# Supplementary material for: On the Compatibility of Fish Meal Replacements in Aquafeeds for Rainbow Trout. A Combined Metabolomic, Proteomic and Histological Study
Source: Front Physiol. 2022 Jun 29;13:920289. doi: 10.3389/fphys.2022.920289 (PMC9276982; doi:10.3389/fphys.2022.920289)
Supplement: Supplementary file 1 [file Table2.XLSX]

## Sheet: Supplementary Material 3
Supplementary Material 3. Protein identification and quantification data.
Protein UniprotKB ID	Protein name	Area
		All samples	C group	I group	P group	C_1	C_2	C_3	C_4	C_5	C_6	I_1	I_2	I_3	I_4	I_5	I_6	P_1	P_2	P_3	P_4	P_5	P_6
A0A059PXT8	Phosvitin	2.75887e+08	9.1563e+07	7.13371e+07	1.12987e+08	6.95005e+07	18121664	0	2.75628e+06	1.18455e+06	0	6.45199e+06	6.46359e+06	2.69391e+06	3.68097e+07	1.84347e+07	483172	3.17832e+07	1.09917e+06	2.40465e+07	2.29582e+06	3.85309e+07	1.52315e+07
A0A060PIE3	Transcription factor BTF3	4.8834e+08	1.68673e+08	1.67574e+08	1.52092e+08	3.55424e+07	2.60927e+07	1.56518e+07	3.61622e+07	2.73135e+07	2.79107e+07	2.37813e+07	4.0288e+07	2.8e+07	2.3997e+07	2.79435e+07	2.35647e+07	3.07144e+07	2.0952e+07	2.6293e+07	1.94796e+07	3.37599e+07	2.08931e+07
A0A060PQD5	Complement C1q-like factor	1.52205e+08	5.06785e+07	6.06478e+07	4.08785e+07	2.31831e+06	3.74686e+06	1.89294e+07	1.67773e+07	5.10161e+06	3.80509e+06	2.71277e+07	1.78803e+06	1.41355e+07	0	9.21157e+06	8.38496e+06	9.64162e+06	6.78618e+06	8.40946e+06	2.00303e+06	4.78228e+06	9.25596e+06
A0A060VM28	Prothrombin	1.78349e+09	7.20952e+08	5.49491e+08	5.13043e+08	9.40143e+07	160209890	1.31825e+08	1.66529e+08	9.4041e+07	7.43331e+07	8.37732e+07	1.00778e+08	9.78486e+07	8.49116e+07	9.30338e+07	8.9145e+07	1.08703e+08	8.61799e+07	8.30756e+07	5.08646e+07	1.02322e+08	8.18973e+07
A0A060VM44	Dynein light intermediate chain	2.4021e+08	5.92875e+07	5.28196e+07	1.28103e+08	1.12378e+07	8908415	3.35815e+06	7.76469e+06	1.58176e+07	1.22008e+07	8.95848e+06	6.03753e+06	0	1.38649e+07	7.10465e+06	1.68541e+07	1.32545e+07	9.17614e+06	2.31091e+07	1.05038e+07	6.12134e+07	1.0846e+07
A0A060VM58	Uncharacterized protein	5.80548e+07	2.28e+07	1.89938e+07	1.62609e+07	3.52288e+06	3780306	481839	136419	6.09253e+06	8.78607e+06	1.31263e+06	4.25297e+06	4.8076e+06	3.05963e+06	5.56098e+06	0	4.69925e+06	3.00644e+06	2.25099e+06	966857	3.21328e+06	2.12413e+06
A0A060VM94	Mitochondrial carrier homolog 2-like	2.39052e+09	7.40968e+08	8.13222e+08	8.36334e+08	1.13877e+08	9.72829e+07	1.23213e+08	1.45198e+08	1.36146e+08	1.25251e+08	1.45334e+08	1.31271e+08	1.14656e+08	1.56954e+08	9.51314e+07	1.69876e+08	1.43558e+08	1.41709e+08	1.13504e+08	1.5377e+08	1.12899e+08	1.70894e+08
A0A060VMD6	Uncharacterized protein	8.1419e+07	2.60779e+07	2.71844e+07	2.81567e+07	7.67671e+06	2.49625e+06	2.13294e+06	5.29453e+06	3.18174e+06	5.29573e+06	6.94973e+06	5.49496e+06	7.09259e+06	2.33655e+06	3.29377e+06	2.01678e+06	3.84654e+06	6.20722e+06	3.55531e+06	7.6415e+06	1.13726e+06	5.76892e+06
A0A060VMD7	Uncharacterized protein	1.0549e+08	3.45504e+07	2.94197e+07	4.15197e+07	5.61673e+06	0	4.83884e+06	1.19508e+07	6.60717e+06	5.53691e+06	5.14565e+06	3.88651e+06	4.01218e+06	5.14855e+06	5.44739e+06	5.77938e+06	6.37179e+06	3.39485e+06	1.27763e+07	9.59561e+06	4.5028e+06	4.87829e+06
A0A060VME0	Phosphorylase b kinase regulatory subunit	6.05876e+07	2.02034e+07	1.53713e+07	2.50129e+07	3.58975e+06	2.3257e+06	1.65087e+06	4.29711e+06	3.01942e+06	5.32055e+06	2.94598e+06	2.51659e+06	3.17456e+06	0	3.8933e+06	2.84088e+06	3.45079e+06	4.61039e+06	5.03094e+06	3.76193e+06	2.7535e+06	5.40532e+06
A0A060VMG6	Tubulin beta chain	6.08493e+08	1.72894e+08	2.01926e+08	2.33673e+08	2.20654e+07	19227511	2.69695e+07	6.42437e+07	9.46671e+06	3.09208e+07	6.01328e+07	1.9449e+07	2.6607e+07	7.30178e+06	4.95336e+07	3.89014e+07	2.87867e+07	3.94852e+07	3.476e+07	4.4064e+07	3.42904e+07	5.22871e+07
A0A060VMK1	Uncharacterized protein	8.80958e+07	2.95017e+07	2.89003e+07	2.96938e+07	7.11927e+06	3.91711e+06	3.34702e+06	4.91614e+06	5.84783e+06	4.3543e+06	5.9601e+06	4.17771e+06	5.11011e+06	2.08624e+06	5.86549e+06	5.70069e+06	5.50727e+06	7.04673e+06	2.77358e+06	5.08188e+06	4.91419e+06	4.37015e+06
A0A060VMK2	TRANSKETOLASE_1 domain-containing protein	2.70609e+07	7.64066e+06	1.26551e+07	6.76522e+06	3.61423e+06	539619	0	0	2.82211e+06	664702	864506	2.15031e+06	534301	5.35864e+06	0	3.74729e+06	446979	3.07609e+06	0	935693	2.30646e+06	0
A0A060VML4	PlsC domain-containing protein	6.57313e+07	1.60421e+07	2.47179e+07	2.49713e+07	3.70677e+06	1.81472e+06	3.04398e+06	0	4.84164e+06	2.63497e+06	4.53891e+06	3.5763e+06	3.29396e+06	3.05164e+06	6.00433e+06	4.25275e+06	4.47087e+06	4.72286e+06	4.97082e+06	1.86584e+06	3.78916e+06	5.15175e+06
A0A060VMQ9	PKS_ER domain-containing protein	1.93269e+11	6.57498e+10	6.38564e+10	6.36629e+10	9.2768e+09	1.2102e+10	9.98934e+09	1.02822e+10	1.0125e+10	1.39745e+10	1.19708e+10	8.97302e+09	1.00693e+10	1.07998e+10	1.31892e+10	8.85439e+09	1.01126e+10	1.27261e+10	7.6405e+09	8.52776e+09	1.03655e+10	1.42903e+10
A0A060VMR5	Ubiquitinyl hydrolase 1	2.50957e+08	9.6917e+07	9.04409e+07	6.35991e+07	1.32718e+07	18830118	1.28023e+07	3.70687e+07	7.91805e+06	7.02598e+06	1.91104e+07	1.00618e+07	2.05267e+07	6.72201e+06	1.6855e+07	1.7165e+07	6.83865e+06	1.00052e+07	1.08678e+07	1.55215e+07	7.77764e+06	1.25883e+07
A0A060VMV0	Rib_recp_KP_reg domain-containing protein	2.35499e+09	8.6456e+08	7.17999e+08	7.72427e+08	1.83404e+08	9.65186e+07	1.33118e+08	2.05327e+08	1.17302e+08	1.28891e+08	1.0346e+08	8.50291e+07	1.00058e+08	1.19827e+08	1.94012e+08	1.15614e+08	1.67443e+08	1.62508e+08	9.68062e+07	7.63538e+07	1.87842e+08	8.1474e+07
A0A060VMZ5	Uncharacterized protein	4.91993e+08	2.00673e+08	1.62728e+08	1.28592e+08	4.17285e+07	3.63476e+07	3.02092e+07	4.3014e+07	4.73e+07	2.07359e+06	2.5108e+07	1.54594e+07	3.92102e+07	7.26061e+06	2.78676e+07	4.78219e+07	5.77212e+06	5.12824e+07	2.29346e+07	1.19517e+07	1.11119e+07	2.55397e+07
A0A060VN00	Uncharacterized protein	1.36516e+09	4.46269e+08	4.41331e+08	4.77557e+08	6.58033e+07	7.79469e+07	8.25183e+07	7.2203e+07	7.12741e+07	7.65236e+07	9.8653e+07	6.70399e+07	6.28216e+07	5.9438e+07	8.95202e+07	6.38581e+07	9.20181e+07	9.43866e+07	8.17979e+07	6.54739e+07	5.57287e+07	8.81518e+07
A0A060VN11	LisH domain-containing protein	7.02858e+07	2.21999e+07	2.23375e+07	2.57484e+07	3.80619e+06	3.95876e+06	1.51342e+06	5.39844e+06	2.99018e+06	4.5329e+06	2.99001e+06	6.82387e+06	4.58065e+06	0	5.3452e+06	2.59781e+06	2.55242e+06	3.4512e+06	3.18712e+06	6.19338e+06	4.83673e+06	5.52754e+06
A0A060VN19	Uncharacterized protein	9.5635e+07	3.07301e+07	2.91611e+07	3.57437e+07	5.68839e+06	4.78684e+06	3.78131e+06	4.29973e+06	7.65804e+06	4.51584e+06	6.47339e+06	6.21128e+06	3.86919e+06	2.78183e+06	5.13231e+06	4.6931e+06	4.31603e+06	5.6285e+06	7.7117e+06	4.81244e+06	5.44795e+06	7.82712e+06
A0A060VN21	UMP-CMP kinase	7.8023e+08	2.43586e+08	2.45802e+08	2.90842e+08	4.0482e+07	3.7779e+07	3.49223e+07	4.07367e+07	4.25767e+07	4.70896e+07	4.11614e+07	4.00207e+07	4.31604e+07	2.76378e+07	4.69647e+07	4.68565e+07	4.75661e+07	4.6903e+07	5.62573e+07	4.81729e+07	4.14326e+07	5.05101e+07
A0A060VN33	Malectin domain-containing protein	9.77318e+08	3.27495e+08	3.2343e+08	3.26393e+08	5.30972e+07	6.23662e+07	6.33211e+07	4.80778e+07	4.91e+07	5.15329e+07	6.28335e+07	6.15672e+07	6.42711e+07	2.33688e+07	5.93456e+07	5.20438e+07	5.81847e+07	6.94824e+07	5.12436e+07	4.2464e+07	4.37113e+07	6.13071e+07
A0A060VN58	HABP4_PAI-RBP1 domain-containing protein	2.99213e+08	1.17478e+08	9.50411e+07	8.66934e+07	2.04763e+07	1.9451e+07	2.00194e+07	1.51891e+07	2.39545e+07	1.8388e+07	1.5678e+07	1.74112e+07	1.228e+07	1.35902e+07	1.90753e+07	1.70064e+07	1.62271e+07	1.55214e+07	1.40487e+07	1.08539e+07	1.51784e+07	1.4864e+07
A0A060VN69	Peptidase M12B domain-containing protein	8.07263e+06	3.66497e+06	2.61186e+06	1.79579e+06	647110	0	865412	0	773683	1.37876e+06	1.22025e+06	0	0	0	1.03233e+06	359289	730571	521574	543648	0	0	0
A0A060VN96	TPT domain-containing protein	7.67305e+07	2.81192e+07	1.85579e+07	3.00534e+07	6.32987e+06	7.67135e+06	738077	4.17482e+06	5.7692e+06	3.43587e+06	8.27905e+06	908980	3.25148e+06	3.44211e+06	1.66192e+06	1.0144e+06	2.09211e+06	7.38001e+06	2.92534e+06	6.6295e+06	2.66767e+06	8.35876e+06
A0A060VNA3	Serine--pyruvate aminotransferase	3.74867e+10	1.23211e+10	1.38167e+10	1.13489e+10	3.16541e+09	1.50331e+09	1.47723e+09	1.69675e+09	2.33413e+09	2.14431e+09	1.99997e+09	2.40643e+09	2.76168e+09	3.16812e+09	1.59922e+09	1.88128e+09	1.44588e+09	2.76894e+09	1.01635e+09	1.68089e+09	2.32995e+09	2.10687e+09
A0A060VNK3	SSD domain-containing protein	5.27498e+07	2.26318e+07	1.69306e+07	1.31874e+07	3.8249e+06	2.51828e+06	2.76615e+06	2.53206e+06	5.93521e+06	5.05522e+06	1.41703e+06	5.06743e+06	1.87288e+06	5.38193e+06	1.71788e+06	1.47347e+06	1.45669e+06	929213	2.4078e+06	1.52296e+06	4.96784e+06	1.90286e+06
A0A060VNQ3	Calcyclin-binding protein	4.44787e+08	1.60255e+08	1.44927e+08	1.39605e+08	3.01655e+07	26532858	2.12558e+07	1.4132e+07	3.92223e+07	2.89469e+07	2.19837e+07	2.15434e+07	1.95513e+07	3.03825e+07	2.62868e+07	2.5179e+07	2.4763e+07	2.3063e+07	2.54207e+07	1.88238e+07	2.64904e+07	2.10444e+07
A0A060VNQ6	Heterochromatin protein 1-binding protein 3	4.86004e+09	1.56645e+09	1.61946e+09	1.67413e+09	2.72393e+08	2.60944e+08	1.9809e+08	1.81015e+08	3.4452e+08	3.09494e+08	2.64099e+08	2.93443e+08	3.1104e+08	2.54637e+08	2.98409e+08	1.97831e+08	2.46112e+08	2.81378e+08	2.39398e+08	2.30268e+08	3.05894e+08	3.71079e+08
A0A060VNR3	DUF3498 domain-containing protein	1.0583e+08	3.24495e+07	4.04373e+07	3.29435e+07	5.84405e+06	8460314	2.84187e+06	2.11624e+06	7.10469e+06	6.08235e+06	3.4918e+06	6.86189e+06	0	2.59186e+07	2.28983e+06	1.87508e+06	1.59198e+06	1.79285e+06	5.52448e+06	2.11365e+06	1.77166e+07	4.20392e+06
A0A060VNV7	Cytochrome b5 heme-binding domain-containing protein	2.915e+09	9.75002e+08	9.41906e+08	9.98091e+08	1.5957e+08	1.49829e+08	1.42497e+08	1.2513e+08	2.52304e+08	1.45672e+08	1.3358e+08	2.18607e+08	1.49764e+08	1.0612e+08	1.63427e+08	1.70409e+08	1.82659e+08	1.61567e+08	1.51851e+08	1.71486e+08	1.4878e+08	1.81749e+08
A0A060VNW0	Uncharacterized protein	8.8723e+08	3.03055e+08	3.01086e+08	2.83089e+08	5.00529e+07	43951819	5.4555e+07	6.88897e+07	4.23178e+07	4.32873e+07	6.48623e+07	4.91503e+07	5.12613e+07	4.35716e+07	5.20684e+07	4.0172e+07	4.46908e+07	5.23771e+07	4.31387e+07	3.71404e+07	4.71033e+07	5.86392e+07
A0A060VNW3	Maillard deglycase	3.10559e+09	1.05274e+09	1.01761e+09	1.03525e+09	1.99424e+08	1.81711e+08	1.45048e+08	1.15892e+08	2.39537e+08	1.71127e+08	1.5933e+08	1.43653e+08	1.46734e+08	1.50295e+08	2.53591e+08	1.64004e+08	1.80974e+08	1.69281e+08	1.94053e+08	1.6047e+08	1.74169e+08	1.56298e+08
A0A060VNX1	Aldedh domain-containing protein	1.55793e+10	5.06744e+09	5.9807e+09	4.53117e+09	9.05928e+08	7.60247e+08	6.99072e+08	9.59107e+08	8.66392e+08	8.76699e+08	9.1483e+08	9.51493e+08	9.42068e+08	1.22408e+09	1.00241e+09	9.45819e+08	8.27647e+08	8.43737e+08	5.94227e+08	6.02067e+08	8.43135e+08	8.20362e+08
A0A060VNX6	Inactive pantothenic acid kinase 4	1.25318e+09	3.9059e+08	3.90515e+08	4.72077e+08	5.57835e+07	6.92412e+07	4.65646e+07	4.5039e+07	7.161e+07	1.02352e+08	7.5587e+07	6.46777e+07	5.32117e+07	4.56619e+07	9.74133e+07	5.39629e+07	7.83817e+07	6.52852e+07	5.6472e+07	5.53612e+07	8.76571e+07	1.2892e+08
A0A060VP18	Protein kinase domain-containing protein	6.53591e+07	2.54678e+07	2.91486e+07	1.07427e+07	0	1.25431e+07	1.2179e+07	0	0	745709	6.75965e+06	2.04666e+06	3.17388e+06	0	0	1.71684e+07	0	0	4.39452e+06	0	2.04867e+06	4.29948e+06
A0A060VP39	Uncharacterized protein	1.2629e+09	4.05202e+08	4.24095e+08	4.336e+08	7.58213e+07	5.66843e+07	6.04233e+07	6.43852e+07	7.14971e+07	7.63909e+07	8.59181e+07	7.18931e+07	6.91149e+07	5.86937e+07	7.01124e+07	6.83624e+07	7.48418e+07	7.48741e+07	6.30195e+07	6.55219e+07	6.92868e+07	8.60555e+07
A0A060VP91	Uncharacterized protein	0	0	0	0	0	0	0	0	0	0	0	0	0	0	0	0	0	0	0	0	0	0
A0A060VP96	Beta-centractin-like	2.33708e+09	7.73731e+08	8.0084e+08	7.62506e+08	1.25813e+08	1.24187e+08	1.10149e+08	1.47929e+08	1.29407e+08	1.36245e+08	1.28694e+08	1.44795e+08	1.30517e+08	1.1573e+08	1.57466e+08	1.23637e+08	1.3298e+08	1.39053e+08	1.24072e+08	1.1875e+08	1.26592e+08	1.21059e+08
A0A060VPC1	Carn_acyltransf domain-containing protein	4.08788e+08	1.30746e+08	1.51162e+08	1.26881e+08	2.77548e+07	2.32854e+07	1.19097e+07	1.41368e+07	3.09326e+07	2.27264e+07	1.86971e+07	2.39508e+07	2.38415e+07	3.19122e+07	2.5141e+07	2.76189e+07	1.96358e+07	2.0385e+07	1.60196e+07	2.80537e+07	2.18296e+07	2.09576e+07
A0A060VPC6	Glutamine--fructose-6-phosphate transaminase	7.80168e+09	3.01817e+09	2.52338e+09	2.26013e+09	7.18363e+08	4.24325e+08	5.06584e+08	6.27444e+08	3.77458e+08	3.63993e+08	4.70234e+08	3.88162e+08	3.61282e+08	4.33974e+08	4.74082e+08	3.95649e+08	3.13443e+08	3.5056e+08	4.30316e+08	2.73581e+08	3.67326e+08	5.24901e+08
A0A060VPK5	Calponin	9.68434e+07	3.79957e+07	3.1336e+07	2.75117e+07	8.35547e+06	7.55535e+06	4.44989e+06	1.63807e+06	1.01197e+07	5.87719e+06	3.03048e+06	5.95566e+06	3.15385e+06	7.12692e+06	5.0228e+06	7.04624e+06	1.70038e+06	5.13013e+06	6.27346e+06	5.04609e+06	4.63486e+06	4.72677e+06
A0A060VPL0	Uncharacterized protein	4.33861e+09	1.46854e+09	1.48733e+09	1.38274e+09	2.75325e+08	2.01914e+08	1.99253e+08	2.53866e+08	2.6391e+08	2.74272e+08	2.74525e+08	2.28863e+08	2.18242e+08	2.23551e+08	2.84676e+08	2.57471e+08	2.33552e+08	1.93958e+08	2.51262e+08	2.22142e+08	2.11652e+08	2.70171e+08
A0A060VPL2	Voltage-dependent anion-selective channel protein 2	5.57961e+08	1.69311e+08	1.84842e+08	2.03808e+08	3.0602e+07	1.89901e+07	2.35181e+07	3.15593e+07	3.24365e+07	3.22048e+07	3.68367e+07	3.94918e+07	3.68759e+07	1.42079e+07	2.75238e+07	2.99063e+07	3.42895e+07	3.67644e+07	2.76211e+07	3.13752e+07	3.60806e+07	3.76774e+07
A0A060VPS4	Epoxide hydrolase	5.87136e+09	1.98258e+09	2.07898e+09	1.80981e+09	2.725e+08	3.50651e+08	1.99703e+08	3.77956e+08	3.73588e+08	4.08181e+08	3.43994e+08	3.69583e+08	3.06162e+08	3.63296e+08	2.79639e+08	4.16303e+08	3.50615e+08	2.98836e+08	3.49703e+08	2.55315e+08	2.42088e+08	3.13251e+08
A0A060VPT7	Phosphoacetylglucosamine mutase	7.10297e+08	2.60382e+08	2.34706e+08	2.15209e+08	5.09804e+07	4.88465e+07	3.99802e+07	4.25746e+07	3.82444e+07	3.97558e+07	4.56956e+07	3.71978e+07	3.93778e+07	1.81216e+07	5.64492e+07	3.78641e+07	4.56139e+07	3.64216e+07	4.45595e+07	2.87425e+07	3.03698e+07	2.95014e+07
A0A060VPT8	Uncharacterized protein	4.54729e+09	1.48565e+09	1.45907e+09	1.60257e+09	2.83078e+08	1.59042e+08	2.47446e+08	3.41204e+08	2.0253e+08	2.52351e+08	2.69046e+08	2.25925e+08	2.12746e+08	2.0733e+08	2.87538e+08	2.56487e+08	3.69857e+08	2.09486e+08	2.99446e+08	1.77389e+08	2.44404e+08	3.01987e+08
A0A060VPU1	Guanylate kinase	3.19679e+07	1.53948e+07	9.99295e+06	6.58009e+06	1.7133e+06	3.97908e+06	5.1077e+06	1.65552e+06	2.93922e+06	0	696934	0	2.02171e+06	5.83618e+06	1.43813e+06	0	0	0	2.61276e+06	2.27277e+06	1.69456e+06	0
A0A060VPU8	UFM1-activating enzyme	8.48076e+07	3.51947e+07	2.53539e+07	2.4259e+07	5.1642e+06	8821964	5.84643e+06	5.46029e+06	4.15666e+06	5.7452e+06	5.07278e+06	4.74837e+06	5.20325e+06	0	6.82304e+06	3.50642e+06	5.5559e+06	2.15901e+06	3.93524e+06	2.21058e+06	3.72785e+06	6.67043e+06
A0A060VPX9	Uncharacterized protein	1.69603e+07	6.71072e+06	6.47504e+06	3.77456e+06	1.32591e+06	1.43946e+06	1.80608e+06	0	937170	1.2021e+06	0	880468	812336	2.51862e+06	1.10421e+06	1.15941e+06	0	970844	872186	588343	806834	536351
A0A060VPY5	CAP-Gly domain-containing protein	3.95501e+08	1.58625e+08	1.38897e+08	9.79789e+07	1.64385e+07	1.82964e+07	1.33835e+07	5.76391e+07	2.0106e+07	3.27612e+07	9.30449e+06	1.47667e+07	2.33796e+07	3.32366e+07	2.69496e+07	3.12601e+07	1.00503e+07	2.07758e+07	1.59517e+07	1.3367e+07	2.08931e+07	1.6941e+07
A0A060VPZ0	Uncharacterized protein	2.6424e+07	7.89378e+06	8.41392e+06	1.01163e+07	1.31222e+06	1.05143e+06	1.03755e+06	1.39497e+06	1.29887e+06	1.79874e+06	2.26411e+06	1.34065e+06	1.23771e+06	0	2.54076e+06	1.03068e+06	1.6078e+06	2.05718e+06	1.89112e+06	1.655e+06	1.6001e+06	1.30508e+06
A0A060VPZ7	Uncharacterized protein	4.99769e+06	1.03785e+06	1.44374e+06	2.5161e+06	242379	179778	171714	166003	100693	177281	43190.6	66385.3	104020	897199	118612	214334	149215	1.36927e+06	136417	113537	324615	423047
A0A060VQ20	Uncharacterized protein	5.7002e+07	1.99556e+07	2.83572e+07	8.68927e+06	0	0	6.17633e+06	0	1.37792e+07	0	1.07135e+07	0	0	0	0	1.76437e+07	0	0	3.69963e+06	0	0	4.98963e+06
A0A060VQ42	Uncharacterized protein	4.92285e+08	1.72855e+08	1.65292e+08	1.54138e+08	3.67472e+07	2.5208e+07	1.87658e+07	2.11796e+07	4.28468e+07	2.81074e+07	3.38704e+07	1.61354e+07	2.07203e+07	1.73607e+07	3.37386e+07	4.34666e+07	2.65483e+07	2.38524e+07	2.88221e+07	2.62854e+07	2.41571e+07	2.44726e+07
A0A060VQ55	Death domain-containing protein	4.26403e+07	1.00577e+07	2.10866e+07	1.14961e+07	2.23359e+06	2724694	1.09359e+06	0	2.05488e+06	1.95092e+06	7.08522e+06	5.51373e+06	2.67921e+06	2.57678e+06	0	3.23163e+06	1.79549e+06	3.18542e+06	0	4.58496e+06	0	1.93022e+06
A0A060VQ64	Uncharacterized protein	1.97031e+09	7.08263e+08	6.25059e+08	6.36984e+08	1.27052e+08	1.2988e+08	9.32257e+07	9.01843e+07	1.39978e+08	1.27943e+08	1.20386e+08	1.03398e+08	9.67172e+07	6.6319e+07	1.23036e+08	1.15204e+08	1.14657e+08	1.10792e+08	9.70253e+07	9.18769e+07	1.07811e+08	1.14822e+08
A0A060VQ80	Complex I-9kD	7.65005e+07	2.79405e+07	3.30077e+07	1.55523e+07	2.95314e+06	3.19297e+06	3.52761e+06	1.32399e+07	3.79963e+06	1.22729e+06	5.17268e+06	5.63483e+06	5.826e+06	2.26623e+06	7.13675e+06	6.97122e+06	2.20128e+06	4.93153e+06	3.59385e+06	2.17264e+06	2.65295e+06	0
A0A060VQ81	AAA_5 domain-containing protein	4.50832e+07	1.2176e+07	1.73463e+07	1.55609e+07	0	844217	2.11336e+06	4.47562e+06	2.47725e+06	2.26556e+06	4.6966e+06	3.17522e+06	3.31463e+06	0	3.14904e+06	3.01078e+06	2.85344e+06	2.48852e+06	3.17487e+06	2.83776e+06	2.54765e+06	1.6587e+06
A0A060VQ92	Eukaryotic peptide chain release factor subunit 1	6.69312e+08	2.15178e+08	2.15161e+08	2.38974e+08	4.1054e+07	36531611	2.82097e+07	3.32583e+07	3.07585e+07	4.53655e+07	3.80629e+07	3.47744e+07	3.59654e+07	3.01405e+07	4.161e+07	3.46074e+07	4.26448e+07	4.09713e+07	3.24912e+07	2.61946e+07	4.65278e+07	5.01443e+07
A0A060VQF0	Complex III subunit 9	3.29057e+08	9.79953e+07	1.30069e+08	1.00992e+08	2.138e+07	7.5747e+06	1.31588e+07	1.17643e+07	2.37509e+07	2.03667e+07	1.55004e+07	2.09606e+07	1.94936e+07	2.30614e+07	2.60399e+07	2.50135e+07	1.53382e+07	1.87442e+07	1.62526e+07	1.60273e+07	2.05173e+07	1.41122e+07
A0A060VQH6	Cysteine-rich with EGF-like domain protein 2	1.77176e+09	6.36608e+08	5.87788e+08	5.47363e+08	7.72662e+07	1.13535e+08	1.22244e+08	1.51843e+08	1.00954e+08	7.0766e+07	6.4698e+07	1.03931e+08	7.40717e+07	1.56294e+08	8.95131e+07	9.92803e+07	9.89363e+07	1.07958e+08	8.70661e+07	5.86266e+07	9.30099e+07	1.01766e+08
A0A060VQI0	2-Hacid_dh domain-containing protein	1.79714e+09	7.59256e+08	5.71961e+08	4.65921e+08	7.25635e+07	1.31864e+08	8.6557e+07	3.53471e+08	6.09393e+07	5.38619e+07	1.53013e+08	3.73522e+07	7.73436e+07	7.77879e+07	1.89874e+08	3.65905e+07	3.96968e+07	1.51148e+08	7.74331e+07	7.97108e+07	4.71993e+07	7.07329e+07
A0A060VQI2	Annexin	2.10735e+08	6.01096e+07	8.37778e+07	6.68473e+07	7.99224e+06	8.97189e+06	5.22471e+06	1.09846e+07	1.35986e+07	1.33376e+07	1.17578e+07	1.69361e+07	1.33104e+07	1.03768e+07	1.19938e+07	1.9403e+07	8.38416e+06	5.45925e+06	1.56769e+07	1.31625e+07	7.42502e+06	1.67395e+07
A0A060VQP2	Uncharacterized protein	8.32395e+07	4.05159e+07	1.94277e+07	2.32959e+07	4.90835e+06	8.3646e+06	4.4657e+06	8.04053e+06	1.09738e+07	3.76295e+06	0	3.02883e+06	0	0	9.29729e+06	7.10158e+06	5.97418e+06	3.86613e+06	4.00371e+06	3.06194e+06	4.16539e+06	2.22452e+06
A0A060VQQ0	Uncharacterized protein	2.08257e+08	7.74481e+07	6.86999e+07	6.21092e+07	1.45024e+07	10309326	1.03673e+07	1.60157e+07	1.46761e+07	1.15773e+07	8.20334e+06	1.58095e+07	1.16398e+07	9.39251e+06	1.27553e+07	1.08995e+07	9.57542e+06	9.17329e+06	1.09662e+07	1.00717e+07	1.28255e+07	9.49716e+06
A0A060VQQ6	Peptidylprolyl isomerase	1.29702e+08	4.71128e+07	4.48522e+07	3.77373e+07	7.67737e+06	6.95113e+06	8.53828e+06	9.94601e+06	7.06545e+06	6.93454e+06	8.53423e+06	6.71271e+06	8.65537e+06	5.24308e+06	7.04526e+06	8.66151e+06	8.24336e+06	6.8664e+06	5.43683e+06	2.333e+06	6.32503e+06	8.53265e+06
A0A060VQQ9	COP9 signalosome complex subunit 8	1.80313e+08	6.62249e+07	5.73825e+07	5.67057e+07	1.0443e+07	8939212	1.15483e+07	1.44432e+07	9.11694e+06	1.17342e+07	1.86703e+07	0	6.98047e+06	7.39792e+06	1.11607e+07	1.3173e+07	9.23521e+06	8.08959e+06	1.18638e+07	8.83736e+06	8.02746e+06	1.06523e+07
A0A060VQR4	Uncharacterized protein	2.5232e+07	7.5136e+06	6.1621e+06	1.15563e+07	1.13063e+06	1.00248e+06	365482	333076	3.43988e+06	1.24205e+06	1.43714e+06	1.92364e+06	1.3425e+06	0	1.45883e+06	0	2.17699e+06	1.16002e+06	2.25737e+06	2.51653e+06	1.9553e+06	1.49004e+06
A0A060VQU3	NTP_transferase domain-containing protein	5.73002e+07	2.54729e+07	1.24e+07	1.94273e+07	4.21914e+06	4539402	4.69565e+06	1.73402e+06	5.96727e+06	4.31739e+06	1.72709e+06	2.81155e+06	0	4.21958e+06	3.64176e+06	0	3.36148e+06	3.29099e+06	6.01727e+06	2.13944e+06	3.26076e+06	1.35736e+06
A0A060VQV0	Uncharacterized protein	1.00128e+09	2.76008e+08	3.97038e+08	3.28232e+08	4.80136e+07	44931904	4.47027e+07	3.1128e+07	5.94729e+07	4.77587e+07	6.49563e+07	5.34961e+07	3.69722e+07	1.09703e+08	6.61085e+07	6.5802e+07	6.89724e+07	5.89242e+07	5.04869e+07	5.33777e+07	4.39978e+07	5.24729e+07
A0A060VQV4	Uncharacterized protein	1.60877e+08	5.61492e+07	5.34553e+07	5.12729e+07	1.26675e+07	5.68953e+06	8.69918e+06	9.8985e+06	9.89159e+06	9.30289e+06	1.29554e+07	8.18486e+06	6.84674e+06	6.77534e+06	7.05244e+06	1.16405e+07	5.06316e+06	9.40803e+06	5.20832e+06	1.08368e+07	9.49843e+06	1.12582e+07
A0A060VQY3	LRRcap domain-containing protein	1.58747e+09	4.59591e+08	5.39221e+08	5.88659e+08	7.41906e+07	6.27994e+07	5.87718e+07	5.20824e+07	1.03659e+08	1.08088e+08	1.10885e+08	1.04255e+08	8.91817e+07	3.25907e+07	1.07643e+08	9.46663e+07	1.10741e+08	6.63147e+07	1.0337e+08	8.06558e+07	1.03826e+08	1.23751e+08
A0A060VQZ6	Uncharacterized protein	7.51588e+07	2.58025e+07	1.8082e+07	3.12743e+07	3.92617e+06	0	0	1.67538e+06	1.65483e+07	3.65267e+06	8.81068e+06	1.09219e+06	825273	0	588454	6.76542e+06	2.50826e+06	1.60662e+06	2.12712e+06	6.84855e+06	4.96124e+06	1.32225e+07
A0A060VR11	Gap junction protein	1.81553e+07	3.47305e+06	7.09036e+06	7.59185e+06	0	0	3.47305e+06	0	0	0	7.09036e+06	0	0	0	0	0	0	0	0	0	0	7.59185e+06
A0A060VR17	C-type lectin domain-containing protein	4.17366e+07	1.28626e+07	1.18345e+07	1.70395e+07	2.72144e+06	1.58184e+06	4.27659e+06	0	2.41826e+06	1.8645e+06	1.57357e+06	4.6685e+06	3.62767e+06	0	1.96476e+06	0	2.19441e+06	1.76932e+06	3.9976e+06	3.21795e+06	2.36059e+06	3.49962e+06
A0A060VR27	3-hydroxyisobutyryl-CoA hydrolase, mitochondrial	1.99887e+09	6.2919e+08	7.20106e+08	6.4957e+08	1.09847e+08	7.83563e+07	1.01944e+08	1.18894e+08	1.02505e+08	1.17644e+08	1.25121e+08	8.93735e+07	9.9504e+07	1.75077e+08	1.08274e+08	1.22756e+08	9.77151e+07	9.6153e+07	1.00056e+08	1.33151e+08	9.70212e+07	1.25473e+08
A0A060VR34	Proteasome subunit beta	1.288e+09	4.92094e+08	4.14255e+08	3.81652e+08	6.4417e+07	8.66122e+07	9.33056e+07	3.87661e+07	1.07369e+08	1.01624e+08	6.80022e+07	6.11051e+07	7.04362e+07	5.31163e+07	9.01559e+07	7.14391e+07	5.63998e+07	7.10406e+07	5.34981e+07	6.87308e+07	7.32423e+07	5.87407e+07
A0A060VR46	Lactamase_B domain-containing protein	1.96365e+07	6.27414e+06	6.667e+06	6.69539e+06	0	0	2.0177e+06	2.80493e+06	1.45151e+06	0	1.60005e+06	2.24879e+06	0	0	1.34396e+06	1.47421e+06	0	0	1.18309e+06	1.33879e+06	1.72925e+06	2.44425e+06
A0A060VR56	OMPdecase	2.1475e+08	7.0236e+07	8.42066e+07	6.03073e+07	1.34886e+07	9.39788e+06	9.30823e+06	1.19619e+07	1.19617e+07	1.41176e+07	1.19905e+07	1.45381e+07	1.64583e+07	9.95249e+06	1.42526e+07	1.70147e+07	1.01428e+07	1.00433e+07	1.19249e+07	1.33106e+07	5.25073e+06	9.63488e+06
A0A060VR65	RNA helicase	1.76388e+07	8.40688e+06	889971	8.34191e+06	1.4612e+06	2.22891e+06	2.84412e+06	0	1.87266e+06	0	0	889971	0	0	0	0	1.51941e+06	0	3.32028e+06	2.13986e+06	1.36235e+06	0
A0A060VR75	S_100 domain-containing protein	1.10169e+09	4.17423e+08	3.6752e+08	3.16752e+08	7.61351e+07	5.55815e+07	5.78432e+07	6.65137e+07	9.32713e+07	6.80782e+07	5.77765e+07	5.84786e+07	5.03697e+07	8.86879e+07	5.20317e+07	6.01753e+07	5.57401e+07	5.39275e+07	4.20465e+07	4.59816e+07	5.93687e+07	5.96876e+07
A0A060VRD9	Uncharacterized protein	6.00384e+07	1.8145e+07	1.8346e+07	2.35474e+07	5.27454e+06	0	0	3.24815e+06	3.85686e+06	5.76544e+06	3.36562e+06	3.2648e+06	4.4548e+06	4.3258e+06	2.93499e+06	0	3.3346e+06	4.64799e+06	2.06078e+06	4.77386e+06	5.14665e+06	3.5835e+06
A0A060VRK8	Hydroxysteroid dehydrogenase like 1	9.92795e+08	3.35934e+08	3.36829e+08	3.20031e+08	4.67629e+07	41588332	5.36774e+07	7.42556e+07	5.6431e+07	6.32189e+07	4.70723e+07	4.36427e+07	4.44117e+07	6.94616e+07	5.45184e+07	7.77227e+07	5.04714e+07	4.01207e+07	5.42347e+07	4.18585e+07	6.28578e+07	7.04879e+07
A0A060VRT1	Rib_recp_KP_reg domain-containing protein	2.35348e+10	9.31799e+09	7.37931e+09	6.83746e+09	1.20567e+09	1.71544e+09	1.7676e+09	2.00605e+09	1.25672e+09	1.36651e+09	1.23696e+09	1.02444e+09	1.27966e+09	1.25384e+09	1.33778e+09	1.24662e+09	1.26507e+09	1.5815e+09	1.10995e+09	7.63531e+08	1.03151e+09	1.08589e+09
A0A060VRT6	Uncharacterized protein	4.38398e+08	1.40673e+08	1.45233e+08	1.52492e+08	2.46565e+07	17721152	1.57247e+07	2.68049e+07	2.46517e+07	3.11138e+07	3.06019e+07	3.21424e+07	2.41266e+07	1.23432e+07	3.17817e+07	1.42375e+07	3.34885e+07	2.32513e+07	2.25172e+07	2.60887e+07	1.96252e+07	2.75209e+07
A0A060VRW0	Uncharacterized protein	3.20627e+10	1.25047e+10	9.84438e+09	9.71367e+09	1.77889e+09	2.10946e+09	2.19423e+09	2.70754e+09	1.86521e+09	1.84935e+09	1.60085e+09	1.48752e+09	1.77025e+09	1.51306e+09	1.91473e+09	1.55798e+09	1.5526e+09	2.19106e+09	1.6655e+09	1.27906e+09	1.44999e+09	1.57547e+09
A0A060VRX3	RNA helicase	2.82856e+09	8.46477e+08	1.04169e+09	9.40395e+08	1.51665e+08	1.16429e+08	9.43661e+07	8.84927e+07	2.73133e+08	1.22391e+08	1.4993e+08	1.35247e+08	1.36558e+08	1.73896e+08	2.09536e+08	2.36519e+08	1.25672e+08	1.31945e+08	1.73201e+08	1.5584e+08	1.47926e+08	2.05811e+08
A0A060VS03	Store-operated calcium entry-associated regulatory factor	3.83265e+08	1.39139e+08	1.19185e+08	1.24941e+08	1.68303e+07	3.24056e+07	2.60355e+07	2.64904e+07	2.49695e+07	1.24082e+07	1.16023e+07	1.73904e+07	1.95457e+07	1.40748e+07	2.5558e+07	3.10139e+07	2.24514e+07	2.4824e+07	2.67352e+07	1.46554e+07	1.17639e+07	2.4511e+07
A0A060VS20	AFP-like domain-containing protein	2.14784e+09	6.82148e+08	7.20175e+08	7.45516e+08	1.33506e+08	1.22687e+08	1.16406e+08	9.09807e+07	1.13249e+08	1.05319e+08	1.23813e+08	1.36346e+08	1.40643e+08	8.84807e+07	1.28965e+08	1.01926e+08	1.03216e+08	1.23795e+08	1.50074e+08	1.21876e+08	8.82251e+07	1.5833e+08
A0A060VS47	Uncharacterized protein	1.43284e+09	5.35115e+08	4.72896e+08	4.2483e+08	7.14782e+07	6.27615e+07	7.20223e+07	8.30099e+07	1.65325e+08	8.0519e+07	7.60782e+07	7.41993e+07	9.20941e+07	5.81129e+07	7.55814e+07	9.683e+07	6.37942e+07	7.11058e+07	8.1852e+07	5.46779e+07	6.05618e+07	9.28387e+07
A0A060VS87	Uncharacterized protein	4.91443e+07	1.81829e+07	1.5454e+07	1.55073e+07	5.78629e+06	2.45341e+06	2.03562e+06	0	5.16168e+06	2.7459e+06	0	4.0038e+06	1.91564e+06	4.48217e+06	3.01115e+06	2.04129e+06	2.48857e+06	2.98261e+06	2.50085e+06	2.06809e+06	4.3e+06	1.1672e+06
A0A060VSC7	Mitochondrial import inner membrane translocase subunit	7.66091e+08	2.57992e+08	2.64313e+08	2.43786e+08	5.3033e+07	4.02114e+07	3.03564e+07	3.19396e+07	4.7208e+07	5.52433e+07	4.43669e+07	5.08362e+07	4.63748e+07	2.97684e+07	4.83678e+07	4.45987e+07	4.51649e+07	3.95202e+07	2.69835e+07	3.35447e+07	5.07798e+07	4.77931e+07
A0A060VSC9	Complex I-23kD	8.18325e+08	2.42424e+08	2.9427e+08	2.8163e+08	4.69345e+07	32891819	3.02367e+07	5.07689e+07	4.38673e+07	3.77252e+07	5.27219e+07	5.89713e+07	4.93535e+07	2.1676e+07	6.01959e+07	5.13518e+07	5.6772e+07	6.60914e+07	3.05587e+07	4.00309e+07	4.26577e+07	4.55197e+07
A0A060VSE4	Tropomyosin alpha-4 chain	7.0655e+08	2.59005e+08	2.428e+08	2.04745e+08	5.15752e+07	4.15206e+07	4.02268e+07	2.61788e+07	7.15847e+07	2.79195e+07	2.32582e+07	4.74747e+07	3.3982e+07	4.5893e+07	3.80781e+07	5.41136e+07	2.58093e+07	3.66294e+07	3.72269e+07	3.03925e+07	3.66631e+07	3.80237e+07
A0A060VSE5	Uncharacterized protein	2.22122e+09	8.45587e+08	8.24517e+08	5.51118e+08	1.65672e+08	1.2628e+08	9.80597e+07	2.34813e+08	1.20516e+08	1.00245e+08	1.13343e+08	9.17553e+07	1.71661e+08	1.31931e+08	1.56577e+08	1.59249e+08	1.00586e+08	9.35962e+07	9.94952e+07	7.37258e+07	8.0974e+07	1.02742e+08
A0A060VSE8	UDPGT domain-containing protein	2.68872e+10	9.58202e+09	9.07274e+09	8.23248e+09	1.61454e+09	1.38474e+09	1.60724e+09	1.50204e+09	1.83763e+09	1.63583e+09	1.7027e+09	1.80123e+09	9.37215e+08	1.50619e+09	1.78173e+09	1.34368e+09	1.6181e+09	1.69768e+09	7.81058e+08	1.33741e+09	1.11304e+09	1.68518e+09
A0A060VSG6	Myeloid-derived growth factor-like	2.73639e+08	9.30323e+07	9.21261e+07	8.84806e+07	1.38968e+07	17848866	1.48198e+07	1.93256e+07	1.14017e+07	1.57395e+07	1.83283e+07	1.93547e+07	1.9238e+07	5.5974e+06	1.63697e+07	1.3238e+07	1.60014e+07	1.53333e+07	1.41993e+07	1.16016e+07	1.07517e+07	2.05934e+07
A0A060VSI0	F-BAR domain-containing protein	1.64204e+09	5.80673e+08	5.44377e+08	5.16995e+08	1.30883e+08	8.85543e+07	8.43727e+07	7.54994e+07	1.05636e+08	9.57276e+07	1.00431e+08	8.92423e+07	1.04817e+08	8.64416e+07	8.1496e+07	8.19493e+07	6.79444e+07	8.86809e+07	7.52625e+07	6.86004e+07	1.02361e+08	1.14146e+08
A0A060VSJ1	Secernin 3	1.31123e+09	4.66125e+08	4.09975e+08	4.35129e+08	7.61831e+07	7.3851e+07	7.67809e+07	9.20212e+07	6.51678e+07	8.21206e+07	8.64405e+07	6.44482e+07	5.01872e+07	5.5373e+07	7.17082e+07	8.18176e+07	6.74403e+07	9.3605e+07	5.28166e+07	6.2396e+07	6.0437e+07	9.84337e+07
A0A060VSK0	Complex I-20kD	4.71457e+08	1.41957e+08	1.70874e+08	1.58625e+08	2.31218e+07	2.019e+07	1.92444e+07	2.44596e+07	2.09221e+07	3.40192e+07	2.72117e+07	3.34221e+07	2.88993e+07	2.78262e+07	3.07831e+07	2.27318e+07	3.32467e+07	2.95288e+07	2.47043e+07	2.11979e+07	2.93826e+07	2.0565e+07
A0A060VSN0	Uncharacterized protein	4.75169e+07	1.64811e+07	1.33487e+07	1.76871e+07	1.54026e+06	1225114	1.89971e+06	7.55077e+06	2.10639e+06	2.1589e+06	375825	1.69531e+06	1.31681e+06	3.40405e+06	1.34883e+06	5.20789e+06	1.03101e+06	1.34548e+06	9.94595e+06	4.11228e+06	1.25235e+06	0
A0A060VSN1	Terpene cyclase/mutase family member	1.2541e+09	5.19115e+08	3.59254e+08	3.75734e+08	1.01987e+08	9.62549e+07	6.66584e+07	1.32607e+08	9.22437e+07	2.93643e+07	6.93259e+07	5.35973e+07	1.04646e+08	3.30924e+07	3.65616e+07	6.2031e+07	3.41441e+07	1.34195e+08	2.74941e+07	3.62327e+07	7.09415e+07	7.27266e+07
A0A060VSQ1	Aspartate--tRNA ligase, cytoplasmic	2.66524e+09	9.56938e+08	8.5899e+08	8.49312e+08	1.75284e+08	136905670	1.35329e+08	1.72974e+08	1.75597e+08	1.60848e+08	1.63197e+08	1.1867e+08	1.39451e+08	1.23297e+08	1.72863e+08	1.41512e+08	1.29148e+08	1.61207e+08	1.58787e+08	1.11878e+08	1.37784e+08	1.50507e+08
A0A060VSQ2	ACB domain-containing protein	2.4343e+09	7.56825e+08	9.07529e+08	7.6995e+08	1.22697e+08	9.37125e+07	1.25773e+08	1.41844e+08	1.31009e+08	1.4179e+08	1.31512e+08	1.59188e+08	1.31429e+08	1.57663e+08	1.75779e+08	1.51958e+08	1.33126e+08	1.32807e+08	1.17098e+08	1.57198e+08	1.10119e+08	1.19602e+08
A0A060VSQ6	Complex I-B14.7	3.0904e+08	9.53074e+07	1.09407e+08	1.04325e+08	1.58065e+07	1.19821e+07	1.46753e+07	2.23027e+07	1.48233e+07	1.57175e+07	2.04783e+07	2.04676e+07	1.55778e+07	1.72235e+07	1.70609e+07	1.85987e+07	1.4596e+07	1.65372e+07	1.47615e+07	1.74427e+07	1.97795e+07	2.12085e+07
A0A060VSQ7	Cytochrome b5 heme-binding domain-containing protein	2.7686e+09	9.11961e+08	9.11218e+08	9.45424e+08	1.94722e+08	1.15005e+08	1.27518e+08	1.88284e+08	1.64739e+08	1.21692e+08	2.03263e+08	2.00956e+08	1.37768e+08	6.77925e+07	1.6173e+08	1.39709e+08	1.17786e+08	2.15212e+08	1.2158e+08	1.5222e+08	1.22588e+08	2.16038e+08
A0A060VST3	DUF4614 domain-containing protein	9.58263e+06	1.27584e+06	6.49118e+06	1.81561e+06	0	0	0	0	793997	481845	0	1.20367e+06	2.84592e+06	0	1.64107e+06	800521	365102	0	389114	0	1.06139e+06	0
A0A060VSU5	Ras-related protein Rab-8A-like	3.88314e+07	1.5663e+07	1.35164e+07	9.65201e+06	2.70321e+06	1.44732e+06	3.98309e+06	551054	3.91129e+06	3.06703e+06	901598	3.07089e+06	2.29822e+06	0	2.98407e+06	4.2616e+06	2.04688e+06	2.50745e+06	2.59857e+06	323482	2.17563e+06	0
A0A060VSV9	Calreticulin	7.87558e+10	2.80834e+10	2.75647e+10	2.31077e+10	4.67653e+09	4.62966e+09	4.73819e+09	5.48878e+09	4.12009e+09	4.43014e+09	3.97207e+09	4.57689e+09	5.05337e+09	4.8794e+09	4.94838e+09	4.13463e+09	4.42412e+09	5.23056e+09	4.06184e+09	2.43724e+09	3.17692e+09	3.77702e+09
A0A060VSW7	Peptidase_M28 domain-containing protein	5.07203e+08	1.62256e+08	1.6989e+08	1.75057e+08	2.82412e+07	2.51847e+07	2.78673e+07	2.53469e+07	2.84995e+07	2.71165e+07	3.38675e+07	3.19069e+07	2.70286e+07	2.17062e+07	2.60771e+07	2.93034e+07	2.68966e+07	2.97372e+07	2.59435e+07	2.73925e+07	3.15433e+07	3.35437e+07
A0A060VSY8	Aspartate aminotransferase	2.88932e+08	1.19624e+08	8.19783e+07	8.73299e+07	5.25871e+07	8222530	5.64448e+06	8.58284e+06	2.18216e+07	2.27656e+07	7.7329e+06	1.57096e+07	1.86516e+07	2.34347e+07	1.29944e+07	3.45512e+06	6.91408e+06	9.27318e+06	7.36165e+06	1.20429e+07	2.24707e+07	2.92675e+07
A0A060VT14	CAAX prenyl protease	7.02606e+08	2.38695e+08	2.36093e+08	2.27818e+08	3.37407e+07	3.99577e+07	3.35539e+07	3.2004e+07	5.46204e+07	4.48182e+07	3.67902e+07	4.75954e+07	4.19329e+07	2.40678e+07	4.42076e+07	4.14991e+07	4.27316e+07	4.35132e+07	3.57496e+07	3.45028e+07	3.19504e+07	3.93705e+07
A0A060VT47	Uncharacterized protein	1.22112e+09	4.37591e+08	3.69322e+08	4.14208e+08	7.33289e+07	8.50228e+07	5.50769e+07	4.16721e+07	9.09458e+07	9.15441e+07	6.62149e+07	7.11881e+07	6.03421e+07	5.40675e+07	6.43436e+07	5.31657e+07	7.05775e+07	6.55773e+07	7.3144e+07	5.83994e+07	6.96293e+07	7.6881e+07
A0A060VT86	BCL2-associated athanogene 6	1.27685e+08	5.59217e+07	3.89952e+07	3.27683e+07	1.27985e+07	7.94928e+06	8.4328e+06	2.29298e+06	1.33405e+07	1.11077e+07	8.73061e+06	4.36478e+06	3.3899e+06	7.5224e+06	1.00097e+07	4.97787e+06	4.53054e+06	4.32536e+06	5.78572e+06	4.86305e+06	6.20073e+06	7.06291e+06
A0A060VT90	Reticulon	5.36911e+07	1.90095e+07	1.68163e+07	1.78652e+07	2.05823e+06	4.63763e+06	0	658634	8.72816e+06	2.92687e+06	0	2.56891e+06	1.56261e+06	8.72805e+06	1.68345e+06	2.27329e+06	1.78328e+06	3.36637e+06	2.23693e+06	4.83977e+06	2.85746e+06	2.78142e+06
A0A060VTC0	Asparaginase	6.50005e+07	2.14172e+07	2.58624e+07	1.77209e+07	6.23541e+06	4550505	3.67237e+06	2.31891e+06	4.63997e+06	0	4.0139e+06	4.01291e+06	4.43922e+06	5.88582e+06	4.33861e+06	3.17196e+06	3.14784e+06	4.55807e+06	1.76599e+06	3.40609e+06	2.57152e+06	2.27139e+06
A0A060VTC1	Phosphate carrier protein, mitochondrial	1.08305e+08	3.41162e+07	3.4003e+07	4.0186e+07	2.33058e+06	5.55172e+06	5.09482e+06	8.62929e+06	5.34206e+06	7.16773e+06	6.99393e+06	8.86513e+06	2.62796e+06	4.39761e+06	6.0573e+06	5.06105e+06	5.8244e+06	9.74548e+06	4.23497e+06	1.01167e+07	4.8361e+06	5.42834e+06
A0A060VTC7	Annexin	3.08413e+09	1.00612e+09	1.05114e+09	1.02687e+09	1.3003e+08	2.18398e+08	1.34218e+08	1.23083e+08	1.5936e+08	2.41035e+08	2.8502e+08	2.37308e+08	1.22732e+08	1.2859e+08	1.42155e+08	1.35333e+08	1.91539e+08	1.69413e+08	1.24191e+08	2.53675e+08	1.22212e+08	1.65842e+08
A0A060VTE6	Sorting nexin	1.8717e+09	6.06401e+08	6.69713e+08	5.95588e+08	9.37108e+07	6.53308e+07	1.07729e+08	1.65442e+08	7.51294e+07	9.90584e+07	1.53196e+08	5.7564e+07	8.96614e+07	4.29039e+07	1.11393e+08	2.14995e+08	1.14985e+08	1.10245e+08	8.97955e+07	1.14568e+08	5.96439e+07	1.0635e+08
A0A060VTH8	Uncharacterized protein	5.34162e+08	2.03299e+08	1.5172e+08	1.79142e+08	2.74127e+07	5.47975e+07	7.71297e+06	9.97964e+06	6.10857e+07	4.2311e+07	2.10209e+07	2.81598e+07	3.37667e+07	2.95886e+07	3.21949e+07	6.989e+06	4.2328e+07	3.49086e+07	2.17727e+07	1.80528e+07	3.40338e+07	2.80465e+07
A0A060VTK9	PH domain-containing protein	1.57604e+08	4.58456e+07	5.62662e+07	5.54922e+07	0	4.26222e+06	8.46159e+06	0	1.79506e+07	1.51711e+07	1.42504e+07	2.14866e+06	0	1.75542e+07	1.16672e+07	1.06458e+07	1.96133e+07	6.07527e+06	0	8.75223e+06	2.55037e+06	1.85011e+07
A0A060VTL8	RRM domain-containing protein	1.69473e+08	5.35465e+07	5.53159e+07	6.06103e+07	1.03381e+07	7.13643e+06	8.19795e+06	9.08154e+06	1.22269e+07	6.56561e+06	1.18226e+07	1.05456e+07	9.20309e+06	0	1.21137e+07	1.16309e+07	1.01188e+07	1.0095e+07	9.33217e+06	1.11453e+07	1.01003e+07	9.81876e+06
A0A060VTM6	Phenylalanine--tRNA ligase	2.49363e+08	8.93575e+07	7.54192e+07	8.45864e+07	1.41451e+07	1.40003e+07	1.35914e+07	2.2805e+07	9.51253e+06	1.53032e+07	1.63003e+07	9.66348e+06	1.48876e+07	5.8075e+06	1.68473e+07	1.19129e+07	1.29614e+07	1.32813e+07	1.69165e+07	1.06275e+07	1.60251e+07	1.47746e+07
A0A060VTP5	Vitamin-K-epoxide reductase	4.42492e+08	1.57849e+08	1.30419e+08	1.54224e+08	2.56902e+07	2.17257e+07	2.91442e+07	3.01975e+07	2.66806e+07	2.4411e+07	2.34399e+07	2.51295e+07	2.00736e+07	2.38897e+07	2.35856e+07	1.43011e+07	2.14417e+07	3.87619e+07	1.62527e+07	1.81914e+07	2.11098e+07	3.8466e+07
A0A060VTQ1	Uncharacterized protein	4.23461e+07	1.69993e+07	8.9707e+06	1.63761e+07	3.39636e+06	3185517	2.83225e+06	0	4.59073e+06	2.99446e+06	1.54356e+06	2.63878e+06	2.0546e+06	0	0	2.73376e+06	3.19892e+06	2.49088e+06	2.40238e+06	2.83925e+06	3.52454e+06	1.9201e+06
A0A060VTQ6	U5 small nuclear ribonucleoprotein 200 kDa helicase-like	1.24197e+09	4.02774e+08	4.41436e+08	3.97757e+08	8.00196e+07	5.78397e+07	6.39765e+07	4.73566e+07	7.56805e+07	7.79008e+07	8.42587e+07	7.5025e+07	8.49199e+07	5.33916e+07	7.56019e+07	6.82385e+07	6.43911e+07	6.50225e+07	5.43401e+07	6.32926e+07	7.47373e+07	7.59728e+07
A0A060VTT3	DNA-(apurinic or apyrimidinic site) lyase	1.56646e+09	5.17941e+08	5.38797e+08	5.09725e+08	9.78628e+07	7.81361e+07	6.93476e+07	1.15432e+08	7.13502e+07	8.58119e+07	7.76518e+07	1.28727e+08	1.19364e+08	5.15394e+07	1.00453e+08	6.10611e+07	8.25438e+07	1.04585e+08	7.76e+07	7.06453e+07	7.98452e+07	9.45053e+07
A0A060VTU3	75 kDa glucose-regulated protein	4.65176e+08	1.63915e+08	1.5016e+08	1.51101e+08	2.84363e+07	2.09484e+07	2.04446e+07	3.24287e+07	3.15497e+07	3.01074e+07	2.24823e+07	2.67001e+07	2.58693e+07	3.37489e+07	2.193e+07	1.94292e+07	2.50727e+07	2.49312e+07	2.82047e+07	1.75461e+07	2.90439e+07	2.63023e+07
A0A060VTV1	A2M_recep domain-containing protein	2.20996e+09	9.8096e+08	6.16318e+08	6.12685e+08	8.66953e+07	2.10974e+08	2.10168e+08	1.94996e+08	1.20178e+08	1.57948e+08	1.29244e+08	8.70349e+07	1.04555e+08	9.17844e+07	1.01748e+08	1.01951e+08	1.468e+08	1.29915e+08	1.10807e+08	5.36803e+07	7.07143e+07	1.00769e+08
A0A060VU01	Uncharacterized protein	4.6106e+09	1.28612e+09	1.56092e+09	1.76357e+09	2.11986e+08	2.28405e+08	3.18228e+08	1.8528e+08	1.66805e+08	1.75412e+08	2.73203e+08	3.49072e+08	2.58176e+08	2.36876e+08	2.1458e+08	2.29013e+08	2.45622e+08	2.79306e+08	3.47085e+08	4.09043e+08	3.06446e+08	1.76065e+08
A0A060VU05	Glutaryl-CoA dehydrogenase, mitochondrial-like	1.47997e+07	760642	4.69238e+06	9.34663e+06	0	0	760642	0	0	0	0	4.69238e+06	0	0	0	0	0	0	0	8.75952e+06	587110	0
A0A060VU35	Uncharacterized protein	2.33645e+07	9.20375e+06	6.72987e+06	7.43087e+06	1.20538e+06	2.15791e+06	1.5477e+06	2.28823e+06	635811	1.36873e+06	1.29552e+06	1.43808e+06	1.79766e+06	0	1.21357e+06	985028	1.14318e+06	1.68539e+06	831923	891616	933828	1.94494e+06
A0A060VU55	Uncharacterized protein	5.39294e+08	1.70692e+08	1.82654e+08	1.85947e+08	3.3514e+07	3.07843e+07	2.49738e+07	2.52311e+07	2.77862e+07	2.84031e+07	3.22622e+07	3.47105e+07	3.10321e+07	1.57735e+07	2.96659e+07	3.92103e+07	3.06133e+07	3.28937e+07	3.61086e+07	2.70451e+07	2.98831e+07	2.94031e+07
A0A060VU58	Uncharacterized protein	7.32871e+07	2.78243e+07	2.84933e+07	1.69694e+07	2.02581e+06	5.96373e+06	3.88498e+06	7.19671e+06	6.33368e+06	2.41941e+06	6.78562e+06	1.22307e+06	7.35892e+06	3.18173e+06	4.07486e+06	5.8691e+06	2.68016e+06	1.94606e+06	3.92495e+06	3.08305e+06	2.27414e+06	3.06106e+06
A0A060VU61	FBA domain-containing protein	4.03722e+07	1.22425e+07	1.11985e+07	1.69313e+07	3.45002e+06	1.11811e+06	1.69102e+06	2.73873e+06	3.24461e+06	0	2.76389e+06	1.87636e+06	756552	0	4.82362e+06	978027	1.69301e+06	2.38212e+06	3.31002e+06	3.11869e+06	3.76946e+06	2.65798e+06
A0A060VU79	Lysophospholipid acyltransferase 5-like	6.96826e+07	2.43953e+07	1.99937e+07	2.52936e+07	5.33577e+06	2.89944e+06	2.58258e+06	6.73008e+06	3.07575e+06	3.77167e+06	4.92738e+06	3.66232e+06	4.05683e+06	3.36582e+06	0	3.98131e+06	3.95476e+06	3.80243e+06	4.0815e+06	4.37697e+06	4.4345e+06	4.64346e+06
A0A060VUA0	UBX domain-containing protein	2.62125e+08	9.11427e+07	8.66161e+07	8.43666e+07	1.27529e+07	1.23912e+07	1.58734e+07	1.48164e+07	1.91871e+07	1.61217e+07	1.01679e+07	1.18222e+07	1.05339e+07	1.29847e+07	2.12841e+07	1.98234e+07	1.65623e+07	1.49396e+07	1.43971e+07	1.32059e+07	1.22356e+07	1.30261e+07
A0A060VUA2	FAD_binding_3 domain-containing protein	3.08268e+08	5.73883e+07	1.88039e+08	6.28408e+07	1.33755e+07	3.09935e+06	9.40164e+06	1.83788e+07	7.50747e+06	5.62563e+06	2.09384e+07	7.72213e+06	2.42741e+07	0	5.47466e+07	8.03573e+07	759449	3.95655e+07	1.353e+06	1.19672e+06	0	1.99661e+07
A0A060VUA7	Uncharacterized protein	2.01865e+08	6.53484e+07	7.04693e+07	6.60468e+07	1.21418e+07	10370722	1.0201e+07	6.14955e+06	1.50043e+07	1.14811e+07	1.2962e+07	9.59759e+06	1.00876e+07	1.8686e+07	1.0149e+07	8.98713e+06	9.60408e+06	1.08573e+07	6.25362e+06	9.11887e+06	1.12148e+07	1.89981e+07
A0A060VUA9	Triosephosphate isomerase	6.29209e+10	2.11698e+10	2.11478e+10	2.06033e+10	3.39848e+09	3.63129e+09	3.60544e+09	3.92013e+09	3.35093e+09	3.26354e+09	3.30357e+09	3.32798e+09	3.21341e+09	3.97254e+09	3.6504e+09	3.67991e+09	2.91795e+09	4.01913e+09	2.90291e+09	3.44208e+09	3.77592e+09	3.54528e+09
A0A060VUB3	Uncharacterized protein	5.77214e+07	1.93614e+07	1.67728e+07	2.15871e+07	2.27871e+06	2.61824e+06	1.94025e+06	3.10858e+06	3.87967e+06	5.53598e+06	4.95505e+06	2.8523e+06	2.42422e+06	0	3.42147e+06	3.11978e+06	6.55472e+06	3.30935e+06	3.32232e+06	3.0427e+06	3.23816e+06	2.11986e+06
A0A060VUB8	Transmembrane 9 superfamily member	1.29557e+09	4.20465e+08	4.56175e+08	4.18925e+08	7.08012e+07	8.22999e+07	6.59248e+07	7.6924e+07	6.18833e+07	6.26319e+07	7.41e+07	7.6524e+07	8.31361e+07	7.67853e+07	6.52202e+07	8.04089e+07	8.2779e+07	8.18101e+07	6.57376e+07	5.30524e+07	6.84516e+07	6.70947e+07
A0A060VUE5	Uncharacterized protein	2.00403e+07	9.66815e+06	7.3589e+06	3.01324e+06	1.49856e+06	4.56674e+06	0	0	1.98466e+06	1.61819e+06	0	1.73782e+06	2.9326e+06	0	2.68848e+06	0	0	1.73571e+06	0	0	1.27753e+06	0
A0A060VUG3	Uncharacterized protein	9.59468e+07	3.39769e+07	2.77894e+07	3.41806e+07	9.19961e+06	2569043	7.08033e+06	5.87796e+06	2.3517e+06	6.89821e+06	5.45668e+06	6.44515e+06	5.94115e+06	1.75915e+06	2.10603e+06	6.08123e+06	2.17603e+06	1.13529e+07	6.87346e+06	1.95732e+06	5.17659e+06	6.6443e+06
A0A060VUG6	Tripartite motif-containing protein 16-like	7.31516e+08	2.67226e+08	2.38563e+08	2.25727e+08	3.37644e+07	51541428	4.58155e+07	3.39731e+07	6.235e+07	3.97815e+07	5.79816e+07	4.86473e+07	3.34929e+07	1.86587e+07	2.77322e+07	5.20506e+07	2.88706e+07	4.15019e+07	2.88427e+07	3.29945e+07	3.86009e+07	5.49166e+07
A0A060VUH5	Sulfite oxidase	1.38103e+09	3.95432e+08	5.62871e+08	4.22732e+08	7.73807e+07	4.71554e+07	7.29158e+07	8.70818e+07	4.80464e+07	6.28523e+07	1.00375e+08	1.0761e+08	9.40265e+07	1.07987e+08	5.79777e+07	9.4895e+07	1.07762e+08	6.51941e+07	4.26588e+07	7.24354e+07	7.96361e+07	5.50455e+07
A0A060VUI1	Protein kinase domain-containing protein	1.28083e+08	5.28892e+07	3.5333e+07	3.98604e+07	1.0227e+07	17550856	0	6.87609e+06	8.98951e+06	9.24571e+06	0	8.00745e+06	6.78543e+06	7.505e+06	7.44621e+06	5.58896e+06	8.63297e+06	7.53382e+06	6.15574e+06	7.69266e+06	9.84522e+06	0
A0A060VUI9	Peptidyl-prolyl cis-trans isomerase	4.62473e+10	1.64146e+10	1.5745e+10	1.40876e+10	2.95634e+09	2.84896e+09	2.83236e+09	3.00722e+09	2.3124e+09	2.45734e+09	2.55487e+09	2.71362e+09	2.88089e+09	2.81163e+09	2.61504e+09	2.16899e+09	2.60722e+09	2.92881e+09	2.29444e+09	1.41738e+09	2.42735e+09	2.41241e+09
A0A060VUJ9	Uncharacterized protein	6.02784e+08	1.82851e+08	1.91631e+08	2.28302e+08	3.76615e+07	25851969	2.05438e+07	3.02779e+07	4.09737e+07	2.75421e+07	3.02727e+07	3.99248e+07	1.96914e+07	3.65866e+07	3.25332e+07	3.26218e+07	3.0806e+07	3.76196e+07	3.49066e+07	3.36781e+07	4.39563e+07	4.73355e+07
A0A060VUK7	AB hydrolase-1 domain-containing protein	1.44364e+09	5.13717e+08	5.13925e+08	4.15999e+08	1.173e+08	6.76323e+07	7.05796e+07	7.62567e+07	1.00266e+08	8.16822e+07	6.68651e+07	1.16486e+08	1.03164e+08	4.81948e+07	1.16748e+08	6.24666e+07	9.47014e+07	5.88745e+07	4.36716e+07	4.51497e+07	7.85777e+07	9.50242e+07
A0A060VUN4	Eukaryotic translation initiation factor 3 subunit A	5.85334e+08	1.97884e+08	2.0022e+08	1.8723e+08	3.54442e+07	3.08226e+07	1.41063e+07	4.58166e+07	3.66583e+07	3.50357e+07	4.76728e+07	2.95703e+07	2.98468e+07	2.59768e+07	4.07467e+07	2.64067e+07	3.42446e+07	2.9973e+07	3.29343e+07	3.16483e+07	2.52301e+07	3.31998e+07
A0A060VUP2	BPI1 domain-containing protein	1.45437e+08	4.95368e+07	5.17102e+07	4.41896e+07	8.65588e+06	7.21217e+06	7.33874e+06	1.85637e+06	9.82726e+06	1.46464e+07	1.0032e+07	8.39291e+06	7.27622e+06	3.38824e+06	8.11855e+06	1.45023e+07	7.21118e+06	7.47973e+06	6.40274e+06	7.3764e+06	5.75896e+06	9.96055e+06
A0A060VUP6	Serine/arginine-rich splicing factor 6-like	4.76765e+08	1.57761e+08	1.63692e+08	1.55312e+08	2.77252e+07	2.41838e+07	2.40848e+07	1.90828e+07	3.47606e+07	2.79238e+07	2.83417e+07	2.61991e+07	2.40586e+07	3.40155e+07	2.64995e+07	2.45777e+07	2.61612e+07	2.60996e+07	2.17857e+07	2.57667e+07	3.00667e+07	2.54324e+07
A0A060VUP9	SEC23-interacting protein-like	7.05356e+08	2.33957e+08	2.37196e+08	2.34202e+08	3.83557e+07	5.0003e+07	3.44344e+07	5.32032e+07	2.13775e+07	3.65836e+07	5.54073e+07	3.0034e+07	4.21039e+07	2.0512e+07	4.50652e+07	4.40738e+07	3.53431e+07	3.32972e+07	4.34069e+07	4.16018e+07	2.90812e+07	5.14719e+07
A0A060VUQ0	Tripartite motif-containing protein 16-like	4.36994e+07	1.41169e+07	1.44859e+07	1.50967e+07	3.65807e+06	1.62944e+06	3.20606e+06	0	3.41314e+06	2.21015e+06	2.8217e+06	2.89755e+06	0	3.2498e+06	0	5.51689e+06	0	3.61784e+06	3.17823e+06	2.67508e+06	2.62065e+06	3.00486e+06
A0A060VUQ8	Cytochrome c oxidase subunit	6.24521e+09	1.90243e+09	2.18171e+09	2.16107e+09	3.52125e+08	2.91164e+08	2.94443e+08	3.32461e+08	3.29594e+08	3.02647e+08	3.81697e+08	3.33177e+08	3.47312e+08	3.02769e+08	3.79798e+08	4.36956e+08	4.00864e+08	4.80837e+08	2.83548e+08	3.14209e+08	3.06334e+08	3.75275e+08
A0A060VUR1	Histone H2A	5.42404e+10	1.77531e+10	1.86706e+10	1.78167e+10	1.33735e+09	3.37548e+09	2.88354e+09	3.15952e+09	4.55651e+09	2.44074e+09	2.85752e+09	2.76644e+09	3.73296e+09	2.93895e+09	2.76905e+09	3.60566e+09	3.30388e+09	2.53133e+09	3.23903e+09	3.67949e+09	1.59997e+09	3.46301e+09
A0A060VUR8	Cytochrome c oxidase subunit 5B, mitochondrial-like	2.38704e+09	7.34892e+08	8.63939e+08	7.8821e+08	1.02993e+08	1.38729e+08	1.00279e+08	1.47907e+08	1.53772e+08	9.12124e+07	1.27818e+08	1.45878e+08	2.249e+08	1.26504e+08	1.30727e+08	1.08112e+08	1.36897e+08	1.6535e+08	9.02293e+07	1.25599e+08	1.2614e+08	1.43994e+08
A0A060VUS6	RuvB-like helicase	8.48018e+08	3.09357e+08	2.80969e+08	2.57693e+08	6.01791e+07	5.26656e+07	3.54685e+07	5.83869e+07	5.33825e+07	4.92743e+07	5.71925e+07	4.46233e+07	3.64266e+07	2.9764e+07	6.19062e+07	5.10561e+07	4.72875e+07	3.80062e+07	4.5092e+07	4.48904e+07	4.50052e+07	3.74119e+07
A0A060VUU8	Transmembrane 4 L6 family member 5	1.35905e+08	4.64362e+07	4.11444e+07	4.83245e+07	9.93878e+06	8427677	9.68062e+06	6.90855e+06	7.6763e+06	3.80422e+06	6.41146e+06	8.75169e+06	6.75152e+06	8.47796e+06	3.32435e+06	7.42747e+06	5.36335e+06	1.16949e+07	8.13946e+06	6.24131e+06	8.76516e+06	8.12026e+06
A0A060VUW5	2,4-dienoyl-CoA reductase 2 (EC 1.3.1.124) (Peroxisomal 2,4-dienoyl-CoA reductase [(3E)-enoyl-CoA-producing])	4.07889e+09	1.28937e+09	1.54533e+09	1.24419e+09	2.55484e+08	2.29976e+08	2.08599e+08	1.412e+08	2.4131e+08	2.12801e+08	1.054e+08	2.32107e+08	1.9347e+08	1.38214e+08	6.61347e+08	2.14794e+08	2.08076e+08	2.49007e+08	1.33301e+08	1.99995e+08	2.64042e+08	1.89767e+08
A0A060VUX8	Cytosolic Fe-S cluster assembly factor NUBP2	5.55318e+07	1.78652e+07	2.0224e+07	1.74426e+07	2.4061e+06	3.91037e+06	1.5558e+06	1.20267e+06	4.25131e+06	4.53892e+06	3.73617e+06	4.72967e+06	4.84852e+06	0	4.41871e+06	2.49093e+06	3.60431e+06	2.89243e+06	3.35066e+06	2.72308e+06	3.6784e+06	1.19374e+06
A0A060VV07	Uncharacterized protein	1.51639e+09	5.50557e+08	4.5751e+08	5.08326e+08	1.03127e+08	7.18375e+07	7.85814e+07	8.3307e+07	1.08542e+08	1.05162e+08	7.91392e+07	7.68136e+07	6.89191e+07	6.98205e+07	7.09689e+07	9.18486e+07	8.98573e+07	7.0966e+07	7.70509e+07	9.0016e+07	7.59086e+07	1.04527e+08
A0A060VV10	Squalene synthase	6.08264e+07	3.01806e+07	1.52129e+07	1.54329e+07	4.75681e+06	6.23015e+06	3.88887e+06	1.34228e+07	1.88197e+06	0	3.55632e+06	837863	683690	6.58563e+06	1.86634e+06	1.68305e+06	432538	8.72359e+06	1.14193e+06	697508	2.45541e+06	1.98195e+06
A0A060VV51	H15 domain-containing protein	1.13392e+10	3.6604e+09	3.89959e+09	3.77925e+09	4.90147e+08	5.7677e+08	5.83457e+08	4.75203e+08	7.94449e+08	7.40375e+08	5.83622e+08	5.7093e+08	5.15278e+08	1.11851e+09	5.43582e+08	5.67671e+08	5.84098e+08	5.36299e+08	5.73743e+08	7.12671e+08	6.0211e+08	7.70333e+08
A0A060VV79	L-fuconate dehydratase	5.00678e+08	1.54084e+08	1.54214e+08	1.9238e+08	2.89205e+07	1.71661e+07	2.56691e+07	2.22044e+07	2.71909e+07	3.29324e+07	3.34664e+07	3.02005e+07	2.62244e+07	7.39116e+06	3.91433e+07	1.77885e+07	3.3574e+07	3.40233e+07	3.18904e+07	3.04454e+07	2.72339e+07	3.52128e+07
A0A060VV91	AFP-like domain-containing protein	1.7312e+08	5.37891e+07	6.43211e+07	5.50103e+07	1.24379e+07	8.6992e+06	9.19557e+06	7.75672e+06	9.08888e+06	6.6108e+06	7.48003e+06	1.10742e+07	1.86819e+07	7.78781e+06	1.29842e+07	6.3129e+06	9.93905e+06	1.1397e+07	6.88664e+06	9.05659e+06	7.02791e+06	1.07031e+07
A0A060VV92	MICOS complex subunit	8.88981e+07	2.85126e+07	3.42054e+07	2.618e+07	6.4139e+06	5.1827e+06	3.69274e+06	4.1612e+06	4.71197e+06	4.3501e+06	5.56506e+06	6.17868e+06	6.72852e+06	6.42325e+06	5.25169e+06	4.05823e+06	3.75371e+06	5.11553e+06	3.89076e+06	2.57291e+06	6.59228e+06	4.25484e+06
A0A060VV99	Cyclic nucleotide-binding domain-containing protein	1.31092e+08	2.91603e+07	6.5337e+07	3.65946e+07	0	0	1.58029e+07	1.33575e+07	0	0	2.08076e+07	0	1.52574e+06	2.47556e+07	0	1.82481e+07	0	0	8.8082e+06	7.5372e+06	8.27101e+06	1.19782e+07
A0A060VVB7	LTD domain-containing protein	0	0	0	0	0	0	0	0	0	0	0	0	0	0	0	0	0	0	0	0	0	0
A0A060VVB9	Profilin	2.88064e+09	1.01052e+09	8.88189e+08	9.81932e+08	1.74599e+08	1.30666e+08	1.40922e+08	2.23993e+08	1.52763e+08	1.87574e+08	1.71884e+08	1.54584e+08	1.60328e+08	1.12099e+08	1.52432e+08	1.36862e+08	1.64381e+08	1.737e+08	1.66903e+08	1.29595e+08	1.67961e+08	1.79391e+08
A0A060VVC5	U-box domain-containing protein	1.93649e+08	6.10548e+07	7.06729e+07	6.19211e+07	1.18648e+07	7.01874e+06	8.97115e+06	1.28226e+07	9.04976e+06	1.13277e+07	1.1754e+07	1.30302e+07	7.7817e+06	1.37316e+07	1.12151e+07	1.31603e+07	9.3991e+06	9.56238e+06	9.46287e+06	7.3062e+06	1.29309e+07	1.32596e+07
A0A060VVD3	RNA helicase	7.42301e+07	2.26482e+07	2.51637e+07	2.64182e+07	3.44762e+06	3.12015e+06	3.59736e+06	4.08328e+06	4.2233e+06	4.17653e+06	6.54605e+06	3.5719e+06	4.0233e+06	0	5.73949e+06	5.28291e+06	4.98056e+06	4.96146e+06	5.33088e+06	3.72065e+06	3.38621e+06	4.03848e+06
A0A060VVE0	AAA domain-containing protein	3.76478e+09	1.26375e+09	1.29066e+09	1.21037e+09	2.20327e+08	2.13796e+08	1.81278e+08	1.84545e+08	2.32826e+08	2.30979e+08	2.04272e+08	2.38145e+08	2.31704e+08	1.79217e+08	2.39056e+08	1.98261e+08	1.85659e+08	2.30762e+08	2.04808e+08	2.01638e+08	1.91595e+08	1.95909e+08
A0A060VVE5	Fructose-bisphosphate aldolase	3.80358e+07	2.70286e+07	2.45704e+06	8.55019e+06	0	1.60334e+07	0	0	4.20112e+06	6.79406e+06	0	0	0	0	2.45704e+06	0	1.2872e+06	1.21689e+06	6.0461e+06	0	0	0
A0A060VVF1	FERM domain-containing protein	0	0	0	0	0	0	0	0	0	0	0	0	0	0	0	0	0	0	0	0	0	0
A0A060VVF4	Transgelin	5.58304e+08	2.2154e+08	1.61189e+08	1.75575e+08	3.22015e+07	2.22761e+07	2.87823e+07	1.31827e+07	8.70104e+07	3.80866e+07	1.47664e+07	2.6822e+07	2.42707e+07	2.34288e+07	3.17803e+07	4.01204e+07	2.90751e+07	2.36139e+07	2.3431e+07	2.78552e+07	2.94955e+07	4.21047e+07
A0A060VVI3	Adapter molecule crk-like	6.5714e+08	2.25769e+08	2.18886e+08	2.12485e+08	4.26745e+07	2.86135e+07	2.87104e+07	3.96029e+07	4.04814e+07	4.56862e+07	3.46197e+07	3.68098e+07	4.4135e+07	2.26105e+07	4.12836e+07	3.94276e+07	3.89022e+07	4.57638e+07	3.42026e+07	3.60793e+07	2.51989e+07	3.23382e+07
A0A060VVL3	Eukaryotic translation initiation factor 3 subunit C	8.12788e+09	2.96738e+09	2.59675e+09	2.56376e+09	5.01767e+08	4.37912e+08	3.8899e+08	4.86871e+08	5.86458e+08	5.65378e+08	4.05842e+08	4.64318e+08	4.43515e+08	3.94267e+08	5.12537e+08	3.76267e+08	4.61258e+08	4.5535e+08	4.09132e+08	3.62847e+08	4.58674e+08	4.16494e+08
A0A060VVN1	Kinesin motor domain-containing protein	4.13072e+07	2.14043e+07	1.02749e+07	9.62813e+06	2.19203e+06	4785256	0	6.47018e+06	5.09822e+06	2.85858e+06	0	2.55597e+06	1.90532e+06	3.10354e+06	2.71003e+06	0	2.22264e+06	2.33909e+06	1.61727e+06	2.36362e+06	1.08552e+06	0
A0A060VVR4	Uncharacterized protein	8.9046e+08	2.33161e+08	2.54772e+08	4.02527e+08	3.45141e+07	36922310	2.99092e+07	4.58558e+07	2.5272e+07	6.06879e+07	3.3759e+07	3.74106e+07	3.44696e+07	3.68341e+07	6.37361e+07	4.85624e+07	5.29209e+07	8.01911e+07	6.53553e+07	6.78925e+07	7.41881e+07	6.19787e+07
A0A060VVS6	B3_4 domain-containing protein	1.89223e+09	4.88875e+08	8.15983e+08	5.87375e+08	1.20425e+08	7.94338e+07	4.53506e+06	2.9997e+07	1.9242e+08	6.20651e+07	1.3491e+08	1.4157e+08	1.57092e+08	2.23539e+08	6.22596e+07	9.66135e+07	8.11116e+07	1.01934e+08	7.95207e+07	1.05786e+08	1.08884e+08	1.10138e+08
A0A060VVT9	Glyoxalase domain-containing protein 4	3.64119e+09	1.13534e+09	1.2558e+09	1.25005e+09	1.87574e+08	1.39422e+08	1.94131e+08	1.97078e+08	1.6497e+08	2.52165e+08	2.47054e+08	1.9888e+08	2.32082e+08	1.52915e+08	1.89853e+08	2.35016e+08	2.37822e+08	2.67749e+08	1.96047e+08	1.67358e+08	2.12431e+08	1.68639e+08
A0A060VVU5	DEAH box protein 9	8.58083e+07	2.59764e+07	2.781e+07	3.20219e+07	6.0216e+06	2.90807e+06	3.39951e+06	4.40481e+06	3.93251e+06	5.30987e+06	6.02683e+06	4.63772e+06	4.14285e+06	4.31872e+06	3.93966e+06	4.74421e+06	3.74695e+06	3.97957e+06	5.65668e+06	6.17015e+06	4.5219e+06	7.94664e+06
A0A060VVU8	Dolichyl-diphosphooligosaccharide--protein glycosyltransferase 48 kDa subunit	1.09337e+10	3.69109e+09	3.79134e+09	3.45126e+09	5.46647e+08	5.92637e+08	6.68894e+08	7.43563e+08	5.26544e+08	6.12801e+08	7.11902e+08	6.75313e+08	6.90503e+08	4.43279e+08	6.67141e+08	6.03198e+08	6.18888e+08	6.70841e+08	5.17959e+08	4.5876e+08	4.5868e+08	7.26137e+08
A0A060VVU9	Transcriptional adapter	4.33126e+08	1.20462e+08	1.63627e+08	1.49037e+08	2.51286e+07	13446720	1.6171e+07	1.39626e+07	2.36674e+07	2.80862e+07	2.85736e+07	2.50167e+07	3.34615e+07	1.9549e+07	3.59008e+07	2.11251e+07	2.4232e+07	2.44781e+07	2.15005e+07	1.26269e+07	3.24608e+07	3.3739e+07
A0A060VVZ3	Clu domain-containing protein	6.43941e+07	2.25049e+07	1.898e+07	2.29092e+07	4.07212e+06	2.52826e+06	2.88942e+06	4.13454e+06	3.95686e+06	4.92373e+06	3.81118e+06	3.43521e+06	3.95545e+06	0	3.66686e+06	4.1113e+06	4.12384e+06	2.45739e+06	3.48539e+06	2.9926e+06	6.56743e+06	3.28254e+06
A0A060VW07	Thioredoxin domain-containing protein	2.45257e+08	7.52264e+07	7.62351e+07	9.37956e+07	1.43497e+07	1.42705e+07	9.1982e+06	1.43313e+07	1.18319e+07	1.12448e+07	1.12735e+07	1.24164e+07	1.25991e+07	9.3859e+06	1.53882e+07	1.5172e+07	1.2688e+07	1.61922e+07	1.70412e+07	2.24945e+07	6.0319e+06	1.93478e+07
A0A060VW20	14_3_3 domain-containing protein	1.0113e+10	3.43037e+09	3.34624e+09	3.3364e+09	6.24528e+08	5.2102e+08	4.88124e+08	6.62158e+08	5.94373e+08	5.40164e+08	5.63876e+08	4.39055e+08	4.73229e+08	6.8156e+08	7.008e+08	4.87721e+08	5.26978e+08	6.27376e+08	5.41355e+08	4.86071e+08	5.24123e+08	6.30496e+08
A0A060VW40	NIPSNAP domain-containing protein	1.52246e+09	6.35473e+08	4.6879e+08	4.18198e+08	8.07951e+07	1.38185e+08	9.82208e+07	1.82243e+08	7.21053e+07	6.39232e+07	5.80497e+07	7.08345e+07	6.83709e+07	9.9047e+07	5.40887e+07	1.18399e+08	8.86043e+07	8.85661e+07	5.30377e+07	5.81007e+07	6.53915e+07	6.44981e+07
A0A060VW41	Pyruvate dehydrogenase E1 component subunit beta	2.00471e+08	7.91791e+07	6.03467e+07	6.09448e+07	1.14754e+07	1.2184e+07	9.70271e+06	9.53679e+06	2.06737e+07	1.56065e+07	7.48165e+06	1.00353e+07	1.04012e+07	9.04102e+06	1.00418e+07	1.33456e+07	1.28225e+07	1.09419e+07	8.89541e+06	1.09454e+07	8.56264e+06	8.777e+06
A0A060VW45	Lissencephaly-1 homolog	2.23877e+08	7.96723e+07	6.73272e+07	7.68775e+07	1.36618e+07	1.15428e+07	1.26506e+07	1.47693e+07	1.46601e+07	1.23877e+07	1.34048e+07	1.15146e+07	1.25008e+07	3.65311e+06	1.4929e+07	1.13249e+07	1.12667e+07	1.52469e+07	1.18046e+07	9.64938e+06	1.33941e+07	1.55158e+07
A0A060VW47	HATPase_c domain-containing protein	2.77521e+09	9.00702e+08	9.65492e+08	9.09012e+08	1.77413e+08	1.24835e+08	1.37971e+08	1.2075e+08	1.76119e+08	1.63613e+08	1.63118e+08	1.68939e+08	1.55341e+08	1.62973e+08	1.79684e+08	1.35437e+08	1.24362e+08	1.47575e+08	1.40153e+08	1.52852e+08	1.62711e+08	1.81359e+08
A0A060VW65	ADP-ribosyl cyclase/cyclic ADP-ribose hydrolase	1.07574e+07	1.97312e+06	5.74078e+06	3.04347e+06	0	0	303114	0	725320	944684	0	1.55282e+06	3.00714e+06	0	1.18082e+06	0	0	0	0	0	0	3.04347e+06
A0A060VW78	ACB domain-containing protein	2.93372e+09	9.90758e+08	1.02924e+09	9.13722e+08	1.43627e+08	1.93669e+08	1.37311e+08	1.11635e+08	2.41522e+08	1.62994e+08	1.90962e+08	2.08566e+08	1.52528e+08	1.28228e+08	1.91531e+08	1.57428e+08	1.70675e+08	1.7327e+08	1.18724e+08	1.77659e+08	1.4577e+08	1.27624e+08
A0A060VW86	Uncharacterized protein	1.89492e+09	6.48875e+08	6.19504e+08	6.26536e+08	1.24448e+08	116669999	1.0634e+08	9.72932e+07	1.2647e+08	7.76539e+07	1.20489e+08	9.46376e+07	7.93372e+07	1.02327e+08	1.00198e+08	1.22516e+08	1.09207e+08	1.01067e+08	8.9517e+07	8.41542e+07	1.14595e+08	1.27995e+08
A0A060VW90	Uncharacterized protein	1.00117e+08	3.34445e+07	3.34911e+07	3.31814e+07	3.77988e+06	6335982	3.30212e+06	9.90316e+06	6.03459e+06	4.08876e+06	6.72845e+06	5.35671e+06	6.18471e+06	2.72297e+06	3.85565e+06	8.64264e+06	5.86292e+06	5.33011e+06	5.3428e+06	0	5.2648e+06	1.13808e+07
A0A060VW94	Serine/threonine-protein phosphatase 2A 65 kDa regulatory subunit A beta isoform	2.50574e+08	8.55258e+07	8.71814e+07	7.78672e+07	1.6806e+07	1.12856e+07	1.18843e+07	1.06028e+07	2.1416e+07	1.3531e+07	1.16978e+07	8.67015e+06	1.54673e+07	1.80318e+07	1.51041e+07	1.82103e+07	8.99038e+06	9.22654e+06	1.60625e+07	1.71811e+07	1.45838e+07	1.18228e+07
A0A060VWC6	Uncharacterized protein	4.47556e+09	1.68459e+09	1.41342e+09	1.37755e+09	4.31982e+08	3.22331e+08	2.03592e+08	2.23585e+08	2.71668e+08	2.31435e+08	2.72024e+08	2.0912e+08	2.42235e+08	2.55546e+08	2.02559e+08	2.31935e+08	3.56914e+08	1.78964e+08	1.54783e+08	1.39014e+08	4.21796e+08	1.26079e+08
A0A060VWE4	Uncharacterized protein	2.10948e+07	9.43598e+06	8.2321e+06	3.42674e+06	1.58963e+06	919346	1.26165e+06	0	3.34255e+06	2.32279e+06	0	2.68335e+06	0	4.87236e+06	676387	0	0	0	0	1.68811e+06	0	1.73863e+06
A0A060VWG0	NAD-dependent protein deacylase sirtuin-5, mitochondrial	0	0	0	0	0	0	0	0	0	0	0	0	0	0	0	0	0	0	0	0	0	0
A0A060VWG3	Protein FAM136A	8.31679e+07	2.83432e+07	3.31374e+07	2.16872e+07	3.86038e+06	2.55755e+06	4.78798e+06	7.35049e+06	5.80895e+06	3.97786e+06	3.29568e+06	7.35957e+06	3.81803e+06	4.89375e+06	5.0673e+06	8.70311e+06	3.30808e+06	4.23355e+06	3.42269e+06	4.68154e+06	3.13761e+06	2.90375e+06
A0A060VWG6	Uncharacterized protein	2.76876e+07	1.03771e+07	7.73664e+06	9.5739e+06	3.78258e+06	1.97878e+06	2.66646e+06	1.94924e+06	0	0	1.77101e+06	0	0	2.63998e+06	0	3.32565e+06	0	0	2.6602e+06	0	3.49833e+06	3.41536e+06
A0A060VWG8	Uncharacterized protein	5.08569e+08	1.94336e+08	1.647e+08	1.49534e+08	2.98004e+07	28511323	2.41521e+07	4.73194e+07	3.26683e+07	3.18841e+07	2.80982e+07	2.0163e+07	3.33878e+07	2.12368e+07	3.57092e+07	2.61046e+07	2.43408e+07	2.8027e+07	2.93233e+07	2.18865e+07	2.14102e+07	2.4546e+07
A0A060VWG9	Developmentally-regulated GTP-binding protein 1	1.91999e+09	7.32115e+08	6.00748e+08	5.87127e+08	1.11606e+08	93857055	1.41708e+08	1.80058e+08	1.02479e+08	1.02407e+08	9.23343e+07	1.03849e+08	9.60933e+07	1.00904e+08	1.01052e+08	1.06514e+08	1.04432e+08	1.05137e+08	1.03389e+08	7.69923e+07	8.91114e+07	1.08064e+08
A0A060VWJ9	Ubiquitin-like domain-containing protein	1.25204e+08	3.94843e+07	4.1154e+07	4.45658e+07	6.96424e+06	5658436	6.49474e+06	4.45214e+06	9.70092e+06	6.21387e+06	3.09342e+06	6.52041e+06	6.13463e+06	8.53985e+06	8.67632e+06	8.18935e+06	6.64888e+06	6.10665e+06	9.11475e+06	7.43932e+06	9.87774e+06	5.37843e+06
A0A060VWL3	Phosphorylase b kinase regulatory subunit	1.10093e+08	3.52336e+07	3.77284e+07	3.71312e+07	6.6425e+06	2.56114e+06	6.0461e+06	5.47795e+06	760949	1.3745e+07	5.76158e+06	5.98642e+06	6.14677e+06	8.98342e+06	3.47806e+06	7.37211e+06	8.3605e+06	6.51572e+06	7.5196e+06	1.30098e+06	8.08928e+06	5.34514e+06
A0A060VWL5	DnaJ homolog subfamily A member 2-like	1.09452e+10	3.39657e+09	3.93274e+09	3.61588e+09	6.47522e+08	4.96616e+08	4.6402e+08	4.60373e+08	6.15944e+08	7.12093e+08	5.72399e+08	7.14728e+08	6.22715e+08	7.39106e+08	7.20713e+08	5.63077e+08	5.82635e+08	6.33831e+08	5.23878e+08	5.87765e+08	6.79836e+08	6.0794e+08
A0A060VWL9	VWFA domain-containing protein	5.89865e+08	1.90691e+08	1.93966e+08	2.05208e+08	3.07718e+07	29237606	2.34015e+07	2.33195e+07	5.40848e+07	2.98759e+07	3.85328e+07	2.67457e+07	2.62569e+07	3.31132e+07	3.305e+07	3.62677e+07	2.16893e+07	2.44555e+07	2.91625e+07	2.63096e+07	3.70454e+07	6.65454e+07
A0A060VWM6	Indoleamine 2,3-dioxygenase	1.04488e+08	3.65002e+07	3.04641e+07	3.7524e+07	7.55244e+06	3.17405e+06	6.95917e+06	6.02322e+06	4.12689e+06	8.66448e+06	2.74367e+06	2.57066e+06	2.57798e+06	4.21859e+06	7.14125e+06	1.1212e+07	1.04158e+07	6.72004e+06	5.71657e+06	6.38233e+06	5.42465e+06	2.86463e+06
A0A060VWP4	Uncharacterized protein	2.74329e+08	9.26381e+07	8.05731e+07	1.01118e+08	1.88666e+07	1.36059e+07	1.30828e+07	7.39667e+06	1.94296e+07	2.02565e+07	1.69004e+07	1.42556e+07	1.10348e+07	1.18105e+07	1.57154e+07	1.08564e+07	1.81e+07	1.72671e+07	1.66664e+07	1.28949e+07	2.03336e+07	1.58559e+07
A0A060VWS4	MOSC domain-containing protein	2.88795e+08	8.66597e+07	1.02124e+08	1.00012e+08	1.77207e+07	8.3284e+06	1.06427e+07	1.51704e+07	1.47455e+07	2.00519e+07	1.29153e+07	2.05835e+07	1.6512e+07	1.89248e+07	1.96832e+07	1.35048e+07	1.18659e+07	2.00487e+07	1.71692e+07	1.14535e+07	2.2119e+07	1.73557e+07
A0A060VWT8	Heterogeneous nuclear ribonucleoprotein A1a	5.07697e+08	1.89001e+08	1.56951e+08	1.61746e+08	1.89205e+07	3.34372e+07	2.64699e+07	4.18244e+07	3.85022e+07	2.98468e+07	1.32696e+07	2.65744e+07	2.46149e+07	1.60851e+07	2.96997e+07	4.67071e+07	3.42215e+07	2.33808e+07	3.34262e+07	1.71784e+07	2.15394e+07	3.19993e+07
A0A060VWW1	Protein LEG1 homolog	3.65566e+09	1.34261e+09	1.1557e+09	1.15735e+09	2.32078e+08	223610242	2.96491e+08	2.0755e+08	1.97625e+08	1.85251e+08	2.31641e+08	1.6359e+08	2.03757e+08	1.23539e+08	2.1049e+08	2.22679e+08	1.65312e+08	1.71679e+08	2.52275e+08	1.94171e+08	1.92569e+08	1.81348e+08
A0A060VWY0	Group XV phospholipase A2-like	1.28272e+08	5.26027e+07	2.99996e+07	4.56693e+07	8.11405e+06	6292839	9.84755e+06	9.53435e+06	7.81682e+06	1.09971e+07	4.22341e+06	7.18145e+06	3.09407e+06	1.74746e+06	8.70225e+06	5.05095e+06	1.12548e+07	8.21757e+06	5.33104e+06	4.67101e+06	9.16837e+06	7.02651e+06
A0A060VWY9	Tr-type G domain-containing protein	7.27116e+08	2.26859e+08	2.68331e+08	2.31926e+08	4.39032e+07	2.7116e+07	1.34902e+07	3.25506e+07	7.98131e+07	2.99858e+07	5.58069e+07	4.72145e+07	5.68615e+07	2.58261e+07	3.35815e+07	4.90409e+07	3.68389e+07	3.72223e+07	3.11452e+07	4.18009e+07	3.57136e+07	4.92052e+07
A0A060VX01	Matrin-type domain-containing protein	1.57611e+08	4.76179e+07	4.74731e+07	6.25203e+07	9.0371e+06	9.02516e+06	7.73528e+06	5.82916e+06	1.08395e+07	5.15163e+06	6.79701e+06	9.10663e+06	8.87549e+06	1.06417e+07	8.4446e+06	3.60769e+06	1.33576e+07	1.56672e+07	9.57695e+06	9.49624e+06	7.37973e+06	7.04257e+06
A0A060VX13	Acetyl-CoA carboxylase kinase	1.14633e+09	4.05872e+08	3.73638e+08	3.66818e+08	5.36734e+07	5.28927e+07	5.64657e+07	8.31037e+07	7.07824e+07	8.89546e+07	7.61652e+07	4.50883e+07	6.62509e+07	4.53474e+07	8.15709e+07	5.92155e+07	5.68043e+07	7.51525e+07	5.86946e+07	6.3831e+07	5.36508e+07	5.86851e+07
A0A060VX19	Vacuolar protein sorting-associated protein 35	3.12263e+09	1.05671e+09	1.01845e+09	1.04746e+09	2.10239e+08	2.14552e+08	1.1473e+08	1.14238e+08	2.31091e+08	1.71864e+08	1.4921e+08	1.50195e+08	1.74694e+08	2.15682e+08	2.2978e+08	9.88895e+07	1.7613e+08	2.09912e+08	1.68635e+08	1.67081e+08	1.78445e+08	1.47259e+08
A0A060VX36	Beta-hexosaminidase	3.28735e+09	1.17656e+09	9.13827e+08	1.19696e+09	1.32401e+08	1.65303e+08	2.45012e+08	2.10672e+08	1.5607e+08	2.67107e+08	2.26855e+08	1.56322e+08	1.31656e+08	5.39217e+07	1.63074e+08	1.81998e+08	2.85857e+08	2.13106e+08	1.29679e+08	1.33766e+08	2.05254e+08	2.293e+08
A0A060VX46	Folate gamma-glutamyl hydrolase	1.33683e+08	5.44615e+07	4.0615e+07	3.86068e+07	7.12689e+06	9.68178e+06	1.22794e+07	2.60508e+06	9.49104e+06	1.32772e+07	1.24084e+07	5.37553e+06	0	0	1.2678e+07	1.0153e+07	1.12661e+07	5.68078e+06	6.68011e+06	0	3.24911e+06	1.17307e+07
A0A060VX59	Fatty acid-binding protein, liver-like	1.69992e+11	5.47605e+10	5.5842e+10	5.93892e+10	1.05588e+10	8.49735e+09	7.83128e+09	9.015e+09	8.51344e+09	1.03446e+10	9.30337e+09	7.9005e+09	8.28285e+09	1.10699e+10	9.61446e+09	9.67089e+09	8.69069e+09	1.03994e+10	9.21925e+09	8.7584e+09	1.08441e+10	1.14773e+10
A0A060VX68	Uncharacterized protein	6.55887e+07	1.8902e+07	1.74e+07	2.92867e+07	2.99988e+06	6.80022e+06	1.45285e+06	325410	3.78075e+06	3.54293e+06	1.35509e+06	2.20551e+06	1.6793e+06	8.37134e+06	1.69475e+06	2.09398e+06	8.91264e+06	1.01236e+07	1.14013e+06	1.79917e+06	5.01197e+06	2.29913e+06
A0A060VX76	Uncharacterized protein	9.10821e+07	3.59091e+07	2.80676e+07	2.71054e+07	7.86918e+06	5.21976e+06	5.81255e+06	8.27037e+06	4.39096e+06	4.34626e+06	2.30139e+06	3.9525e+06	4.64264e+06	5.06685e+06	7.33984e+06	4.76439e+06	5.91752e+06	7.45969e+06	5.04765e+06	4.18031e+06	2.30069e+06	2.19952e+06
A0A060VX78	Amidohydro-rel domain-containing protein	1.38332e+08	4.08279e+07	5.32664e+07	4.42378e+07	5.30916e+06	3881553	1.04262e+07	5.83127e+06	5.22804e+06	1.01517e+07	9.04803e+06	6.77739e+06	1.10234e+07	8.34625e+06	1.0622e+07	7.44935e+06	8.16688e+06	7.31454e+06	8.71048e+06	6.01087e+06	9.07094e+06	4.9641e+06
A0A060VX85	Ubiquitin carboxyl-terminal hydrolase	1.33964e+09	4.52977e+08	4.4666e+08	4.39999e+08	6.52117e+07	8.05054e+07	7.93193e+07	5.84589e+07	9.98217e+07	6.96597e+07	7.07964e+07	5.98514e+07	5.7927e+07	7.02235e+07	9.25851e+07	9.52764e+07	7.49659e+07	8.02699e+07	8.63446e+07	7.31396e+07	5.31647e+07	7.21138e+07
A0A060VXB8	Uncharacterized protein	7.20953e+07	2.10839e+07	2.42969e+07	2.67145e+07	3.39766e+06	2784233	0	5.38106e+06	4.39674e+06	5.12425e+06	4.38466e+06	3.35992e+06	2.8399e+06	3.5992e+06	4.38535e+06	5.72785e+06	4.17535e+06	3.56606e+06	6.40268e+06	3.21861e+06	3.27555e+06	6.07628e+06
A0A060VXF3	Uncharacterized protein (Fragment)	2.27964e+07	6.00719e+06	4.25477e+06	1.25345e+07	0	2.13141e+06	0	0	0	3.87579e+06	2.36034e+06	0	0	0	0	1.89443e+06	0	0	3.19924e+06	3.89478e+06	3.94606e+06	1.49438e+06
A0A060VXG9	Dimethylargininase	1.0322e+08	2.30096e+07	3.71366e+07	4.30735e+07	5.08226e+06	1.59633e+06	8.19381e+06	0	1.10341e+06	7.03382e+06	1.10095e+07	5.9991e+06	8.40312e+06	2.4167e+06	1.82701e+06	7.48117e+06	4.0922e+06	5.76681e+06	8.0914e+06	9.24657e+06	5.92626e+06	9.95022e+06
A0A060VXH2	Uncharacterized protein	2.32816e+09	7.88849e+08	7.82991e+08	7.56319e+08	1.3804e+08	1.22512e+08	1.26984e+08	1.44916e+08	1.25748e+08	1.30648e+08	1.27817e+08	1.33305e+08	1.37311e+08	9.28012e+07	1.73683e+08	1.18073e+08	1.28989e+08	1.23077e+08	1.25903e+08	1.0319e+08	1.31421e+08	1.43739e+08
A0A060VXH9	Serine/arginine-rich splicing factor 9-like	5.88044e+08	1.98581e+08	2.07736e+08	1.81726e+08	2.87722e+07	30908115	2.35832e+07	3.57329e+07	4.44138e+07	3.51711e+07	3.65109e+07	3.65238e+07	3.76422e+07	3.40262e+07	3.30311e+07	3.00021e+07	3.0983e+07	3.32792e+07	3.02383e+07	2.94942e+07	2.95823e+07	2.81492e+07
A0A060VXK0	Enoyl-CoA hydratase	1.69109e+09	5.50381e+08	5.80371e+08	5.60335e+08	9.06874e+07	6.98872e+07	9.60254e+07	1.36956e+08	7.47824e+07	8.20433e+07	1.15972e+08	9.89909e+07	9.74033e+07	7.92672e+07	8.88777e+07	9.98599e+07	9.31991e+07	8.04825e+07	7.17468e+07	9.0828e+07	8.47216e+07	1.39357e+08
A0A060VXL3	Annexin	1.97343e+09	6.26995e+08	6.68409e+08	6.78029e+08	9.27114e+07	6.17512e+07	7.0951e+07	1.71712e+08	8.36294e+07	1.4624e+08	1.34215e+08	1.06116e+08	9.87366e+07	7.81283e+07	1.35002e+08	1.16212e+08	1.45543e+08	1.13472e+08	1.19997e+08	1.25574e+08	8.75901e+07	8.58524e+07
A0A060VXM6	FMN hydroxy acid dehydrogenase domain-containing protein	4.11431e+09	1.24925e+09	1.5641e+09	1.30096e+09	3.10238e+08	1.62429e+08	1.1191e+08	1.99475e+08	2.83476e+08	1.81726e+08	2.56882e+08	2.6847e+08	2.2409e+08	1.77413e+08	3.48386e+08	2.88856e+08	1.66561e+08	2.07188e+08	2.47671e+08	2.53025e+08	1.66621e+08	2.59899e+08
A0A060VXN3	Methionine aminopeptidase	1.33886e+09	5.30066e+08	4.02955e+08	4.05835e+08	1.034e+08	8.62364e+07	6.86874e+07	1.0064e+08	9.73196e+07	7.37832e+07	5.16557e+07	9.36453e+07	1.24127e+07	8.46147e+07	9.81446e+07	6.24819e+07	9.49903e+07	8.85014e+07	5.12276e+07	9.98495e+06	8.59557e+07	7.51752e+07
A0A060VXR3	Glutamate dehydrogenase	8.86429e+08	2.87452e+08	2.93753e+08	3.05224e+08	5.60052e+07	4.00006e+07	4.58984e+07	4.40371e+07	4.22618e+07	5.92493e+07	4.13796e+07	4.86804e+07	4.90137e+07	7.23481e+07	4.81934e+07	3.4138e+07	5.29745e+07	5.32133e+07	3.90832e+07	5.45042e+07	4.26241e+07	6.28241e+07
A0A060VXR7	AIR synthase	1.37684e+10	4.81873e+09	4.70304e+09	4.24664e+09	8.75685e+08	7.27849e+08	7.98823e+08	9.38762e+08	6.39725e+08	8.37882e+08	8.20808e+08	6.57863e+08	8.82955e+08	7.83833e+08	8.61665e+08	6.95913e+08	7.50714e+08	8.09273e+08	6.46153e+08	5.91114e+08	6.73603e+08	7.75784e+08
A0A060VXS2	Uncharacterized protein	3.79045e+08	1.18269e+08	1.36853e+08	1.23922e+08	1.69974e+07	16915972	1.3889e+07	2.46489e+07	1.78023e+07	2.80158e+07	2.69675e+07	2.43901e+07	1.42326e+07	3.07912e+07	1.61105e+07	2.4361e+07	2.29684e+07	1.68428e+07	2.17094e+07	2.14655e+07	1.66894e+07	2.42468e+07
A0A060VXS9	Claudin	7.7016e+06	2.20639e+06	1.60397e+06	3.89123e+06	0	746072	304661	0	698549	457111	342679	0	0	0	1.26129e+06	0	596692	893558	937649	499797	606036	357500
A0A060VXT3	Uncharacterized protein	3.30144e+09	1.21817e+09	1.09211e+09	9.91161e+08	2.20255e+08	294781210	1.66086e+08	1.33011e+08	2.23386e+08	1.80649e+08	1.7082e+08	1.94289e+08	1.79805e+08	2.5388e+08	1.47889e+08	1.45427e+08	1.59423e+08	1.44754e+08	1.68122e+08	1.74819e+08	1.60955e+08	1.83088e+08
A0A060VXW7	Exosome component 7	7.57867e+08	2.76866e+08	2.67099e+08	2.13902e+08	4.54739e+07	51606264	3.84397e+07	2.61024e+07	7.28389e+07	4.24051e+07	3.7809e+07	4.25613e+07	4.43756e+07	5.43747e+07	3.71365e+07	5.08414e+07	3.273e+07	4.22098e+07	3.39114e+07	3.06843e+07	2.7341e+07	4.7026e+07
A0A060VXX3	OMPdecase	4.85209e+08	1.88775e+08	1.35276e+08	1.61158e+08	3.27811e+07	2.64329e+07	3.44854e+07	4.02267e+07	3.29724e+07	2.18767e+07	4.24824e+07	1.0259e+07	6.95317e+06	2.58384e+07	2.10656e+07	2.86773e+07	2.3869e+07	2.01402e+07	2.30785e+07	2.87755e+07	1.7706e+07	4.75893e+07
A0A060VXX8	Complex I-30kD	1.66561e+09	5.05754e+08	5.82514e+08	5.77341e+08	8.31938e+07	7.73814e+07	7.27519e+07	8.50489e+07	9.39882e+07	9.33901e+07	9.11237e+07	1.27713e+08	1.00844e+08	6.04142e+07	1.11383e+08	9.10363e+07	1.02375e+08	1.06105e+08	7.91991e+07	9.55355e+07	9.23625e+07	1.01763e+08
A0A060VXZ0	Prothrombin	4.46022e+09	1.65954e+09	1.50071e+09	1.29998e+09	2.40718e+08	272428286	2.61858e+08	3.5125e+08	3.34182e+08	1.99102e+08	3.05407e+08	2.2632e+08	2.06539e+08	2.00421e+08	2.53413e+08	3.08607e+08	2.38603e+08	2.3743e+08	2.32027e+08	1.91034e+08	2.04231e+08	1.96653e+08
A0A060VXZ3	PPIase cyclophilin-type domain-containing protein	6.54638e+06	3.24278e+06	1.51775e+06	1.78585e+06	0	929463	987128	251133	1.07506e+06	0	0	0	0	1.51775e+06	0	0	0	0	856124	463344	466383	0
A0A060VY06	Uncharacterized protein	1.28764e+08	4.55795e+07	4.32196e+07	3.9965e+07	6.96733e+06	9051338	6.31498e+06	4.39152e+06	1.35621e+07	5.29219e+06	7.90018e+06	4.48957e+06	5.21933e+06	1.05898e+07	3.96609e+06	1.10547e+07	4.17814e+06	3.87941e+06	4.15206e+06	6.23837e+06	1.0703e+07	1.0814e+07
A0A060VY15	Chloride intracellular channel protein	2.87894e+08	9.57205e+07	8.79863e+07	1.04187e+08	1.52825e+07	13568067	1.84838e+07	9.454e+06	2.40258e+07	1.49064e+07	1.15464e+07	1.79299e+07	1.61306e+07	6.36387e+06	1.49356e+07	2.10799e+07	1.47686e+07	1.87247e+07	1.75251e+07	1.98691e+07	1.37507e+07	1.95491e+07
A0A060VY19	Uncharacterized protein	2.6273e+07	5.90167e+06	1.38434e+07	6.5279e+06	0	0	5.90167e+06	0	0	0	0	0	0	4.75309e+06	0	9.09032e+06	0	0	0	6.5279e+06	0	0
A0A060VY22	Uncharacterized protein	1.19348e+09	4.04472e+08	3.87032e+08	4.01975e+08	7.69015e+07	6.19741e+07	6.37812e+07	5.03549e+07	8.8207e+07	6.32536e+07	6.046e+07	7.48357e+07	6.98377e+07	5.17976e+07	6.95088e+07	6.0592e+07	6.60358e+07	6.44894e+07	6.62804e+07	6.77744e+07	7.12592e+07	6.6136e+07
A0A060VY35	Cystathionine gamma-lyase	1.80649e+10	6.09377e+09	6.28403e+09	5.68713e+09	1.30669e+09	9.58786e+08	8.73677e+08	7.83868e+08	1.19909e+09	9.71664e+08	9.43693e+08	1.15388e+09	1.13871e+09	1.07227e+09	9.503e+08	1.02518e+09	8.07623e+08	1.47912e+09	7.04198e+08	7.61256e+08	9.00689e+08	1.03424e+09
A0A060VY56	Uncharacterized protein	1.49464e+08	4.88501e+07	4.13426e+07	5.92713e+07	8.57053e+06	9336017	5.99296e+06	5.44825e+06	1.02293e+07	9.27309e+06	6.54762e+06	9.45216e+06	6.71505e+06	4.51901e+06	7.57747e+06	6.53128e+06	8.60028e+06	1.02975e+07	1.0577e+07	9.33844e+06	8.18005e+06	1.2278e+07
A0A060VY67	Adipocyte plasma membrane-associated protein	2.44398e+09	7.94945e+08	7.8538e+08	8.63657e+08	1.14301e+08	1.1518e+08	8.643e+07	1.18003e+08	1.93343e+08	1.67687e+08	1.23549e+08	1.23333e+08	1.48921e+08	9.99835e+07	1.26926e+08	1.62667e+08	1.48819e+08	1.33873e+08	1.12064e+08	1.08296e+08	1.86694e+08	1.7391e+08
A0A060VY96	KH domain-containing protein	3.70061e+08	1.53834e+08	1.05522e+08	1.10705e+08	2.75873e+07	3.50908e+07	2.17862e+07	1.5176e+07	3.59715e+07	1.82219e+07	1.68508e+07	1.64262e+07	1.24066e+07	1.8923e+07	1.75076e+07	2.34076e+07	1.69851e+07	1.72758e+07	2.26302e+07	2.08218e+07	1.41314e+07	1.88612e+07
A0A060VYA0	Tyrosine-protein phosphatase non-receptor type	3.0611e+08	1.05868e+08	1.07713e+08	9.25291e+07	1.58551e+07	12167673	2.07155e+07	1.26948e+07	2.97295e+07	1.47054e+07	1.84338e+07	1.78665e+07	1.80078e+07	2.04492e+07	1.91253e+07	1.38304e+07	1.19944e+07	2.03165e+07	1.5457e+07	1.07776e+07	1.62996e+07	1.76841e+07
A0A060VYC7	Aspartate--tRNA ligase, cytoplasmic	2.6333e+09	9.58007e+08	8.0594e+08	8.69354e+08	1.68011e+08	1.35502e+08	1.45854e+08	1.85804e+08	1.49088e+08	1.73747e+08	1.5166e+08	1.27951e+08	1.41398e+08	1.17098e+08	1.50426e+08	1.17408e+08	1.55181e+08	1.67143e+08	1.49562e+08	1.13582e+08	1.38234e+08	1.45652e+08
A0A060VYC8	Uncharacterized protein	1.29978e+08	4.37444e+07	4.47425e+07	4.14916e+07	1.09022e+07	5.09648e+06	3.15611e+06	8.4008e+06	7.84735e+06	8.34147e+06	1.25142e+07	7.36505e+06	7.4447e+06	7.48123e+06	6.11135e+06	3.8259e+06	1.00355e+07	5.96576e+06	5.4983e+06	5.45258e+06	6.22517e+06	8.3143e+06
A0A060VYF7	Rho GTPase-activating protein 1-like	1.00308e+08	3.51265e+07	3.13251e+07	3.38563e+07	5.46396e+06	5463939	6.63159e+06	6.18373e+06	7.25458e+06	4.12871e+06	5.19478e+06	4.27375e+06	6.11685e+06	0	6.91081e+06	8.82891e+06	4.82988e+06	5.72331e+06	4.88333e+06	5.44063e+06	5.77961e+06	7.19959e+06
A0A060VYG2	Uncharacterized protein	6.28411e+08	2.27809e+08	1.92445e+08	2.08158e+08	2.98389e+07	4.71472e+07	3.01344e+07	2.81162e+07	5.77637e+07	3.48082e+07	2.72902e+07	3.65375e+07	2.8543e+07	3.6134e+07	3.49899e+07	2.89505e+07	3.9811e+07	3.53687e+07	4.00062e+07	2.969e+07	3.00962e+07	3.31854e+07
A0A060VYG4	DZF domain-containing protein	1.29199e+09	4.05277e+08	4.43738e+08	4.42971e+08	7.51733e+07	6.41992e+07	5.29036e+07	5.95564e+07	7.69068e+07	7.65377e+07	8.93206e+07	8.22692e+07	8.86212e+07	3.88263e+07	8.22941e+07	6.2406e+07	6.52865e+07	6.58809e+07	7.21066e+07	7.50274e+07	7.76799e+07	8.69901e+07
A0A060VYJ6	26S proteasome AAA-ATPase subunit RPT3	2.99032e+09	1.03458e+09	9.78142e+08	9.77601e+08	1.69909e+08	1.75379e+08	1.44908e+08	1.60712e+08	2.00809e+08	1.82863e+08	1.67939e+08	1.47712e+08	1.63434e+08	1.17252e+08	1.84825e+08	1.9698e+08	1.59654e+08	1.72958e+08	1.98388e+08	1.64976e+08	1.39556e+08	1.42068e+08
A0A060VYK4	Uncharacterized protein	1.09671e+08	1.47425e+07	6.57253e+07	2.92031e+07	1.27062e+07	0	0	2.03629e+06	0	0	7.76704e+06	0	0	8.71411e+06	2.24092e+07	2.68349e+07	0	0	2.06612e+07	0	0	8.54187e+06
A0A060VYK6	Histone domain-containing protein	4.4346e+07	8453779	2.10555e+07	1.48367e+07	0	8453779	0	0	0	0	2.10555e+07	0	0	0	0	0	0	0	0	1.48367e+07	0	0
A0A060VYL2	Allantoate amidinohydrolase	8.45037e+09	2.47826e+09	3.02359e+09	2.94851e+09	5.97586e+08	3.40369e+08	2.56787e+08	3.25176e+08	5.08043e+08	4.50298e+08	4.39526e+08	5.10549e+08	3.44782e+08	6.33807e+08	7.28446e+08	3.66483e+08	3.8964e+08	3.54926e+08	5.5494e+08	6.38333e+08	6.1769e+08	3.92986e+08
A0A060VYL4	Uncharacterized protein	2.10306e+08	7.0135e+07	7.13701e+07	6.88005e+07	1.20012e+07	11606746	3.74203e+06	1.26164e+07	1.65415e+07	1.36271e+07	1.01437e+07	1.26359e+07	1.14034e+07	1.42976e+07	1.43092e+07	8.58021e+06	1.38881e+07	1.16905e+07	8.6723e+06	8.78634e+06	1.56076e+07	1.01556e+07
A0A060VYL5	40S ribosomal protein S18	2.488e+10	8.81831e+09	8.48595e+09	7.57575e+09	1.42155e+09	1413209922	1.42484e+09	1.56997e+09	1.62139e+09	1.36734e+09	1.48806e+09	1.19309e+09	1.26434e+09	1.58326e+09	1.49165e+09	1.46555e+09	1.42755e+09	1.4413e+09	1.22541e+09	1.04742e+09	1.1853e+09	1.24876e+09
A0A060VYL7	Uncharacterized protein	5.00605e+07	1.66231e+07	1.9141e+07	1.42963e+07	1.39618e+06	1182726	2.08053e+06	6.29142e+06	2.17261e+06	3.49968e+06	1.00989e+07	1.52626e+06	531313	4.89221e+06	2.0923e+06	0	2.86142e+06	1.23802e+06	0	8.7325e+06	1.46438e+06	0
A0A060VYL9	Uncharacterized protein	6.88869e+07	2.22743e+07	2.10418e+07	2.55708e+07	6.03339e+06	3.5773e+06	2.26729e+06	1.86676e+06	5.26394e+06	3.26559e+06	2.51277e+06	4.67057e+06	4.90797e+06	2.14743e+06	4.13953e+06	2.66359e+06	5.57365e+06	3.55502e+06	4.74265e+06	3.91321e+06	4.60705e+06	3.17922e+06
A0A060VYM0	Electron transfer flavoprotein subunit beta	1.34869e+09	4.34416e+08	4.79705e+08	4.34565e+08	6.83416e+07	6.11544e+07	6.9306e+07	6.52283e+07	8.72377e+07	8.3148e+07	5.71696e+07	8.93312e+07	5.55602e+07	1.08854e+08	7.26939e+07	9.60965e+07	6.77756e+07	7.37509e+07	6.19625e+07	8.69233e+07	7.00331e+07	7.41194e+07
A0A060VYN5	AAA domain-containing protein	2.45402e+09	8.86332e+08	7.44851e+08	8.22837e+08	1.64751e+08	1.50659e+08	9.68018e+07	1.46545e+08	1.66111e+08	1.61464e+08	9.68734e+07	1.37201e+08	1.40836e+08	8.18105e+07	1.65049e+08	1.2308e+08	1.38813e+08	1.614e+08	1.38881e+08	1.29838e+08	1.32433e+08	1.21472e+08
A0A060VYN9	FAS-associated death domain protein-like	0	0	0	0	0	0	0	0	0	0	0	0	0	0	0	0	0	0	0	0	0	0
A0A060VYP1	Serine/threonine protein phosphatase 2A regulatory subunit	7.67088e+07	2.29959e+07	2.65849e+07	2.7128e+07	3.92846e+06	3.77767e+06	2.99204e+06	3.78864e+06	3.8001e+06	4.70897e+06	5.55154e+06	4.32185e+06	4.3542e+06	2.95937e+06	5.37419e+06	4.02377e+06	3.79536e+06	4.45983e+06	4.16502e+06	4.34458e+06	5.40055e+06	4.96271e+06
A0A060VYS9	Glutaredoxin domain-containing protein	1.58111e+08	5.29464e+07	5.43652e+07	5.07993e+07	1.04376e+07	7.24867e+06	9.28968e+06	4.96269e+06	1.24086e+07	8.5992e+06	5.94157e+06	1.11455e+07	8.0788e+06	1.14346e+07	9.46748e+06	8.29714e+06	9.18894e+06	1.16266e+07	1.04889e+07	5.37549e+06	7.22479e+06	6.89461e+06
A0A060VYW9	Citrate synthase	3.71539e+09	1.24034e+09	1.27946e+09	1.19558e+09	2.15417e+08	1.72465e+08	1.63648e+08	2.30575e+08	2.19911e+08	2.38326e+08	2.10237e+08	2.40151e+08	2.38133e+08	1.7298e+08	2.04009e+08	2.13949e+08	2.05532e+08	2.20184e+08	1.66255e+08	1.66787e+08	2.249e+08	2.11927e+08
A0A060VYX6	IF rod domain-containing protein	2.96093e+09	9.95988e+08	9.74067e+08	9.90879e+08	1.75852e+08	1.41305e+08	1.37801e+08	1.0888e+08	2.39417e+08	1.92732e+08	1.8463e+08	1.58964e+08	1.64228e+08	1.57517e+08	1.08377e+08	2.00351e+08	1.07021e+08	1.39455e+08	1.36685e+08	1.45905e+08	2.20551e+08	2.41261e+08
A0A060VYY9	Rab GDP dissociation inhibitor	7.3972e+08	2.58641e+08	2.32205e+08	2.48875e+08	4.44918e+07	4.29096e+07	3.70148e+07	3.47305e+07	5.19121e+07	4.75819e+07	4.13512e+07	4.31158e+07	4.01169e+07	2.25078e+07	4.6106e+07	3.90071e+07	4.33767e+07	4.7814e+07	3.7739e+07	3.67937e+07	4.10999e+07	4.20514e+07
A0A060VYZ0	Uncharacterized protein	1.04238e+08	2.99822e+07	3.30878e+07	4.11681e+07	7.19348e+06	4053256	3.65748e+06	2.65006e+06	7.46464e+06	4.96332e+06	6.20291e+06	9.38837e+06	4.92475e+06	3.23442e+06	5.00885e+06	4.32849e+06	5.60024e+06	4.04038e+06	4.13346e+06	7.16947e+06	1.28844e+07	7.34018e+06
A0A060VZ00	Uncharacterized protein	3.70935e+09	1.35579e+09	1.25681e+09	1.09675e+09	2.51299e+08	191844469	1.92791e+08	2.20393e+08	2.42155e+08	2.57312e+08	2.3771e+08	1.84551e+08	2.20316e+08	2.00024e+08	2.01035e+08	2.13174e+08	2.43044e+08	1.25857e+08	1.72548e+08	2.70081e+08	1.07923e+08	1.77295e+08
A0A060VZ01	Microtubule-associated protein RP/EB family member 1	7.29331e+06	5.29143e+06	1.49687e+06	505014	923780	2.34083e+06	0	0	2.02682e+06	0	680439	0	816430	0	0	0	0	0	0	0	0	505014
A0A060VZ25	Arginine--tRNA ligase, cytoplasmic	3.03301e+09	1.04675e+09	1.00371e+09	9.82554e+08	1.31798e+08	180393142	1.32805e+08	1.79214e+08	2.18276e+08	2.0426e+08	1.59263e+08	1.83108e+08	1.75198e+08	1.60222e+08	2.18475e+08	1.07442e+08	1.89707e+08	1.78968e+08	1.42722e+08	1.12682e+08	1.66374e+08	1.92101e+08
A0A060VZ29	IF rod domain-containing protein	1.73801e+09	6.28854e+08	5.65141e+08	5.44014e+08	1.09588e+08	8.67287e+07	9.69083e+07	3.6637e+07	2.07312e+08	9.16806e+07	7.76249e+07	9.22247e+07	1.04728e+08	7.20375e+07	9.54569e+07	1.23069e+08	9.32419e+07	9.02047e+07	9.16706e+07	7.0904e+07	7.95692e+07	1.18424e+08
A0A060VZ36	Uncharacterized protein	3.13873e+08	1.0224e+08	1.24845e+08	8.67874e+07	1.63258e+07	28331614	1.15874e+07	8.20004e+06	2.87475e+07	9.04813e+06	6.83437e+06	2.29568e+07	3.14503e+07	3.39799e+07	2.08647e+07	8.75921e+06	1.00538e+07	5.46723e+06	1.50883e+07	2.25993e+07	3.09378e+07	2.64087e+06
A0A060VZ48	Alpha-methylacyl-CoA racemase	2.51991e+09	9.53404e+08	8.09234e+08	7.57277e+08	1.81664e+08	9.53185e+07	1.89895e+08	2.52092e+08	1.0689e+08	1.27544e+08	2.11998e+08	1.33949e+08	1.36114e+08	9.16806e+07	1.30429e+08	1.05063e+08	1.171e+08	7.11204e+07	1.43678e+08	1.40451e+08	1.11442e+08	1.73485e+08
A0A060VZ62	Complex I-AGGG	2.15686e+08	7.07397e+07	8.08572e+07	6.40888e+07	1.07541e+07	1.21421e+07	1.03229e+07	1.27043e+07	1.71772e+07	7.63915e+06	1.60586e+07	6.44901e+06	8.07061e+06	1.68493e+07	1.40266e+07	1.9403e+07	1.04164e+07	1.31407e+07	1.11806e+07	1.35418e+07	6.96966e+06	8.83959e+06
A0A060VZ82	FERM domain-containing protein	5.52695e+09	2.00791e+09	1.75106e+09	1.76799e+09	3.53e+08	3.25794e+08	3.13427e+08	1.72916e+08	4.79059e+08	3.63712e+08	2.55662e+08	2.47152e+08	2.42506e+08	3.16224e+08	3.17533e+08	3.7198e+08	2.71023e+08	3.08549e+08	3.02964e+08	3.23624e+08	2.56268e+08	3.0556e+08
A0A060VZ90	Myosin motor domain-containing protein	2.90791e+10	1.0396e+10	9.70986e+09	8.97324e+09	2.06679e+09	1.42934e+09	1.53176e+09	1.42041e+09	2.33127e+09	1.61646e+09	1.66888e+09	1.77154e+09	1.42042e+09	1.58702e+09	1.53376e+09	1.72825e+09	1.52151e+09	1.5342e+09	1.41538e+09	1.23697e+09	1.53537e+09	1.72981e+09
A0A060VZA5	Uncharacterized protein	6.60172e+08	1.73683e+08	2.57389e+08	2.29101e+08	4.30065e+07	1.01035e+07	3.97587e+07	2.01183e+07	4.26523e+07	1.80441e+07	4.56041e+07	4.46482e+07	5.27272e+07	2.22987e+07	4.59329e+07	4.61774e+07	5.37932e+07	5.34337e+07	2.15755e+07	2.26007e+07	3.5623e+07	4.20744e+07
A0A060VZB6	Uncharacterized protein	1.29468e+08	4.00891e+07	4.7468e+07	4.19108e+07	6.9532e+06	6.09352e+06	1.91047e+06	9.52705e+06	9.27079e+06	6.33403e+06	1.14144e+07	5.90813e+06	6.86732e+06	4.90858e+06	8.89728e+06	9.4723e+06	6.92366e+06	6.94672e+06	6.17429e+06	6.54951e+06	7.26767e+06	8.04895e+06
A0A060VZD6	MARVEL domain-containing protein	4.05634e+08	1.32089e+08	1.34257e+08	1.39288e+08	2.91931e+07	1.92506e+07	2.46691e+07	1.60886e+07	2.19782e+07	2.09098e+07	2.30073e+07	2.40305e+07	2.46741e+07	1.30101e+07	2.72534e+07	2.22819e+07	2.15245e+07	3.06314e+07	1.74512e+07	1.83319e+07	2.60162e+07	2.53323e+07
A0A060VZD7	RNA helicase	1.68185e+08	5.9298e+07	5.78005e+07	5.10869e+07	6.91098e+06	12660531	6.75245e+06	7.43365e+06	1.4172e+07	1.13683e+07	9.42747e+06	1.41227e+07	7.7994e+06	1.41137e+07	5.8588e+06	6.4784e+06	6.61959e+06	2.49647e+06	1.01345e+07	6.91234e+06	1.31891e+07	1.17349e+07
A0A060VZD9	Uncharacterized protein	1.44884e+10	5.3785e+09	4.87384e+09	4.23601e+09	9.68326e+08	1.06415e+09	8.29506e+08	1.03418e+09	7.37913e+08	7.4443e+08	6.56143e+08	7.37865e+08	9.80442e+08	8.37075e+08	8.61389e+08	8.00925e+08	9.34206e+08	9.04034e+08	7.18343e+08	4.35847e+08	6.38315e+08	6.05263e+08
A0A060VZG2	Uncharacterized protein	4.16817e+08	1.2068e+08	8.21517e+07	2.13986e+08	1.58061e+07	2.07639e+07	2.80622e+07	2.01596e+07	7.1666e+06	2.87211e+07	7.36368e+06	1.38115e+07	2.64836e+07	7.42229e+06	1.99446e+07	7.12603e+06	6.19113e+07	2.0349e+07	3.8119e+07	4.49151e+07	2.14839e+07	2.72073e+07
A0A060VZG6	Eukaryotic translation initiation factor 2 subunit 1	7.3466e+08	2.55683e+08	2.45689e+08	2.33287e+08	4.16618e+07	3.9695e+07	3.48293e+07	6.61825e+07	3.77402e+07	3.55746e+07	5.05771e+07	4.30895e+07	4.15419e+07	2.34691e+07	4.76011e+07	3.94107e+07	4.75505e+07	4.08716e+07	3.46643e+07	3.53806e+07	3.72942e+07	3.7526e+07
A0A060VZH2	Anaphylatoxin-like domain-containing protein	3.42167e+08	1.7638e+08	9.1203e+07	7.45839e+07	0	2.26412e+07	4.58988e+07	2.61242e+07	5.55308e+07	2.61853e+07	2.00182e+07	1.39566e+07	1.75979e+07	9.64274e+06	1.34462e+07	1.65413e+07	2.33497e+07	1.74984e+07	1.15089e+07	1.72396e+06	1.26533e+07	7.84974e+06
A0A060VZI4	PRA1 family protein	2.05375e+07	1.21171e+07	5.65816e+06	2.76227e+06	1.05622e+06	5810754	1.79664e+06	2.54944e+06	0	904034	2.28298e+06	1.25689e+06	1.29607e+06	0	822215	0	840509	1.46443e+06	457331	0	0	0
A0A060VZJ2	Ubiquitin carboxyl-terminal hydrolase	3.40781e+09	1.13774e+09	1.16214e+09	1.10792e+09	2.15065e+08	1.53789e+08	1.55074e+08	1.81398e+08	2.21057e+08	2.11354e+08	1.71513e+08	1.98107e+08	2.02339e+08	2.03875e+08	2.16629e+08	1.69681e+08	1.69639e+08	1.92127e+08	2.09876e+08	1.97932e+08	1.8776e+08	1.50591e+08
A0A060VZJ4	Family with sequence similarity 114 member A2	7.56242e+07	2.9899e+07	2.50065e+07	2.07186e+07	4.33397e+06	4.43173e+06	5.77248e+06	4.06982e+06	6.22909e+06	5.06195e+06	5.89221e+06	1.59584e+06	7.90453e+06	0	3.32309e+06	6.29086e+06	4.4954e+06	3.26115e+06	2.48602e+06	1.13674e+06	2.9732e+06	6.36609e+06
A0A060VZJ5	Vesicle-fusing ATPase	1.45439e+08	3.45931e+07	6.25401e+07	4.83062e+07	4.62671e+06	3.53568e+06	1.27338e+07	3.20684e+06	5.72645e+06	4.76358e+06	8.70279e+06	9.26899e+06	8.43265e+06	1.38881e+07	1.0249e+07	1.19986e+07	4.85584e+06	8.10405e+06	3.99805e+06	9.69119e+06	1.17608e+07	9.89627e+06
A0A060VZK0	Rab3 GTPase-activating protein catalytic subunit	1.23521e+07	4.2566e+06	3.48325e+06	4.61229e+06	663500	507855	299994	135583	1.48834e+06	1.16133e+06	670510	964413	0	798313	1.05001e+06	0	773355	906577	1.04719e+06	684151	743367	457647
A0A060VZK2	Polysacc_synt_4 domain-containing protein	1.09337e+08	3.3558e+07	4.28197e+07	3.29592e+07	8.48319e+06	6.18454e+06	5.57096e+06	8.82796e+06	2.93133e+06	1.55998e+06	8.34405e+06	6.63637e+06	6.85507e+06	4.97609e+06	8.09944e+06	7.90867e+06	2.25171e+06	6.17822e+06	0	7.72959e+06	9.16259e+06	7.63712e+06
A0A060VZK5	Epimerase_2 domain-containing protein	1.37065e+09	5.21719e+08	4.39793e+08	4.09139e+08	7.53512e+07	1.01346e+08	9.94818e+07	4.82873e+07	1.10769e+08	8.6484e+07	4.94306e+07	8.01827e+07	6.31589e+07	7.76967e+07	7.75122e+07	9.18121e+07	6.61819e+07	5.69875e+07	6.2177e+07	7.41249e+07	8.25014e+07	6.71667e+07
A0A060VZM1	Aldolase_II domain-containing protein	2.00506e+08	7.60738e+07	7.24192e+07	5.20132e+07	1.34683e+07	1.14728e+07	1.42439e+07	1.37323e+07	1.38178e+07	9.33873e+06	1.14025e+07	1.2245e+07	1.11688e+07	1.48944e+07	6.81087e+06	1.58977e+07	7.09982e+06	6.56354e+06	4.56351e+06	4.12286e+06	1.27209e+07	1.69425e+07
A0A060VZP3	Uncharacterized protein	2.96765e+09	9.33878e+08	1.20064e+09	8.33137e+08	2.04192e+08	1.36899e+08	1.20391e+08	1.96771e+08	1.25019e+08	1.50606e+08	1.85761e+08	1.90943e+08	2.45701e+08	2.22205e+08	1.49422e+08	2.06606e+08	1.41188e+08	1.3115e+08	1.08584e+08	1.71695e+08	1.30984e+08	1.49536e+08
A0A060VZQ2	Uncharacterized protein	2.51739e+09	9.09891e+08	8.29192e+08	7.78308e+08	1.44534e+08	1.65933e+08	2.13805e+08	1.26023e+08	1.30357e+08	1.29239e+08	2.09761e+08	6.69114e+07	1.01311e+08	1.11051e+08	1.50377e+08	1.8978e+08	1.31431e+08	1.21935e+08	1.26465e+08	1.21861e+08	1.10371e+08	1.66245e+08
A0A060VZQ4	Plexin_cytopl domain-containing protein	5.23679e+07	2.32326e+07	1.50286e+07	1.41067e+07	2.80489e+06	6.91523e+06	2.51512e+06	3.42998e+06	3.43837e+06	4.12902e+06	3.29092e+06	4.19881e+06	4.29282e+06	0	0	3.24605e+06	3.09534e+06	1.12526e+06	0	0	2.73947e+06	7.14664e+06
A0A060VZQ5	W2 domain-containing protein	5.76462e+08	1.9737e+08	2.08538e+08	1.70554e+08	3.25047e+07	22193884	2.88475e+07	4.55921e+07	3.31444e+07	3.50874e+07	3.85283e+07	3.14279e+07	2.89335e+07	5.27614e+07	2.90038e+07	2.78833e+07	3.2242e+07	2.65806e+07	2.338e+07	1.82375e+07	2.85343e+07	4.15797e+07
A0A060VZQ9	RRM domain-containing protein	7.0872e+07	2.43409e+07	2.2351e+07	2.41801e+07	3.79122e+06	2.49816e+06	2.89001e+06	3.62353e+06	7.91942e+06	3.61859e+06	2.47157e+06	6.32009e+06	2.52531e+06	8.23377e+06	2.80025e+06	0	2.12291e+06	2.97195e+06	6.03725e+06	4.11387e+06	5.77201e+06	3.16209e+06
A0A060VZR5	Sorting nexin-1	2.0191e+09	6.45995e+08	5.80701e+08	7.92409e+08	1.07431e+08	8.28855e+07	8.35222e+07	1.26759e+08	1.26366e+08	1.19031e+08	1.15655e+08	8.25114e+07	9.85515e+07	7.13079e+07	9.54272e+07	1.17247e+08	9.88729e+07	8.95985e+07	1.19863e+08	1.00708e+08	2.43415e+08	1.39951e+08
A0A060VZR8	Malate dehydrogenase	5.16793e+10	1.60711e+10	1.76952e+10	1.79129e+10	3.68545e+09	1.81817e+09	2.02296e+09	2.14438e+09	3.24924e+09	3.15094e+09	2.36004e+09	3.04613e+09	2.89521e+09	3.46368e+09	2.5715e+09	3.35864e+09	2.76242e+09	1.76151e+09	2.70284e+09	3.13369e+09	4.05953e+09	3.49296e+09
A0A060VZR9	EF-hand domain-containing protein	5.30317e+09	1.90016e+09	1.81461e+09	1.5884e+09	2.27326e+08	3.58795e+08	3.51453e+08	3.87262e+08	2.18655e+08	3.56671e+08	2.77687e+08	3.82288e+08	3.70514e+08	1.32461e+08	3.48649e+08	3.03008e+08	3.59399e+08	3.39289e+08	3.18583e+08	2.00959e+08	1.52098e+08	2.18072e+08
A0A060VZS3	POTRA domain-containing protein	5.16917e+07	1.48395e+07	1.80479e+07	1.88044e+07	3.10894e+06	1935280	2.37137e+06	2.33195e+06	1.85161e+06	3.24031e+06	3.76838e+06	3.94176e+06	2.47244e+06	2.26289e+06	3.13958e+06	2.46283e+06	3.28744e+06	3.30289e+06	2.97276e+06	2.9698e+06	3.12133e+06	3.15018e+06
A0A060VZS6	Importin N-terminal domain-containing protein	2.98428e+08	1.1124e+08	9.49136e+07	9.22748e+07	1.84377e+07	11777626	2.72881e+07	2.11445e+07	1.6216e+07	1.63758e+07	1.20481e+07	1.4094e+07	1.36375e+07	1.60854e+07	1.85297e+07	2.0519e+07	1.64569e+07	1.55971e+07	1.62634e+07	1.38204e+07	1.46755e+07	1.54615e+07
A0A060VZU4	Vitamin D(3) 25-hydroxylase-like	2.67064e+08	1.16485e+08	7.4933e+07	7.56459e+07	5.87473e+06	9.39034e+06	2.47406e+07	1.66602e+07	1.7981e+07	4.18382e+07	1.68403e+07	0	0	0	3.95101e+07	1.85825e+07	1.81506e+06	6.5968e+07	4.97132e+06	0	1.73612e+06	1.15541e+06
A0A060VZV0	NTP_transferase domain-containing protein	8.47596e+08	3.13023e+08	2.63851e+08	2.70722e+08	4.16685e+07	4.9436e+07	4.07358e+07	5.9441e+07	6.27797e+07	5.89621e+07	4.70076e+07	4.15204e+07	4.19739e+07	3.47754e+07	5.00217e+07	4.85517e+07	4.92826e+07	4.53351e+07	4.98909e+07	4.51423e+07	3.96203e+07	4.14513e+07
A0A060VZV3	Uncharacterized protein	8.02882e+07	2.26987e+07	2.53636e+07	3.22259e+07	5.50372e+06	2410740	3.40528e+06	3.2971e+06	2.96193e+06	5.11996e+06	4.12219e+06	4.38287e+06	3.53916e+06	3.11477e+06	7.19782e+06	3.00675e+06	5.28123e+06	9.07909e+06	5.00344e+06	3.61706e+06	3.36357e+06	5.88154e+06
A0A060VZV6	60S ribosomal protein L17	6.19611e+08	2.67133e+08	1.86148e+08	1.66329e+08	3.6e+07	61661552	2.18563e+07	6.11112e+07	5.47539e+07	3.17505e+07	2.4937e+07	2.83321e+07	2.85498e+07	4.80993e+07	2.71975e+07	2.90326e+07	3.70582e+07	3.4146e+07	2.56907e+07	2.11643e+07	2.31994e+07	2.50707e+07
A0A060VZV9	NTP_transferase domain-containing protein	5.4746e+07	1.75556e+07	1.65956e+07	2.05947e+07	4.75856e+06	1.62093e+06	1.81317e+06	2.40142e+06	3.11274e+06	3.84882e+06	4.06353e+06	0	3.2088e+06	3.35318e+06	2.76819e+06	3.20193e+06	3.63618e+06	5.50762e+06	4.23498e+06	0	3.42891e+06	3.78701e+06
A0A060VZW4	Small membrane A-kinase anchor protein	4.53162e+07	1.47118e+07	1.57174e+07	1.4887e+07	2.24168e+06	1.75926e+06	1.58293e+06	1.17836e+06	2.32255e+06	5.62705e+06	3.97885e+06	4.11602e+06	2.40786e+06	0	2.64876e+06	2.56587e+06	3.13396e+06	1.26973e+06	2.21779e+06	2.90283e+06	1.36453e+06	3.99821e+06
A0A060VZX5	Thioredoxin domain-containing protein	6.33432e+08	1.99027e+08	2.20119e+08	2.14286e+08	4.35535e+07	24162627	2.71635e+07	4.19769e+07	3.12227e+07	3.09474e+07	3.5283e+07	4.20757e+07	4.96228e+07	2.48023e+07	3.5193e+07	3.31417e+07	3.01897e+07	4.02861e+07	2.17479e+07	3.9219e+07	3.83235e+07	4.45201e+07
A0A060VZY1	Aa_trans domain-containing protein	4.88647e+08	1.67776e+08	1.74871e+08	1.46001e+08	3.13727e+07	19685102	2.60667e+07	3.53393e+07	2.22978e+07	3.30141e+07	3.81049e+07	2.98975e+07	2.48385e+07	2.9411e+07	2.56653e+07	2.69534e+07	2.37382e+07	2.26488e+07	2.0637e+07	2.66867e+07	2.60268e+07	2.62633e+07
A0A060W007	Uncharacterized protein (Fragment)	8.78474e+07	2.85322e+07	2.93675e+07	2.99478e+07	1.87131e+06	4.09224e+06	4.01051e+06	4.97135e+06	9.0956e+06	4.49115e+06	4.04838e+06	3.40425e+06	2.07086e+06	1.20686e+07	1.88516e+06	5.89022e+06	5.11344e+06	1.71975e+06	7.6245e+06	7.6501e+06	3.45294e+06	4.38704e+06
A0A060W020	ABC-type glutathione-S-conjugate transporter (EC 7.6.2.3)	3.01633e+09	1.09773e+09	1.01555e+09	9.03049e+08	2.20773e+08	2.22233e+08	1.2857e+08	8.48246e+07	2.681e+08	1.73233e+08	1.09694e+08	2.21004e+08	1.4394e+08	2.96657e+08	1.92022e+08	5.22284e+07	1.48627e+08	1.48505e+08	1.55648e+08	1.48647e+08	1.79682e+08	1.2194e+08
A0A060W027	DUF3504 domain-containing protein	0	0	0	0	0	0	0	0	0	0	0	0	0	0	0	0	0	0	0	0	0	0
A0A060W046	Prolyl-tRNA synthetase	2.51005e+09	8.8746e+08	8.0933e+08	8.13262e+08	1.48631e+08	1.3417e+08	1.37984e+08	1.79955e+08	1.49732e+08	1.36988e+08	1.32492e+08	1.34296e+08	1.3839e+08	1.01752e+08	1.79403e+08	1.22997e+08	1.18871e+08	1.74215e+08	1.50521e+08	1.1722e+08	1.26686e+08	1.2575e+08
A0A060W073	Protein kinase domain-containing protein	4.96485e+07	8.90153e+06	3.23779e+07	8.3691e+06	8.15906e+06	0	742473	0	0	0	0	0	2.70264e+06	2.59622e+07	1.84263e+06	1.87043e+06	0	6.1724e+06	0	0	0	2.1967e+06
A0A060W081	Uncharacterized protein	2.52891e+09	8.48079e+08	8.47728e+08	8.33099e+08	1.42222e+08	1.01104e+08	1.17233e+08	1.40684e+08	1.99441e+08	1.47395e+08	1.61253e+08	1.32926e+08	1.17858e+08	1.57937e+08	1.32505e+08	1.45249e+08	1.11761e+08	1.16189e+08	1.55555e+08	1.34161e+08	1.26033e+08	1.894e+08
A0A060W088	60S ribosomal protein L13a	3.5421e+08	1.27575e+08	1.20964e+08	1.05672e+08	2.68562e+07	14477694	1.86854e+07	2.41244e+07	2.23124e+07	2.11186e+07	2.37684e+07	1.67186e+07	2.3561e+07	1.96916e+07	1.9931e+07	1.72935e+07	1.98909e+07	2.1222e+07	1.53151e+07	1.47832e+07	1.76019e+07	1.68586e+07
A0A060W091	Uncharacterized protein	3.11267e+09	1.07213e+09	1.05314e+09	9.87398e+08	1.81791e+08	1.7614e+08	1.872e+08	1.54144e+08	1.96529e+08	1.76323e+08	1.71513e+08	1.4176e+08	1.38459e+08	1.93193e+08	1.93191e+08	2.15027e+08	1.71491e+08	1.41905e+08	2.03098e+08	1.55304e+08	1.48076e+08	1.67524e+08
A0A060W0B3	Glutamyl-tRNA synthetase	4.43102e+09	1.65734e+09	1.40686e+09	1.36682e+09	2.58799e+08	238856794	2.68296e+08	3.43517e+08	2.98059e+08	2.4981e+08	2.24362e+08	2.06923e+08	2.1559e+08	2.32656e+08	3.0612e+08	2.21212e+08	2.2597e+08	2.57539e+08	2.53849e+08	1.99737e+08	2.00064e+08	2.29663e+08
A0A060W0C1	Ca_chan_IQ domain-containing protein	2.9114e+08	1.08839e+08	9.56131e+07	8.66882e+07	1.72065e+07	14736708	1.65324e+07	2.30439e+07	1.63332e+07	2.09863e+07	1.45152e+07	1.16003e+07	1.52387e+07	1.90608e+07	1.53745e+07	1.98235e+07	1.63313e+07	1.243e+07	1.52924e+07	1.55128e+07	1.09951e+07	1.61266e+07
A0A060W0D1	RNA transcription, translation and transport factor protein	2.70475e+08	9.28203e+07	8.76464e+07	9.00083e+07	1.72735e+07	1.27615e+07	1.18374e+07	1.55382e+07	1.72138e+07	1.81959e+07	1.46484e+07	1.57494e+07	1.71685e+07	1.13345e+07	1.5972e+07	1.27736e+07	1.58789e+07	1.63001e+07	1.476e+07	1.10772e+07	1.34821e+07	1.85101e+07
A0A060W0D2	Uncharacterized protein	9.32422e+06	2.87632e+06	2.06244e+06	4.38546e+06	0	1.5261e+06	0	0	1.35021e+06	0	454524	0	929109	0	678812	0	1.15981e+06	1.14879e+06	346025	787376	943456	0
A0A060W0D5	Family with sequence similarity 234 member A	1.1585e+09	3.65369e+08	3.71247e+08	4.21885e+08	8.06671e+07	5.37625e+07	5.05068e+07	4.00163e+07	6.33032e+07	7.71133e+07	6.29262e+07	5.75372e+07	5.97699e+07	6.35097e+07	7.6384e+07	5.11202e+07	5.58047e+07	5.90164e+07	8.19005e+07	5.59936e+07	8.83693e+07	8.08005e+07
A0A060W0D9	Uncharacterized protein	1.36056e+08	3.91774e+07	2.83702e+07	6.85083e+07	7.03343e+06	7504712	4.93783e+06	361113	1.03394e+07	9.00089e+06	9.112e+06	4.95274e+06	4.96104e+06	0	5.04315e+06	4.30124e+06	5.54488e+06	4.74411e+06	4.51808e+06	2.62756e+06	5.21146e+06	4.58622e+07
A0A060W0E6	Beta_elim_lyase domain-containing protein	9.93866e+08	3.45793e+08	3.42444e+08	3.05629e+08	3.90083e+07	5.24055e+07	4.76825e+07	7.78727e+07	5.52952e+07	7.35288e+07	6.65029e+07	6.01481e+07	5.56763e+07	4.68145e+07	5.53781e+07	5.79242e+07	5.8921e+07	5.06453e+07	4.65993e+07	5.19326e+07	5.60699e+07	4.14611e+07
A0A060W0E7	Phosphorylase kinase	8.40906e+07	2.71342e+07	2.29957e+07	3.39606e+07	4.04681e+06	3832134	4.07163e+06	2.67607e+06	4.21508e+06	8.29251e+06	3.54566e+06	3.9554e+06	2.49174e+06	4.30726e+06	5.19674e+06	3.49892e+06	3.78402e+06	4.21668e+06	8.88651e+06	6.86776e+06	5.07029e+06	5.13537e+06
A0A060W0F6	Uncharacterized protein	6.41153e+08	1.92594e+08	2.5423e+08	1.9433e+08	3.08165e+07	1.92169e+07	3.31004e+07	4.86011e+07	3.40677e+07	2.67913e+07	4.77649e+07	4.06767e+07	4.42395e+07	2.01866e+07	6.61622e+07	3.51997e+07	2.70361e+07	2.00545e+07	3.40424e+07	1.98996e+07	5.31647e+07	4.01325e+07
A0A060W0F9	RRM domain-containing protein	1.25554e+08	4.77418e+07	4.43854e+07	3.34269e+07	6.30957e+06	8.8339e+06	3.68275e+06	1.27878e+07	1.03041e+07	5.82371e+06	4.19045e+06	7.12733e+06	9.17468e+06	6.49095e+06	6.97291e+06	1.0429e+07	7.48614e+06	3.44419e+06	5.5604e+06	6.01469e+06	6.99644e+06	3.9251e+06
A0A060W0G4	Lactamase_B domain-containing protein	4.4426e+08	1.46005e+08	1.45829e+08	1.52426e+08	2.01297e+07	2.28335e+07	1.43223e+07	1.18442e+07	4.30647e+07	3.3811e+07	1.52281e+07	2.53549e+07	2.31934e+07	1.90278e+07	2.92061e+07	3.38182e+07	2.41565e+07	2.81601e+07	2.18213e+07	4.01529e+07	2.41803e+07	1.39553e+07
A0A060W0H1	Poly [ADP-ribose] polymerase	1.46986e+07	6.71018e+06	6.1312e+06	1.85721e+06	1.07903e+06	1.68505e+06	424058	0	2.02619e+06	1.49585e+06	1.3843e+06	1.87674e+06	0	0	1.62819e+06	1.24195e+06	0	1.53602e+06	0	0	0	321198
A0A060W0I1	Uncharacterized protein	4.50613e+09	1.58484e+09	1.46375e+09	1.45754e+09	2.5821e+08	2.69347e+08	2.65622e+08	3.17886e+08	2.28242e+08	2.45534e+08	1.82954e+08	2.45811e+08	3.17781e+08	2.63653e+08	2.1677e+08	2.36782e+08	3.79558e+08	1.79264e+08	2.05503e+08	1.42956e+08	2.09382e+08	3.40873e+08
A0A060W0J1	Copper transporter	6.79988e+08	2.22405e+08	2.76758e+08	1.80825e+08	6.1169e+07	3.26249e+07	3.31355e+07	2.68361e+07	2.96743e+07	3.89647e+07	4.91225e+07	3.73311e+07	8.29082e+07	3.59666e+07	4.06864e+07	3.07435e+07	2.62371e+07	4.82503e+07	2.59979e+07	1.52392e+07	3.5443e+07	2.96575e+07
A0A060W0J5	Uncharacterized protein	2.02118e+08	8.11311e+07	7.4129e+07	4.68583e+07	7.32216e+06	22787022	8.54994e+06	1.12716e+07	2.49877e+07	6.21274e+06	1.35955e+07	6.85161e+06	5.36914e+06	1.98681e+07	9.04727e+06	1.93974e+07	8.9272e+06	1.18682e+07	6.98921e+06	7.15125e+06	5.84817e+06	6.0743e+06
A0A060W0K1	Uncharacterized protein	3.03686e+08	9.1486e+07	1.0007e+08	1.1213e+08	1.74472e+07	11868359	1.68841e+07	0	2.10034e+07	2.42829e+07	2.10687e+07	1.63914e+07	1.81856e+07	0	1.80706e+07	2.63533e+07	1.62244e+07	1.86596e+07	2.42278e+07	1.6759e+07	1.73834e+07	1.8876e+07
A0A060W0N1	FMN hydroxy acid dehydrogenase domain-containing protein	5.31988e+09	1.2847e+09	2.08581e+09	1.94937e+09	3.66251e+08	3.20635e+08	7.87629e+07	5.78466e+07	3.37094e+08	1.24113e+08	3.46216e+08	6.24707e+08	6.71286e+07	2.78439e+08	4.90563e+08	2.78756e+08	4.74718e+08	1.43026e+08	1.80722e+08	1.91949e+08	3.622e+08	5.96751e+08
A0A060W0N5	FERM domain-containing protein	4.11263e+08	1.52688e+08	1.33486e+08	1.25089e+08	2.70866e+07	2.36785e+07	2.34715e+07	4.11111e+06	4.31877e+07	3.11523e+07	1.44759e+07	2.20842e+07	2.07354e+07	2.25354e+07	2.44603e+07	2.91949e+07	2.11111e+07	2.415e+07	1.75222e+07	2.20018e+07	1.5834e+07	2.44696e+07
A0A060W0P0	Meiosis protein 5 homolog	1.59855e+08	5.48932e+07	6.27162e+07	4.22458e+07	5.94119e+06	5995434	1.28161e+07	7.63924e+06	1.27131e+07	9.78822e+06	8.27873e+06	1.78685e+07	4.32469e+06	8.96728e+06	6.85757e+06	1.64194e+07	7.3478e+06	4.31259e+06	2.20174e+06	1.04564e+07	9.43083e+06	8.49643e+06
A0A060W0R1	Uncharacterized protein	0	0	0	0	0	0	0	0	0	0	0	0	0	0	0	0	0	0	0	0	0	0
A0A060W0V7	Oxoglutarate dehydrogenase	4.16457e+09	1.45702e+09	1.43026e+09	1.27729e+09	2.98468e+08	1.66767e+08	2.12355e+08	2.55437e+08	3.07491e+08	2.16498e+08	2.45855e+08	2.33579e+08	2.39563e+08	2.88631e+08	1.86816e+08	2.35813e+08	2.01178e+08	2.47129e+08	1.72048e+08	2.34523e+08	2.16094e+08	2.0632e+08
A0A060W0Y8	Endoplasmic reticulum transmembrane protein	2.18613e+08	6.66369e+07	8.40277e+07	6.79488e+07	8.13977e+06	1.51784e+07	1.19514e+07	5.38581e+06	1.48812e+07	1.11003e+07	1.54903e+07	1.73221e+07	1.33007e+07	8.50429e+06	1.14205e+07	1.79897e+07	1.46195e+07	8.87283e+06	1.17522e+07	1.51753e+07	8.52406e+06	9.00484e+06
A0A060W0Z3	Uncharacterized protein	1.15119e+06	502832	167426	480936	502832	0	0	0	0	0	0	0	167426	0	0	0	148534	0	0	200082	132320	0
A0A060W143	Serine/threonine-protein phosphatase 2A 55 kDa regulatory subunit B	3.51767e+08	1.22346e+08	1.14938e+08	1.14483e+08	1.90578e+07	1.67972e+07	1.59822e+07	2.6608e+07	1.96641e+07	2.42369e+07	2.06004e+07	1.72894e+07	1.48797e+07	1.95228e+07	2.38908e+07	1.87546e+07	1.47962e+07	2.02513e+07	2.01735e+07	2.02617e+07	1.54101e+07	2.35905e+07
A0A060W150	Thioredoxin domain-containing protein	9.63538e+08	3.16371e+08	3.35994e+08	3.11172e+08	6.68992e+07	3.30551e+07	4.07942e+07	6.42796e+07	5.20032e+07	5.93401e+07	3.47212e+07	7.99647e+07	6.9356e+07	5.27054e+07	6.06534e+07	3.85935e+07	5.39997e+07	6.28758e+07	4.62318e+07	4.97516e+07	4.76224e+07	5.06911e+07
A0A060W162	3'-phosphoadenosine-5'-phosphosulfate synthase	1.27884e+08	2.929e+07	4.92403e+07	4.93534e+07	3.76593e+06	0	1.0067e+07	8.3042e+06	4.08087e+06	3.07206e+06	1.44978e+07	7.49504e+06	6.72615e+06	5.52351e+06	7.33955e+06	7.6583e+06	8.98863e+06	8.56657e+06	7.46106e+06	6.47919e+06	9.94982e+06	7.90815e+06
A0A060W163	Electron transfer flavoprotein subunit beta	9.76258e+09	3.22768e+09	3.45699e+09	3.07791e+09	5.59201e+08	4.44931e+08	4.1961e+08	6.5486e+08	5.7294e+08	5.76138e+08	5.73395e+08	6.34782e+08	4.76162e+08	6.61947e+08	5.55082e+08	5.55625e+08	5.55184e+08	5.44945e+08	3.85209e+08	5.83504e+08	4.80844e+08	5.28223e+08
A0A060W170	Alcohol dehydrogenase	8.16869e+08	2.41258e+08	2.73785e+08	3.01825e+08	3.59973e+07	3.95568e+07	4.18798e+07	4.93011e+07	3.79653e+07	3.65581e+07	4.95101e+07	3.3447e+07	4.33774e+07	1.593e+07	7.02733e+07	6.12475e+07	5.99471e+07	9.34786e+07	3.8335e+07	4.32626e+07	2.03508e+07	4.64508e+07
A0A060W173	Dehydrogenase/reductase SDR family member 11-like	1.79685e+08	6.40277e+07	5.67097e+07	5.89478e+07	1.28142e+07	9.87501e+06	1.36311e+07	1.55985e+07	6.70367e+06	5.40518e+06	1.67873e+07	5.02518e+06	4.92296e+06	7.51022e+06	9.55288e+06	1.29112e+07	3.95404e+06	1.55897e+07	6.88527e+06	9.7367e+06	8.45385e+06	1.43282e+07
A0A060W178	Mitochondrial uncoupling protein 2-like	1.50716e+08	3.99436e+07	6.03918e+07	5.03809e+07	1.30562e+07	4768044	0	6.30165e+06	7.61858e+06	8.19911e+06	9.83514e+06	1.52757e+07	9.39925e+06	8.54734e+06	7.93309e+06	9.40123e+06	9.17562e+06	5.8633e+06	3.62161e+06	5.44936e+06	1.28487e+07	1.34223e+07
A0A060W185	Diablo homolog, mitochondrial	4.20535e+09	1.37273e+09	1.68529e+09	1.14732e+09	2.15594e+08	2.41427e+08	2.43432e+08	1.20749e+08	3.34042e+08	2.1749e+08	2.20346e+08	1.87044e+08	2.62495e+08	3.3317e+08	3.13963e+08	3.68274e+08	1.74566e+08	2.1949e+08	2.42998e+08	2.0805e+08	1.54222e+08	1.47995e+08
A0A060W193	Copper homeostasis protein cutC homolog	7.74186e+08	2.44736e+08	2.92045e+08	2.37405e+08	4.27102e+07	2.6364e+07	5.05592e+07	5.20581e+07	3.37416e+07	3.93033e+07	5.04926e+07	4.37819e+07	5.53491e+07	4.28254e+07	5.63402e+07	4.32555e+07	4.35588e+07	4.93969e+07	3.8132e+07	2.62499e+07	3.99136e+07	4.01542e+07
A0A060W1A7	Uncharacterized protein	5.1918e+07	1.63791e+07	1.70305e+07	1.85084e+07	1.65084e+06	2978306	0	1.83299e+06	8.88069e+06	1.03631e+06	2.90381e+06	5.22638e+06	0	2.31616e+06	1.91739e+06	4.66673e+06	4.69749e+06	2.79151e+06	5.55684e+06	1.07431e+06	1.03757e+06	3.35064e+06
A0A060W1C4	Eukaryotic translation initiation factor 3 subunit A	1.07723e+10	3.81977e+09	3.51704e+09	3.43551e+09	6.9085e+08	6.01097e+08	5.52091e+08	5.81488e+08	7.36154e+08	6.58085e+08	5.60926e+08	5.56809e+08	5.4507e+08	6.46019e+08	6.63672e+08	5.44543e+08	6.34247e+08	6.11446e+08	5.86851e+08	4.65382e+08	5.61273e+08	5.76311e+08
A0A060W1D0	Hydrolase_4 domain-containing protein	3.39321e+08	1.07679e+08	1.25083e+08	1.06559e+08	3.03686e+07	5.25762e+06	7.72932e+06	1.42088e+07	2.19392e+07	2.81753e+07	1.42174e+07	2.68593e+07	3.72778e+07	9.41596e+06	2.35634e+07	1.37492e+07	1.72489e+07	1.36556e+07	2.28109e+07	2.77193e+07	1.87961e+07	6.3284e+06
A0A060W1F1	Uncharacterized protein	3.72686e+10	1.5144e+10	1.10783e+10	1.10463e+10	1.61504e+09	3.34514e+09	2.98274e+09	3.05235e+09	1.96312e+09	2.18564e+09	2.04313e+09	1.73879e+09	1.90937e+09	1.39981e+09	2.08683e+09	1.90042e+09	2.74877e+09	2.66876e+09	1.70825e+09	9.82614e+08	1.38177e+09	1.5561e+09
A0A060W1G3	Uncharacterized protein	3.65362e+09	1.32029e+09	1.20821e+09	1.12513e+09	1.94532e+08	217796255	2.22722e+08	2.06301e+08	2.97225e+08	1.81709e+08	1.56082e+08	2.96868e+08	2.3001e+08	6.83515e+07	2.4324e+08	2.13654e+08	1.71761e+08	2.2696e+08	1.24418e+08	1.73615e+08	1.98098e+08	2.30279e+08
A0A060W1G5	Dimethylargininase	1.5709e+08	4.9322e+07	4.58588e+07	6.1909e+07	8.97279e+06	3869453	1.07207e+07	4.92758e+06	8.5539e+06	1.22776e+07	1.19649e+07	7.59418e+06	8.94165e+06	0	8.97531e+06	8.3827e+06	1.00472e+07	7.65623e+06	9.71951e+06	8.09444e+06	1.00904e+07	1.63013e+07
A0A060W1G8	TOG domain-containing protein	4.27499e+08	1.44734e+08	1.24082e+08	1.58683e+08	1.18027e+07	11490074	4.31665e+07	2.02584e+07	1.33277e+07	4.46882e+07	1.85445e+07	2.7172e+07	2.28048e+07	2.61523e+07	1.0339e+07	1.90698e+07	1.88604e+07	1.86649e+07	4.49093e+07	1.87339e+07	2.65175e+07	3.09973e+07
A0A060W1I7	S-adenosylmethionine synthase	3.80934e+08	1.37533e+08	1.29165e+08	1.14236e+08	2.74965e+07	2.03933e+07	1.1017e+07	2.28248e+07	2.23422e+07	3.34594e+07	1.83192e+07	3.33099e+07	3.25263e+07	1.06926e+07	2.60773e+07	8.2402e+06	1.32352e+07	1.15449e+07	1.85677e+07	9.54722e+06	2.99319e+07	3.14087e+07
A0A060W1L4	Septin	2.36335e+08	7.90717e+07	7.87795e+07	7.8484e+07	1.50227e+07	9496020	1.09281e+07	1.34404e+07	1.64282e+07	1.37564e+07	1.64665e+07	1.25355e+07	1.47985e+07	7.87374e+06	1.54974e+07	1.16078e+07	1.274e+07	1.43399e+07	1.37733e+07	1.1975e+07	1.45081e+07	1.11476e+07
A0A060W1M5	Phosphoglucomutase (alpha-D-glucose-1,6-bisphosphate-dependent) (EC 5.4.2.2)	2.25717e+10	7.54402e+09	7.59005e+09	7.43762e+09	1.48172e+09	1.11684e+09	1.15736e+09	1.46869e+09	1.07588e+09	1.24353e+09	1.09233e+09	1.28651e+09	1.4898e+09	1.56557e+09	1.22368e+09	9.32158e+08	9.71322e+08	1.23861e+09	8.18106e+08	8.95709e+08	1.67158e+09	1.8423e+09
A0A060W1M6	Nucleophosmin	1.71641e+09	5.50451e+08	5.52382e+08	6.13578e+08	1.3135e+08	7.74112e+07	8.39932e+07	5.58365e+07	9.7632e+07	1.04228e+08	8.61379e+07	1.09284e+08	8.71029e+07	5.71726e+07	1.18155e+08	9.45283e+07	9.84446e+07	9.45455e+07	1.02961e+08	1.10305e+08	8.93077e+07	1.18015e+08
A0A060W1N4	C-type lectin domain-containing protein	3.9136e+08	1.69864e+08	1.06249e+08	1.15247e+08	3.83067e+07	7104144	1.46837e+07	3.86731e+06	8.71513e+07	1.87505e+07	1.75208e+07	7.36875e+06	1.10254e+07	4.77683e+07	1.81305e+07	4.43561e+06	7.40361e+06	1.23928e+07	5.42474e+07	6.60676e+06	1.85712e+07	1.60252e+07
A0A060W1P9	Gamma-glutamyl carboxylase	4.88662e+09	1.88748e+09	1.57855e+09	1.42059e+09	2.80414e+08	3.6677e+08	3.44119e+08	3.26293e+08	2.2524e+08	3.44643e+08	2.77064e+08	2.4459e+08	2.93099e+08	2.93174e+08	2.63374e+08	2.07249e+08	3.10728e+08	2.87595e+08	2.15068e+08	1.65719e+08	1.9613e+08	2.45352e+08
A0A060W1R0	Ligase_CoA domain-containing protein	2.89408e+09	8.14882e+08	1.18617e+09	8.93029e+08	1.46866e+08	1.00423e+08	1.19583e+08	1.34026e+08	1.56915e+08	1.57069e+08	2.02861e+08	1.91537e+08	2.43345e+08	1.40932e+08	2.4558e+08	1.61911e+08	1.37978e+08	1.5158e+08	1.48745e+08	1.00132e+08	1.76061e+08	1.78534e+08
A0A060W1T3	4a-hydroxytetrahydrobiopterin dehydratase	1.99141e+10	6.53663e+09	6.39604e+09	6.98142e+09	9.27118e+08	1.03227e+09	7.87351e+08	1.20984e+09	1.20561e+09	1.37444e+09	1.19904e+09	9.21735e+08	8.74785e+08	8.58842e+08	1.43357e+09	1.10807e+09	1.07118e+09	1.15964e+09	1.29586e+09	1.19414e+09	1.01692e+09	1.24368e+09
A0A060W1T5	C2 Aida-type domain-containing protein	1.31109e+08	4.20054e+07	4.1688e+07	4.74157e+07	1.00796e+07	3.68289e+06	4.94718e+06	3.39503e+06	7.84639e+06	1.20543e+07	7.21856e+06	6.56651e+06	6.78402e+06	5.82345e+06	8.05774e+06	7.2377e+06	1.01043e+07	8.6086e+06	6.50731e+06	6.30754e+06	8.04804e+06	7.83991e+06
A0A060W1V1	Uncharacterized protein	3.2926e+08	1.0797e+08	1.1685e+08	1.04439e+08	1.81096e+07	1.43798e+07	1.85946e+07	2.492e+07	2.02102e+07	1.17562e+07	1.55056e+07	2.17697e+07	1.65102e+07	1.62407e+07	2.19913e+07	2.4833e+07	1.86906e+07	1.68598e+07	1.86491e+07	1.47128e+07	2.0661e+07	1.48661e+07
A0A060W1V3	THUMP domain-containing protein	2.95823e+07	9.69431e+06	9.55334e+06	1.03347e+07	1.48307e+06	1.2967e+06	1.4786e+06	2.17322e+06	1.55405e+06	1.70867e+06	2.65925e+06	1.54447e+06	1.6758e+06	0	2.08367e+06	1.59015e+06	1.76567e+06	1.74023e+06	1.54692e+06	1.43956e+06	1.65309e+06	2.18919e+06
A0A060W1V8	Smu-1 suppressor of mec-8 and unc-52 protein homolog (WD40 repeat-containing protein SMU1)	1.19111e+08	4.09489e+07	3.77368e+07	4.04256e+07	8.1105e+06	5449415	8.70053e+06	2.89847e+06	8.1843e+06	7.60566e+06	3.83632e+06	6.61066e+06	7.85405e+06	8.0656e+06	5.38222e+06	5.98798e+06	7.99443e+06	5.74278e+06	7.92771e+06	7.01765e+06	7.00048e+06	4.74257e+06
A0A060W1W2	GrpE protein homolog	1.76193e+08	5.65828e+07	6.52362e+07	5.4374e+07	1.3234e+07	4.6478e+06	1.00941e+07	8.52569e+06	1.04914e+07	9.58984e+06	9.89332e+06	1.23838e+07	1.14512e+07	9.06992e+06	1.15006e+07	1.09373e+07	9.02896e+06	1.06488e+07	7.83697e+06	7.75606e+06	9.97165e+06	9.13153e+06
A0A060W1X3	FACT complex subunit SSRP1	2.17317e+07	3.02453e+06	1.16856e+07	7.02156e+06	0	424787	0	2.59975e+06	0	0	0	0	0	0	5.80115e+06	5.88448e+06	0	7.02156e+06	0	0	0	0
A0A060W1Y4	ATP synthase subunit	1.86725e+09	5.23615e+08	6.89396e+08	6.54239e+08	9.79718e+07	7.65064e+07	5.81178e+07	1.36143e+08	6.03463e+07	9.45295e+07	1.57887e+08	1.0313e+08	1.10153e+08	8.15531e+07	1.05454e+08	1.31218e+08	1.21068e+08	1.36109e+08	8.1162e+07	9.40134e+07	9.2438e+07	1.29448e+08
A0A060W1Z9	2',3'-cyclic-nucleotide 3'-phosphodiesterase	1.58609e+08	4.9442e+07	5.75108e+07	5.16561e+07	8.14734e+06	6.94914e+06	7.73817e+06	1.01552e+07	1.22186e+07	4.23356e+06	1.30995e+07	9.09809e+06	1.30075e+07	4.757e+06	1.21308e+07	5.41788e+06	6.16655e+06	1.0057e+07	7.38659e+06	1.12587e+07	6.20096e+06	1.05863e+07
A0A060W204	Peptidylprolyl isomerase	1.77083e+07	6.46038e+06	6.00729e+06	5.24062e+06	270869	1277656	0	0	3.24023e+06	1.67162e+06	867171	1.35993e+06	1.27509e+06	794132	1.71097e+06	0	1.6538e+06	399705	0	0	2.19957e+06	987547
A0A060W208	Uncharacterized protein	5.42437e+07	1.80766e+07	2.09194e+07	1.52476e+07	0	3.53972e+06	853365	3.76854e+06	5.78933e+06	4.12567e+06	2.99804e+06	5.69129e+06	6.50583e+06	2.36611e+06	0	3.35816e+06	0	5.463e+06	0	2.32817e+06	3.98001e+06	3.47644e+06
A0A060W232	Uncharacterized protein	2.5381e+07	1.07742e+07	8.98314e+06	5.62357e+06	1.33591e+06	1.39755e+06	1.25027e+06	2.90099e+06	2.62788e+06	1.26164e+06	2.92059e+06	2.17991e+06	0	0	1.94911e+06	1.93353e+06	1.07089e+06	1.62764e+06	1.59737e+06	1.32768e+06	0	0
A0A060W236	Uncharacterized protein	8.8594e+07	3.04954e+07	3.32257e+07	2.48728e+07	5.82184e+06	5842450	0	4.15337e+06	9.3153e+06	5.36248e+06	3.28468e+06	3.27063e+06	5.22304e+06	8.73896e+06	6.25745e+06	6.451e+06	3.67507e+06	4.13939e+06	4.99094e+06	6.03308e+06	2.59898e+06	3.43539e+06
A0A060W263	Aldo_ket_red domain-containing protein	8.93187e+08	2.39612e+08	4.16488e+08	2.37087e+08	3.57677e+07	4.48885e+07	1.86346e+07	2.24237e+07	2.83858e+07	8.95119e+07	9.1864e+07	7.59414e+07	7.03345e+07	1.45203e+07	4.19521e+07	1.21876e+08	2.8802e+07	3.10861e+07	4.93361e+07	3.19525e+07	5.04844e+07	4.54254e+07
A0A060W298	Uncharacterized protein	5.02828e+07	1.69043e+07	1.85818e+07	1.47967e+07	3.37494e+06	3349489	1.91013e+06	2.88278e+06	2.69482e+06	2.69209e+06	1.9875e+06	3.75521e+06	4.21558e+06	2.92903e+06	3.19829e+06	2.49617e+06	2.67383e+06	2.60343e+06	1.903e+06	2.09832e+06	2.92441e+06	2.59377e+06
A0A060W2A6	Sperm tail PG-rich repeat containing 1	6.03737e+08	1.79654e+08	2.41242e+08	1.82841e+08	2.28915e+07	30529239	2.79742e+07	2.24172e+07	3.70147e+07	3.88271e+07	3.5664e+07	4.7949e+07	3.50018e+07	5.26441e+07	3.37518e+07	3.62315e+07	3.1738e+07	3.2961e+07	2.42438e+07	2.84601e+07	3.23329e+07	3.31055e+07
A0A060W2B1	Uncharacterized protein	1.06529e+10	3.48671e+09	3.56084e+09	3.60536e+09	5.84102e+08	5.37303e+08	6.2004e+08	4.72297e+08	6.75124e+08	5.97847e+08	6.81263e+08	3.98212e+08	4.41044e+08	7.94453e+08	6.60919e+08	5.84947e+08	5.53904e+08	8.18309e+08	4.41613e+08	5.63239e+08	5.12412e+08	7.15885e+08
A0A060W2B7	Phosphorylase b kinase regulatory subunit	2.05959e+08	7.96146e+07	5.52745e+07	7.10703e+07	1.35307e+07	9.63295e+06	7.27977e+06	1.37897e+07	1.16284e+07	2.37531e+07	1.08645e+07	1.03264e+07	1.1745e+07	0	1.39166e+07	8.42203e+06	8.73545e+06	9.21295e+06	1.83439e+07	1.57273e+07	1.10527e+07	7.99803e+06
A0A060W2C6	Uncharacterized protein	9.35431e+07	2.70477e+07	3.64444e+07	3.00511e+07	3.39768e+06	2.66282e+06	7.21952e+06	1.39183e+06	9.38674e+06	2.98906e+06	4.71957e+06	2.81351e+06	2.95583e+06	7.48672e+06	4.42942e+06	1.40394e+07	1.83472e+06	3.20453e+06	1.1267e+07	4.95353e+06	2.89697e+06	5.89433e+06
A0A060W2D5	Uncharacterized protein	3.86921e+08	1.2779e+08	1.33095e+08	1.26036e+08	1.79092e+07	2.37369e+07	1.79892e+07	2.37475e+07	2.30652e+07	2.13416e+07	2.63983e+07	2.31524e+07	2.20315e+07	1.47416e+07	2.86294e+07	1.81417e+07	2.17853e+07	2.26435e+07	2.51647e+07	1.70413e+07	1.99924e+07	1.94092e+07
A0A060W2E6	RRM domain-containing protein	1.16014e+08	4.35526e+07	3.60418e+07	3.64198e+07	5.85608e+06	7025451	7.30635e+06	8.01177e+06	9.7807e+06	5.57229e+06	3.67456e+06	7.30459e+06	4.561e+06	6.07858e+06	4.98388e+06	9.4392e+06	7.09935e+06	5.1349e+06	8.56593e+06	7.52726e+06	4.75687e+06	3.33552e+06
A0A060W2F0	Peptidyl-prolyl cis-trans isomerase	4.57447e+07	1.60182e+07	1.43278e+07	1.53988e+07	2.11902e+06	2.41871e+06	2.17056e+06	3.22332e+06	2.77265e+06	3.31391e+06	0	3.17293e+06	4.00178e+06	2.14694e+06	2.97821e+06	2.0279e+06	2.2326e+06	2.69659e+06	2.50387e+06	2.27469e+06	2.20001e+06	3.49102e+06
A0A060W2G0	Tubulin alpha chain	3.34353e+06	1.72409e+06	1.61943e+06	0	0	0	0	1.72409e+06	0	0	0	0	0	1.28782e+06	0	331612	0	0	0	0	0	0
A0A060W2H2	Uncharacterized protein	1.03755e+08	4.939e+07	2.85842e+07	2.57805e+07	7.7467e+06	19238546	0	1.17199e+07	7.65978e+06	3.0251e+06	0	6.88874e+06	6.62933e+06	9.53616e+06	5.52999e+06	0	6.16143e+06	7.06093e+06	6.70468e+06	0	5.85345e+06	0
A0A060W2H3	PIPK domain-containing protein	6.87086e+08	2.25389e+08	2.42184e+08	2.19514e+08	4.35769e+07	2.5924e+07	3.64931e+07	4.16068e+07	3.00109e+07	4.77769e+07	4.21691e+07	5.24704e+07	4.4786e+07	2.72929e+07	4.79686e+07	2.74966e+07	4.06142e+07	4.60705e+07	4.26608e+07	2.35145e+07	3.98788e+07	2.67751e+07
A0A060W2I3	Uncharacterized protein	3.9401e+09	1.26082e+09	1.20194e+09	1.47734e+09	2.32044e+08	2.17734e+08	1.27764e+08	1.61223e+08	2.50634e+08	2.71426e+08	1.71797e+08	2.36481e+08	2.43192e+08	1.89705e+08	2.08782e+08	1.51981e+08	2.06369e+08	2.31945e+08	2.64825e+08	2.53492e+08	2.49616e+08	2.71091e+08
A0A060W2J0	DNA topoisomerase I	1.93059e+08	5.53252e+07	6.92772e+07	6.8457e+07	3.14738e+07	1.06125e+07	2.90499e+06	4.45203e+06	2.42967e+06	3.45223e+06	1.29018e+07	3.74978e+06	2.70054e+06	2.98874e+07	1.63566e+07	3.68109e+06	1.89314e+07	3.04456e+06	1.30837e+07	2.02795e+06	2.54074e+07	5.96208e+06
A0A060W2K5	Uncharacterized protein	2.41273e+09	7.76238e+08	8.05933e+08	8.30563e+08	1.55234e+08	1.26045e+08	1.34017e+08	9.37591e+07	1.3278e+08	1.34403e+08	1.25466e+08	1.61277e+08	1.4372e+08	7.48722e+07	1.75732e+08	1.24865e+08	1.53706e+08	1.35735e+08	1.41381e+08	1.07805e+08	1.38667e+08	1.53269e+08
A0A060W2L1	Olfactomedin-like domain-containing protein	1.38346e+07	6.592e+06	3.82285e+06	3.41975e+06	391536	857310	3.75177e+06	0	1.06733e+06	524055	2.10228e+06	1.05813e+06	0	0	0	662439	1.0782e+06	1.28684e+06	0	525937	528768	0
A0A060W2M6	Mitochondrial uncoupling protein 2-like	6.59319e+08	1.96362e+08	2.77073e+08	1.85884e+08	5.73686e+07	1.19917e+07	2.37179e+07	1.63751e+07	4.34664e+07	4.34422e+07	4.76637e+07	6.84244e+07	3.40495e+07	4.8099e+07	2.58659e+07	5.29705e+07	3.32631e+07	2.67688e+07	1.9116e+07	2.27349e+07	5.21462e+07	3.18547e+07
A0A060W2M8	Uncharacterized protein	3.27393e+08	1.01442e+08	1.10528e+08	1.15423e+08	1.59852e+07	1.26113e+07	1.51606e+07	2.54467e+07	1.2575e+07	1.96633e+07	2.18677e+07	2.04576e+07	1.78965e+07	1.36705e+07	2.04276e+07	1.62082e+07	1.73033e+07	1.94492e+07	1.54609e+07	1.97298e+07	2.23966e+07	2.10837e+07
A0A060W2P1	Thioredoxin domain-containing protein	2.58605e+08	8.74548e+07	7.33839e+07	9.77663e+07	1.79961e+07	1.3456e+07	1.03666e+07	1.06069e+07	1.85951e+07	1.6434e+07	1.28199e+07	1.2528e+07	1.13817e+07	1.15154e+07	1.01922e+07	1.49467e+07	1.69824e+07	1.50019e+07	1.83312e+07	1.40365e+07	1.33025e+07	2.01119e+07
A0A060W2P4	Uncharacterized protein	3.02419e+07	9.819e+06	9.26835e+06	1.11546e+07	1.90837e+06	2248393	882847	1.87073e+06	1.31586e+06	1.5928e+06	2.72563e+06	1.97019e+06	1.9449e+06	0	1.83132e+06	796308	2.30636e+06	2.1451e+06	1.39836e+06	1.63692e+06	2.1632e+06	1.50463e+06
A0A060W2P7	Dolichyl-diphosphooligosaccharide--protein glycosyltransferase subunit 1	8.43779e+09	2.97824e+09	2.8061e+09	2.65344e+09	4.40147e+08	5.10672e+08	5.02004e+08	6.46188e+08	4.10045e+08	4.69189e+08	5.11772e+08	4.7656e+08	5.27551e+08	3.28973e+08	5.25085e+08	4.36158e+08	5.18553e+08	5.46766e+08	4.17699e+08	3.51469e+08	3.63272e+08	4.55683e+08
A0A060W2R4	Uncharacterized protein	2.26067e+08	7.87476e+07	7.85269e+07	6.87922e+07	1.42143e+07	1.06406e+07	1.34031e+07	1.60607e+07	1.22287e+07	1.22001e+07	1.18836e+07	9.94161e+06	1.80991e+07	1.01859e+07	1.58138e+07	1.26028e+07	1.25186e+07	1.23317e+07	1.3877e+07	9.96356e+06	1.0195e+07	9.90626e+06
A0A060W2S2	Uncharacterized protein	4.16667e+10	1.43233e+10	1.35299e+10	1.38134e+10	2.39741e+09	1.83188e+09	3.98417e+09	1.38128e+09	2.34183e+09	2.38676e+09	3.44526e+09	1.76732e+09	1.94662e+09	1.13238e+09	2.60283e+09	2.6355e+09	3.55321e+09	1.43505e+09	2.72265e+09	2.27565e+09	2.30742e+09	1.51944e+09
A0A060W2S4	Rho-related GTP-binding protein RhoA-D	2.37233e+09	8.20144e+08	7.73581e+08	7.78608e+08	1.356e+08	1.28851e+08	1.18707e+08	1.02691e+08	1.74674e+08	1.59621e+08	1.24478e+08	1.17552e+08	1.18053e+08	1.18043e+08	1.57668e+08	1.37787e+08	1.33803e+08	1.27351e+08	1.17274e+08	1.05057e+08	1.13501e+08	1.81621e+08
A0A060W2T9	TRAF-type domain-containing protein	1.15553e+07	5.83939e+06	2.65668e+06	3.05922e+06	0	1.06113e+06	2.50442e+06	0	1.5761e+06	697738	0	1.22742e+06	0	0	1.42926e+06	0	0	882865	1.57969e+06	0	596670	0
A0A060W2U1	60S acidic ribosomal protein P2	1.21999e+09	3.68955e+08	4.322e+08	4.18832e+08	7.75523e+07	5.68969e+07	5.4089e+07	4.60688e+07	5.88801e+07	7.54682e+07	8.49889e+07	8.13769e+07	6.92983e+07	4.69338e+07	8.30827e+07	6.65191e+07	7.26492e+07	8.38097e+07	5.13836e+07	4.57177e+07	9.16046e+07	7.36671e+07
A0A060W2V6	Thioredoxin domain-containing protein	5.33094e+08	1.7791e+08	1.87454e+08	1.6773e+08	2.75461e+07	17542912	2.30982e+07	4.51913e+07	3.18097e+07	3.27214e+07	2.25757e+07	3.50251e+07	2.86413e+07	4.25638e+07	3.28177e+07	2.58308e+07	2.63669e+07	3.02737e+07	3.1178e+07	3.1365e+07	2.62988e+07	2.22478e+07
A0A060W2X4	Clathrin light chain	2.52239e+09	8.56113e+08	8.35866e+08	8.30412e+08	1.40515e+08	1.37324e+08	1.17456e+08	1.55781e+08	1.62295e+08	1.42742e+08	1.46277e+08	1.15473e+08	1.14477e+08	1.38971e+08	1.48648e+08	1.7202e+08	1.71434e+08	1.43561e+08	1.42121e+08	1.29917e+08	1.13003e+08	1.30377e+08
A0A060W2X7	Uricase	6.65371e+10	1.91027e+10	2.59604e+10	2.1474e+10	3.34677e+09	2.64074e+09	3.66522e+09	3.11023e+09	3.73305e+09	2.60668e+09	4.28015e+09	4.18156e+09	3.06312e+09	4.87165e+09	3.52836e+09	6.03558e+09	3.6959e+09	3.93916e+09	3.60901e+09	3.21302e+09	3.37123e+09	3.64568e+09
A0A060W2Z5	AAA domain-containing protein	2.09372e+08	7.50181e+07	7.78149e+07	5.65387e+07	9.78699e+06	8689840	9.0075e+06	1.05499e+07	2.04961e+07	1.64876e+07	1.10331e+07	1.61461e+07	6.37692e+06	9.55814e+06	1.72221e+07	1.74786e+07	1.09323e+07	5.81339e+06	1.57543e+07	4.01825e+06	1.28802e+07	7.14027e+06
A0A060W315	Alpha-L-fucosidase	1.08057e+09	3.1625e+08	3.37755e+08	4.26563e+08	3.7892e+07	3.81229e+07	4.83294e+07	5.15657e+07	6.74965e+07	7.2843e+07	5.52013e+07	6.3673e+07	4.78744e+07	4.25063e+07	6.95032e+07	5.8997e+07	1.11019e+08	7.43793e+07	3.83163e+07	6.44816e+07	6.99085e+07	6.8458e+07
A0A060W321	J domain-containing protein	1.7882e+07	8.15454e+06	4.99536e+06	4.73215e+06	2.04336e+06	747990	1.32783e+06	0	2.41152e+06	1.62384e+06	0	2.40931e+06	0	0	1.16603e+06	1.42002e+06	927012	1.2577e+06	486036	1.24685e+06	0	814554
A0A060W323	ADP-ribosylation factor-like protein 8B-A	2.16031e+08	6.77037e+07	7.19173e+07	7.64098e+07	8.32936e+06	9429296	1.55738e+07	1.06164e+07	1.03189e+07	1.34359e+07	1.6977e+07	8.84544e+06	9.49311e+06	1.52869e+07	8.12051e+06	1.31944e+07	1.35055e+07	9.15227e+06	1.3278e+07	6.93911e+06	7.7652e+06	2.57697e+07
A0A060W375	Uncharacterized protein	1.04069e+08	3.21475e+07	3.15892e+07	4.03326e+07	4.11605e+06	3.05014e+06	8.36017e+06	3.48125e+06	5.89849e+06	7.24142e+06	3.3015e+06	5.96234e+06	4.37855e+06	5.15667e+06	6.54171e+06	6.24841e+06	4.24186e+06	5.6344e+06	8.06492e+06	8.25725e+06	6.96625e+06	7.16791e+06
A0A060W3A1	Phosphoinositide phospholipase C	1.26609e+08	3.95381e+07	3.98845e+07	4.7186e+07	6.3986e+06	3.33116e+06	5.73759e+06	7.70413e+06	6.96369e+06	9.40297e+06	0	9.46988e+06	3.62155e+06	5.59669e+06	1.12976e+07	9.89876e+06	5.6883e+06	1.13453e+07	7.45433e+06	4.73703e+06	9.75568e+06	8.20542e+06
A0A060W3C1	J domain-containing protein	1.54524e+07	5.32595e+06	4.97563e+06	5.15083e+06	801313	735624	465885	0	1.76281e+06	1.56032e+06	0	1.34747e+06	795000	0	2.72429e+06	108864	1.67917e+06	0	1.46258e+06	1.12497e+06	884112	0
A0A060W3G8	AMP-binding domain-containing protein	1.72037e+09	6.13038e+08	5.59291e+08	5.48046e+08	1.10696e+08	5.67798e+07	7.90025e+07	1.47643e+08	9.30707e+07	1.25845e+08	9.43526e+07	9.94935e+07	1.15792e+08	6.64238e+07	1.01751e+08	8.1478e+07	8.91804e+07	9.32729e+07	8.69909e+07	9.16863e+07	6.10763e+07	1.2584e+08
A0A060W3H4	DUF1943 domain-containing protein	1.94203e+08	7.12479e+07	4.93456e+07	7.36093e+07	3.67303e+06	1.44615e+07	1.00979e+07	2.23546e+07	6.2967e+06	1.43642e+07	1.44412e+07	6.25644e+06	7.49744e+06	4.4311e+06	9.1446e+06	7.57483e+06	9.01359e+06	1.1245e+07	1.10136e+07	1.95093e+07	1.07978e+07	1.20299e+07
A0A060W3I2	Uncharacterized protein	4.43145e+08	1.6683e+08	1.32029e+08	1.44285e+08	2.87324e+07	2.27274e+07	2.72554e+07	2.19283e+07	4.44007e+07	2.17858e+07	1.90042e+07	2.18789e+07	2.06389e+07	2.01564e+07	2.63016e+07	2.40493e+07	2.45827e+07	1.84007e+07	3.30127e+07	1.98479e+07	2.5052e+07	2.33895e+07
A0A060W3I6	PRA1 family protein	6.37487e+07	2.53966e+07	1.8081e+07	2.02711e+07	3.59236e+06	4.91238e+06	3.19453e+06	4.25183e+06	4.56912e+06	4.87635e+06	2.83619e+06	0	5.72738e+06	3.60598e+06	3.36659e+06	2.54488e+06	3.19886e+06	4.48964e+06	3.71711e+06	2.90738e+06	2.64312e+06	3.31497e+06
A0A060W3J3	Uncharacterized LOC110494595	2.24579e+08	7.14519e+07	6.77201e+07	8.54074e+07	1.30843e+07	1.32803e+07	7.67784e+06	1.22871e+07	1.21344e+07	1.29879e+07	1.13453e+07	5.58785e+06	1.71408e+07	2.23224e+06	1.65223e+07	1.48916e+07	1.53422e+07	1.9099e+07	1.37465e+07	1.35355e+07	1.18588e+07	1.18254e+07
A0A060W3J6	Myosin motor domain-containing protein	3.97184e+08	1.39455e+08	1.359e+08	1.21828e+08	3.14375e+07	1.92322e+07	1.95912e+07	3.20722e+07	1.61332e+07	2.09889e+07	2.26709e+07	2.25565e+07	3.15298e+07	2.13174e+07	1.81778e+07	1.96479e+07	1.94334e+07	1.74355e+07	1.80434e+07	1.67247e+07	2.4981e+07	2.52102e+07
A0A060W3M0	Protein VAC14 homolog	1.46986e+08	4.942e+07	4.68566e+07	5.0709e+07	6.58742e+06	5703347	8.21645e+06	1.01329e+07	7.33525e+06	1.14447e+07	8.16747e+06	8.90753e+06	7.23843e+06	9.14042e+06	5.79753e+06	7.60519e+06	8.32467e+06	5.72069e+06	5.78509e+06	6.8524e+06	8.59277e+06	1.54334e+07
A0A060W3P0	PHB domain-containing protein	4.43617e+08	1.57172e+08	1.46631e+08	1.39814e+08	2.49783e+07	2.13438e+07	2.16614e+07	3.77572e+07	2.73852e+07	2.40458e+07	2.72994e+07	2.76898e+07	3.05232e+07	1.19399e+07	2.42259e+07	2.49525e+07	2.17968e+07	2.48793e+07	1.87311e+07	2.13802e+07	2.22179e+07	3.08088e+07
A0A060W3P1	C2 domain-containing protein	0	0	0	0	0	0	0	0	0	0	0	0	0	0	0	0	0	0	0	0	0	0
A0A060W3Q9	Uncharacterized protein	1.11584e+09	3.9345e+08	3.93733e+08	3.28655e+08	7.032e+07	3.47908e+07	6.63663e+07	5.56492e+07	8.40399e+07	8.22835e+07	7.01853e+07	8.59228e+07	6.16874e+07	7.37486e+07	3.87359e+07	6.34534e+07	5.89021e+07	6.25369e+07	4.68764e+07	5.13406e+07	6.12247e+07	4.77738e+07
A0A060W3R7	P/Homo B domain-containing protein	1.07125e+07	3.88547e+06	2.03072e+06	4.79633e+06	759018	1.83861e+06	0	0	1.28784e+06	0	0	0	2.03072e+06	0	0	0	0	0	2.38822e+06	0	2.40811e+06	0
A0A060W3S0	Uncharacterized protein	1.48978e+08	5.05732e+07	6.16946e+07	3.67103e+07	6.76629e+06	2.26059e+06	8.08424e+06	3.62696e+06	2.4776e+07	5.05911e+06	1.36867e+07	2.6154e+06	6.58015e+06	1.35728e+07	9.75054e+06	1.5489e+07	5.83072e+06	2.11948e+06	8.38084e+06	7.56007e+06	2.18018e+06	1.0639e+07
A0A060W3T7	Uncharacterized protein	4.37388e+09	1.51103e+09	1.45714e+09	1.40571e+09	2.61518e+08	2.04185e+08	1.61794e+08	2.7032e+08	2.70082e+08	3.43128e+08	2.87425e+08	2.29305e+08	2.61439e+08	1.8359e+08	2.98438e+08	1.96946e+08	2.22489e+08	2.47401e+08	2.27827e+08	2.47789e+08	2.1205e+08	2.48152e+08
A0A060W3U8	MFS domain-containing protein	4.96407e+07	1.49835e+07	1.96987e+07	1.49585e+07	3.44537e+06	2970732	1.99139e+06	2.97772e+06	0	3.59831e+06	3.39264e+06	2.79281e+06	3.12623e+06	2.48574e+06	1.97129e+06	5.92997e+06	2.49627e+06	1.66863e+06	3.19991e+06	3.07371e+06	2.80563e+06	1.71431e+06
A0A060W3W0	Uncharacterized protein	4.52456e+09	1.44699e+09	1.48863e+09	1.58894e+09	2.65804e+08	2.12716e+08	2.42773e+08	1.59297e+08	2.3919e+08	3.27209e+08	2.96971e+08	2.46775e+08	2.4344e+08	2.09745e+08	2.38899e+08	2.52802e+08	2.67907e+08	2.20037e+08	2.99728e+08	2.59208e+08	2.51653e+08	2.90403e+08
A0A060W3W9	PPC domain-containing protein	2.99325e+08	9.99863e+07	9.31807e+07	1.06158e+08	1.55931e+07	1.80892e+07	1.45309e+07	9.9461e+06	2.18493e+07	1.99777e+07	1.25691e+07	1.98933e+07	6.92101e+06	2.5859e+07	1.7984e+07	9.95426e+06	3.00218e+07	5.05166e+06	1.62043e+07	1.75458e+07	2.70386e+07	1.0296e+07
A0A060W3Z1	NLRX1	3.15276e+07	6.49988e+06	1.31956e+07	1.18321e+07	1.58617e+06	0	1.29557e+06	3.61813e+06	0	0	2.48368e+06	2.31119e+06	771432	1.02409e+06	5.26056e+06	1.34469e+06	2.96631e+06	1.79009e+06	1.66266e+06	2.19248e+06	0	3.22054e+06
A0A060W3Z6	Coatomer subunit delta	3.09659e+09	1.0764e+09	1.01214e+09	1.00805e+09	1.77808e+08	1.9875e+08	1.68937e+08	1.91637e+08	1.78897e+08	1.60375e+08	1.57438e+08	1.51569e+08	1.68231e+08	1.91073e+08	1.68378e+08	1.7545e+08	1.91804e+08	1.72293e+08	1.79356e+08	1.49562e+08	1.55367e+08	1.59664e+08
A0A060W410	Uncharacterized protein	4.60941e+07	1.84707e+07	8.08442e+06	1.9539e+07	3.12522e+06	0	1.89759e+06	4.94053e+06	3.09017e+06	5.41724e+06	0	0	3.16214e+06	0	3.21129e+06	1.71099e+06	3.60624e+06	3.29682e+06	2.81667e+06	3.03257e+06	4.27584e+06	2.51081e+06
A0A060W412	Vesicle-fusing ATPase	2.0167e+08	6.62378e+07	6.74153e+07	6.80174e+07	1.33994e+07	1.16637e+07	1.5123e+07	1.04986e+07	8.80162e+06	6.75135e+06	1.61392e+07	1.08761e+07	6.51369e+06	7.76623e+06	1.15552e+07	1.45649e+07	1.11054e+07	9.61603e+06	1.05619e+07	1.59901e+07	1.09704e+07	9.77346e+06
A0A060W420	15-hydroxyprostaglandin dehydrogenase [NAD(+)]-like	2.1281e+10	6.83657e+09	8.04685e+09	6.39756e+09	8.72698e+08	1.45167e+09	9.64051e+08	9.95335e+08	1.34867e+09	1.20414e+09	1.28537e+09	1.29684e+09	1.16951e+09	1.19603e+09	1.56063e+09	1.53847e+09	7.81617e+08	1.38946e+09	1.29929e+09	1.04897e+09	8.56311e+08	1.02191e+09
A0A060W430	AA_TRNA_LIGASE_II_ALA domain-containing protein	3.34059e+07	1.0585e+07	1.45072e+07	8.31375e+06	1.87808e+06	1.19026e+06	820940	2.24696e+06	3.61335e+06	835367	0	5.09265e+06	4.25681e+06	0	4.41723e+06	740532	958008	1.47148e+06	2.86842e+06	1.16855e+06	1.00639e+06	840891
A0A060W458	ATP synthase subunit alpha	1.07718e+10	3.29107e+09	3.77598e+09	3.70476e+09	6.2e+08	5.11949e+08	3.88081e+08	5.85796e+08	5.28177e+08	6.57069e+08	6.30134e+08	7.35966e+08	7.24362e+08	4.86972e+08	6.34116e+08	5.64433e+08	5.72317e+08	6.33022e+08	5.20759e+08	5.79441e+08	6.80036e+08	7.1919e+08
A0A060W477	PlsC domain-containing protein	2.33047e+08	7.66716e+07	7.65957e+07	7.97798e+07	1.6677e+07	13607699	1.13487e+07	1.17245e+07	1.15426e+07	1.17711e+07	1.36405e+07	1.70106e+07	1.22167e+07	8.54796e+06	1.35266e+07	1.16533e+07	1.11366e+07	8.95934e+06	1.73577e+07	1.25899e+07	1.37575e+07	1.59787e+07
A0A060W486	Chromobox 1	8.81887e+08	3.3284e+08	2.8624e+08	2.62807e+08	6.40463e+07	3.40652e+07	7.92627e+07	2.71472e+07	5.05312e+07	7.77878e+07	3.33137e+07	4.01565e+07	7.40496e+07	3.98246e+07	6.41904e+07	3.4705e+07	2.63619e+07	2.08007e+07	6.72557e+07	6.05422e+07	3.97065e+07	4.814e+07
A0A060W490	Pyridoxal 5'-phosphate synthase	8.31694e+07	2.58447e+07	3.31458e+07	2.41789e+07	4.02752e+06	3.01062e+06	2.63753e+06	5.44178e+06	5.30472e+06	5.42255e+06	3.44502e+06	6.82592e+06	7.54256e+06	2.81525e+06	9.25281e+06	3.2642e+06	2.1531e+06	5.52829e+06	3.5784e+06	4.35063e+06	4.73546e+06	3.83298e+06
A0A060W492	Succinate dehydrogenase [ubiquinone] flavoprotein subunit, mitochondrial	1.74387e+08	5.62826e+07	7.03674e+07	4.77373e+07	4.92876e+06	1.29945e+07	6.64641e+06	9.10692e+06	1.08172e+07	1.17889e+07	8.2454e+06	1.19261e+07	1.77619e+07	1.64009e+07	7.12105e+06	8.91202e+06	3.68713e+06	8.50192e+06	7.8015e+06	1.34611e+07	6.42403e+06	7.86157e+06
A0A060W498	PCI domain-containing protein	7.4661e+07	2.70249e+07	2.54985e+07	2.21377e+07	5.10827e+06	3376913	5.90144e+06	2.78039e+06	5.38231e+06	4.47553e+06	5.10592e+06	2.52343e+06	4.17986e+06	4.4752e+06	4.54594e+06	4.66816e+06	3.74751e+06	2.79315e+06	4.23939e+06	3.91166e+06	4.14508e+06	3.30086e+06
A0A060W4B3	Galactocerebrosidase	1.24579e+07	4.99598e+06	2.87994e+06	4.58201e+06	1.0299e+06	0	1.10236e+06	460446	881742	1.52153e+06	0	695759	611723	0	1.57246e+06	0	1.63798e+06	1.52792e+06	0	0	0	1.41611e+06
A0A060W4C5	Aminotran_1_2 domain-containing protein	7.4956e+08	2.70752e+08	2.52323e+08	2.26484e+08	4.35609e+07	2.94795e+07	4.74792e+07	5.9267e+07	3.99577e+07	5.10077e+07	4.19906e+07	4.61985e+07	2.78549e+07	5.8737e+07	3.69498e+07	4.05924e+07	4.42009e+07	3.03299e+07	4.32182e+07	2.93151e+07	4.68269e+07	3.25934e+07
A0A060W4C7	Glutaredoxin domain-containing protein	8.6846e+08	2.55734e+08	2.74818e+08	3.37908e+08	3.76778e+07	45115767	4.12263e+07	4.14671e+07	4.60904e+07	4.41568e+07	5.00167e+07	4.98368e+07	4.65121e+07	2.55529e+07	4.84344e+07	5.44646e+07	4.84416e+07	4.71704e+07	7.28862e+07	7.93742e+07	3.56762e+07	5.43594e+07
A0A060W4C9	Disintegrin and metalloproteinase domain-containing protein 10	1.45962e+08	6.05533e+07	4.0678e+07	4.47312e+07	1.46858e+07	6.4606e+06	1.25679e+07	9.5694e+06	7.17945e+06	1.00902e+07	6.81643e+06	7.35526e+06	6.84452e+06	5.22907e+06	1.03084e+07	4.12433e+06	9.09733e+06	8.93117e+06	6.76219e+06	3.6815e+06	7.89081e+06	8.36821e+06
A0A060W4D0	Cytochrome b-c1 complex subunit Rieske, mitochondrial	1.32359e+09	4.38373e+08	4.81182e+08	4.04031e+08	5.65714e+07	7.23148e+07	3.6905e+07	1.21738e+08	7.99108e+07	7.09334e+07	9.63553e+07	6.99173e+07	7.01592e+07	8.00864e+07	6.47574e+07	9.99065e+07	5.16977e+07	5.91247e+07	7.94906e+07	7.18148e+07	5.03584e+07	9.15444e+07
A0A060W4D6	Uncharacterized protein	1.1197e+10	3.78992e+09	3.79279e+09	3.61429e+09	5.59275e+08	5.78578e+08	5.59023e+08	6.93047e+08	6.67404e+08	7.32589e+08	6.71697e+08	5.3927e+08	5.85298e+08	5.55106e+08	7.13618e+08	7.27796e+08	5.74388e+08	6.52505e+08	6.17055e+08	5.57964e+08	5.76077e+08	6.363e+08
A0A060W4D7	Myosin_tail_1 domain-containing protein	0	0	0	0	0	0	0	0	0	0	0	0	0	0	0	0	0	0	0	0	0	0
A0A060W4F5	Cleavage and polyadenylation specificity factor subunit 5	8.61251e+07	2.59105e+07	2.84036e+07	3.1811e+07	4.64851e+06	4.79885e+06	3.00108e+06	3.43684e+06	4.45877e+06	5.56645e+06	5.10077e+06	5.26681e+06	4.63252e+06	3.03161e+06	5.31658e+06	5.05536e+06	5.66827e+06	5.91161e+06	4.2867e+06	4.84029e+06	5.18734e+06	5.91681e+06
A0A060W4G2	Adenosine aminohydrolase	6.92471e+08	2.46621e+08	2.16262e+08	2.29588e+08	1.34003e+07	4.14344e+07	4.33059e+07	2.57586e+07	5.89401e+07	6.37814e+07	4.7689e+07	2.60153e+07	2.63114e+07	1.20448e+07	3.62646e+07	6.79369e+07	3.81429e+07	3.46496e+07	2.98003e+07	4.98946e+07	1.96953e+07	5.74053e+07
A0A060W4H1	Tubulin alpha chain	1.5892e+10	5.56704e+09	4.88737e+09	5.43761e+09	9.12746e+08	1.1604e+09	6.31981e+08	8.37786e+08	1.00574e+09	1.01839e+09	8.19205e+08	8.43934e+08	7.99396e+08	7.18106e+08	8.75677e+08	8.31049e+08	8.52011e+08	8.71854e+08	1.00521e+09	7.91381e+08	8.89338e+08	1.02781e+09
A0A060W4I3	TLC domain-containing protein	8.17908e+07	3.15507e+07	2.63015e+07	2.39386e+07	8.05207e+06	4.18996e+06	3.21141e+06	4.56925e+06	6.09273e+06	5.43526e+06	3.40522e+06	4.31004e+06	5.70183e+06	4.76708e+06	3.60588e+06	4.51145e+06	7.20052e+06	4.44193e+06	0	3.89065e+06	3.80902e+06	4.59649e+06
A0A060W4J3	Nop domain-containing protein	4.77397e+09	1.60691e+09	1.635e+09	1.53206e+09	3.31241e+08	2.28269e+08	1.97826e+08	2.77178e+08	2.78048e+08	2.94347e+08	3.35237e+08	2.58558e+08	2.50581e+08	2.68674e+08	2.72379e+08	2.49571e+08	2.13472e+08	1.77646e+08	2.69513e+08	2.82238e+08	2.80637e+08	3.08557e+08
A0A060W4K6	Isocitrate dehydrogenase [NAD] subunit, mitochondrial	1.50972e+08	4.93362e+07	5.15482e+07	5.00878e+07	1.07213e+07	5.34109e+06	5.93813e+06	1.15162e+07	7.31778e+06	8.50169e+06	1.08936e+07	1.03466e+07	8.98828e+06	0	1.41948e+07	7.12496e+06	7.40482e+06	1.17977e+07	6.36065e+06	8.83346e+06	7.14813e+06	8.54301e+06
A0A060W4L3	Uncharacterized protein	3.28949e+07	9.25495e+06	9.79512e+06	1.38448e+07	1.66409e+06	1.58867e+06	225557	0	2.00417e+06	3.77247e+06	1.34548e+06	1.73137e+06	2.12175e+06	1.5634e+06	2.88887e+06	144248	4.26102e+06	2.98624e+06	2.21954e+06	2.30515e+06	511393	1.56143e+06
A0A060W4M4	SUMO-activating enzyme subunit 2	7.57512e+08	2.54436e+08	2.4957e+08	2.53506e+08	5.04837e+07	4.36022e+07	3.20852e+07	3.40197e+07	5.16841e+07	4.2561e+07	4.30173e+07	4.30004e+07	4.97107e+07	2.62055e+07	5.70962e+07	3.05396e+07	3.85727e+07	4.86446e+07	3.04571e+07	4.77871e+07	3.58449e+07	5.21995e+07
A0A060W4N0	TLDc domain-containing protein	5.54057e+08	2.10938e+08	1.88e+08	1.55119e+08	2.75659e+07	4.53588e+07	4.24248e+07	2.99355e+07	3.90151e+07	2.66377e+07	3.34544e+07	2.28246e+07	4.70518e+07	8.71322e+06	4.17921e+07	3.4164e+07	2.63379e+07	2.79506e+07	2.08367e+07	2.85714e+07	3.1421e+07	2.00016e+07
A0A060W4U8	Dihydropteridine reductase-like	2.13148e+10	7.48612e+09	6.23509e+09	7.59359e+09	1.61873e+09	1093623812	9.85753e+08	9.56066e+08	1.44184e+09	1.3901e+09	1.18524e+09	1.20427e+09	2.00643e+08	1.43906e+09	1.27182e+09	9.34056e+08	1.23323e+09	1.22017e+09	9.60045e+08	1.39133e+09	1.35764e+09	1.43118e+09
A0A060W4V8	ADF-H domain-containing protein	1.45613e+08	5.13626e+07	5.38264e+07	4.04245e+07	9.75785e+06	5.90085e+06	5.92519e+06	1.02465e+07	7.65678e+06	1.18754e+07	6.7498e+06	7.54992e+06	8.13042e+06	1.50219e+07	8.33837e+06	8.03597e+06	7.90949e+06	7.69437e+06	0	6.20012e+06	9.84353e+06	8.77694e+06
A0A060W4W0	Synaptobrevin homolog YKT6-like	3.22063e+07	1.06992e+07	1.03477e+07	1.11594e+07	1.90255e+06	1.76271e+06	1.5661e+06	2.21688e+06	1.74312e+06	1.50783e+06	2.37707e+06	2.349e+06	1.80069e+06	0	1.72372e+06	2.09728e+06	2.25428e+06	2.0279e+06	1.6829e+06	1.30211e+06	1.83145e+06	2.06072e+06
A0A060W4W6	PUM-HD domain-containing protein	3.59947e+06	2.30499e+06	0	1.29448e+06	0	0	0	0	2.30499e+06	0	0	0	0	0	0	0	227833	0	436696	431609	162433	35906.4
A0A060W4W8	SCD domain-containing protein	0	0	0	0	0	0	0	0	0	0	0	0	0	0	0	0	0	0	0	0	0	0
A0A060W4Y5	PlsC domain-containing protein	4.16154e+07	1.33438e+07	1.29732e+07	1.52984e+07	0	1736863	3.03264e+06	2.98661e+06	3.06633e+06	2.52138e+06	3.90505e+06	3.61284e+06	3.12134e+06	0	2.33395e+06	0	2.77244e+06	3.533e+06	2.68312e+06	2.96565e+06	0	3.34419e+06
A0A060W4Z2	Uncharacterized protein	5.08054e+08	1.74194e+08	1.30046e+08	2.03814e+08	7.30904e+07	5.02082e+06	1.94309e+07	1.03229e+07	8.56099e+06	5.77678e+07	2.20894e+07	1.69868e+07	2.12985e+07	2.84789e+07	2.39911e+07	1.72013e+07	2.5588e+07	3.51468e+07	2.61203e+07	2.52007e+07	5.6475e+07	3.52836e+07
A0A060W507	Cytochrome b5 heme-binding domain-containing protein	3.91787e+07	1.03892e+07	1.39981e+07	1.47913e+07	1.91216e+06	1.24263e+06	732341	6.00559e+06	0	496524	2.88215e+06	3.41574e+06	4.58567e+06	0	3.11458e+06	0	2.19251e+06	1.54598e+06	2.32238e+06	2.6748e+06	2.68364e+06	3.37201e+06
A0A060W514	Uncharacterized protein	1.1553e+08	4.00746e+07	2.26065e+07	5.28485e+07	5.20209e+06	4.22822e+06	6.3706e+06	0	4.84683e+06	1.94268e+07	3.31708e+06	2.80937e+06	4.19201e+06	5.84228e+06	4.25431e+06	2.19149e+06	4.23224e+06	3.65347e+06	2.61125e+06	3.04764e+07	4.34054e+06	7.53464e+06
A0A060W516	Cathepsin B	2.84609e+09	9.92475e+08	8.57361e+08	9.96252e+08	1.44333e+08	1.35976e+08	1.77581e+08	1.29817e+08	1.73928e+08	2.30839e+08	1.20406e+08	1.74063e+08	1.3569e+08	9.79545e+07	1.37241e+08	1.92007e+08	1.85271e+08	2.10616e+08	1.82851e+08	1.2289e+08	1.47187e+08	1.47437e+08
A0A060W526	40S ribosomal protein S13	4.44772e+08	1.49182e+08	1.61117e+08	1.34473e+08	3.30292e+07	27565458	2.1803e+07	2.22793e+07	1.86718e+07	2.58328e+07	3.30963e+07	2.60643e+07	2.58669e+07	3.15443e+07	2.32812e+07	2.12645e+07	2.45661e+07	2.70385e+07	1.97966e+07	1.06991e+07	2.51558e+07	2.72169e+07
A0A060W527	AMP-binding domain-containing protein	3.42366e+07	1.17374e+07	1.13687e+07	1.11305e+07	2.30904e+06	832273	1.36067e+06	0	2.99342e+06	4.24205e+06	3.27965e+06	2.65606e+06	1.38784e+06	0	1.54858e+06	2.49658e+06	2.12595e+06	2.77359e+06	2.30799e+06	2.59344e+06	1.32953e+06	0
A0A060W535	Uncharacterized protein	8.88915e+08	2.66631e+08	3.13013e+08	3.09271e+08	3.76188e+07	50594484	3.74388e+07	4.47479e+07	4.24618e+07	5.37696e+07	5.08779e+07	4.20424e+07	4.40814e+07	5.85894e+07	4.63552e+07	7.1067e+07	4.53026e+07	3.79445e+07	5.37848e+07	2.9638e+07	6.52246e+07	7.73761e+07
A0A060W539	Protein disulfide-isomerase	6.51701e+10	2.30904e+10	2.25063e+10	1.95734e+10	3.47511e+09	3.78077e+09	4.10376e+09	4.80829e+09	3.57922e+09	3.34324e+09	3.59963e+09	3.18434e+09	4.00148e+09	3.9482e+09	4.05465e+09	3.71798e+09	3.63663e+09	4.48707e+09	3.18535e+09	2.12368e+09	2.51024e+09	3.63041e+09
A0A060W540	Uncharacterized protein	4.76875e+09	1.6177e+09	1.55435e+09	1.5967e+09	2.79547e+08	234977015	2.34981e+08	2.60461e+08	3.01114e+08	3.06617e+08	2.76086e+08	2.46506e+08	2.83695e+08	2.23033e+08	2.80651e+08	2.44374e+08	2.48908e+08	2.6914e+08	2.75277e+08	2.61045e+08	2.57824e+08	2.84508e+08
A0A060W547	Secretory carrier-associated membrane protein	6.26653e+07	2.48365e+07	2.05168e+07	1.7312e+07	3.65019e+06	5216643	2.36509e+06	7.96962e+06	4.22816e+06	1.40677e+06	4.07396e+06	2.64174e+06	2.92199e+06	2.32809e+06	3.96274e+06	4.5883e+06	3.77685e+06	4.6472e+06	2.45244e+06	3.15213e+06	1.90295e+06	1.38042e+06
A0A060W558	Coronin	4.75809e+08	1.78746e+08	1.51406e+08	1.45657e+08	4.14748e+07	2.74441e+07	2.26392e+07	2.58069e+07	3.7743e+07	2.36383e+07	1.98789e+07	3.32268e+07	3.28982e+07	2.27488e+07	2.09663e+07	2.16869e+07	1.49145e+07	2.44311e+07	3.51595e+07	2.34401e+07	1.61531e+07	3.15586e+07
A0A060W596	Aldehyde dehydrogenase	2.06649e+10	6.42844e+09	7.41032e+09	6.82614e+09	1.21157e+09	7.59398e+08	7.61141e+08	1.03422e+09	1.08813e+09	1.57398e+09	1.21352e+09	1.11704e+09	1.62375e+09	9.58416e+08	1.47445e+09	1.02314e+09	1.11382e+09	8.97077e+08	1.24514e+09	1.18024e+09	1.20817e+09	1.18169e+09
A0A060W5A4	J domain-containing protein	9.08482e+08	3.05076e+08	3.0303e+08	3.00375e+08	6.22228e+07	4.37504e+07	5.10777e+07	4.31377e+07	4.32869e+07	6.16009e+07	4.77059e+07	4.97169e+07	4.7177e+07	4.64475e+07	5.23996e+07	5.95834e+07	5.93173e+07	5.41326e+07	5.60844e+07	4.93126e+07	4.52836e+07	3.62447e+07
A0A060W5C5	Uncharacterized protein	1.75672e+09	6.63173e+08	5.85975e+08	5.07567e+08	9.61675e+07	1.41127e+08	9.60909e+07	6.88954e+07	1.58374e+08	1.02518e+08	7.21198e+07	7.6667e+07	8.27186e+07	1.63221e+08	8.90052e+07	1.02244e+08	7.92071e+07	8.58278e+07	1.09922e+08	7.97086e+07	6.80788e+07	8.48225e+07
A0A060W5D8	Uncharacterized protein	1.14437e+08	3.65479e+07	3.7487e+07	4.04017e+07	4.70145e+06	4.7483e+06	5.34643e+06	7.85626e+06	5.33068e+06	8.56476e+06	6.74633e+06	6.8782e+06	9.52269e+06	2.47458e+06	7.33811e+06	4.52713e+06	8.68509e+06	7.03799e+06	6.35183e+06	7.09052e+06	4.87092e+06	6.36539e+06
A0A060W5F2	Uncharacterized protein	3.80209e+08	1.38708e+08	1.13938e+08	1.27563e+08	2.64608e+07	2.38149e+07	1.32715e+07	1.06266e+07	3.95456e+07	2.49889e+07	2.05681e+07	2.23246e+07	1.3705e+07	2.26373e+07	2.5161e+07	9.54169e+06	1.93239e+07	2.03222e+07	1.99204e+07	2.42349e+07	1.90768e+07	2.46845e+07
A0A060W5H3	Uncharacterized protein	2.9996e+07	1.23577e+07	1.11162e+07	6.52205e+06	2.19621e+06	1.49344e+06	2.27426e+06	960562	2.98433e+06	2.44889e+06	1.42564e+06	2.58876e+06	1.43796e+06	2.2644e+06	1.47973e+06	1.91972e+06	0	1.50911e+06	1.3966e+06	1.98052e+06	0	1.63582e+06
A0A060W5I1	26S proteasome non-ATPase regulatory subunit 6	1.43961e+09	5.49547e+08	4.2841e+08	4.61654e+08	8.75079e+07	8.03928e+07	6.71687e+07	1.27158e+08	9.87809e+07	8.8539e+07	9.2456e+07	5.19909e+07	5.77012e+07	6.7609e+07	7.18093e+07	8.68438e+07	6.98255e+07	9.24239e+07	7.73147e+07	5.33645e+07	6.7415e+07	1.0131e+08
A0A060W5J4	Electron transfer flavoprotein-ubiquinone oxidoreductase	1.88625e+09	6.08732e+08	6.66567e+08	6.10947e+08	1.02552e+08	7.41951e+07	8.64717e+07	1.31596e+08	8.64571e+07	1.2746e+08	1.00635e+08	1.66765e+08	1.24214e+08	7.17938e+07	9.56053e+07	1.07553e+08	8.57237e+07	1.1064e+08	9.81711e+07	1.08158e+08	8.39181e+07	1.24336e+08
A0A060W5J7	Uncharacterized protein	1.68534e+07	4.63605e+06	6.42668e+06	5.79068e+06	0	914040	0	0	2.40257e+06	1.31943e+06	1.16537e+06	1.29427e+06	1.94819e+06	0	2.01884e+06	0	867243	2.27108e+06	0	0	2.65236e+06	0
A0A060W5K0	UTP--glucose-1-phosphate uridylyltransferase	2.62608e+10	8.71376e+09	8.31645e+09	9.23057e+09	1.96422e+09	1.27326e+09	1.22642e+09	1.14883e+09	1.51468e+09	1.58635e+09	1.50134e+09	1.25237e+09	1.22548e+09	1.37544e+09	1.57388e+09	1.38794e+09	9.65851e+08	1.46905e+09	1.53575e+09	1.34041e+09	1.80546e+09	2.11404e+09
A0A060W5K6	Ras-related protein ORAB-1-like	1.30473e+08	3.62795e+07	4.75251e+07	4.66684e+07	5.58267e+06	6839962	9.8527e+06	2.54649e+06	3.40088e+06	8.05677e+06	1.01873e+07	7.63824e+06	6.6648e+06	7.3737e+06	8.05925e+06	7.60183e+06	8.03553e+06	7.0782e+06	8.2724e+06	8.72207e+06	6.14307e+06	8.41709e+06
A0A060W5K9	Lysine--tRNA ligase	6.62958e+09	2.29613e+09	2.22203e+09	2.11143e+09	3.4893e+08	3.11949e+08	3.80298e+08	2.79891e+08	4.85714e+08	4.89344e+08	3.01626e+08	3.08819e+08	3.3833e+08	4.62201e+08	4.46024e+08	3.65029e+08	3.393e+08	3.52671e+08	3.80239e+08	3.3023e+08	3.48436e+08	3.6055e+08
A0A060W5L6	Uncharacterized protein	1.62768e+09	6.33234e+08	5.40304e+08	4.54138e+08	9.99572e+07	1.08842e+08	1.15357e+08	1.19308e+08	9.67054e+07	9.30648e+07	9.72453e+07	7.72978e+07	7.16565e+07	7.33883e+07	1.10621e+08	1.10094e+08	6.0255e+07	8.4056e+07	9.45405e+07	6.39413e+07	4.62469e+07	1.05098e+08
A0A060W5N8	Complex I-B14.5a	4.5985e+08	1.73473e+08	1.59924e+08	1.26453e+08	2.55282e+07	3.15822e+07	1.72655e+07	5.37319e+07	2.51361e+07	2.0229e+07	1.59642e+07	3.30027e+07	2.909e+07	3.41423e+07	3.21262e+07	1.55989e+07	2.26952e+07	2.61224e+07	2.14669e+07	1.77917e+07	2.41e+07	1.42766e+07
A0A060W5N9	Cytochrome c oxidase polypeptide Va	9.29382e+09	2.9139e+09	3.22795e+09	3.15197e+09	4.75604e+08	403763043	4.2381e+08	5.05345e+08	5.42819e+08	5.62554e+08	5.93209e+08	5.84957e+08	5.21858e+08	5.52413e+08	4.63498e+08	5.12016e+08	5.06214e+08	5.46599e+08	4.58755e+08	5.29116e+08	4.68984e+08	6.42305e+08
A0A060W5P5	Uncharacterized protein	8.53369e+08	3.00422e+08	2.85866e+08	2.67081e+08	6.33832e+07	4.42313e+07	4.71204e+07	4.70144e+07	5.3504e+07	4.51683e+07	3.47691e+07	4.91154e+07	4.73464e+07	5.47188e+07	4.73415e+07	5.2575e+07	3.94384e+07	4.92317e+07	4.04127e+07	3.64714e+07	4.72511e+07	5.42756e+07
A0A060W5Q3	Uncharacterized protein	9.87403e+07	3.21092e+07	3.00919e+07	3.65391e+07	5.87861e+06	5125389	3.66943e+06	6.47201e+06	4.93777e+06	6.02604e+06	7.49683e+06	5.48685e+06	5.22702e+06	0	7.02123e+06	4.85998e+06	5.88699e+06	5.96508e+06	5.76622e+06	6.03061e+06	7.33637e+06	5.55383e+06
A0A060W5T9	Uncharacterized protein	1.22613e+07	3.81449e+06	3.8251e+06	4.62176e+06	264528	633913	347918	0	1.30661e+06	1.26152e+06	475635	1.30927e+06	1.02733e+06	1.01287e+06	0	0	1.18654e+06	1.17714e+06	468218	0	1.14967e+06	640193
A0A060W5W4	SRCR domain-containing protein	6.4626e+08	2.61582e+08	2.31462e+08	1.53216e+08	6.74515e+07	5.19039e+07	1.9657e+07	5.74147e+07	2.99265e+07	3.52281e+07	4.35363e+07	3.53153e+07	2.07105e+07	2.92213e+07	3.6864e+07	6.58145e+07	3.49541e+07	2.98789e+07	3.299e+07	1.15299e+07	3.04993e+07	1.3364e+07
A0A060W5W9	Acyltransferase	1.84965e+08	5.56805e+07	6.13769e+07	6.79081e+07	6.93269e+06	1.16407e+07	6.13046e+06	1.81024e+06	1.77022e+07	1.14642e+07	1.28383e+07	1.09138e+07	1.21822e+07	7.21913e+06	1.58508e+07	2.37267e+06	6.68348e+06	1.33627e+07	1.28365e+07	1.09393e+07	1.40115e+07	1.00747e+07
A0A060W5Z3	Gamma-aminobutyric acid receptor-associated protein-like	6.25256e+07	2.36183e+07	1.89191e+07	1.99881e+07	2.95891e+06	5.7903e+06	3.05069e+06	4.7639e+06	3.9746e+06	3.07995e+06	3.20678e+06	2.63051e+06	3.64609e+06	3.85459e+06	2.26828e+06	3.31288e+06	4.27629e+06	5.3482e+06	3.45082e+06	3.16914e+06	1.54765e+06	2.19601e+06
A0A060W605	Claudin	3.81689e+07	1.28495e+07	1.09476e+07	1.43719e+07	3.65293e+06	2.0301e+06	0	2.50163e+06	2.83703e+06	1.82776e+06	0	3.33594e+06	3.15716e+06	0	2.07923e+06	2.37527e+06	913992	4.41475e+06	1.91816e+06	1.94874e+06	1.96036e+06	3.21585e+06
A0A060W618	Uncharacterized protein	3.53194e+09	1.14039e+09	1.23194e+09	1.15962e+09	2.03659e+08	1.38807e+08	1.4775e+08	1.74564e+08	2.55603e+08	2.20002e+08	2.58117e+08	2.02561e+08	2.15e+08	1.6392e+08	1.69505e+08	2.22837e+08	1.5047e+08	2.07174e+08	1.78393e+08	1.98915e+08	2.08037e+08	2.16627e+08
A0A060W622	Uncharacterized protein	8.83798e+08	3.42789e+08	2.59751e+08	2.81258e+08	5.02424e+07	9.02983e+07	5.04601e+07	4.32638e+07	6.33729e+07	4.51516e+07	4.29506e+07	4.82181e+07	4.27253e+07	4.25956e+07	4.97013e+07	3.35602e+07	5.30096e+07	6.34678e+07	4.80987e+07	3.80404e+07	3.5977e+07	4.26648e+07
A0A060W642	Uncharacterized protein	3.80656e+08	1.13271e+08	1.26519e+08	1.40866e+08	1.33102e+07	2.27912e+07	1.68958e+07	1.91993e+07	2.36434e+07	1.74312e+07	2.75329e+07	2.27883e+07	2.09599e+07	2.15332e+07	1.46486e+07	1.90557e+07	2.94954e+07	3.72761e+07	1.75532e+07	1.39361e+07	2.26224e+07	1.99827e+07
A0A060W646	Ras-GAP domain-containing protein	1.54441e+10	5.36961e+09	5.23526e+09	4.83924e+09	9.79841e+08	8.68326e+08	8.42627e+08	1.0191e+09	8.38187e+08	8.21531e+08	8.09689e+08	8.07348e+08	1.00555e+09	9.1564e+08	8.28731e+08	8.68295e+08	7.10582e+08	8.23551e+08	7.44164e+08	6.23685e+08	8.6103e+08	1.07623e+09
A0A060W655	Voltage-dependent anion-selective channel protein 3	3.04905e+09	9.11589e+08	9.96771e+08	1.14069e+09	1.97706e+08	1.12803e+08	9.67033e+07	1.86897e+08	1.36155e+08	1.81325e+08	2.00828e+08	1.86817e+08	1.67432e+08	1.12799e+08	1.89586e+08	1.3931e+08	1.66987e+08	1.95847e+08	1.24091e+08	1.82624e+08	2.14039e+08	2.57106e+08
A0A060W658	Uncharacterized protein	1.7872e+08	5.98759e+07	7.68219e+07	4.20226e+07	1.13976e+07	13823845	1.2203e+07	1.00891e+07	8.6823e+06	3.68002e+06	0	6.33935e+06	8.48661e+06	4.23331e+07	7.92221e+06	1.17406e+07	5.04876e+06	6.84802e+06	1.11611e+07	4.34043e+06	7.84192e+06	6.78234e+06
A0A060W664	FAA_hydrolase domain-containing protein	1.30576e+10	4.1434e+09	4.16898e+09	4.74523e+09	8.71632e+08	5.74811e+08	5.80745e+08	6.27351e+08	6.19145e+08	8.69716e+08	7.69021e+08	5.22869e+08	5.73533e+08	5.68818e+08	9.03229e+08	8.31507e+08	6.2153e+08	7.72497e+08	5.716e+08	7.94393e+08	8.69084e+08	1.11613e+09
A0A060W670	RRM domain-containing protein	4.9094e+06	739714	1.48783e+06	2.68186e+06	186807	0	0	0	331799	221107	247649	160137	667490	0	412551	0	973152	1.21089e+06	0	0	497817	0
A0A060W675	Coronin	3.02582e+09	8.77255e+08	1.27626e+09	8.72307e+08	1.92931e+08	1.13657e+08	1.40976e+08	1.21537e+08	1.29256e+08	1.78899e+08	2.96545e+08	1.56065e+08	1.69855e+08	2.28396e+08	2.07414e+08	2.17982e+08	1.16557e+08	1.39896e+08	1.4295e+08	1.41915e+08	1.55518e+08	1.7547e+08
A0A060W686	Uncharacterized protein	3.05697e+07	1.26326e+07	9.91136e+06	8.02574e+06	2.02622e+06	0	5.82924e+06	3.57907e+06	1.19803e+06	0	4.19212e+06	0	2.9465e+06	0	0	2.77275e+06	2.40035e+06	4.3462e+06	0	0	0	1.27919e+06
A0A060W687	FABP domain-containing protein	3.91555e+11	1.25366e+11	1.2894e+11	1.37249e+11	2.59515e+10	2.17821e+10	1.62886e+10	1.53051e+10	2.10747e+10	2.49643e+10	1.66643e+10	1.79727e+10	2.23382e+10	2.70223e+10	2.32144e+10	2.17281e+10	1.81686e+10	2.26286e+10	1.8735e+10	2.4844e+10	3.0561e+10	2.23119e+10
A0A060W692	Uncharacterized protein	3.07396e+07	1.15666e+07	1.01217e+07	9.05126e+06	2.11079e+06	3.40799e+06	0	0	3.26267e+06	2.78516e+06	477460	2.86578e+06	3.02916e+06	823682	2.92566e+06	0	566263	867307	2.31529e+06	1.38473e+06	3.41476e+06	502911
A0A060W698	Sulfurtransferase	1.56162e+10	5.78444e+09	5.14038e+09	4.69135e+09	8.4703e+08	8.72764e+08	9.80877e+08	8.27066e+08	1.31679e+09	9.3991e+08	5.89471e+08	6.63459e+08	9.35227e+08	1.09826e+09	7.42427e+08	1.11154e+09	8.34474e+08	8.53194e+08	7.81213e+08	6.47724e+08	6.82995e+08	8.91752e+08
A0A060W6D8	SASA domain-containing protein	6.2979e+07	2.04791e+07	2.02551e+07	2.22448e+07	2.12299e+06	4.12329e+06	5.0635e+06	3.7545e+06	2.98928e+06	2.42552e+06	3.95104e+06	2.717e+06	2.64645e+06	0	4.30382e+06	6.63684e+06	4.54259e+06	3.90499e+06	3.94062e+06	2.85913e+06	2.19497e+06	4.8025e+06
A0A060W6E2	Charged multivesicular body protein 1b-like	6.41012e+07	2.62182e+07	1.85162e+07	1.93668e+07	2.84358e+06	5.9e+06	2.13311e+06	655944	9.07124e+06	5.61435e+06	1.24736e+06	4.20666e+06	2.72802e+06	3.7948e+06	4.79731e+06	1.74201e+06	3.53248e+06	4.29521e+06	2.04541e+06	2.79965e+06	4.86118e+06	1.83287e+06
A0A060W6I6	SCP2 domain-containing protein	1.35119e+10	4.33348e+09	4.71265e+09	4.46573e+09	6.99962e+08	665961128	5.11437e+08	8.83755e+08	7.23859e+08	8.48503e+08	9.21386e+08	7.465e+08	6.70273e+08	5.61089e+08	8.40203e+08	9.73197e+08	7.04243e+08	7.03468e+08	7.55665e+08	6.83806e+08	9.01241e+08	7.17305e+08
A0A060W6I8	Beta-lactamase-like protein 2	4.09511e+07	1.74316e+07	1.28418e+07	1.06777e+07	2.83385e+06	2.44175e+06	2.67143e+06	4.95503e+06	2.30224e+06	2.22726e+06	3.42989e+06	1.0078e+06	0	3.49245e+06	1.63728e+06	3.27439e+06	2.07416e+06	2.06136e+06	2.24762e+06	2.25401e+06	0	2.04058e+06
A0A060W6J8	Uncharacterized protein	1.07325e+07	4.26983e+06	4.3693e+06	2.09338e+06	0	0	0	3.47162e+06	798204	0	1.84142e+06	0	2.52788e+06	0	0	0	1.48607e+06	0	607319	0	0	0
A0A060W6K1	SRP54 domain-containing protein	6.03909e+07	2.80043e+07	1.78646e+07	1.4522e+07	3.89293e+06	3.67709e+06	4.25681e+06	6.51052e+06	5.32601e+06	4.34097e+06	3.00992e+06	3.78808e+06	2.93798e+06	2.80298e+06	2.38451e+06	2.94115e+06	1.49199e+06	2.7258e+06	4.06391e+06	1.00933e+06	2.13502e+06	3.09593e+06
A0A060W6K3	Vitellogenin domain-containing protein	8.28457e+08	2.93779e+08	2.3352e+08	3.01158e+08	3.87814e+07	4.56821e+07	6.24745e+07	4.94604e+07	3.38592e+07	6.35214e+07	4.28682e+07	3.79791e+07	3.38883e+07	2.34574e+07	5.80216e+07	3.7305e+07	6.09749e+07	2.94125e+07	6.25486e+07	4.17059e+07	5.51581e+07	5.13584e+07
A0A060W6N8	Uncharacterized protein	7.2408e+08	2.32293e+08	2.45678e+08	2.4611e+08	3.92665e+07	3.12417e+07	4.87862e+07	5.38428e+07	2.37667e+07	3.53891e+07	5.3425e+07	3.75377e+07	4.62778e+07	3.02479e+07	3.09635e+07	4.7226e+07	3.37323e+07	3.92246e+07	3.78908e+07	3.39622e+07	4.19254e+07	5.93742e+07
A0A060W6N9	Uncharacterized protein	3.47673e+09	1.16169e+09	1.11791e+09	1.19714e+09	1.80214e+08	2.02359e+08	1.68151e+08	2.0967e+08	2.17252e+08	1.8404e+08	1.92782e+08	2.07911e+08	1.88536e+08	1.36959e+08	2.02868e+08	1.8885e+08	1.85467e+08	2.24429e+08	2.07801e+08	1.80058e+08	1.61938e+08	2.37445e+08
A0A060W6P6	DNA polymerase	3.51784e+07	1.24492e+07	1.16436e+07	1.10856e+07	2.93358e+06	1077185	732166	2.3679e+06	2.29923e+06	3.03913e+06	2.47221e+06	1.995e+06	2.47737e+06	0	3.03924e+06	1.65975e+06	1.19316e+06	2.42523e+06	1.34269e+06	2.68474e+06	2.2543e+06	1.18547e+06
A0A060W6Q0	Uncharacterized protein	1.00798e+10	3.15357e+09	3.66846e+09	3.2578e+09	5.4312e+08	4.43335e+08	4.8612e+08	5.08668e+08	6.30063e+08	5.42265e+08	6.5646e+08	5.85648e+08	6.36383e+08	5.54803e+08	4.92834e+08	7.4233e+08	5.37889e+08	5.36063e+08	4.48588e+08	4.43936e+08	6.21853e+08	6.69472e+08
A0A060W6Q1	DUF1899 domain-containing protein	4.44894e+07	1.9424e+07	8.17545e+06	1.689e+07	5.0095e+06	4.64902e+06	0	0	5.40569e+06	4.35977e+06	0	2.86793e+06	2.0372e+06	0	3.27032e+06	0	2.48822e+06	2.44999e+06	4.92127e+06	2.86032e+06	4.17019e+06	0
A0A060W6Q3	ADF-H domain-containing protein	9.17375e+08	3.45218e+08	2.79069e+08	2.93088e+08	8.56231e+07	6.74563e+07	4.62735e+07	4.14676e+07	5.07165e+07	5.36807e+07	5.5011e+07	4.74054e+07	4.79458e+07	4.15576e+07	5.28539e+07	3.42954e+07	3.92225e+07	5.09859e+07	5.3025e+07	4.40119e+07	4.12848e+07	6.45579e+07
A0A060W6Q6	CYTOSOL_AP domain-containing protein	3.19616e+10	1.06018e+10	9.56951e+09	1.17902e+10	1.22705e+09	1.6037e+09	1.71003e+09	1.50544e+09	1.51668e+09	3.03894e+09	1.62447e+09	1.63238e+09	1.42386e+09	2.13142e+09	1.23656e+09	1.52083e+09	1.91494e+09	1.5861e+09	2.36359e+09	1.65654e+09	2.05244e+09	2.21662e+09
A0A060W6Q8	Aldo_ket_red domain-containing protein	6.19663e+09	2.09048e+09	2.28984e+09	1.81631e+09	3.53833e+08	3.40484e+08	2.95428e+08	3.12236e+08	3.87571e+08	4.00925e+08	4.01128e+08	3.37249e+08	3.29865e+08	4.15389e+08	4.09952e+08	3.9626e+08	3.67534e+08	2.12767e+08	2.83222e+08	3.24011e+08	3.01609e+08	3.27164e+08
A0A060W6R7	Uncharacterized protein	1.85777e+10	6.34125e+09	6.7459e+09	5.49054e+09	1.14685e+09	8.5097e+08	9.37453e+08	1.29194e+09	9.7081e+08	1.14322e+09	1.23483e+09	1.08749e+09	1.19814e+09	1.17372e+09	1.12909e+09	9.22623e+08	9.48653e+08	8.84496e+08	8.10214e+08	7.32277e+08	1.0278e+09	1.0871e+09
A0A060W6S3	Annexin	4.23082e+10	1.32426e+10	1.40006e+10	1.50649e+10	2.14115e+09	2.17199e+09	2.03622e+09	2.11369e+09	2.50464e+09	2.27491e+09	2.91093e+09	1.92649e+09	2.28582e+09	2.05438e+09	2.71128e+09	2.11175e+09	2.07998e+09	2.47251e+09	2.64962e+09	2.36042e+09	2.40398e+09	3.09841e+09
A0A060W6S6	Uncharacterized protein	1.19944e+09	3.5959e+08	4.20174e+08	4.19674e+08	7.7589e+07	4.78681e+07	5.2186e+07	4.16084e+07	7.49594e+07	6.53794e+07	8.10853e+07	8.05133e+07	7.4993e+07	2.99357e+07	7.47301e+07	7.8917e+07	6.23822e+07	7.48065e+07	8.00524e+07	7.31475e+07	6.3688e+07	6.55979e+07
A0A060W6T3	Flotillin	4.838e+09	1.69329e+09	1.67004e+09	1.47467e+09	2.60005e+08	1.76367e+08	3.1163e+08	2.74243e+08	3.51152e+08	3.19895e+08	3.29064e+08	2.5108e+08	2.25806e+08	2.17896e+08	3.85232e+08	2.60956e+08	2.70681e+08	1.98457e+08	3.08841e+08	2.33466e+08	2.24621e+08	2.38604e+08
A0A060W6V3	Integrin_alpha2 domain-containing protein	1.00692e+07	0	0	1.00692e+07	0	0	0	0	0	0	0	0	0	0	0	0	0	0	0	1.00692e+07	0	0
A0A060W6V8	Uncharacterized protein	4.50358e+08	1.55374e+08	1.4023e+08	1.54754e+08	3.02061e+07	1.62332e+07	2.08949e+07	1.95574e+07	3.74849e+07	3.0997e+07	3.18623e+07	2.38917e+07	1.70806e+07	1.12643e+07	2.82317e+07	2.78997e+07	2.39261e+07	2.25926e+07	2.58616e+07	2.30313e+07	2.28367e+07	3.6506e+07
A0A060W6W0	ATP synthase subunit e, mitochondrial	3.15624e+09	1.0143e+09	1.12594e+09	1.016e+09	1.72131e+08	160455858	1.2866e+08	1.90304e+08	1.67928e+08	1.94819e+08	2.02011e+08	2.08674e+08	2.03565e+08	1.76363e+08	1.90454e+08	1.44871e+08	1.67704e+08	1.7861e+08	1.06841e+08	1.58689e+08	1.95996e+08	2.08162e+08
A0A060W6W6	Uncharacterized protein	2.04979e+08	5.87831e+07	7.42094e+07	7.19865e+07	6.77318e+06	1.65972e+07	9.19808e+06	8.09599e+06	1.36401e+07	4.47844e+06	8.46512e+06	1.21461e+07	1.1038e+07	6.86945e+06	1.69943e+07	1.86964e+07	1.36197e+07	1.18586e+07	1.49025e+07	1.25029e+07	1.12167e+07	7.88604e+06
A0A060W6Y5	Cytochrome c oxidase subunit 7A2, mitochondrial-like	7.26201e+08	2.25459e+08	2.62808e+08	2.37935e+08	3.64754e+07	35889325	3.47694e+07	4.12384e+07	3.56889e+07	4.13974e+07	5.11271e+07	4.93487e+07	4.70142e+07	4.04457e+07	3.85204e+07	3.63515e+07	3.28283e+07	4.21423e+07	3.28022e+07	3.51274e+07	4.45052e+07	5.05299e+07
A0A060W713	NAD(P)-bd_dom domain-containing protein	1.06126e+10	3.52017e+09	3.10421e+09	3.98819e+09	6.10536e+08	5.21044e+08	5.7187e+08	6.33493e+08	4.7339e+08	7.09837e+08	5.21048e+08	5.83952e+08	5.59158e+08	4.83384e+08	4.81618e+08	4.75053e+08	4.51871e+08	3.74585e+08	7.63369e+08	7.93244e+08	8.39292e+08	7.65828e+08
A0A060W721	Uncharacterized protein	4.53909e+09	1.32324e+09	1.60713e+09	1.60872e+09	2.57182e+08	1.51967e+08	1.213e+08	2.2305e+08	1.78745e+08	3.90993e+08	2.68191e+08	2.6619e+08	2.08447e+08	1.75617e+08	3.12092e+08	3.76595e+08	2.61884e+08	2.28302e+08	2.55448e+08	2.49688e+08	2.32989e+08	3.80409e+08
A0A060W734	Anamorsin	2.69087e+08	8.42058e+07	8.56342e+07	9.92472e+07	1.34447e+07	7.23069e+06	1.42805e+07	1.84458e+07	1.45014e+07	1.63027e+07	1.6638e+07	1.1758e+07	1.62807e+07	9.43735e+06	1.63435e+07	1.51767e+07	1.57517e+07	1.70211e+07	2.03002e+07	1.40253e+07	1.75108e+07	1.4638e+07
A0A060W737	Adenylosuccinate lyase	4.66012e+09	1.61346e+09	1.44964e+09	1.59702e+09	2.76421e+08	2.37482e+08	1.99857e+08	3.07693e+08	2.59375e+08	3.32636e+08	2.62128e+08	1.99858e+08	2.31959e+08	1.87654e+08	3.26697e+08	2.41346e+08	2.32062e+08	2.68629e+08	2.66746e+08	2.89468e+08	2.35214e+08	3.04899e+08
A0A060W743	Mannose-6-phosphate isomerase	1.35637e+08	5.32282e+07	3.94709e+07	4.29377e+07	7.17199e+06	9364533	6.54092e+06	1.33687e+07	9.93662e+06	6.84552e+06	1.02604e+07	3.56432e+06	2.97919e+06	3.0703e+06	8.40891e+06	1.11879e+07	4.24474e+06	6.68606e+06	1.03785e+07	6.54368e+06	4.25278e+06	1.08319e+07
A0A060W748	LRRCT domain-containing protein	3.88103e+08	1.47356e+08	1.21382e+08	1.19366e+08	1.90446e+07	2.39657e+07	3.51679e+07	1.97853e+07	2.41889e+07	2.52037e+07	2.29789e+07	1.72508e+07	1.82938e+07	1.35308e+07	2.27021e+07	2.66251e+07	2.669e+07	2.03562e+07	2.31855e+07	9.86835e+06	1.86404e+07	2.06253e+07
A0A060W754	Vitellogenin domain-containing protein	7.92024e+09	2.84595e+09	2.42466e+09	2.64963e+09	3.33493e+08	4.7512e+08	5.85465e+08	4.62837e+08	3.63285e+08	6.25752e+08	4.29292e+08	2.99284e+08	2.95358e+08	3.90426e+08	5.08549e+08	5.01748e+08	5.856e+08	2.3753e+08	4.67775e+08	3.86698e+08	5.21042e+08	4.50981e+08
A0A060W756	Solute carrier family 25 member 20	2.5984e+09	8.58314e+08	8.83284e+08	8.56804e+08	1.68913e+08	1.11509e+08	1.19494e+08	1.41424e+08	1.46823e+08	1.70151e+08	1.46775e+08	1.54291e+08	1.22144e+08	1.88164e+08	1.5256e+08	1.1935e+08	1.51231e+08	1.3429e+08	1.27604e+08	1.55336e+08	1.43048e+08	1.45294e+08
A0A060W762	AMP-binding domain-containing protein	1.64188e+08	4.35513e+07	6.94207e+07	5.12164e+07	7.08936e+06	3496499	2.31072e+06	1.37651e+07	7.24491e+06	9.64472e+06	1.375e+07	1.6073e+07	1.45151e+07	5.52122e+06	1.19225e+07	7.63878e+06	1.06954e+07	9.65278e+06	7.22498e+06	7.99868e+06	6.64168e+06	9.00284e+06
A0A060W772	L-serine ammonia-lyase	1.98056e+09	6.07394e+08	7.63294e+08	6.09875e+08	7.72719e+07	8.73973e+07	9.24579e+07	8.4031e+07	1.61388e+08	1.04848e+08	1.18518e+08	1.19184e+08	1.15927e+08	1.1884e+08	1.57575e+08	1.3325e+08	1.69458e+08	1.02262e+08	5.77496e+07	5.03113e+07	1.10633e+08	1.19461e+08
A0A060W790	Importin subunit alpha	1.76649e+08	5.89339e+07	5.31453e+07	6.45702e+07	1.04565e+07	8.29386e+06	7.82587e+06	1.2066e+07	8.22167e+06	1.207e+07	1.17945e+07	1.00634e+07	1.11406e+07	1.685e+06	1.01412e+07	8.32056e+06	1.1877e+07	1.17622e+07	1.16436e+07	8.57863e+06	1.13867e+07	9.322e+06
A0A060W7A5	Core histone macro-H2A	1.96193e+10	6.25713e+09	6.73195e+09	6.63019e+09	1.03721e+09	882696027	8.45693e+08	1.12625e+09	1.20509e+09	1.16019e+09	1.30186e+09	1.12528e+09	1.01907e+09	9.31114e+08	1.24359e+09	1.11105e+09	9.53594e+08	1.05934e+09	1.05367e+09	1.0277e+09	9.83476e+08	1.5524e+09
A0A060W7C6	Ras-related protein ORAB-1	7.06575e+08	2.49857e+08	2.20611e+08	2.36107e+08	3.20083e+07	4.10481e+07	3.34361e+07	5.04036e+07	4.90751e+07	4.38858e+07	3.19165e+07	5.17384e+07	4.12356e+07	2.86315e+07	4.59132e+07	2.11753e+07	4.18542e+07	3.97656e+07	3.8156e+07	3.90903e+07	3.78621e+07	3.93792e+07
A0A060W7D0	Type-1 angiotensin II receptor-associated protein-like	1.52395e+07	6.51531e+06	4.55851e+06	4.16567e+06	1.1337e+06	1907024	929540	1.80402e+06	741013	0	0	1.06119e+06	918790	0	1.53512e+06	1.04341e+06	0	0	1.7877e+06	597681	855310	924979
A0A060W7E2	Hippocalcin-like protein 1	2.96703e+07	1.24848e+07	9.20715e+06	7.9784e+06	1.97943e+06	1.38345e+06	1.61648e+06	1.36891e+06	3.38376e+06	2.75277e+06	764623	1.44758e+06	1.50462e+06	0	2.03861e+06	3.45172e+06	1.51656e+06	0	0	1.99793e+06	2.42033e+06	2.04357e+06
A0A060W7E7	Vitellogenin domain-containing protein	1.61229e+10	5.20804e+09	5.27676e+09	5.63814e+09	9.47893e+08	1.00894e+09	6.66011e+08	9.29045e+08	7.73481e+08	8.82666e+08	8.2434e+08	9.10926e+08	1.03334e+09	7.77999e+08	9.62357e+08	7.67794e+08	9.87445e+08	8.09414e+08	7.45352e+08	9.82955e+08	1.33505e+09	7.7792e+08
A0A060W7F1	Acetyl-coenzyme A synthetase	3.97902e+07	8.53335e+06	2.44996e+07	6.75721e+06	791700	2.50149e+06	370302	1.8325e+06	615386	2.42198e+06	8.72682e+06	4.4904e+06	5.58973e+06	0	3.40219e+06	2.29046e+06	892948	1.50842e+06	0	0	1.38601e+06	2.96984e+06
A0A060W7F6	C1q domain-containing protein	8.17004e+07	2.91073e+07	2.12219e+07	3.13712e+07	4.26199e+06	2.57202e+06	3.5251e+06	6.53397e+06	6.76547e+06	5.44879e+06	4.0479e+06	3.57208e+06	3.51877e+06	0	3.88704e+06	6.19613e+06	3.96613e+06	5.77029e+06	3.65867e+06	3.97351e+06	6.38302e+06	7.61957e+06
A0A060W7G3	GTP cyclohydrolase 1	2.21391e+09	6.8782e+08	7.42788e+08	7.83302e+08	2.20389e+08	1.05181e+08	8.23096e+07	5.15647e+07	1.32284e+08	9.6093e+07	9.1076e+07	8.80229e+07	9.14873e+07	2.46407e+08	1.54606e+08	7.11892e+07	1.08872e+08	6.76611e+07	1.35852e+08	1.13692e+08	2.26772e+08	1.30454e+08
A0A060W7G5	Cytochrome c oxidase polypeptide VIIc	5.3923e+07	1.44961e+07	1.59681e+07	2.34589e+07	442977	7.02601e+06	0	0	4.56052e+06	2.46662e+06	1.11714e+06	4.41559e+06	3.17025e+06	3.67765e+06	3.58743e+06	0	5.61922e+06	1.01632e+07	795579	1.22527e+06	4.37125e+06	1.28435e+06
A0A060W7I5	ATP-grasp_2 domain-containing protein	1.08348e+09	3.73369e+08	4.25406e+08	2.84702e+08	5.63621e+07	4.07555e+07	5.92642e+07	8.06661e+07	8.24533e+07	5.38682e+07	7.03339e+07	6.42804e+07	7.54691e+07	8.01318e+07	7.07516e+07	6.44387e+07	4.6444e+07	5.49646e+07	4.95962e+07	3.06243e+07	6.09173e+07	4.2155e+07
A0A060W7J5	Actin-related protein 2	2.40516e+09	8.38699e+08	7.70286e+08	7.96175e+08	1.50084e+08	1.28634e+08	1.3098e+08	1.08365e+08	1.70118e+08	1.50518e+08	1.51701e+08	1.1942e+08	1.38755e+08	7.8001e+07	1.46232e+08	1.36176e+08	1.27951e+08	1.50453e+08	1.18063e+08	1.26037e+08	1.28728e+08	1.44943e+08
A0A060W7K2	Multifunctional fusion protein	2.07931e+10	6.95624e+09	7.83542e+09	6.00141e+09	1.19376e+09	1.05347e+09	9.50809e+08	1.38146e+09	1.16333e+09	1.21342e+09	1.141e+09	1.21946e+09	1.27308e+09	1.88465e+09	1.13999e+09	1.17725e+09	1.08419e+09	1.10864e+09	8.25301e+08	7.82016e+08	1.04696e+09	1.1543e+09
A0A060W7K3	Tyrosine aminotransferase	3.15108e+09	1.10819e+09	1.04319e+09	9.99697e+08	2.35653e+08	1.46372e+08	1.8646e+08	8.62807e+07	2.20316e+08	2.33106e+08	1.46549e+08	1.77115e+08	1.56396e+08	2.10192e+08	1.96463e+08	1.56476e+08	1.57419e+08	1.3528e+08	1.56321e+08	1.22807e+08	2.32635e+08	1.95235e+08
A0A060W7K9	Uncharacterized protein	8.8946e+08	2.60192e+08	2.87575e+08	3.41693e+08	3.60019e+07	75178969	1.48541e+07	5.64597e+07	4.17881e+07	3.59091e+07	1.72961e+07	6.80635e+07	8.64022e+07	5.46861e+07	2.21197e+07	3.90071e+07	1.04866e+08	1.34783e+07	6.18108e+07	4.74655e+07	3.42743e+07	7.9798e+07
A0A060W7L7	Catalase	2.44254e+10	7.92492e+09	8.01905e+09	8.48148e+09	1.68933e+09	8.8097e+08	1.21558e+09	1.61223e+09	1.00951e+09	1.5173e+09	1.6448e+09	1.22362e+09	1.2689e+09	8.69411e+08	1.30652e+09	1.70579e+09	1.51562e+09	1.59143e+09	1.27494e+09	1.23924e+09	1.34208e+09	1.51816e+09
A0A060W7M3	Ubiquinone biosynthesis protein	1.1488e+09	4.07822e+08	3.81285e+08	3.59694e+08	6.48498e+07	5.94303e+07	4.66387e+07	7.20218e+07	9.80102e+07	6.68709e+07	5.85233e+07	6.41502e+07	4.22113e+07	8.58759e+07	6.68267e+07	6.36978e+07	3.56238e+07	6.08051e+07	5.68007e+07	5.179e+07	4.81303e+07	1.06544e+08
A0A060W7N9	Sec1 family domain containing 1	5.81216e+08	1.89507e+08	2.00303e+08	1.91406e+08	2.7044e+07	3.02808e+07	3.47655e+07	3.41346e+07	3.34557e+07	2.98265e+07	3.54482e+07	3.69118e+07	3.18722e+07	3.30974e+07	3.01744e+07	3.27985e+07	2.51248e+07	3.35884e+07	2.6232e+07	2.72356e+07	4.12601e+07	3.79654e+07
A0A060W7P2	Protein NipSnap homolog 3A-like	1.65698e+09	4.97062e+08	5.39994e+08	6.19926e+08	7.40626e+07	4.45167e+07	4.77004e+07	3.38328e+07	1.10978e+08	1.85972e+08	7.76988e+07	1.34821e+08	1.49511e+08	6.41093e+07	7.68141e+07	3.70405e+07	9.87295e+07	1.73562e+08	5.5621e+07	9.20501e+07	1.12995e+08	8.69684e+07
A0A060W7P5	Uncharacterized protein	1.07118e+08	4.61282e+07	3.54118e+07	2.55776e+07	0	12945909	8.74134e+06	7.5946e+06	5.97863e+06	1.08678e+07	6.37808e+06	2.3261e+06	887887	1.66958e+07	0	9.12392e+06	815805	0	8.73789e+06	5.88842e+06	3.07472e+06	7.06079e+06
A0A060W7T1	Uncharacterized protein	2.62906e+07	1.06249e+07	6.6886e+06	8.97706e+06	1.48574e+06	1.75594e+06	1.54028e+06	1.35591e+06	2.1728e+06	2.31422e+06	2.17687e+06	1.41101e+06	1.14973e+06	1.95098e+06	0	0	1.41407e+06	0	2.07722e+06	1.56808e+06	1.57495e+06	2.34273e+06
A0A060W7T7	Uncharacterized protein	2.87428e+09	1.14563e+09	8.77423e+08	8.5123e+08	1.29033e+08	2.03132e+08	2.90574e+08	2.24444e+08	1.63889e+08	1.34553e+08	1.53507e+08	1.33296e+08	1.0855e+08	1.02749e+08	1.75702e+08	2.03619e+08	1.77225e+08	1.83953e+08	1.46243e+08	9.40671e+07	1.17534e+08	1.32208e+08
A0A060W7T9	ATP-citrate synthase	3.09189e+08	1.13129e+08	7.98135e+07	1.16247e+08	1.49542e+07	1.38565e+07	9.34998e+06	2.28381e+07	4.19081e+07	1.02218e+07	1.26249e+07	1.18225e+07	1.25749e+07	1.94623e+07	6.97331e+06	1.63557e+07	1.09367e+07	6.47895e+06	1.25049e+07	3.55389e+06	7.76278e+07	5.14498e+06
A0A060W7Y2	ENTH domain-containing protein	9.28463e+07	2.86159e+07	2.98971e+07	3.43333e+07	4.67299e+06	5.30025e+06	4.54745e+06	3.20996e+06	5.22706e+06	5.65819e+06	6.33976e+06	6.79571e+06	5.86187e+06	0	5.87027e+06	5.02951e+06	6.39449e+06	6.66071e+06	5.59784e+06	3.89652e+06	5.724e+06	6.05972e+06
A0A060W7Z8	Dipeptidyl peptidase 3	1.0114e+09	3.31883e+08	3.45741e+08	3.33774e+08	7.08024e+07	4.67464e+07	3.04696e+07	4.90046e+07	5.11664e+07	8.36933e+07	6.17327e+07	6.41708e+07	5.41171e+07	3.55793e+07	8.43762e+07	4.57648e+07	6.40026e+07	5.01227e+07	6.89698e+07	5.44335e+07	4.08953e+07	5.53502e+07
A0A060W808	Guanine nucleotide-binding protein G(i) subunit alpha-1-like	1.22866e+07	2.00429e+06	4.42215e+06	5.86012e+06	0	746667	0	0	1.25762e+06	0	0	1.12238e+06	0	0	1.14649e+06	2.15328e+06	1.44809e+06	1.05945e+06	0	2.22741e+06	1.12516e+06	0
A0A060W823	Complex I subunit B13	4.16574e+08	1.45107e+08	1.39656e+08	1.31812e+08	1.73239e+07	2.64229e+07	2.87491e+07	4.09517e+07	1.71356e+07	1.45236e+07	3.56314e+07	1.91277e+07	1.64162e+07	2.45159e+07	1.5661e+07	2.83036e+07	2.01882e+07	1.48806e+07	2.21382e+07	3.01761e+07	1.31834e+07	3.12451e+07
A0A060W843	Histone H2B	7.69921e+08	3.42492e+08	1.85622e+08	2.41807e+08	4.56424e+07	109537186	1.77634e+07	3.55279e+07	7.40362e+07	5.99847e+07	7.19593e+06	3.52514e+07	6.85329e+07	3.70569e+07	2.17769e+07	1.58083e+07	5.48062e+07	3.84631e+07	2.88971e+07	1.8775e+07	6.75702e+07	3.32954e+07
A0A060W845	Flotillin	2.56477e+08	7.49173e+07	9.47645e+07	8.67947e+07	1.47706e+07	8.65951e+06	1.08322e+07	9.97984e+06	2.02609e+07	1.04143e+07	2.22927e+07	1.6648e+07	1.33159e+07	3.87267e+06	2.60909e+07	1.25443e+07	1.06112e+07	1.01499e+07	1.84595e+07	1.42569e+07	1.27726e+07	2.05446e+07
A0A060W862	NOP5NT domain-containing protein	1.42945e+08	4.56552e+07	4.8912e+07	4.83773e+07	1.0401e+07	4.23927e+06	4.96667e+06	7.53446e+06	8.2946e+06	1.02192e+07	6.89929e+06	1.23588e+07	1.08026e+07	4.59073e+06	9.77002e+06	4.49067e+06	6.40118e+06	5.95818e+06	8.259e+06	7.71088e+06	1.00127e+07	1.00354e+07
A0A060W867	HD domain-containing protein	2.87478e+09	9.50507e+08	1.06554e+09	8.58734e+08	2.51751e+08	1.02615e+08	1.16598e+08	1.18671e+08	1.93283e+08	1.67588e+08	1.12079e+08	1.74903e+08	1.91371e+08	2.95293e+08	1.54311e+08	1.37579e+08	1.64378e+08	1.13953e+08	1.09919e+08	8.84052e+07	1.96491e+08	1.85588e+08
A0A060W893	Lactamase_B domain-containing protein	7.90086e+08	2.73222e+08	2.73492e+08	2.43372e+08	3.97406e+07	2.8457e+07	3.47904e+07	5.44407e+07	6.2443e+07	5.33501e+07	5.27944e+07	4.7657e+07	4.84234e+07	3.047e+07	5.13113e+07	4.2836e+07	3.08576e+07	3.84509e+07	3.33706e+07	5.63332e+07	3.84115e+07	4.59481e+07
A0A060W897	GDP-4-keto-6-deoxy-D-mannose-3,5-epimerase-4-reductase	1.65508e+08	6.23758e+07	4.73683e+07	5.57641e+07	1.08447e+07	1.15248e+07	7.54738e+06	2.74717e+06	1.56989e+07	1.40128e+07	6.81476e+06	9.65384e+06	5.95336e+06	8.93289e+06	8.88335e+06	7.13009e+06	9.29037e+06	7.50782e+06	9.95744e+06	1.10618e+07	5.83791e+06	1.21087e+07
A0A060W8A2	GDP-D-mannose dehydratase	1.65715e+08	6.09879e+07	5.22122e+07	5.25149e+07	1.8024e+07	8188591	6.90036e+06	1.17144e+07	1.0843e+07	5.31759e+06	9.19093e+06	1.33414e+07	2.25393e+06	8.60896e+06	4.40986e+06	1.4407e+07	8.35335e+06	1.30478e+07	1.15847e+07	6.39081e+06	6.49199e+06	6.64621e+06
A0A060W8A9	Adenylosuccinate synthetase	3.10859e+08	1.15251e+08	9.5789e+07	9.98186e+07	2.02175e+07	1.92496e+07	1.67355e+07	1.13025e+07	2.66515e+07	2.10944e+07	1.11544e+07	1.90875e+07	1.94122e+07	6.73945e+06	2.14962e+07	1.78992e+07	1.63617e+07	1.43077e+07	1.74275e+07	1.40744e+07	1.87029e+07	1.89443e+07
A0A060W8B1	Apple domain-containing protein	3.48666e+08	1.50657e+08	9.53703e+07	1.02639e+08	2.27686e+07	2.53714e+07	3.38924e+07	2.09226e+07	2.44987e+07	2.3203e+07	1.8349e+07	1.59363e+07	1.22898e+07	1.34448e+07	1.75591e+07	1.77914e+07	2.18239e+07	1.70524e+07	1.70871e+07	1.00575e+07	1.74726e+07	1.91459e+07
A0A060W8B4	Peroxiredoxin-5	3.22876e+09	1.07091e+09	1.26823e+09	8.89611e+08	2.24152e+08	1.73486e+08	1.68339e+08	1.64435e+08	1.93098e+08	1.47403e+08	1.8299e+08	2.56986e+08	2.59246e+08	1.8609e+08	1.55981e+08	2.2694e+08	1.58278e+08	1.54645e+08	1.25752e+08	9.15297e+07	1.80338e+08	1.79069e+08
A0A060W8B6	Fibronectin type-III domain-containing protein	1.64952e+09	5.15882e+08	6.36038e+08	4.97598e+08	8.65026e+07	7.68696e+07	1.00001e+08	6.22713e+07	1.08123e+08	8.21143e+07	9.37938e+07	8.1886e+07	8.09029e+07	1.51358e+08	1.05053e+08	1.23044e+08	9.1462e+07	7.64784e+07	8.37487e+07	7.81495e+07	8.33151e+07	8.44447e+07
A0A060W8C1	Phosphoenolpyruvate carboxykinase	0	0	0	0	0	0	0	0	0	0	0	0	0	0	0	0	0	0	0	0	0	0
A0A060W8D2	2-phospho-D-glycerate hydro-lyase	2.43026e+10	7.79459e+09	7.83242e+09	8.6756e+09	1.31668e+09	1.16663e+09	1.06558e+09	1.71286e+09	1.05311e+09	1.47972e+09	1.50753e+09	9.63811e+08	1.10872e+09	1.00948e+09	1.66138e+09	1.5815e+09	1.69986e+09	1.4601e+09	1.24069e+09	1.58277e+09	9.84855e+08	1.70733e+09
A0A060W8D5	Biotin carboxylation domain-containing protein	5.74532e+09	2.07838e+09	2.33072e+09	1.33623e+09	4.1315e+08	2.51084e+08	2.93121e+08	3.4345e+08	3.89087e+08	3.88486e+08	2.88252e+08	2.62239e+08	3.33367e+08	7.37612e+08	3.69966e+08	3.39281e+08	2.10014e+08	2.06541e+08	2.25263e+08	1.63247e+08	2.53896e+08	2.77264e+08
A0A060W8G0	Uncharacterized protein	1.92961e+08	5.58879e+07	8.3376e+07	5.36973e+07	1.77588e+07	15717395	5.69428e+06	1.67174e+07	0	0	1.87693e+07	9.10856e+06	1.28601e+07	7.65531e+06	1.89416e+07	1.60412e+07	1.2498e+07	1.74008e+07	0	1.29638e+07	5.94751e+06	4.88726e+06
A0A060W8I1	Asp_Arg_Hydrox domain-containing protein	3.85853e+09	1.39648e+09	1.18e+09	1.28204e+09	2.5556e+08	2.25871e+08	2.31874e+08	1.83618e+08	2.38252e+08	2.61311e+08	1.83106e+08	2.3292e+08	1.64255e+08	1.71067e+08	2.3361e+08	1.95044e+08	2.03655e+08	2.18831e+08	1.97834e+08	1.66417e+08	2.76972e+08	2.1833e+08
A0A060W8J9	Uncharacterized protein	2.33615e+08	6.36696e+07	7.66589e+07	9.32865e+07	1.21677e+07	1.39366e+07	2.59519e+06	1.28955e+07	8.4799e+06	1.35947e+07	1.44974e+07	1.63338e+07	2.09016e+07	9.47009e+06	7.75361e+06	7.70232e+06	1.70253e+07	1.77192e+07	1.18284e+07	1.30685e+07	1.82996e+07	1.53454e+07
A0A060W8K3	Tyrosine-protein kinase	1.31092e+08	2.91603e+07	6.5337e+07	3.65946e+07	0	0	1.58029e+07	1.33575e+07	0	0	2.08076e+07	0	1.52574e+06	2.47556e+07	0	1.82481e+07	0	0	8.8082e+06	7.5372e+06	8.27101e+06	1.19782e+07
A0A060W8L0	Uncharacterized protein	7.25721e+07	2.23841e+07	2.59615e+07	2.42266e+07	2.71618e+06	4.70827e+06	3.44894e+06	5.05124e+06	3.62404e+06	2.83542e+06	3.67944e+06	2.22127e+06	0	5.54468e+06	6.67177e+06	7.84433e+06	4.87107e+06	6.19968e+06	6.24833e+06	0	5.03797e+06	1.86952e+06
A0A060W8L3	Delta-1-pyrroline-5-carboxylate synthase	1.98882e+09	7.50508e+08	7.12396e+08	5.25914e+08	1.11446e+08	1.50084e+08	1.2215e+08	1.23002e+08	1.16589e+08	1.27238e+08	2.32463e+08	1.31084e+08	1.03391e+08	6.63037e+07	9.19682e+07	8.71864e+07	9.30276e+07	1.06194e+08	8.72028e+07	9.45909e+07	1.05747e+08	3.91517e+07
A0A060W8L5	Kinesin motor domain-containing protein	1.2142e+08	3.68685e+07	4.53021e+07	3.92493e+07	8.20585e+06	4.27935e+06	2.73944e+06	8.33997e+06	5.84626e+06	7.45766e+06	1.20198e+07	5.1587e+06	6.74876e+06	3.40701e+06	1.01919e+07	7.77591e+06	6.02343e+06	2.92704e+06	7.04663e+06	7.5857e+06	9.21466e+06	6.4518e+06
A0A060W8M4	Uncharacterized protein	4.50681e+09	1.76181e+09	1.46645e+09	1.27855e+09	3.05255e+08	324623630	1.80483e+08	4.59674e+08	2.98051e+08	1.93721e+08	1.87572e+08	1.72507e+08	2.02481e+08	4.11087e+08	1.6827e+08	3.24533e+08	2.1079e+08	2.59657e+08	2.33841e+08	2.04589e+08	1.9579e+08	1.73887e+08
A0A060W8Q2	NADH-cytochrome b5 reductase	4.32017e+09	1.82323e+09	1.27415e+09	1.22279e+09	2.91564e+08	2.57866e+08	2.03509e+08	3.76296e+08	4.49828e+08	2.44164e+08	2.22092e+08	2.37547e+08	1.84172e+08	1.68514e+08	2.11202e+08	2.50626e+08	1.41693e+08	2.05087e+08	1.88936e+08	1.66511e+08	1.85637e+08	3.34929e+08
A0A060W8Q5	Pyruvate carboxyltransferase domain-containing protein	2.9251e+08	9.96928e+07	1.05094e+08	8.77238e+07	2.14289e+07	1.13536e+07	1.27196e+07	2.07101e+07	1.47252e+07	1.87554e+07	1.54254e+07	2.14764e+07	2.14893e+07	1.89425e+07	1.54973e+07	1.22628e+07	1.50482e+07	1.7185e+07	1.0029e+07	1.63697e+07	1.20288e+07	1.70632e+07
A0A060W8Q6	Heterogeneous nuclear ribonucleoprotein D-like	6.23202e+08	2.00279e+08	2.08297e+08	2.14626e+08	3.78395e+07	2.90446e+07	2.97982e+07	2.80763e+07	3.73877e+07	3.81327e+07	3.91908e+07	3.28662e+07	3.4922e+07	3.63425e+07	3.57905e+07	2.91849e+07	3.36196e+07	3.64461e+07	3.60162e+07	2.88843e+07	3.83458e+07	4.13138e+07
A0A060W8R2	ADF-H domain-containing protein	1.83967e+08	6.46283e+07	5.89103e+07	6.04285e+07	9.14634e+06	10753930	9.45976e+06	9.61333e+06	1.07654e+07	1.48896e+07	1.17122e+07	1.16257e+07	1.41685e+07	2.57187e+06	1.14121e+07	7.42001e+06	7.88982e+06	1.03696e+07	1.11081e+07	9.42307e+06	7.133e+06	1.4505e+07
A0A060W8T1	TGc domain-containing protein	2.03887e+09	7.13389e+08	6.73046e+08	6.52436e+08	1.64421e+08	89328158	1.13077e+08	7.2186e+07	1.82621e+08	9.17556e+07	1.11955e+08	1.40413e+08	8.67478e+07	9.82133e+07	9.83731e+07	1.37344e+08	1.00903e+08	1.13621e+08	1.0851e+08	5.59145e+07	8.6054e+07	1.87432e+08
A0A060W8U2	Epimerase domain-containing protein	7.55838e+08	2.42425e+08	2.71048e+08	2.42365e+08	4.15105e+07	34799823	2.99356e+07	5.3942e+07	4.22714e+07	3.9966e+07	4.05657e+07	5.57248e+07	4.66092e+07	4.60921e+07	4.27854e+07	3.92713e+07	3.79128e+07	4.75227e+07	3.10772e+07	4.8795e+07	4.63274e+07	3.07297e+07
A0A060W8U3	RRM domain-containing protein	5.62008e+08	1.74452e+08	1.71195e+08	2.1636e+08	4.11202e+07	24291044	2.13867e+07	2.47278e+07	2.28641e+07	4.00622e+07	3.40506e+07	3.08839e+07	3.27928e+07	1.46159e+07	3.02042e+07	2.86481e+07	3.28277e+07	3.74086e+07	2.48907e+07	3.2053e+07	4.7979e+07	4.12015e+07
A0A060W8U4	Uncharacterized protein	2.24662e+08	5.66175e+07	6.92953e+07	9.87495e+07	1.07789e+07	8.7304e+06	1.2704e+07	1.06116e+07	4.97837e+06	8.81421e+06	1.74077e+07	1.4949e+07	1.29308e+07	7.60374e+06	9.4003e+06	7.00379e+06	3.53257e+07	1.66849e+07	1.26061e+07	9.32919e+06	1.63248e+07	8.47883e+06
A0A060W8V3	Uncharacterized protein	2.52307e+07	8.08928e+06	8.29513e+06	8.8463e+06	1.38856e+06	1.61436e+06	1.02519e+06	1.92418e+06	1.12728e+06	1.0097e+06	2.15622e+06	1.58275e+06	1.94871e+06	0	1.33531e+06	1.27214e+06	1.23824e+06	1.37172e+06	1.72037e+06	1.31753e+06	1.58415e+06	1.61429e+06
A0A060W8V5	Uncharacterized protein	2.38165e+08	9.5973e+07	6.4489e+07	7.77027e+07	1.22487e+07	1.72919e+07	1.0915e+07	1.78043e+07	2.25469e+07	1.51663e+07	9.38743e+06	1.12857e+07	1.02169e+07	8.02789e+06	1.46619e+07	1.09092e+07	1.01616e+07	1.08161e+07	1.2834e+07	1.87896e+07	1.10397e+07	1.40617e+07
A0A060W8Z5	CULLIN_2 domain-containing protein	0	0	0	0	0	0	0	0	0	0	0	0	0	0	0	0	0	0	0	0	0	0
A0A060W8Z6	AMP-binding domain-containing protein	7.09847e+07	2.73288e+07	2.63699e+07	1.72861e+07	5.48262e+06	1.45857e+07	3.4421e+06	1.37392e+06	2.44442e+06	0	2.10372e+06	5.13043e+06	1.11003e+07	3.81072e+06	2.36841e+06	1.85633e+06	5.88046e+06	0	488690	1.28799e+06	5.65074e+06	3.97819e+06
A0A060W905	Uncharacterized protein	1.06991e+09	3.48392e+08	4.2909e+08	2.92424e+08	5.95177e+07	56019928	8.68002e+07	3.27335e+07	5.58761e+07	5.74446e+07	4.79247e+07	7.04213e+07	6.6631e+07	1.58423e+08	3.93018e+07	4.63883e+07	3.56546e+07	2.61188e+07	7.95869e+07	2.61032e+07	7.56366e+07	4.93239e+07
A0A060W910	Uncharacterized protein	2.64341e+09	8.0774e+08	9.45997e+08	8.89668e+08	1.18387e+08	130347408	1.23219e+08	8.72927e+07	1.81468e+08	1.67026e+08	1.47349e+08	1.80997e+08	1.32873e+08	1.52713e+08	1.94434e+08	1.37631e+08	1.49942e+08	1.26865e+08	1.44313e+08	1.45435e+08	1.61592e+08	1.61521e+08
A0A060W912	Dephospho-CoA kinase domain containing	5.75663e+07	1.94711e+07	2.09172e+07	1.7178e+07	3.37985e+06	2600998	4.35469e+06	2.62592e+06	4.05088e+06	2.45879e+06	3.16476e+06	2.1839e+06	3.64953e+06	5.05137e+06	3.05834e+06	3.80932e+06	2.50268e+06	2.37321e+06	3.31073e+06	3.34734e+06	3.03512e+06	2.60893e+06
A0A060W917	Uncharacterized protein	1.86729e+09	6.15384e+08	6.72662e+08	5.79248e+08	8.52003e+07	8.75591e+07	1.31339e+08	6.17099e+07	1.34273e+08	1.15303e+08	1.05969e+08	1.44973e+08	8.25178e+07	9.08868e+07	1.03965e+08	1.4435e+08	1.66156e+08	9.23531e+07	9.00106e+07	5.72245e+07	8.32623e+07	9.02415e+07
A0A060W925	Electron transfer flavoprotein-ubiquinone oxidoreductase	4.39491e+09	1.48818e+09	1.4437e+09	1.46303e+09	2.49061e+08	2.44523e+08	1.96888e+08	3.31591e+08	1.96407e+08	2.69709e+08	2.81196e+08	2.74488e+08	1.90177e+08	2.1356e+08	2.0499e+08	2.79291e+08	2.26607e+08	2.74699e+08	2.23674e+08	2.35659e+08	2.02352e+08	3.00034e+08
A0A060W936	Uncharacterized protein	3.16444e+08	1.05145e+08	1.00495e+08	1.10804e+08	1.75464e+07	1.5794e+07	1.2e+07	2.47558e+07	1.60307e+07	1.90183e+07	2.08629e+07	2.05961e+07	1.33422e+07	1.78594e+07	1.22741e+07	1.55604e+07	1.74343e+07	2.02767e+07	1.66787e+07	1.56887e+07	1.89751e+07	2.17504e+07
A0A060W949	Uncharacterized protein	3.85491e+07	1.08049e+07	1.53067e+07	1.24374e+07	2.25562e+06	1.53139e+06	0	2.06685e+06	2.04385e+06	2.90719e+06	3.5948e+06	3.50258e+06	3.44979e+06	0	3.39858e+06	1.36098e+06	1.26114e+06	2.46563e+06	1.74791e+06	2.05521e+06	1.96194e+06	2.94561e+06
A0A060W950	26S proteasome non-ATPase regulatory subunit 4	6.76605e+08	2.20569e+08	2.19966e+08	2.36071e+08	4.10276e+07	4.30542e+07	2.05383e+07	3.43624e+07	4.06676e+07	4.09187e+07	4.28923e+07	3.53093e+07	3.46003e+07	2.69287e+07	4.69259e+07	3.33095e+07	3.5566e+07	3.8644e+07	4.70841e+07	3.54694e+07	3.89288e+07	4.03783e+07
A0A060W969	RNA-binding protein lark-like	1.97707e+08	6.56182e+07	6.18109e+07	7.02773e+07	1.16077e+07	9684441	1.03628e+07	8.19376e+06	1.3192e+07	1.25775e+07	1.34968e+07	1.15811e+07	1.17797e+07	0	1.13944e+07	1.35589e+07	1.18375e+07	1.15263e+07	1.24504e+07	1.08404e+07	8.61926e+06	1.50035e+07
A0A060W971	Uncharacterized protein	7.15239e+10	2.46165e+10	2.75322e+10	1.93752e+10	5.39488e+09	3.28208e+09	3.25418e+09	4.09401e+09	3.56695e+09	5.02442e+09	4.29896e+09	3.92112e+09	5.39053e+09	5.21306e+09	4.95727e+09	3.75125e+09	3.00687e+09	3.07934e+09	2.87435e+09	2.30295e+09	3.97484e+09	4.13686e+09
A0A060W975	Lipoyl-binding domain-containing protein	2.51885e+10	8.50618e+09	9.94443e+09	6.73789e+09	1.81936e+09	1218950135	1.13954e+09	1.25878e+09	1.31616e+09	1.75339e+09	1.38929e+09	1.32752e+09	1.79031e+09	2.4591e+09	1.62026e+09	1.35795e+09	1.03794e+09	1.0477e+09	9.8556e+08	8.37499e+08	1.43514e+09	1.39406e+09
A0A060W989	DUF1681 domain-containing protein	1.30591e+08	4.40952e+07	4.10328e+07	4.54625e+07	5.12205e+06	7.55795e+06	8.5284e+06	6.77322e+06	9.28655e+06	6.82705e+06	6.97829e+06	9.42726e+06	7.91211e+06	0	9.58652e+06	7.12866e+06	5.54686e+06	8.11028e+06	8.0049e+06	6.18569e+06	7.72154e+06	9.89321e+06
A0A060W991	Dihydrolipoyl dehydrogenase	6.8161e+08	2.40737e+08	2.14144e+08	2.2673e+08	3.90235e+07	3.20978e+07	3.88081e+07	4.43605e+07	4.57331e+07	4.07136e+07	3.66925e+07	4.01796e+07	3.44402e+07	3.08624e+07	4.02475e+07	3.17216e+07	3.14108e+07	4.5345e+07	2.4253e+07	3.73322e+07	3.64832e+07	5.19053e+07
A0A060W996	Uncharacterized protein	1.11969e+09	4.48792e+08	3.44632e+08	3.26268e+08	7.78693e+07	6.12989e+07	5.74424e+07	8.10325e+07	8.43241e+07	8.68254e+07	6.04161e+07	6.77082e+07	6.35355e+07	3.85729e+07	6.62282e+07	4.81712e+07	4.92833e+07	7.32252e+07	5.01023e+07	5.23099e+07	5.36502e+07	4.76968e+07
A0A060W9C3	Uncharacterized protein	2.49021e+08	5.87724e+07	7.32254e+07	1.17024e+08	6.59652e+06	8114510	1.43134e+07	7.87773e+06	9.44168e+06	1.24285e+07	2.20748e+07	9.24362e+06	2.22694e+07	1.73596e+06	6.18116e+06	1.17204e+07	2.5972e+07	2.42893e+07	1.9384e+07	9.80639e+06	1.89136e+07	1.86583e+07
A0A060W9C7	CDK5 regulatory subunit associated protein 3	1.02235e+09	3.56518e+08	3.53203e+08	3.12632e+08	5.77849e+07	5.94925e+07	6.07145e+07	6.57431e+07	5.55318e+07	5.72507e+07	6.54035e+07	5.23564e+07	5.47921e+07	6.48757e+07	5.99985e+07	5.57765e+07	5.45952e+07	5.88494e+07	5.22892e+07	4.29184e+07	4.57487e+07	5.82316e+07
A0A060W9D1	Adipocyte plasma membrane-associated protein	3.49132e+08	1.0548e+08	1.15032e+08	1.2862e+08	1.35211e+07	12916022	2.48525e+06	1.43578e+07	3.42532e+07	2.79468e+07	3.84243e+07	1.70524e+07	2.51186e+07	0	1.58597e+07	1.85767e+07	1.82326e+07	2.01518e+07	1.91431e+07	1.87932e+07	2.5032e+07	2.72669e+07
A0A060W9D3	N-acyl-aromatic-L-amino acid amidohydrolase (carboxylate-forming) B-like	1.42251e+09	4.70365e+08	4.91997e+08	4.6015e+08	1.00986e+08	6.80475e+07	6.91125e+07	5.64904e+07	6.58667e+07	1.09862e+08	9.28666e+07	5.93784e+07	7.04188e+07	7.41682e+07	9.18241e+07	1.0334e+08	8.94604e+07	4.77925e+07	7.9039e+07	8.22198e+07	5.71696e+07	1.04468e+08
A0A060W9D5	Myosin motor domain-containing protein	2.16292e+08	7.19158e+07	8.42233e+07	6.01526e+07	1.78499e+07	8.58175e+06	1.01647e+07	1.96405e+07	5.28339e+06	1.03956e+07	1.73445e+07	1.5187e+07	1.96798e+07	5.9337e+06	1.25509e+07	1.35273e+07	8.23897e+06	7.80198e+06	7.79779e+06	6.67925e+06	1.4936e+07	1.46985e+07
A0A060W9D9	Spectrin beta chain	5.92623e+09	2.1342e+09	2.10296e+09	1.68907e+09	4.4658e+08	3.30225e+08	3.30942e+08	2.98114e+08	4.02835e+08	3.25504e+08	3.23263e+08	3.67249e+08	4.15398e+08	2.7657e+08	3.32868e+08	3.87615e+08	2.73662e+08	2.79187e+08	2.25164e+08	2.6059e+08	3.50874e+08	2.9959e+08
A0A060W9F8	Uncharacterized protein	2.45863e+09	6.98504e+08	8.89313e+08	8.70809e+08	1.66797e+08	9.13181e+07	8.21948e+07	1.07016e+08	1.02546e+08	1.48632e+08	1.8575e+08	2.033e+08	1.3696e+08	1.01e+08	1.77352e+08	8.49505e+07	1.23697e+08	1.15851e+08	1.37479e+08	1.92137e+08	1.47018e+08	1.54625e+08
A0A060W9G3	Sidoreflexin	4.87311e+09	1.65298e+09	1.7755e+09	1.44463e+09	3.70694e+08	1.88029e+08	3.03207e+08	2.12378e+08	3.05495e+08	2.7318e+08	2.44352e+08	3.66361e+08	2.49256e+08	4.30408e+08	2.17603e+08	2.67516e+08	2.26929e+08	2.51794e+08	1.87918e+08	2.23855e+08	2.76644e+08	2.77495e+08
A0A060W9I3	Signal recognition particle subunit SRP72	1.19834e+09	4.52063e+08	3.92855e+08	3.53419e+08	6.30396e+07	7.49526e+07	7.96825e+07	8.54363e+07	8.12859e+07	6.76658e+07	6.19537e+07	7.29807e+07	7.29177e+07	5.86497e+07	7.39681e+07	5.23848e+07	6.347e+07	6.77192e+07	6.80195e+07	5.31118e+07	5.77509e+07	4.33477e+07
A0A060W9J6	Aspartate transaminase	2.61466e+09	8.9316e+08	9.39106e+08	7.82399e+08	1.59937e+08	8.57594e+07	1.29902e+08	1.539e+08	1.63979e+08	1.99683e+08	1.62303e+08	1.75366e+08	1.64582e+08	1.70408e+08	1.06277e+08	1.6017e+08	1.51983e+08	1.18321e+08	1.15412e+08	1.52851e+08	1.30222e+08	1.13611e+08
A0A060W9J7	Fibrillar collagen NC1 domain-containing protein	1.57252e+08	6.31646e+07	7.03907e+07	2.36966e+07	1.38718e+07	0	3.68427e+06	2.89658e+07	1.66427e+07	0	5.71596e+06	2.46697e+06	3.54424e+06	2.78357e+06	1.93679e+07	3.65121e+07	4.07236e+06	2.42113e+06	4.87365e+06	8.2178e+06	0	4.11164e+06
A0A060W9J9	Dihydropteridine reductase-like	2.23525e+09	7.32271e+08	6.78435e+08	8.24542e+08	1.76488e+08	6.07762e+07	1.19838e+08	6.51567e+07	1.34082e+08	1.7593e+08	1.1082e+08	1.39519e+08	1.74741e+08	8.81875e+07	9.28156e+07	7.23515e+07	1.3373e+08	1.27269e+08	6.31666e+07	1.43325e+08	1.60564e+08	1.96487e+08
A0A060W9N7	MFS domain-containing protein	9.73784e+07	3.55454e+07	3.36235e+07	2.82095e+07	7.0571e+06	5.14674e+06	6.56018e+06	6.01482e+06	5.34567e+06	5.42092e+06	8.99817e+06	4.45802e+06	5.54683e+06	5.99248e+06	3.4618e+06	5.1662e+06	4.22615e+06	4.66997e+06	5.48306e+06	4.65175e+06	3.96044e+06	5.21809e+06
A0A060W9Q0	Uncharacterized protein	9.20464e+08	3.33614e+08	3.45226e+08	2.41624e+08	4.79091e+07	7.37343e+07	5.23157e+07	5.01095e+07	6.9518e+07	4.00271e+07	5.26885e+07	5.30949e+07	4.65363e+07	8.86743e+07	4.91679e+07	5.50645e+07	5.30166e+07	4.56049e+07	5.09205e+07	2.67127e+07	4.32832e+07	2.20862e+07
A0A060W9R2	PX domain-containing protein	6.64092e+08	2.045e+08	2.18672e+08	2.40919e+08	3.21772e+07	4.0449e+07	3.42054e+07	3.59416e+07	3.83799e+07	2.3347e+07	4.54141e+07	3.25203e+07	2.94912e+07	3.14328e+07	4.25441e+07	3.72695e+07	3.01803e+07	3.45745e+07	4.93546e+07	3.66986e+07	4.35913e+07	4.65202e+07
A0A060W9R5	J domain-containing protein	9.83904e+07	3.73348e+07	3.03234e+07	3.07321e+07	6.03166e+06	6.13627e+06	6.72688e+06	5.17233e+06	8.00255e+06	5.26509e+06	5.88889e+06	4.81053e+06	4.91887e+06	0	5.93349e+06	8.77165e+06	5.35581e+06	5.75662e+06	6.59379e+06	2.52775e+06	5.90053e+06	4.59765e+06
A0A060W9T3	RRM domain-containing protein	2.75789e+09	9.19229e+08	9.82669e+08	8.55992e+08	1.2586e+08	1.37278e+08	1.10579e+08	2.30925e+08	1.88932e+08	1.25655e+08	1.64967e+08	1.68387e+08	1.85843e+08	1.31211e+08	2.04647e+08	1.27614e+08	1.41553e+08	1.42883e+08	1.49667e+08	1.5913e+08	1.23287e+08	1.39472e+08
A0A060W9U6	Junctional adhesion molecule 1	7.55385e+07	2.7801e+07	2.14232e+07	2.63142e+07	5.23675e+06	5.39901e+06	3.68176e+06	3.10935e+06	6.7367e+06	3.63746e+06	3.89584e+06	8.14211e+06	5.36437e+06	0	4.02089e+06	0	5.0451e+06	3.51923e+06	5.28602e+06	3.91749e+06	1.64675e+06	6.89964e+06
A0A060W9V0	Glutathione transferase	2.41953e+10	7.50727e+09	8.9748e+09	7.71328e+09	1.27102e+09	1.20101e+09	1.33374e+09	1.17468e+09	1.22153e+09	1.30528e+09	1.61597e+09	1.22366e+09	1.44714e+09	1.62359e+09	1.54434e+09	1.52009e+09	1.35411e+09	1.28955e+09	1.24129e+09	1.17745e+09	1.33187e+09	1.31901e+09
A0A060W9V3	Uncharacterized protein	3.63938e+08	1.19638e+08	1.26863e+08	1.17437e+08	1.57549e+07	2.2031e+07	1.85889e+07	2.53996e+07	1.86394e+07	1.92238e+07	1.78251e+07	2.31699e+07	2.23899e+07	1.84046e+07	2.66176e+07	1.8456e+07	1.63575e+07	1.91602e+07	2.09487e+07	1.86138e+07	2.25072e+07	1.98499e+07
A0A060W9V9	Fatty acid hydroxylase domain-containing protein	9.62661e+07	2.56684e+07	1.73207e+07	5.32769e+07	4.57461e+06	2.88613e+06	3.07987e+06	6.47599e+06	0	8.65185e+06	5.68574e+06	4.71847e+06	1.22915e+06	2.23176e+06	0	3.45559e+06	5.11096e+06	3.11126e+06	1.57622e+07	5.10766e+06	1.88023e+07	5.38246e+06
A0A060W9W9	Oxysterol-binding protein	9.51107e+07	3.80932e+07	2.84737e+07	2.85438e+07	6.22647e+06	5.83298e+06	5.87232e+06	6.28661e+06	6.56965e+06	7.30516e+06	4.22969e+06	4.92347e+06	5.02319e+06	0	6.85855e+06	7.43878e+06	4.3075e+06	1.52483e+06	6.02497e+06	5.01703e+06	6.9354e+06	4.73407e+06
A0A060W9X9	Uncharacterized protein	1.55886e+08	9.00624e+07	4.42812e+07	2.15428e+07	1.52887e+07	25654796	0	1.70569e+07	1.12463e+07	2.08157e+07	1.34443e+07	5.98213e+06	9.09661e+06	0	7.9225e+06	7.83569e+06	0	4.85099e+06	5.82141e+06	0	0	1.08704e+07
A0A060W9Z0	Uncharacterized protein	2.08383e+08	4.54381e+07	8.15771e+07	8.13683e+07	1.05835e+07	5838277	7.90363e+06	7.66726e+06	6.02784e+06	7.41756e+06	1.66286e+07	1.60661e+07	1.34074e+07	5.88934e+06	1.37914e+07	1.57941e+07	1.41634e+07	1.59165e+07	1.38193e+07	1.36636e+07	1.63288e+07	7.47675e+06
A0A060W9Z1	Uncharacterized protein	1.0844e+08	3.54577e+07	4.16933e+07	3.12889e+07	8.5439e+06	10496643	3.34662e+06	1.40709e+06	7.91478e+06	3.74862e+06	9.2261e+06	4.93845e+06	7.46507e+06	7.29878e+06	7.77226e+06	4.99264e+06	8.76492e+06	5.18788e+06	2.84213e+06	3.06702e+06	5.6321e+06	5.79483e+06
A0A060W9Z4	Ribosomal protein L37	2.89689e+09	1.03426e+09	1.0187e+09	8.43923e+08	1.82786e+08	2.12638e+08	1.3592e+08	1.77156e+08	1.93342e+08	1.32418e+08	1.59836e+08	1.31988e+08	1.38392e+08	2.76687e+08	1.75067e+08	1.36735e+08	1.78053e+08	1.84846e+08	1.23125e+08	1.22485e+08	1.3105e+08	1.04364e+08
A0A060WA02	cAMP-dependent protein kinase	9.82827e+06	4.33078e+06	1.45734e+06	4.04016e+06	628073	1.96723e+06	0	1.05826e+06	0	677211	0	0	640376	0	0	816965	849972	714877	1.17596e+06	651100	648243	0
A0A060WA10	SSD domain-containing protein	0	0	0	0	0	0	0	0	0	0	0	0	0	0	0	0	0	0	0	0	0	0
A0A060WA19	3'-phosphoadenosine-5'-phosphosulfate synthase	7.13582e+08	2.45088e+08	2.3847e+08	2.30024e+08	3.32186e+07	3.96073e+07	4.3171e+07	7.47236e+07	2.65097e+07	2.78574e+07	3.3711e+07	3.38618e+07	5.53774e+07	3.56205e+07	5.0063e+07	2.98365e+07	3.41129e+07	4.61042e+07	4.54979e+07	3.06855e+07	4.12984e+07	3.23252e+07
A0A060WA26	SAP domain-containing protein	3.41907e+07	1.03604e+07	9.78268e+06	1.40476e+07	0	2.03668e+06	2.05626e+06	0	3.08353e+06	3.18396e+06	1.54889e+06	332417	2.60886e+06	2.15341e+06	886644	2.25245e+06	2.61415e+06	3.04935e+06	1.90383e+06	1.68726e+06	2.90785e+06	1.88518e+06
A0A060WA34	Cytochrome c domain-containing protein	3.09168e+09	9.42233e+08	1.14846e+09	1.00099e+09	1.38738e+08	1.06896e+08	1.05225e+08	2.03931e+08	1.84944e+08	2.02499e+08	2.20459e+08	2.24006e+08	2.16009e+08	1.46247e+08	1.72312e+08	1.69432e+08	1.42907e+08	1.64162e+08	1.57789e+08	1.95487e+08	1.45798e+08	1.94843e+08
A0A060WA35	Annexin	2.00605e+09	6.27078e+08	6.47439e+08	7.3153e+08	1.1431e+08	119555265	8.8824e+07	8.85733e+07	1.13665e+08	1.02151e+08	1.23652e+08	1.26659e+08	1.15388e+08	8.60577e+07	9.89181e+07	9.67632e+07	1.07188e+08	1.42791e+08	1.08527e+08	1.04761e+08	1.33554e+08	1.34709e+08
A0A060WA49	AP complex subunit sigma	5.56285e+07	1.73215e+07	1.78537e+07	2.04533e+07	2.51484e+06	2.35858e+06	2.44078e+06	3.84927e+06	2.23689e+06	3.92112e+06	4.06773e+06	2.40997e+06	3.72522e+06	0	3.49005e+06	4.16078e+06	2.69069e+06	2.69117e+06	4.81532e+06	3.66161e+06	2.80638e+06	3.78809e+06
A0A060WA59	Uncharacterized protein	5.1574e+08	1.86459e+08	1.73132e+08	1.56149e+08	3.70636e+07	3.54963e+07	1.45642e+07	4.18739e+07	3.39529e+07	2.35077e+07	2.93258e+07	3.00288e+07	3.16872e+07	1.92944e+07	3.93792e+07	2.34164e+07	2.65971e+07	2.16553e+07	2.81275e+07	3.31028e+07	3.26235e+07	1.40431e+07
A0A060WA68	Uncharacterized protein	1.14588e+09	3.46504e+08	4.19694e+08	3.79682e+08	6.51434e+07	4.06102e+07	3.05232e+07	6.92141e+07	5.64292e+07	8.45836e+07	3.17839e+07	8.40428e+07	1.21058e+08	3.10557e+07	8.04864e+07	7.12666e+07	6.46223e+07	3.8861e+07	5.44501e+07	4.72687e+07	1.06444e+08	6.80354e+07
A0A060WA77	Nucleolar protein 10	9.83454e+08	3.43959e+08	3.67308e+08	2.72187e+08	4.93295e+07	5.76687e+07	1.67231e+07	7.71247e+07	7.46264e+07	6.84869e+07	4.83653e+07	6.13277e+07	5.19876e+07	6.4627e+07	7.26193e+07	6.83813e+07	4.80889e+07	5.33709e+07	5.59677e+07	5.5151e+07	4.82061e+07	1.14024e+07
A0A060WA84	Vitellogenin domain-containing protein	1.60966e+10	5.55735e+09	5.31235e+09	5.22685e+09	9.83306e+08	8.4793e+08	9.66604e+08	9.49801e+08	8.74303e+08	9.35409e+08	9.77002e+08	8.44554e+08	8.59121e+08	7.50919e+08	9.6997e+08	9.10785e+08	9.85124e+08	9.66802e+08	8.30682e+08	6.92367e+08	8.74467e+08	8.77406e+08
A0A060WA88	Endoplasmic reticulum-Golgi intermediate compartment protein 3-like	1.92666e+08	6.89559e+07	6.94741e+07	5.42362e+07	1.02625e+07	1.17782e+07	1.46122e+07	1.27327e+07	9.28878e+06	1.02813e+07	1.31103e+07	7.41513e+06	8.57065e+06	1.34201e+07	1.04141e+07	1.65438e+07	1.11474e+07	1.1868e+07	8.20847e+06	9.64926e+06	3.69067e+06	9.6724e+06
A0A060WA90	Uncharacterized protein	2.90186e+07	7.22173e+06	1.29125e+07	8.88439e+06	1.5317e+06	773218	1.0933e+06	748688	1.26183e+06	1.81299e+06	2.39789e+06	1.29441e+06	1.33673e+06	4.60217e+06	1.25788e+06	2.0234e+06	913567	913083	1.14354e+06	433224	720511	4.76047e+06
A0A060WA95	Uncharacterized protein	3.7482e+09	1.25408e+09	1.17603e+09	1.31809e+09	2.20065e+08	223741626	1.66531e+08	2.09313e+08	1.92723e+08	2.41706e+08	2.3705e+08	1.90642e+08	1.8022e+08	1.59315e+08	2.39538e+08	1.69269e+08	2.49465e+08	2.26948e+08	1.96697e+08	1.93596e+08	2.01479e+08	2.49905e+08
A0A060WA97	Adenosylhomocysteinase	1.24217e+11	4.17549e+10	4.51028e+10	3.73597e+10	8.72498e+09	3.93559e+09	5.20877e+09	5.86757e+09	6.40534e+09	1.16126e+10	6.38769e+09	6.40867e+09	7.67507e+09	7.82042e+09	8.42051e+09	8.39041e+09	6.98877e+09	4.55028e+09	5.52444e+09	6.00859e+09	7.32777e+09	6.95986e+09
A0A060WA98	Uncharacterized protein	5.40945e+07	1.55404e+07	1.63654e+07	2.21888e+07	2.19193e+06	4119354	259638	2.21538e+06	3.04564e+06	3.70842e+06	4.22368e+06	2.95607e+06	3.01262e+06	1.53697e+06	4.45584e+06	180168	4.5653e+06	4.82365e+06	3.4421e+06	2.41199e+06	3.12186e+06	3.8239e+06
A0A060WAA5	Uncharacterized protein	4.66124e+08	1.43402e+08	1.70118e+08	1.52604e+08	2.81413e+07	1.87753e+07	2.06313e+07	2.30372e+07	2.91849e+07	2.36321e+07	2.95889e+07	3.03205e+07	2.87033e+07	2.16017e+07	3.37286e+07	2.61752e+07	2.89438e+07	2.34263e+07	2.41858e+07	2.11839e+07	3.15891e+07	2.32747e+07
A0A060WAF7	ACOX domain-containing protein	5.07713e+09	1.64526e+09	1.63534e+09	1.79653e+09	2.90182e+08	2.51629e+08	1.87416e+08	3.07899e+08	2.76713e+08	3.3142e+08	2.82602e+08	3.37928e+08	2.05464e+08	1.51799e+08	4.05766e+08	2.51782e+08	2.86657e+08	2.60926e+08	2.88665e+08	3.06122e+08	3.04483e+08	3.49681e+08
A0A060WAF8	Chromosome segregation 1-like protein	3.3767e+08	1.11984e+08	1.15866e+08	1.0982e+08	2.25661e+07	2.15821e+07	1.69994e+07	1.93749e+07	1.58877e+07	1.55736e+07	1.87641e+07	2.08042e+07	2.45399e+07	1.12967e+07	2.48837e+07	1.55778e+07	2.00373e+07	1.83699e+07	1.57925e+07	1.62118e+07	2.29983e+07	1.64105e+07
A0A060WAH0	PlsC domain-containing protein	9.80615e+07	2.78133e+07	3.28383e+07	3.74099e+07	5.20266e+06	6.52062e+06	3.40102e+06	4.47175e+06	8.21726e+06	0	6.11746e+06	7.44627e+06	7.56593e+06	3.28543e+06	4.31802e+06	4.10516e+06	7.07171e+06	8.73954e+06	3.84173e+06	5.39491e+06	4.35421e+06	8.0078e+06
A0A060WAH1	Uncharacterized protein	8.99392e+09	3.03266e+09	3.01397e+09	2.94729e+09	5.94308e+08	5.26448e+08	3.88029e+08	5.35156e+08	5.02246e+08	4.86472e+08	5.82806e+08	4.99039e+08	4.94925e+08	4.48717e+08	4.84436e+08	5.0405e+08	4.61389e+08	4.84605e+08	4.3427e+08	3.924e+08	6.12813e+08	5.6181e+08
A0A060WAJ3	Uncharacterized protein	1.66105e+08	5.85616e+07	4.8816e+07	5.87278e+07	9.81393e+06	9138999	7.44977e+06	9.05619e+06	1.47881e+07	8.3146e+06	7.71189e+06	8.16075e+06	7.89259e+06	9.23541e+06	8.70863e+06	7.10674e+06	9.80101e+06	6.03847e+06	1.15614e+07	1.32119e+07	9.39443e+06	8.72054e+06
A0A060WAM5	RNA helicase	3.4362e+08	1.36254e+08	9.93975e+07	1.07969e+08	2.09522e+07	2.77312e+07	1.30169e+07	1.39224e+07	3.37775e+07	2.68534e+07	1.66664e+07	1.79155e+07	1.72351e+07	1.50719e+07	1.72197e+07	1.52889e+07	1.74505e+07	1.77795e+07	1.89431e+07	1.5941e+07	2.07389e+07	1.71159e+07
A0A060WAR4	RNA helicase	3.65373e+08	1.2931e+08	1.18594e+08	1.17468e+08	2.4671e+07	1.92109e+07	1.57064e+07	2.00878e+07	2.68093e+07	2.28245e+07	1.66468e+07	2.65813e+07	1.77674e+07	2.0547e+07	2.05303e+07	1.65213e+07	2.10682e+07	2.41226e+07	1.46998e+07	1.9541e+07	2.18231e+07	1.62139e+07
A0A060WAR5	Uncharacterized protein	1.65431e+08	5.05539e+07	5.49541e+07	5.99233e+07	6.66284e+06	7.69228e+06	9.32984e+06	1.02966e+07	8.02139e+06	8.551e+06	1.2499e+07	9.98255e+06	8.69597e+06	5.09509e+06	1.09699e+07	7.71161e+06	4.00004e+06	7.9442e+06	1.00283e+07	1.10777e+07	1.02194e+07	1.66536e+07
A0A060WAS4	Signal recognition particle subunit SRP72	1.03659e+09	3.61461e+08	3.63582e+08	3.11549e+08	5.30798e+07	5.28657e+07	6.46674e+07	7.02825e+07	6.57836e+07	5.47817e+07	6.09273e+07	5.84651e+07	6.75977e+07	5.54855e+07	6.29248e+07	5.81812e+07	5.29013e+07	5.98563e+07	5.36258e+07	4.51795e+07	5.7603e+07	4.23826e+07
A0A060WAT0	Chloride intracellular channel protein	2.0701e+08	6.88102e+07	5.50843e+07	8.31154e+07	1.89903e+07	7.59847e+06	8.92678e+06	9.85056e+06	8.56521e+06	1.48789e+07	1.26518e+07	1.05142e+07	7.45543e+06	2.6228e+06	1.21072e+07	9.73293e+06	8.17299e+06	1.25744e+07	1.40384e+07	1.8466e+07	1.49292e+07	1.49343e+07
A0A060WAT2	Histone deacetylase	3.81143e+08	1.08017e+08	1.40933e+08	1.32193e+08	2.38446e+07	1.34398e+07	1.77451e+07	7.70944e+06	2.3082e+07	2.21957e+07	2.32413e+07	2.66834e+07	2.57049e+07	1.60272e+07	2.66637e+07	2.26124e+07	1.96228e+07	2.05737e+07	2.12387e+07	1.97075e+07	2.39806e+07	2.70696e+07
A0A060WAT8	3-hydroxy-3-methylglutarate-CoA lyase	3.89945e+08	1.23608e+08	1.2876e+08	1.37577e+08	2.42215e+07	1.63809e+07	1.66174e+07	2.38951e+07	2.1169e+07	2.1324e+07	2.55187e+07	2.37244e+07	2.39413e+07	1.88516e+07	1.83573e+07	1.83667e+07	1.75741e+07	2.97963e+07	1.47807e+07	2.20366e+07	2.39254e+07	2.94641e+07
A0A060WAU8	Lissencephaly-1 homolog	3.51562e+08	1.22604e+08	1.0421e+08	1.24748e+08	2.0427e+07	2.25196e+07	1.64825e+07	1.77478e+07	2.54228e+07	2.0004e+07	1.80382e+07	2.1251e+07	1.26089e+07	1.03096e+07	2.36062e+07	1.83962e+07	2.00472e+07	2.83308e+07	1.35709e+07	1.78589e+07	2.32898e+07	2.16506e+07
A0A060WAW5	Importin N-terminal domain-containing protein	2.10586e+08	8.61342e+07	7.18741e+07	5.25773e+07	1.7043e+07	17724570	8.99731e+06	1.01691e+07	1.6963e+07	1.52372e+07	1.47673e+07	2.87702e+07	3.41983e+06	1.72411e+07	2.88686e+06	4.78885e+06	3.16957e+06	3.30351e+06	1.43577e+07	1.253e+07	3.49844e+06	1.57181e+07
A0A060WAX7	Mitochondrial inner membrane protease ATP23	1.44008e+08	5.21133e+07	4.67676e+07	4.51269e+07	1.06446e+07	5.80725e+06	8.45379e+06	4.6905e+06	1.49528e+07	7.56439e+06	6.36442e+06	9.39864e+06	6.49871e+06	9.66583e+06	8.50569e+06	6.33427e+06	7.0558e+06	8.14017e+06	7.16756e+06	7.14218e+06	8.18452e+06	7.43668e+06
A0A060WAZ2	Uncharacterized protein	1.26211e+08	5.14431e+07	3.68016e+07	3.79668e+07	8.07932e+06	8.97619e+06	1.02125e+07	4.62695e+06	1.29346e+07	6.61348e+06	3.90188e+06	8.61211e+06	7.68414e+06	6.39619e+06	6.44395e+06	3.76331e+06	8.38988e+06	6.47974e+06	5.11642e+06	8.66973e+06	6.83121e+06	2.47983e+06
A0A060WB23	Uncharacterized protein	0	0	0	0	0	0	0	0	0	0	0	0	0	0	0	0	0	0	0	0	0	0
A0A060WB35	Uncharacterized protein	4.35939e+08	1.44878e+08	1.57327e+08	1.33735e+08	2.34946e+07	20619430	2.57762e+07	3.04647e+07	2.59343e+07	1.85887e+07	3.10462e+07	2.21159e+07	2.80389e+07	2.43058e+07	1.95902e+07	3.22298e+07	1.93233e+07	1.95061e+07	2.22005e+07	2.42024e+07	2.01091e+07	2.83931e+07
A0A060WB44	Protein CDV3 homolog	1.95131e+08	6.39176e+07	7.91077e+07	5.21054e+07	1.11539e+07	1.87364e+07	6.666e+06	1.08517e+07	9.35293e+06	7.15656e+06	1.05932e+07	7.85764e+06	1.10872e+07	2.27807e+07	1.11268e+07	1.5662e+07	1.01103e+07	6.77427e+06	1.23339e+07	5.33493e+06	1.36399e+07	3.91209e+06
A0A060WB46	CSD domain-containing protein	2.39546e+06	2.0114e+06	384067	0	0	850423	0	132121	1.02885e+06	0	0	0	0	0	0	384067	0	0	0	0	0	0
A0A060WB47	Uncharacterized protein	9.06255e+09	2.79535e+09	3.2366e+09	3.0306e+09	3.83779e+08	4.73641e+08	4.52367e+08	4.86986e+08	5.92418e+08	4.06155e+08	5.43761e+08	5.70557e+08	5.41366e+08	5.0883e+08	6.06602e+08	4.65488e+08	3.77183e+08	6.77025e+08	4.3917e+08	4.43585e+08	4.57342e+08	6.36297e+08
A0A060WB57	Uncharacterized protein	1.40735e+09	5.07857e+08	4.763e+08	4.23194e+08	8.53101e+07	9.83703e+07	6.9853e+07	8.3701e+07	8.71194e+07	8.3503e+07	7.25747e+07	8.82625e+07	1.15523e+08	4.71511e+07	8.98391e+07	6.29489e+07	8.17993e+07	9.08738e+07	6.20059e+07	5.04121e+07	6.42355e+07	7.38672e+07
A0A060WB82	60S ribosomal protein L28	8.96466e+09	3.24864e+09	3.05629e+09	2.65974e+09	5.52587e+08	5.26319e+08	5.21994e+08	5.24662e+08	6.0194e+08	5.21134e+08	4.58911e+08	4.56292e+08	4.34041e+08	7.49928e+08	4.72995e+08	4.8412e+08	4.7524e+08	4.28511e+08	4.86969e+08	3.709e+08	4.58032e+08	4.40085e+08
A0A060WB97	Poly [ADP-ribose] polymerase	2.30472e+08	7.72966e+07	7.55189e+07	7.76569e+07	1.40838e+07	1.06377e+07	1.28303e+07	1.5403e+07	1.48457e+07	9.49603e+06	1.77658e+07	1.41446e+07	1.37717e+07	4.40006e+06	1.34605e+07	1.19763e+07	1.06148e+07	9.46254e+06	1.56555e+07	1.05029e+07	1.32771e+07	1.8144e+07
A0A060WB98	Serine-threonine kinase receptor-associated protein-like	4.53023e+08	1.62843e+08	1.58349e+08	1.3183e+08	3.43024e+07	2.53776e+07	2.92537e+07	2.50979e+07	2.61185e+07	2.26933e+07	3.01766e+07	2.37287e+07	2.10367e+07	1.9732e+07	2.96486e+07	3.40269e+07	2.85776e+07	2.03896e+07	2.09541e+07	2.21028e+07	1.84326e+07	2.1373e+07
A0A060WB99	Uncharacterized protein	1.90484e+09	6.49519e+08	6.00136e+08	6.55186e+08	1.26588e+08	7.57137e+07	9.18608e+07	1.02964e+08	1.11795e+08	1.40598e+08	9.30969e+07	1.29815e+08	1.01071e+08	7.87619e+07	1.19958e+08	7.74335e+07	1.12804e+08	1.07207e+08	9.59284e+07	1.14927e+08	7.23611e+07	1.51958e+08
A0A060WBA3	t-SNARE coiled-coil homology domain-containing protein	2.83692e+07	1.57437e+07	7.09461e+06	5.53088e+06	4.32432e+06	3.63264e+06	0	3.0715e+06	4.71528e+06	0	2.53664e+06	2.27649e+06	438404	0	1.84309e+06	0	1.75305e+06	0	0	1.50579e+06	2.27204e+06	0
A0A060WBA8	Ceramidase	1.60455e+08	5.54871e+07	5.12767e+07	5.36911e+07	1.03651e+07	8.83832e+06	8.26746e+06	7.60797e+06	7.354e+06	1.30542e+07	1.0769e+07	5.66758e+06	9.86785e+06	7.69725e+06	8.24304e+06	9.03194e+06	9.03728e+06	1.185e+07	3.47662e+06	9.62143e+06	9.83781e+06	9.86795e+06
A0A060WBB5	ADP-ribosylation factor 4	3.09598e+08	1.06833e+08	1.01744e+08	1.01021e+08	1.94149e+07	1.8341e+07	1.29535e+07	2.19348e+07	1.57677e+07	1.84213e+07	2.02377e+07	2.04193e+07	2.33917e+07	4.20381e+06	2.38501e+07	9.64122e+06	1.29562e+07	1.96002e+07	1.21261e+07	1.65703e+07	1.95984e+07	2.01703e+07
A0A060WBE3	UDP-glucuronosyltransferase	9.0566e+08	3.29959e+08	3.21008e+08	2.54692e+08	7.64898e+07	24579332	4.50627e+07	7.03261e+07	4.62784e+07	6.72231e+07	6.22641e+07	6.05386e+07	8.42729e+07	4.96005e+07	6.4332e+07	0	5.79451e+07	3.68623e+07	2.17887e+07	2.6251e+07	3.08522e+07	8.09932e+07
A0A060WBF7	Phe-4-monooxygenase	1.38952e+10	4.9438e+09	4.85959e+09	4.09178e+09	1.32859e+09	4.88384e+08	7.88275e+08	6.02159e+08	9.98425e+08	7.37962e+08	4.6056e+08	9.30597e+08	8.06563e+08	1.14172e+09	7.53424e+08	7.66721e+08	7.41767e+08	4.72183e+08	5.9875e+08	4.94039e+08	8.77444e+08	9.07599e+08
A0A060WBG3	Uncharacterized protein	3.22608e+06	2.52057e+06	705502	0	0	560707	0	188774	1.77109e+06	0	187855	0	0	0	0	517647	0	0	0	0	0	0
A0A060WBH2	Charged multivesicular body protein 1a	0	0	0	0	0	0	0	0	0	0	0	0	0	0	0	0	0	0	0	0	0	0
A0A060WBJ1	Protein kinase domain-containing protein	2.28479e+08	7.16662e+07	7.84662e+07	7.83468e+07	1.2181e+07	9130544	7.65545e+06	1.0938e+07	1.6575e+07	1.51862e+07	1.02075e+07	1.01731e+07	1.1709e+07	1.47317e+07	1.60237e+07	1.56212e+07	2.02092e+07	1.67424e+07	9.93005e+06	7.97491e+06	1.6123e+07	7.36723e+06
A0A060WBJ6	Uncharacterized protein	1.08466e+08	3.26012e+07	4.28879e+07	3.29767e+07	5.10408e+06	4.44834e+06	7.4291e+06	3.90381e+06	4.99118e+06	6.72473e+06	4.77722e+06	4.71139e+06	4.83244e+06	1.47941e+07	7.33042e+06	6.44235e+06	8.30474e+06	4.81119e+06	6.53143e+06	3.55501e+06	5.53911e+06	4.23521e+06
A0A060WBM3	Elongation of very long chain fatty acids protein 5	4.62783e+08	1.33294e+08	1.42526e+08	1.86963e+08	3.04792e+07	1.82467e+07	1.58294e+07	2.82547e+07	2.15766e+07	1.89071e+07	3.14542e+07	1.73391e+07	1.79382e+07	2.285e+07	2.7014e+07	2.59301e+07	2.08723e+07	3.57248e+07	3.1033e+07	2.06364e+07	4.90274e+07	2.96695e+07
A0A060WBN1	Pitrilysin metalloproteinase 1	6.54206e+07	2.38022e+07	2.20009e+07	1.96176e+07	5.2263e+06	3.55459e+06	1.63435e+06	2.16926e+06	5.57022e+06	5.64745e+06	2.51236e+06	6.69787e+06	4.76767e+06	0	4.02315e+06	3.99984e+06	3.52427e+06	3.42369e+06	2.27326e+06	3.03108e+06	4.3665e+06	2.99878e+06
A0A060WBP7	MFS domain-containing protein	8.54832e+07	2.6298e+07	3.00415e+07	2.91436e+07	4.44508e+06	3.38989e+06	4.63339e+06	4.54009e+06	4.72689e+06	4.56272e+06	5.59343e+06	5.38562e+06	4.06843e+06	4.90232e+06	4.2073e+06	5.88442e+06	3.83003e+06	4.52023e+06	4.58922e+06	4.73615e+06	7.6501e+06	3.81789e+06
A0A060WBR0	Lamina-associated polypeptide 2, isoforms beta/gamma-like	1.56956e+08	5.6765e+07	5.07262e+07	4.94652e+07	7.51206e+06	1.14848e+07	9.8473e+06	6.15262e+06	1.6184e+07	5.58421e+06	6.78886e+06	8.99447e+06	8.08825e+06	1.81405e+06	1.13562e+07	1.36843e+07	1.08741e+07	6.56238e+06	6.85926e+06	8.28032e+06	3.2309e+06	1.36583e+07
A0A060WBR4	Calumenin-A-like	2.35102e+09	8.96265e+08	7.69519e+08	6.85231e+08	1.73169e+08	1.72652e+08	1.14514e+08	1.87571e+08	1.23954e+08	1.24405e+08	4.95474e+07	1.22593e+08	1.06369e+08	2.37523e+08	1.30446e+08	1.23041e+08	9.87024e+07	1.78214e+08	9.85974e+07	9.17907e+07	9.69249e+07	1.21002e+08
A0A060WBR5	Glycine cleavage system P protein	7.37952e+08	2.61692e+08	2.45841e+08	2.30418e+08	5.55576e+07	35272627	3.12526e+07	4.86775e+07	5.19777e+07	3.89543e+07	2.9127e+07	4.74142e+07	6.40396e+07	3.06212e+07	3.7056e+07	3.75835e+07	4.35579e+07	3.14515e+07	2.21429e+07	2.31187e+07	5.17691e+07	5.8378e+07
A0A060WBS5	Leukotriene A(4) hydrolase	9.58095e+08	3.23358e+08	2.98869e+08	3.35868e+08	6.16817e+07	4.81723e+07	3.98414e+07	4.4014e+07	6.01646e+07	6.94839e+07	4.93627e+07	5.99143e+07	5.7986e+07	1.73549e+07	6.86223e+07	4.56284e+07	5.31654e+07	5.42144e+07	5.82828e+07	4.60295e+07	5.94584e+07	6.47179e+07
A0A060WBS8	UDP-glucuronosyltransferase	2.51769e+09	9.82064e+08	8.56961e+08	6.78661e+08	2.1087e+08	8.73875e+07	1.32867e+08	1.98949e+08	1.57977e+08	1.94013e+08	1.88407e+08	1.64041e+08	1.8444e+08	1.45983e+08	1.72773e+08	1.31729e+06	1.66519e+08	1.06586e+08	5.11437e+07	5.8304e+07	8.27976e+07	2.13311e+08
A0A060WBT3	Uncharacterized protein	3.67771e+07	9.56623e+06	1.61568e+07	1.1054e+07	0	2831249	2.58625e+06	2.47492e+06	0	1.67382e+06	3.90617e+06	2.67784e+06	1.72277e+06	2.50564e+06	3.17212e+06	2.1723e+06	1.49368e+06	2.19983e+06	0	3.29174e+06	2.12155e+06	1.94721e+06
A0A060WBV1	Uncharacterized protein	1.42748e+08	5.52384e+07	3.99138e+07	4.75962e+07	1.14127e+07	5.87149e+06	8.97084e+06	3.31004e+06	1.83075e+07	7.36584e+06	5.03018e+06	8.60237e+06	8.0541e+06	7.03665e+06	6.17246e+06	5.01803e+06	7.58437e+06	6.45398e+06	8.38087e+06	7.73362e+06	1.08259e+07	6.61743e+06
A0A060WBV3	Uncharacterized protein	7.96599e+08	2.78084e+08	2.842e+08	2.34315e+08	4.61235e+07	3.68021e+07	5.6252e+07	5.29216e+07	4.9699e+07	3.6286e+07	4.20129e+07	4.10983e+07	3.63e+07	7.20538e+07	4.59678e+07	4.6767e+07	4.06556e+07	3.56314e+07	4.06441e+07	3.28987e+07	3.87726e+07	4.57123e+07
A0A060WBW5	PABS domain-containing protein	6.16572e+08	2.0824e+08	1.91275e+08	2.17057e+08	4.36633e+07	27613855	2.36303e+07	5.20708e+07	3.39045e+07	2.73568e+07	3.82609e+07	3.70413e+07	2.81796e+07	1.02306e+07	5.15874e+07	2.59755e+07	3.10454e+07	4.10089e+07	4.49755e+07	2.77279e+07	2.4183e+07	4.81163e+07
A0A060WBX1	Eukaryotic translation initiation factor 3 subunit E	3.12304e+09	1.10497e+09	1.00713e+09	1.01093e+09	1.82442e+08	1.50564e+08	1.61493e+08	1.99949e+08	2.10884e+08	1.99642e+08	1.95265e+08	1.63536e+08	1.58951e+08	1.49256e+08	1.87126e+08	1.52998e+08	1.92863e+08	1.78551e+08	1.6067e+08	1.14383e+08	1.72721e+08	1.91747e+08
A0A060WBX6	Uncharacterized LOC110517792	9.2279e+08	2.66897e+08	3.09121e+08	3.46771e+08	2.55399e+07	3.67714e+07	1.8884e+07	6.22788e+07	1.12635e+08	1.07883e+07	2.32743e+07	4.45906e+07	5.0091e+07	4.73458e+07	6.17022e+07	8.21175e+07	1.3639e+07	4.84697e+07	7.88759e+07	4.33592e+07	5.13712e+07	1.11056e+08
A0A060WBY1	Phosphoinositide phospholipase C	4.52777e+07	1.68565e+07	1.30606e+07	1.53606e+07	2.68053e+06	1.98922e+06	3.13443e+06	4.08081e+06	2.71101e+06	2.26048e+06	3.01136e+06	1.9211e+06	2.64496e+06	0	2.65295e+06	2.83021e+06	2.77938e+06	2.6165e+06	2.48635e+06	1.27178e+06	2.86674e+06	3.33987e+06
A0A060WBY3	Uncharacterized protein	2.77549e+09	9.96219e+08	1.05935e+09	7.19918e+08	2.14883e+08	86581176	1.27774e+08	1.63004e+08	2.19212e+08	1.84764e+08	1.39924e+08	1.65956e+08	1.49901e+08	3.67803e+08	1.04673e+08	1.31094e+08	9.54221e+07	1.3456e+08	7.10233e+07	1.17606e+08	1.60062e+08	1.41245e+08
A0A060WC01	Glutamate--cysteine ligase	1.51513e+08	5.41014e+07	4.17402e+07	5.5671e+07	8.72549e+06	10924467	6.41058e+06	4.03233e+06	8.92178e+06	1.50868e+07	6.23181e+06	9.37141e+06	7.2253e+06	4.09289e+06	9.18191e+06	5.63685e+06	8.04937e+06	1.18957e+07	9.47136e+06	5.86021e+06	9.12576e+06	1.12686e+07
A0A060WC08	Phosphoglycerate kinase	2.1679e+10	7.49844e+09	7.03907e+09	7.1415e+09	1.18069e+09	1.3779e+09	1.03015e+09	1.21943e+09	1.30489e+09	1.38538e+09	1.22088e+09	1.04864e+09	1.22602e+09	9.18924e+08	1.37556e+09	1.24903e+09	1.15783e+09	1.1036e+09	1.13869e+09	1.17718e+09	1.16564e+09	1.39856e+09
A0A060WC22	Uncharacterized protein	1.17638e+08	3.4184e+07	4.20185e+07	4.1435e+07	7.84941e+06	3418571	3.31676e+06	4.36546e+06	7.09546e+06	8.13834e+06	9.74148e+06	8.23208e+06	4.82385e+06	7.81182e+06	5.76229e+06	5.647e+06	5.98157e+06	7.63547e+06	4.85622e+06	5.39837e+06	7.39201e+06	1.01714e+07
A0A060WC50	Uncharacterized protein	3.85578e+07	1.46e+07	7.14178e+06	1.6816e+07	0	0	1.89013e+06	2.92614e+06	2.7949e+06	6.98888e+06	7.14178e+06	0	0	0	0	0	3.06298e+06	6.15553e+06	0	0	0	7.59745e+06
A0A060WC54	HIT domain-containing protein	7.63285e+07	2.549e+07	2.7487e+07	2.33515e+07	7.05682e+06	2344426	2.42365e+06	5.19415e+06	3.73327e+06	4.73768e+06	4.36813e+06	4.72857e+06	5.46079e+06	2.80281e+06	5.79978e+06	4.32689e+06	5.06366e+06	6.12398e+06	3.47677e+06	4.86659e+06	3.8205e+06	0
A0A060WC68	Lipocln_cytosolic_FA-bd_dom domain-containing protein	1.57738e+08	5.85577e+07	5.38888e+07	4.52914e+07	8.31037e+06	9.46655e+06	1.35537e+07	1.43407e+07	8.49903e+06	4.38734e+06	1.09199e+07	1.09378e+07	9.22801e+06	3.31235e+06	1.48933e+07	4.59753e+06	5.04366e+06	1.06158e+07	1.07589e+07	5.86555e+06	7.99949e+06	5.00796e+06
A0A060WC75	Uncharacterized protein	5.77831e+09	1.94484e+09	1.89887e+09	1.9346e+09	3.27613e+08	319485990	3.0877e+08	3.41623e+08	2.75082e+08	3.72269e+08	3.36965e+08	3.313e+08	3.96577e+08	2.55973e+08	2.86856e+08	2.91197e+08	3.11282e+08	3.67856e+08	2.58267e+08	3.27732e+08	3.39576e+08	3.29884e+08
A0A060WC88	Nuclear distribution protein C homolog	5.87904e+08	2.01188e+08	1.92388e+08	1.94328e+08	4.25093e+07	28889420	2.26143e+07	3.5156e+07	3.70831e+07	3.49364e+07	2.63401e+07	3.15938e+07	3.04679e+07	2.72955e+07	4.25934e+07	3.4097e+07	3.84016e+07	4.26505e+07	2.91368e+07	2.852e+07	3.5564e+07	2.00551e+07
A0A060WC95	MPN domain-containing protein	6.01143e+07	2.08647e+07	1.36695e+07	2.55802e+07	3.91459e+06	2.02152e+06	2.75492e+06	4.78717e+06	4.26784e+06	3.11862e+06	0	4.69947e+06	4.31716e+06	0	4.65282e+06	0	3.8503e+06	4.42634e+06	5.32727e+06	4.27711e+06	3.52018e+06	4.179e+06
A0A060WCC9	HELP domain-containing protein	1.06071e+09	3.35563e+08	3.56561e+08	3.68585e+08	4.69585e+07	3.85471e+07	6.20501e+07	5.2668e+07	8.95221e+07	4.58171e+07	5.97661e+07	6.57447e+07	4.6111e+07	5.35759e+07	7.68164e+07	5.45466e+07	6.32569e+07	6.46298e+07	7.00987e+07	5.69537e+07	4.70264e+07	6.66192e+07
A0A060WCE3	Fatty acid hydroxylase domain-containing protein	5.51072e+07	1.9461e+07	1.55592e+07	2.0087e+07	6.59321e+06	377655	3.14227e+06	1.77873e+06	4.60078e+06	2.96836e+06	3.51762e+06	1.38881e+06	3.49191e+06	0	4.02732e+06	3.13354e+06	3.24138e+06	2.09657e+06	3.8824e+06	2.22364e+06	3.64063e+06	5.00241e+06
A0A060WCG1	Caprin-1-like	1.71104e+08	5.42197e+07	5.93657e+07	5.75191e+07	1.24457e+07	8.56341e+06	9.92821e+06	1.0565e+07	1.04562e+07	2.26105e+06	1.01336e+07	9.73585e+06	7.32305e+06	1.07364e+07	1.12105e+07	1.02263e+07	1.2881e+07	9.10473e+06	8.81023e+06	5.84638e+06	1.29878e+07	7.88895e+06
A0A060WCG2	Glutathione transferase	5.47102e+09	1.86474e+09	1.71331e+09	1.89297e+09	2.30316e+08	3.17724e+08	3.40802e+08	2.89708e+08	3.69852e+08	3.1634e+08	2.73989e+08	2.40372e+08	2.68275e+08	2.858e+08	3.33403e+08	3.11467e+08	2.93169e+08	3.25492e+08	3.33555e+08	3.63097e+08	2.75107e+08	3.02551e+08
A0A060WCH2	Polypyrimidine tract-binding protein 1	3.02188e+08	1.06817e+08	1.11824e+08	8.3547e+07	1.549e+07	12751678	1.6298e+07	2.3651e+07	2.34997e+07	1.51264e+07	2.13435e+07	1.27473e+07	1.10217e+07	3.52749e+07	1.34455e+07	1.7991e+07	1.36645e+07	1.31137e+07	1.44882e+07	1.24817e+07	1.1e+07	1.87989e+07
A0A060WCH3	DUF1943 domain-containing protein	2.33168e+09	8.14315e+08	6.99853e+08	8.17509e+08	1.10344e+08	1.48039e+08	1.41997e+08	1.23617e+08	1.14119e+08	1.762e+08	1.00859e+08	1.07018e+08	1.12717e+08	6.23882e+07	1.80564e+08	1.36307e+08	2.14752e+08	7.0942e+07	1.31771e+08	1.24655e+08	1.81323e+08	9.40664e+07
A0A060WCI5	Uncharacterized protein	4.10846e+08	1.50799e+08	1.36244e+08	1.23804e+08	1.26636e+07	2.28964e+07	4.88591e+07	2.52871e+07	1.54633e+07	2.56289e+07	3.79231e+07	2.44374e+07	1.67716e+07	1.01216e+06	1.86016e+07	3.74978e+07	2.2539e+07	2.59014e+07	1.45121e+07	1.43029e+07	2.22429e+07	2.43056e+07
A0A060WCJ9	Cytidine deaminase	5.20812e+07	1.83904e+07	1.66423e+07	1.70485e+07	3.28062e+06	2994171	3.34325e+06	1.56852e+06	3.1256e+06	4.0782e+06	3.23579e+06	2.96164e+06	1.68928e+06	0	5.6078e+06	3.14783e+06	3.02459e+06	4.39391e+06	3.29596e+06	1.802e+06	1.86748e+06	2.66457e+06
A0A060WCL2	CN hydrolase domain-containing protein	1.89278e+10	6.2409e+09	5.79725e+09	6.88964e+09	1.32078e+09	1.02278e+09	8.6519e+08	9.1839e+08	7.67068e+08	1.34669e+09	1.18188e+09	8.65724e+08	9.14517e+08	7.80686e+08	1.03697e+09	1.01747e+09	9.92402e+08	1.38139e+09	1.08181e+09	1.21097e+09	8.76263e+08	1.34681e+09
A0A060WCN2	40S ribosomal protein S6	1.87513e+10	6.4529e+09	6.24586e+09	6.05256e+09	1.04991e+09	1.24802e+09	8.87488e+08	1.03812e+09	1.16039e+09	1.06898e+09	1.09772e+09	1.02942e+09	1.03572e+09	1.14068e+09	1.14863e+09	7.93687e+08	1.20537e+09	1.22535e+09	8.51739e+08	7.16215e+08	1.07377e+09	9.80112e+08
A0A060WCN5	Transmembrane protein 33-like	9.35292e+07	3.56903e+07	2.59657e+07	3.18731e+07	7.434e+06	6.39018e+06	5.00164e+06	5.41727e+06	6.01234e+06	5.43485e+06	7.50189e+06	0	4.13514e+06	3.33793e+06	5.64562e+06	5.34517e+06	4.35266e+06	7.80158e+06	4.10489e+06	3.28525e+06	3.68934e+06	8.63942e+06
A0A060WCP2	Ribosome assembly factor mrt4	4.68602e+07	1.57303e+07	1.68119e+07	1.4318e+07	3.35522e+06	3038798	2.77739e+06	776629	3.29067e+06	2.49164e+06	1.76364e+06	2.59571e+06	1.75961e+06	5.78435e+06	2.0915e+06	2.8171e+06	1.9954e+06	1.49275e+06	3.3275e+06	2.99228e+06	3.05676e+06	1.45326e+06
A0A060WCQ0	ADP-ribosylation factor-like protein 9	5.56286e+07	1.07914e+07	3.68784e+07	7.95884e+06	1.72715e+06	1.76551e+06	1.68701e+06	1.07058e+06	3.79173e+06	749407	2.60543e+07	0	2.28536e+06	0	0	8.53873e+06	1.52424e+06	2.62487e+06	682765	1.86316e+06	1.26381e+06	0
A0A060WCQ1	Cystathionine gamma-lyase	7.58001e+09	2.72006e+09	2.58233e+09	2.27763e+09	5.43847e+08	4.2798e+08	3.77903e+08	4.32779e+08	5.74806e+08	3.62742e+08	4.21092e+08	4.96604e+08	5.14458e+08	3.50361e+08	4.0676e+08	3.93056e+08	3.1481e+08	7.53413e+08	2.6834e+08	2.82145e+08	2.79272e+08	3.79646e+08
A0A060WCQ2	60S ribosomal protein L13	2.48601e+10	8.90409e+09	8.53214e+09	7.42387e+09	1.48616e+09	1.47238e+09	1.22791e+09	1.79117e+09	1.62005e+09	1.30643e+09	1.52102e+09	1.20436e+09	1.32053e+09	1.52025e+09	1.61039e+09	1.3556e+09	1.4927e+09	1.39041e+09	1.17813e+09	1.04365e+09	1.2324e+09	1.08659e+09
A0A060WCR7	DNA-directed RNA polymerase subunit beta	8.14556e+07	2.60823e+07	2.86447e+07	2.67287e+07	4.94748e+06	3.8709e+06	4.48993e+06	4.35987e+06	4.08415e+06	4.32996e+06	4.43631e+06	5.17683e+06	5.23065e+06	5.32665e+06	4.48202e+06	3.99225e+06	3.6651e+06	4.0046e+06	4.14351e+06	5.35895e+06	4.96242e+06	4.59409e+06
A0A060WCS3	Uncharacterized protein	3.59597e+09	1.1888e+09	1.26321e+09	1.14396e+09	2.32596e+08	1.59732e+08	1.73845e+08	1.95217e+08	2.10295e+08	2.17118e+08	2.41009e+08	2.01618e+08	2.02506e+08	2.298e+08	1.74474e+08	2.13804e+08	1.78743e+08	1.70491e+08	1.75423e+08	1.82509e+08	2.10411e+08	2.26379e+08
A0A060WCT5	GTP-binding nuclear protein Ran	1.91066e+09	6.36081e+08	6.76736e+08	5.97843e+08	1.32585e+08	9.80018e+07	8.19318e+07	1.08949e+08	1.07631e+08	1.06983e+08	1.11432e+08	1.15578e+08	1.25512e+08	9.80115e+07	1.12044e+08	1.14158e+08	9.99257e+07	9.86137e+07	8.99103e+07	8.29311e+07	9.6528e+07	1.29934e+08
A0A060WCU1	Apolipoprotein M	1.0384e+08	5.09911e+07	3.63181e+07	1.6531e+07	8.9034e+06	8572243	8.14446e+06	8.23062e+06	5.76803e+06	1.13723e+07	3.94045e+06	7.67411e+06	6.056e+06	4.49961e+06	7.16516e+06	6.98278e+06	0	7.82613e+06	0	434463	5.08421e+06	3.18622e+06
A0A060WCU7	Argininosuccinate synthase	4.3963e+09	1.22144e+09	1.39236e+09	1.7825e+09	3.34806e+08	9.98548e+07	1.65325e+08	1.6138e+08	2.53756e+08	2.06324e+08	2.45798e+08	1.46335e+08	2.94524e+08	2.91201e+08	2.24676e+08	1.89821e+08	2.85188e+08	1.83189e+08	3.04827e+08	3.68916e+08	3.3894e+08	3.01442e+08
A0A060WCV3	SGTA_dimer domain-containing protein	4.7624e+07	1.87126e+07	1.68153e+07	1.20961e+07	4.04708e+06	3.17668e+06	4.15287e+06	962522	3.35524e+06	3.01825e+06	2.93805e+06	2.95771e+06	2.79854e+06	0	3.84673e+06	4.27422e+06	0	3.0538e+06	0	2.40912e+06	3.61616e+06	3.01699e+06
A0A060WCX1	60S ribosomal protein L11	1.31909e+10	4.73143e+09	4.33246e+09	4.12697e+09	8.47394e+08	8.63951e+08	6.70737e+08	6.68137e+08	8.78851e+08	8.02361e+08	7.93984e+08	6.57137e+08	6.75684e+08	8.26566e+08	7.41197e+08	6.37889e+08	7.77736e+08	7.04297e+08	6.52794e+08	5.59399e+08	7.36537e+08	6.96207e+08
A0A060WCX4	ELAV-like protein	8.01059e+08	2.64799e+08	2.75711e+08	2.60549e+08	4.91218e+07	4.22881e+07	3.31067e+07	4.34078e+07	5.57587e+07	4.11164e+07	4.49546e+07	4.24954e+07	4.08418e+07	5.34995e+07	4.32856e+07	5.06337e+07	4.58466e+07	4.02048e+07	4.23991e+07	3.91243e+07	4.7321e+07	4.56534e+07
A0A060WCX6	Uncharacterized protein	3.78788e+06	1.402e+06	857374	1.5285e+06	0	653554	0	0	748444	0	0	0	0	0	857374	0	1.30043e+06	0	103334	0	124741	0
A0A060WCY0	Carboxylic ester hydrolase	1.90019e+09	7.51513e+08	6.00335e+08	5.48347e+08	1.56386e+08	1.38234e+08	9.65797e+07	1.56667e+08	1.13021e+08	9.06251e+07	7.12022e+07	1.3196e+08	1.04052e+08	9.04228e+07	1.16866e+08	8.58316e+07	1.08128e+08	1.36477e+08	6.25249e+07	8.51629e+07	9.13487e+07	6.47048e+07
A0A060WCY1	Protein lin-7 homolog	4.82231e+08	1.62705e+08	1.56477e+08	1.63049e+08	3.16972e+07	16770025	2.02588e+07	3.83683e+07	2.2781e+07	3.28299e+07	2.80857e+07	2.61083e+07	2.96839e+07	2.9949e+07	2.75406e+07	1.51092e+07	2.84156e+07	2.77875e+07	2.80261e+07	2.25492e+07	2.95939e+07	2.66763e+07
A0A060WCY8	Uncharacterized protein	9.26926e+07	3.59065e+07	2.23444e+07	3.44417e+07	4.03018e+06	7.80914e+06	2.70997e+06	1.01176e+06	5.53096e+06	1.48145e+07	1.0038e+06	5.18038e+06	3.50023e+06	6.71893e+06	3.52836e+06	2.4127e+06	3.83767e+06	3.15944e+06	3.98978e+06	1.55411e+07	5.28397e+06	2.62968e+06
A0A060WCZ2	Nuclear factor 1	5.10667e+07	2.15388e+07	1.56223e+07	1.39056e+07	3.11358e+06	5016066	2.15948e+06	5.8211e+06	1.99814e+06	3.43042e+06	1.05213e+06	4.55111e+06	5.14709e+06	0	4.87198e+06	0	4.01484e+06	0	1.37413e+06	1.01296e+06	2.78721e+06	4.71645e+06
A0A060WD01	Perilipin	1.52287e+07	7.02684e+06	1.42945e+06	6.77238e+06	0	0	0	3.15684e+06	3.87e+06	0	0	0	1.42945e+06	0	0	0	0	1.72068e+06	0	1.64972e+06	3.40198e+06	0
A0A060WD21	FGGY_C domain-containing protein	1.1087e+09	4.12044e+08	3.40989e+08	3.55663e+08	6.41083e+07	5.42644e+07	2.78406e+07	6.85493e+07	1.09691e+08	8.75911e+07	4.45626e+07	4.49037e+07	6.42491e+07	6.49343e+07	6.57903e+07	5.65487e+07	6.10647e+07	6.57049e+07	5.32705e+07	3.0162e+07	7.30144e+07	7.24466e+07
A0A060WD32	Succinyl-CoA:3-ketoacid-coenzyme A transferase	9.03329e+09	2.97707e+09	3.08191e+09	2.97431e+09	4.92835e+08	3.72612e+08	4.07687e+08	5.72655e+08	5.89525e+08	5.41761e+08	5.59913e+08	5.72966e+08	4.7845e+08	3.41121e+08	5.25971e+08	6.0349e+08	4.56241e+08	6.65636e+08	3.86161e+08	5.28767e+08	4.36627e+08	5.00877e+08
A0A060WD49	IF rod domain-containing protein	1.32666e+09	4.71774e+08	4.70974e+08	3.83916e+08	7.11398e+07	7.13311e+07	6.22061e+07	8.58381e+07	1.04549e+08	7.67094e+07	1.02288e+08	6.39498e+07	7.81132e+07	6.85513e+07	7.18525e+07	8.6219e+07	6.77011e+07	6.69098e+07	6.27176e+07	6.64651e+07	5.69479e+07	6.3175e+07
A0A060WD65	Scaffold attachment factor B2-like	2.61897e+09	9.12547e+08	9.0206e+08	8.04364e+08	1.72174e+08	1.26719e+08	1.26012e+08	1.29739e+08	2.0696e+08	1.50943e+08	1.15761e+08	1.37929e+08	1.51212e+08	1.53159e+08	1.70957e+08	1.73041e+08	1.39122e+08	1.26384e+08	1.62282e+08	1.40642e+08	1.28491e+08	1.07443e+08
A0A060WD70	GST C-terminal domain-containing protein	2.96798e+08	1.09406e+08	9.4107e+07	9.32843e+07	1.43149e+07	20117336	1.0308e+07	2.02281e+07	2.22311e+07	2.22068e+07	1.8698e+07	1.73849e+07	1.68993e+07	1.18548e+07	2.03843e+07	8.88572e+06	1.787e+07	1.68665e+07	1.71936e+07	1.46882e+07	1.54244e+07	1.12415e+07
A0A060WD91	116 kDa U5 small nuclear ribonucleoprotein component	2.16938e+09	7.15142e+08	7.44586e+08	7.09654e+08	1.25063e+08	9.62377e+07	1.02936e+08	1.02084e+08	1.58138e+08	1.30683e+08	1.28519e+08	1.28079e+08	1.31517e+08	1.07102e+08	1.40288e+08	1.09083e+08	1.22776e+08	9.83003e+07	1.12354e+08	1.13515e+08	1.27952e+08	1.34756e+08
A0A060WD92	Peptidase_M3 domain-containing protein	6.83383e+09	2.53379e+09	2.14674e+09	2.15331e+09	4.32909e+08	4.47545e+08	3.86771e+08	2.10488e+08	6.22629e+08	4.33447e+08	3.7942e+08	3.03074e+08	2.8731e+08	3.47494e+08	4.03848e+08	4.25589e+08	3.72862e+08	4.22503e+08	3.72948e+08	3.36328e+08	2.81557e+08	3.67112e+08
A0A060WD95	Dihydrolipoamide acetyltransferase component of pyruvate dehydrogenase complex	2.00259e+09	6.69006e+08	7.36376e+08	5.97208e+08	1.46987e+08	84694384	7.71676e+07	7.3979e+07	1.60149e+08	1.26029e+08	9.72596e+07	1.26798e+08	1.26483e+08	1.86902e+08	1.04348e+08	9.45859e+07	1.10013e+08	1.26117e+08	6.96111e+07	8.74625e+07	1.04579e+08	9.94258e+07
A0A060WD96	Adenylyl cyclase-associated protein	7.64055e+09	2.7447e+09	2.58308e+09	2.31277e+09	4.10151e+08	4.17575e+08	5.02667e+08	4.29824e+08	5.4526e+08	4.39224e+08	4.6699e+08	2.85732e+08	3.10169e+08	5.35489e+08	4.19651e+08	5.65047e+08	3.87062e+08	4.1166e+08	3.82154e+08	3.37282e+08	3.23499e+08	4.71118e+08
A0A060WDA1	Zinc transporter 7-like	3.18055e+08	1.1257e+08	1.05861e+08	9.96233e+07	1.54317e+07	19644932	2.14387e+07	2.58539e+07	1.35421e+07	1.66588e+07	2.21999e+07	2.10939e+07	1.78165e+07	8.29016e+06	1.6469e+07	1.99919e+07	1.72636e+07	1.55358e+07	1.92277e+07	1.36401e+07	1.68759e+07	1.70802e+07
A0A060WDA5	AGC-kinase C-terminal domain-containing protein	2.1617e+08	7.48039e+07	7.76446e+07	6.37216e+07	1.26416e+07	8.99027e+06	1.57282e+07	1.58338e+07	1.08869e+07	1.07231e+07	1.4845e+07	7.73386e+06	8.61448e+06	1.33815e+07	1.35391e+07	1.95306e+07	7.94258e+06	1.16798e+07	1.04639e+07	1.06528e+07	8.41716e+06	1.45653e+07
A0A060WDA7	Abhydrolase_2 domain-containing protein	1.37172e+09	4.58355e+08	4.75085e+08	4.38279e+08	6.95136e+07	6.92134e+07	7.13095e+07	5.80027e+07	1.04216e+08	8.60995e+07	7.22137e+07	7.61431e+07	7.75595e+07	8.50433e+07	8.62652e+07	7.78599e+07	7.487e+07	8.01982e+07	6.96585e+07	7.52574e+07	6.60537e+07	7.22417e+07
A0A060WDA9	Eukaryotic translation initiation factor 4H	3.57019e+08	1.47401e+08	1.19266e+08	9.03527e+07	2.08819e+07	2.43077e+07	2.31304e+07	3.85188e+07	2.66654e+07	1.38966e+07	1.47002e+07	1.68575e+07	1.06128e+07	2.31077e+07	2.48785e+07	2.9109e+07	1.73203e+07	1.53434e+07	1.93878e+07	1.41029e+07	1.37299e+07	1.04684e+07
A0A060WDB9	SH3 domain-containing protein	3.9598e+07	1.83115e+07	7.70139e+06	1.35851e+07	1.57635e+06	0	3.92401e+06	2.31303e+06	8.86583e+06	1.6323e+06	4.26926e+06	2.09536e+06	1.33676e+06	0	0	0	2.23645e+06	2.40628e+06	1.44755e+06	1.09849e+06	1.82234e+06	4.57401e+06
A0A060WDE5	FGGY_N domain-containing protein	8.1035e+08	2.69298e+08	2.9093e+08	2.50122e+08	4.55746e+07	40319936	3.46183e+07	3.53695e+07	5.90312e+07	5.43845e+07	4.0816e+07	5.00362e+07	4.67717e+07	5.33602e+07	5.84436e+07	4.15024e+07	4.55782e+07	3.86037e+07	3.13138e+07	4.20576e+07	4.46644e+07	4.79046e+07
A0A060WDF6	Asp_Arg_Hydrox domain-containing protein	4.65119e+09	1.6743e+09	1.49169e+09	1.48519e+09	2.93602e+08	2.81516e+08	2.37819e+08	3.14317e+08	2.60465e+08	2.86583e+08	3.04987e+08	2.29514e+08	2.11007e+08	2.61938e+08	2.71818e+08	2.12425e+08	2.55651e+08	2.37049e+08	2.20367e+08	1.88206e+08	2.6943e+08	3.14492e+08
A0A060WDF9	Protein SET-like	5.36038e+09	1.81226e+09	1.86938e+09	1.67875e+09	3.51112e+08	2.31236e+08	2.17636e+08	3.14995e+08	3.57654e+08	3.39628e+08	2.99212e+08	3.52259e+08	3.44975e+08	3.16005e+08	3.20284e+08	2.36642e+08	2.81566e+08	2.89744e+08	2.47403e+08	2.48888e+08	3.2217e+08	2.88975e+08
A0A060WDG2	TAFH domain-containing protein	1.94847e+07	7.05176e+06	5.25256e+06	7.18035e+06	667225	689746	1.83207e+06	160307	1.6793e+06	2.02311e+06	1.11929e+06	646710	1.01817e+06	1.90637e+06	562018	0	0	0	2.72663e+06	1.17563e+06	1.22997e+06	2.04812e+06
A0A060WDG9	Vitellogenin domain-containing protein	2.75849e+09	9.04836e+08	9.06012e+08	9.47646e+08	1.81771e+08	1.0228e+08	1.42834e+08	1.61764e+08	1.46361e+08	1.69826e+08	1.87982e+08	1.42438e+08	1.61844e+08	1.04362e+08	1.7471e+08	1.34676e+08	1.75803e+08	2.04871e+08	1.25275e+08	1.26457e+08	1.51977e+08	1.63263e+08
A0A060WDI8	Elongation of very long chain fatty acids protein 1	5.97409e+07	2.26283e+07	1.83732e+07	1.87393e+07	4.44452e+06	5.35901e+06	3.27289e+06	2.45444e+06	4.63484e+06	2.46265e+06	1.54635e+06	4.42575e+06	3.13146e+06	3.70935e+06	2.48273e+06	3.07759e+06	2.70988e+06	3.3408e+06	2.23871e+06	1.211e+06	6.46353e+06	2.77538e+06
A0A060WDJ2	Peptidase_M28 domain-containing protein	1.80343e+07	9.24492e+06	3.54934e+06	5.24001e+06	2.23418e+06	2.016e+06	1.41079e+06	0	3.58395e+06	0	0	2.04268e+06	0	0	1.50666e+06	0	1.85777e+06	0	0	1.55457e+06	1.82767e+06	0
A0A060WDJ8	Uncharacterized protein	2.15512e+09	7.75673e+08	6.7716e+08	7.0229e+08	1.13278e+08	1.41615e+08	1.35924e+08	1.67061e+08	1.15217e+08	1.02579e+08	1.08601e+08	1.31532e+08	1.22331e+08	7.753e+07	1.15049e+08	1.22117e+08	1.32359e+08	1.72404e+08	1.15609e+08	8.49415e+07	7.90107e+07	1.17965e+08
A0A060WDK8	Ras-related protein Rab-8A	4.21442e+08	1.57746e+08	1.34303e+08	1.29392e+08	2.39063e+07	2.79863e+07	1.92205e+07	2.3325e+07	3.82307e+07	2.50776e+07	2.04568e+07	1.98638e+07	2.10239e+07	2.31108e+07	2.68868e+07	2.29608e+07	2.07666e+07	2.18306e+07	2.02909e+07	2.46309e+07	1.90141e+07	2.28594e+07
A0A060WDM6	Hydantoinase_B domain-containing protein	3.80326e+07	1.30035e+07	1.23517e+07	1.26774e+07	1.14401e+06	0	0	3.60827e+06	2.57846e+06	5.67274e+06	3.03319e+06	488787	5.78931e+06	0	1.8939e+06	1.14655e+06	3.24913e+06	2.19954e+06	794272	642819	5.42343e+06	368207
A0A060WDN0	PKS_ER domain-containing protein	1.42482e+08	4.7138e+07	4.57893e+07	4.95545e+07	1.04091e+07	7.25301e+06	6.66215e+06	3.73228e+06	1.10859e+07	7.99554e+06	8.85215e+06	5.78988e+06	5.92084e+06	5.4406e+06	9.74718e+06	1.00386e+07	7.95589e+06	1.09667e+07	7.22473e+06	7.00857e+06	7.32736e+06	9.07122e+06
A0A060WDP3	Uncharacterized protein	4.60255e+07	1.56707e+07	8.62573e+06	2.17292e+07	5.00899e+06	0	1.54429e+06	0	4.21522e+06	4.90216e+06	3.25576e+06	0	0	3.02871e+06	0	2.34127e+06	4.12663e+06	6.39212e+06	0	4.00829e+06	4.32224e+06	2.87988e+06
A0A060WDS2	Vesicle trafficking 1	5.18303e+07	1.69877e+07	1.68618e+07	1.79808e+07	2.60461e+06	1.95881e+06	3.3212e+06	2.9364e+06	2.54131e+06	3.62539e+06	0	4.43315e+06	4.82415e+06	0	4.15507e+06	3.44942e+06	1.76708e+06	2.06289e+06	6.22402e+06	2.70454e+06	2.6617e+06	2.56054e+06
A0A060WDS8	Protein transport protein SEC23	4.49295e+09	1.5533e+09	1.50655e+09	1.43309e+09	2.55423e+08	2.48578e+08	2.91865e+08	2.55027e+08	2.84386e+08	2.18025e+08	2.56624e+08	2.40741e+08	2.53376e+08	2.58809e+08	2.49178e+08	2.47825e+08	2.31656e+08	2.67533e+08	2.54531e+08	1.91677e+08	2.56252e+08	2.31442e+08
A0A060WDU5	Pribosyltran_N domain-containing protein	3.96726e+09	1.38903e+09	1.22792e+09	1.35031e+09	2.44844e+08	2.05662e+08	1.88456e+08	2.76673e+08	2.29053e+08	2.44341e+08	2.4276e+08	1.63801e+08	1.91122e+08	2.08816e+08	2.45607e+08	1.75814e+08	2.17404e+08	2.20394e+08	2.5281e+08	1.83866e+08	2.23917e+08	2.51916e+08
A0A060WDV3	Rab-GAP TBC domain-containing protein	5.37832e+07	1.90594e+07	2.12154e+07	1.35084e+07	3.07767e+06	3692299	3.49196e+06	1.57132e+06	4.65369e+06	2.57243e+06	2.668e+06	2.629e+06	2.737e+06	5.89772e+06	2.63908e+06	4.64461e+06	2.62623e+06	3.5252e+06	0	3.47228e+06	2.03715e+06	1.8475e+06
A0A060WDY3	Calponin-homology domain-containing protein	8.45021e+09	2.92703e+09	2.92957e+09	2.59361e+09	5.3801e+08	4.33976e+08	4.62988e+08	6.08955e+08	4.46726e+08	4.36376e+08	5.16529e+08	4.4021e+08	5.47436e+08	4.30357e+08	4.71353e+08	5.23681e+08	4.04543e+08	4.883e+08	3.45596e+08	3.99878e+08	4.65857e+08	4.89436e+08
A0A060WDZ2	Uncharacterized protein	1.51842e+08	7.99091e+07	3.11457e+07	4.07868e+07	6.05654e+06	1.1258e+07	9.2558e+06	5.61316e+06	3.87024e+07	9.02318e+06	3.88139e+06	1.40141e+06	4.92664e+06	1.00709e+07	8.68741e+06	2.17797e+06	1.06505e+07	5.7696e+06	4.41967e+06	5.20884e+06	9.23224e+06	5.506e+06
A0A060WDZ5	60S ribosomal protein L6	5.26652e+09	1.93109e+09	1.75039e+09	1.58504e+09	3.1829e+08	3.06343e+08	2.77144e+08	3.34669e+08	3.75854e+08	3.18789e+08	2.93621e+08	2.92112e+08	2.82895e+08	3.08848e+08	2.97553e+08	2.75359e+08	2.89968e+08	2.71755e+08	2.62054e+08	2.22165e+08	2.85841e+08	2.53258e+08
A0A060WE17	Uncharacterized protein	6.70059e+08	2.21647e+08	1.80676e+08	2.67736e+08	2.25338e+07	2.47915e+07	2.76608e+07	2.51188e+07	5.45959e+07	6.6946e+07	4.60905e+07	3.0027e+07	4.85055e+07	1.02707e+07	1.83196e+07	2.74627e+07	4.5538e+07	3.40838e+07	2.23511e+07	7.00661e+07	6.28518e+07	3.28451e+07
A0A060WE33	AP complex subunit beta	5.42682e+09	1.76162e+09	1.79911e+09	1.86609e+09	2.94032e+08	271490254	2.70183e+08	2.42327e+08	3.15243e+08	3.68346e+08	3.05843e+08	2.95798e+08	3.09237e+08	2.8285e+08	3.00755e+08	3.04626e+08	3.10904e+08	2.87169e+08	3.26062e+08	2.9351e+08	2.83371e+08	3.65072e+08
A0A060WE45	Uncharacterized protein	6.20266e+07	1.45886e+07	2.21304e+07	2.53075e+07	0	4.55269e+06	0	0	3.78357e+06	6.25237e+06	1.79983e+06	6.5059e+06	4.34333e+06	4.0336e+06	5.44778e+06	0	5.95477e+06	4.95186e+06	2.78293e+06	2.72553e+06	5.40524e+06	3.48721e+06
A0A060WE48	Cathepsin D	2.61774e+09	7.51676e+08	7.39645e+08	1.12642e+09	1.01213e+08	4.13082e+07	1.08456e+08	1.60971e+08	9.12466e+07	2.48481e+08	7.71822e+07	1.30361e+08	1.19695e+08	5.5109e+07	1.11152e+08	2.46146e+08	3.0664e+08	1.63751e+08	2.09074e+08	1.1372e+08	1.14996e+08	2.18239e+08
A0A060WE50	MFS domain-containing protein	2.3652e+08	8.76645e+07	7.35572e+07	7.52983e+07	1.30657e+07	6198862	2.04544e+07	1.37014e+07	1.80853e+07	1.6159e+07	9.14786e+06	1.48619e+07	1.31887e+07	1.6153e+07	1.20106e+07	8.19515e+06	1.08644e+07	8.07882e+06	1.15452e+07	1.51492e+07	1.20687e+07	1.7592e+07
A0A060WE68	Nucleoside diphosphate kinase	3.84015e+09	1.50222e+09	1.25065e+09	1.08728e+09	1.69551e+08	313914796	2.1148e+08	3.12967e+08	2.36772e+08	2.57538e+08	2.70862e+08	2.04125e+08	1.63386e+08	2.19161e+08	2.06684e+08	1.86431e+08	1.96764e+08	1.90428e+08	2.08107e+08	1.81226e+08	1.32051e+08	1.78701e+08
A0A060WE76	Zinc finger protein-like 1	1.04705e+08	4.19223e+07	3.23527e+07	3.04296e+07	2.57143e+06	1.09854e+07	8.59065e+06	1.32579e+07	3.45336e+06	3.06361e+06	9.50888e+06	1.79054e+06	5.39714e+06	2.17684e+06	2.41935e+06	1.106e+07	3.39493e+06	5.54567e+06	5.84499e+06	7.79524e+06	1.23567e+06	6.61315e+06
A0A060WE80	Uncharacterized protein	5.17849e+07	1.79521e+07	1.48694e+07	1.89634e+07	2.13761e+06	4.25885e+06	2.0569e+06	2.26702e+06	3.92597e+06	3.30575e+06	2.4849e+06	4.10811e+06	3.95091e+06	0	2.85194e+06	1.47355e+06	3.22643e+06	3.91354e+06	2.81584e+06	2.04799e+06	4.03625e+06	2.92332e+06
A0A060WE89	Thymosin beta	1.13241e+09	4.88188e+08	2.91195e+08	3.53027e+08	7.69247e+07	8.22897e+07	8.85449e+07	3.3074e+07	1.39777e+08	6.75776e+07	2.91785e+07	4.50813e+07	2.89052e+07	5.45135e+07	5.20042e+07	8.15125e+07	6.25977e+07	4.39556e+07	9.86367e+07	5.62761e+07	2.66605e+07	6.49006e+07
A0A060WE90	Ubiquinol-cytochrome-c reductase complex assembly factor 3	1.18164e+08	4.12845e+07	4.83811e+07	2.84983e+07	8.43913e+06	5029171	5.48454e+06	7.4054e+06	9.90125e+06	5.02505e+06	5.32313e+06	7.74293e+06	8.45936e+06	1.06944e+07	8.82853e+06	7.33272e+06	0	6.18631e+06	7.59661e+06	6.2414e+06	4.34507e+06	4.12889e+06
A0A060WE96	Mitochondrial import inner membrane translocase subunit TIM50	2.12867e+07	4.56026e+06	8.86816e+06	7.85824e+06	0	0	0	4.56026e+06	0	0	0	5.19821e+06	3.66995e+06	0	0	0	0	0	2.05768e+06	1.96383e+06	3.83673e+06	0
A0A060WEA8	Glucose-6-phosphate isomerase	1.60056e+10	5.77182e+09	5.2012e+09	5.0326e+09	8.47368e+08	8.13512e+08	9.53419e+08	1.2939e+09	9.99181e+08	8.64442e+08	8.38584e+08	9.40206e+08	1.11757e+09	6.98608e+08	7.8346e+08	8.2277e+08	6.48438e+08	9.58901e+08	8.02776e+08	8.1008e+08	7.95994e+08	1.01641e+09
A0A060WED3	Transcription factor BTF3	3.29153e+09	1.10113e+09	9.94641e+08	1.19576e+09	2.09942e+08	1.5284e+08	1.67903e+08	1.50528e+08	1.91994e+08	2.27928e+08	1.57595e+08	2.44168e+08	1.40213e+08	1.18117e+08	1.74272e+08	1.60277e+08	1.84106e+08	2.30477e+08	1.94466e+08	1.84564e+08	1.76531e+08	2.25616e+08
A0A060WEF2	Protein disulfide-isomerase A6	2.2704e+10	7.82765e+09	7.93872e+09	6.93759e+09	1.25584e+09	1.26723e+09	1.11243e+09	1.8706e+09	1.06288e+09	1.25867e+09	1.0773e+09	1.23897e+09	1.33301e+09	1.65795e+09	1.47931e+09	1.15219e+09	1.32414e+09	1.57943e+09	1.21046e+09	7.0815e+08	1.08273e+09	1.03268e+09
A0A060WEF7	Uncharacterized protein	4.90583e+09	1.85958e+09	1.39118e+09	1.65508e+09	2.36812e+08	3.26744e+08	3.77666e+08	2.57702e+08	2.74836e+08	3.85814e+08	2.22286e+08	2.04999e+08	1.74089e+08	2.50146e+08	2.70125e+08	2.69532e+08	3.5718e+08	1.75962e+08	2.90314e+08	3.00939e+08	3.03587e+08	2.27101e+08
A0A060WEG8	BTB domain-containing protein	7.52938e+08	3.22602e+08	2.26069e+08	2.04266e+08	3.51626e+07	68076544	2.45056e+07	1.64174e+07	1.18287e+08	6.0153e+07	3.56589e+07	4.36021e+07	2.77895e+07	6.47226e+07	2.71007e+07	2.71952e+07	1.43764e+07	1.06511e+07	5.61029e+07	2.66906e+07	5.24029e+07	4.40424e+07
A0A060WEH2	Caveolae associated protein 1	2.72631e+08	1.0638e+08	8.03015e+07	8.59495e+07	1.97548e+07	1.58858e+07	1.27147e+07	1.24089e+07	3.29589e+07	1.26568e+07	1.63228e+07	1.40804e+07	1.28334e+07	9.07809e+06	1.13604e+07	1.66265e+07	1.34043e+07	1.1545e+07	1.07484e+07	1.68672e+07	1.40017e+07	1.93828e+07
A0A060WEH4	Receptor protein-tyrosine kinase	3.89613e+07	1.18111e+07	1.48654e+07	1.22848e+07	3.44923e+06	0	0	0	4.06114e+06	4.30077e+06	0	3.24876e+06	2.90809e+06	4.03948e+06	3.29332e+06	1.37574e+06	2.51752e+06	1.79093e+06	0	2.07443e+06	3.95e+06	1.95193e+06
A0A060WEJ3	IF rod domain-containing protein	9.86585e+07	2.02252e+07	3.17218e+07	4.67115e+07	4.96439e+06	2.58186e+06	3.14736e+06	598257	3.9375e+06	4.99582e+06	2.13541e+07	5.17751e+06	2.09836e+06	0	2.08589e+06	1.006e+06	1.57065e+06	1.74068e+06	1.58171e+07	2.05971e+07	4.44563e+06	2.54035e+06
A0A060WEK6	Adenylosuccinate synthetase	5.19725e+08	1.80879e+08	1.70127e+08	1.68719e+08	3.53146e+07	44216237	2.17765e+07	2.34633e+07	3.22749e+07	2.38332e+07	2.91326e+07	2.90297e+07	3.95645e+07	1.39161e+07	3.91378e+07	1.93466e+07	2.82029e+07	3.78007e+07	2.26894e+07	2.58153e+07	2.50335e+07	2.91768e+07
A0A060WEL3	Peroxiredoxin-5	2.00027e+09	6.02742e+08	8.15718e+08	5.81808e+08	1.0929e+08	1.34486e+08	1.15334e+08	7.35795e+07	9.24344e+07	7.76183e+07	1.41704e+08	1.63408e+08	1.45937e+08	1.13642e+08	1.10894e+08	1.40133e+08	7.57166e+07	1.12477e+08	1.02514e+08	6.75525e+07	1.09617e+08	1.13931e+08
A0A060WEL4	TOG domain-containing protein	2.48914e+09	9.30678e+08	8.24131e+08	7.34328e+08	1.4395e+08	1.43501e+08	1.25243e+08	1.98979e+08	1.70117e+08	1.48887e+08	1.21545e+08	1.5922e+08	1.61727e+08	1.12309e+08	1.43728e+08	1.25602e+08	1.31539e+08	1.30148e+08	1.29241e+08	9.18472e+07	1.23873e+08	1.27678e+08
A0A060WEM4	C-type lectin domain-containing protein	6.283e+08	1.92201e+08	2.12814e+08	2.23285e+08	3.65731e+07	2.36126e+07	2.4604e+07	4.42654e+07	2.67846e+07	3.6361e+07	3.062e+07	4.86993e+07	3.30944e+07	2.28268e+07	4.26277e+07	3.49454e+07	3.68383e+07	3.44025e+07	3.34456e+07	2.84044e+07	4.00531e+07	5.01415e+07
A0A060WEN2	Malectin domain-containing protein	3.57191e+09	1.11531e+09	1.20135e+09	1.25526e+09	2.03484e+08	1.62482e+08	1.72712e+08	1.85082e+08	1.60149e+08	2.31397e+08	2.49986e+08	2.13031e+08	1.65684e+08	1.60462e+08	2.30418e+08	1.81764e+08	2.2413e+08	2.4317e+08	1.8274e+08	1.5258e+08	2.18094e+08	2.34542e+08
A0A060WER0	Uncharacterized protein	9.7017e+07	3.98643e+07	3.0856e+07	2.62966e+07	5.60495e+06	8427159	5.42401e+06	9.43984e+06	6.27304e+06	4.6953e+06	5.33465e+06	6.51892e+06	6.75288e+06	3.76369e+06	4.86913e+06	3.61677e+06	3.56363e+06	5.23841e+06	3.78098e+06	3.39971e+06	5.83635e+06	4.47756e+06
A0A060WER1	14-3-3 protein theta	3.60685e+09	1.26317e+09	1.16681e+09	1.17686e+09	2.00685e+08	197108634	2.16403e+08	1.46481e+08	2.89157e+08	2.13336e+08	1.8847e+08	1.5716e+08	1.87498e+08	2.02527e+08	2.20334e+08	2.10825e+08	1.73011e+08	1.62543e+08	2.24428e+08	1.97043e+08	1.87941e+08	2.31896e+08
A0A060WER9	Surfeit locus protein 4	1.92911e+09	6.35408e+08	6.5505e+08	6.38654e+08	1.05905e+08	1.10367e+08	1.19866e+08	1.29939e+08	8.74483e+07	8.18829e+07	1.33703e+08	1.2734e+08	1.07736e+08	8.22185e+07	1.02274e+08	1.01779e+08	1.11483e+08	9.5389e+07	1.14156e+08	7.93723e+07	1.17221e+08	1.21032e+08
A0A060WES0	Uncharacterized protein	1.18923e+08	3.40734e+07	4.11764e+07	4.36732e+07	2.59316e+06	9.3512e+06	1.0079e+07	3.02268e+06	3.95524e+06	5.07207e+06	7.92453e+06	7.16198e+06	7.02359e+06	4.82182e+06	9.00479e+06	5.23968e+06	8.49992e+06	5.34155e+06	6.64287e+06	2.10183e+06	4.23153e+06	1.68555e+07
A0A060WES3	78 kDa glucose-regulated protein	2.10419e+11	7.27753e+10	7.37682e+10	6.38759e+10	1.24869e+10	1.31652e+10	1.08199e+10	1.42791e+10	1.02403e+10	1.1784e+10	1.12824e+10	1.27858e+10	1.22853e+10	1.30642e+10	1.21593e+10	1.21911e+10	1.30192e+10	1.35351e+10	9.95055e+09	6.84438e+09	1.02756e+10	1.0251e+10
A0A060WES9	Leuk-A4-hydro_C domain-containing protein	9.06647e+08	2.75695e+08	3.2317e+08	3.07782e+08	4.33601e+07	6.31562e+07	4.44279e+07	4.02971e+07	3.48762e+07	4.95771e+07	5.05375e+07	4.48812e+07	4.95619e+07	5.49341e+07	5.95947e+07	6.36602e+07	6.2917e+07	3.0579e+07	4.36161e+07	5.16497e+07	5.09415e+07	6.80789e+07
A0A060WET1	Calreticulin	6.29976e+09	2.14711e+09	2.05728e+09	2.09537e+09	3.7652e+08	347696075	2.79556e+08	4.13541e+08	3.81858e+08	3.47936e+08	2.55464e+08	3.58424e+08	3.61435e+08	3.60901e+08	4.17303e+08	3.03755e+08	3.60077e+08	4.59066e+08	5.75596e+08	1.66409e+08	2.57709e+08	2.76511e+08
A0A060WEW2	Uncharacterized protein	5.53618e+07	2.03086e+07	1.68884e+07	1.81649e+07	3.43382e+06	2.79369e+06	2.86426e+06	5.01496e+06	3.19434e+06	3.00753e+06	4.18145e+06	3.52714e+06	2.6707e+06	0	2.03232e+06	4.47677e+06	3.02025e+06	2.90755e+06	2.03982e+06	2.78228e+06	3.50773e+06	3.90723e+06
A0A060WEX5	PPM-type phosphatase domain-containing protein	5.68906e+08	2.07182e+08	1.91881e+08	1.69844e+08	2.8112e+07	3.81723e+07	2.26298e+07	4.9298e+07	4.05377e+07	2.84318e+07	2.53172e+07	4.07258e+07	2.18868e+07	4.2923e+07	3.60798e+07	2.49481e+07	2.85153e+07	2.78338e+07	2.49052e+07	2.35938e+07	3.88466e+07	2.61494e+07
A0A060WEZ6	Uncharacterized protein	1.22522e+07	3.97764e+06	2.91058e+06	5.36399e+06	0	3.97764e+06	0	0	0	0	0	0	0	0	2.64321e+06	267378	2.24112e+06	0	588516	669704	0	1.86466e+06
A0A060WF18	Acyl-CoA_dh_M domain-containing protein	2.63494e+09	8.45068e+08	8.60377e+08	9.29497e+08	1.80326e+08	1.63052e+08	1.10225e+08	1.26285e+08	1.37766e+08	1.27413e+08	1.85868e+08	1.50007e+08	1.45873e+08	9.1873e+07	1.69631e+08	1.17125e+08	1.33043e+08	9.24805e+07	1.62206e+08	1.4164e+08	1.85106e+08	2.15021e+08
A0A060WF23	IRF tryptophan pentad repeat domain-containing protein	1.26812e+08	4.0093e+07	3.99192e+07	4.67997e+07	6.18744e+06	5.42536e+06	5.94613e+06	1.07106e+07	7.10723e+06	4.7163e+06	4.75845e+06	7.37214e+06	8.19563e+06	5.98233e+06	8.98402e+06	4.62664e+06	5.0925e+06	6.09011e+06	6.76532e+06	4.69839e+06	1.71971e+07	6.95625e+06
A0A060WF24	Uncharacterized protein	1.91501e+08	6.69719e+07	6.97474e+07	5.47813e+07	9.71432e+06	1.18274e+07	1.1095e+07	6.31491e+06	1.67642e+07	1.12561e+07	1.47886e+07	7.08239e+06	8.17297e+06	1.91517e+07	8.03126e+06	1.25204e+07	8.48069e+06	8.85025e+06	9.00878e+06	8.6968e+06	7.28808e+06	1.24567e+07
A0A060WF25	Guanine nucleotide-binding protein G(k) subunit alpha-like	2.57335e+08	8.99415e+07	8.83061e+07	7.90877e+07	2.0133e+07	1.2826e+07	1.62547e+07	9.00702e+06	1.76116e+07	1.41092e+07	1.79168e+07	1.2077e+07	9.63106e+06	6.98452e+06	1.99768e+07	2.172e+07	1.16376e+07	1.23188e+07	1.59436e+07	9.33012e+06	9.37943e+06	2.04781e+07
A0A060WF29	BTB domain-containing protein	2.3121e+07	9.56779e+06	7.37065e+06	6.18258e+06	1.43597e+06	1.35504e+06	984226	755117	936041	4.1014e+06	1.55688e+06	1.10959e+06	1.54966e+06	0	2.71653e+06	437992	1.27905e+06	1.89698e+06	1.15305e+06	422440	0	1.43106e+06
A0A060WF38	SERPIN domain-containing protein	1.80186e+09	7.27331e+08	5.63251e+08	5.1128e+08	7.64089e+07	1.33162e+08	1.38821e+08	1.81291e+08	9.40143e+07	1.03634e+08	9.7416e+07	8.14885e+07	1.05203e+08	9.37695e+07	9.51256e+07	9.02478e+07	1.26292e+08	1.02762e+08	6.78822e+07	6.8204e+07	6.77631e+07	7.83758e+07
A0A060WF45	Uncharacterized protein	1.96744e+09	6.66033e+08	6.41072e+08	6.60335e+08	1.11535e+08	1.03527e+08	1.06888e+08	1.05749e+08	1.07049e+08	1.31286e+08	1.0839e+08	8.80297e+07	1.21066e+08	7.65969e+07	1.35661e+08	1.11329e+08	1.14516e+08	1.18022e+08	1.02797e+08	1.07192e+08	8.90247e+07	1.28783e+08
A0A060WF46	SAP domain-containing protein	2.85611e+08	9.46854e+07	1.00617e+08	9.03078e+07	1.45818e+07	1.28908e+07	1.41629e+07	2.73995e+07	1.62596e+07	9.39085e+06	2.30396e+07	7.88226e+06	1.59794e+07	4.21522e+06	2.68677e+07	2.26331e+07	2.2768e+07	2.48575e+07	9.50887e+06	1.30544e+07	6.23952e+06	1.38796e+07
A0A060WF65	Uncharacterized protein	3.19137e+07	455275	2.29266e+07	8.53182e+06	455275	0	0	0	0	0	3.53538e+06	1.17213e+06	0	1.72531e+07	0	966044	0	0	0	0	0	8.53182e+06
A0A060WF73	Signal recognition particle 14 kDa protein	1.0296e+08	3.59555e+07	2.85081e+07	3.8496e+07	7.9097e+06	6.36148e+06	3.10903e+06	3.27773e+06	8.31741e+06	6.98011e+06	3.19898e+06	5.80784e+06	6.80605e+06	3.20564e+06	4.13422e+06	5.35537e+06	7.55201e+06	7.28737e+06	7.97729e+06	5.20174e+06	6.52431e+06	3.95326e+06
A0A060WFA3	Ceramidase	1.3066e+09	4.04389e+08	3.92412e+08	5.09795e+08	5.77683e+07	4.36777e+07	4.68857e+07	6.95155e+07	7.23935e+07	1.14148e+08	1.02002e+08	6.37271e+07	6.30302e+07	2.47451e+07	6.43683e+07	7.45391e+07	1.23594e+08	5.34247e+07	9.5491e+07	9.79161e+07	7.62426e+07	6.31267e+07
A0A060WFB0	NADPH--cytochrome P450 reductase	4.34365e+08	1.42942e+08	1.46144e+08	1.45279e+08	3.25038e+07	22398905	5.35538e+06	2.00073e+07	2.99042e+07	3.27726e+07	1.81821e+07	3.21621e+07	3.19465e+07	1.35563e+07	3.47951e+07	1.55022e+07	1.9418e+07	2.10756e+07	2.30599e+07	2.43901e+07	3.44628e+07	2.28726e+07
A0A060WFB8	Hexokinase	1.71247e+09	5.88124e+08	5.35985e+08	5.88365e+08	6.72631e+07	8.91618e+07	9.64427e+07	9.83938e+07	1.24219e+08	1.12643e+08	9.75029e+07	1.01728e+08	9.00297e+07	5.75444e+07	8.03389e+07	1.08842e+08	1.04857e+08	7.64532e+07	9.88643e+07	1.00846e+08	1.04919e+08	1.02425e+08
A0A060WFD5	Uncharacterized protein	1.34671e+08	5.00468e+07	4.65234e+07	3.81013e+07	1.01712e+07	1.07903e+07	3.54824e+06	7.22064e+06	7.97097e+06	1.03456e+07	1.05742e+07	4.07499e+06	9.24875e+06	8.02569e+06	4.11586e+06	1.04839e+07	4.13449e+06	3.13171e+06	7.74455e+06	3.24935e+06	6.17566e+06	1.36655e+07
A0A060WFE2	HECT-type E3 ubiquitin transferase	4.15685e+08	1.49031e+08	1.34192e+08	1.32462e+08	3.32003e+07	2.15074e+07	1.83056e+07	2.97453e+07	2.22761e+07	2.3996e+07	2.16e+07	1.7836e+07	2.79413e+07	1.08248e+07	3.34303e+07	2.25594e+07	2.07264e+07	2.06179e+07	2.59506e+07	2.62297e+07	1.82665e+07	2.06712e+07
A0A060WFE4	Peptidyl-prolyl cis-trans isomerase	3.59832e+07	1.14246e+07	1.78226e+07	6.73602e+06	0	1.20986e+06	0	1.82187e+06	3.84268e+06	4.55024e+06	2.81028e+06	562543	1.41455e+06	6.95534e+06	2.29027e+06	3.78958e+06	0	3.82914e+06	2.90688e+06	0	0	0
A0A060WFE6	S-AdoMet_synt_N domain-containing protein	4.65744e+09	1.62597e+09	1.4397e+09	1.59177e+09	3.95952e+08	2.52901e+08	2.10425e+08	8.78882e+07	3.62321e+08	3.16486e+08	2.74385e+08	2.15065e+08	2.08101e+08	2.00921e+08	3.99773e+08	1.41454e+08	3.73084e+08	3.06245e+08	2.24053e+08	1.24872e+08	2.59765e+08	3.03754e+08
A0A060WFE8	Isocitrate dehydrogenase [NAD] subunit, mitochondrial	1.41794e+08	5.16587e+07	4.8022e+07	4.21136e+07	7.64366e+06	7.88976e+06	7.95452e+06	1.05857e+07	7.64902e+06	9.93602e+06	7.38696e+06	9.36804e+06	7.09601e+06	8.21473e+06	7.50005e+06	8.45622e+06	2.45811e+06	6.96451e+06	7.36985e+06	1.05019e+07	5.68548e+06	9.13371e+06
A0A060WFE9	Uncharacterized protein	9.13031e+07	1.97295e+07	4.01884e+07	3.13852e+07	3.97949e+06	3369621	3.56087e+06	0	3.71509e+06	5.10444e+06	8.95925e+06	1.00662e+07	5.6114e+06	2.66337e+06	9.04123e+06	3.84696e+06	4.89547e+06	7.07012e+06	3.88113e+06	6.25138e+06	4.9665e+06	4.3206e+06
A0A060WFF0	Eukaryotic translation initiation factor 4E-like	3.06362e+08	1.0016e+08	1.04859e+08	1.01343e+08	1.77234e+07	1.37524e+07	1.40504e+07	2.00822e+07	1.63614e+07	1.81899e+07	1.80336e+07	1.54969e+07	1.61721e+07	2.01649e+07	1.86677e+07	1.63239e+07	1.71631e+07	1.58019e+07	1.92782e+07	1.44775e+07	1.784e+07	1.67825e+07
A0A060WFF1	Sulfotransferase	3.05327e+08	1.33696e+08	8.96145e+07	8.20167e+07	9.20396e+06	18008969	3.23912e+06	2.23243e+07	5.73612e+07	2.35584e+07	9.84959e+06	1.60777e+07	1.73989e+07	3.62636e+06	2.56345e+07	1.70274e+07	1.57674e+07	1.89968e+07	9.75371e+06	3.14566e+06	2.62733e+07	8.07979e+06
A0A060WFG6	Electron transfer flavoprotein subunit alpha	2.33875e+09	7.94574e+08	8.2093e+08	7.23251e+08	1.204e+08	77578877	1.53743e+08	1.67613e+08	1.30067e+08	1.45173e+08	1.5355e+08	1.51231e+08	1.33161e+08	9.62658e+07	1.38626e+08	1.48096e+08	1.45054e+08	7.89739e+07	8.10384e+07	1.32573e+08	1.26694e+08	1.58917e+08
A0A060WFH2	Programmed cell death protein 4	5.09743e+07	1.62719e+07	1.87349e+07	1.59676e+07	2.92464e+06	1.26331e+06	3.24246e+06	2.6403e+06	2.81161e+06	3.3896e+06	4.8638e+06	2.21803e+06	3.27648e+06	0	4.66741e+06	3.70915e+06	0	2.24469e+06	3.51748e+06	3.57245e+06	2.48993e+06	4.143e+06
A0A060WFJ6	KH domain-containing protein	7.44283e+08	2.23595e+08	2.73579e+08	2.47109e+08	4.83517e+07	29532704	3.57341e+07	2.62405e+07	4.17253e+07	4.20106e+07	3.97032e+07	4.84397e+07	4.22861e+07	6.03475e+07	4.34151e+07	3.93879e+07	4.02807e+07	3.94241e+07	3.77717e+07	4.73644e+07	4.41672e+07	3.81006e+07
A0A060WFK6	Phosphoinositide phospholipase C	1.7092e+08	5.18819e+07	5.95748e+07	5.94631e+07	7.38711e+06	9035903	1.08203e+07	8.45101e+06	7.92451e+06	8.26305e+06	9.02842e+06	5.62259e+06	5.02784e+06	1.78527e+07	1.00973e+07	1.1946e+07	1.22781e+07	1.31911e+07	8.52121e+06	6.32235e+06	8.49469e+06	1.06557e+07
A0A060WFK7	FACT complex subunit	7.6203e+08	2.10673e+08	2.32698e+08	3.18658e+08	4.8042e+07	2.1792e+07	1.99168e+07	2.79819e+07	5.11528e+07	4.17877e+07	4.26719e+07	3.8187e+07	3.0863e+07	3.91311e+07	3.55973e+07	4.62479e+07	4.62857e+07	2.79794e+07	4.67029e+07	3.22559e+07	1.21045e+08	4.43894e+07
A0A060WFL6	Inositol polyphosphate 1-phosphatase-like	1.03675e+08	3.72506e+07	3.07468e+07	3.56776e+07	4.07162e+06	6.53529e+06	6.54111e+06	9.52705e+06	6.26929e+06	4.30621e+06	7.14143e+06	4.21073e+06	6.30744e+06	1.21316e+06	5.41262e+06	6.46138e+06	2.91714e+06	6.90446e+06	5.88785e+06	7.73589e+06	5.87132e+06	6.36095e+06
A0A060WFL9	Uncharacterized protein	4.26019e+08	1.5304e+08	1.28533e+08	1.44447e+08	2.43532e+07	27014260	2.51411e+07	2.14943e+07	2.62629e+07	2.87742e+07	1.33371e+07	2.05819e+07	2.35277e+07	2.5485e+07	2.15412e+07	2.406e+07	2.68086e+07	3.22788e+07	2.31942e+07	1.72081e+07	1.72561e+07	2.7701e+07
A0A060WFM5	eIF2B_5 domain-containing protein	1.35345e+09	5.04869e+08	4.52442e+08	3.96137e+08	8.23175e+07	9.39688e+07	8.05996e+07	9.30071e+07	9.48924e+07	6.00837e+07	8.32577e+07	7.24395e+07	7.22903e+07	6.91739e+07	8.62657e+07	6.90147e+07	6.5918e+07	6.19509e+07	7.10749e+07	5.61022e+07	6.46894e+07	7.64015e+07
A0A060WFN1	Glutathione transferase	5.85626e+09	1.8643e+09	2.15463e+09	1.83733e+09	3.36981e+08	3.01739e+08	2.67787e+08	3.22777e+08	2.99466e+08	3.35553e+08	3.10588e+08	4.44245e+08	2.95264e+08	3.45246e+08	3.88239e+08	3.7105e+08	3.18768e+08	2.59983e+08	3.35168e+08	2.14288e+08	3.39463e+08	3.69655e+08
A0A060WFN3	Uncharacterized protein	8.37579e+06	3.67179e+06	2.4305e+06	2.2735e+06	1.05471e+06	417632	982813	212959	1.00368e+06	0	392432	820756	848946	0	0	368369	0	0	906824	761895	604778	0
A0A060WFR7	Uncharacterized protein	5.07745e+07	2.0232e+07	1.2914e+07	1.76285e+07	3.88931e+06	2.76527e+06	3.1646e+06	1.43973e+06	4.8074e+06	4.1657e+06	2.41804e+06	3.40231e+06	2.41523e+06	2.36252e+06	2.31592e+06	0	2.53116e+06	1.61437e+06	4.23959e+06	3.17289e+06	3.16784e+06	2.90261e+06
A0A060WFS6	Apolipoprotein H	4.31453e+08	1.65416e+08	1.50278e+08	1.15759e+08	1.76565e+07	2.98999e+07	3.26806e+07	4.65791e+07	3.1588e+07	7.01231e+06	2.67734e+07	2.97797e+07	1.72469e+07	2.74147e+07	1.47367e+07	3.43268e+07	2.59315e+07	9.02788e+06	2.3431e+07	1.52137e+07	2.78648e+07	1.429e+07
A0A060WFS8	Uncharacterized protein	2.28692e+07	7.31996e+06	7.2836e+06	8.26561e+06	1.19145e+06	1.41105e+06	1.19028e+06	1.31758e+06	1.08682e+06	1.12279e+06	1.44933e+06	1.32994e+06	1.49741e+06	0	1.7179e+06	1.28902e+06	1.47024e+06	1.92616e+06	1.39191e+06	1.81123e+06	0	1.66608e+06
A0A060WFU5	Ras-related protein Rab-1A-like	1.11495e+09	3.16471e+08	3.82191e+08	4.16285e+08	2.60169e+07	81086944	1.46789e+07	5.76423e+06	9.14791e+07	9.74449e+07	4.19943e+07	8.84723e+07	7.50849e+07	7.4893e+07	9.60372e+07	5.70886e+06	8.17776e+07	7.39651e+07	5.45146e+07	3.72588e+07	8.41574e+07	8.46119e+07
A0A060WFU9	SH3_10 domain-containing protein	3.4675e+08	1.72507e+08	9.51256e+07	7.91176e+07	1.58804e+07	62953447	1.73535e+07	2.51798e+07	3.70993e+07	1.40408e+07	2.30797e+07	1.16305e+07	1.47474e+07	6.88413e+06	1.42858e+07	2.44982e+07	2.0198e+07	1.64644e+07	1.48518e+07	1.10546e+07	8.45212e+06	8.09668e+06
A0A060WFV7	RF_PROK_I domain-containing protein	1.71681e+08	5.6036e+07	5.6344e+07	5.93009e+07	1.14906e+07	14395468	0	0	1.53133e+07	1.48366e+07	4.81273e+06	1.43172e+07	7.85667e+06	1.60828e+07	1.32746e+07	0	1.25024e+07	1.17056e+07	7.05305e+06	5.2149e+06	1.38774e+07	8.94749e+06
A0A060WFW0	Signal transducer and activator of transcription	2.2536e+09	8.84275e+08	7.12038e+08	6.57291e+08	9.50293e+07	1.3526e+08	1.83358e+08	1.76174e+08	1.29777e+08	1.64676e+08	1.72724e+08	9.57074e+07	1.0373e+08	7.64603e+07	1.02965e+08	1.60451e+08	1.24692e+08	1.08052e+08	1.16007e+08	7.73861e+07	1.22784e+08	1.08371e+08
A0A060WFW3	Uncharacterized protein	1.56925e+09	6.22304e+08	4.86496e+08	4.60445e+08	1.08999e+08	8.80292e+07	1.08484e+08	1.66304e+08	7.16562e+07	7.88318e+07	7.7203e+07	7.87717e+07	1.03461e+08	5.12258e+07	9.56442e+07	8.01906e+07	1.07161e+08	8.46289e+07	7.37294e+07	4.74368e+07	5.91804e+07	8.83093e+07
A0A060WFW7	FtsJ domain-containing protein	5.0813e+08	8.12971e+07	1.93955e+08	2.32878e+08	1.38458e+07	4996252	2.96484e+07	1.79257e+07	4.49597e+06	1.03849e+07	2.19508e+07	6.86684e+06	2.91245e+07	0	5.80599e+07	7.7953e+07	8.51033e+07	8.88101e+07	6.91933e+06	3.37072e+07	0	1.83376e+07
A0A060WFW9	C2H2-type domain-containing protein	3.8935e+07	2.0347e+07	7.05928e+06	1.15288e+07	2.40638e+06	1.70854e+06	2.87589e+06	7.47425e+06	3.44915e+06	2.43277e+06	1.67396e+06	0	1.51216e+06	0	2.25577e+06	1.61739e+06	2.24564e+06	1.74261e+06	2.20158e+06	1.15747e+06	1.74991e+06	2.43156e+06
A0A060WFZ3	Microtubule-associated protein RP/EB family member 2	1.41424e+07	4.10034e+06	4.78879e+06	5.25332e+06	1.05875e+06	622847	522206	317339	853791	725412	0	1.11005e+06	1.48907e+06	0	1.53589e+06	653787	1.58e+06	1.631e+06	445061	631926	965338	0
A0A060WG14	Uncharacterized protein	1.93746e+08	6.49413e+07	6.4904e+07	6.39002e+07	1.42033e+07	10759557	1.02028e+07	8.29125e+06	1.24636e+07	9.02094e+06	1.11444e+07	9.99837e+06	9.5081e+06	8.81209e+06	1.33532e+07	1.20878e+07	1.2806e+07	1.06559e+07	8.82932e+06	9.33304e+06	1.31908e+07	9.0851e+06
A0A060WG38	AAA domain-containing protein	2.84697e+09	9.61217e+08	9.47788e+08	9.37968e+08	1.79504e+08	1.69359e+08	1.22289e+08	1.36961e+08	1.81881e+08	1.71222e+08	2.02115e+08	1.36206e+08	1.48668e+08	1.37481e+08	1.75623e+08	1.47694e+08	1.48205e+08	1.64739e+08	1.62947e+08	1.46817e+08	1.6408e+08	1.51179e+08
A0A060WG51	Uncharacterized protein	2.54229e+08	1.09675e+08	7.63261e+07	6.82279e+07	1.18712e+07	1.36168e+07	2.47048e+07	2.61582e+07	1.5018e+07	1.83066e+07	2.12819e+07	0	9.61933e+06	1.33735e+07	1.12477e+07	2.08037e+07	7.92182e+06	1.10638e+07	1.52863e+07	0	9.2176e+06	2.47384e+07
A0A060WG54	MOB kinase activator 1A	1.12501e+08	3.0114e+07	3.49162e+07	4.74706e+07	3.63091e+06	3.35878e+06	8.50497e+06	6.7341e+06	5.32169e+06	2.56352e+06	3.94872e+06	7.65627e+06	7.43621e+06	0	3.95097e+06	1.1924e+07	9.38722e+06	9.19986e+06	7.03816e+06	1.00722e+07	6.14636e+06	5.62682e+06
A0A060WG59	Uncharacterized protein	2.22691e+07	8.67683e+06	8.33804e+06	5.25418e+06	0	1.46935e+06	7.20748e+06	0	0	0	2.38794e+06	0	0	0	645974	5.30413e+06	0	0	1.91235e+06	1.15719e+06	945191	1.23945e+06
A0A060WG60	NAD(P)-bd_dom domain-containing protein	3.90876e+07	1.1221e+07	1.32067e+07	1.466e+07	1.96166e+06	2.30302e+06	0	0	3.58691e+06	3.36939e+06	5.01849e+06	6.34398e+06	1.84422e+06	0	0	0	4.23872e+06	2.81842e+06	0	3.40183e+06	917490	3.28351e+06
A0A060WG81	Peptidylprolyl isomerase	5.14454e+09	1.79175e+09	1.73072e+09	1.62207e+09	3.2922e+08	3.52451e+08	2.817e+08	2.71348e+08	3.10993e+08	2.46034e+08	2.35257e+08	3.40904e+08	3.01467e+08	2.91908e+08	3.18928e+08	2.42254e+08	3.05897e+08	3.17364e+08	2.38682e+08	2.02669e+08	2.88438e+08	2.69025e+08
A0A060WG96	Collagen-binding protein	1.50819e+09	5.25555e+08	4.51091e+08	5.3154e+08	7.0058e+07	1.02647e+08	7.76755e+07	9.58923e+07	8.39502e+07	9.53314e+07	5.3765e+07	8.19113e+07	4.66399e+07	9.35182e+07	9.38521e+07	8.14044e+07	8.5053e+07	1.22441e+08	1.02559e+08	6.17509e+07	6.96657e+07	9.00708e+07
A0A060WGB6	Epoxide hydrolase	4.47345e+07	1.09986e+07	0	3.3736e+07	0	0	0	0	0	1.09986e+07	0	0	0	0	0	0	1.33291e+07	0	0	0	1.23791e+07	8.02771e+06
A0A060WGC8	Activated RNA polymerase II transcriptional coactivator p15	1.87036e+09	5.89824e+08	6.72061e+08	6.08476e+08	1.1309e+08	9.04587e+07	6.73798e+07	7.14061e+07	1.21618e+08	1.25871e+08	1.04679e+08	1.27421e+08	1.29899e+08	9.52338e+07	1.34464e+08	8.03628e+07	9.49092e+07	9.79199e+07	9.48844e+07	1.10401e+08	1.02993e+08	1.07368e+08
A0A060WGC9	UDP-glucuronosyltransferase	7.43791e+09	2.55904e+09	2.67913e+09	2.19975e+09	4.1112e+08	4.74967e+08	4.66505e+08	3.40577e+08	3.66466e+08	4.99403e+08	4.89097e+08	5.91135e+08	4.64402e+08	3.72799e+08	3.85353e+08	3.76345e+08	3.67732e+08	4.20061e+08	3.45579e+08	2.63312e+08	4.13603e+08	3.89458e+08
A0A060WGF8	DAO domain-containing protein	4.95278e+09	1.45812e+09	1.53954e+09	1.95512e+09	2.96911e+08	2.43224e+08	1.61931e+08	1.90053e+08	2.63731e+08	3.02274e+08	2.87382e+08	2.18805e+08	1.92289e+08	1.73415e+08	3.72828e+08	2.94816e+08	2.37596e+08	3.14862e+08	2.76222e+08	3.66028e+08	4.14776e+08	3.45631e+08
A0A060WGG2	Uncharacterized protein	4.2507e+08	1.37669e+08	1.66395e+08	1.21006e+08	2.27764e+07	1.46456e+07	2.45849e+07	2.31496e+07	2.24446e+07	3.00676e+07	1.99609e+07	2.5734e+07	1.65995e+07	6.77466e+07	1.71233e+07	1.9231e+07	2.68572e+07	1.47548e+07	1.43494e+07	1.10322e+07	1.79591e+07	3.60535e+07
A0A060WGH6	Transitional endoplasmic reticulum ATPase	2.08428e+10	7.19942e+09	6.94536e+09	6.69798e+09	1.43846e+09	1.10452e+09	1.03161e+09	1.17297e+09	1.21986e+09	1.23201e+09	1.31798e+09	1.12115e+09	1.06993e+09	1.07934e+09	1.28667e+09	1.0703e+09	1.17699e+09	1.19004e+09	1.15671e+09	9.73205e+08	1.17391e+09	1.02713e+09
A0A060WGH9	Mnd1 domain-containing protein	1.05566e+09	3.22312e+08	3.58403e+08	3.74945e+08	7.3196e+07	28147910	5.2142e+07	4.20767e+07	5.35665e+07	7.31832e+07	6.78824e+07	6.90376e+07	6.36733e+07	4.57842e+07	6.34005e+07	4.86254e+07	6.63864e+07	6.94655e+07	5.09572e+07	4.33076e+07	7.99436e+07	6.48843e+07
A0A060WGJ4	Tryptophan 2,3-dioxygenase	1.4098e+09	4.82855e+08	4.27939e+08	4.99003e+08	7.50301e+07	4.65159e+07	1.53186e+08	7.29795e+07	5.04314e+07	8.47118e+07	1.20084e+08	7.00339e+07	5.89516e+07	4.33044e+07	6.27555e+07	7.28095e+07	1.00596e+08	5.6333e+07	5.93188e+07	4.21657e+07	1.5039e+08	9.02002e+07
A0A060WGJ7	Uncharacterized protein	5.05568e+07	1.66013e+07	1.56706e+07	1.82849e+07	2.99721e+06	2.54777e+06	2.11277e+06	2.57844e+06	2.99246e+06	3.37266e+06	3.40246e+06	3.48788e+06	2.63681e+06	0	3.18981e+06	2.95368e+06	2.03043e+06	3.11096e+06	2.58932e+06	3.03927e+06	3.64832e+06	3.86662e+06
A0A060WGJ8	Uncharacterized protein	5.6102e+10	1.98937e+10	2.14284e+10	1.47799e+10	4.20047e+09	2.64367e+09	2.42361e+09	3.82644e+09	2.94265e+09	3.85682e+09	3.36259e+09	3.00874e+09	4.32114e+09	3.86305e+09	3.91271e+09	2.96015e+09	2.45809e+09	2.4997e+09	2.06454e+09	1.84594e+09	2.94295e+09	2.96869e+09
A0A060WGK7	Sorting nexin	7.18827e+08	2.33756e+08	2.26e+08	2.59071e+08	3.98364e+07	3.96993e+07	3.74069e+07	3.09457e+07	3.79896e+07	4.78779e+07	3.75463e+07	3.7099e+07	3.47919e+07	2.52309e+07	4.67029e+07	4.46287e+07	4.49536e+07	4.45096e+07	4.06796e+07	4.20015e+07	3.91591e+07	4.77679e+07
A0A060WGK9	Protein transport protein SEC23	1.56366e+09	5.29502e+08	5.90377e+08	4.43776e+08	1.28663e+08	5.98791e+07	9.47236e+07	7.07936e+07	6.75441e+07	1.07899e+08	1.01735e+08	8.07024e+07	1.07312e+08	7.62719e+07	1.34104e+08	9.0251e+07	6.38311e+07	8.00025e+07	8.05865e+07	3.75261e+07	9.94516e+07	8.23783e+07
A0A060WGP8	Uncharacterized protein	5.01357e+08	1.97452e+08	1.59739e+08	1.44167e+08	4.71268e+07	2.03227e+07	3.04433e+07	4.94354e+07	2.19148e+07	2.82088e+07	4.87306e+07	2.27003e+07	1.64859e+07	2.09651e+07	1.70074e+07	3.38497e+07	2.77671e+07	1.398e+07	3.04808e+07	2.93574e+07	1.74054e+07	2.51758e+07
A0A060WGR3	GOLD domain-containing protein	3.61702e+09	1.3254e+09	1.18123e+09	1.11039e+09	1.89024e+08	224166409	2.49571e+08	2.00184e+08	2.51869e+08	2.10587e+08	1.84763e+08	2.00239e+08	2.12118e+08	2.16776e+08	1.7277e+08	1.94562e+08	2.17907e+08	2.08288e+08	1.79186e+08	1.66538e+08	1.57941e+08	1.80527e+08
A0A060WGR4	Heterogeneous nuclear ribonucleoprotein K	1.70034e+09	6.84161e+08	5.12727e+08	5.03447e+08	9.25534e+07	1.90223e+08	9.26987e+07	1.14169e+08	1.06402e+08	8.81156e+07	9.62102e+07	9.83656e+07	8.60472e+07	3.86883e+07	9.04835e+07	1.02932e+08	9.67874e+07	9.99459e+07	7.14616e+07	7.55887e+07	6.90023e+07	9.06609e+07
A0A060WGT4	RNA helicase	5.70951e+09	1.86749e+09	1.9619e+09	1.88012e+09	3.33657e+08	3.34682e+08	2.375e+08	2.8096e+08	3.5319e+08	3.27504e+08	3.42482e+08	3.68277e+08	3.67419e+08	2.5038e+08	3.6483e+08	2.68511e+08	2.93075e+08	2.9866e+08	2.96546e+08	2.964e+08	3.28855e+08	3.66586e+08
A0A060WGT5	Uncharacterized protein	2.72423e+08	7.24595e+07	8.55588e+07	1.14405e+08	1.31924e+07	13516436	8.818e+06	1.05347e+07	1.06371e+07	1.57609e+07	1.606e+07	1.81652e+07	8.41281e+06	1.42964e+07	1.65134e+07	1.2111e+07	1.10446e+07	1.55006e+07	2.82629e+07	2.31882e+07	2.07696e+07	1.56387e+07
A0A060WGT7	26S proteasome non-ATPase regulatory subunit 5	3.6319e+08	1.07574e+08	1.25443e+08	1.30172e+08	1.95336e+07	1.95089e+07	1.4053e+07	9.23275e+06	2.35593e+07	2.16868e+07	2.31907e+07	2.17065e+07	2.17464e+07	9.72049e+06	2.64499e+07	2.26287e+07	1.68658e+07	2.55219e+07	2.3807e+07	2.17579e+07	2.01402e+07	2.20797e+07
A0A060WGU2	Phospholipase B-like	5.60531e+07	2.06006e+07	1.01864e+07	2.5266e+07	2.31119e+06	2.71729e+06	3.8522e+06	2.11249e+06	3.67325e+06	5.93422e+06	0	4.11378e+06	3.13389e+06	0	2.93872e+06	0	1.41153e+07	4.67015e+06	1.11581e+06	1.73115e+06	3.63356e+06	0
A0A060WGU3	60S ribosomal protein L28	1.68287e+09	6.25045e+08	5.50604e+08	5.07216e+08	9.61552e+07	8.87749e+07	8.67097e+07	1.40115e+08	1.15527e+08	9.77627e+07	1.23599e+08	9.58054e+07	9.33622e+07	6.06702e+07	9.71846e+07	7.99827e+07	9.0481e+07	9.08694e+07	8.26462e+07	6.92191e+07	8.03511e+07	9.36496e+07
A0A060WGU6	Angiotensin 1-10	9.53166e+08	3.67046e+08	2.65598e+08	3.20522e+08	3.8077e+07	7.02466e+07	9.31078e+07	4.86126e+07	4.61386e+07	7.0863e+07	5.38937e+07	4.47941e+07	4.32327e+07	1.24523e+07	5.93665e+07	5.18591e+07	5.7897e+07	7.11999e+07	5.78555e+07	4.01113e+07	4.0457e+07	5.30014e+07
A0A060WGU9	Fibrinogen C-terminal domain-containing protein	1.81572e+09	6.18557e+08	5.51272e+08	6.45892e+08	1.18509e+08	1.27951e+08	7.65876e+07	8.76729e+07	9.27163e+07	1.1512e+08	8.23312e+07	1.06595e+08	1.12892e+08	7.52314e+07	1.02156e+08	7.20664e+07	1.16927e+08	1.17691e+08	9.38366e+07	7.29252e+07	1.10965e+08	1.33547e+08
A0A060WGX8	Dolichyl-diphosphooligosaccharide--protein glycotransferase	8.12292e+06	854109	1.70165e+06	5.56716e+06	0	345581	431627	0	76901	0	273926	212266	260668	601789	0	352998	2.25489e+06	1.98944e+06	275361	571852	475622	0
A0A060WGY5	Roc domain-containing protein	2.60221e+08	9.16904e+07	7.0632e+07	9.78991e+07	1.89501e+07	8.01221e+06	8.94091e+06	4.95853e+06	3.32682e+07	1.75605e+07	5.98755e+06	7.14857e+06	9.49515e+06	2.03465e+07	6.88953e+06	2.07647e+07	1.22295e+07	9.92737e+06	1.43844e+07	1.32857e+07	3.6738e+07	1.13342e+07
A0A060WGY6	Tyrosine aminotransferase	1.27086e+09	4.53771e+08	3.93205e+08	4.23886e+08	8.48716e+07	9.68088e+07	7.88653e+07	5.75509e+07	6.28081e+07	7.28667e+07	7.80784e+07	6.84275e+07	8.51714e+07	3.45833e+07	8.52181e+07	4.17266e+07	6.28149e+07	7.78483e+07	6.24702e+07	5.29923e+07	7.48114e+07	9.29484e+07
A0A060WGZ1	Tetratricopeptide repeat protein 38	7.65393e+08	2.15578e+08	2.26925e+08	3.2289e+08	2.55629e+07	1.43025e+07	2.45533e+07	5.65793e+07	1.94075e+07	7.51721e+07	3.90019e+07	6.7717e+06	3.47361e+07	3.88596e+07	7.35879e+07	3.39681e+07	3.20327e+07	1.61025e+07	7.54165e+07	7.18232e+07	5.91043e+07	6.84111e+07
A0A060WGZ4	Signal recognition particle 54 kDa protein	1.67414e+10	6.52262e+09	5.03801e+09	5.18075e+09	7.5863e+08	7.83694e+08	1.57973e+09	1.31471e+09	1.04121e+09	1.04464e+09	1.03389e+09	6.00842e+08	7.91645e+08	3.65759e+08	9.70192e+08	1.27568e+09	1.07058e+09	8.24933e+08	1.01454e+09	9.45411e+08	5.11484e+08	8.13793e+08
A0A060WGZ9	Proteasome subunit alpha type	5.35591e+09	1.93254e+09	1.72722e+09	1.69615e+09	2.99796e+08	3.21316e+08	2.75217e+08	3.47876e+08	3.58154e+08	3.30183e+08	3.28167e+08	2.19701e+08	2.39175e+08	2.69523e+08	3.33518e+08	3.37139e+08	2.8085e+08	3.10209e+08	2.96844e+08	2.64176e+08	2.7529e+08	2.68777e+08
A0A060WH16	Uncharacterized protein	4.73464e+08	1.56222e+08	1.61338e+08	1.55904e+08	2.50238e+07	1.97655e+07	1.93259e+07	2.97635e+07	2.82531e+07	3.40902e+07	3.16062e+07	2.84935e+07	2.30446e+07	2.10607e+07	2.81273e+07	2.90053e+07	2.83638e+07	2.48198e+07	2.57424e+07	2.29411e+07	2.50292e+07	2.9008e+07
A0A060WH18	HTH cro/C1-type domain-containing protein	2.69086e+08	1.00044e+08	8.97008e+07	7.93411e+07	1.80475e+07	13874456	1.70621e+07	1.74552e+07	1.66104e+07	1.69945e+07	1.62786e+07	1.1017e+07	1.3209e+07	1.85189e+07	1.54349e+07	1.52424e+07	1.46815e+07	1.65923e+07	1.15318e+07	1.07753e+07	1.2545e+07	1.32153e+07
A0A060WH21	Cytochrome c oxidase subunit 7B, mitochondrial-like	4.24308e+08	1.6483e+08	1.44664e+08	1.14813e+08	1.92329e+07	41573420	2.00281e+07	1.27864e+07	5.00757e+07	2.11339e+07	1.65993e+07	1.84546e+07	1.5835e+07	4.71082e+07	1.91171e+07	2.75503e+07	1.72762e+07	1.73768e+07	1.89723e+07	2.59158e+07	1.54302e+07	1.98415e+07
A0A060WH24	IF rod domain-containing protein	1.11396e+08	3.7612e+07	3.75749e+07	3.62094e+07	8.03492e+06	5920504	4.43758e+06	2.71743e+06	6.98889e+06	9.51267e+06	7.08035e+06	7.43813e+06	5.44575e+06	8.73832e+06	5.52465e+06	3.34769e+06	4.652e+06	2.16737e+06	7.09953e+06	4.93423e+06	1.00665e+07	7.28973e+06
A0A060WH35	IF rod domain-containing protein	8.61554e+08	3.29958e+08	3.66399e+08	1.65197e+08	8.15648e+07	33734433	8.30934e+07	1.9243e+07	7.81224e+07	3.42002e+07	5.57436e+07	5.04996e+07	4.91506e+07	1.37149e+08	0	7.38558e+07	4.40484e+07	0	2.31e+07	2.78178e+07	0	7.02307e+07
A0A060WH55	Mitochondrial import receptor subunit TOM6 homolog	1.77223e+08	4.11193e+07	4.70145e+07	8.90891e+07	8.68766e+06	6.14052e+06	6.82663e+06	9.20323e+06	6.71561e+06	3.54569e+06	7.56658e+06	1.10269e+07	6.22794e+06	9.49777e+06	4.71694e+06	7.97844e+06	5.38308e+06	8.48189e+06	5.95852e+07	6.20382e+06	8.04709e+06	1.38797e+06
A0A060WH67	Uncharacterized protein	1.95239e+08	6.49397e+07	6.21823e+07	6.81169e+07	1.11602e+07	10639671	1.19886e+07	1.07679e+07	1.09124e+07	9.47095e+06	1.40207e+07	7.75931e+06	9.15342e+06	8.37939e+06	9.46825e+06	1.34012e+07	9.28346e+06	1.60138e+07	9.38858e+06	1.00397e+07	1.13566e+07	1.20348e+07
A0A060WH70	Mevalonate kinase	2.62717e+08	1.26942e+08	7.88984e+07	5.68765e+07	1.76482e+07	1.43937e+07	1.18423e+07	7.0486e+07	7.09617e+06	5.47545e+06	7.64078e+06	7.83731e+06	1.65447e+07	2.22263e+07	5.38805e+06	1.92613e+07	4.8455e+06	1.80361e+07	7.02763e+06	7.37465e+06	1.60565e+07	3.53614e+06
A0A060WH91	Uncharacterized protein	1.23307e+10	4.32382e+09	3.99296e+09	4.01392e+09	7.63391e+08	8.11953e+08	5.63755e+08	7.62188e+08	7.12064e+08	7.1047e+08	6.91797e+08	7.39805e+08	5.88885e+08	6.64094e+08	7.11272e+08	5.97106e+08	7.76784e+08	6.98503e+08	6.41228e+08	5.04417e+08	7.21086e+08	6.71904e+08
A0A060WHB0	Peptidylprolyl isomerase	4.26943e+09	1.54301e+09	1.45935e+09	1.26706e+09	2.89948e+08	2.76934e+08	2.18649e+08	3.65559e+08	1.96309e+08	1.95614e+08	1.86432e+08	3.08106e+08	3.42853e+08	1.6403e+08	2.65817e+08	1.92114e+08	2.28053e+08	2.44031e+08	1.88459e+08	1.49747e+08	2.11137e+08	2.45637e+08
A0A060WHC7	Clusterin	1.01564e+09	3.46168e+08	4.19881e+08	2.49592e+08	4.57918e+07	22176629	5.89884e+07	3.61746e+07	1.57683e+08	2.53536e+07	7.10709e+07	2.15057e+07	3.84029e+07	8.12896e+07	8.13374e+07	1.26275e+08	4.10728e+07	3.14229e+07	6.81284e+07	4.79463e+07	2.18206e+07	3.92014e+07
A0A060WHF0	Activation peptide	1.99863e+09	8.72731e+08	5.62291e+08	5.6361e+08	1.28238e+08	1.55962e+08	1.60766e+08	1.81802e+08	1.35281e+08	1.10682e+08	8.82481e+07	8.168e+07	7.65748e+07	1.05522e+08	1.11227e+08	9.90388e+07	1.23824e+08	1.2738e+08	8.79577e+07	7.19664e+07	8.10817e+07	7.14001e+07
A0A060WHG6	Oxoglutarate dehydrogenase	2.34296e+09	7.42358e+08	7.96675e+08	8.03932e+08	1.43876e+08	81071940	8.06501e+07	9.36511e+07	1.60057e+08	1.83052e+08	9.96036e+07	1.7451e+08	1.55476e+08	1.1445e+08	1.65364e+08	8.72712e+07	1.39146e+08	1.63988e+08	8.50563e+07	1.47527e+08	1.37055e+08	1.31161e+08
A0A060WHH1	Uncharacterized protein	1.41792e+09	4.98794e+08	4.1628e+08	5.0285e+08	8.32219e+07	7.70568e+07	6.55194e+07	8.31414e+07	1.00935e+08	8.89203e+07	6.97656e+07	5.7071e+07	6.88595e+07	5.13988e+07	9.32019e+07	7.59831e+07	9.00992e+07	8.31896e+07	7.69832e+07	8.08004e+07	7.56749e+07	9.61021e+07
A0A060WHH2	N-acetyltransferase domain-containing protein	5.90567e+07	1.96779e+07	1.70379e+07	2.23409e+07	4.99355e+06	2.19759e+06	3.28854e+06	2.19901e+06	2.66381e+06	4.3354e+06	3.32187e+06	3.98059e+06	0	0	6.00186e+06	3.73359e+06	8.86207e+06	4.36341e+06	3.89838e+06	1.15786e+06	0	4.05922e+06
A0A060WHH8	Junction plakoglobin	2.85481e+09	1.05203e+09	9.27717e+08	8.75067e+08	1.89423e+08	1.79193e+08	1.50843e+08	1.44722e+08	2.40402e+08	1.47446e+08	1.9609e+08	1.65411e+08	1.6308e+08	1.16295e+08	1.10158e+08	1.76682e+08	1.5916e+08	1.32587e+08	1.6254e+08	1.18814e+08	1.22754e+08	1.79211e+08
A0A060WHI0	Aminopeptidase	3.67471e+09	1.23363e+09	1.1582e+09	1.28288e+09	2.11339e+08	1.74546e+08	2.00523e+08	1.78825e+08	2.10963e+08	2.57435e+08	2.47287e+08	1.62697e+08	2.04303e+08	1.28017e+08	2.03459e+08	2.12435e+08	2.13576e+08	2.43356e+08	2.08669e+08	1.96431e+08	1.77477e+08	2.4337e+08
A0A060WHI5	Uncharacterized protein	3.65833e+09	1.13243e+09	1.21971e+09	1.30618e+09	2.1531e+08	1.4356e+08	1.06922e+08	2.31139e+08	2.05354e+08	2.30145e+08	2.09996e+08	2.17664e+08	1.38757e+08	1.6983e+08	2.91969e+08	1.91497e+08	2.29268e+08	2.1678e+08	2.01655e+08	2.41352e+08	2.13424e+08	2.03705e+08
A0A060WHL4	CARD domain-containing protein	1.30932e+08	5.55295e+07	3.75965e+07	3.78057e+07	8.72414e+06	11846167	9.45438e+06	1.02942e+07	1.10355e+07	4.1751e+06	6.58331e+06	7.78881e+06	8.09104e+06	0	9.41738e+06	5.71593e+06	5.84671e+06	6.4527e+06	8.58439e+06	4.209e+06	6.78231e+06	5.93057e+06
A0A060WHM5	Proteasome assembly chaperone 3-like	1.26806e+07	4.89196e+06	3.85311e+06	3.93553e+06	1.22476e+06	1.55622e+06	0	0	998932	1.11205e+06	0	1.20936e+06	1.04958e+06	0	1.59417e+06	0	858241	1.40044e+06	1.1438e+06	0	533055	0
A0A060WHN1	Nucleoside diphosphate kinase	3.67702e+07	7.47224e+06	1.2144e+07	1.7154e+07	2.31475e+06	2521068	0	0	2.63642e+06	0	0	2.54047e+06	997119	1.81421e+06	3.56385e+06	3.22832e+06	1.6859e+06	4.06967e+06	3.7665e+06	4.79281e+06	2.83913e+06	0
A0A060WHN3	Elongation factor Ts, mitochondrial	4.528e+08	1.23035e+08	1.72933e+08	1.56832e+08	2.31964e+07	1.3167e+07	1.82962e+07	2.51754e+07	1.47321e+07	2.84678e+07	3.10761e+07	3.69776e+07	3.31196e+07	1.43068e+07	2.66612e+07	3.07921e+07	1.59096e+07	1.50085e+07	3.06231e+07	2.32441e+07	3.59657e+07	3.6081e+07
A0A060WHN4	Dehydrogenase/reductase 7B	1.24384e+08	3.62081e+07	3.95792e+07	4.85967e+07	8.25198e+06	0	5.24414e+06	6.70883e+06	7.59268e+06	8.41044e+06	7.39802e+06	9.26941e+06	8.52224e+06	0	8.47019e+06	5.91931e+06	6.46134e+06	8.32148e+06	6.83224e+06	9.42113e+06	1.0023e+07	7.53747e+06
A0A060WHP8	Apolipoprotein H	3.55448e+08	9.7882e+07	1.045e+08	1.53067e+08	6.55352e+06	9.91258e+06	1.10506e+07	2.45787e+07	2.16085e+07	2.41782e+07	1.29033e+07	2.72975e+07	1.34225e+07	1.25818e+07	2.86859e+07	9.60845e+06	3.59591e+07	4.89898e+07	9.40908e+06	1.32766e+07	3.60734e+07	9.35875e+06
A0A060WHQ0	Uncharacterized protein	3.20171e+08	9.35777e+07	1.06251e+08	1.20343e+08	1.86752e+07	1.05169e+07	1.05616e+07	1.44891e+07	1.54257e+07	2.39091e+07	2.18809e+07	1.92001e+07	2.03259e+07	2.84754e+06	2.01462e+07	2.18502e+07	1.76123e+07	1.62885e+07	1.90862e+07	2.12738e+07	2.47124e+07	2.13695e+07
A0A060WHQ2	Elongation factor 1-alpha	8.26863e+07	3.5124e+07	1.35372e+07	3.40251e+07	4.37631e+06	962571	5.0755e+06	1.4623e+07	4.04608e+06	6.04063e+06	0	3.17701e+06	3.92767e+06	0	6.43255e+06	0	6.47212e+06	3.68881e+06	6.65064e+06	5.50385e+06	5.77077e+06	5.93887e+06
A0A060WHR5	Acyl-CoA_ox_N domain-containing protein	3.966e+09	1.16356e+09	1.39678e+09	1.40566e+09	2.2608e+08	1.2655e+08	1.47887e+08	1.68533e+08	2.28671e+08	2.65839e+08	2.88109e+08	2.16888e+08	1.9417e+08	1.7819e+08	3.1236e+08	2.07066e+08	2.54456e+08	2.07993e+08	2.34444e+08	2.53773e+08	2.56126e+08	1.98868e+08
A0A060WHS1	F-actin-capping protein subunit beta	4.68211e+09	1.66396e+09	1.5398e+09	1.47834e+09	2.89684e+08	2.15122e+08	2.65539e+08	2.15202e+08	3.80885e+08	2.97534e+08	2.94183e+08	2.53622e+08	2.22343e+08	1.98324e+08	2.77764e+08	2.93566e+08	2.26057e+08	2.83724e+08	2.56267e+08	2.59046e+08	2.09794e+08	2.43452e+08
A0A060WHS6	Lysine--tRNA ligase	8.33438e+07	4.12707e+07	1.95602e+07	2.2513e+07	8.2574e+06	1.03168e+07	8.3426e+06	4.26225e+06	4.0998e+06	5.99182e+06	573025	2.13205e+06	1.81795e+06	0	9.69135e+06	5.34581e+06	2.87894e+06	1.28709e+06	9.5041e+06	4.4935e+06	2.62385e+06	1.72549e+06
A0A060WHT6	Transket_pyr domain-containing protein	1.0037e+09	3.04747e+08	3.75571e+08	3.23384e+08	5.74661e+07	3.18475e+07	4.36429e+07	5.50486e+07	6.15744e+07	5.51674e+07	4.88993e+07	7.74622e+07	6.72494e+07	8.14598e+07	5.16873e+07	4.88134e+07	4.57021e+07	7.3352e+07	3.31412e+07	5.29555e+07	5.83755e+07	5.98574e+07
A0A060WHU1	Uncharacterized protein	1.29328e+08	4.28372e+07	4.48918e+07	4.1599e+07	9.89923e+06	8.72127e+06	0	6.4506e+06	9.54977e+06	8.21633e+06	6.15813e+06	7.06262e+06	7.34373e+06	1.06106e+07	8.64778e+06	5.06892e+06	7.89215e+06	7.75178e+06	8.95901e+06	7.57198e+06	7.22617e+06	2.19786e+06
A0A060WHU4	HABP4_PAI-RBP1 domain-containing protein	8.30091e+08	3.02525e+08	2.65927e+08	2.6164e+08	5.25672e+07	52722698	4.1543e+07	4.83558e+07	6.66892e+07	4.06468e+07	3.57499e+07	4.80179e+07	4.04493e+07	3.94031e+07	6.76187e+07	3.46876e+07	5.7057e+07	3.8899e+07	5.74787e+07	3.73707e+07	3.30651e+07	3.77691e+07
A0A060WHV4	Maleylacetoacetate isomerase	1.19078e+10	4.0025e+09	3.88506e+09	4.02022e+09	6.19396e+08	5.50441e+08	5.97386e+08	5.05058e+08	9.39891e+08	7.90332e+08	7.06106e+08	7.43567e+08	5.43463e+08	7.82676e+08	4.46828e+08	6.62418e+08	6.73735e+08	6.93279e+08	5.33956e+08	7.47192e+08	6.91958e+08	6.80102e+08
A0A060WHW2	MYND-type domain-containing protein	3.48011e+07	1.16726e+07	9.63678e+06	1.34918e+07	3.10603e+06	1584240	688450	188590	3.28571e+06	2.81954e+06	0	2.43107e+06	1.84659e+06	2.16246e+06	3.19665e+06	0	1.72189e+06	1.85572e+06	3.18517e+06	1.82529e+06	2.52568e+06	2.37807e+06
A0A060WHX5	Profilin	3.91983e+09	1.28887e+09	1.25922e+09	1.37174e+09	2.29434e+08	1.69818e+08	2.09398e+08	2.4009e+08	2.23061e+08	2.17067e+08	2.49753e+08	1.83408e+08	1.92782e+08	2.05974e+08	2.11648e+08	2.15652e+08	2.42e+08	2.04295e+08	2.20023e+08	2.13054e+08	2.26912e+08	2.65458e+08
A0A060WHY2	Ubiquitinyl hydrolase 1	1.13968e+08	3.88533e+07	4.04136e+07	3.47007e+07	0	8069158	9.40711e+06	1.2243e+07	8.45219e+06	681900	1.07018e+07	0	0	4.6743e+06	1.5155e+07	9.88258e+06	0	0	1.06466e+07	8.90303e+06	0	1.51511e+07
A0A060WHZ0	G6PD_N domain-containing protein	6.63655e+08	2.38609e+08	1.89506e+08	2.3554e+08	3.11523e+07	3.6845e+07	2.95832e+07	4.30006e+07	5.41941e+07	4.3834e+07	3.83789e+07	2.66029e+07	3.16642e+07	1.583e+07	2.95631e+07	4.74668e+07	2.74558e+07	3.42639e+07	4.96483e+07	4.69042e+07	3.89219e+07	3.83461e+07
A0A060WHZ6	m7GpppX diphosphatase	2.14874e+08	7.38704e+07	7.04148e+07	7.0589e+07	1.40437e+07	1.25141e+07	1.22118e+07	7.84086e+06	1.57674e+07	1.14926e+07	9.59143e+06	1.07586e+07	1.22947e+07	7.4613e+06	1.32947e+07	1.70141e+07	1.04598e+07	1.04799e+07	1.50005e+07	1.28249e+07	1.01339e+07	1.169e+07
A0A060WI15	MIF4G domain-containing protein	5.77734e+07	2.03222e+07	1.82121e+07	1.92392e+07	2.86524e+06	2.97433e+06	2.42952e+06	4.19942e+06	4.49709e+06	3.35661e+06	2.71062e+06	2.48816e+06	2.35176e+06	4.92954e+06	2.58186e+06	3.15011e+06	2.96415e+06	3.124e+06	3.65496e+06	2.35781e+06	3.25961e+06	3.87865e+06
A0A060WI24	ATP-dependent 6-phosphofructokinase	2.18584e+08	6.87668e+07	8.08704e+07	6.89463e+07	1.10889e+07	11053326	1.30135e+07	5.29474e+06	1.52708e+07	1.30456e+07	1.04196e+07	7.61159e+06	1.08217e+07	2.17849e+07	1.20332e+07	1.81994e+07	1.2331e+07	9.81704e+06	1.35468e+07	1.08165e+07	1.21247e+07	1.03103e+07
A0A060WI27	Procollagen-proline 4-dioxygenase	1.05471e+07	4.57606e+06	922863	5.04815e+06	770362	0	0	531072	1.27264e+06	2.00199e+06	0	0	0	0	922863	0	1.08715e+06	2.38193e+06	0	0	1.57907e+06	0
A0A060WI33	Uncharacterized protein	2.2724e+07	6.00395e+06	1.15642e+07	5.15584e+06	0	3.3418e+06	953713	1.70844e+06	0	0	2.89556e+06	1.33689e+06	3.90438e+06	0	2.14527e+06	1.2821e+06	2.13588e+06	0	789840	0	885769	1.34435e+06
A0A060WI44	HABP4_PAI-RBP1 domain-containing protein	7.77378e+08	2.88855e+08	2.61832e+08	2.26691e+08	5.00592e+07	5.26171e+07	4.70601e+07	3.53886e+07	6.87727e+07	3.49576e+07	3.46437e+07	3.41478e+07	3.69821e+07	4.2377e+07	5.15768e+07	6.21047e+07	4.554e+07	4.14269e+07	4.10839e+07	3.31382e+07	3.77531e+07	2.77491e+07
A0A060WI54	Fatty acid-binding protein 2	1.13873e+09	3.44501e+08	3.02313e+08	4.91918e+08	4.55328e+07	8.14667e+07	4.34393e+07	6.9619e+07	5.86841e+07	4.57589e+07	3.4425e+07	3.51695e+07	5.4291e+07	1.42772e+07	4.92084e+07	1.14942e+08	8.11186e+07	1.17845e+08	4.50421e+07	8.68286e+07	9.11635e+07	6.99203e+07
A0A060WI57	Uncharacterized protein	9.60677e+06	3.15887e+06	3.45593e+06	2.99197e+06	744402	0	617567	510303	0	1.2866e+06	987570	0	0	0	0	2.46836e+06	784222	991092	0	0	0	1.21665e+06
A0A060WI63	Eukaryotic translation initiation factor 3 subunit L	4.38216e+09	1.48267e+09	1.45742e+09	1.44206e+09	2.67151e+08	250578482	1.99139e+08	2.16016e+08	2.89142e+08	2.60643e+08	2.6974e+08	2.48613e+08	2.17269e+08	2.02195e+08	2.97087e+08	2.2252e+08	2.31309e+08	2.70554e+08	2.46556e+08	2.19489e+08	2.40293e+08	2.33863e+08
A0A060WI78	Uncharacterized protein	2.50839e+07	1.59156e+07	1.41182e+06	7.75643e+06	0	5.76992e+06	3.45838e+06	0	5.65553e+06	1.03177e+06	0	1.41182e+06	0	0	0	0	1.18686e+06	0	807164	2.10371e+06	941003	2.7177e+06
A0A060WI79	Uncharacterized protein	3.3122e+08	1.43833e+08	9.62619e+07	9.11253e+07	2.64132e+07	1.27772e+07	2.26457e+07	4.44257e+07	1.42513e+07	2.33196e+07	1.82997e+07	1.72469e+07	1.63757e+07	1.26206e+07	2.34878e+07	8.2313e+06	1.43653e+07	1.27047e+07	1.53182e+07	1.53011e+07	1.28623e+07	2.05737e+07
A0A060WI80	Uncharacterized protein	1.70168e+08	6.4311e+07	5.07098e+07	5.51476e+07	8.40136e+06	6.66683e+06	1.16638e+07	5.98762e+06	2.16879e+07	9.90348e+06	6.96579e+06	1.30297e+07	8.42908e+06	3.05963e+06	7.36636e+06	1.18592e+07	5.42053e+06	7.07587e+06	1.4526e+07	1.00131e+07	5.01456e+06	1.30976e+07
A0A060WI81	Uncharacterized protein	1.18097e+08	3.80469e+07	4.29137e+07	3.71366e+07	1.00549e+07	6.61433e+06	7.9831e+06	4.05761e+06	6.59162e+06	2.74538e+06	8.00862e+06	7.56355e+06	7.2799e+06	5.80088e+06	6.62157e+06	7.63922e+06	3.21191e+06	4.55481e+06	6.55713e+06	9.64811e+06	6.63873e+06	6.52592e+06
A0A060WI82	Methenyltetrahydrofolate cyclohydrolase	7.05203e+07	2.65973e+07	2.78034e+07	1.61196e+07	4.24717e+06	2686638	2.94957e+06	9.67152e+06	5.26581e+06	1.77658e+06	3.04824e+06	3.88698e+06	5.49968e+06	9.54399e+06	1.67212e+06	4.15237e+06	2.10564e+06	3.09652e+06	1.29265e+06	2.61965e+06	3.93413e+06	3.07105e+06
A0A060WI86	E3 UFM1-protein ligase 1	1.80488e+08	6.17412e+07	5.76904e+07	6.1056e+07	1.01278e+07	1.01242e+07	1.15565e+07	8.49059e+06	1.07796e+07	1.06624e+07	8.19603e+06	9.04613e+06	9.18859e+06	7.54259e+06	1.09248e+07	1.27923e+07	1.29076e+07	1.31151e+07	1.04786e+07	6.98166e+06	6.87916e+06	1.06938e+07
A0A060WI94	HTH La-type RNA-binding domain-containing protein	1.79307e+07	1.02747e+07	5.34199e+06	2.31396e+06	2.1716e+06	2711328	1.58575e+06	0	3.80602e+06	0	1.0124e+06	1.60282e+06	835297	0	0	1.89147e+06	0	0	1.28234e+06	0	1.03161e+06	0
A0A060WIA4	SOCS box domain-containing protein	0	0	0	0	0	0	0	0	0	0	0	0	0	0	0	0	0	0	0	0	0	0
A0A060WIC1	SERPIN domain-containing protein	2.81449e+09	1.13358e+09	8.94846e+08	7.86064e+08	2.01482e+08	1.97248e+08	1.8986e+08	2.21012e+08	1.75528e+08	1.48451e+08	1.0533e+08	1.99744e+08	1.47231e+08	1.16306e+08	1.73637e+08	1.52598e+08	1.23843e+08	1.89996e+08	1.38525e+08	7.01686e+07	1.57581e+08	1.05951e+08
A0A060WIC3	Glucose-6-phosphatase	1.80835e+08	6.56395e+07	5.16152e+07	6.35804e+07	1.11305e+07	6.28786e+06	8.82409e+06	1.29348e+07	7.62763e+06	1.88345e+07	2.07687e+07	8.00766e+06	5.13874e+06	4.65353e+06	6.22009e+06	6.82646e+06	4.17962e+06	1.30535e+07	1.00751e+07	9.96613e+06	1.62368e+07	1.00692e+07
A0A060WID1	Immunoglobulin-binding protein 1-like	4.12783e+07	1.07822e+07	1.30923e+07	1.74038e+07	1.75714e+06	0	1.03622e+06	2.16162e+06	2.7681e+06	3.05916e+06	2.42172e+06	2.73446e+06	2.67615e+06	0	2.77079e+06	2.48914e+06	3.77123e+06	2.21173e+06	3.82779e+06	3.57421e+06	2.08089e+06	1.93798e+06
A0A060WID4	Phe-4-monooxygenase	3.72198e+10	1.28373e+10	1.30195e+10	1.1363e+10	3.66851e+09	1.38897e+09	1.60253e+09	1.82327e+09	2.5175e+09	1.83656e+09	1.53556e+09	2.6399e+09	2.47268e+09	2.40454e+09	2.14761e+09	1.81916e+09	1.7972e+09	1.21346e+09	1.69083e+09	1.31489e+09	2.43207e+09	2.91459e+09
A0A060WIG1	Gastrotropin-like	1.36292e+07	5.1224e+06	4.56235e+06	3.94446e+06	775912	553401	1.62601e+06	1.09388e+06	403598	669605	513851	698132	0	0	511823	2.83854e+06	709044	0	451017	682627	0	2.10177e+06
A0A060WIG7	Uncharacterized protein	1.5672e+08	5.93071e+07	5.23194e+07	4.50933e+07	1.35906e+07	5.76871e+06	9.77342e+06	7.54054e+06	1.51678e+07	7.46598e+06	1.10767e+07	8.46549e+06	6.78415e+06	6.62037e+06	9.27694e+06	1.00958e+07	9.07241e+06	8.49778e+06	5.63043e+06	4.50362e+06	5.7869e+06	1.16021e+07
A0A060WIG9	Protein SET	2.64072e+08	8.27106e+07	9.12312e+07	9.01306e+07	1.49106e+07	11884763	1.25418e+07	1.49932e+07	1.3953e+07	1.44271e+07	1.69637e+07	1.79845e+07	1.58637e+07	8.28333e+06	1.67206e+07	1.54154e+07	1.31472e+07	1.50499e+07	1.54237e+07	1.51354e+07	1.39801e+07	1.73943e+07
A0A060WII1	Small nuclear ribonucleoprotein Sm D3	2.10843e+09	6.69607e+08	6.50384e+08	7.88442e+08	9.4641e+07	8.50007e+07	1.74585e+08	1.09685e+08	9.75378e+07	1.08158e+08	1.08982e+08	1.13908e+08	1.21373e+08	6.22138e+07	1.05649e+08	1.38258e+08	1.5493e+08	1.23633e+08	1.10212e+08	1.69331e+08	1.2285e+08	1.07485e+08
A0A060WIJ0	60S ribosomal protein L35	9.07886e+09	3.46616e+09	2.93172e+09	2.68098e+09	5.63536e+08	622338323	4.40915e+08	6.35691e+08	6.35299e+08	5.68377e+08	4.913e+08	4.80364e+08	4.98164e+08	4.85732e+08	5.14758e+08	4.61403e+08	5.08955e+08	4.81167e+08	4.12576e+08	3.56869e+08	4.9497e+08	4.26446e+08
A0A060WIJ6	Succinate dehydrogenase [ubiquinone] iron-sulfur subunit, mitochondrial	2.8193e+09	9.16962e+08	1.02162e+09	8.80722e+08	1.56753e+08	1.36795e+08	1.53997e+08	1.46772e+08	1.52487e+08	1.70158e+08	1.60994e+08	1.65734e+08	1.89083e+08	2.01422e+08	1.51918e+08	1.52467e+08	1.66476e+08	1.68252e+08	1.23905e+08	1.22147e+08	1.32781e+08	1.6716e+08
A0A060WIL9	AAA domain-containing protein	3.18616e+08	6.51475e+07	1.23506e+08	1.29963e+08	6.60419e+06	8502412	3.02307e+07	5.04026e+06	4.31904e+06	1.04509e+07	1.12535e+07	5.54418e+07	2.66571e+07	1.66863e+07	1.34671e+07	0	1.44372e+07	1.79551e+07	3.12869e+07	2.54579e+07	3.36164e+07	7.20911e+06
A0A060WIM5	AMP deaminase	1.68515e+09	5.73324e+08	5.39844e+08	5.71978e+08	8.11476e+07	1.06384e+08	8.61321e+07	1.04945e+08	8.6517e+07	1.08198e+08	8.6635e+07	7.84292e+07	8.42487e+07	7.37563e+07	1.0053e+08	1.16245e+08	7.95281e+07	1.18477e+08	9.35562e+07	1.08373e+08	6.46388e+07	1.07405e+08
A0A060WIN1	Uncharacterized protein	6.14723e+08	2.29163e+08	2.00895e+08	1.84664e+08	5.01445e+07	2.3401e+07	3.88798e+07	3.89982e+07	5.41052e+07	2.36346e+07	3.10165e+07	3.42411e+07	3.0509e+07	4.02038e+07	2.57396e+07	3.91854e+07	2.49427e+07	3.22492e+07	2.59839e+07	2.66536e+07	2.49669e+07	4.98676e+07
A0A060WIN9	DNA helicase	4.11988e+07	1.68619e+07	1.16219e+07	1.2715e+07	2.70824e+06	3.39012e+06	2.30765e+06	1.47358e+06	4.87429e+06	2.10807e+06	381102	0	0	3.04029e+06	4.2796e+06	3.92091e+06	3.23053e+06	1.85635e+06	2.13928e+06	2.71122e+06	2.06381e+06	713800
A0A060WIP7	Ceramide synthase 2-like	1.48115e+08	5.90079e+07	5.37117e+07	3.53954e+07	8.8762e+06	9152099	8.70277e+06	1.34023e+07	1.2703e+07	6.17144e+06	7.34307e+06	7.92576e+06	6.75232e+06	1.28408e+07	9.24956e+06	9.60019e+06	8.80388e+06	7.45764e+06	0	6.67439e+06	5.89762e+06	6.56183e+06
A0A060WIQ0	ADP-ribosylation factor 1-like	1.25381e+10	4.23125e+09	3.92521e+09	4.38163e+09	6.6107e+08	6.19445e+08	6.94527e+08	5.84529e+08	8.42995e+08	8.28687e+08	7.19153e+08	7.26936e+08	6.57428e+08	5.65889e+08	6.34485e+08	6.21321e+08	7.03301e+08	7.10308e+08	6.95723e+08	5.80228e+08	8.79611e+08	8.12455e+08
A0A060WIQ6	Uncharacterized protein	1.2557e+07	2.18826e+06	1.21504e+06	9.15373e+06	518369	0	0	0	0	1.66989e+06	0	1.21504e+06	0	0	0	0	2.34195e+06	3.5445e+06	1.44643e+06	0	1.82084e+06	0
A0A060WIQ8	Prohibitin	8.49345e+09	2.66948e+09	3.10226e+09	2.72171e+09	3.97292e+08	3.68603e+08	3.62887e+08	6.06569e+08	4.71965e+08	4.62167e+08	5.18788e+08	5.80033e+08	5.54088e+08	4.94513e+08	4.70856e+08	4.83981e+08	4.29268e+08	4.83097e+08	3.7576e+08	4.88159e+08	4.22447e+08	5.22979e+08
A0A060WIS3	PI3K-RBD domain-containing protein	6.09423e+07	1.60922e+07	2.01853e+07	2.46648e+07	6.02926e+06	0	4.02778e+06	1.39829e+06	0	4.63689e+06	2.41509e+06	2.60423e+06	2.43439e+06	6.78517e+06	3.91492e+06	2.03151e+06	2.7856e+06	2.61058e+06	4.48612e+06	6.81999e+06	5.22243e+06	2.74007e+06
A0A060WIS9	RNA helicase	3.00736e+08	1.2734e+08	8.16142e+07	9.17817e+07	2.57361e+07	19361714	2.86216e+07	0	3.32386e+07	2.03819e+07	9.95101e+06	5.631e+06	5.24391e+06	3.13596e+07	1.03676e+07	1.90611e+07	1.41692e+07	8.88673e+06	1.56141e+07	1.76053e+07	1.72966e+07	1.82099e+07
A0A060WIT0	Uncharacterized protein	7.77858e+07	3.0186e+07	3.03431e+07	1.72567e+07	5.70417e+06	5.68623e+06	4.55903e+06	1.16467e+06	9.0723e+06	3.99962e+06	3.18557e+06	5.68361e+06	3.42789e+06	7.12234e+06	7.36196e+06	3.56169e+06	3.77987e+06	3.42985e+06	1.75599e+06	2.84589e+06	2.72281e+06	2.72234e+06
A0A060WIT5	60S ribosomal protein L35	7.9081e+08	2.90766e+08	2.56762e+08	2.43282e+08	6.5803e+07	5.17507e+07	4.49707e+07	1.69943e+07	6.73577e+07	4.38895e+07	1.87538e+07	4.99725e+07	5.31671e+07	5.55471e+07	5.49216e+07	2.44004e+07	4.5614e+07	4.74277e+07	4.53195e+07	4.61225e+07	4.78526e+07	1.09454e+07
A0A060WIW8	Uncharacterized protein	1.66304e+08	5.29596e+07	6.12879e+07	5.20559e+07	1.10922e+07	7281291	5.65241e+06	1.41977e+07	7.99237e+06	6.74369e+06	1.25394e+07	1.22174e+07	1.25516e+07	5.64663e+06	1.18252e+07	6.5076e+06	5.59361e+06	7.02738e+06	7.9372e+06	8.34789e+06	1.31679e+07	9.98194e+06
A0A060WIX7	Uncharacterized protein	1.83368e+08	6.26044e+07	5.55714e+07	6.51919e+07	1.29275e+07	9629563	8.87275e+06	7.77373e+06	1.16242e+07	1.17766e+07	1.02366e+07	8.45346e+06	8.52772e+06	6.78765e+06	1.08269e+07	1.0739e+07	1.24231e+07	1.4002e+07	9.54492e+06	9.11555e+06	1.14388e+07	8.66751e+06
A0A060WIY9	ADF-H domain-containing protein	1.63129e+09	6.28505e+08	4.77198e+08	5.25589e+08	7.69108e+07	1.09188e+08	1.22169e+08	7.10023e+07	1.476e+08	1.01635e+08	8.15188e+07	8.00236e+07	7.84025e+07	4.06156e+07	1.05122e+08	9.1516e+07	6.88196e+07	1.27914e+08	7.87784e+07	7.16208e+07	5.28322e+07	1.25624e+08
A0A060WIZ4	Uncharacterized protein	3.068e+08	1.21324e+08	9.87026e+07	8.67736e+07	1.60782e+07	3.29056e+07	2.03251e+07	2.84233e+07	8.89888e+06	1.46927e+07	2.10775e+07	1.64617e+07	2.0587e+07	9.77694e+06	2.09668e+07	9.83269e+06	9.82693e+06	1.13727e+07	1.28295e+07	1.8938e+07	1.08967e+07	2.29099e+07
A0A060WIZ8	Cell division control protein 42 homolog	7.02415e+08	2.55747e+08	2.38513e+08	2.08156e+08	3.91265e+07	46623914	3.20639e+07	3.85937e+07	5.35843e+07	4.57549e+07	4.5242e+07	4.39363e+07	4.2801e+07	2.25621e+07	4.86144e+07	3.53568e+07	2.93228e+07	4.10705e+07	3.72921e+07	2.41711e+07	3.12684e+07	4.50307e+07
A0A060WJ19	Uncharacterized protein	6.58083e+09	2.32511e+09	2.24324e+09	2.01248e+09	4.62983e+08	3.4556e+08	3.48141e+08	3.05357e+08	4.35734e+08	4.27334e+08	4.92499e+08	2.86012e+08	3.79003e+08	3.12957e+08	4.08426e+08	3.64343e+08	2.67716e+08	3.74815e+08	3.51139e+08	3.58761e+08	3.2626e+08	3.33788e+08
A0A060WJ32	40S ribosomal protein S13	1.03344e+10	3.702e+09	3.48627e+09	3.14616e+09	5.81561e+08	756074303	4.76907e+08	6.79471e+08	6.55536e+08	5.52455e+08	6.39606e+08	5.74297e+08	5.4633e+08	6.31114e+08	6.09318e+08	4.8561e+08	5.88863e+08	5.88633e+08	4.74472e+08	3.93613e+08	5.42e+08	5.58582e+08
A0A060WJ49	Guanine nucleotide-binding protein-like 3	4.81735e+07	1.50511e+07	1.31957e+07	1.99267e+07	3.17299e+06	1.82276e+06	2.6584e+06	1.78635e+06	2.17366e+06	3.43694e+06	3.11615e+06	3.30973e+06	2.22928e+06	0	2.47066e+06	2.06985e+06	2.1176e+06	2.40238e+06	3.52631e+06	2.883e+06	6.02472e+06	2.97273e+06
A0A060WJ56	AMP-binding domain-containing protein	7.03075e+08	2.08126e+08	2.02152e+08	2.92797e+08	4.79001e+07	2.43274e+07	1.64432e+07	2.57714e+07	4.69865e+07	4.66973e+07	3.61921e+07	1.92895e+07	3.42415e+07	3.02587e+07	4.79268e+07	3.42434e+07	4.76803e+07	1.89786e+07	3.64035e+07	2.97261e+07	1.2071e+08	3.92976e+07
A0A060WJ58	Protein-arginine deiminase	8.9065e+08	3.48521e+08	2.95677e+08	2.46452e+08	5.92813e+07	6.80516e+07	6.59021e+07	5.20645e+07	5.17646e+07	5.14565e+07	4.87481e+07	6.83948e+07	6.77269e+07	6.29054e+07	2.22114e+07	2.56908e+07	4.28903e+07	5.50015e+07	7.06454e+07	2.95279e+07	2.89051e+07	1.94822e+07
A0A060WJ59	Gamma-soluble NSF attachment protein-like	1.95004e+08	7.29069e+07	6.12661e+07	6.08313e+07	1.23233e+07	8.83368e+06	1.3498e+07	1.15554e+07	1.5762e+07	1.09346e+07	1.04615e+07	1.02038e+07	9.05548e+06	1.34542e+07	8.76534e+06	9.32571e+06	8.50565e+06	1.02958e+07	1.14441e+07	1.21271e+07	7.4961e+06	1.09626e+07
A0A060WJ72	Ldh_1_C domain-containing protein	3.43914e+09	1.06e+09	1.09425e+09	1.28489e+09	1.62938e+08	1.22918e+08	1.20035e+08	1.58914e+08	2.42084e+08	2.53114e+08	1.56827e+08	1.90164e+08	1.58399e+08	1.36594e+08	2.10237e+08	2.42028e+08	1.87678e+08	1.28387e+08	2.48226e+08	2.95157e+08	2.1867e+08	2.06769e+08
A0A060WJ75	Ras-related protein ORAB-1-like	1.07912e+10	3.6124e+09	3.61253e+09	3.5663e+09	5.79615e+08	5.59576e+08	5.86422e+08	6.02776e+08	6.45329e+08	6.38683e+08	6.30411e+08	6.07596e+08	5.62484e+08	6.12271e+08	6.23605e+08	5.76167e+08	6.20078e+08	6.26913e+08	5.57888e+08	5.08051e+08	5.87291e+08	6.66077e+08
A0A060WJ82	Uncharacterized protein	2.84572e+08	9.70238e+07	1.02304e+08	8.52441e+07	7.03541e+06	1.44799e+07	1.34826e+07	2.12374e+07	2.63221e+07	1.44663e+07	1.56637e+07	7.49399e+06	1.14837e+07	2.37026e+07	2.48817e+07	1.90782e+07	2.34044e+07	1.44077e+07	4.91077e+06	5.98e+06	1.92777e+07	1.72636e+07
A0A060WJ83	Uncharacterized protein	3.7688e+09	1.27436e+09	1.20744e+09	1.28701e+09	2.50986e+08	2.24277e+08	1.53034e+08	1.82054e+08	2.34743e+08	2.2926e+08	2.1191e+08	1.52259e+08	2.53664e+08	1.82242e+08	2.19663e+08	1.87702e+08	2.11216e+08	2.23447e+08	2.10455e+08	1.63634e+08	2.26002e+08	2.52251e+08
A0A060WJ86	Uncharacterized protein	7.03447e+08	2.33587e+08	2.27135e+08	2.42725e+08	4.29783e+07	3.6729e+07	2.97713e+07	4.64435e+07	3.35934e+07	4.40714e+07	3.52672e+07	4.65546e+07	4.91168e+07	2.48267e+07	4.61303e+07	2.52398e+07	3.99417e+07	4.84036e+07	3.09913e+07	3.44542e+07	4.51737e+07	4.37604e+07
A0A060WJ96	NTR domain-containing protein	9.66714e+09	4.00618e+09	3.12277e+09	2.53819e+09	3.87522e+08	7.38877e+08	1.2812e+09	6.26713e+08	4.04448e+08	5.67416e+08	6.01789e+08	2.83332e+08	3.73557e+08	4.25202e+08	6.44731e+08	7.94157e+08	5.87145e+08	7.43068e+08	2.96787e+08	2.19705e+08	3.2622e+08	3.65269e+08
A0A060WJB1	B30.2/SPRY domain-containing protein	6.41894e+09	2.99887e+09	1.85805e+09	1.56201e+09	1.24288e+08	8.1916e+08	7.91368e+08	5.07054e+08	3.90985e+08	3.66017e+08	2.78088e+08	2.61738e+08	2.85743e+08	2.63399e+08	2.77521e+08	4.91564e+08	4.34183e+08	4.10548e+08	1.40756e+08	8.97643e+07	2.34357e+08	2.52404e+08
A0A060WJC1	Prolyl-tRNA synthetase	6.55734e+09	2.40075e+09	2.26758e+09	1.88901e+09	4.22095e+08	3.06097e+08	3.5883e+08	4.96838e+08	4.89978e+08	3.26911e+08	4.81182e+08	2.59462e+08	3.43099e+08	3.27748e+08	4.32628e+08	4.23465e+08	3.47005e+08	3.63733e+08	2.61583e+08	3.48655e+08	2.69531e+08	2.98502e+08
A0A060WJE1	Uncharacterized protein	3.02104e+07	1.07796e+07	1.0276e+07	9.1549e+06	4.16023e+06	1.81086e+06	0	0	3.75321e+06	1.05528e+06	0	1.13273e+06	1.01425e+06	3.46539e+06	1.85443e+06	2.80915e+06	1.47721e+06	2.11661e+06	1.76257e+06	2.01413e+06	1.78438e+06	0
A0A060WJE5	Phosphate carrier protein, mitochondrial	2.8214e+09	9.42152e+08	9.17046e+08	9.62204e+08	1.5363e+08	1.28497e+08	1.08821e+08	1.93537e+08	1.51794e+08	2.05873e+08	1.87249e+08	1.52017e+08	1.45858e+08	1.62002e+08	1.3397e+08	1.35949e+08	1.78905e+08	1.65415e+08	1.32121e+08	1.42749e+08	1.50398e+08	1.92617e+08
A0A060WJG5	Uncharacterized protein	1.28231e+08	5.01411e+07	4.43636e+07	3.37258e+07	5.78484e+06	5.66654e+06	6.43306e+06	1.89921e+07	5.8861e+06	7.37846e+06	7.99918e+06	8.44753e+06	9.27748e+06	2.14865e+06	1.18838e+07	4.60698e+06	4.86603e+06	6.22558e+06	5.702e+06	4.41239e+06	7.29625e+06	5.22357e+06
A0A060WJG7	Microsomal signal peptidase 12 kDa subunit	8.64801e+08	3.46207e+08	2.63437e+08	2.55157e+08	5.26277e+07	5.24031e+07	5.22345e+07	7.93117e+07	5.72531e+07	5.23773e+07	2.6153e+07	5.17437e+07	6.3696e+07	2.08586e+07	6.12406e+07	3.97447e+07	5.46368e+07	4.57842e+07	3.21231e+07	2.25207e+07	4.72267e+07	5.28652e+07
A0A060WJH5	Uncharacterized protein	3.06142e+07	1.4076e+07	6.37935e+06	1.01588e+07	3.04594e+06	2.31351e+06	1.75678e+06	2.23444e+06	3.66738e+06	1.05799e+06	1.59092e+06	971537	0	0	792094	3.0248e+06	1.36934e+06	1.9964e+06	2.78111e+06	2.09564e+06	1.91629e+06	0
A0A060WJI4	PKS_ER domain-containing protein	2.80272e+07	2.9025e+06	1.36555e+07	1.14692e+07	0	0	0	0	1.5642e+06	1.3383e+06	0	0	1.86833e+06	2.49035e+06	1.65252e+06	7.64431e+06	2.10153e+06	4.52489e+06	4.84281e+06	0	0	0
A0A060WJN0	Uncharacterized protein	1.10938e+10	3.82491e+09	3.87696e+09	3.39188e+09	6.45536e+08	5.29863e+08	5.44131e+08	6.20751e+08	8.69863e+08	6.14766e+08	6.50801e+08	5.93635e+08	6.25289e+08	6.045e+08	6.96215e+08	7.06522e+08	5.56485e+08	6.20891e+08	5.69546e+08	5.35692e+08	5.33426e+08	5.75839e+08
A0A060WJP0	Glycine cleavage system H protein	2.87251e+09	9.27628e+08	1.01122e+09	9.33657e+08	1.95117e+08	1.08468e+08	1.52117e+08	1.06511e+08	1.91394e+08	1.74022e+08	1.48517e+08	1.58229e+08	1.97109e+08	1.44193e+08	1.75852e+08	1.87323e+08	1.68337e+08	1.77065e+08	1.12609e+08	1.41897e+08	1.69713e+08	1.64036e+08
A0A060WJP3	FERM domain-containing protein	5.29354e+07	1.93076e+07	1.30529e+07	2.05749e+07	6.70515e+06	2857098	2.85435e+06	2.52694e+06	0	4.3641e+06	1.12801e+06	1.27725e+06	1.30845e+06	2.77488e+06	2.08297e+06	4.48135e+06	1.88878e+06	1.27206e+06	2.31102e+06	3.45167e+06	7.17564e+06	4.47571e+06
A0A060WJP6	Glutamyl-tRNA synthetase	1.84528e+08	7.09969e+07	5.77184e+07	5.58124e+07	1.09243e+07	1.12218e+07	1.2471e+07	6.71785e+06	1.70289e+07	1.2633e+07	8.56929e+06	7.8237e+06	7.70522e+06	1.28488e+07	1.02185e+07	1.05529e+07	8.77865e+06	9.44309e+06	1.26012e+07	7.16151e+06	4.89789e+06	1.293e+07
A0A060WJQ2	Uncharacterized protein	1.64298e+07	3.50423e+06	1.39515e+06	1.15304e+07	0	3.06841e+06	0	63202.9	372618	0	0	0	0	1.39515e+06	0	0	235349	1.02767e+07	165697	852647	0	0
A0A060WJS0	Uncharacterized protein	4.38027e+07	2.33007e+07	1.03656e+07	1.01364e+07	3.51632e+06	2635497	2.27977e+06	9.49807e+06	3.92276e+06	1.44828e+06	2.58462e+06	3.29723e+06	1.27295e+06	0	0	3.21078e+06	1.62856e+06	3.55902e+06	811414	1.36485e+06	1.85649e+06	916094
A0A060WJT5	Claudin	2.80275e+07	1.3391e+07	9.51276e+06	5.12375e+06	0	3.76972e+06	3.73326e+06	2.60012e+06	1.22939e+06	2.05847e+06	0	2.6591e+06	0	3.81644e+06	3.03721e+06	0	0	0	0	2.61457e+06	2.50918e+06	0
A0A060WJT9	SGNH_hydro domain-containing protein	3.30047e+09	1.18807e+09	1.0448e+09	1.0676e+09	1.91663e+08	1.38449e+08	3.29904e+08	1.05173e+08	2.30848e+08	1.92034e+08	1.89235e+08	1.50081e+08	1.66911e+08	1.35333e+08	1.93466e+08	2.09774e+08	2.25438e+08	1.05363e+08	2.73941e+08	1.75547e+08	1.39117e+08	1.48191e+08
A0A060WJU2	Septin	1.27175e+09	4.56795e+08	4.09262e+08	4.05695e+08	7.92849e+07	6.43609e+07	7.90614e+07	5.99582e+07	9.81635e+07	7.59656e+07	7.59466e+07	6.78147e+07	6.89548e+07	4.07824e+07	7.94823e+07	7.62812e+07	5.70171e+07	7.35701e+07	7.54709e+07	7.07568e+07	5.38427e+07	7.50374e+07
A0A060WJY0	DAO domain-containing protein	3.95286e+08	1.41998e+08	1.29297e+08	1.23991e+08	1.39691e+07	1.9067e+07	2.74159e+06	9.74455e+06	4.90578e+07	4.74181e+07	2.54045e+07	1.3695e+07	2.55079e+07	8.12873e+06	2.29789e+07	3.35819e+07	2.63108e+07	1.8563e+07	1.64564e+07	1.18906e+07	1.96987e+07	3.10712e+07
A0A060WJY2	Tetraspanin	4.89091e+08	1.61981e+08	1.48569e+08	1.78541e+08	2.66078e+07	2.35551e+07	2.14682e+07	3.0683e+07	2.87095e+07	3.0957e+07	3.6963e+07	1.99187e+07	2.41498e+07	1.46731e+07	2.7179e+07	2.56852e+07	2.91064e+07	3.47718e+07	3.14432e+07	3.30057e+07	1.53906e+07	3.48237e+07
A0A060WK07	PAD domain-containing protein	1.60836e+08	6.33492e+07	5.57953e+07	4.16918e+07	1.16122e+07	1.10751e+07	1.18056e+07	1.22798e+07	9.07316e+06	7.50332e+06	7.39921e+06	1.01514e+07	1.01065e+07	1.37129e+07	3.65755e+06	1.07678e+07	5.91155e+06	9.22894e+06	1.57452e+07	5.75176e+06	3.37375e+06	1.68059e+06
A0A060WK59	Metalloreductase STEAP4-like	4.08642e+09	1.66965e+09	1.45196e+09	9.64805e+08	1.82768e+08	1.86142e+08	7.12481e+08	1.7368e+08	2.0298e+08	2.11603e+08	5.7568e+08	1.79973e+08	2.87217e+08	1.4103e+08	1.33064e+08	1.34995e+08	3.89465e+08	1.46853e+08	8.36056e+07	7.51849e+07	1.19139e+08	1.50558e+08
A0A060WK69	Uncharacterized protein	2.80364e+08	9.89836e+07	9.64572e+07	8.49228e+07	2.07909e+07	1.73492e+07	1.2358e+07	1.15691e+07	2.1374e+07	1.55425e+07	1.05965e+07	1.65245e+07	1.58669e+07	1.81936e+07	1.89786e+07	1.62971e+07	1.62521e+07	1.26391e+07	1.47414e+07	1.80828e+07	1.38522e+07	9.35519e+06
A0A060WK72	Valyl-tRNA synthetase	9.41574e+08	3.25803e+08	3.19654e+08	2.96116e+08	4.77384e+07	3.99586e+07	5.40928e+07	7.35542e+07	5.3197e+07	5.72619e+07	6.77107e+07	4.36786e+07	4.50865e+07	5.5194e+07	5.55544e+07	5.24301e+07	5.04812e+07	4.72339e+07	5.71454e+07	4.91915e+07	3.11872e+07	6.08772e+07
A0A060WK77	Tubulin beta chain	2.95886e+10	1.00115e+10	9.52252e+09	1.00546e+10	1.70101e+09	1.8148e+09	1.36053e+09	1.7294e+09	1.75357e+09	1.6522e+09	1.77561e+09	1.37541e+09	1.44705e+09	1.20726e+09	1.78169e+09	1.9355e+09	1.74674e+09	1.7135e+09	1.69826e+09	1.43673e+09	1.62959e+09	1.82975e+09
A0A060WKB3	Uncharacterized protein	7.72824e+09	2.78046e+09	2.5497e+09	2.39808e+09	4.98484e+08	3.91183e+08	6.29137e+08	3.40159e+08	4.75979e+08	4.45516e+08	4.97195e+08	3.25794e+08	3.71966e+08	4.29048e+08	4.63967e+08	4.61729e+08	4.63156e+08	3.34708e+08	4.90242e+08	3.49904e+08	4.26898e+08	3.33174e+08
A0A060WKD6	Tetraspanin	1.44714e+08	4.19512e+07	5.21322e+07	5.06308e+07	8.47736e+06	6.9618e+06	6.11914e+06	5.65815e+06	6.30559e+06	8.42911e+06	1.07101e+07	6.8928e+06	1.05699e+07	1.07915e+07	6.00256e+06	7.16532e+06	1.16351e+07	7.12928e+06	7.4947e+06	8.85785e+06	5.69136e+06	9.82257e+06
A0A060WKD7	Isocitrate dehydrogenase [NADP]	5.72408e+09	1.83767e+09	1.83832e+09	2.04809e+09	3.00595e+08	2.61609e+08	2.92003e+08	3.34788e+08	2.65381e+08	3.83292e+08	2.91836e+08	2.32706e+08	2.53173e+08	2.00058e+08	4.19599e+08	4.40948e+08	3.58907e+08	3.94769e+08	3.44879e+08	3.02684e+08	3.66676e+08	2.80171e+08
A0A060WKF1	Uncharacterized protein	9.85618e+09	3.35353e+09	3.13253e+09	3.37013e+09	6.79619e+08	4.88147e+08	4.63081e+08	4.78732e+08	5.83731e+08	6.60218e+08	5.34588e+08	4.58354e+08	6.13872e+08	4.45242e+08	4.82867e+08	5.97604e+08	5.08264e+08	6.93247e+08	4.56884e+08	4.74745e+08	5.9743e+08	6.39556e+08
A0A060WKF9	ThiF domain-containing protein	1.57714e+08	5.25251e+07	5.221e+07	5.29793e+07	8.83889e+06	1.03805e+07	7.12984e+06	6.89456e+06	9.54641e+06	9.73494e+06	8.64107e+06	8.70599e+06	6.82087e+06	8.33842e+06	9.3217e+06	1.03819e+07	9.803e+06	7.84203e+06	7.71416e+06	8.24161e+06	6.49084e+06	1.28876e+07
A0A060WKG4	Creatine kinase	8.73352e+06	8.32557e+06	407949	0	0	4.97214e+06	0	0	0	3.35343e+06	0	0	0	0	0	407949	0	0	0	0	0	0
A0A060WKG9	Uncharacterized protein	5.41757e+07	1.80731e+07	1.96882e+07	1.64143e+07	2.13054e+06	1.08387e+06	5.14693e+06	366666	3.27757e+06	6.06757e+06	1.91314e+06	3.8459e+06	3.21495e+06	1.76799e+06	5.9241e+06	3.02213e+06	4.91242e+06	5.36965e+06	1.46561e+06	3.16328e+06	1.50338e+06	0
A0A060WKH0	Eukaryotic translation initiation factor 6	1.00027e+09	3.64244e+08	3.30948e+08	3.05077e+08	6.65471e+07	6.54684e+07	4.14489e+07	6.88057e+07	5.98197e+07	6.21539e+07	6.97943e+07	5.20066e+07	6.61822e+07	4.07262e+07	6.73324e+07	3.4906e+07	5.99535e+07	3.60518e+07	4.06095e+07	4.63117e+07	5.80675e+07	6.4083e+07
A0A060WKH9	Succinate--CoA ligase [ADP/GDP-forming] subunit alpha, mitochondrial	4.07285e+08	1.43226e+08	1.31636e+08	1.32423e+08	2.70647e+07	1.74177e+07	1.22569e+07	2.64411e+07	2.57569e+07	3.42884e+07	1.45195e+07	2.26846e+07	2.43479e+07	1.78552e+07	2.59393e+07	2.629e+07	2.42599e+07	1.61718e+07	1.91159e+07	3.36194e+07	2.58371e+07	1.3419e+07
A0A060WKK5	Aspartate carbamoyltransferase	4.76591e+09	1.64103e+09	1.46355e+09	1.66133e+09	2.81321e+08	2.58169e+08	1.96118e+08	3.17333e+08	2.82471e+08	3.05617e+08	2.45248e+08	2.18401e+08	2.35508e+08	2.34419e+08	3.09835e+08	2.20143e+08	2.62296e+08	2.75862e+08	3.08309e+08	2.47062e+08	2.71478e+08	2.96319e+08
A0A060WKL4	DNA replication licensing factor MCM5	7.31455e+07	2.78762e+07	2.65879e+07	1.86813e+07	5.56073e+06	2.73825e+06	4.74412e+06	4.32333e+06	7.92879e+06	2.58102e+06	3.2295e+06	6.11003e+06	3.64892e+06	6.29579e+06	3.58787e+06	3.71579e+06	3.22319e+06	1.90156e+06	2.50129e+06	3.27547e+06	5.2967e+06	2.48314e+06
A0A060WKM1	Elongation factor 1-alpha	1.43091e+11	5.24363e+10	4.47907e+10	4.58643e+10	9.1122e+09	9.32328e+09	6.51566e+09	9.45709e+09	8.67592e+09	9.35213e+09	6.78016e+09	7.35628e+09	7.16353e+09	8.62961e+09	8.48798e+09	6.37312e+09	8.55537e+09	6.62787e+09	8.91233e+09	5.51595e+09	8.67926e+09	7.57356e+09
A0A060WKN4	Complex I-15 kDa	2.15177e+07	1.2322e+07	3.87037e+06	5.32534e+06	0	2.70024e+06	1.75933e+06	915504	4.57047e+06	2.3764e+06	813659	1.12941e+06	0	0	0	1.9273e+06	1.32656e+06	0	1.27579e+06	2.07698e+06	646008	0
A0A060WKP3	Peptidase S1 domain-containing protein	4.47192e+07	1.59067e+07	1.16763e+07	1.71362e+07	2.22997e+06	1.34415e+06	2.92155e+06	1.21573e+06	3.8548e+06	4.34052e+06	2.40624e+06	2.72338e+06	1.55859e+06	1.59209e+06	1.28641e+06	2.10954e+06	2.55907e+06	1.94143e+06	2.47642e+06	1.67146e+06	2.08e+06	6.40785e+06
A0A060WKP5	EF-hand domain family member D2	2.27813e+09	7.2434e+08	7.28987e+08	8.24806e+08	1.03046e+08	1.41522e+08	1.03431e+08	1.10076e+08	1.36492e+08	1.29772e+08	1.23331e+08	1.0629e+08	1.25874e+08	8.0619e+07	1.53865e+08	1.39008e+08	1.5153e+08	1.57847e+08	1.1663e+08	1.02656e+08	1.32051e+08	1.64093e+08
A0A060WKQ1	Uncharacterized protein	9.61347e+08	3.53916e+08	2.96533e+08	3.10898e+08	8.80264e+07	5.06522e+07	3.80335e+07	1.11437e+08	3.86452e+07	2.71217e+07	4.00827e+07	3.48363e+07	4.34359e+07	7.02759e+07	5.06002e+07	5.73022e+07	3.93799e+07	1.04269e+08	4.5747e+07	3.75938e+07	3.28728e+07	5.10358e+07
A0A060WKQ5	Uncharacterized protein	4.8005e+08	1.6563e+08	1.58753e+08	1.55667e+08	2.54208e+07	1.96717e+07	2.81854e+07	1.69076e+07	4.21765e+07	3.32676e+07	1.95469e+07	3.0565e+07	3.29031e+07	1.84825e+07	2.80894e+07	2.91658e+07	2.70281e+07	2.67422e+07	2.6142e+07	1.98908e+07	2.83717e+07	2.74922e+07
A0A060WKR6	Asp-B-Hydro_N domain-containing protein	3.23598e+08	1.04987e+08	1.12065e+08	1.06545e+08	1.78664e+07	12165206	2.1279e+07	2.14574e+07	1.47654e+07	1.74538e+07	2.44569e+07	2.14401e+07	1.91089e+07	1.05367e+07	2.00389e+07	1.64837e+07	1.5246e+07	1.41078e+07	1.78805e+07	1.36435e+07	2.13671e+07	2.43005e+07
A0A060WKR9	Uncharacterized protein	4.02676e+08	1.4068e+08	1.22299e+08	1.39698e+08	2.54264e+07	2.29255e+07	2.092e+07	1.9837e+07	2.00302e+07	3.15407e+07	3.00209e+07	1.85226e+07	2.26134e+07	6.8669e+06	2.86634e+07	1.56115e+07	2.29635e+07	2.4258e+07	2.35154e+07	2.38887e+07	1.82659e+07	2.68063e+07
A0A060WKS2	Uncharacterized protein	2.99107e+08	9.20275e+07	1.1318e+08	9.38992e+07	5.66453e+06	12781662	1.80947e+07	2.00137e+07	1.43988e+07	2.10741e+07	2.45312e+07	2.87427e+07	1.46345e+07	1.30421e+07	1.72313e+07	1.49982e+07	9.16075e+06	1.67487e+07	1.62921e+07	8.35629e+06	2.2488e+07	2.08534e+07
A0A060WKT4	Sorting nexin	4.29887e+08	1.34065e+08	1.40256e+08	1.55566e+08	2.81583e+07	1.73585e+07	1.55531e+07	1.39381e+07	2.81985e+07	3.08583e+07	2.41262e+07	2.48753e+07	2.79102e+07	1.07251e+07	2.79001e+07	2.47195e+07	2.56035e+07	2.21597e+07	2.72284e+07	2.71337e+07	2.97175e+07	2.37234e+07
A0A060WKU2	O-acyltransferase	1.71492e+07	5.23359e+06	5.41614e+06	6.49946e+06	1.10282e+06	0	303512	520702	728391	2.57817e+06	2.43543e+06	688477	546253	0	1.38444e+06	361540	420561	1.46938e+06	868308	511101	1.87262e+06	1.35748e+06
A0A060WKY2	C2H2-type domain-containing protein	4.20679e+07	9.88956e+06	1.92228e+07	1.29556e+07	0	2.98439e+06	0	0	6.90517e+06	0	2.16897e+06	0	3.12033e+06	4.86227e+06	5.10152e+06	3.96965e+06	0	3.52465e+06	0	3.76709e+06	0	5.66386e+06
A0A060WKZ8	Atypical kinase COQ8A, mitochondrial	1.17103e+08	3.55364e+07	3.91343e+07	4.24323e+07	1.10784e+07	2525591	7.73091e+06	5.71099e+06	3.23861e+06	5.2519e+06	8.86495e+06	9.36643e+06	8.5977e+06	4.76036e+06	3.03606e+06	4.50878e+06	6.17284e+06	3.68775e+06	5.99641e+06	9.36121e+06	9.41813e+06	7.796e+06
A0A060WL01	Alpha-galactosidase	3.66755e+08	1.14988e+08	1.08048e+08	1.43719e+08	1.71804e+07	9.88859e+06	2.00497e+07	1.40349e+07	2.88045e+07	2.50303e+07	1.96294e+07	1.61109e+07	1.83171e+07	1.058e+07	2.23457e+07	2.10644e+07	2.22141e+07	2.78721e+07	2.20304e+07	3.26467e+07	2.1235e+07	1.77211e+07
A0A060WL10	PCI domain-containing protein	4.27824e+09	1.50054e+09	1.37353e+09	1.40417e+09	2.79393e+08	220014842	2.70827e+08	1.26847e+08	3.26994e+08	2.76468e+08	2.01553e+08	2.1526e+08	1.84529e+08	2.21558e+08	2.96554e+08	2.54078e+08	2.25875e+08	2.40081e+08	2.77294e+08	1.97481e+08	2.57603e+08	2.05831e+08
A0A060WL11	Peroxisomal assembly protein PEX3	4.22227e+08	1.37913e+08	1.44853e+08	1.3946e+08	1.94545e+07	2.21765e+07	1.76789e+07	2.08046e+07	3.09588e+07	2.68399e+07	1.74187e+07	3.05037e+07	2.53679e+07	1.66789e+07	2.5682e+07	2.92021e+07	2.20532e+07	2.16611e+07	2.95652e+07	2.61307e+07	1.4454e+07	2.5596e+07
A0A060WL12	Small nuclear ribonucleoprotein Sm D3	5.85016e+07	1.86025e+07	1.80551e+07	2.1844e+07	4.75096e+06	3.19018e+06	2.47698e+06	1.70027e+06	3.94952e+06	2.53456e+06	3.78923e+06	4.3031e+06	3.67872e+06	0	4.22653e+06	2.05755e+06	2.69343e+06	3.4311e+06	3.5072e+06	3.0775e+06	4.11251e+06	5.02229e+06
A0A060WL16	Uncharacterized protein	1.3388e+07	5.22751e+06	4.34099e+06	3.81949e+06	0	2367313	838914	2.02128e+06	0	0	0	2.1254e+06	0	0	0	2.21559e+06	0	0	0	1.89844e+06	0	1.92105e+06
A0A060WL30	UTP--glucose-1-phosphate uridylyltransferase	2.23839e+09	6.58742e+08	7.29564e+08	8.50086e+08	1.36334e+08	1.03256e+08	9.724e+07	6.62449e+07	1.28379e+08	1.27289e+08	1.04976e+08	1.2796e+08	1.03369e+08	1.58583e+08	1.22289e+08	1.12386e+08	6.17253e+07	1.3857e+08	1.07338e+08	1.79574e+08	1.36109e+08	2.26769e+08
A0A060WL33	Uncharacterized protein	9.57789e+07	3.20296e+07	3.01986e+07	3.35506e+07	5.80204e+06	5.64963e+06	3.29518e+06	2.53739e+06	8.91412e+06	5.83129e+06	3.48192e+06	5.69687e+06	4.76171e+06	2.40337e+06	8.05276e+06	5.80194e+06	7.3356e+06	5.77616e+06	5.88629e+06	4.43101e+06	5.8071e+06	4.31449e+06
A0A060WLA4	Protein kinase C and casein kinase substrate in neurons protein 1	4.11331e+08	1.3239e+08	1.31661e+08	1.4728e+08	2.02261e+07	2.23961e+07	1.61029e+07	1.88113e+07	2.49707e+07	2.98827e+07	2.13652e+07	2.08196e+07	2.22928e+07	1.54563e+07	3.0129e+07	2.15981e+07	2.30035e+07	2.69127e+07	2.25957e+07	2.14706e+07	2.79039e+07	2.53936e+07
A0A060WLA8	Dolichyl-diphosphooligosaccharide--protein glycotransferase	1.30596e+10	4.63261e+09	4.41033e+09	4.01663e+09	6.67837e+08	7.65755e+08	8.69082e+08	7.75437e+08	7.72305e+08	7.82191e+08	7.36917e+08	7.35024e+08	6.68513e+08	7.37976e+08	8.45354e+08	6.86548e+08	7.56757e+08	8.25826e+08	6.81546e+08	5.55481e+08	4.92418e+08	7.04607e+08
A0A060WLC6	Acetyl-CoA carboxylase	2.20427e+10	7.5529e+09	5.80714e+09	8.68271e+09	1.78765e+09	6.42111e+08	4.09726e+08	9.31988e+08	2.12001e+09	1.66142e+09	8.98015e+08	7.09137e+08	9.32573e+08	8.52017e+08	1.00686e+09	1.40853e+09	1.0028e+09	8.69922e+08	9.41021e+08	6.46018e+08	3.64076e+09	1.58219e+09
A0A060WLD3	Uncharacterized protein	1.12607e+09	3.70941e+08	3.62439e+08	3.92695e+08	7.78376e+07	5.59382e+07	5.79003e+07	5.88511e+07	6.14429e+07	5.89703e+07	6.73802e+07	6.59927e+07	6.09599e+07	4.98784e+07	6.47534e+07	5.34743e+07	6.73313e+07	4.16499e+07	5.41741e+07	5.57315e+07	8.4313e+07	8.94955e+07
A0A060WLD5	Signal sequence receptor subunit alpha	3.36814e+09	1.04649e+09	1.16144e+09	1.1602e+09	1.65527e+08	1.70637e+08	1.81658e+08	1.77379e+08	1.42087e+08	2.09206e+08	2.04317e+08	2.14259e+08	2.21866e+08	1.66453e+08	1.87978e+08	1.6657e+08	1.97115e+08	2.12131e+08	1.73708e+08	1.50719e+08	1.83411e+08	2.43118e+08
A0A060WLG6	Synaptotagmin binding, cytoplasmic RNA interacting protein, like	2.18538e+07	4.90454e+06	1.04501e+07	6.49911e+06	0	723499	1.41649e+06	0	1.94394e+06	820602	1.96625e+06	2.06397e+06	1.54835e+06	3.22145e+06	1.65013e+06	0	1.27447e+06	1.8451e+06	1.26404e+06	0	1.02149e+06	1.09401e+06
A0A060WLI2	PH domain-containing protein	5.5979e+07	0	2.75785e+07	2.84005e+07	0	0	0	0	0	0	1.03649e+07	6.44802e+06	0	1.07656e+07	0	0	0	0	2.84005e+07	0	0	0
A0A060WLI6	GTP cyclohydrolase 1 feedback regulatory protein	8.37829e+08	2.67121e+08	2.69428e+08	3.0128e+08	8.06228e+07	5.27332e+07	2.00783e+07	3.009e+07	3.85259e+07	4.50707e+07	3.8357e+07	4.85987e+07	5.34709e+07	4.93547e+07	4.95475e+07	3.00995e+07	4.06584e+07	3.77437e+07	3.39289e+07	4.40004e+07	8.48337e+07	6.01153e+07
A0A060WLI7	Succinate dehydrogenase cytochrome b560 subunit, mitochondrial	5.02171e+07	1.57384e+07	1.65729e+07	1.79058e+07	2.58392e+06	2.50159e+06	2.10212e+06	2.93117e+06	2.65971e+06	2.95988e+06	2.72886e+06	3.40821e+06	4.04096e+06	0	3.2518e+06	3.14308e+06	2.53331e+06	2.81199e+06	2.54817e+06	2.55013e+06	2.54032e+06	4.92184e+06
A0A060WLJ6	Uncharacterized protein	1.03199e+09	3.8388e+08	3.41531e+08	3.06575e+08	7.13013e+07	5.83966e+07	6.0197e+07	6.44117e+07	6.60378e+07	6.3536e+07	7.06415e+07	5.51531e+07	6.30741e+07	1.98031e+07	7.10641e+07	6.17951e+07	5.2554e+07	5.72176e+07	5.29888e+07	4.08473e+07	4.71905e+07	5.57769e+07
A0A060WLL6	Heterogeneous nuclear ribonucleoprotein A1-like	9.19362e+08	2.92504e+08	3.07644e+08	3.19214e+08	3.64543e+07	5.09885e+07	3.16383e+07	1.27269e+07	8.69311e+07	7.37645e+07	3.65133e+07	7.50294e+07	5.84363e+07	4.26098e+07	5.95722e+07	3.54825e+07	5.79968e+07	5.24788e+07	4.9903e+07	5.18684e+07	5.69523e+07	5.0015e+07
A0A060WLM4	Uncharacterized protein	3.53107e+09	1.18405e+09	1.22992e+09	1.1171e+09	1.84983e+08	2.0803e+08	1.77819e+08	2.57198e+08	1.88253e+08	1.67765e+08	2.16389e+08	1.96433e+08	1.94915e+08	2.29309e+08	1.95548e+08	1.97324e+08	2.15928e+08	2.48262e+08	1.58159e+08	1.1126e+08	1.67178e+08	2.16316e+08
A0A060WLN0	Uncharacterized protein	3.41838e+08	1.26379e+08	1.11344e+08	1.04115e+08	1.25671e+07	2.66403e+07	2.9189e+07	1.27237e+07	2.10018e+07	2.42573e+07	1.02572e+07	1.32805e+07	1.72231e+07	3.12494e+07	1.98602e+07	1.9474e+07	2.55248e+07	1.91843e+07	2.40325e+07	1.22737e+07	1.51142e+07	7.98516e+06
A0A060WLQ7	Selenoprotein O	1.28637e+08	4.42335e+07	4.21624e+07	4.22415e+07	6.67837e+06	5.3015e+06	7.16052e+06	1.13606e+07	7.03396e+06	6.69855e+06	1.10681e+07	6.38099e+06	8.60686e+06	2.3065e+06	6.79065e+06	7.0093e+06	6.55631e+06	6.56457e+06	6.90622e+06	7.09539e+06	7.66658e+06	7.45239e+06
A0A060WLU0	Ubiquinone biosynthesis monooxygenase COQ6, mitochondrial	1.05834e+08	4.0606e+07	3.74046e+07	2.7823e+07	7.35356e+06	3.96886e+06	5.25691e+06	8.15701e+06	9.06492e+06	6.80477e+06	9.43534e+06	3.39449e+06	4.53098e+06	3.97942e+06	1.08922e+07	5.17219e+06	2.14495e+06	3.04524e+06	5.67124e+06	7.20337e+06	1.81273e+06	7.94543e+06
A0A060WLV1	TH1 domain-containing protein	5.71356e+08	2.14342e+08	1.77571e+08	1.79443e+08	2.44175e+07	1.83547e+07	3.07863e+07	6.47539e+07	3.22404e+07	4.37892e+07	4.13612e+07	1.88215e+07	1.95974e+07	3.85413e+07	2.86855e+07	3.05638e+07	4.14814e+07	2.38238e+07	3.12199e+07	2.58772e+07	2.23229e+07	3.47182e+07
A0A060WLV6	Prolyl endopeptidase	2.72816e+09	9.07914e+08	8.84907e+08	9.35334e+08	1.3122e+08	1.32219e+08	1.64363e+08	1.53528e+08	1.68054e+08	1.58528e+08	1.67038e+08	1.40701e+08	1.40343e+08	1.28177e+08	1.59575e+08	1.49073e+08	1.3326e+08	1.45134e+08	1.82859e+08	1.98809e+08	1.14965e+08	1.60307e+08
A0A060WLW6	Signal peptidase complex subunit 2	3.4666e+09	1.2282e+09	1.18711e+09	1.05129e+09	2.01444e+08	1.7723e+08	2.19857e+08	2.81672e+08	1.78546e+08	1.69446e+08	1.80249e+08	2.11724e+08	2.21549e+08	1.88783e+08	1.87306e+08	1.97498e+08	2.05257e+08	1.92506e+08	1.58136e+08	1.34171e+08	1.69986e+08	1.91237e+08
A0A060WLW8	Uncharacterized protein	5.5382e+08	1.97601e+08	1.80689e+08	1.7553e+08	2.84444e+07	3.43115e+07	2.58004e+07	1.80375e+07	4.88287e+07	4.21788e+07	2.19104e+07	3.00945e+07	2.47771e+07	3.11495e+07	3.28166e+07	3.99412e+07	2.86601e+07	2.76642e+07	3.69456e+07	3.06713e+07	3.24974e+07	1.90914e+07
A0A060WLX3	Glyco_transf_24 domain-containing protein	4.42016e+08	1.49763e+08	1.54138e+08	1.38115e+08	2.56173e+07	19267592	2.06496e+07	3.1474e+07	2.58472e+07	2.69071e+07	2.51994e+07	3.21067e+07	2.57349e+07	2.6556e+07	2.18173e+07	2.27241e+07	2.24348e+07	2.84425e+07	1.7723e+07	1.56054e+07	2.39082e+07	3.00009e+07
A0A060WLX6	C2H2-type domain-containing protein	1.84817e+07	4.1006e+06	7.96666e+06	6.41443e+06	0	0	1.58507e+06	1.33328e+06	0	1.18225e+06	1.98865e+06	604570	1.71398e+06	1.36416e+06	2.29531e+06	0	1.37406e+06	1.43655e+06	2.06821e+06	1.53561e+06	0	0
A0A060WLZ5	AMPKBI domain-containing protein	3.36937e+09	1.10936e+09	1.08472e+09	1.17528e+09	2.15428e+08	211518207	1.57167e+08	1.62879e+08	1.6791e+08	1.94462e+08	2.04038e+08	2.16152e+08	1.71749e+08	1.69906e+08	1.80002e+08	1.42877e+08	1.92624e+08	1.97931e+08	2.03903e+08	1.50847e+08	2.35453e+08	1.94524e+08
A0A060WM25	Phosphoglycerate kinase	2.98771e+09	1.05014e+09	1.03212e+09	9.05451e+08	1.62641e+08	1.69815e+08	1.2942e+08	1.56748e+08	1.94829e+08	2.36685e+08	1.54119e+08	1.78098e+08	2.01026e+08	1.65778e+08	1.61753e+08	1.71342e+08	1.61178e+08	1.23985e+08	1.4451e+08	1.64993e+08	1.46954e+08	1.6383e+08
A0A060WM33	Uncharacterized protein	4.9409e+07	1.34799e+07	1.88783e+07	1.70508e+07	3.14674e+06	1.74115e+06	3.74862e+06	536704	2.1618e+06	2.14493e+06	4.06523e+06	1.46751e+06	2.25301e+06	1.0474e+07	0	618541	3.80531e+06	2.05653e+06	5.08271e+06	2.83032e+06	965364	2.31059e+06
A0A060WM35	Arpin	1.9192e+07	7.59184e+06	6.76354e+06	4.8366e+06	1.90392e+06	2.53951e+06	0	0	0	3.1484e+06	0	1.35413e+06	1.74522e+06	0	3.66419e+06	0	0	1.99332e+06	0	1.6802e+06	0	1.16308e+06
A0A060WM38	Aspartate aminotransferase	5.26458e+09	1.6694e+09	1.91252e+09	1.68265e+09	3.03988e+08	2.19617e+08	2.75535e+08	2.57202e+08	2.94325e+08	3.18738e+08	3.65736e+08	3.30951e+08	2.82845e+08	3.25915e+08	3.24729e+08	2.82346e+08	2.92606e+08	2.94919e+08	2.05364e+08	2.81619e+08	2.83907e+08	3.24234e+08
A0A060WM40	SAM domain-containing protein	1.80591e+08	6.35486e+07	6.30143e+07	5.40277e+07	1.05598e+07	11159423	1.18547e+07	1.23897e+07	1.02179e+07	7.36707e+06	1.20628e+07	7.4149e+06	8.78241e+06	9.19727e+06	8.9058e+06	1.66511e+07	1.08034e+07	9.48839e+06	8.41929e+06	9.41435e+06	5.35325e+06	1.0549e+07
A0A060WM54	Elongation of very long chain fatty acids protein 6	3.89141e+07	7.96211e+06	1.22382e+07	1.87138e+07	1.89872e+06	1.68e+06	0	2.68536e+06	1.69802e+06	0	0	0	2.16784e+06	5.06413e+06	2.20465e+06	2.80154e+06	1.77766e+06	1.67671e+06	1.58859e+06	0	1.11321e+07	2.53877e+06
A0A060WM81	Uncharacterized protein	1.95166e+09	7.20212e+08	6.05548e+08	6.25898e+08	1.52521e+08	114068883	1.16455e+08	2.2772e+08	5.56938e+07	5.37534e+07	1.71374e+08	1.39358e+08	8.34198e+07	7.58603e+07	4.67153e+07	8.88206e+07	3.86449e+07	1.71579e+08	4.50025e+07	9.11791e+07	1.6053e+08	1.18962e+08
A0A060WM92	Uncharacterized protein	6.13506e+06	755351	1.07531e+06	4.30441e+06	205274	187173	335979	26925.8	0	0	237011	242366	0	177930	0	417999	2.4582e+06	1.11069e+06	140697	326454	0	268362
A0A060WMA5	26S proteasome non-ATPase regulatory subunit 9	3.78669e+08	1.2748e+08	1.31016e+08	1.20172e+08	2.65269e+07	2.08488e+07	1.52097e+07	2.7669e+07	1.13451e+07	2.58809e+07	2.72412e+07	2.63346e+07	1.93774e+07	2.18926e+07	1.17227e+07	2.44479e+07	2.22555e+07	2.05671e+07	2.33607e+07	1.15016e+07	1.72058e+07	2.52818e+07
A0A060WMB3	Calcium-transporting ATPase	5.99291e+09	2.12745e+09	2.00647e+09	1.85899e+09	3.15255e+08	2.89776e+08	4.22205e+08	3.91771e+08	3.55227e+08	3.53214e+08	3.73316e+08	3.18359e+08	2.88117e+08	3.59087e+08	2.8552e+08	3.82075e+08	3.46387e+08	3.49004e+08	3.38279e+08	2.47225e+08	2.73862e+08	3.04236e+08
A0A060WMC9	Ribosomal protein S6 kinase	7.07012e+07	2.43362e+07	2.40765e+07	2.22884e+07	3.874e+06	4554981	2.89451e+06	5.41155e+06	3.10046e+06	4.50073e+06	5.38804e+06	4.16608e+06	3.46025e+06	2.53894e+06	4.92024e+06	3.60297e+06	3.73797e+06	3.50275e+06	3.8509e+06	3.31695e+06	3.58922e+06	4.29063e+06
A0A060WMD2	Uncharacterized protein	7.11582e+07	2.08608e+07	2.58843e+07	2.44131e+07	4.49438e+06	2606978	3.40865e+06	3.44e+06	3.77713e+06	3.13364e+06	5.8296e+06	3.66456e+06	4.7756e+06	3.85931e+06	4.5904e+06	3.16482e+06	4.34118e+06	4.47898e+06	3.38127e+06	3.98574e+06	3.35426e+06	4.87166e+06
A0A060WME9	DUF3456 domain-containing protein	3.67538e+08	1.28737e+08	1.26751e+08	1.12049e+08	1.73019e+07	2.19929e+07	2.39144e+07	1.8524e+07	2.63251e+07	2.06792e+07	1.83804e+07	1.30203e+07	1.63351e+07	2.44442e+07	2.88782e+07	2.56931e+07	2.48028e+07	2.085e+07	1.36546e+07	1.63256e+07	1.92549e+07	1.71608e+07
A0A060WMF8	C-1-tetrahydrofolate synthase, cytoplasmic	2.99252e+10	1.06562e+10	1.09639e+10	8.30507e+09	2.13149e+09	1.27192e+09	1.59237e+09	1.61893e+09	2.48744e+09	1.55407e+09	1.4243e+09	1.7928e+09	2.38469e+09	2.30236e+09	1.44716e+09	1.61258e+09	1.51953e+09	1.21938e+09	1.24255e+09	7.85633e+08	2.04065e+09	1.49732e+09
A0A060WMG2	14_3_3 domain-containing protein	8.15412e+09	2.83214e+09	2.69136e+09	2.63062e+09	4.90737e+08	3.75798e+08	4.51544e+08	5.27184e+08	5.87748e+08	3.99129e+08	4.83262e+08	3.79223e+08	4.29231e+08	4.00061e+08	4.85793e+08	5.13789e+08	3.88539e+08	4.30403e+08	4.42778e+08	4.64063e+08	3.78934e+08	5.25899e+08
A0A060WMI4	PKS_ER domain-containing protein	1.44834e+10	4.80023e+09	5.0707e+09	4.61244e+09	7.68788e+08	9.10891e+08	7.73236e+08	9.29341e+08	6.12827e+08	8.05153e+08	8.07911e+08	8.23451e+08	7.91509e+08	7.41707e+08	9.07756e+08	9.98362e+08	7.91606e+08	8.88633e+08	7.40823e+08	5.80245e+08	7.32585e+08	8.78551e+08
A0A060WMI6	Glutathione synthetase	1.87558e+09	6.79391e+08	5.76135e+08	6.20054e+08	1.06618e+08	9.64174e+07	1.12147e+08	1.15481e+08	1.11196e+08	1.37532e+08	1.12238e+08	8.26236e+07	9.1241e+07	7.44136e+07	1.10636e+08	1.04983e+08	9.18007e+07	9.48154e+07	1.05961e+08	1.0202e+08	1.02443e+08	1.23014e+08
A0A060WMJ0	PPM-type phosphatase domain-containing protein	2.31931e+08	7.80277e+07	8.34975e+07	7.04053e+07	1.21324e+07	1.01697e+07	9.88571e+06	1.9038e+07	1.42556e+07	1.25462e+07	1.16771e+07	5.86696e+06	9.47442e+06	2.62472e+07	1.21086e+07	1.81232e+07	1.13391e+07	1.39698e+07	1.15769e+07	1.14335e+07	1.00752e+07	1.20107e+07
A0A060WMK5	Non-specific serine/threonine protein kinase	3.23458e+08	1.14211e+08	1.06736e+08	1.02511e+08	1.72507e+07	2.59265e+07	1.92196e+07	1.6846e+07	1.89441e+07	1.60237e+07	1.85302e+07	1.9353e+07	1.33751e+07	9.25047e+06	2.47764e+07	2.14508e+07	1.42822e+07	2.07908e+07	1.76757e+07	1.2744e+07	1.52969e+07	2.17215e+07
A0A060WML3	Kinesin-like protein	1.78905e+08	6.64991e+07	4.9838e+07	6.25679e+07	1.75535e+07	7.12479e+06	8.40546e+06	1.05955e+07	1.19175e+07	1.09024e+07	1.79143e+06	1.0574e+07	8.15244e+06	8.73354e+06	1.21759e+07	8.41067e+06	1.83471e+07	1.31136e+07	1.04969e+07	8.77692e+06	7.2893e+06	4.54415e+06
A0A060WML4	Coronin	9.23679e+08	3.00591e+08	3.56425e+08	2.66663e+08	5.12173e+07	42563300	5.36409e+07	3.1887e+07	6.21155e+07	5.91668e+07	4.88869e+07	3.71781e+07	4.01772e+07	1.17609e+08	5.71459e+07	5.54283e+07	5.48958e+07	4.04919e+07	5.74697e+07	4.86715e+07	3.39931e+07	3.1141e+07
A0A060WMQ9	ACOX domain-containing protein	3.41781e+08	1.19292e+08	1.17159e+08	1.0533e+08	2.27881e+07	30902139	1.02706e+07	6.02607e+06	2.88875e+07	2.04173e+07	1.51807e+07	2.52894e+07	2.08254e+07	2.4438e+07	2.64246e+07	5.00057e+06	1.67384e+07	1.30751e+07	1.41867e+07	1.30361e+07	2.29019e+07	2.53922e+07
A0A060WMU5	Alcohol dehydrogenase	9.67994e+09	3.66069e+09	3.18458e+09	2.83467e+09	5.5797e+08	6.24856e+08	4.84565e+08	7.25947e+08	6.4905e+08	6.18302e+08	5.80522e+08	4.64381e+08	5.64647e+08	5.36626e+08	5.43585e+08	4.94821e+08	4.89348e+08	5.85963e+08	3.78962e+08	4.01509e+08	4.28714e+08	5.50177e+08
A0A060WMU7	Protein NDRG2	4.59535e+08	1.36795e+08	1.61489e+08	1.61251e+08	2.31947e+07	2.04954e+07	2.3453e+07	2.55779e+07	2.73707e+07	1.6703e+07	2.77511e+07	2.82639e+07	2.93411e+07	3.00504e+07	2.12574e+07	2.48255e+07	2.84603e+07	2.96798e+07	2.12454e+07	2.24542e+07	2.81556e+07	3.12555e+07
A0A060WMW1	Uncharacterized protein	2.56001e+08	1.02265e+08	7.74624e+07	7.62731e+07	1.42057e+07	21662724	2.19451e+07	4.17119e+06	2.39357e+07	1.63446e+07	6.38523e+06	1.0887e+07	7.9592e+06	2.06426e+07	1.16723e+07	1.99161e+07	1.28636e+07	1.19306e+07	1.69151e+07	1.4105e+07	9.5702e+06	1.08885e+07
A0A060WMY2	Uncharacterized protein	1.41926e+09	4.66333e+08	5.28402e+08	4.24522e+08	7.30026e+07	7.39087e+07	7.26096e+07	8.49012e+07	8.37074e+07	7.82033e+07	8.92995e+07	9.05294e+07	8.66731e+07	8.9532e+07	9.27403e+07	7.96273e+07	7.47069e+07	7.88159e+07	7.66614e+07	6.42364e+07	5.55769e+07	7.45243e+07
A0A060WMY6	Uncharacterized protein	1.70903e+08	5.5237e+07	5.48461e+07	6.08198e+07	1.01997e+07	5776903	8.13189e+06	6.42554e+06	8.76152e+06	1.59414e+07	1.10415e+07	7.85186e+06	1.01941e+07	8.32516e+06	9.70754e+06	7.72586e+06	9.86703e+06	9.79498e+06	8.29484e+06	7.18902e+06	9.88229e+06	1.57916e+07
A0A060WN02	Uncharacterized protein	4.87596e+07	1.63918e+07	1.50467e+07	1.73211e+07	3.26806e+06	4747703	0	0	3.75036e+06	4.62571e+06	0	4.84707e+06	0	1.9805e+06	5.02826e+06	3.19085e+06	3.66781e+06	2.57011e+06	1.37021e+06	3.10991e+06	2.99253e+06	3.61057e+06
A0A060WN13	GCS light chain	2.12085e+07	4.54843e+06	4.52608e+06	1.2134e+07	0	0	1.54483e+06	3.0036e+06	0	0	2.05941e+06	1.13516e+06	0	0	0	1.33151e+06	1.63954e+06	1.58027e+06	3.44821e+06	2.67175e+06	1.36792e+06	1.42636e+06
A0A060WN18	Uncharacterized protein (Fragment)	1.42294e+10	5.67526e+09	4.08232e+09	4.47179e+09	7.52271e+08	9.96762e+08	1.40102e+09	1.09428e+09	7.42964e+08	6.87956e+08	5.61431e+08	6.50506e+08	5.33538e+08	4.0131e+08	9.20022e+08	1.01551e+09	6.70397e+08	8.56781e+08	8.05206e+08	6.53842e+08	7.18934e+08	7.66626e+08
A0A060WN23	GHMP_kinases_C domain-containing protein	3.7326e+07	6.08131e+06	1.01095e+07	2.11352e+07	1.77312e+06	1.84728e+06	0	2.46092e+06	0	0	5.04645e+06	0	0	2.71787e+06	0	2.34519e+06	0	0	4.93945e+06	1.84713e+06	4.0429e+06	1.03057e+07
A0A060WN38	A2M_N_2 domain-containing protein	1.77143e+08	6.59471e+07	5.32459e+07	5.795e+07	7.61987e+06	1.24355e+07	2.39109e+07	1.01187e+07	6.53811e+06	5.32393e+06	9.32757e+06	7.35352e+06	3.77635e+06	8.51497e+06	9.29027e+06	1.49832e+07	6.98471e+06	5.37685e+06	1.08555e+07	4.75299e+06	1.13934e+07	1.85865e+07
A0A060WN55	CS domain-containing protein	2.45831e+08	8.7693e+07	9.20918e+07	6.60459e+07	1.19073e+07	1.60614e+07	1.53153e+07	9.02694e+06	2.09896e+07	1.43924e+07	1.05929e+07	8.46012e+06	8.49282e+06	2.4836e+07	1.60842e+07	2.36258e+07	1.3214e+07	6.03779e+06	1.25509e+07	1.12739e+07	9.0315e+06	1.39378e+07
A0A060WN71	Calponin	2.6617e+09	6.94309e+08	1.09165e+09	8.75743e+08	1.45665e+08	1.27366e+08	1.02953e+08	8.21206e+07	1.08848e+08	1.27356e+08	1.65914e+08	1.75144e+08	2.19901e+08	2.13998e+08	1.62515e+08	1.5418e+08	1.48853e+08	1.32597e+08	9.86025e+07	1.63885e+08	1.66566e+08	1.6524e+08
A0A060WN74	Lysophosphatidic acid phosphatase type 6-like	5.5322e+07	1.78116e+07	2.1009e+07	1.65014e+07	3.27218e+06	2.31148e+06	2.68728e+06	4.2936e+06	3.46245e+06	1.78458e+06	4.79512e+06	3.70144e+06	4.70823e+06	1.30583e+06	2.03869e+06	4.45972e+06	2.86313e+06	897360	3.5933e+06	4.99795e+06	1.20409e+06	2.94555e+06
A0A060WN75	Uncharacterized protein	6.00853e+07	2.48779e+07	1.66071e+07	1.86003e+07	0	18273944	0	0	6.604e+06	0	1.36312e+06	4.24982e+06	4.27001e+06	6.44862e+06	0	275500	1.19196e+07	0	1.86389e+06	0	0	4.81681e+06
A0A060WN92	Uncharacterized protein	0	0	0	0	0	0	0	0	0	0	0	0	0	0	0	0	0	0	0	0	0	0
A0A060WN93	Squalene monooxygenase	6.24254e+07	2.74423e+07	1.77559e+07	1.72272e+07	1.95821e+06	8546542	382303	0	8.97042e+06	7.58484e+06	2.44747e+06	4.65804e+06	3.91448e+06	3.16667e+06	3.56926e+06	0	3.63373e+06	3.445e+06	1.31439e+06	1.72386e+06	2.61055e+06	4.49964e+06
A0A060WNA9	Cation_ATPase_N domain-containing protein	1.47035e+08	5.63403e+07	4.49794e+07	4.57157e+07	8.08861e+06	11353308	9.57095e+06	9.09285e+06	1.10081e+07	7.22651e+06	7.87211e+06	1.28097e+07	1.18699e+07	0	7.629e+06	4.79867e+06	9.41272e+06	1.41003e+07	4.83262e+06	6.44169e+06	5.75629e+06	5.17208e+06
A0A060WNB2	Nucleolin-like	1.26462e+08	3.79828e+07	4.29718e+07	4.55071e+07	7.24802e+06	5.9829e+06	3.64705e+06	3.84278e+06	8.79122e+06	8.47083e+06	7.66567e+06	8.23148e+06	7.84558e+06	5.26276e+06	9.18356e+06	4.78274e+06	8.97785e+06	8.23032e+06	6.38409e+06	7.26832e+06	6.37677e+06	8.26973e+06
A0A060WNC7	CAF1C_H4-bd domain-containing protein	3.59048e+09	1.19964e+09	1.30467e+09	1.08618e+09	2.11218e+08	1.94218e+08	1.94221e+08	1.02134e+08	3.17853e+08	1.79993e+08	1.32806e+08	1.76023e+08	1.64378e+08	3.83691e+08	2.31529e+08	2.1624e+08	1.85856e+08	1.5503e+08	2.46103e+08	1.62911e+08	1.8449e+08	1.51791e+08
A0A060WND2	Asp-B-Hydro_N domain-containing protein	1.62628e+08	6.67245e+07	4.89558e+07	4.69474e+07	9.13006e+06	1.12484e+07	1.32286e+07	1.20033e+07	1.30515e+07	8.06253e+06	1.11084e+07	1.35633e+07	9.61824e+06	2.62052e+06	7.39424e+06	4.65118e+06	9.96962e+06	7.41285e+06	7.64743e+06	3.92169e+06	9.09967e+06	8.89615e+06
A0A060WND7	Uncharacterized protein	2.99087e+09	9.80495e+08	9.76439e+08	1.03394e+09	1.46636e+08	1.66023e+08	1.22404e+08	1.80883e+08	1.70025e+08	1.94523e+08	1.7873e+08	1.6779e+08	1.86345e+08	1.13187e+08	2.05291e+08	1.25097e+08	1.64973e+08	1.67391e+08	1.86843e+08	1.58081e+08	1.54995e+08	2.01656e+08
A0A060WNE3	Uncharacterized protein	1.42919e+09	4.74974e+08	4.7654e+08	4.7768e+08	8.20821e+07	81198369	5.84175e+07	8.14042e+07	8.73817e+07	8.44899e+07	6.14876e+07	8.92279e+07	8.52905e+07	6.86391e+07	8.79371e+07	8.39576e+07	7.79648e+07	7.30741e+07	8.18318e+07	6.68706e+07	1.00726e+08	7.72129e+07
A0A060WNG8	Drf_GBD domain-containing protein	2.19847e+07	7.4668e+06	0	1.45178e+07	0	0	0	0	7.4668e+06	0	0	0	0	0	0	0	3.82174e+06	0	4.38321e+06	3.80772e+06	0	2.50517e+06
A0A060WNH3	Retinol dehydrogenase 7-like	1.67519e+08	6.12997e+07	5.71937e+07	4.90257e+07	9.03566e+06	8331154	9.55086e+06	1.23762e+07	1.47499e+07	7.25598e+06	8.39537e+06	1.14774e+07	6.7686e+06	3.10539e+06	1.02288e+07	1.72181e+07	5.96002e+06	8.76707e+06	5.87938e+06	8.09286e+06	1.05311e+07	9.79535e+06
A0A060WNH9	Signal recognition particle 14 kDa protein	7.89957e+07	2.98173e+07	2.94496e+07	1.97287e+07	5.06325e+06	4544255	5.65489e+06	2.02186e+06	7.96251e+06	4.57056e+06	2.8976e+06	4.61385e+06	0	8.73715e+06	6.40334e+06	6.79769e+06	0	4.33206e+06	6.05845e+06	4.3562e+06	3.25325e+06	1.72873e+06
A0A060WNI0	Ergosterol biosynthesis 28 homolog	4.57249e+08	1.7045e+08	1.49686e+08	1.37112e+08	1.30017e+07	27172464	3.19812e+07	4.23981e+07	3.87095e+07	1.7187e+07	3.05267e+07	1.87763e+07	2.2729e+07	2.25304e+07	1.57824e+07	3.93417e+07	1.74133e+07	3.03564e+07	2.39857e+07	1.53037e+07	2.08092e+07	2.9244e+07
A0A060WNL1	Actin-depolymerizing factor	7.3361e+08	2.26902e+08	2.28376e+08	2.78332e+08	3.56496e+07	1.6232e+07	3.52804e+07	3.03293e+07	7.57902e+07	3.36202e+07	5.40062e+07	3.33721e+07	2.42851e+07	4.00744e+07	3.38917e+07	4.27466e+07	5.15638e+07	3.37812e+07	8.41127e+07	5.24537e+07	2.30148e+07	3.34058e+07
A0A060WNL8	EF-hand domain-containing protein	1.68014e+09	5.36613e+08	5.53459e+08	5.90066e+08	1.02709e+08	7.98564e+07	9.54729e+07	6.58635e+07	1.03783e+08	8.8928e+07	8.20281e+07	1.12411e+08	1.0733e+08	4.77686e+07	9.05346e+07	1.13387e+08	8.7559e+07	1.12942e+08	1.04765e+08	1.05549e+08	7.01287e+07	1.09122e+08
A0A060WNM1	Uncharacterized protein	2.48147e+07	1.2651e+07	9.61851e+06	2.54527e+06	5.62352e+06	0	0	2.68166e+06	4.34579e+06	0	0	0	0	3.21979e+06	0	6.39872e+06	0	0	2.54527e+06	0	0	0
A0A060WNM8	Transcription elongation factor SPT5	4.40298e+07	1.62631e+07	1.50686e+07	1.26981e+07	3.01676e+06	2.20237e+06	2.15526e+06	840223	4.33434e+06	3.71418e+06	1.84461e+06	2.34602e+06	3.3895e+06	2.68391e+06	2.46885e+06	2.33574e+06	2.19125e+06	2.87366e+06	1.82739e+06	3.40036e+06	2.40543e+06	0
A0A060WNN2	Sepiapterin reductase	1.31348e+09	4.07696e+08	4.63331e+08	4.42451e+08	5.35706e+07	6.99433e+07	6.15642e+07	1.00942e+08	6.52849e+07	5.63913e+07	9.91407e+07	6.48312e+07	5.73705e+07	5.37393e+07	1.06052e+08	8.21973e+07	9.55448e+07	8.677e+07	9.00554e+07	4.82077e+07	4.99476e+07	7.19259e+07
A0A060WNP6	Transmembrane protein 254	4.86922e+08	1.72979e+08	1.40492e+08	1.73452e+08	1.98592e+07	2.76946e+07	2.49522e+07	1.52204e+07	4.47839e+07	4.04683e+07	2.36065e+07	2.02663e+07	1.82776e+07	3.02755e+07	2.8952e+07	1.91142e+07	3.70363e+07	1.80284e+07	1.8711e+07	4.0795e+07	2.56178e+07	3.3263e+07
A0A060WNR9	H(+)-transporting two-sector ATPase	1.68392e+08	5.58069e+07	5.6707e+07	5.58786e+07	8.37932e+06	5.47322e+06	6.93136e+06	8.44606e+06	1.65316e+07	1.00454e+07	7.93958e+06	1.0056e+07	8.8425e+06	9.27722e+06	1.08231e+07	9.76856e+06	8.15415e+06	1.05151e+07	1.09232e+07	9.74979e+06	9.19175e+06	7.3446e+06
A0A060WNS5	Succinate dehydrogenase [ubiquinone] cytochrome b small subunit	1.2008e+08	3.43904e+07	4.40802e+07	4.16092e+07	6.79839e+06	4.3218e+06	5.31586e+06	4.47656e+06	6.29589e+06	7.1819e+06	8.84487e+06	6.53098e+06	6.52959e+06	7.95396e+06	7.41246e+06	6.80835e+06	6.61256e+06	6.14067e+06	5.1846e+06	4.79934e+06	8.24698e+06	1.0625e+07
A0A060WNU7	Uncharacterized protein	6.49205e+06	3.21009e+06	1.02673e+06	2.25523e+06	0	1.83663e+06	0	272036	900025	201401	0	0	0	0	1.02673e+06	0	970033	611576	0	0	673623	0
A0A060WNV4	PPR_long domain-containing protein	5.46717e+08	1.65017e+08	2.05745e+08	1.75954e+08	4.03618e+07	2.33376e+07	2.3904e+07	1.99674e+07	3.14696e+07	2.5977e+07	2.90448e+07	4.12793e+07	2.96653e+07	2.93379e+07	4.39077e+07	3.25103e+07	2.91636e+07	3.43608e+07	2.02051e+07	3.27368e+07	3.49553e+07	2.45327e+07
A0A060WNW2	Uncharacterized protein	8.99683e+07	1.88122e+07	3.15926e+07	3.95635e+07	2.74809e+06	2.12779e+06	2.7149e+06	4.48284e+06	3.88065e+06	2.85795e+06	9.99176e+06	3.94097e+06	8.40495e+06	0	7.02358e+06	2.23135e+06	7.06568e+06	5.06549e+06	1.25752e+07	2.26999e+06	3.47808e+06	9.10903e+06
A0A060WNX6	Uncharacterized protein	4.84328e+07	1.50253e+07	1.95826e+07	1.38249e+07	2.07832e+06	1423553	2.41302e+06	3.52861e+06	3.043e+06	2.53879e+06	3.49124e+06	3.81942e+06	3.76575e+06	4.27571e+06	2.30425e+06	1.92628e+06	2.2339e+06	2.38253e+06	1.73233e+06	2.3207e+06	2.35874e+06	2.79668e+06
A0A060WNX7	Dynamin-type G domain-containing protein	1.41766e+08	4.90117e+07	4.75408e+07	4.52131e+07	1.02677e+07	6.87841e+06	3.87873e+06	3.80514e+06	1.00823e+07	1.40995e+07	8.91816e+06	1.28318e+07	1.20518e+07	5.45939e+06	2.15009e+06	6.1295e+06	7.02682e+06	4.23887e+06	7.50686e+06	1.01343e+07	7.57193e+06	8.7343e+06
A0A060WNZ1	Uncharacterized protein	3.9521e+07	1.57569e+07	1.06026e+07	1.31615e+07	2.48033e+06	2263423	4.15852e+06	538082	3.41892e+06	2.89758e+06	1.05851e+06	3.01387e+06	2.08182e+06	0	0	4.44841e+06	0	2.32291e+06	3.77483e+06	2.67979e+06	3.11789e+06	1.26607e+06
A0A060WNZ4	Malate dehydrogenase	2.39908e+09	7.8826e+08	8.5571e+08	7.55106e+08	1.43207e+08	9.22937e+07	1.19728e+08	1.52183e+08	1.31493e+08	1.49355e+08	1.40159e+08	1.54151e+08	1.4037e+08	1.45126e+08	1.42813e+08	1.33091e+08	1.22784e+08	1.31692e+08	9.48832e+07	1.34702e+08	1.31061e+08	1.39984e+08
A0A060WP14	AAA domain-containing protein	3.32037e+08	1.18738e+08	1.19317e+08	9.39822e+07	1.66771e+07	1.68178e+07	1.80523e+07	2.8233e+07	1.92776e+07	1.96798e+07	2.33602e+07	1.8783e+07	1.95286e+07	2.67757e+07	1.37227e+07	1.71471e+07	1.77302e+07	1.09627e+07	1.54151e+07	1.94729e+07	1.12701e+07	1.91312e+07
A0A060WP17	Uncharacterized protein	8.8097e+07	3.09003e+07	2.42143e+07	3.29823e+07	3.77508e+06	6.1603e+06	3.29973e+06	6.79315e+06	3.70071e+06	7.17132e+06	6.8163e+06	4.22512e+06	3.87078e+06	1.24155e+06	4.69886e+06	3.36173e+06	6.24161e+06	5.71942e+06	6.13587e+06	5.29835e+06	3.82611e+06	5.76099e+06
A0A060WP24	Mitochondrial import inner membrane translocase subunit	8.61531e+07	2.99077e+07	2.62877e+07	2.99577e+07	4.44207e+06	2.22255e+06	2.62801e+06	8.28951e+06	6.17627e+06	6.14929e+06	4.53394e+06	3.59758e+06	2.98459e+06	4.97488e+06	5.63731e+06	4.55942e+06	4.40177e+06	4.63989e+06	3.30563e+06	5.60449e+06	5.71772e+06	6.28822e+06
A0A060WP26	Uncharacterized protein	3.81343e+07	1.51868e+07	1.07059e+07	1.22415e+07	2.69899e+06	3.16427e+06	2.5115e+06	1.12841e+06	3.53172e+06	2.15193e+06	1.0378e+06	1.95699e+06	1.29675e+06	2.60032e+06	1.31802e+06	2.49603e+06	1.72302e+06	1.24696e+06	2.86291e+06	2.32179e+06	2.01733e+06	2.06954e+06
A0A060WP31	RRM domain-containing protein	9.4569e+07	2.63152e+07	3.67792e+07	3.14745e+07	3.28961e+06	6177803	3.86701e+06	5.77094e+06	4.3956e+06	2.81428e+06	7.11361e+06	5.19354e+06	5.3605e+06	6.58931e+06	5.35248e+06	7.1698e+06	5.02356e+06	6.18714e+06	5.60513e+06	5.86667e+06	3.10864e+06	5.68335e+06
A0A060WP40	Acyl-CoA dehydrogenase family member 8	5.13751e+07	0	5.13751e+07	0	0	0	0	0	0	0	4.80086e+07	0	0	0	0	3.36655e+06	0	0	0	0	0	0
A0A060WP50	Uncharacterized protein	3.39935e+08	1.15182e+08	1.03688e+08	1.21065e+08	1.82162e+07	1.81944e+07	2.23813e+07	1.3899e+07	2.43199e+07	1.81708e+07	1.95369e+07	1.27743e+07	1.56411e+07	1.42911e+07	2.06442e+07	2.08005e+07	1.5225e+07	2.02162e+07	3.76307e+07	1.36196e+07	1.62569e+07	1.81163e+07
A0A060WP53	Uncharacterized protein	2.84653e+07	9.39556e+06	1.15011e+07	7.56872e+06	2.04766e+06	819894	2.1161e+06	0	2.14551e+06	2.26639e+06	982814	2.34213e+06	1.80346e+06	2.91765e+06	1.63228e+06	1.82272e+06	0	913871	2.19763e+06	1.63479e+06	1.75233e+06	1.0701e+06
A0A060WP60	Uncharacterized protein	5.34815e+08	1.8226e+08	1.78109e+08	1.74446e+08	3.2287e+07	2.81473e+07	3.11086e+07	2.53403e+07	2.98314e+07	3.5545e+07	2.51053e+07	2.80372e+07	2.58321e+07	3.15051e+07	3.26114e+07	3.50183e+07	2.49169e+07	3.04851e+07	2.2894e+07	2.87837e+07	3.15562e+07	3.58098e+07
A0A060WP81	Uncharacterized protein	1.82395e+07	7.82575e+06	4.43389e+06	5.97984e+06	1.87482e+06	1323121	0	2.82315e+06	1.80466e+06	0	0	0	3.3745e+06	0	0	1.05939e+06	0	2.51365e+06	0	0	3.46619e+06	0
A0A060WP86	Enhancer of rudimentary homolog	9.3815e+08	3.03325e+08	3.20292e+08	3.14533e+08	5.51519e+07	43393895	4.70009e+07	5.27192e+07	5.05003e+07	5.45586e+07	6.58739e+07	5.15662e+07	5.37677e+07	4.1873e+07	5.71667e+07	5.00447e+07	4.72117e+07	4.86455e+07	4.91371e+07	4.9892e+07	5.18084e+07	6.78383e+07
A0A060WP92	Casein kinase II subunit beta	4.49811e+08	1.42533e+08	1.54642e+08	1.52635e+08	2.74729e+07	1.55062e+07	1.93873e+07	2.7681e+07	2.30578e+07	2.94283e+07	3.0401e+07	3.1482e+07	2.14791e+07	2.42334e+07	2.82734e+07	1.87733e+07	2.9048e+07	3.08112e+07	1.98437e+07	2.31327e+07	2.35549e+07	2.62448e+07
A0A060WPA3	DUF1794 domain-containing protein	1.2672e+08	5.42197e+07	4.10584e+07	3.14418e+07	7.41641e+06	8.67994e+06	7.728e+06	1.33716e+07	9.285e+06	7.7388e+06	4.64578e+06	7.05308e+06	9.91177e+06	5.08235e+06	6.93376e+06	7.43161e+06	5.11746e+06	5.56313e+06	4.93972e+06	5.3393e+06	3.75332e+06	6.72887e+06
A0A060WPA9	Glycerol-3-phosphate dehydrogenase [NAD(+)]	7.04708e+08	1.97162e+08	2.50378e+08	2.57167e+08	2.44619e+07	2.72926e+07	1.52288e+07	2.10943e+07	4.73121e+07	6.17725e+07	3.20047e+07	4.34927e+07	4.78103e+07	3.39429e+07	6.99225e+07	2.32052e+07	4.718e+07	3.19922e+07	3.21531e+07	3.59028e+07	3.37964e+07	7.61427e+07
A0A060WPB9	Vesicle-trafficking protein SEC22b-B-like	9.49731e+06	2.29683e+06	3.04287e+06	4.15761e+06	0	1.20588e+06	0	0	592531	498415	296950	752262	829185	0	1.16448e+06	0	1.00891e+06	704491	457323	320983	1.23659e+06	429310
A0A060WPC6	IF rod domain-containing protein	2.17173e+08	6.99923e+07	1.1545e+08	3.17304e+07	2.25843e+07	4.1056e+06	1.93191e+07	3.94516e+06	1.25776e+07	7.46061e+06	2.38985e+07	1.42341e+07	1.79275e+07	3.12702e+07	0	2.812e+07	8.2922e+06	0	2.68469e+06	3.33404e+06	0	1.74195e+07
A0A060WPE4	Non-POU domain-containing octamer-binding protein-like	8.32928e+08	2.86736e+08	2.7802e+08	2.68171e+08	5.73724e+07	4.11838e+07	3.85122e+07	4.00311e+07	6.45213e+07	4.51154e+07	4.71155e+07	5.05812e+07	5.16966e+07	3.03259e+07	5.2566e+07	4.5735e+07	4.26498e+07	4.5803e+07	4.23514e+07	3.89232e+07	4.54426e+07	5.30013e+07
A0A060WPJ0	Grancalcin-like	2.13687e+09	7.20447e+08	7.46716e+08	6.69706e+08	1.38771e+08	1.01906e+08	1.298e+08	1.16882e+08	1.18572e+08	1.14517e+08	1.34159e+08	1.29509e+08	1.34701e+08	1.1937e+08	1.23354e+08	1.05624e+08	1.19548e+08	1.32149e+08	1.03679e+08	6.70694e+07	1.24947e+08	1.22314e+08
A0A060WPK1	Ribosomal_S7 domain-containing protein	1.73633e+10	6.43541e+09	5.64257e+09	5.28536e+09	1.09097e+09	1.21815e+09	8.41629e+08	1.15197e+09	1.21806e+09	9.1462e+08	9.45773e+08	8.85183e+08	8.50889e+08	1.08947e+09	1.10294e+09	7.68311e+08	1.05471e+09	1.02698e+09	8.666e+08	7.40233e+08	8.0063e+08	7.96208e+08
A0A060WPL1	Dolichyl-diphosphooligosaccharide--protein glycotransferase	1.23858e+09	3.99333e+08	4.24205e+08	4.15046e+08	6.63234e+07	6.72898e+07	7.15151e+07	4.83332e+07	7.48789e+07	7.09923e+07	6.82165e+07	7.70267e+07	5.76042e+07	6.98324e+07	7.10151e+07	8.05105e+07	5.99398e+07	7.19221e+07	5.36933e+07	7.48072e+07	7.31458e+07	8.1538e+07
A0A060WPM0	Cation_ATPase_C domain-containing protein	1.12026e+09	3.89672e+08	3.71888e+08	3.58702e+08	5.58143e+07	60134686	6.68711e+07	8.034e+07	6.54728e+07	6.1039e+07	8.11495e+07	7.09975e+07	6.47759e+07	3.56719e+07	5.71147e+07	6.21783e+07	7.30907e+07	8.14673e+07	4.94574e+07	4.95909e+07	4.8754e+07	5.63418e+07
A0A060WPM2	NAD(P)(+)--arginine ADP-ribosyltransferase	4.66026e+08	2.46247e+08	1.52439e+08	6.7341e+07	1.42616e+08	1.02285e+07	2.12904e+07	1.60269e+07	3.72025e+07	1.88824e+07	1.4469e+07	1.33396e+07	1.14477e+07	1.04829e+07	8.52378e+07	1.74615e+07	1.03953e+07	1.32219e+07	1.29876e+07	1.022e+07	9.90425e+06	1.0612e+07
A0A060WPP4	Uncharacterized protein	3.21388e+09	1.05195e+09	1.02902e+09	1.1329e+09	1.50046e+08	1.39964e+08	1.51932e+08	2.92218e+08	8.42189e+07	2.33571e+08	1.60207e+08	1.52098e+08	1.94115e+08	1.72823e+08	9.86905e+07	2.51087e+08	1.57326e+08	1.60787e+08	2.21158e+08	2.06977e+08	1.30627e+08	2.56028e+08
A0A060WPQ2	Selenoprotein T	8.53848e+07	3.08079e+07	2.64722e+07	2.81047e+07	5.90482e+06	4475525	3.50857e+06	5.84338e+06	4.93197e+06	6.14364e+06	4.51861e+06	4.03377e+06	5.11705e+06	2.87373e+06	4.82619e+06	5.10287e+06	5.48377e+06	4.9484e+06	3.55455e+06	3.76629e+06	4.50387e+06	5.8478e+06
A0A060WPR2	Glucose-6-phosphatase	1.57753e+09	5.83969e+08	5.3563e+08	4.57936e+08	9.46204e+07	90748311	8.19459e+07	1.06194e+08	1.04396e+08	1.06064e+08	1.32628e+08	1.04133e+08	1.01346e+08	4.99688e+07	7.95155e+07	6.80377e+07	7.37902e+07	7.47659e+07	7.3449e+07	5.7067e+07	1.03183e+08	7.56809e+07
A0A060WPT0	Aldedh domain-containing protein	5.73964e+09	1.82581e+09	1.9656e+09	1.94822e+09	4.79787e+08	1.67203e+08	2.07981e+08	1.98008e+08	3.39248e+08	4.33586e+08	3.60034e+08	4.58777e+08	3.88701e+08	1.78513e+08	2.621e+08	3.17473e+08	4.09028e+08	2.81769e+08	1.58253e+08	4.00578e+08	2.59248e+08	4.39347e+08
A0A060WPU1	GOLD domain-containing protein	1.10731e+09	3.62074e+08	3.93266e+08	3.51968e+08	6.89722e+07	56400885	6.76507e+07	5.38459e+07	5.79069e+07	5.72977e+07	7.59364e+07	6.04189e+07	8.10882e+07	2.39814e+07	7.57373e+07	7.61038e+07	7.72346e+07	9.15162e+07	4.51112e+07	5.03319e+07	3.23249e+07	5.54489e+07
A0A060WPU5	Pyruvate dehydrogenase E1 component subunit alpha	5.39101e+09	2.0092e+09	1.76575e+09	1.61606e+09	3.6696e+08	3.34029e+08	2.94947e+08	2.99474e+08	3.86321e+08	3.2747e+08	2.60868e+08	2.79172e+08	2.79268e+08	3.01989e+08	3.20993e+08	3.23464e+08	2.82713e+08	2.96704e+08	2.48062e+08	2.72566e+08	2.63495e+08	2.52517e+08
A0A060WPW6	Uncharacterized protein	3.70905e+09	1.20892e+09	1.29295e+09	1.20718e+09	2.30379e+08	1.76687e+08	1.52611e+08	1.67535e+08	1.99611e+08	2.82093e+08	2.0046e+08	2.15228e+08	2.55792e+08	2.66064e+08	1.56039e+08	1.99366e+08	1.68587e+08	2.79093e+08	1.46251e+08	2.06389e+08	1.78371e+08	2.28491e+08
A0A060WPW8	Calcium-transporting ATPase	2.46328e+08	8.4296e+07	8.03263e+07	8.17061e+07	1.29821e+07	1.53436e+07	6.32395e+06	1.72261e+07	1.64417e+07	1.59785e+07	1.25834e+07	2.37107e+07	1.55514e+07	3.39409e+06	1.51001e+07	9.98658e+06	1.21079e+07	2.03786e+07	1.13225e+07	1.40523e+07	1.16366e+07	1.22083e+07
A0A060WPZ4	60S acidic ribosomal protein P0	2.5628e+10	8.90064e+09	8.44805e+09	8.27931e+09	1.45485e+09	1.54895e+09	1.27399e+09	1.53075e+09	1.56096e+09	1.53115e+09	1.40579e+09	1.40287e+09	1.53091e+09	1.3685e+09	1.48613e+09	1.25385e+09	1.41346e+09	1.41474e+09	1.48648e+09	1.13449e+09	1.34151e+09	1.48863e+09
A0A060WQ01	Uncharacterized protein	2.68822e+08	9.22538e+07	9.44052e+07	8.21629e+07	1.93684e+07	9.37192e+06	8.40496e+06	6.47706e+06	2.48039e+07	2.38275e+07	1.13823e+07	2.17984e+07	1.77195e+07	1.91804e+07	1.1312e+07	1.30125e+07	9.31129e+06	1.3142e+07	1.22129e+07	1.22881e+07	2.15635e+07	1.36452e+07
A0A060WQ10	Riboflavin kinase	2.89008e+07	9.71181e+06	8.73428e+06	1.04547e+07	3.52272e+06	671054	629173	1.33238e+06	1.53775e+06	2.01872e+06	1.81222e+06	2.00387e+06	1.75418e+06	0	2.06289e+06	1.10111e+06	1.26376e+06	1.40594e+06	1.2364e+06	1.68494e+06	3.16746e+06	1.6962e+06
A0A060WQ18	Glyceraldehyde-3-phosphate dehydrogenase	1.53641e+11	5.08748e+10	4.95441e+10	5.32222e+10	7.73489e+09	6.84441e+09	8.63415e+09	9.25762e+09	8.42219e+09	9.98159e+09	9.66639e+09	6.39689e+09	8.29872e+09	6.69424e+09	8.99032e+09	9.49757e+09	8.99704e+09	8.69058e+09	8.18919e+09	8.44199e+09	7.91117e+09	1.09922e+10
A0A060WQ34	Ig-like domain-containing protein	2.76592e+08	8.5013e+07	1.03795e+08	8.77845e+07	1.16485e+07	1.0529e+07	2.1055e+07	1.11944e+07	1.33073e+07	1.72789e+07	2.53812e+07	2.28523e+07	2.84522e+07	2.12957e+06	1.4492e+07	1.04877e+07	1.93011e+07	1.42545e+07	1.18041e+07	1.42369e+07	9.99166e+06	1.81962e+07
A0A060WQ58	Uncharacterized protein	1.50437e+09	4.91377e+08	5.08187e+08	5.04804e+08	9.06363e+07	7.25078e+07	7.03338e+07	6.31593e+07	9.62466e+07	9.84928e+07	9.42127e+07	9.47116e+07	9.76834e+07	4.52927e+07	9.02303e+07	8.60567e+07	7.58122e+07	8.66882e+07	8.49414e+07	9.21909e+07	8.25211e+07	8.26505e+07
A0A060WQ65	Uncharacterized protein	2.00366e+07	5.53315e+06	5.65432e+06	8.84915e+06	799030	1225708	615394	796581	846201	1.25024e+06	760043	1.08838e+06	533646	1.87632e+06	458505	937426	1.5793e+06	2.13376e+06	540188	1.11523e+06	2.32378e+06	1.1569e+06
A0A060WQ66	MSP domain-containing protein	4.44597e+08	1.69017e+08	1.58293e+08	1.17286e+08	2.38947e+07	2.9229e+07	1.62345e+07	3.60626e+07	4.17124e+07	2.18841e+07	1.59031e+07	2.57985e+07	1.65733e+07	4.22603e+07	3.14619e+07	2.62959e+07	2.18403e+07	1.88022e+07	1.4641e+07	2.0862e+07	2.44992e+07	1.66414e+07
A0A060WQ77	SH3 domain-containing protein	2.17735e+08	7.28053e+07	6.87109e+07	7.62192e+07	1.4547e+07	9.05698e+06	6.59457e+06	1.19835e+07	1.7022e+07	1.36012e+07	1.71628e+07	1.09141e+07	1.48059e+07	1.80746e+06	1.23114e+07	1.17092e+07	1.25021e+07	1.78459e+07	1.4024e+07	9.62142e+06	1.15592e+07	1.06665e+07
A0A060WQ82	G_PROTEIN_RECEP_F1_2 domain-containing protein	1.9839e+08	6.93838e+07	7.01129e+07	5.88934e+07	1.04595e+07	7.14798e+06	6.29928e+06	2.41386e+07	9.30792e+06	1.20305e+07	1.05708e+07	8.04558e+06	1.00671e+07	2.41336e+07	7.08796e+06	1.02079e+07	9.01085e+06	8.74419e+06	7.97386e+06	7.87544e+06	9.96414e+06	1.5325e+07
A0A060WQ95	Uncharacterized protein	9.60639e+07	2.9279e+07	2.83993e+07	3.83856e+07	3.97558e+06	6.09177e+06	9.68132e+06	2.91957e+06	6.61071e+06	0	8.3074e+06	5.49989e+06	3.59216e+06	0	4.78866e+06	6.21119e+06	7.42941e+06	3.60567e+06	2.13597e+06	1.09783e+07	4.68036e+06	9.55591e+06
A0A060WQB8	Uncharacterized protein	5.03884e+07	1.78695e+07	1.74404e+07	1.50785e+07	2.91811e+06	1900939	1.95031e+06	2.49443e+06	5.02673e+06	3.57897e+06	3.88845e+06	4.44822e+06	3.42971e+06	0	2.07959e+06	3.59445e+06	3.61039e+06	925535	0	4.17328e+06	3.87903e+06	2.49026e+06
A0A060WQC0	Uncharacterized protein	3.67942e+08	1.30834e+08	1.07383e+08	1.29725e+08	2.84394e+07	7639277	9.67625e+06	2.24387e+07	2.42261e+07	3.84142e+07	1.67659e+07	8.45824e+06	2.06377e+07	8.56464e+06	8.94075e+06	4.40158e+07	2.2553e+07	2.59778e+07	2.27057e+07	1.07112e+07	2.41526e+07	2.3625e+07
A0A060WQF5	Uncharacterized protein	3.37698e+08	1.36854e+08	1.21921e+08	7.89233e+07	1.63213e+07	26905782	1.76419e+07	3.84585e+07	1.89357e+07	1.85911e+07	1.10575e+07	2.23088e+07	3.80237e+07	2.19109e+07	2.04941e+07	8.12574e+06	1.49548e+07	1.37544e+07	1.25057e+07	7.69888e+06	1.10724e+07	1.89371e+07
A0A060WQF6	FYVE-type domain-containing protein	1.06522e+10	4.50254e+09	3.1645e+09	2.98514e+09	5.97894e+08	1.06416e+09	1.02905e+09	3.53046e+08	9.78274e+08	4.80107e+08	8.05302e+08	3.45742e+08	4.76711e+08	3.55642e+08	5.41656e+08	6.39445e+08	6.54999e+08	3.34165e+08	6.80011e+08	5.32526e+08	4.37025e+08	3.46408e+08
A0A060WQF7	Leucyl-tRNA synthetase	2.83674e+09	9.47226e+08	9.45774e+08	9.43737e+08	1.78686e+08	1.47749e+08	1.18626e+08	1.66562e+08	1.76861e+08	1.58741e+08	1.57331e+08	1.31051e+08	1.86108e+08	1.22846e+08	1.99547e+08	1.4889e+08	1.59922e+08	1.96733e+08	1.63561e+08	1.40435e+08	1.37303e+08	1.45783e+08
A0A060WQG7	Dolichyl-diphosphooligosaccharide--protein glycosyltransferase subunit DAD1	3.43147e+08	1.15915e+08	1.21381e+08	1.0585e+08	2.23346e+07	14601175	1.87075e+07	2.40709e+07	1.5489e+07	2.07124e+07	2.4383e+07	1.73144e+07	1.79304e+07	2.74453e+07	1.96674e+07	1.46406e+07	2.36234e+07	1.91937e+07	1.71473e+07	1.19409e+07	1.39712e+07	1.99735e+07
A0A060WQH0	NADPH--cytochrome P450 reductase	9.61563e+09	3.17529e+09	3.31742e+09	3.12293e+09	6.34175e+08	5.13096e+08	4.45651e+08	4.31048e+08	5.61735e+08	5.89584e+08	5.55283e+08	5.47127e+08	5.28939e+08	5.88637e+08	6.34375e+08	4.63055e+08	5.27052e+08	5.1033e+08	4.5797e+08	4.73506e+08	5.87456e+08	5.66616e+08
A0A060WQH1	Uncharacterized protein	6.53638e+08	2.15492e+08	2.70009e+08	1.68137e+08	3.04972e+07	2.99539e+07	2.45974e+07	2.63253e+07	3.30297e+07	7.10883e+07	3.27162e+07	5.63962e+07	3.41616e+07	4.74494e+07	6.31425e+07	3.61433e+07	2.78024e+07	3.61646e+07	2.12046e+07	3.33375e+07	2.43085e+07	2.53191e+07
A0A060WQI9	Uncharacterized protein	4.32281e+09	1.51309e+09	1.33198e+09	1.47774e+09	2.79066e+08	2.12986e+08	1.93808e+08	2.62634e+08	3.41217e+08	2.23377e+08	1.85667e+08	2.13697e+08	2.2043e+08	1.81461e+08	2.38412e+08	2.92308e+08	2.1008e+08	2.68327e+08	2.49248e+08	2.27259e+08	2.52367e+08	2.70461e+08
A0A060WQJ4	Uncharacterized protein	1.74677e+10	5.68248e+09	5.82365e+09	5.9616e+09	8.88558e+08	8.38492e+08	8.76639e+08	9.12427e+08	1.10328e+09	1.06308e+09	1.00105e+09	1.07732e+09	9.47315e+08	7.18626e+08	1.12895e+09	9.50393e+08	8.95642e+08	1.05879e+09	9.32963e+08	9.57117e+08	8.79741e+08	1.23735e+09
A0A060WQJ8	Aldedh domain-containing protein	1.50714e+10	5.01299e+09	5.207e+09	4.85141e+09	1.01368e+09	6.21924e+08	6.9337e+08	9.65665e+08	7.64992e+08	9.53352e+08	9.06012e+08	8.00938e+08	9.11641e+08	9.09563e+08	8.76027e+08	8.02821e+08	8.1777e+08	8.37464e+08	6.44455e+08	8.50701e+08	7.56504e+08	9.44519e+08
A0A060WQK5	Uncharacterized protein	4.33186e+08	1.20935e+08	1.25842e+08	1.86409e+08	1.2006e+07	1.60942e+07	1.08129e+07	1.3945e+07	2.43011e+07	4.37758e+07	1.37829e+07	1.64866e+07	7.59245e+06	2.60845e+06	3.98598e+07	4.55118e+07	2.46939e+07	2.15828e+07	7.53348e+07	3.15783e+07	1.91244e+07	1.40945e+07
A0A060WQK8	Uncharacterized protein	1.9283e+07	8.52407e+06	4.62281e+06	6.13614e+06	1.06914e+06	1.48017e+06	1.10979e+06	2.57666e+06	934052	1.35426e+06	1.69532e+06	709176	0	0	1.68484e+06	533471	1.24584e+06	1.30837e+06	1.7451e+06	989866	846958	0
A0A060WQL1	Dehydrogenase/reductase 7	1.65232e+08	5.46071e+07	5.57442e+07	5.48805e+07	9.95704e+06	10297757	7.32842e+06	4.47726e+06	1.30269e+07	9.51969e+06	7.48715e+06	1.60743e+07	8.64963e+06	9.6612e+06	1.01305e+07	3.74146e+06	9.07459e+06	8.3802e+06	9.22123e+06	1.02179e+07	6.64959e+06	1.13369e+07
A0A060WQL2	Coatomer subunit alpha	7.52115e+09	2.54285e+09	2.74781e+09	2.23048e+09	4.97618e+08	4.56575e+08	4.05743e+08	4.76087e+08	3.20875e+08	3.85957e+08	4.37656e+08	4.36634e+08	4.80309e+08	4.74472e+08	5.20879e+08	3.97863e+08	4.23204e+08	3.78996e+08	3.10237e+08	2.69411e+08	4.56643e+08	3.91991e+08
A0A060WQM5	Anaphylatoxin-like domain-containing protein	5.46072e+09	2.13684e+09	1.79338e+09	1.5305e+09	2.16437e+08	4.42911e+08	6.5617e+08	3.14163e+08	2.18322e+08	2.88839e+08	3.58837e+08	1.72049e+08	2.38007e+08	2.29938e+08	3.96931e+08	3.97618e+08	3.51126e+08	4.56509e+08	1.6658e+08	1.28641e+08	1.94626e+08	2.33015e+08
A0A060WQP1	Protein disulfide-isomerase	2.07293e+11	7.40896e+10	7.1498e+10	6.17059e+10	1.15806e+10	1.36665e+10	1.33644e+10	1.47439e+10	9.79415e+09	1.094e+10	1.1642e+10	1.06628e+10	1.3209e+10	1.16323e+10	1.28576e+10	1.14943e+10	1.23672e+10	1.14635e+10	1.02404e+10	7.25356e+09	9.25361e+09	1.11276e+10
A0A060WQP2	4-alpha-glucanotransferase	5.19935e+09	1.74209e+09	1.65179e+09	1.80548e+09	2.34832e+08	2.64081e+08	2.52864e+08	4.33657e+08	1.67696e+08	3.88957e+08	2.7326e+08	2.22631e+08	3.10992e+08	2.70422e+08	1.92497e+08	3.81984e+08	2.71597e+08	2.42241e+08	3.59237e+08	3.62504e+08	1.71797e+08	3.98101e+08
A0A060WQQ0	UDP-glucuronosyltransferase	9.39293e+09	3.03023e+09	3.44448e+09	2.91823e+09	6.84731e+08	3.54871e+08	5.45758e+08	4.19064e+08	5.47994e+08	4.77807e+08	5.88698e+08	5.44633e+08	3.75328e+08	5.88378e+08	6.52369e+08	6.9507e+08	5.62573e+08	5.01615e+08	3.42124e+08	4.27613e+08	4.43177e+08	6.41124e+08
A0A060WQQ3	Lactoylglutathione lyase	2.01671e+08	7.60595e+07	5.04433e+07	7.51681e+07	1.52364e+07	1.1571e+07	1.05595e+07	1.08932e+07	1.10503e+07	1.67492e+07	9.92153e+06	8.34045e+06	7.92234e+06	6.76114e+06	7.83645e+06	9.66144e+06	1.61158e+07	1.54252e+07	1.40395e+07	6.95303e+06	8.35926e+06	1.42753e+07
A0A060WQQ4	Uncharacterized protein	1.22326e+08	3.67032e+07	3.73697e+07	4.82534e+07	9.67673e+06	2.82051e+06	3.37664e+06	6.98825e+06	7.70135e+06	6.13971e+06	6.10127e+06	1.11122e+07	7.68035e+06	0	9.53389e+06	2.94194e+06	1.0889e+07	1.00129e+07	7.57545e+06	2.42986e+06	1.01429e+07	7.20318e+06
A0A060WQQ5	Apoptosis inducing factor mitochondria associated 1	7.30965e+09	2.29437e+09	2.51315e+09	2.50213e+09	3.77361e+08	3.04455e+08	3.11005e+08	3.56692e+08	4.8387e+08	4.60983e+08	4.25723e+08	4.428e+08	4.30064e+08	3.55054e+08	4.41731e+08	4.17778e+08	4.1143e+08	4.27359e+08	3.60772e+08	4.65287e+08	3.83246e+08	4.54035e+08
A0A060WQS0	Histone domain-containing protein	2.04849e+09	3.88473e+08	5.71976e+08	1.08804e+09	6.45053e+07	9.16002e+07	6.70682e+07	1.13567e+07	8.36453e+07	7.02973e+07	1.14051e+08	8.30956e+07	7.12417e+07	1.1384e+08	1.2566e+08	6.40876e+07	3.35535e+08	4.16321e+08	6.56107e+07	1.06401e+08	8.86938e+07	7.54763e+07
A0A060WQS2	L-lactate dehydrogenase	1.58061e+11	5.32092e+10	4.99941e+10	5.48579e+10	7.61944e+09	8.18685e+09	7.47798e+09	1.11487e+10	8.428e+09	1.03482e+10	8.62676e+09	7.4973e+09	7.61736e+09	7.51428e+09	1.02593e+10	8.47913e+09	7.82354e+09	8.42653e+09	9.54273e+09	1.00922e+10	8.91301e+09	1.006e+10
A0A060WQU8	Uncharacterized protein	6.19165e+07	2.10083e+07	2.30162e+07	1.7892e+07	3.41053e+06	4.37706e+06	2.03102e+06	5.68477e+06	3.89191e+06	1.61303e+06	4.2167e+06	3.3219e+06	5.01765e+06	2.19923e+06	4.60671e+06	3.65402e+06	2.98691e+06	4.87052e+06	2.02885e+06	4.3533e+06	1.7537e+06	1.89873e+06
A0A060WQW5	2-amino-3-carboxymuconate-6-semialdehyde decarboxylase	8.57095e+09	2.94094e+09	2.87947e+09	2.75054e+09	6.03473e+08	4.86804e+08	3.98784e+08	2.68563e+08	5.97255e+08	5.86058e+08	4.00027e+08	4.60958e+08	4.21003e+08	6.59487e+08	5.46481e+08	3.91517e+08	4.10524e+08	4.20038e+08	4.75235e+08	4.51145e+08	4.86632e+08	5.06964e+08
A0A060WQX1	Uncharacterized protein	1.25272e+07	5.96018e+06	5.72118e+06	845789	1.87263e+06	2.67675e+06	0	194746	1.21605e+06	0	984467	1.16049e+06	1.05547e+06	2.52075e+06	0	0	0	0	845789	0	0	0
A0A060WQZ4	Uncharacterized protein	2.80121e+09	9.80313e+08	8.69626e+08	9.51266e+08	1.75576e+08	1.45666e+08	1.57914e+08	1.67072e+08	1.62609e+08	1.71475e+08	1.39566e+08	1.55092e+08	1.2855e+08	1.3502e+08	1.58804e+08	1.52595e+08	1.58442e+08	1.54597e+08	1.5253e+08	1.3863e+08	1.69945e+08	1.77121e+08
A0A060WR13	Choline dehydrogenase	5.99791e+09	1.91694e+09	2.07968e+09	2.00128e+09	4.17991e+08	1.94793e+08	2.58153e+08	2.92804e+08	3.63315e+08	3.89886e+08	3.20035e+08	3.4309e+08	3.68374e+08	2.97309e+08	4.22607e+08	3.28269e+08	2.28744e+08	3.22615e+08	3.27919e+08	4.15993e+08	3.33625e+08	3.72383e+08
A0A060WR15	Proteasome activator complex subunit 3-like	7.90432e+07	2.59962e+07	2.20749e+07	3.09721e+07	6.27389e+06	4537059	5.12825e+06	0	4.68081e+06	5.37615e+06	0	4.66478e+06	6.14893e+06	0	6.74911e+06	4.51212e+06	6.64159e+06	5.907e+06	5.98285e+06	0	7.22655e+06	5.21412e+06
A0A060WR30	Uncharacterized protein	5.12127e+08	1.90631e+08	1.55941e+08	1.65555e+08	3.63508e+07	36089084	2.85528e+07	2.25599e+07	3.37721e+07	3.33061e+07	3.35449e+07	2.32499e+07	3.02167e+07	1.2556e+07	2.54021e+07	3.09718e+07	2.99424e+07	2.92073e+07	2.78666e+07	2.38737e+07	2.60875e+07	2.85774e+07
A0A060WR48	Aminotran_1_2 domain-containing protein	6.59625e+08	2.51394e+08	2.38567e+08	1.69664e+08	4.437e+07	3.6802e+07	3.43198e+07	4.22935e+07	5.2983e+07	4.06256e+07	4.12333e+07	5.33898e+07	3.28787e+07	3.03194e+07	3.99118e+07	4.08338e+07	3.40227e+07	2.1448e+07	2.93517e+07	1.91878e+07	3.15839e+07	3.40702e+07
A0A060WR63	Glutathione transferase	4.92716e+10	1.56792e+10	1.47377e+10	1.88547e+10	2.57726e+09	2.93906e+09	2.2442e+09	3.09903e+09	1.85815e+09	2.96148e+09	3.04233e+09	2.04508e+09	2.49918e+09	2.225e+09	2.36475e+09	2.56134e+09	3.31597e+09	3.48481e+09	2.93902e+09	2.77616e+09	3.26692e+09	3.07184e+09
A0A060WR68	Uncharacterized protein	3.75238e+07	1.60187e+07	1.07456e+07	1.07595e+07	3.16568e+06	0	0	4.03596e+06	3.30463e+06	5.51242e+06	0	1.78871e+06	2.31994e+06	0	3.84023e+06	2.79669e+06	1.51637e+06	2.71399e+06	2.80486e+06	1.00667e+06	2.71764e+06	0
A0A060WR72	Uncharacterized protein	6.73157e+07	2.88136e+07	2.24931e+07	1.6009e+07	4.94458e+06	3.49358e+06	4.60972e+06	5.9612e+06	7.51538e+06	2.28912e+06	3.95032e+06	3.25901e+06	1.99493e+06	3.79347e+06	1.99331e+06	7.50203e+06	2.56637e+06	1.55106e+06	4.47581e+06	3.10848e+06	3.69667e+06	610639
A0A060WR94	Dynamin-like 120 kDa protein, form S1	2.71811e+08	8.60952e+07	9.50828e+07	9.06327e+07	1.57873e+07	1.07507e+07	1.24492e+07	1.45045e+07	1.58291e+07	1.67745e+07	1.76182e+07	1.63039e+07	1.55504e+07	1.84592e+07	1.2354e+07	1.4797e+07	1.57676e+07	1.34902e+07	1.51259e+07	1.643e+07	1.64898e+07	1.33293e+07
A0A060WRA2	Septin-type G domain-containing protein	6.12293e+08	2.05371e+08	2.09012e+08	1.9791e+08	4.17783e+07	36892988	3.24209e+07	1.7489e+07	3.87983e+07	3.79915e+07	3.63773e+07	3.35841e+07	3.76377e+07	2.67991e+07	3.94624e+07	3.51514e+07	3.34513e+07	2.43637e+07	3.26986e+07	3.07187e+07	3.50807e+07	4.15968e+07
A0A060WRB4	Actin-depolymerizing factor	7.09215e+09	2.75626e+09	2.09408e+09	2.24181e+09	4.07337e+08	1.89157e+08	4.06742e+08	5.87024e+08	7.32936e+08	4.33069e+08	2.52906e+08	3.74711e+08	4.80511e+08	2.07862e+08	4.48624e+08	3.29465e+08	2.67406e+08	5.36196e+08	4.04229e+08	3.78289e+08	2.11415e+08	4.44273e+08
A0A060WRB8	Triosephosphate isomerase	1.0803e+09	3.36334e+08	3.71578e+08	3.72389e+08	7.61052e+07	60408060	1.51452e+07	6.8685e+07	4.95474e+07	6.64431e+07	8.07234e+07	3.42127e+07	6.13916e+07	6.00168e+07	7.03381e+07	6.48956e+07	5.87506e+07	4.65413e+07	6.54272e+07	8.90311e+07	3.55967e+07	7.70417e+07
A0A060WRC9	Glyceraldehyde-3-phosphate dehydrogenase	3.69001e+09	1.44297e+09	1.17077e+09	1.07627e+09	2.36768e+08	1.59422e+08	2.63784e+08	3.62641e+08	2.27604e+08	1.92747e+08	2.05979e+08	2.04731e+08	2.84276e+08	1.27693e+08	1.714e+08	1.76695e+08	1.60735e+08	1.363e+08	1.7938e+08	1.52052e+08	2.01521e+08	2.46282e+08
A0A060WRD4	Uncharacterized protein	2.50888e+08	1.0174e+08	9.00613e+07	5.90865e+07	2.01007e+07	23860190	1.50817e+07	1.14659e+07	2.2124e+07	9.10772e+06	4.48139e+06	1.22797e+07	1.67464e+07	2.69025e+07	1.41705e+07	1.54809e+07	1.10284e+07	7.79925e+06	1.32201e+07	1.20595e+07	1.1179e+07	3.80037e+06
A0A060WRD7	Peroxiredoxin-like 2 activated in M-CSF stimulated monocytes	9.78008e+07	3.3758e+07	3.21991e+07	3.18437e+07	4.58167e+06	4.25451e+06	3.26991e+06	8.37894e+06	7.77192e+06	5.50105e+06	7.66917e+06	6.37656e+06	4.961e+06	0	4.88042e+06	8.31197e+06	7.27693e+06	1.65972e+06	1.39514e+06	8.82149e+06	8.58498e+06	4.10539e+06
A0A060WRD8	RRM domain-containing protein	4.73343e+08	1.96989e+08	1.47099e+08	1.29254e+08	2.66027e+07	4.00517e+07	2.32257e+07	3.58903e+07	4.29801e+07	2.82388e+07	1.30274e+07	1.84358e+07	2.18334e+07	3.42307e+07	2.41985e+07	3.53737e+07	2.4959e+07	2.11543e+07	2.48601e+07	1.99871e+07	2.2496e+07	1.57974e+07
A0A060WRF7	Aristaless-related homeobox protein-like	1.22767e+07	2.0012e+06	1.73937e+06	8.53612e+06	0	2.0012e+06	0	0	0	0	0	0	1.73937e+06	0	0	0	3.67443e+06	4.86169e+06	0	0	0	0
A0A060WRG5	Eukaryotic translation initiation factor 3 subunit K	1.98024e+09	6.71341e+08	6.61346e+08	6.47549e+08	1.13118e+08	1.02667e+08	1.0325e+08	1.2277e+08	1.10242e+08	1.19294e+08	1.34082e+08	1.37816e+08	1.13389e+08	7.85859e+07	1.23123e+08	7.43498e+07	9.68865e+07	1.13407e+08	1.06538e+08	9.82857e+07	1.18907e+08	1.13525e+08
A0A060WRI7	E3 ubiquitin-protein ligase TRIP12	3.97105e+07	1.45151e+07	6.48939e+06	1.8706e+07	4.25373e+06	2.03176e+06	2.54968e+06	0	3.73651e+06	1.9434e+06	2.93146e+06	0	1.29063e+06	0	0	2.26731e+06	3.78121e+06	2.09244e+06	2.21736e+06	1.73459e+06	2.93424e+06	5.94615e+06
A0A060WRJ0	Cathepsin K	9.75132e+07	2.89124e+07	2.33584e+07	4.52425e+07	3.61923e+06	1.35922e+06	5.75168e+06	1.11233e+06	6.89938e+06	1.01706e+07	5.63558e+06	2.60444e+06	4.59248e+06	0	5.03588e+06	5.48998e+06	8.16242e+06	5.99085e+06	9.29215e+06	4.69867e+06	9.65781e+06	7.44059e+06
A0A060WRK3	Uncharacterized protein	1.21184e+08	2.6281e+07	2.88602e+07	6.60427e+07	7.3637e+06	2.23726e+06	2.17095e+06	809255	3.93129e+06	9.76851e+06	6.97692e+06	4.85053e+06	2.27383e+06	1.72291e+06	4.13873e+06	8.89726e+06	6.17077e+06	5.91073e+06	9.13587e+06	1.23028e+07	1.22368e+07	2.02858e+07
A0A060WRK8	PWWP domain-containing protein	1.52214e+09	4.60785e+08	5.3337e+08	5.27988e+08	7.50441e+07	7.58772e+07	6.34531e+07	6.70651e+07	9.01784e+07	8.91668e+07	9.7486e+07	8.95362e+07	1.06958e+08	7.69799e+07	8.99486e+07	7.2461e+07	6.51275e+07	9.98701e+07	7.93509e+07	8.50873e+07	9.02585e+07	1.08294e+08
A0A060WRM3	Rae1 protein homolog	8.77929e+07	2.78042e+07	2.93439e+07	3.06448e+07	5.55482e+06	3.72641e+06	5.67944e+06	4.25022e+06	2.63667e+06	5.95661e+06	4.30794e+06	5.82389e+06	5.28159e+06	3.19526e+06	6.55324e+06	4.18201e+06	5.50343e+06	5.45402e+06	6.05441e+06	5.46267e+06	6.85314e+06	1.31711e+06
A0A060WRN1	Acyl-CoA-binding domain-containing protein 5	1.60207e+09	5.22877e+08	4.91144e+08	5.88051e+08	9.59271e+07	1.01203e+08	5.24879e+07	9.7756e+07	1.02908e+08	7.25952e+07	8.12224e+07	1.08166e+08	7.94397e+07	5.32992e+07	6.65163e+07	1.02501e+08	9.81409e+07	8.28803e+07	9.53126e+07	1.16578e+08	1.07367e+08	8.77719e+07
A0A060WRN4	Rho GDP-dissociation inhibitor 1-like	8.03489e+07	3.19251e+07	3.6606e+07	1.18178e+07	2.12199e+06	1.14729e+07	6.28408e+06	3.02926e+06	2.47368e+06	6.54317e+06	4.19533e+06	5.46275e+06	1.16724e+07	4.57372e+06	6.46713e+06	4.23465e+06	3.46707e+06	1.74517e+06	0	3.20361e+06	3.40194e+06	0
A0A060WRP5	Uncharacterized protein	6.66244e+08	2.68283e+08	1.78314e+08	2.19647e+08	5.57655e+07	3.58709e+07	3.60926e+07	3.65056e+07	5.48585e+07	4.91897e+07	2.12832e+07	4.37508e+07	3.78057e+07	1.34888e+07	1.17156e+07	5.02699e+07	4.32233e+07	3.26437e+07	4.88096e+07	3.78034e+07	1.40615e+07	4.31056e+07
A0A060WRR0	S10_plectin domain-containing protein	8.66904e+09	3.00333e+09	2.86683e+09	2.79889e+09	5.40219e+08	5.08162e+08	4.13435e+08	5.23048e+08	5.64938e+08	4.53527e+08	5.37412e+08	3.9057e+08	4.96136e+08	3.77855e+08	6.21621e+08	4.43235e+08	5.82245e+08	6.13175e+08	4.32663e+08	3.66878e+08	3.62699e+08	4.41225e+08
A0A060WRR4	Uncharacterized protein	5.19526e+08	1.95957e+08	1.76407e+08	1.47162e+08	2.78565e+07	3.14528e+07	2.52703e+07	3.1204e+07	4.37426e+07	3.64308e+07	2.70622e+07	4.77943e+07	3.14034e+07	1.76158e+07	3.23164e+07	2.02146e+07	1.83845e+07	2.83953e+07	1.71463e+07	3.29185e+07	2.60959e+07	2.42216e+07
A0A060WRS8	Uncharacterized protein	3.01196e+08	9.99876e+07	9.46101e+07	1.06598e+08	1.90262e+07	1.7969e+07	1.35455e+07	1.50437e+07	1.54846e+07	1.89186e+07	1.6648e+07	1.74834e+07	1.73406e+07	1.09322e+07	1.38243e+07	1.83816e+07	1.95813e+07	2.7517e+07	1.55084e+07	1.30457e+07	1.48593e+07	1.60865e+07
A0A060WRT3	Tubulin beta chain	3.88118e+10	1.36678e+10	1.21934e+10	1.29507e+10	2.28842e+09	2.5804e+09	1.7559e+09	2.23324e+09	2.37267e+09	2.43716e+09	1.8543e+09	2.09231e+09	1.99304e+09	1.94083e+09	2.15635e+09	2.15655e+09	1.97089e+09	1.96263e+09	2.29402e+09	1.89303e+09	2.19132e+09	2.63878e+09
A0A060WRT5	Uncharacterized protein	7.50123e+07	2.57591e+07	2.61864e+07	2.30668e+07	3.89159e+06	2.87672e+06	3.44755e+06	4.7247e+06	6.74093e+06	4.07766e+06	3.82515e+06	3.6077e+06	4.39025e+06	5.57792e+06	4.44675e+06	4.33862e+06	3.69019e+06	3.69296e+06	4.4149e+06	3.96147e+06	3.53265e+06	3.77459e+06
A0A060WRT8	Nucleophosmin	3.81212e+07	1.01866e+07	1.453e+07	1.34046e+07	2.51409e+06	0	0	2.60857e+06	2.84717e+06	2.21676e+06	0	3.92167e+06	4.56462e+06	0	3.88754e+06	2.1562e+06	2.01635e+06	2.72999e+06	2.47032e+06	3.46473e+06	2.72319e+06	0
A0A060WRU1	Aldo_ket_red domain-containing protein	5.08835e+09	1.75341e+09	1.81701e+09	1.51794e+09	2.63258e+08	2.45687e+08	2.44231e+08	2.12115e+08	4.24847e+08	3.63268e+08	3.07497e+08	2.56911e+08	2.96434e+08	1.60847e+08	4.03941e+08	3.91381e+08	2.39272e+08	2.87351e+08	2.50995e+08	2.25061e+08	2.0048e+08	3.14778e+08
A0A060WRU9	Actin-related protein 2/3 complex subunit 5	7.11814e+08	2.47136e+08	2.30566e+08	2.34112e+08	4.67414e+07	4.07657e+07	3.81094e+07	3.37928e+07	4.6539e+07	4.11876e+07	4.72444e+07	4.05659e+07	3.63377e+07	2.23303e+07	4.29415e+07	4.11463e+07	3.5205e+07	4.26803e+07	3.52886e+07	3.39286e+07	3.91292e+07	4.78806e+07
A0A060WRV5	Peroxin-19	1.41696e+08	5.11712e+07	4.43585e+07	4.61659e+07	9.37473e+06	6.81181e+06	3.70271e+06	1.20392e+07	8.41158e+06	1.08312e+07	5.34321e+06	8.02621e+06	8.81621e+06	3.14141e+06	7.63205e+06	1.13994e+07	8.49654e+06	3.06748e+06	5.76353e+06	1.07506e+07	1.03218e+07	7.76593e+06
A0A060WRW0	Short chain dehydrogenase/reductase family 39U member 1	2.06064e+08	8.16216e+07	5.87093e+07	6.57329e+07	1.39391e+07	1.91567e+07	9.72444e+06	9.06527e+06	1.48585e+07	1.48777e+07	6.73289e+06	1.62163e+07	1.10985e+07	8.35931e+06	1.03923e+07	5.90999e+06	1.26222e+07	1.16786e+07	8.30542e+06	1.23429e+07	1.38605e+07	6.92339e+06
A0A060WRW9	MG1 domain-containing protein	1.00971e+09	4.57098e+08	3.17279e+08	2.35334e+08	3.38902e+07	9.58044e+07	1.32478e+08	8.14832e+07	4.63531e+07	6.70891e+07	6.18096e+07	3.16553e+07	3.77594e+07	4.31947e+07	6.27226e+07	8.01374e+07	6.38829e+07	6.52776e+07	1.20235e+07	1.81257e+07	3.88983e+07	3.71263e+07
A0A060WRX4	C1q domain-containing protein	8.20093e+08	3.13109e+08	2.87097e+08	2.19887e+08	3.2979e+07	5.38809e+07	8.96367e+07	5.24228e+07	3.66691e+07	4.75207e+07	4.9304e+07	4.65691e+07	5.82212e+07	2.14126e+07	6.71743e+07	4.4416e+07	7.57456e+07	6.17769e+07	2.38317e+07	1.0581e+07	1.95831e+07	2.83686e+07
A0A060WRZ6	Uncharacterized protein	0	0	0	0	0	0	0	0	0	0	0	0	0	0	0	0	0	0	0	0	0	0
A0A060WS01	MSP domain-containing protein	6.52177e+08	2.43786e+08	2.22879e+08	1.85511e+08	3.03272e+07	3.8579e+07	4.62539e+07	3.57203e+07	6.21927e+07	3.0713e+07	4.16441e+07	3.12334e+07	2.80583e+07	3.62534e+07	3.23285e+07	5.33616e+07	2.9525e+07	2.48693e+07	3.32044e+07	3.51789e+07	2.19586e+07	4.07748e+07
A0A060WS19	THAP-type domain-containing protein	1.56451e+08	6.25364e+07	4.7671e+07	4.62432e+07	1.32359e+07	12089110	7.27529e+06	2.47667e+06	1.24449e+07	1.50145e+07	7.10362e+06	6.94262e+06	4.10424e+06	1.96105e+07	5.98788e+06	3.92223e+06	4.46869e+06	2.83212e+06	1.45588e+07	3.50268e+06	1.14972e+07	9.38363e+06
A0A060WS21	Uncharacterized protein	3.02975e+08	1.07092e+08	8.59547e+07	1.09928e+08	1.6839e+07	20733645	1.24924e+07	1.9802e+07	1.80895e+07	1.9136e+07	1.33599e+07	1.54212e+07	1.65505e+07	5.55027e+06	1.97322e+07	1.53408e+07	1.66135e+07	1.67232e+07	1.79463e+07	2.62116e+07	1.82382e+07	1.41948e+07
A0A060WS22	Uncharacterized protein	6.37744e+07	1.69916e+07	2.11548e+07	2.5628e+07	4.16767e+06	1.71653e+06	2.82888e+06	1.07025e+06	3.13338e+06	4.07485e+06	6.09065e+06	3.54461e+06	2.86143e+06	2.21199e+06	3.18276e+06	3.26337e+06	2.81443e+06	2.84797e+06	5.16894e+06	2.97319e+06	6.4251e+06	5.39839e+06
A0A060WS46	Uncharacterized protein	4.69735e+08	1.68799e+08	1.4598e+08	1.54957e+08	2.66573e+07	2.40892e+07	2.75288e+07	2.2505e+07	3.54952e+07	3.25233e+07	2.13495e+07	2.26073e+07	2.05026e+07	2.75751e+07	2.65731e+07	2.73723e+07	2.45762e+07	2.63884e+07	2.55886e+07	2.48355e+07	2.79598e+07	2.5608e+07
A0A060WS58	Septin-type G domain-containing protein	8.49256e+07	2.68747e+07	3.15588e+07	2.64921e+07	5.41444e+06	4.38964e+06	3.73742e+06	5.3388e+06	3.99934e+06	3.99508e+06	6.25397e+06	5.49077e+06	4.71839e+06	2.99129e+06	8.09232e+06	4.01205e+06	3.19699e+06	4.99342e+06	3.51241e+06	5.86566e+06	4.5843e+06	4.33932e+06
A0A060WS76	Adenosylhomocysteinase	4.14267e+09	1.44652e+09	1.39403e+09	1.30212e+09	2.79341e+08	2.15792e+08	1.6619e+08	2.02067e+08	2.12431e+08	3.70704e+08	2.29089e+08	1.90196e+08	2.48015e+08	2.57877e+08	2.36105e+08	2.32744e+08	2.46692e+08	1.65319e+08	1.94147e+08	1.80973e+08	2.49224e+08	2.65767e+08
A0A060WSB6	Protein disulfide-isomerase	1.86949e+07	6.10545e+06	8.05415e+06	4.53532e+06	2.26412e+06	1.19337e+06	0	1.26141e+06	1.38654e+06	0	1.93553e+06	1.35461e+06	0	0	2.65305e+06	2.11096e+06	0	0	1.19424e+06	0	562678	2.77841e+06
A0A060WSC4	Uncharacterized protein	2.81872e+08	1.17754e+08	7.21989e+07	9.19194e+07	2.93623e+07	4.89122e+07	9.58101e+06	2.35749e+07	4.9123e+06	1.41137e+06	7.74244e+06	1.64696e+07	7.85417e+06	2.54397e+07	1.40951e+07	597799	2.32531e+07	397604	2.0251e+07	5.78701e+06	2.97281e+07	1.25026e+07
A0A060WSD8	Uncharacterized protein	9.41329e+07	3.58148e+07	2.68237e+07	3.14944e+07	8.27735e+06	7.10036e+06	4.5126e+06	5.19166e+06	5.7504e+06	4.9824e+06	3.89205e+06	3.77337e+06	5.85608e+06	2.92035e+06	6.23623e+06	4.1456e+06	5.62745e+06	4.83963e+06	4.90736e+06	6.16631e+06	5.99649e+06	3.95721e+06
A0A060WSE2	Pre-mRNA-processing factor 19	4.45287e+07	1.58434e+07	1.64866e+07	1.21987e+07	1.31551e+06	3.21743e+06	1.38383e+06	3.47693e+06	3.32668e+06	3.12307e+06	4.00729e+06	3.23443e+06	3.86072e+06	0	3.525e+06	1.85913e+06	0	3.35551e+06	1.64596e+06	2.27412e+06	2.84826e+06	2.07484e+06
A0A060WSG3	Neuroligin-4, X-linked-like	4.75199e+08	1.58619e+08	1.3618e+08	1.804e+08	1.77838e+07	46028495	2.86413e+07	2.69277e+07	2.193e+07	1.7308e+07	3.61263e+07	9.45622e+06	1.22459e+07	1.32411e+07	3.39027e+07	3.12074e+07	1.72444e+07	3.57972e+07	3.32294e+07	3.22795e+07	2.02115e+07	4.16379e+07
A0A060WSG4	Maleylacetoacetate isomerase	9.12231e+09	2.94259e+09	2.81956e+09	3.36015e+09	4.59906e+08	4.46718e+08	3.84887e+08	3.79793e+08	6.58457e+08	6.12833e+08	6.1674e+08	5.68284e+08	4.38468e+08	4.59342e+08	3.51505e+08	3.85225e+08	5.32213e+08	7.15119e+08	4.32077e+08	5.49777e+08	5.99635e+08	5.31333e+08
A0A060WSG7	Thioredoxin domain-containing protein	3.27609e+09	1.13516e+09	1.10211e+09	1.03883e+09	2.03148e+08	2.10865e+08	1.59794e+08	2.58297e+08	1.56085e+08	1.46969e+08	1.42777e+08	2.30831e+08	2.26141e+08	1.62132e+08	2.04759e+08	1.35471e+08	1.7744e+08	1.82051e+08	1.50822e+08	1.49989e+08	1.72653e+08	2.05873e+08
A0A060WSI2	Formimidoyltetrahydrofolate cyclodeaminase	5.68839e+09	1.42982e+09	2.10946e+09	2.14911e+09	3.08857e+08	2.38037e+08	2.93139e+08	2.248e+08	1.97566e+08	1.67422e+08	2.09308e+08	3.90051e+08	5.62587e+08	2.48268e+08	5.42741e+08	1.56503e+08	2.65867e+08	3.46137e+08	2.27611e+08	6.08051e+08	4.02821e+08	2.98619e+08
A0A060WSI3	Uncharacterized protein	2.25838e+09	8.09808e+08	7.93924e+08	6.54645e+08	1.51593e+08	1.29833e+08	1.176e+08	1.2523e+08	1.43835e+08	1.41718e+08	1.41147e+08	1.18907e+08	1.3349e+08	1.60357e+08	1.23509e+08	1.16514e+08	1.06706e+08	1.26156e+08	1.14226e+08	1.05563e+08	8.90003e+07	1.12993e+08
A0A060WSL9	Uncharacterized protein	2.6616e+08	9.52738e+07	7.43002e+07	9.6586e+07	2.40553e+07	9702731	2.04113e+07	6.97062e+06	1.12594e+07	2.28745e+07	1.53253e+07	1.01537e+07	1.25994e+07	1.76204e+07	8.31049e+06	1.02909e+07	2.957e+07	1.32899e+07	4.79952e+06	1.76195e+07	1.1519e+07	1.97881e+07
A0A060WSN7	ADP-ribosylation factor 6	2.9437e+09	1.00401e+09	9.34338e+08	1.00535e+09	1.52422e+08	209575666	1.39239e+08	1.73319e+08	1.36568e+08	1.92883e+08	1.77678e+08	1.59236e+08	1.65334e+08	1.37591e+08	1.47855e+08	1.46645e+08	1.66402e+08	1.62106e+08	1.61393e+08	1.34232e+08	1.52273e+08	2.28944e+08
A0A060WSQ2	RRM domain-containing protein	2.27897e+08	7.76461e+07	7.53522e+07	7.48986e+07	1.69862e+07	1.18056e+07	9.94899e+06	9.20302e+06	1.67568e+07	1.29455e+07	1.30533e+07	1.53608e+07	1.51997e+07	4.75213e+06	1.74825e+07	9.50376e+06	1.41762e+07	1.37013e+07	1.12344e+07	1.54353e+07	1.33171e+07	7.03428e+06
A0A060WSR7	Chloride intracellular channel protein	1.32202e+08	4.62641e+07	4.50715e+07	4.08659e+07	7.2291e+06	4.2437e+06	7.82847e+06	9.5755e+06	1.05896e+07	6.79778e+06	5.01196e+06	9.25835e+06	6.40222e+06	7.53109e+06	7.62207e+06	9.24585e+06	6.61898e+06	6.43136e+06	1.0304e+07	7.31168e+06	6.70955e+06	3.49034e+06
A0A060WSS8	GST class-pi	2.8578e+08	6.31106e+07	2.07543e+07	2.01916e+08	3.42753e+07	441251	7.90645e+06	1.49199e+06	1.71278e+07	1.86776e+06	1.6773e+07	603933	595943	0	1.33614e+06	1.44527e+06	0	9.70603e+07	1.04427e+08	0	0	428663
A0A060WSU6	Cytochrome b5 heme-binding domain-containing protein	7.23399e+08	2.17597e+08	2.77454e+08	2.28348e+08	4.38421e+07	2.8448e+07	2.55488e+07	3.64878e+07	4.82225e+07	3.50474e+07	3.83565e+07	5.62246e+07	5.34377e+07	5.02478e+07	4.67726e+07	3.2415e+07	3.18516e+07	4.19928e+07	2.85102e+07	3.01512e+07	4.39329e+07	5.19095e+07
A0A060WSY4	Lanosterol 14-alpha demethylase-like	2.18451e+07	6.71322e+06	8.1638e+06	6.96809e+06	0	0	0	6.71322e+06	0	0	0	2.17314e+06	0	5.99066e+06	0	0	0	4.66454e+06	0	0	2.30355e+06	0
A0A060WT16	PHB domain-containing protein	4.73982e+08	1.61675e+08	1.60083e+08	1.52224e+08	2.55907e+07	22247992	2.99857e+07	3.68846e+07	2.60477e+07	2.09187e+07	3.21505e+07	3.30438e+07	2.89951e+07	1.97262e+07	3.19701e+07	1.41976e+07	2.406e+07	3.25537e+07	2.42119e+07	1.76996e+07	2.30097e+07	3.06888e+07
A0A060WT29	GST class-pi	1.31861e+10	4.47495e+09	4.0763e+09	4.63485e+09	8.23727e+08	7.02167e+08	6.40466e+08	6.34545e+08	8.7754e+08	7.96508e+08	8.87441e+08	6.83834e+08	6.29866e+08	4.05737e+08	7.59083e+08	7.10339e+08	7.32035e+08	9.64968e+08	7.21409e+08	6.66155e+08	7.42705e+08	8.07573e+08
A0A060WT39	Coatomer subunit zeta	1.02038e+08	3.55017e+07	3.50493e+07	3.14866e+07	6.15968e+06	6.54645e+06	3.9052e+06	6.79469e+06	5.6317e+06	6.46393e+06	7.70287e+06	4.85501e+06	4.93958e+06	4.10279e+06	8.02881e+06	5.42029e+06	4.96608e+06	5.31565e+06	4.49777e+06	3.77489e+06	6.70156e+06	6.23063e+06
A0A060WT48	Fibrillar collagen NC1 domain-containing protein	8.09027e+09	2.77653e+09	3.09039e+09	2.22335e+09	3.44111e+08	1.42303e+08	4.31055e+08	4.93719e+08	1.10378e+09	2.61569e+08	6.69538e+08	2.49948e+08	3.52203e+08	5.12531e+08	5.71046e+08	7.3512e+08	2.84548e+08	2.27606e+08	4.4888e+08	4.56512e+08	2.3775e+08	5.68054e+08
A0A060WT51	Cysteine desulfurase, mitochondrial	2.27054e+08	8.60471e+07	7.48312e+07	6.61757e+07	1.57197e+07	1.7669e+07	2.27809e+06	1.76631e+07	1.76754e+07	1.50419e+07	1.90143e+07	1.23941e+07	1.48887e+07	1.16518e+07	9.08786e+06	7.79444e+06	9.9473e+06	9.57854e+06	1.08922e+07	1.79083e+07	1.50313e+07	2.81808e+06
A0A060WT58	4-alpha-glucanotransferase	1.33114e+10	4.27817e+09	4.20242e+09	4.83078e+09	6.37641e+08	5.74807e+08	5.97053e+08	1.1414e+09	3.64876e+08	9.6239e+08	6.61468e+08	6.335e+08	8.8598e+08	6.02397e+08	4.56411e+08	9.6266e+08	6.74974e+08	6.56461e+08	9.20168e+08	8.76579e+08	5.85376e+08	1.11722e+09
A0A060WT62	Nucleoprotein TPR	1.79426e+08	7.07219e+07	5.5496e+07	5.32081e+07	1.00337e+07	16235423	1.36969e+07	4.27078e+06	1.68551e+07	9.63008e+06	8.45381e+06	1.02154e+07	7.90125e+06	5.09636e+06	9.58935e+06	1.42399e+07	1.08752e+07	6.87654e+06	1.17899e+07	1.12899e+07	8.96217e+06	3.41434e+06
A0A060WT69	AP-2 complex subunit alpha	3.2138e+08	1.25944e+08	9.98537e+07	9.55821e+07	1.79919e+07	1.79117e+07	1.8249e+07	2.42492e+07	3.01148e+07	1.74277e+07	1.59047e+07	1.72026e+07	1.13963e+07	2.06693e+07	1.61244e+07	1.85564e+07	1.41834e+07	1.53542e+07	1.69926e+07	1.75572e+07	1.6176e+07	1.53187e+07
A0A060WT77	Uncharacterized protein	7.36569e+08	2.76638e+08	0	4.59931e+08	2.76638e+08	0	0	0	0	0	0	0	0	0	0	0	0	0	0	0	4.59931e+08	0
A0A060WT78	Coatomer subunit beta'	8.12625e+08	2.67858e+08	2.78222e+08	2.66545e+08	3.9439e+07	4.34962e+07	5.26871e+07	3.81165e+07	4.49256e+07	4.9194e+07	4.85714e+07	4.75766e+07	4.35458e+07	4.35197e+07	4.7863e+07	4.7146e+07	5.14162e+07	4.30471e+07	4.54517e+07	3.90918e+07	3.90754e+07	4.84625e+07
A0A060WT80	Uncharacterized protein	4.09583e+06	3.3527e+06	0	743129	0	3.3527e+06	0	0	0	0	0	0	0	0	0	0	0	0	0	0	743129	0
A0A060WTA5	40S ribosomal protein S4	4.45044e+10	1.56653e+10	1.45603e+10	1.42788e+10	2.49295e+09	2.54337e+09	2.56126e+09	3.0605e+09	2.55276e+09	2.45444e+09	2.74429e+09	2.26702e+09	2.29883e+09	2.71647e+09	2.33366e+09	2.20001e+09	2.60227e+09	2.3582e+09	2.32334e+09	2.19582e+09	2.33806e+09	2.46112e+09
A0A060WTC4	Voltage-dependent anion-selective channel protein 3	2.9764e+09	8.77005e+08	1.02128e+09	1.07811e+09	1.72477e+08	1.17118e+08	1.32453e+08	1.49953e+08	1.49908e+08	1.55096e+08	2.06716e+08	1.89054e+08	1.80367e+08	9.58494e+07	1.88916e+08	1.60379e+08	1.66759e+08	2.06464e+08	1.33867e+08	1.70829e+08	1.5303e+08	2.47161e+08
A0A060WTE0	Pinin	4.21803e+09	1.58525e+09	1.33553e+09	1.29725e+09	2.11544e+08	4.08087e+08	1.47167e+08	1.7473e+08	4.8929e+08	1.54429e+08	1.68948e+08	1.15203e+08	1.5164e+08	1.52772e+08	1.89059e+08	5.57905e+08	1.33443e+08	1.90099e+08	3.73272e+08	2.76739e+08	1.48775e+08	1.74926e+08
A0A060WTE4	Adenosine kinase	2.56948e+10	8.10434e+09	9.57728e+09	8.01316e+09	1.13904e+09	1.25971e+09	1.27379e+09	7.57676e+08	1.75776e+09	1.91636e+09	1.14668e+09	1.14546e+09	1.79749e+09	2.32326e+09	1.32196e+09	1.84244e+09	1.33108e+09	8.07483e+08	1.0813e+09	9.4419e+08	1.62562e+09	2.22349e+09
A0A060WTF8	Reticulon	2.54034e+09	7.46916e+08	9.09604e+08	8.83817e+08	1.4322e+08	127579334	1.13728e+08	9.70966e+07	1.3607e+08	1.29222e+08	1.8986e+08	1.45971e+08	1.17444e+08	1.92341e+08	1.34788e+08	1.29198e+08	1.38087e+08	1.30424e+08	1.14658e+08	1.09855e+08	2.15507e+08	1.75286e+08
A0A060WTG1	CSD domain-containing protein	3.23836e+09	1.30296e+09	1.031e+09	9.04401e+08	1.61335e+08	2.20969e+08	1.62047e+08	3.43172e+08	2.1811e+08	1.97332e+08	1.15268e+08	1.42827e+08	1.13072e+08	2.20834e+08	2.09761e+08	2.29234e+08	2.03203e+08	1.48283e+08	1.73949e+08	1.06305e+08	1.58807e+08	1.13854e+08
A0A060WTG2	Polynucleotide phosphorylase 1	0	0	0	0	0	0	0	0	0	0	0	0	0	0	0	0	0	0	0	0	0	0
A0A060WTI2	DNA replication licensing factor MCM7	1.94854e+07	7.71903e+06	6.01663e+06	5.7497e+06	1.72075e+06	614646	742566	999895	2.72085e+06	920317	1.08834e+06	1.94694e+06	1.5057e+06	0	918040	557607	742065	728483	834062	715896	1.69945e+06	1.02975e+06
A0A060WTI4	NUDIX_5 domain-containing protein	6.98288e+07	2.03175e+07	2.25748e+07	2.69366e+07	3.35509e+06	4783858	2.76055e+06	427242	4.9605e+06	4.03026e+06	2.33219e+06	3.92493e+06	2.34165e+06	9.93148e+06	4.04452e+06	0	6.23769e+06	6.3498e+06	4.19677e+06	3.57936e+06	3.24871e+06	3.32421e+06
A0A060WTK7	J domain-containing protein	5.84918e+09	2.11606e+09	2.18936e+09	1.54375e+09	3.63699e+08	3.45702e+08	3.58506e+08	4.08255e+08	2.69814e+08	3.70085e+08	2.21841e+08	3.4013e+08	3.70199e+08	5.30394e+08	3.65029e+08	3.61772e+08	3.81454e+08	3.60075e+08	2.43807e+08	1.48323e+08	2.19436e+08	1.90659e+08
A0A060WTL6	Pyridoxal kinase	7.44262e+08	2.50487e+08	2.40764e+08	2.53011e+08	5.3156e+07	3.09852e+07	2.82826e+07	2.11511e+07	5.7267e+07	5.96454e+07	2.47434e+07	6.40648e+07	6.09654e+07	1.95147e+07	5.27712e+07	1.87048e+07	4.0232e+07	3.34418e+07	5.09445e+07	5.90863e+07	4.85294e+07	2.07768e+07
A0A060WTM1	Epsilon-trimethyllysine 2-oxoglutarate dioxygenase	3.14903e+08	7.92726e+07	1.02548e+08	1.33083e+08	1.2773e+07	2.30705e+07	1.70823e+07	1.1788e+07	8.65502e+06	5.90381e+06	1.18626e+07	2.86877e+07	1.98959e+07	1.76238e+07	1.46395e+07	9.83853e+06	2.38912e+07	1.87163e+07	1.92e+07	3.32338e+07	2.8525e+07	9.51636e+06
A0A060WTP6	Microtubule-associated protein	8.47235e+06	5.10376e+06	2.7235e+06	645090	0	1.76955e+06	0	0	2.16226e+06	1.17196e+06	0	1.59926e+06	1.12424e+06	0	0	0	0	0	0	0	645090	0
A0A060WTR3	Core histone macro-H2A	2.21049e+09	6.55106e+08	7.70326e+08	7.85056e+08	1.07327e+08	9.1589e+07	9.85519e+07	9.34621e+07	1.17571e+08	1.46605e+08	1.26986e+08	1.19887e+08	1.26389e+08	1.14174e+08	1.65537e+08	1.17353e+08	1.10882e+08	1.29425e+08	1.23554e+08	9.79912e+07	1.02661e+08	2.20543e+08
A0A060WTR5	Chromobox protein homolog 1-like	3.99558e+08	1.3275e+08	1.34626e+08	1.32182e+08	2.78583e+07	1.80799e+07	1.58713e+07	1.31029e+07	3.07329e+07	2.71045e+07	2.07683e+07	2.75886e+07	2.75909e+07	1.20114e+07	2.86962e+07	1.79711e+07	1.93993e+07	2.23816e+07	2.21011e+07	2.6968e+07	1.87186e+07	2.26133e+07
A0A060WTV0	40S ribosomal protein S28	6.16168e+09	2.08982e+09	2.01074e+09	2.06112e+09	3.60941e+08	3.51243e+08	3.06809e+08	4.16739e+08	3.33454e+08	3.20638e+08	3.4851e+08	3.12505e+08	3.2995e+08	2.88626e+08	3.9931e+08	3.31834e+08	4.84435e+08	4.36863e+08	2.97921e+08	2.54573e+08	2.81795e+08	3.05534e+08
A0A060WTX5	Dihydrolipoyllysine-residue succinyltransferase component of 2-oxoglutarate dehydrogenase complex, mitochondrial	2.4429e+09	7.85521e+08	8.6786e+08	7.8952e+08	1.93177e+08	9.04675e+07	1.06023e+08	1.27515e+08	1.29397e+08	1.38942e+08	1.2247e+08	1.41538e+08	1.38683e+08	1.42559e+08	1.75455e+08	1.47156e+08	1.22178e+08	1.36303e+08	1.07683e+08	1.41043e+08	1.32589e+08	1.49724e+08
A0A060WU06	Uncharacterized protein	9.39174e+07	2.23317e+07	2.85296e+07	4.30561e+07	2.94024e+06	4434229	5.00892e+06	0	3.00437e+06	6.94391e+06	5.0948e+06	0	3.92734e+06	8.92664e+06	2.27002e+06	8.31084e+06	3.44077e+06	2.69814e+06	1.3973e+07	1.35398e+07	3.02895e+06	6.37543e+06
A0A060WU17	Uncharacterized protein	7.19498e+08	2.57578e+08	2.33865e+08	2.28055e+08	3.57413e+07	4.18791e+07	4.3785e+07	4.50887e+07	5.27897e+07	3.82939e+07	3.07458e+07	3.52105e+07	3.72442e+07	3.98539e+07	4.52578e+07	4.5553e+07	3.76542e+07	3.63483e+07	4.38886e+07	3.78834e+07	3.95844e+07	3.26966e+07
A0A060WU20	Eukaryotic translation initiation factor 4H	1.4193e+09	5.49743e+08	4.72275e+08	3.97283e+08	7.75936e+07	1.05612e+08	8.61265e+07	1.05344e+08	1.16172e+08	5.88945e+07	5.82155e+07	6.22679e+07	6.28723e+07	1.1314e+08	8.28493e+07	9.29308e+07	6.64819e+07	6.72549e+07	8.18637e+07	6.84644e+07	5.28898e+07	6.03279e+07
A0A060WU21	Acetyl-CoA carboxylase	1.08278e+10	3.43599e+09	3.0925e+09	4.29928e+09	8.68233e+08	3.38656e+08	2.78619e+08	3.86274e+08	7.84498e+08	7.79707e+08	5.19626e+08	4.83829e+08	5.50763e+08	3.05822e+08	5.67526e+08	6.64933e+08	5.46523e+08	5.49186e+08	4.63838e+08	4.80854e+08	1.48609e+09	7.72782e+08
A0A060WU23	ATP-binding cassette sub-family D member 3-like	9.60066e+08	3.59631e+08	3.14224e+08	2.86211e+08	1.07758e+08	5.02231e+07	5.81097e+07	5.85291e+07	5.474e+07	3.02711e+07	5.44649e+07	4.24169e+07	5.91238e+07	2.02427e+07	5.90272e+07	7.89488e+07	3.89678e+07	2.99722e+07	5.81072e+07	3.7987e+07	6.96559e+07	5.15208e+07
A0A060WU44	Adenylosuccinate synthetase	1.76072e+09	5.23859e+08	6.47093e+08	5.89764e+08	1.25694e+08	8.5075e+07	4.1244e+07	7.24548e+07	1.178e+08	8.15907e+07	8.84173e+07	1.09972e+08	1.36174e+08	9.87252e+07	1.36692e+08	7.71134e+07	8.79904e+07	6.96759e+07	1.00469e+08	1.21e+08	1.25366e+08	8.52631e+07
A0A060WU48	Uncharacterized protein	3.07054e+08	9.77556e+07	9.38499e+07	1.15448e+08	1.54472e+07	1.58675e+07	8.62584e+06	1.78124e+07	2.09573e+07	1.90454e+07	1.73715e+07	1.52977e+07	1.61244e+07	1.00956e+07	1.64567e+07	1.8504e+07	1.74486e+07	2.24708e+07	1.70328e+07	1.47469e+07	1.98288e+07	2.39201e+07
A0A060WU72	KH domain-containing protein	2.51843e+09	8.46664e+08	8.71157e+08	8.0061e+08	1.24486e+08	1.49305e+08	1.16156e+08	1.14364e+08	1.84609e+08	1.57744e+08	1.68293e+08	1.47625e+08	1.36156e+08	1.35858e+08	1.51415e+08	1.31812e+08	1.37414e+08	1.41459e+08	1.24249e+08	1.1596e+08	1.40945e+08	1.40583e+08
A0A060WU94	Calreticulin	2.15987e+09	8.22921e+08	6.68027e+08	6.68927e+08	1.22637e+08	1.41005e+08	1.37045e+08	1.41072e+08	1.30008e+08	1.51155e+08	9.63885e+07	1.08726e+08	1.11873e+08	1.10716e+08	1.25364e+08	1.14959e+08	1.19779e+08	1.32677e+08	1.15176e+08	5.44928e+07	1.02308e+08	1.44495e+08
A0A060WUA4	C-factor-like	1.05593e+10	3.67412e+09	3.52536e+09	3.35978e+09	5.98401e+08	3.0363e+08	6.10888e+08	8.35486e+08	8.59463e+08	4.6625e+08	8.1751e+08	5.7009e+08	5.4309e+08	2.59694e+08	4.99546e+08	8.3543e+08	5.11649e+08	6.50953e+08	4.88394e+08	6.92441e+08	4.61991e+08	5.54352e+08
A0A060WUC9	Growth factor receptor-bound protein 2-like	6.45931e+07	1.53169e+07	2.25873e+07	2.66889e+07	3.06802e+06	0	2.61987e+06	5.81264e+06	0	3.81638e+06	5.59626e+06	4.85322e+06	4.21063e+06	1.55431e+06	3.59971e+06	2.77315e+06	3.32132e+06	5.12673e+06	4.73747e+06	5.05544e+06	3.94886e+06	4.49907e+06
A0A060WUG6	Thyroglobulin type-1 domain-containing protein	1.16477e+09	4.28779e+08	3.80392e+08	3.55595e+08	8.10609e+07	6.37305e+07	8.06233e+07	6.32378e+07	7.6709e+07	6.34177e+07	5.92025e+07	5.45959e+07	6.11191e+07	6.45975e+07	4.1544e+07	9.93334e+07	4.04345e+07	4.99068e+07	1.01236e+08	5.17088e+07	4.53825e+07	6.69269e+07
A0A060WUI1	Fructose-bisphosphate aldolase	2.45906e+10	7.46899e+09	8.15659e+09	8.96507e+09	1.0526e+09	1.60483e+09	5.7631e+08	3.71929e+08	1.9782e+09	1.88513e+09	1.10643e+09	1.58068e+09	1.25111e+09	2.11173e+09	1.74925e+09	3.57387e+08	1.64312e+09	1.98585e+09	1.12178e+09	1.14336e+09	1.65287e+09	1.4181e+09
A0A060WUI4	H/ACA ribonucleoprotein complex subunit 4-like	9.3837e+07	2.66387e+07	3.26721e+07	3.45262e+07	1.68958e+06	3.59215e+06	6.21485e+06	4.49365e+06	4.45518e+06	6.19329e+06	4.44202e+06	7.72686e+06	6.21227e+06	1.86902e+06	6.80147e+06	5.62041e+06	5.88475e+06	3.89339e+06	7.7702e+06	6.86548e+06	7.0664e+06	3.04598e+06
A0A060WUK6	Uncharacterized protein	5.02749e+07	1.8068e+07	1.51446e+07	1.70622e+07	3.02033e+06	1.39042e+06	2.907e+06	4.55224e+06	3.05056e+06	3.14747e+06	3.03037e+06	2.54464e+06	3.28176e+06	0	2.8851e+06	3.40276e+06	2.30153e+06	2.2391e+06	2.97061e+06	2.89303e+06	2.78229e+06	3.87567e+06
A0A060WUM4	Sulfotransferase	1.01609e+09	2.89862e+08	4.05754e+08	3.20477e+08	3.60018e+07	4.98331e+07	6.05067e+07	1.21298e+07	6.19327e+07	6.94575e+07	3.47061e+07	8.69302e+07	1.01213e+07	1.41392e+08	5.9174e+07	7.343e+07	4.0865e+07	4.47094e+07	2.71196e+07	8.19728e+07	3.49795e+07	9.08304e+07
A0A060WUN3	Uncharacterized protein	4.74651e+09	1.80773e+09	1.43437e+09	1.50442e+09	2.63529e+08	2.86699e+08	4.16211e+08	3.86296e+08	2.03688e+08	2.51303e+08	2.27123e+08	2.55107e+08	1.96344e+08	8.72126e+07	3.41299e+08	3.27279e+08	2.13206e+08	2.8854e+08	2.78433e+08	2.0831e+08	2.5687e+08	2.59059e+08
A0A060WUN6	Uncharacterized protein	3.20538e+09	1.06191e+09	1.13351e+09	1.00996e+09	1.78696e+08	1.78936e+08	1.23804e+08	1.32249e+08	2.93056e+08	1.55172e+08	1.4225e+08	1.57922e+08	1.51206e+08	3.82132e+08	1.62793e+08	1.37206e+08	1.18432e+08	1.48435e+08	1.38992e+08	1.82754e+08	1.98133e+08	2.23212e+08
A0A060WUQ0	A2M_recep domain-containing protein	3.83133e+07	2.04186e+07	7.54962e+06	1.0345e+07	1.69979e+06	7.4307e+06	3.75987e+06	1.25126e+06	4.25351e+06	2.02348e+06	997245	1.6517e+06	1.39888e+06	0	0	3.5018e+06	2.42701e+06	1.6276e+06	2.59749e+06	1.33909e+06	1.03825e+06	1.31559e+06
A0A060WUR7	Major vault protein	1.32179e+10	4.75195e+09	4.24835e+09	4.21763e+09	7.47088e+08	7.11645e+08	5.85892e+08	1.0703e+09	7.91378e+08	8.45649e+08	8.13836e+08	5.10308e+08	6.26298e+08	6.51702e+08	9.27532e+08	7.18672e+08	6.23251e+08	7.48844e+08	9.79921e+08	6.54734e+08	4.74595e+08	7.36288e+08
A0A060WUS9	60S ribosomal protein L22	4.60531e+09	1.5409e+09	1.58103e+09	1.48338e+09	2.75158e+08	2.18719e+08	2.42161e+08	3.27505e+08	2.52788e+08	2.2457e+08	2.18621e+08	2.41977e+08	2.57594e+08	3.2837e+08	2.33737e+08	3.00735e+08	2.18302e+08	2.86641e+08	2.02136e+08	1.68351e+08	2.90547e+08	3.17401e+08
A0A060WUV2	Uncharacterized protein	1.88662e+09	6.14831e+08	6.39534e+08	6.32256e+08	9.87221e+07	9.40934e+07	8.8402e+07	9.43542e+07	1.27231e+08	1.12029e+08	1.12915e+08	9.87377e+07	8.47162e+07	7.68569e+07	1.30832e+08	1.35477e+08	9.70561e+07	9.49181e+07	1.23271e+08	1.02187e+08	9.15552e+07	1.23269e+08
A0A060WUV6	Actin-related protein 2-like	8.71e+08	3.25179e+08	2.73177e+08	2.72644e+08	6.05838e+07	4.48393e+07	4.28043e+07	2.84723e+07	8.91085e+07	5.93713e+07	3.97205e+07	3.66667e+07	3.5905e+07	5.45013e+07	4.51265e+07	6.12566e+07	3.88798e+07	3.37949e+07	4.59453e+07	4.08053e+07	6.4692e+07	4.85267e+07
A0A060WUW1	Thiopurine S-methyltransferase	7.62176e+08	2.83692e+08	2.50432e+08	2.28052e+08	1.36852e+07	7.67982e+07	4.51093e+07	3.4919e+07	6.69094e+07	4.62706e+07	3.56058e+07	3.08683e+07	4.17759e+07	5.06962e+07	3.31163e+07	5.83694e+07	4.1489e+07	1.72793e+07	3.9662e+07	5.0342e+07	5.49817e+07	2.42984e+07
A0A060WUX4	Septin-type G domain-containing protein	4.7332e+08	1.75543e+08	1.43655e+08	1.54122e+08	2.89212e+07	2.55704e+07	2.18648e+07	2.39719e+07	4.79837e+07	2.72311e+07	2.66005e+07	2.0922e+07	2.01146e+07	1.30826e+07	3.4935e+07	2.8e+07	2.33907e+07	2.5662e+07	2.64891e+07	2.00494e+07	2.62409e+07	3.22897e+07
A0A060WUZ8	PX domain-containing protein	5.6784e+08	1.79264e+08	1.71438e+08	2.17138e+08	3.6852e+07	2.97283e+07	3.01052e+07	2.73306e+07	2.96518e+07	2.55965e+07	3.30369e+07	2.56612e+07	2.94258e+07	1.93159e+07	3.62838e+07	2.77145e+07	2.81894e+07	2.83465e+07	4.65711e+07	3.07658e+07	4.16779e+07	4.15871e+07
A0A060WV03	L-type lectin-like domain-containing protein	1.57491e+08	5.35934e+07	5.30091e+07	5.08883e+07	1.00975e+07	8.35841e+06	5.90654e+06	9.11819e+06	7.884e+06	1.22288e+07	6.84192e+06	8.4753e+06	9.90423e+06	8.60686e+06	1.04684e+07	8.71235e+06	7.79153e+06	1.11486e+07	6.94862e+06	6.61946e+06	9.18397e+06	9.19606e+06
A0A060WV10	Protein disulfide-isomerase	4.3507e+10	1.5215e+10	1.54677e+10	1.28243e+10	2.41883e+09	2.34412e+09	2.56914e+09	3.69342e+09	1.87642e+09	2.31308e+09	2.63937e+09	2.41513e+09	2.86527e+09	2.22234e+09	3.06486e+09	2.2607e+09	2.38818e+09	2.28686e+09	2.00825e+09	1.79193e+09	2.00121e+09	2.34786e+09
A0A060WV16	Uncharacterized protein	3.10374e+09	1.02826e+09	1.02348e+09	1.052e+09	1.84773e+08	2.0533e+08	1.65697e+08	1.40936e+08	1.59964e+08	1.71558e+08	1.65736e+08	1.88258e+08	1.61621e+08	1.47049e+08	1.80878e+08	1.79942e+08	1.7641e+08	2.00808e+08	1.55305e+08	1.58261e+08	1.73833e+08	1.87386e+08
A0A060WV20	Uncharacterized protein	1.9709e+08	8.04714e+07	5.39044e+07	6.27138e+07	1.85036e+07	1.05807e+07	9.97076e+06	1.10972e+07	1.46731e+07	1.5646e+07	7.09421e+06	1.07894e+07	9.07809e+06	4.19781e+06	1.57086e+07	7.03629e+06	1.34032e+07	1.20033e+07	1.24637e+07	9.19914e+06	7.2246e+06	8.41979e+06
A0A060WV29	SAP domain-containing protein	6.05411e+07	2.93409e+07	2.01226e+07	1.10776e+07	7.00747e+06	4.96712e+06	3.39552e+06	3.70824e+06	3.62722e+06	6.63533e+06	2.89272e+06	2.06623e+06	2.34861e+06	7.97799e+06	4.83701e+06	0	4.93682e+06	0	1.19743e+06	3.20158e+06	717119	1.02468e+06
A0A060WV39	Aminopeptidase	1.37122e+08	5.55574e+07	4.78978e+07	3.36673e+07	5.67283e+06	9337405	8.98959e+06	9.60725e+06	1.1783e+07	1.01674e+07	6.90072e+06	5.75743e+06	6.51298e+06	1.56731e+07	6.66354e+06	6.38998e+06	8.4616e+06	8.19651e+06	742159	8.14128e+06	6.4641e+06	1.66161e+06
A0A060WV45	Phospholipid-transporting ATPase	1.93106e+08	5.06613e+07	6.89677e+07	7.34769e+07	7.9713e+06	8.44826e+06	4.31638e+06	8.34362e+06	1.01644e+07	1.14173e+07	8.02592e+06	1.5385e+07	1.36602e+07	7.64168e+06	1.20332e+07	1.22217e+07	1.21446e+07	1.43708e+07	9.92158e+06	1.28887e+07	1.35122e+07	1.0639e+07
A0A060WV49	Uncharacterized protein	1.69633e+08	6.97528e+07	5.01247e+07	4.97558e+07	1.27254e+07	1.67881e+07	9.75754e+06	1.00457e+07	1.56572e+07	4.77878e+06	8.09223e+06	9.76318e+06	9.29595e+06	8.21852e+06	6.63772e+06	8.11705e+06	1.12747e+07	1.06936e+07	6.93535e+06	5.5882e+06	8.37393e+06	6.88996e+06
A0A060WV52	LIM zinc-binding domain-containing protein	6.70649e+08	3.28106e+08	1.83958e+08	1.58585e+08	2.81198e+07	1.0929e+08	5.19425e+07	5.61547e+07	4.74326e+07	3.51663e+07	2.07145e+07	3.1511e+07	3.65446e+07	2.54748e+07	3.09211e+07	3.87918e+07	3.82894e+07	2.43439e+07	3.13846e+07	1.05703e+07	2.98903e+07	2.41069e+07
A0A060WV73	Carn_acyltransf domain-containing protein	7.59851e+07	2.5996e+07	2.48188e+07	2.51703e+07	4.80768e+06	4.02529e+06	3.583e+06	5.00034e+06	4.22849e+06	4.35122e+06	3.41537e+06	4.65115e+06	4.25537e+06	3.99475e+06	5.03734e+06	3.46483e+06	3.45957e+06	4.30844e+06	3.68056e+06	4.01674e+06	3.99243e+06	5.71257e+06
A0A060WV84	Fructose-bisphosphate aldolase	7.84444e+08	2.63706e+08	2.3503e+08	2.85708e+08	3.39816e+07	2.61182e+07	4.8632e+07	3.98162e+07	8.47379e+07	3.04203e+07	5.47118e+07	2.53855e+07	2.31017e+07	4.69512e+07	4.41487e+07	4.07314e+07	2.04275e+07	6.8946e+07	4.99345e+07	6.0184e+07	3.07875e+07	5.54284e+07
A0A060WV87	Uncharacterized protein	6.86071e+07	2.84043e+07	2.06611e+07	1.95417e+07	4.2922e+06	3.91737e+06	2.00069e+06	9.19236e+06	4.53423e+06	4.46746e+06	1.92303e+06	3.25487e+06	4.00097e+06	2.42281e+06	4.5711e+06	4.48836e+06	3.76639e+06	2.53912e+06	3.79378e+06	3.16488e+06	3.08925e+06	3.18822e+06
A0A060WV89	N-acyl-aromatic-L-amino acid amidohydrolase (carboxylate-forming) B-like	3.2385e+10	9.37246e+09	1.22721e+10	1.07405e+10	1.28807e+09	1090325624	2.26074e+09	1.78588e+09	1.59828e+09	1.34917e+09	2.4719e+09	1.9147e+09	1.41109e+09	2.32387e+09	1.56447e+09	2.58608e+09	1.23482e+09	1.38333e+09	2.31321e+09	2.46723e+09	1.19937e+09	2.1425e+09
A0A060WVA8	5'-3' exoribonuclease	9.991e+08	3.32857e+08	3.8107e+08	2.85173e+08	5.62978e+07	5.06867e+07	4.50429e+07	6.67027e+07	7.39948e+07	4.01319e+07	6.86034e+07	6.49296e+07	7.447e+07	5.44083e+07	7.86231e+07	4.00358e+07	4.52349e+07	4.08219e+07	5.07555e+07	4.71958e+07	4.76906e+07	5.34742e+07
A0A060WVC6	RRM domain-containing protein	1.16139e+08	4.15383e+07	4.23265e+07	3.22737e+07	1.11967e+07	7.41232e+06	1.09535e+07	0	6.12953e+06	5.84636e+06	8.10285e+06	7.8198e+06	4.46324e+06	4.71428e+06	1.01935e+07	7.03282e+06	1.10223e+07	6.18474e+06	4.09879e+06	2.54416e+06	4.36134e+06	4.06244e+06
A0A060WVD0	Coiled-coil domain-containing protein 6-like	6.66934e+07	2.00631e+07	2.44379e+07	2.21924e+07	2.20418e+06	3.5159e+06	3.32921e+06	6.0342e+06	4.46352e+06	516051	776525	5.00908e+06	4.04362e+06	6.16729e+06	4.3977e+06	4.04372e+06	2.75516e+06	5.22735e+06	665027	4.26595e+06	8.74164e+06	537244
A0A060WVD3	Coatomer subunit beta'	9.64301e+09	3.19489e+09	3.1638e+09	3.28431e+09	5.61371e+08	5.60974e+08	5.13817e+08	4.45356e+08	5.51971e+08	5.61404e+08	6.38009e+08	5.7104e+08	4.91068e+08	3.90533e+08	5.64631e+08	5.08524e+08	5.84573e+08	5.4274e+08	5.78719e+08	5.05049e+08	5.32782e+08	5.40446e+08
A0A060WVD8	GDE_C domain-containing protein	7.84368e+08	2.52984e+08	2.50398e+08	2.80987e+08	3.73638e+07	3.64797e+07	4.08897e+07	5.25984e+07	2.67922e+07	5.88599e+07	3.92784e+07	3.54156e+07	5.7233e+07	3.49902e+07	2.85886e+07	5.48918e+07	4.11279e+07	3.84598e+07	5.72398e+07	5.04337e+07	3.41637e+07	5.95616e+07
A0A060WVD9	Uncharacterized protein	3.09344e+09	9.84983e+08	1.07445e+09	1.03401e+09	1.77836e+08	1.56982e+08	1.54708e+08	1.6663e+08	1.72134e+08	1.56693e+08	2.10261e+08	1.60277e+08	1.75765e+08	1.51369e+08	1.72544e+08	2.04233e+08	1.39529e+08	1.59061e+08	1.65457e+08	1.78826e+08	1.49832e+08	2.41302e+08
A0A060WVF0	Dihydrothymine dehydrogenase	1.9979e+08	7.23593e+07	6.50908e+07	6.23395e+07	1.45611e+07	1.54512e+07	8.67524e+06	1.0926e+07	1.05304e+07	1.22153e+07	1.09048e+07	8.77094e+06	9.75308e+06	1.15093e+07	1.41284e+07	1.00242e+07	8.58046e+06	9.70573e+06	8.95044e+06	8.87556e+06	1.25617e+07	1.36656e+07
A0A060WVF3	Cytidine deaminase	5.61938e+08	1.63389e+08	1.57757e+08	2.40792e+08	2.22033e+07	1.5617e+07	3.40284e+07	2.31417e+07	2.00893e+07	4.83089e+07	2.99528e+07	2.85728e+07	1.75697e+07	0	4.79514e+07	3.37104e+07	7.93851e+07	3.8654e+07	7.09416e+06	5.38047e+06	6.27372e+07	4.75414e+07
A0A060WVF8	Cadherin-1	1.45972e+08	5.22311e+07	3.67559e+07	5.69847e+07	1.03082e+07	5.83769e+06	7.70251e+06	1.33627e+07	8.47176e+06	6.54831e+06	1.14097e+07	0	0	0	1.48944e+07	1.04518e+07	1.18639e+07	1.50235e+07	8.83346e+06	9.47181e+06	0	1.1792e+07
A0A060WVG6	Proteasome subunit alpha type-1	2.93199e+08	8.43709e+07	1.10568e+08	9.82599e+07	7.86268e+06	1.87334e+07	8.96739e+06	1.6049e+07	1.55954e+07	1.7163e+07	3.46781e+07	1.34331e+07	1.62791e+07	4.82672e+06	1.92549e+07	2.2096e+07	1.48525e+07	1.75722e+07	2.51912e+07	1.49224e+07	1.25847e+07	1.31368e+07
A0A060WVH4	Eukaryotic translation initiation factor 4C	6.30398e+08	2.15836e+08	2.04925e+08	2.09637e+08	4.21508e+07	3.52786e+07	2.85494e+07	3.22842e+07	4.26011e+07	3.49722e+07	3.22817e+07	3.60051e+07	3.63877e+07	2.63916e+07	4.10597e+07	3.27995e+07	3.94617e+07	4.28507e+07	3.42959e+07	2.99309e+07	3.00996e+07	3.29977e+07
A0A060WVK2	Uncharacterized protein	8.57143e+09	2.63672e+09	2.92506e+09	3.00965e+09	4.14227e+08	3.9176e+08	3.64863e+08	4.9073e+08	4.6891e+08	5.06227e+08	5.49382e+08	4.03258e+08	4.64515e+08	4.27156e+08	6.08681e+08	4.72071e+08	3.76807e+08	6.53257e+08	4.58151e+08	3.34041e+08	3.14911e+08	8.72481e+08
A0A060WVL8	Uncharacterized protein (Fragment)	2.7501e+07	1.09938e+07	9.85523e+06	6.65205e+06	2.53783e+06	2048686	2.18239e+06	1.15623e+06	3.06863e+06	0	1.06597e+06	1.74234e+06	1.50628e+06	0	1.61936e+06	3.92129e+06	0	1.64461e+06	3.07479e+06	1.93265e+06	0	0
A0A060WVQ0	Fructose-bisphosphate aldolase	1.19042e+11	4.06696e+10	4.12772e+10	3.70952e+10	7.73076e+09	6.01654e+09	6.16971e+09	6.87001e+09	6.67573e+09	7.20687e+09	6.45944e+09	6.69493e+09	7.04328e+09	7.49885e+09	6.84966e+09	6.73101e+09	5.72871e+09	6.4581e+09	5.30812e+09	5.55167e+09	6.92879e+09	7.11984e+09
A0A060WVR1	Uncharacterized protein	2.0066e+10	6.86654e+09	6.5251e+09	6.67441e+09	1.15773e+09	623365467	9.66223e+08	7.01281e+08	2.09216e+09	1.32579e+09	1.16078e+09	9.82307e+08	9.33537e+08	1.00643e+09	1.17207e+09	1.26997e+09	8.28076e+08	9.59414e+08	8.87682e+08	8.51511e+08	9.03051e+08	2.24467e+09
A0A060WVT1	Component 3 of promoter of RISC	2.51489e+08	8.27068e+07	8.28623e+07	8.59198e+07	1.2966e+07	1.42376e+07	7.01698e+06	1.90845e+07	1.39573e+07	1.54445e+07	1.6914e+07	1.21092e+07	1.1587e+07	1.18478e+07	1.58834e+07	1.45211e+07	1.12769e+07	1.75743e+07	1.45901e+07	1.11655e+07	1.48653e+07	1.64477e+07
A0A060WVU4	Microtubule-associated protein RP/EB family member 1	3.0722e+08	1.17449e+08	9.07127e+07	9.90586e+07	2.232e+07	1.83314e+07	1.25698e+07	2.84785e+07	2.20764e+07	1.36728e+07	1.38472e+07	1.45969e+07	1.58105e+07	7.85909e+06	2.08164e+07	1.77826e+07	1.35598e+07	2.13607e+07	1.92819e+07	1.1968e+07	2.10331e+07	1.18551e+07
A0A060WVU6	Uncharacterized protein	1.76007e+08	6.83431e+07	4.92128e+07	5.84511e+07	1.15832e+07	1.23117e+07	1.04743e+07	1.29573e+07	1.25397e+07	8.47679e+06	1.17166e+07	8.61894e+06	9.84269e+06	2.81419e+06	1.21461e+07	4.07423e+06	1.10106e+07	9.61338e+06	1.06197e+07	8.53757e+06	1.04094e+07	8.26035e+06
A0A060WVU9	Carbonyl reductase (NADPH) (EC 1.1.1.184)	5.97792e+09	1.99031e+09	1.91946e+09	2.06815e+09	3.53853e+08	2.85149e+08	2.71235e+08	3.30043e+08	3.9214e+08	3.5789e+08	3.39671e+08	3.81195e+08	3.61238e+08	1.76594e+08	3.41166e+08	3.19601e+08	2.82344e+08	3.21846e+08	4.05856e+08	3.50763e+08	3.41121e+08	3.66216e+08
A0A060WVV4	Tubulin alpha chain	2.08656e+09	6.76152e+08	6.64748e+08	7.45661e+08	1.16852e+08	1.24269e+08	8.37475e+07	1.3356e+08	1.08862e+08	1.08861e+08	1.1939e+08	1.0828e+08	1.15029e+08	8.49128e+07	1.08642e+08	1.28494e+08	1.12088e+08	1.16014e+08	1.33171e+08	1.07952e+08	1.2486e+08	1.51577e+08
A0A060WVY2	Uncharacterized protein	1.49517e+08	6.03587e+07	4.52494e+07	4.39092e+07	8.63388e+06	8.64624e+06	7.85711e+06	1.17703e+07	1.56397e+07	7.81147e+06	6.74682e+06	5.41488e+06	7.51667e+06	7.8605e+06	7.7392e+06	9.97137e+06	6.28685e+06	8.18277e+06	6.41082e+06	9.40248e+06	5.94549e+06	7.6808e+06
A0A060WW01	MG3 domain-containing protein	1.4447e+09	5.39307e+08	4.49223e+08	4.56172e+08	8.64871e+07	66090681	1.39173e+08	8.04804e+07	8.87903e+07	7.82854e+07	9.81412e+07	7.39802e+07	9.60946e+07	2.66213e+07	7.91001e+07	7.5286e+07	6.92931e+07	1.0305e+08	6.16214e+07	5.73369e+07	7.64995e+07	8.83716e+07
A0A060WW03	Alpha-1,6-mannosyl-glycoprotein 2-beta-N-acetylglucosaminyltransferase	3.43141e+08	1.13211e+08	1.27148e+08	1.02781e+08	1.89761e+07	2.02966e+07	1.88245e+07	1.00857e+07	2.66232e+07	1.84052e+07	1.65902e+07	2.21282e+07	1.8732e+07	2.97938e+07	1.72582e+07	2.2646e+07	2.20749e+07	1.41973e+07	2.13717e+07	1.07429e+07	1.60182e+07	1.83758e+07
A0A060WW40	CULLIN_2 domain-containing protein	2.19008e+08	7.2776e+07	7.40089e+07	7.22234e+07	1.4613e+07	1.15345e+07	7.68769e+06	9.99e+06	1.26153e+07	1.63354e+07	1.16178e+07	1.17889e+07	1.35072e+07	6.80554e+06	1.5335e+07	1.49545e+07	1.39639e+07	8.60892e+06	1.43364e+07	9.11014e+06	1.37159e+07	1.24881e+07
A0A060WW43	Clat_adaptor_s domain-containing protein	4.76749e+08	1.64034e+08	1.55558e+08	1.57158e+08	3.20333e+07	1.96828e+07	2.49697e+07	2.49504e+07	2.84402e+07	3.39574e+07	3.07048e+07	2.63977e+07	2.43278e+07	2.21339e+07	2.25741e+07	2.94193e+07	2.75014e+07	2.23173e+07	2.53958e+07	2.46122e+07	2.67164e+07	3.06145e+07
A0A060WW46	ACB domain-containing protein	4.12565e+07	1.86401e+07	1.09656e+07	1.16508e+07	4.09207e+06	4610008	0	4.78149e+06	1.99725e+06	3.15924e+06	615187	3.337e+06	813251	3.70335e+06	650582	1.84627e+06	4.02267e+06	2.50731e+06	0	0	1.9543e+06	3.16647e+06
A0A060WW50	Uncharacterized protein	7.96162e+07	1.1586e+07	3.19277e+07	3.61026e+07	728304	3.7495e+06	2.93179e+06	0	3.50318e+06	673247	5.17182e+06	4.56504e+06	1.01423e+07	1.66794e+06	7.08577e+06	3.29483e+06	1.19895e+07	5.45109e+06	8.46854e+06	3.42175e+06	0	6.77165e+06
A0A060WW89	U1 small nuclear ribonucleoprotein C	1.07241e+08	3.82845e+07	3.88086e+07	3.01479e+07	6.10545e+06	7.91817e+06	3.19611e+06	5.5046e+06	9.39594e+06	6.1642e+06	5.13544e+06	1.0593e+07	7.79295e+06	5.18145e+06	5.91552e+06	4.19024e+06	5.2512e+06	4.46328e+06	4.87786e+06	4.04366e+06	7.74129e+06	3.77065e+06
A0A060WW90	Uncharacterized protein	9.1506e+09	3.0815e+09	2.86749e+09	3.20161e+09	5.34288e+08	2.84016e+08	4.18364e+08	2.94031e+08	9.0987e+08	6.40928e+08	5.72316e+08	4.28712e+08	4.34467e+08	3.60531e+08	5.53662e+08	5.17805e+08	4.03976e+08	4.3574e+08	4.05776e+08	3.56064e+08	4.61003e+08	1.13905e+09
A0A060WW96	S10_plectin domain-containing protein	1.79754e+08	4.9331e+07	5.55227e+07	7.49006e+07	1.62064e+07	4643511	1.11746e+07	4.31678e+06	7.28181e+06	5.70792e+06	5.57323e+06	6.05512e+06	9.00204e+06	0	2.91678e+07	5.72449e+06	2.60226e+07	3.00064e+07	0	1.25774e+07	498487	5.79572e+06
A0A060WWB3	Nicotinate-nucleotide pyrophosphorylase [carboxylating]	1.2121e+09	4.58553e+08	3.4604e+08	4.07507e+08	8.87006e+07	56854262	7.51979e+07	8.82158e+07	6.14195e+07	8.8165e+07	6.53579e+07	4.85995e+07	6.98743e+07	6.12427e+07	4.14065e+07	5.9559e+07	6.50821e+07	5.66032e+07	6.84323e+07	5.48983e+07	6.62432e+07	9.62477e+07
A0A060WWB7	ATP synthase F1 subunit epsilon (ATPase inhibitor, mitochondrial)	2.0356e+09	6.99885e+08	7.43573e+08	5.92141e+08	1.27341e+08	8.22684e+07	1.15445e+08	1.07079e+08	1.64824e+08	1.02927e+08	8.30311e+07	1.26802e+08	1.06062e+08	1.85251e+08	1.17374e+08	1.25051e+08	9.71022e+07	9.82663e+07	1.10996e+08	1.12706e+08	9.65704e+07	7.65e+07
A0A060WWB8	Uncharacterized protein	3.26407e+09	1.13794e+09	1.05351e+09	1.07262e+09	1.49084e+08	1.94677e+08	1.38362e+08	3.39952e+08	1.64207e+08	1.51659e+08	1.95123e+08	1.82156e+08	1.63457e+08	1.43986e+08	2.16893e+08	1.51896e+08	2.00144e+08	1.90388e+08	1.86091e+08	1.49783e+08	1.54261e+08	1.91951e+08
A0A060WWC6	Uncharacterized protein	7.81416e+08	2.3326e+08	3.18574e+08	2.29581e+08	3.92195e+07	3.44203e+07	3.30209e+07	3.96001e+07	6.46882e+07	2.23109e+07	2.47005e+07	4.73978e+07	3.57827e+07	1.07227e+08	3.77726e+07	6.56937e+07	2.79158e+07	5.4441e+07	5.44283e+07	3.89636e+07	2.90581e+07	2.47744e+07
A0A060WWD4	Uncharacterized protein	1.32481e+08	4.4477e+07	4.01555e+07	4.78482e+07	8.87404e+06	7.3537e+06	6.02917e+06	4.82057e+06	7.11859e+06	1.0281e+07	6.43176e+06	8.06246e+06	6.70719e+06	4.45398e+06	7.93734e+06	6.56272e+06	8.95519e+06	8.848e+06	7.56678e+06	6.83173e+06	7.80712e+06	7.83941e+06
A0A060WWF0	Phospholipase A-2-activating protein-like	5.11803e+08	1.6248e+08	1.78043e+08	1.7128e+08	1.74018e+07	2.60549e+07	3.05913e+07	3.0653e+07	3.03997e+07	2.73794e+07	2.82876e+07	2.11228e+07	2.59278e+07	3.35745e+07	3.16051e+07	3.75247e+07	2.27646e+07	2.28089e+07	3.67333e+07	3.33738e+07	3.27038e+07	2.28958e+07
A0A060WWI2	Uncharacterized protein	1.84642e+08	5.80804e+07	6.35979e+07	6.29641e+07	1.01606e+07	9.85451e+06	4.05041e+06	4.15486e+06	1.84176e+07	1.14425e+07	7.06399e+06	1.06059e+07	1.11585e+07	1.48925e+07	1.25542e+07	7.32291e+06	1.2174e+07	8.38399e+06	9.55597e+06	7.15705e+06	1.46733e+07	1.10197e+07
A0A060WWI4	Uncharacterized protein	1.34923e+09	4.71518e+08	4.18322e+08	4.59389e+08	8.32406e+07	95821598	6.62342e+07	7.68357e+07	7.51123e+07	7.42735e+07	8.58791e+07	6.04845e+07	6.72631e+07	5.08075e+07	7.99526e+07	7.39352e+07	8.58904e+07	9.5751e+07	7.40941e+07	5.97855e+07	7.04507e+07	7.34177e+07
A0A060WWJ2	DUF1907 domain-containing protein	8.87554e+09	2.75428e+09	2.91972e+09	3.20153e+09	4.11112e+08	4.53265e+08	3.82692e+08	3.25468e+08	5.79043e+08	6.02702e+08	3.28482e+08	5.05662e+08	1.88661e+08	3.13994e+08	1.03431e+09	5.48611e+08	2.6402e+08	4.53815e+08	5.0428e+08	6.02012e+08	6.20086e+08	7.57321e+08
[truncated: 3,153 more rows]
