# Supplementary material for: On the Compatibility of Fish Meal Replacements in Aquafeeds for Rainbow Trout. A Combined Metabolomic, Proteomic and Histological Study
Source: Front Physiol. 2022 Jun 29;13:920289. doi: 10.3389/fphys.2022.920289 (PMC9276982; doi:10.3389/fphys.2022.920289)
Supplement: Supplementary file 2 [file Table14.XLSX]

## Sheet: Supplementary Material 17
Supplementary Material 17. Differential analysis results obtained for each KEGG ortholog in the three comparisons performed (C: control meal; I: insect meal; P: poultry-by-product meal).																			C vs I comparison				C vs P comparison				I vs P comparison
KEGG ortholog	C_1	C_2	C_3	C_4	C_5	C_6	I_1	I_2	I_3	I_4	I_5	I_6	P_1	P_2	P_3	P_4	P_5	P_6	Significant	p-value	q-value	Difference	Significant	p-value	q-value	Difference	Significant	p-value	q-value	Difference
K00002	29.7341	29.8309	29.5555	29.9117	30.0864	30.0479	29.94	29.6303	29.8608	29.4394	29.9814	29.995	29.6058	29.8945	29.4194	29.3869	29.3828	29.8339		0.673306	1	0.053271		0.0523316	0.606248	0.273869		0.124254	1	0.220598
K00006	31.3303	31.2077	30.9677	30.8974	31.94	31.9916	31.3515	30.9259	31.3088	31.3828	31.4629	31.1483	31.4134	30.8081	31.7373	31.6501	30.8385	31.393		0.561239	1	0.125736		0.750912	0.96314	0.0823854		0.815392	1	-0.0433502
K00008	30.947	30.3515	30.3303	30.0609	30.933	30.7927	30.7533	30.5481	30.7533	30.6798	30.947	30.8534	30.611	30.7047	30.2193	30.4727	30.6285	30.8234		0.274875	1	-0.186607		0.966989	0.995774	-0.00738017		0.11068	1	0.179227
K00011	30.393	30.2193	30.1842	30.6881	29.9814	30.4629	30.4433	30.1483	30.4433	30.0479	30.4032	30.1239	29.9259	30.3828	30.0217	30.2535	29.7802	30.4629		0.679219	1	0.0531801		0.24715	0.759658	0.183672		0.3488	1	0.130492
K00012	28.4194	27.6458	27.5463	27.3153	28.362	28.5754	28.4274	28.3745	28.3153	27.9539	28.0296	28.3578	27.6931	27.9031	27.2445	27.1984	27.4473	28.6285		0.281411	1	-0.265726		0.367311	0.835884	0.291563		0.0376269	0.979104	0.557289
K00016	32.8271	32.9312	32.8004	33.3698	32.9729	33.2619	33.0067	32.8042	32.8271	32.8062	33.2619	32.9814	32.8645	32.9729	33.1513	33.2336	33.0528	33.2336		0.524889	1	0.0792987		0.62323	0.937281	-0.0575651		0.179183	1	-0.136864
K00019	31.1052	31.0283	30.5203	30.8829	30.6798	30.8157	31.2869	31.225	31.5799	31.341	31.0479	30.9677	30.933	30.8682	30.393	31.08	30.8534	31.1052		0.0094993	1	-0.402723		0.812666	0.962224	-0.0334609		0.0231676	1	0.369262
K00020	26.5754	26.1234	26.6181	26.6458	26.4536	26.5045	26.8858	26.673	26.8264	25.673	26.574	26.6865	26.506	26.6865	26.4969	26.7645	25.7363	26.9539		0.744579	1	-0.0663274		0.848009	0.970759	-0.0372225		0.909816	1	0.0291049
K00022	30.1842	29.7437	29.7437	30.1604	30.1842	30.1239	30.341	30.0217	29.9259	29.6964	30.3196	30.1361	29.9814	29.8579	29.9117	30.362	30.2193	30.0737		0.716617	1	-0.0500863		0.71675	0.958357	-0.0442928		0.964666	1	0.00579357
K00025	31.9153	31.0084	31.0864	31.225	31.7613	31.7613	31.3356	31.6881	31.5978	31.8042	31.5389	31.8081	31.5481	30.9609	31.5481	31.7573	32.0737	31.8682		0.363904	1	-0.169187		0.476433	0.893722	-0.166437		0.987594	1	0.00274944
K00026	30.7129	30.3196	30.5844	31.0927	30.7292	30.94	30.846	30.933	30.8901	30.6458	30.7927	30.7613	30.6372	30.6964	30.4032	30.8901	30.7292	30.7613		0.504823	1	-0.0816596		0.742122	0.96315	0.0435546		0.141033	1	0.125214
K00027	30.5014	29.7014	29.3578	29.2285	30.7613	30.7453	30.3724	30.0479	29.391	29.4707	30.3196	30.5296	30.0349	30.2308	30.5844	30.6713	30.2535	30.5573		0.938819	1	0.0274175		0.291268	0.792774	-0.339396		0.130433	1	-0.366814
K00030	27.4394	26.965	27.2353	27.9316	27.5826	27.4154	27.217	27.189	27.0813	27.976	27.3494	27.2535	27.1795	27.141	27.17	26.9428	27.1214	27.2891		0.66294	1	0.0838591		0.0680614	0.630687	0.28758		0.173839	1	0.20372
K00031	31.4184	31.4581	31.4384	32.0895	31.6242	32.1208	31.4234	31.4032	31.1361	30.8309	32.3515	32.4284	31.8309	32.1177	32.2591	31.7006	32.0184	31.4678		0.754278	1	0.095945		0.273446	0.784188	-0.207524		0.322364	1	-0.303469
K00033	29.7437	29.389	29.2935	31.0084	30.6544	30.6964	30.0217	29.2285	30.0217	28.6251	28.8234	31.2479	29.4453	30.0609	30.2193	29.3683	30.196	30.2535		0.369979	1	0.469551		0.562929	0.918005	0.207033		0.555832	1	-0.262518
K00036	29.0505	29.1115	28.94	29.1337	29.7708	29.2467	29.3536	28.8081	29.099	28.5278	29.2647	29.2308	28.9428	29.3683	29.4512	29.3951	29.0762	29.3088		0.381552	1	0.161533		0.746848	0.964167	-0.0482022		0.20205	1	-0.209736
K00049	25.3943	25.4457	25.341	25.4707	26.0401	25.8288	26.1075	25.6971	25.4488	24.9803	25.8264	25.3545	25.5783	25.1871	25.9628	25.3943	25.8433	26.1469		0.930666	1	0.0176544		0.610138	0.93446	-0.0986671		0.60693	1	-0.116322
K00058	28.1459	28.611	28.3992	29.7629	28.8653	27.5014	28.9896	26.8974	28.1795	28.877	29.3473	28.4354	27.2353	28.7581	28.391	28.4032	27.6595	28.0762		0.84664	1	0.093257		0.257556	0.772111	0.460374		0.4035	1	0.367117
K00069	30.0349	30.6285	30.0737	30.2193	30.4823	30.4433	30.6285	30.4032	30.2869	30.341	30.7849	30.6964	29.8814	30.5389	30.5109	30.2535	29.9677	30.1361		0.135722	1	-0.209832		0.520356	0.905428	0.0989046		0.0515799	0.976723	0.308737
K00070	28.4746	28.3023	26.3545	26.0338	28.362	26.9977	28.3992	29.249	26.1927	28.066	28.8916	28.1065	28.8445	27.1507	27.509	27.5969	28.4746	29.17		0.269005	1	-0.730021		0.236305	0.749991	-0.703476		0.962299	1	0.0265446
K00078	27.341	27.0401	27.1604	27.1015	27.4707	27.1507	27.2445	27.391	27.4551	27.9372	27.6527	27.2445	27.391	26.8974	27.141	26.8142	27.3828	27.3324		0.0555435	1	-0.276749		0.687405	0.952055	0.050931		0.0545172	0.965347	0.32768
K00079	29.1164	30.8682	31.13	30.7453	31.196	31.0737	31.4581	30.9259	30.5296	29.4274	31.0673	31.2077	31.1361	31.0737	31.2422	30.8309	30.3303	30.6198		0.856773	1	-0.0810509		0.612603	0.93537	-0.183892		0.760906	1	-0.102841
K00088	20.6186	20.3538	20.5451	14	21.4726	21.0088	20.2764	19.8995	20.1704	14	20.3857	20.5915	20.2877	19.9601	21.1332	20.85	19.9127	21.3376		0.779785	1	0.445911		0.453583	0.878122	-0.913721		0.235686	1	-1.35963
K00106	29.4668	28.9977	28.8385	29.0965	29.3473	29.5033	29.0531	28.9677	29.2331	27.7645	29.4707	29.0084	29.094	29.1435	29.2376	29.0557	29.5128	29.3174		0.298804	1	0.292098		0.890204	0.972767	-0.0184784		0.246339	1	-0.310576
K00108	28.6389	27.5389	27.9428	28.1263	28.4354	28.5389	28.2535	28.3536	28.4551	28.1459	28.6561	28.2891	27.7708	28.267	28.2891	28.632	28.3153	28.4707		0.421484	1	-0.155351		0.682981	0.949883	-0.0872698		0.634766	1	0.0680815
K00111	23.6649	23.3778	21.8073	24.0359	23.9043	23.6649	24.9539	24.1946	23.6757	23.9672	23.9225	23.5404	23.3778	24.4425	23.7286	23.6096	23.5404	23.7695		0.136793	1	-0.633196		0.380788	0.836203	-0.335547		0.269291	1	0.297649
K00121	33.196	33.5412	33.2759	33.3303	33.3033	33.7653	33.5296	33.1422	33.3033	33.3956	33.6839	33.099	33.3033	33.6198	32.9224	33.0657	33.3436	33.7946		0.740245	1	0.0430412		0.712228	0.955783	0.060428		0.916778	1	0.0173868
K00128	31.6798	31.2308	31.6329	31.8792	31.7927	31.6285	31.7494	31.4967	31.781	31.8234	31.6458	31.6713	31.5389	31.7333	31.5618	32.025	31.6066	31.7965		0.612174	1	-0.05395		0.56824	0.921348	-0.0697263		0.863029	1	-0.0157763
K00134	34.1377	34.2193	34.1146	34.3763	34.3303	34.5641	34.3828	33.9417	34.3101	33.8042	34.3236	34.2193	34.2408	34.2549	34.1975	34.2193	34.1679	34.6735		0.309122	1	0.126746		0.985628	0.99847	-0.00191434		0.321109	1	-0.12866
K00139	26.8385	26.1642	25.9933	26.9869	26.7129	26.5478	26.9316	26.604	27.1015	26.3645	27.0813	26.7129	26.329	26.4218	26.533	26.6458	26.604	26.4629		0.221609	1	-0.258711		0.809387	0.961109	0.0411647		0.0413678	0.968533	0.299876
K00140	30.7849	29.8188	30.1115	30.393	30.5481	30.6629	30.5014	30.7129	30.7211	30.3828	30.4032	30.4629	30.5296	30.362	29.7927	30.5664	30.1842	30.7453		0.389879	1	-0.144206		0.911281	0.980341	0.0231555		0.294177	1	0.167361
K00149	31.5527	31.1483	31.099	31.4433	31.2308	31.5481	31.5481	31.13	31.4967	31.2814	31.5978	31.2479	31.3303	31.3724	31.08	31.341	31.3828	31.5203		0.689403	1	-0.0466045		0.99412	0.999664	-0.000766754		0.646481	1	0.0458377
K00161	28.4512	28.3153	28.1361	28.1556	28.524	28.2847	27.9595	28.0557	28.0557	28.17	28.258	28.267	28.0762	28.1459	27.8858	28.0243	27.9705	27.9146		0.0471294	1	0.183524		0.00213343	1	0.308279		0.0827857	1	0.124755
K00162	27.0401	26.4892	27.0084	27.6389	27.019	27.2262	27.1604	27.1312	27.141	26.6181	27.1312	27.0914	27.0505	27.2535	26.9203	27.3578	26.7895	27.0401		0.890125	1	0.0247415		0.992475	0.999871	0.00168546		0.852936	1	-0.023056
K00164	27.3324	26.5711	26.4908	26.7389	27.5389	27.7645	26.8142	27.5536	27.4473	27.0084	27.5165	26.7129	27.2625	27.524	26.6595	27.2535	27.3578	27.341		0.710517	1	-0.102729		0.539237	0.916571	-0.160286		0.774569	1	-0.0575574
K00166	25.7492	24.6096	25.141	25.6292	25.6971	25.8142	25.5696	25.8881	26.0609	26.0975	25.4394	25.6944	25.4394	25.8118	25.4394	25.6998	25.2996	25.433		0.143865	1	-0.35158		0.707683	0.955137	-0.0804154		0.0718884	1	0.271165
K00167	25.7771	24.9847	25.452	25.7871	25.9043	25.8264	25.5433	26.2077	26.002	26.2803	25.7077	25.5404	25.48	26.1965	24.9803	25.6595	25.895	25.9473		0.216217	1	-0.258316		0.758374	0.96078	-0.071195		0.415267	0.995892	0.187121
K00207	29.3536	28.7581	28.7581	28.4234	28.9841	29.7064	28.8829	29.0762	28.8887	28.8234	29.2353	29.3807	29.1361	29.3023	29.1435	28.8799	29.0243	28.9031		0.814615	1	-0.0505641		0.742784	0.96284	-0.0675739		0.882773	1	-0.0170097
K00213	26.9203	27.4938	27.3578	28.3153	26.604	26.0813	27.2891	26.1075	27.1115	27.2353	26.4105	27.3745	25.4831	27.3828	26.3324	26.3629	27.0084	26.9977		0.600434	1	0.207332		0.233421	0.753788	0.534212		0.374599	1	0.32688
K00214	25.7208	25.2499	25.9316	25.3943	25.7821	25.8647	25.9134	25.7771	25.7286	25.8904	25.9066	25.9043	25.3239	25.5898	25.8694	25.7771	26.0041	25.8264		0.122133	1	-0.196175		0.627008	0.939243	-0.0745592		0.267941	1	0.121616
K00222	28.2077	28.3023	27.4862	28.7864	28.1747	27.5463	27.5165	27.4073	27.6251	28.6285	27.3578	28.2935	27.6663	27.9705	27.8324	27.6527	27.5754	27.3828		0.365548	1	0.279132		0.0929384	0.683333	0.403915		0.600619	1	0.124783
K00228	25.9134	26.3359	26.2874	26.7517	25.8717	26.2661	26.3861	26.4282	26.5225	25.673	26.5898	26.0772	26.48	26.8264	26.2732	25.9933	25.6595	26.2243		0.832682	1	-0.0417833		0.981067	0.996464	-0.00509771		0.868449	1	0.0366856
K00231	24.8717	25.4362	24.918	25.5983	25.0813	24.5812	25.0105	25.228	25.2607	24.9316	25.2891	25.0105	24.4614	24.9406	24.8811	24.5165	24.7745	24.7895		0.812398	1	-0.0406189		0.0688776	0.628162	0.353842		0.00305348	0.679429	0.394461
K00232	31.08	30.6964	30.6372	30.8004	31.2479	31.325	31.3672	30.9677	30.8157	30.846	31.5014	31.1664	31.2019	31.099	31.0479	31.1783	31.1901	31.1604		0.399459	1	-0.146266		0.167543	0.715827	-0.181785		0.769455	1	-0.0355183
K00234	28.3536	28.2847	28.6251	28.1164	28.7486	28.7162	28.5463	28.7895	28.7129	28.0453	28.49	28.6424	28.4354	28.5352	28.4512	28.673	28.2803	28.6527		0.682538	1	-0.0636381		0.806966	0.962197	-0.0305312		0.794421	1	0.0331068
K00235	27.2262	27.0296	27.1984	27.1312	27.1795	27.341	27.2625	27.3066	27.4938	27.5826	27.1795	27.1795	27.3066	27.3239	26.8858	26.8623	26.9869	27.3153		0.0922878	1	-0.14978		0.499294	0.892856	0.0708583		0.0831571	1	0.220638
K00236	21.2989	21.2535	21.002	21.4825	21.343	21.4972	21.3805	21.7013	21.9459	14	21.632	21.5823	21.2707	21.4221	21.2821	21.2821	21.2764	22.2302		0.479657	1	0.939158		0.41144	0.855437	-0.147763		0.417901	0.991386	-1.08692
K00237	23.3239	23.2679	22.8269	23.5285	23.8385	24.7182	23.848	23.7594	24.0935	23.848	23.6649	23.2961	23.5045	23.6865	23.9316	24.1095	24.2961	24.3578		0.569958	1	-0.16771		0.212713	0.736452	-0.397034		0.220707	1	-0.229324
K00248	25.5754	25.7077	25.4769	26.1234	25.5983	26.0752	25.9043	25.7389	25.8694	25.9066	26.0338	26.1352	25.9338	25.5522	25.5841	25.8694	25.2714	25.902		0.19917	1	-0.171863		0.642228	0.943355	0.0740201		0.0687251	0.982709	0.245883
K00249	28.3869	27.8203	28.1361	28.6075	28.1984	28.1507	28.1604	28.4194	28.1507	28.4113	28.0401	28.1747	28.0296	28.4394	27.9372	28.3494	28.189	28.2077		0.941187	1	-0.00945854		0.856405	0.971438	0.0246229		0.738808	1	0.0340815
K00251	29.673	29.1604	28.7292	28.8974	29.6458	29.4194	29.2625	29.2557	29.1556	29.4957	29.6181	28.9814	29.1239	29.104	28.8173	29.3282	29.3807	29.3001		0.831076	1	-0.04063		0.673936	0.948919	0.0785236		0.369392	1	0.119154
K00252	30.1842	29.3452	29.3324	29.3367	29.7958	29.995	29.6798	29.6998	29.846	29.7405	29.843	29.837	29.7421	29.4727	29.17	29.8843	30.0217	30.0479		0.503393	1	-0.109435		0.785861	0.965151	-0.0582291		0.728906	1	0.0512056
K00253	26.4583	25.5696	25.8717	26.1214	26.5165	26.5667	26.2643	26.4877	26.3376	26.2874	26.2909	26.2372	26.275	26.4551	25.4676	25.8858	26.3612	26.2891		0.446694	1	-0.133439		0.789049	0.963426	0.0617517		0.243416	1	0.195191
K00255	27.189	26.8858	27.1507	27.391	27.4314	27.8623	27.6595	27.4073	26.4122	27.2979	27.8858	27.2979	27.4154	27.4234	27.3578	27.611	27.4073	27.604		0.973464	1	-0.00838598		0.311388	0.802342	-0.151467		0.511805	1	-0.143081
K00261	32.7088	31.9539	32.2308	32.1813	32.2759	32.4799	32.2842	32.5754	32.5504	32.1115	32.0737	32.325	32.3698	32.2019	31.6154	32.0184	32.4895	32.5273		0.915372	1	-0.0149215		0.578085	0.923669	0.101378		0.497368	1	0.116299
K00272	23.7389	24.1871	21.3857	23.2155	25.5492	25.4984	24.5983	23.7077	24.604	22.9548	24.4551	25.002	24.6486	24.1488	23.976	23.5045	24.2317	24.8904		0.68907	1	-0.291179		0.658466	0.949198	-0.304175		0.972409	1	-0.0129964
K00273	28.1459	27.8564	27.2714	27.5014	27.976	28.17	28.0965	27.7064	27.5165	27.3662	28.4746	28.1361	27.8264	28.2308	28.0401	28.4473	28.6285	28.3662		0.788738	1	-0.0625416		0.0439517	0.609905	-0.436368		0.104087	1	-0.373826
K00274	28.1556	26.9316	25.9066	25.4862	27.391	27.4073	26.8858	27.4154	27.4785	27.8741	27.0296	26.976	26.5285	27.4707	26.5433	27.1214	27.604	27.611		0.387214	1	-0.39685		0.574381	0.920835	-0.266807		0.625218	1	0.130043
K00275	26.6998	26.604	26.48	26.1273	26.5075	26.6458	26.7389	26.2891	26.341	26.0547	26.5754	26.604	26.518	26.604	26.4536	26.2445	26.4614	26.8142		0.574376	1	0.0768811		0.964338	0.996101	-0.0052131		0.536199	1	-0.0820942
K00276	25.2133	24.3101	24.4234	22.9171	24.1719	24.9716	24.5869	24.6375	24.0275	21.1206	22.4067	25.1293	22.4144	24.3239	25.7771	23.5045	23.9847	24.8858		0.362079	1	0.683135		0.752519	0.96349	0.186173		0.544248	1	-0.496963
K00281	28.1065	27.17	26.726	27.1604	27.7064	27.5969	26.632	27.604	28.1459	27.1984	27.632	27.5969	27.6389	26.8264	26.726	26.673	28.0401	28.2803		0.846625	1	-0.057176		0.89699	0.9719	0.0468966		0.777048	1	0.104073
K00286	25.2463	26.1738	25.1871	26.2625	24.141	24.1946	25.9361	25.1719	25.1908	25.2714	25.6865	25.0609	25.6676	24.6096	24.6918	24.7338	25.6944	25.0813		0.653207	1	-0.185381		0.781639	0.966059	0.121108		0.24058	1	0.306489
K00287	25.705	25.6403	24.9803	25.6181	25.558	25.7363	25.317	25.3612	25.0317	25.3204	25.5783	25.6784	25.6865	25.1332	25.1214	24.9225	24.4676	25.3477		0.307921	1	0.158505		0.0616468	0.623638	0.426528		0.190884	1	0.268023
K00288	30.995	30.2535	30.5754	30.6022	31.2135	30.5389	30.4134	30.7453	31.1544	31.1052	30.4334	30.5933	30.5014	30.1842	30.2077	29.5536	30.933	30.4823		0.823416	1	-0.0444288		0.131168	0.712997	0.38604		0.0901657	1	0.430469
K00289	32.8385	32.1331	32.2647	32.1208	33.2135	32.2675	32.5686	32.0283	32.3646	32.4408	32.0512	33.1239	32.3436	32.4334	32.9452	32.7907	33.3698	32.87		0.863426	1	0.0434373		0.209728	0.734246	-0.319134		0.136342	1	-0.362571
K00294	31.0864	30.846	30.7292	31.2193	31.0217	31.0673	31.0673	31.1544	31.1901	31.6066	31.1483	31.08	30.933	30.9746	30.5109	30.5109	30.947	30.9882		0.0804422	1	-0.212828		0.15452	0.703832	0.184212		0.0101541	0.957176	0.397041
K00306	25.0894	25.2856	24.9803	25.065	26.6595	25.3778	25.7771	25.8904	25.3511	26.3222	25.3679	26.3528	25.5725	25.4551	25.9781	25.8167	25.4953	25.673		0.196357	1	-0.433963		0.366204	0.834899	-0.255535		0.386784	1	0.178427
K00308	22.2477	22.5333	22.0426	22.9061	23.5404	24.0275	24.0443	22.6649	22.1976	22.5592	23.3778	23.4676	23.6757	22.7471	23.1488	23.867	23.2679	23.0393		0.697756	1	-0.168978		0.280322	0.78236	-0.408044		0.484021	0.995918	-0.239066
K00310	29.0322	27.8019	24.5285	27.6181	30.9814	24.9088	29.217	28.8385	28.7895	29.389	30.4727	30.7692	27.9203	29.632	30.0084	29.5808	29.8974	30.947		0.0754879	1	-2.1008		0.0704863	0.628946	-2.1858		0.875735	1	-0.0850026
K00311	28.391	28.249	28.0762	28.7864	28.0762	28.5646	28.509	28.7162	28.2262	28.0864	28.1652	28.5278	28.217	28.5203	28.2625	28.3578	28.0914	28.6595		0.926277	1	-0.0145473		0.968363	0.996298	0.0058225		0.880592	1	0.0203698
K00314	30.7771	28.9259	29.5333	29.509	30.2979	30.341	30.0479	30.099	30.4532	29.7453	29.9677	30.3303	30.0864	29.0583	28.6831	29.3066	30.1604	30.0864		0.498682	1	-0.209884		0.401614	0.84744	0.333836		0.0792211	1	0.54372
K00315	30.5203	29.5627	29.21	29.3023	30.0864	30.0084	29.94	30.4629	30.4532	29.8974	29.8504	29.8667	29.4473	29.4668	29.4512	29.9259	30.4727	30.4032		0.244957	1	-0.29676		0.786972	0.962267	-0.0795126		0.369579	1	0.217247
K00323	26.4969	26.1214	26.3595	26.3273	26.3861	26.6181	26.5492	26.8974	26.632	25.8576	26.7645	26.7895	26.8974	26.2625	26.6998	26.5898	26.506	26.515		0.267939	1	-0.196822		0.110286	0.712973	-0.193525		0.985428	1	0.00329685
K00326	28.8294	28.7739	28.5165	29.0965	29.3599	28.7129	28.6931	28.7292	28.579	28.4785	28.7833	28.7357	28.203	28.5014	28.341	28.3869	28.3452	29.0401		0.132452	1	0.215057		0.0376291	0.595193	0.411933		0.159176	1	0.196876
K00327	29.7517	29.4938	29.249	29.2535	29.6181	29.7613	29.6764	29.6163	29.6022	29.5389	29.8916	29.3346	29.4785	29.4649	29.3662	29.4174	29.7129	29.7533		0.476177	1	-0.0887667		0.925844	0.983398	-0.010972		0.450493	1	0.0777947
K00344	29.5184	29.7629	29.5259	29.7911	29.1913	29.5844	29.5898	29.6163	29.5609	29.4668	29.7581	29.8945	29.5609	29.7276	29.4649	29.1115	29.4492	29.7113		0.448471	1	-0.0854076		0.658728	0.948879	0.058095		0.226795	1	0.143503
K00357	30.9045	30.3515	30.2647	30.2422	30.7533	30.7533	30.4919	30.5109	29.2285	30.6713	30.5754	30.1842	30.5573	30.5481	30.1604	30.6713	30.6458	30.7771		0.309354	1	0.267898		0.92058	0.981217	-0.0150563		0.259418	1	-0.282954
K00364	26.9977	26.6998	27.0505	26.5667	27.217	26.8858	26.8504	27.0711	27.0914	27.0609	27.0296	26.8974	26.965	26.673	26.9428	26.9203	26.5653	26.9428		0.379081	1	-0.0972328		0.582515	0.92642	0.0680389		0.0688748	0.977875	0.165272
K00365	31.6415	31.2979	31.7731	31.5343	31.7965	31.2814	31.995	31.9609	31.5109	32.1813	31.717	32.4919	31.7849	31.8755	31.7494	31.5799	31.6501	31.7652		0.0308307	1	-0.422028		0.106639	0.713509	-0.180053		0.130406	1	0.241975
K00382	28.1556	27.6998	27.7771	28.2714	28.4194	28.0137	27.7958	27.9923	27.8974	27.7708	28.0243	28.0813	27.8974	28.0965	27.2535	27.7453	27.7129	28.0609		0.328731	1	0.12919		0.155166	0.703722	0.261746		0.352562	0.996093	0.132555
K00383	26.4425	26.3014	26.632	25.848	27.2979	26.5898	26.8741	26.1449	26.1871	25.3031	26.4567	27.019	26.4692	27.1312	26.433	26.1927	26.1681	26.5595		0.567324	1	0.187786		0.915101	0.982143	0.0263275		0.588821	1	-0.161458
K00387	26.2058	25.4923	26.1194	26.3762	25.5165	25.9066	26.5754	26.6865	26.4862	26.6865	25.7895	26.4999	26.6865	25.9584	25.3477	26.1095	26.2463	25.7129		0.0290723	1	-0.517861		0.76384	0.961159	-0.0740754		0.0852636	0.992126	0.443785
K00411	25.7543	26.1075	25.1371	26.8623	26.2517	26.0793	26.5225	26.0588	26.065	26.2553	25.9495	26.574	25.6237	25.8167	26.2445	26.0975	25.5869	26.4473		0.440487	1	-0.205478		0.823076	0.964429	0.0626259		0.162631	1	0.268104
K00412	23.6971	23.2185	22.9134	23.2535	23.6757	24.1332	23.48	23.5522	23.5983	22.741	23.5045	23.2679	23.6431	23.417	23.3376	23.1795	23.654	23.7077		0.58633	1	0.124604		0.968939	0.995968	-0.0079031		0.419572	0.991104	-0.132507
K00413	27.0505	26.673	26.6458	27.604	27.4629	27.5898	27.7129	27.7389	27.6865	27.1214	27.3578	27.3324	27.0914	27.2891	27.2353	27.5389	27.1214	27.5389		0.156609	1	-0.32065		0.522317	0.904644	-0.131502		0.182192	1	0.189147
K00414	28.5426	28.17	28.341	28.4785	28.7195	28.8445	28.8534	28.7708	28.8234	28.4976	28.6527	28.5826	28.4274	28.5933	28.6764	28.632	28.5014	28.7325		0.149674	1	-0.180755		0.496671	0.891292	-0.0778596		0.194696	1	0.102895
K00415	28.5315	28.0557	28.3704	28.7895	28.5426	28.7325	28.9814	28.6697	28.7676	28.217	28.6931	28.7389	28.5389	28.5969	28.4551	28.5536	28.4274	28.6865		0.271138	1	-0.174261		0.739966	0.963333	-0.039382		0.247215	1	0.134879
K00416	24.9539	25.5667	24.5983	24.8811	25.6486	25.3612	24.7441	25.2891	25.3975	24.4923	25.5696	24.5812	25.2961	25.4138	24.8142	24.9672	24.7695	24.019		0.553648	1	0.156002		0.301738	0.795848	0.288332		0.642078	1	0.13233
K00417	26.8504	26.604	26.673	26.8264	26.976	27.0505	27.1115	27.1214	27.1604	26.726	26.9316	26.9428	26.9539	26.8974	26.8142	26.8385	26.8019	26.7771		0.112143	1	-0.168881		0.823866	0.964238	-0.0171051		0.0629547	0.979586	0.151776
K00418	26.002	26.0894	26.1546	26.2335	26.1035	26.3975	26.2058	26.4394	26.341	26.7517	26.1155	26.0772	26.2481	26.1719	26.2372	26.228	26.433	26.2207		0.205311	1	-0.158342		0.196763	0.733677	-0.0930478		0.562101	1	0.0652943
K00419	24.3511	22.8519	23.654	23.4923	24.5045	24.2821	23.8858	24.3239	24.217	24.4614	24.632	24.5754	23.867	24.1565	23.9584	23.9316	24.2891	23.7492		0.112103	1	-0.493272		0.628177	0.937093	-0.136		0.0270027	0.964667	0.357272
K00420	22.9584	23.1111	23.632	22.9882	22.5333	22.4576	24.2096	22.9829	23.4041	23.4041	22.8858	22.5938	23.0854	22.3511	23.2346	22.7492	23.1363	22.1642		0.324311	1	-0.299939		0.539273	0.915943	0.159942		0.148858	1	0.459882
K00432	28.5536	28.2123	28.3239	27.9484	28.3951	28.6798	28.5682	28.1795	28.6629	27.3153	28.6285	28.5165	29.2193	28.3109	28.7833	28.6251	28.7645	28.5573		0.86778	1	0.0403601		0.0520449	0.605895	-0.357876		0.134986	1	-0.398236
K00451	29.3044	28.8112	28.4551	28.4976	28.9203	29.1483	28.8945	28.6764	28.6251	28.2979	28.9117	28.6595	28.9428	29.0164	28.6697	28.4433	29.1984	29.326		0.308289	1	0.178649		0.700448	0.956249	-0.0766058		0.146841	1	-0.255255
K00452	29.7723	29.5014	28.7227	30.0479	29.94	29.9259	29.9539	29.3023	29.5951	28.2308	29.726	29.6492	29.9259	29.8974	29.5916	28.6216	28.8653	29.7708		0.468941	1	0.242168		0.51427	0.90199	0.206316		0.918094	1	-0.0358524
K00453	26.1604	25.4707	27.189	26.1214	25.5869	26.3359	26.8385	26.0609	25.8142	25.3679	25.9043	26.1174	26.5898	25.7466	25.8215	25.3307	27.1604	26.4266		0.699331	1	0.12686		0.926122	0.983159	-0.0352414		0.640002	1	-0.162102
K00456	22.7955	21.9495	21.6497	14	22.6693	23.4551	14	22.9116	21.0156	22.8249	22.9968	14	22.4726	14	21.9847	14	23.9672	23.087		0.540912	1	1.46168		0.633879	0.938198	1.16793		0.912732	1	-0.29375
K00457	29.8534	29.8264	29.4629	29.8309	29.8623	30.0737	29.9677	30.1239	30.1115	29.3153	30.0479	29.4473	29.8858	30.0217	29.7708	29.5033	30.0217	30.0609		0.919548	1	-0.017314		0.629037	0.937084	-0.0590703		0.811253	1	-0.0417563
K00463	22.848	21.5961	22.7307	22.5213	21.9777	23.0459	21.3857	21.2933	21.2989	22.0088	22.7675	23.417	23.3101	22.68	22.4476	22.6051	22.3699	21.4476		0.345024	1	0.424735		0.945691	0.988775	-0.0234222		0.331476	1	-0.448157
K00469	24.002	23.2185	23.6209	21.2006	23.0821	23.1222	22.2185	23.632	24.48	23.895	23.2535	21.9742	22.9243	22.9654	22.7348	22.0756	23.6209	22.4476		0.727509	1	-0.201171		0.595651	0.927599	0.24626		0.345832	1	0.44743
K00471	23.6096	24.4614	24.0275	23.4923	23.0459	22.4923	23.5045	24.7745	24.2463	24.0691	23.7995	23.2302	24.5105	24.1565	24.1946	24.9847	24.7645	23.1825		0.278686	1	-0.415835		0.0709703	0.624408	-0.777382		0.316645	1	-0.361546
K00472	19.5545	14	14	19.0184	20.2764	20.9316	14	14	14	14	19.816	14	20.0559	21.1825	14	14	20.5915	14		0.091916	1	2.99414		0.743999	0.962493	0.658483		NaN	1	0
K00476	29.1015	28.9841	28.9088	28.9841	28.9732	29.094	28.965	28.8887	28.5898	28.7325	28.9896	28.6764	28.8534	28.8294	28.726	28.4707	29.104	29.0762		0.0214995	1	0.200655		0.133266	0.709972	0.164341		0.762415	1	-0.036314
K00477	27.4473	27.1604	26.5389	26.9316	27.0609	27.3066	27.3992	27.632	27.1214	26.7517	27.5609	27.4073	27.2803	27.4234	27.3494	26.8974	27.5536	27.3578		0.230123	1	-0.237828		0.16756	0.712877	-0.236061		0.991463	0.999952	0.00176716
K00485	32.0017	31.3303	29.9677	30.0864	32.5389	31.0349	32.3033	32.3905	32.5412	32.4359	31.2535	31.7333	31.5203	31.8937	31.5109	32.0512	31.8829	32.1634		0.0688524	1	-0.949636		0.147929	0.697835	-0.677071		0.271872	1	0.272566
K00486	29.8843	29.1628	28.9869	28.9259	29.1015	29.1189	29.6146	29.5033	29.5352	29.0505	29.4842	29.55	29.2781	29.6441	29.1239	29.3282	29.5014	29.5278		0.14616	1	-0.259582		0.23729	0.750563	-0.203851		0.635602	1	0.0557308
K00488	27.8019	27.4473	27.217	27.3992	27.6181	28.0914	27.6251	27.7195	27.965	28.003	27.2535	27.632	27.3745	28.0813	27.1795	27.6181	27.4551	27.8385		0.554377	1	-0.103867		0.980491	0.99724	0.00464535		0.547002	1	0.108512
K00489	23.9225	23.5869	23.3101	23.0838	24.1174	24.2463	23.4551	23.6865	23.5045	23.6865	24.3645	22.0559	23.4923	23.8764	24.0854	23.7695	23.654	23.6096		0.503169	1	0.252342		0.863005	0.97023	-0.0367158		0.391025	0.99708	-0.289057
K00500	32.245	30.8234	31.1724	31.1901	31.7373	31.2869	30.9117	31.7533	31.6372	31.7453	31.4581	31.2869	31.2647	30.6713	31.1177	30.7692	31.6458	31.8534		0.822898	1	-0.0562487		0.516739	0.903251	0.18882		0.317623	1	0.245069
K00507	24.0854	24.5638	22.2707	24.4298	24.8904	24.3239	24.1332	25.2679	24.4551	26.9316	24.5285	24.3239	25.9955	22.155	24.8717	21.4221	27.2803	24.8433		0.17068	1	-0.846018		0.743267	0.962784	-0.333981		0.623559	1	0.512037
K00510	26.346	26.1194	25.965	26.604	26.726	26.8385	26.9428	26.4314	26.3894	26.065	26.8858	26.3014	26.6181	26.5492	26.965	26.4441	26.5551	27.1015		0.735	1	-0.0694666		0.157211	0.703416	-0.272347		0.277859	1	-0.20288
K00511	20.9024	23.0275	18.5432	14	23.0967	22.8538	21.2243	22.1519	21.8987	21.5961	21.7675	14	21.7915	21.7182	20.3211	20.714	21.3156	22.1015		0.985767	1	-0.035827		0.551223	0.917551	-0.92306		0.51801	1	-0.887233
K00515	26.2696	25.7619	26.2207	25.2353	26.1642	26.8019	25.9495	25.8385	26.5419	26.8385	26.2679	26.4218	25.824	26.0588	26.604	26.4073	27.2262	26.2571		0.396962	1	-0.234033		0.300931	0.796578	-0.320599		0.737485	1	-0.0865666
K00522	29.0889	28.8741	29.5987	29.5147	30.8608	31.0544	28.6389	29.1239	30.2535	28.6697	29.7453	30.4919	30.5664	30.3724	29.1795	30.7533	28.906	29.0864		0.502322	1	0.344726		0.967349	0.995715	0.0212549		0.509225	1	-0.323471
K00542	21.6886	14	20.68	19.3255	14	21.1519	21.2302	20.8423	21.0625	20.7796	23.0707	22.8171	21.1206	20.6714	21.0292	21.9423	22.1916	22.969		0.0629439	1	-3.1594		0.0590489	0.631449	-3.17967		0.971284	1	-0.0202742
K00544	31.5889	29.8799	29.3388	28.6764	31.1115	31.0217	29.8682	30.9882	30.7129	30.2193	29.8081	30.9045	30.5754	29.877	30.3515	29.6441	32.4556	30.6285		0.780338	1	-0.14734		0.617611	0.935158	-0.319166		0.715625	1	-0.171827
K00545	22.2961	14	22.6757	14	23.9406	22.019	23.4676	22.1825	22.2849	23.5983	22.1015	23.002	22.1457	22.265	22.6562	22.4947	22.2564	23.895		0.147691	1	-2.95089		0.167552	0.714388	-2.79693		0.695471	1	0.153961
K00546	29.4254	29.2147	28.9622	29.4012	29.4314	29.6544	29.632	29.0427	29.4727	28.5203	29.5808	29.1532	29.3388	29.4473	29.1652	29.3683	28.9677	29.49		0.573612	1	0.114613		0.686163	0.952336	0.0520023		0.748286	1	-0.0626109
K00552	32.0673	32.341	31.7927	32.5273	32.1931	32.9277	32.5038	32.6964	32.7712	32.196	33.3568	32.4702	32.4895	32.3776	32.7109	32.5435	32.3542	32.9763		0.146129	1	-0.357582		0.182876	0.727092	-0.267172		0.639351	1	0.0904102
K00569	23.7077	26.1946	25.4266	25.0567	25.9955	25.4645	25.0854	24.8811	25.317	25.5955	24.9803	25.7995	25.3066	24.0443	25.2426	25.5841	25.7129	24.5345		0.938029	1	0.031147		0.608741	0.934991	0.236781		0.513166	1	0.205634
K00573	22.6671	22.8746	23.1534	23.2961	22.9352	23.0275	23.5754	23.2506	23.0526	22.2821	23.391	22.8783	21.9316	22.9207	23.2535	23.4041	23.2821	23.9933		0.710135	1	-0.0793482		0.64681	0.942968	-0.138558		0.863659	1	-0.0592095
K00591	23.2679	22.1143	22.8385	23.1015	23.5045	23.1825	23.0821	23.4425	23.4676	22.6757	23.2081	23.019	22.9477	23.5754	22.6649	23.2535	23.0309	23.1063		0.539004	1	-0.147675		0.693883	0.953357	-0.0949427		0.767442	1	0.0527325
K00600	30.4727	29.6093	29.8096	29.8785	30.0609	30.4134	30.362	30.1604	30.1239	29.7309	30.2308	29.8974	29.9814	29.2847	29.8638	29.7676	30.341	30.1361		0.802186	1	-0.0434964		0.493194	0.892034	0.144939		0.307171	1	0.188436
K00602	29.094	28.9787	28.673	28.8324	28.5573	28.7864	27.6595	29.0531	29.0296	28.4823	29.4629	28.6458	28.9088	28.7421	28.611	29.3473	28.965	29.003		0.720913	1	0.0980943		0.421773	0.860318	-0.109255		0.467741	1	-0.20735
K00605	28.0557	27.2262	27.2625	28.17	27.7064	27.976	27.7895	27.7064	28.019	27.8623	27.7325	27.7833	27.5389	27.6595	27.0711	27.8385	27.6181	27.6389		0.642666	1	-0.0827284		0.404247	0.850552	0.171949		0.052098	0.947429	0.254678
K00615	31.5389	31.4823	31.0414	31.5014	31.9153	31.7006	31.7888	31.1115	31.2924	31.3776	31.6154	31.7373	31.13	31.13	31.6415	31.6022	31.5156	32.2193		0.796086	1	0.0428095		0.962415	0.996977	-0.00979074		0.795672	1	-0.0526002
K00616	30.7533	30.0479	30.4032	30.3088	31.1483	30.3303	30.4234	30.6798	30.933	30.5389	30.3303	30.7047	30.4134	30.0609	30.4727	30.2193	30.9609	30.6881		0.584864	1	-0.10303		0.889662	0.972683	0.0294593		0.42397	0.995561	0.132489
K00621	22.5823	22.2679	21.9637	22.8538	21.8346	22.2933	22.4701	22.1457	22.1612	21.5261	22.2593	22.1457	21.7995	22.2036	22.4576	22.2006	21.8346	22.2419		0.388902	1	0.181257		0.366841	0.835549	0.176292		0.976691	1	-0.00496515
K00622	27.5826	27.3153	26.976	26.0975	27.2625	27.5609	28.1459	27.3662	26.3066	26.9977	26.9088	27.2262	26.3528	26.3342	25.6676	27.4073	26.065	26.515		0.939439	1	-0.0261065		0.0467979	0.591597	0.742145		0.0487465	0.972315	0.768251
K00624	27.0296	26.673	26.3762	26.0854	27.2803	26.8019	26.604	27.0813	26.9316	27.2353	27.0084	26.9869	26.6595	26.6998	26.6181	27.1115	26.7517	26.9977		0.204368	1	-0.266843		0.623823	0.93626	-0.0986306		0.186004	1	0.168212
K00626	28.6865	29.0084	28.7549	29.5109	29.2123	28.3787	29.0296	28.4512	29.0349	27.391	28.5969	28.9203	28.3109	29.0322	28.7833	28.4629	28.7613	28.8019		0.270407	1	0.354639		0.262309	0.776729	0.233164		0.66976	1	-0.121475
K00627	26.521	26.2481	26.4862	26.7389	26.7129	26.5345	26.574	26.604	26.9088	26.1565	26.726	26.7645	26.5725	26.3894	26.5374	26.632	26.673	26.604		0.535633	1	-0.0820382		0.744978	0.963136	-0.0277967		0.64107	1	0.0542415
K00637	20.0691	14	18.2137	18.9909	19.4736	21.2989	21.2185	19.392	19.0585	14	20.3962	18.4656	18.6835	20.4874	19.7273	18.963	20.8346	20.3752		0.956845	1	-0.0807803		0.306752	0.800045	-1.17078		0.341699	1	-1.09
K00639	28.1015	27.5165	27.2535	27.5014	28.066	27.9595	27.5536	28.2445	27.8916	27.2262	27.2353	27.8324	27.8264	27.8385	27.2262	27.509	27.965	27.3494		0.758271	1	0.0691328		0.56104	0.918351	0.113995		0.830772	1	0.0448624
K00654	20.9388	21.0756	21.5356	21.7265	21.2066	20.9024	20.9882	20.9882	14	21.4015	20.2877	20.9951	21.1143	21.4526	20.1946	14	14	20.8034		0.243229	1	1.45416		0.102882	0.703445	2.63677		0.541233	1	1.18261
K00657	22.3457	21.4576	20.8423	21.5309	22.2214	22.9098	22.019	22.7056	22.0224	21.9098	22.8802	20.8113	22.9316	22.7955	22.6074	22.4349	22.6231	22.9171		0.692541	1	-0.173422		0.0242123	0.590551	-0.833642		0.0584597	0.942234	-0.66022
K00658	27.6458	26.604	26.8264	26.9977	27.141	27.2445	27.0401	27.2625	27.2353	27.1604	27.5014	27.2714	27.019	27.1795	26.8385	27.217	27.1795	27.341		0.315644	1	-0.168639		0.7548	0.961505	-0.0525147		0.249207	1	0.116124
K00659	23.2185	22.8327	23.2006	23.1457	21.5638	23.5638	23.7077	23.0088	23.48	23.9043	23.4041	21.4775	21.4324	23.0258	22.5869	23.6757	23.3376	24.3975		0.609061	1	-0.242875		0.7642	0.960952	-0.155139		0.875838	1	0.0877358
K00665	30.6458	29.4976	28.6831	30.0737	31.3724	30.6629	30.4032	29.3131	29.2376	30.9746	29.7162	30.7771	30.4823	30.0084	30.9882	29.843	32.9259	30.4919		0.866628	1	0.0856177		0.31718	0.80586	-0.634023		0.22089	1	-0.719641
K00666	28.003	27.1984	27.5826	28.258	27.9316	28.1842	27.8019	28.0137	28.0401	27.4394	27.9428	27.7517	27.7833	27.8564	27.7325	27.9146	27.1507	28.2123		0.884112	1	0.0280259		0.704603	0.956183	0.0846669		0.744752	1	0.0566409
K00671	24.6865	24.48	24.2243	24.5869	24.7182	24.7024	24.6811	24.4614	24.4362	22.8858	24.8576	24.2535	24.632	24.6486	24.7182	24.2317	24.9088	24.7441		0.332988	1	0.303797		0.517953	0.903862	-0.0808404		0.232721	1	-0.384638
K00681	22.6779	26.3943	27.0711	27.3992	26.4846	26.3795	26.604	25.6865	26.2499	26.2426	26.2821	27.3662	27.4707	27.0711	26.1469	26.4661	25.8811	26.4984		0.655841	1	-0.337448		0.496597	0.891892	-0.521285		0.590178	1	-0.183837
K00688	32.1115	31.9435	31.8571	32.1753	32.1931	32.6394	32.3088	32.1084	32.0737	32.3594	32.5132	31.6713	32.1842	32.3828	32.7272	32.6777	32.2135	32.2619		0.909294	1	-0.019158		0.115955	0.712039	-0.254572		0.159351	1	-0.235414
K00693	28.3578	27.7895	27.5536	27.9316	27.8019	28.4707	28.0296	27.9428	27.7453	27.965	28.267	27.726	27.6931	28.4274	28.3992	28.3066	28.5352	28.2535		0.823203	1	0.0382586		0.164342	0.712308	-0.284964		0.0520915	0.957072	-0.323222
K00699	31.8901	31.5618	31.8497	31.6372	31.8571	31.8004	31.9188	31.9153	31.4433	31.7088	31.8608	31.5844	31.8571	31.7373	31.0414	31.5156	31.4184	31.8792		0.782141	1	0.0274773		0.206616	0.73271	0.191221		0.309502	1	0.163743
K00721	23.2961	23.6757	23.0139	24.3307	23.7695	23.2332	23.8093	23.3645	23.0821	23.7492	23.4425	21.9207	23.3239	24.5812	22.7715	24.0526	23.2405	24.0443		0.365564	1	0.325135		0.736308	0.963099	-0.115783		0.288075	1	-0.440918
K00729	23.6096	24.895	24.4862	24.2021	24.4551	24.1946	24.6918	24.6431	24.7945	24.3844	24.6375	24.3239	24.4676	24.0854	24.5983	24.002	23.3778	23.9847		0.181971	1	-0.272093		0.392454	0.844628	0.221148		0.0274228	0.96098	0.493241
K00733	27.7645	28.1937	27.5969	27.9484	28.2262	27.8081	27.8858	27.8623	27.7453	27.2077	27.9484	27.7581	27.8564	27.8799	27.5609	27.6458	27.7064	27.9259		0.237363	1	0.188345		0.203681	0.731964	0.160391		0.827748	1	-0.0279541
K00736	24.1795	24.275	24.1642	23.2679	24.6649	24.1332	23.9847	24.3975	24.1565	24.8288	24.0443	24.4298	24.3975	23.7594	24.3511	23.3511	23.9316	24.1332		0.415177	1	-0.192829		0.619247	0.936017	0.126794		0.15178	1	0.319624
K00750	21.5961	14	14	21.9459	21.654	22.3936	14	20.7715	21.1457	14	21.8727	21.417	20.5356	21.3699	21.417	19.9459	21.3752	14		0.864918	1	0.397123		0.80837	0.96053	-0.508994		0.651289	1	-0.906118
K00759	25.217	25.1604	25.0401	25.341	25.3101	25.1015	25.1719	25.1449	25.1055	24.8288	25.3273	25.0359	25.1757	25.3975	25.0975	24.8288	24.9716	25.4551		0.28929	1	0.0926094		0.719104	0.958329	0.0406233		0.673057	1	-0.0519861
K00760	29.1984	28.9814	28.7645	28.8858	29.104	29.5987	29.3828	28.8916	29.0003	28.6998	29.5389	29.3992	29.17	29.203	29.2692	29.3217	29.1913	29.5352		0.734631	1	-0.0633087		0.174605	0.719485	-0.192961		0.39988	1	-0.129652
K00764	26.0484	25.6096	25.4298	25.4394	25.1604	25.5812	24.8336	24.3578	25.275	25.5667	25.6649	24.7945	25.1332	25.5869	25.2207	25.1174	24.5754	25.4488		0.0815016	1	0.462699		0.0791138	0.624779	0.364389		0.703655	1	-0.0983095
K00767	28.0762	27.611	27.8741	27.611	27.8203	28.0243	27.5898	27.1015	27.5014	27.965	27.7708	27.5536	27.4938	27.8142	27.8081	27.5754	27.8019	28.1263		0.104674	1	0.255826		0.597232	0.927386	0.0662088		0.231968	1	-0.189617
K00772	28.0349	27.7708	26.8741	27.8385	27.5014	27.673	27.8142	27.4394	27.4473	26.9203	27.6389	26.9869	27.4314	27.6998	27.5389	27.1214	27.217	27.5536		0.297985	1	0.240959		0.338939	0.826074	0.18843		0.764041	1	-0.0525293
K00787	26.3612	26.3595	25.5255	26.3578	25.9383	24.2243	25.5075	23.8191	25.1055	26.2262	24.3578	25.7619	23.9043	26.3695	25.3778	24.2096	25.3101	25.1565		0.215297	1	0.664782		0.168801	0.715606	0.739823		0.887386	1	0.0750405
K00789	31.9916	31.5799	31.5618	31.4083	31.717	31.9188	31.8829	31.5664	31.7533	31.6154	31.8534	31.4384	31.7088	31.5343	31.5527	30.9609	31.7731	31.9505		0.924401	1	0.0112874		0.500436	0.892673	0.116212		0.516207	1	0.104925
K00797	25.3811	24.7182	24.4923	25.6348	25.0148	24.7077	25.1908	25.141	24.7492	23.2821	25.6209	24.632	24.8858	25.2891	25.4234	24.7234	24.5285	25.5195		0.567844	1	0.222136		0.779978	0.96608	-0.0701523		0.447177	1	-0.292288
K00798	14	21.7223	14	14	21.5451	14	20.9951	21.7223	21.2006	14	21.8307	14	21.3211	21.9566	19.7586	20.3321	20.895	21.5213		0.308728	1	-2.41355		0.0227095	0.625639	-4.41956		0.240483	1	-2.006
K00799	33.8042	33.7353	33.8234	33.7653	34.0673	33.87	34.1223	33.6088	33.6735	33.6735	33.8792	33.7751	33.7849	34.2048	33.7553	33.7453	33.7353	34.0349		0.556	1	0.0555134		0.735964	0.963223	-0.0325044		0.447409	1	-0.0880178
K00801	22.1825	22.5708	21.8913	23.6757	20.8423	14	21.7634	19.6766	19.3836	22.6518	20.8346	20.68	18.724	23.0559	20.1206	19.4129	21.2302	20.9171		0.985176	1	0.0287574		0.85877	0.972593	0.283672		0.75728	1	0.254915
K00802	14	14	14	14	14	14	14	14	14	21.5545	14	22.5141	19.6971	23.0359	14	22.9061	22.6736	14		NaN	1	0		0.0126301	0.82608	-5.38545		0.296396	1	-2.70734
K00803	27.5165	27.2445	27.189	27.5898	27.7895	27.3828	27.6251	27.4234	27.1214	27.6251	27.3578	27.9031	27.17	27.4473	27.5014	27.4473	27.4551	27.9923		0.697828	1	-0.0573037		0.732658	0.963362	-0.0502129		0.96443	1	0.00709089
K00814	31.5709	31.0084	31.4334	31.5664	31.7453	31.5296	31.5978	31.7211	31.9712	31.3672	31.5435	31.5203	31.6372	31.4384	31.1239	31.2647	31.2422	31.5709		0.301063	1	-0.144509		0.480785	0.89261	0.0961332		0.0686928	0.990254	0.240642
K00815	28.258	27.8564	27.9814	27.1015	28.0762	28.189	27.7453	27.8741	27.8504	27.8682	28.0711	27.5609	27.7129	27.6663	27.7064	27.391	28.1937	28.1015		0.667246	1	0.0820599		0.597265	0.926756	0.115125		0.818173	1	0.0330655
K00816	23.4041	24.1174	23.181	24.4298	24.1253	23.976	24.7846	23.3511	23.2535	22.5498	23.654	23.5869	23.9225	23.417	23.4298	23.48	22.8913	21.8651		0.359142	1	0.342283		0.0730659	0.624151	0.704634		0.405956	1	0.362351
K00820	29.7113	29.0003	29.1937	29.5898	28.8081	28.7645	29.0711	28.8974	28.7645	28.9923	29.109	28.8081	28.5165	28.673	29.003	28.3324	28.7227	29.2422		0.198379	1	0.237559		0.0690791	0.627075	0.429611		0.217998	1	0.192052
K00825	25.4041	25.1332	25.0317	25.3342	25.6595	25.275	25.2961	25.6703	24.9716	24.8528	25.2499	25.2821	25.019	24.3511	24.8093	24.1946	24.9134	25.0233		0.573281	1	0.0857929		0.00642288	0.841667	0.587807		0.0228973	1	0.502014
K00826	23.7796	26.217	24.3645	24.0609	23.976	24.217	26.0752	24.0275	25.6181	24.4676	24.5225	23.4923	24.2679	24.6431	25.5667	23.6865	26.604	25.6891		0.634367	1	-0.264725		0.2871	0.789379	-0.640397		0.538797	1	-0.375672
K00827	26.3135	25.2996	25.7129	25.391	27.0711	25.8974	25.1253	26.8019	26.9316	27.141	25.9606	27.0609	25.8167	25.5135	25.1527	25.3811	26.1623	27.0711		0.218053	1	-0.555952		0.807237	0.961361	0.0980291		0.160803	1	0.653981
K00830	32.0832	31.2479	31.1842	31.7413	32.0576	31.6198	31.7453	32.0641	32.1208	31.9153	31.7047	32.0609	31.325	32.1115	31.3303	31.5799	32.0017	31.8901		0.137282	1	-0.27949		0.814431	0.963735	-0.0507329		0.177076	1	0.228758
K00831	22.6562	25.6181	24.6486	27.1015	26.5195	22.6497	25.726	24.1253	24.2243	22.7776	26.3959	25.3135	23.4041	26.3545	25.1253	25.1681	24.9043	26.7645		0.913426	1	0.10514		0.655631	0.94776	-0.421186		0.482074	0.998047	-0.526327
K00844	26.0609	27.3324	26.5492	26.9203	27.1214	26.8385	26.7129	26.632	26.4378	25.9293	26.4378	27.0609	26.7389	27.4234	27.0505	27.8916	28.2759	26.673		0.287439	1	0.268662		0.124261	0.718885	-0.53845		0.0242613	1	-0.807112
K00849	25.5522	25.3135	25.8288	25.9066	26.0793	25.9955	25.9606	25.2463	25.1757	25.7821	25.2961	25.6292	25.3545	25.0275	25.5315	25.0275	25.7543	25.2426		0.166674	1	0.264312		0.0210323	0.650444	0.456329		0.300973	1	0.192017
K00850	27.3662	26.965	27.0401	26.9203	27.0296	26.9977	27.8385	26.7517	27.189	27.17	27.217	27.2803	27.2891	26.976	27.2445	27.1507	27.7389	27.1604		0.257073	1	-0.187935		0.125951	0.720874	-0.206798		0.917206	1	-0.0188634
K00852	25.1253	24.5522	24.4984	24.141	24.8336	24.9225	24.3376	24.5926	24.7745	24.7182	24.8385	24.6431	24.8336	24.6264	24.7796	24.9716	24.4041	24.8288		0.864861	1	0.0281064		0.715877	0.95852	-0.0618404		0.427121	0.993856	-0.0899467
K00854	26.7129	26.4953	25.8974	26.632	27.3324	27.0813	26.3477	26.4999	26.726	26.8142	26.8858	26.5478	26.673	26.632	26.3342	26.1055	26.8142	26.8385		0.807337	1	0.0550067		0.604133	0.931649	0.125671		0.63609	1	0.0706644
K00856	30.0864	30.2308	30.2422	29.4976	30.7129	30.8385	30.099	30.099	30.7453	31.1115	30.2979	30.7771	30.3088	29.588	30.0084	29.8142	30.6022	31.0479		0.351801	1	-0.253566		0.895115	0.972075	0.0398083		0.316104	1	0.293375
K00859	21.6886	21.3101	22.0526	21.3266	21.9495	21.2302	21.5915	21.0559	21.7995	22.2679	21.5451	21.8614	21.2535	21.1765	21.6584	21.6757	21.5356	21.3156		0.677009	1	-0.0939277		0.376042	0.83386	0.157043		0.207423	1	0.250971
K00861	21.7471	19.356	19.2627	20.343	20.5545	20.9459	20.7876	20.9316	20.7389	14	20.9742	20.0691	20.265	20.4273	20.2419	20.68	21.5961	20.6971		0.524466	1	0.784647		0.533572	0.91226	-0.283022		0.372358	1	-1.06767
K00864	26.4346	26.1927	26.3427	25.4551	26.673	26.4362	25.8927	26.4953	26.1908	26.6181	26.4154	26.2856	26.2996	25.5225	25.8093	25.8504	26.4138	26.0443		0.76995	1	-0.0606044		0.253086	0.76668	0.26573		0.0855641	0.983528	0.326334
K00868	25.6649	24.9134	24.7745	24.3376	25.797	25.8764	24.558	25.9338	25.8717	24.217	25.726	24.1565	25.2607	25.0691	25.6431	25.8717	25.5315	24.3101		0.737115	1	0.150137		0.879262	0.975077	-0.0537084		0.634126	1	-0.203845
K00869	24.0691	23.7796	23.4923	26.0711	22.7594	22.3857	22.8651	22.9024	23.976	24.4041	22.3619	24.2021	22.2096	24.1015	22.7451	22.8132	23.9406	21.7553		0.636871	1	0.307606		0.230537	0.750166	0.831988		0.331476	1	0.524381
K00871	21.9495	21.8689	21.9566	21.3538	22.0088	22.9829	21.7594	21.9171	21.2477	22.0393	22.3101	21.7389	21.85	22.0088	23.0838	22.7119	22.2736	22.2933		0.494664	1	0.184687		0.248172	0.761046	-0.350122		0.0471759	0.963586	-0.534809
K00873	29.1288	28.1556	28.509	28.55	29.4134	29.5165	28.2891	28.267	28.4707	28.0505	29.6146	28.6831	29.0427	28.5682	28.6285	28.7581	28.9896	29.258		0.34652	1	0.316369		0.985441	0.998767	0.00468286		0.245021	1	-0.311686
K00884	21.5777	20.6886	20.417	21.0691	21.2477	21.343	21.7836	21.0821	21.2302	14	20.6714	20.4273	21.3321	19.9882	21.1765	21.0292	21.0756	21.2125		0.344869	1	1.19142		0.748438	0.964238	0.0881783		0.381667	1	-1.10324
K00894	23.48	23.9847	23.6096	23.2961	23.0691	23.4425	23.1519	24.002	22.5309	21.9024	23.6971	22.8346	22.7182	22.9864	23.1301	22.0983	23.3511	22.1015		0.203593	1	0.460532		0.0135132	0.761379	0.749423		0.466478	1	0.288891
K00898	25.767	25.632	25.8215	14	25.8858	25.4583	25.6811	25.6568	25.792	25.3066	25.8927	25.5955	25.5075	25.5374	25.7846	25.1293	25.4234	25.5696		0.355614	1	-1.89336		0.39669	0.841376	-1.73121		0.205948	1	0.162151
K00907	25.9803	25.2058	25.3342	25.1488	25.7543	25.5045	25.9338	25.6486	25.3778	25.5045	25.5955	25.8361	25.4457	25.9562	25.5638	25.6595	25.965	25.2714		0.33001	1	-0.161388		0.394372	0.843023	-0.155619		0.968229	1	0.00576909
K00920	25.3778	24.6264	25.1214	25.3101	24.8385	25.5105	25.3307	25.6458	25.417	24.7024	25.5165	24.7129	25.275	25.4583	25.3477	24.4862	25.2499	24.6757		0.687736	1	-0.0901159		0.82477	0.964112	0.0486612		0.56635	1	0.138777
K00923	22.5237	14	21.9423	20.417	14	22.1457	21.2066	21.3101	21.2125	22.695	21.8987	20.953	21.4118	21.3156	22.0983	22.7013	22.3156	21.3857		0.188393	1	-2.37453		0.138739	0.700762	-2.69995		0.380353	1	-0.325415
K00927	30.3196	30.5296	30.1115	30.362	30.4823	30.5933	30.362	30.196	30.4134	30.0084	30.5203	30.4032	30.2979	30.196	30.2535	30.3196	30.2869	30.5389		0.44434	1	0.0825094		0.34969	0.819756	0.0842606		0.984736	1	0.00175126
K00933	27.2979	27.4551	27.1984	26.2926	27.6798	27.4314	26.7645	27.0813	26.8385	27.8858	27.2714	26.2262	27.0711	26.976	27.3494	26.8264	26.726	27.0609		0.492501	1	0.214597		0.326042	0.814632	0.224243		0.969198	1	0.00964673
K00939	28.0965	27.8504	27.4234	27.1507	28.1214	27.6998	27.189	27.9705	27.4073	28.2891	27.4862	27.4707	27.8081	27.5754	27.5536	27.4629	27.524	27.673		0.707996	1	0.0882432		0.466746	0.885377	0.124179		0.841214	1	0.0359354
K00940	31.6798	31.846	31.5573	32.1513	31.7211	31.8497	31.9259	31.5109	31.525	31.8422	31.7413	31.6544	31.6415	31.8309	31.6923	31.7413	31.5618	31.8385		0.371601	1	0.100905		0.398342	0.842969	0.0831267		0.832081	1	-0.0177781
K00942	20.7056	21.9243	22.2849	20.6628	21.4874	14	19.4108	14	20.9459	22.4775	20.4576	14	14	14	21.3156	21.1143	20.6886	14		0.424545	1	1.62884		0.21765	0.742916	2.65774		0.645831	1	1.0289
K00943	24.8191	25.1253	25.2891	25.4488	24.7594	25.1565	24.848	23.9225	24.391	25.228	24.989	25.4202	25.2891	24.417	25.0484	24.7895	24.7129	24.9977		0.260803	1	0.299916		0.204408	0.730879	0.22394		0.77475	1	-0.0759761
K00948	28.2535	28.141	27.8081	28.3324	28.2979	28.341	28.1604	27.8385	28.003	28.0453	28.4154	27.7958	28.2308	28.2445	28.3704	27.9259	28.2308	28.3578		0.247849	1	0.152596		0.775142	0.963903	-0.0310364		0.136392	1	-0.183632
K00949	26.0975	25.8764	25.7695	26.4409	25.9606	26.2133	26.038	25.9157	26.1332	25.7338	26.4362	26.0233	25.8312	25.8997	26.3101	26.0505	25.9803	26.5898		0.926824	1	0.0130151		0.749273	0.962852	-0.0505622		0.683368	1	-0.0635773
K00953	23.0342	22.7203	22.6736	23.4041	22.6628	23.4676	23.4425	23.2521	23.1222	22.502	22.7634	23.2006	23.155	22.9495	22.823	22.8876	22.9777	23.3778		0.801768	1	-0.0533927		0.844447	0.970122	-0.0346905		0.911854	1	0.0187022
K00963	30.9677	30.362	30.2979	30.1842	30.611	30.6713	30.5844	30.362	30.3088	30.5109	30.6629	30.4823	29.94	30.5844	30.611	30.5014	30.8534	31.1239		0.81925	1	0.0304976		0.674414	0.948916	-0.0866445		0.507807	1	-0.117142
K00966	25.965	26.0752	25.8167	26.1642	26.3545	26.3528	26.1035	25.9383	25.8764	25.4892	26.1604	25.7745	26.038	26.0105	26.2114	25.8881	25.9066	25.9562		0.111173	1	0.230992		0.258212	0.77109	0.119603		0.336105	1	-0.111389
K00972	24.7645	24.0609	23.417	24.2021	24.976	24.4614	25.2571	24.9672	24.6431	25.5898	24.5812	25.2961	24.4984	24.1565	24.604	24.7234	24.5983	24.3578		0.0238024	1	-0.742117		0.482856	0.89234	-0.176117		0.0110951	0.994222	0.566001
K00993	22.9459	23.0983	23.2821	22.1426	23.6209	22.6562	21.895	23.0376	22.8727	22.6096	22.6186	21.8423	23.0002	22.6276	22.2877	23.0476	22.7035	21.2419		0.133251	1	0.478346		0.199485	0.73265	0.472911		0.98759	1	-0.00543467
K00999	22.4501	22.2006	22.4651	23.0902	22.4375	22.1825	23.4923	22.5404	22.417	22.7035	22.0493	23.2679	22.5093	22.6736	22.2185	22.4144	22.3857	22.0658		0.314472	1	-0.274029		0.573975	0.920941	0.0931298		0.15357	1	0.367159
K01008	26.6998	26.8142	26.1488	26.3828	26.5448	26.4846	26.6181	26.7129	26.9316	25.8599	26.6865	26.2891	26.2996	26.3511	26.3307	26.4953	26.2133	26.7645		0.983663	1	-0.00385189		0.428271	0.865732	0.103404		0.555241	1	0.107256
K01011	30.196	30.196	30.3515	30.196	30.6022	30.341	29.877	30.0609	30.4234	30.3724	29.9814	30.4532	30.2077	30.2308	29.995	29.8785	29.9677	30.2308		0.349747	1	0.119072		0.0308945	0.588809	0.228719		0.385049	1	0.109647
K01014	30.196	28.7325	29.5718	28.6764	30.5933	28.8799	29.8785	29.5646	28.2803	27.6389	28.5862	28.9677	29.189	28.2803	29.8203	29.7771	27.7129	28.4629		0.21899	1	0.622295		0.266829	0.777834	0.567912		0.913309	1	-0.0543823
K01015	25.9134	26.3014	26.452	24.5404	26.5135	26.673	26.0401	27.1312	24.0935	27.604	26.5898	26.7645	25.9672	26.2535	25.341	26.976	25.7821	27.17		0.621124	1	-0.304882		0.682018	0.951129	-0.182653		0.837358	1	0.122228
K01025	28.267	29.5591	29.0137	30.2077	31.0283	30.2535	30.0084	30.0217	29.4274	28.5646	29.94	30.5014	29.3388	29.8279	30.099	28.7581	30.1842	29.5573		0.96428	1	-0.0223703		0.841452	0.970611	0.0939827		0.746154	1	0.116353
K01027	28.877	28.4746	28.604	29.094	29.1361	29.0137	29.0609	29.094	28.8324	28.3452	28.9705	29.1676	28.7645	29.3109	28.524	28.9787	28.7031	28.9002		0.790235	1	-0.0451819		0.985074	0.998844	0.0030009		0.776306	1	0.0481828
K01044	30.6458	30.1361	29.7047	29.9117	29.6389	28.8799	29.2781	29.7325	29.4919	28.2445	29.7389	30.8534	29.4938	30.2535	28.3704	28.2891	29.2825	30.6964		0.544377	1	0.263		0.38413	0.837565	0.421917		0.768412	1	0.158917
K01045	26.6865	26.4441	25.6431	26.2891	26.48	26.7771	25.6264	26.6595	26.604	26.5389	26.7517	26.6865	26.976	26.4846	26.632	26.521	26.6595	26.0401		0.710672	1	-0.0912034		0.441796	0.872234	-0.165565		0.734263	1	-0.0743618
K01047	27.1507	27.5389	27.0401	28.341	27.2891	27.1795	27.5389	27.4394	27.2803	27.1015	27.6931	27.1795	27.5754	27.5014	27.4707	27.1604	27.1984	27.5165		0.818282	1	0.0511061		0.927878	0.983088	0.0194092		0.79224	1	-0.031697
K01053	27.217	27.3662	26.8504	27.4473	27.3745	27.4785	27.5898	27.5682	27.341	27.6389	27.5609	27.2891	27.1214	27.2625	26.9316	26.8623	27.2714	27.0914		0.0919149	1	-0.209011		0.120684	0.71328	0.198871		0.0011365	0.7	0.407882
K01057	26.6595	26.965	26.5433	27.2714	26.7771	26.632	26.3894	26.4676	26.7517	26.2445	27.0505	26.5696	26.604	26.976	27.0609	26.8741	26.3324	26.6595		0.184648	1	0.229161		0.722897	0.959344	0.0569118		0.310366	1	-0.172249
K01061	26.726	27.3494	27.5389	27.6389	28.2399	27.0296	27.5682	27.1795	28.0813	27.189	26.8974	27.8264	26.8974	19.8742	27.0401	25.0317	24.4551	24.7796		0.899353	1	-0.0364936		0.0297478	0.600476	2.74079		0.0274235	0.94176	2.77728
K01062	22.3778	20.9951	14	21.6584	21.7995	21.9777	22.8171	21.8307	22.0723	21.9882	22.5938	21.3376	21.8385	21.8614	21.8385	22.0756	22.3129	22.2679		0.244418	1	-1.63854		0.259914	0.774751	-1.56435		0.75933	1	0.0741873
K01068	27.7195	27.673	27.3578	26.8974	27.2262	27.5609	27.8264	27.391	27.5969	27.7195	27.9705	27.7389	27.632	27.2353	27.4551	27.6251	27.8974	27.6998		0.0738343	1	-0.301395		0.266289	0.777175	-0.184974		0.364381	1	0.116421
K01069	26.5105	25.2571	25.8069	26.4346	26.533	26.2961	26.0711	26.1488	26.1075	26.8019	26.1642	26.4676	25.9428	26.2803	25.7821	25.8741	26.0813	25.7771		0.53313	1	-0.153837		0.428676	0.865727	0.183426		0.0383686	0.972986	0.337262
K01070	27.8741	27.965	27.9316	28.1984	27.9869	28.1937	28.2935	27.8564	28.0453	27.7708	28.1556	27.8974	27.9869	27.8974	28.0137	27.9484	27.7517	28.3452		0.829552	1	0.0217686		0.733351	0.962971	0.0343784		0.914111	1	0.0126098
K01071	24.6153	24.2679	24.141	24.1946	24.5105	24.4488	25.0233	24.1015	24.0359	23.9316	24.6757	24.6865	24.7234	24.7024	24.5345	24.2821	24.2607	24.7077		0.820049	1	-0.0460545		0.172701	0.717205	-0.172095		0.545909	1	-0.12604
K01074	26.7129	25.726	26.7517	25.895	26.6998	27.1214	27.3239	26.7771	26.7389	25.5195	26.976	26.5448	26.7517	26.7771	26.604	26.8142	26.604	26.673		0.638892	1	-0.162221		0.35529	0.822796	-0.219532		0.825079	1	-0.0573114
K01080	28.6075	28.249	28.5969	28.805	29.2331	28.7645	28.6865	28.8945	28.94	28.9896	29.2376	28.6527	28.3869	28.4274	28.5128	27.3494	29.0453	28.5969		0.25584	1	-0.190805		0.249582	0.762476	0.32287		0.0624981	0.979165	0.513675
K01081	27.3662	27.341	26.9869	27.5969	27.726	27.509	27.141	27.2803	27.019	27.141	27.1507	27.0296	26.976	27.3324	27.1214	26.965	27.3153	26.9203		0.0251967	1	0.294031		0.0338769	0.590367	0.315928		0.799864	1	0.0218976
K01082	27.965	27.604	27.2714	28.0084	28.0084	28.3536	28.0965	27.7708	27.9595	27.4551	28.1507	27.5536	27.726	27.8799	27.7645	27.8858	27.6595	27.8858		0.85035	1	0.037433		0.676796	0.950088	0.0682354		0.808311	1	0.0308024
K01084	26.6595	26.5315	26.4362	26.8264	26.7389	26.8974	27.189	26.7389	26.6595	25.7024	26.3528	26.1585	26.217	26.3877	26.3153	25.9977	26.8264	26.3545		0.356173	1	0.2148		0.0310346	0.585911	0.33189		0.633078	1	0.117091
K01092	14	22.2764	22.8614	21.632	22.6409	22.7634	21.5213	22.7077	21.9495	14	25.0975	21.5356	22.7756	21.5165	22.1457	14	21.6096	14		0.960348	1	-0.106258		0.463221	0.882549	1.68778		0.450595	1	1.79403
K01103	28.9896	29.0788	28.7129	28.8355	28.5609	28.7389	28.55	28.4194	28.7927	28.6492	28.8741	28.6075	28.7031	28.7227	28.7096	28.3023	28.8294	29.0164		0.12776	1	0.170616		0.411936	0.852471	0.105514		0.589872	1	-0.0651019
K01107	21.9566	22.6409	22.6409	23.184	22.58	22.0393	22.7675	22.0054	22.5892	20.2066	22.3672	22.6231	21.4775	22.7182	22.4898	22.8839	22.4849	22.6006		0.362623	1	0.413781		0.818791	0.965613	0.0644484		0.447426	1	-0.349333
K01116	21.3538	20.9243	21.5777	21.9601	21.3699	21.1079	21.5213	20.8727	21.3321	14	21.3376	21.4324	21.4067	21.3211	21.2477	20.2764	21.4526	21.6714		0.315152	1	1.29962		0.551832	0.917034	0.152971		0.375472	1	-1.14665
K01121	25.8552	26.0338	25.7182	26.0567	26.7895	26.6458	26.0833	26.8019	26.976	25.8881	26.0233	26.329	26.3861	25.8528	26.3066	25.6757	25.9066	26.8504		0.525153	1	-0.167063		0.937465	0.985299	0.0201731		0.477373	0.995542	0.187236
K01122	20.9672	21.0625	22.0426	20.7955	21.4972	21.0821	20.6096	21.265	21.7307	14	21.3538	21.2877	20.1457	21.5823	20.1457	21.1079	20.4576	21.3376		0.352753	1	1.20005		0.190167	0.727687	0.445048		0.557398	1	-0.755001
K01137	23.4676	23.6431	24.3844	24.0526	23.7895	23.7695	24.019	23.8191	23.6865	21.2707	24.2096	23.9043	25.228	24.5463	23.7286	23.9134	23.3239	23.6431		0.451851	1	0.366276		0.514512	0.901712	-0.21275		0.301907	1	-0.579026
K01158	21.8073	21.2419	22.0393	21.6364	21.6141	22.3348	22.3511	21.7265	21.2764	21.0493	20.8727	22.3645	22.0426	22.6865	21.7796	21.8538	21.3266	21.343		0.586291	1	0.172243		0.821224	0.963542	-0.0596803		0.504909	1	-0.231923
K01176	24.0275	24.7745	24.5812	24.4551	25.4831	24.3101	24.5696	23.0476	24.3031	22.9742	24.3645	23.9043	24.8904	25.1984	24.7543	23.1946	24.4362	23.6431		0.0583675	1	0.744691		0.518127	0.903361	0.252433		0.273658	1	-0.492258
K01183	23.0476	21.7995	22.7715	22.9916	22.0918	21.5915	22.1795	22.5261	22.3266	14	21.928	22.6992	23.6757	22.155	22.0854	22.4476	21.5961	22.2506		0.333741	1	1.43902		0.972037	0.993954	0.0138674		0.339866	1	-1.42515
K01195	27.217	27.3745	27.6663	27.217	27.5165	28.17	27.8324	27.6663	27.726	26.2463	27.9814	27.2077	27.6181	27.3239	27.3828	26.9316	27.0505	27.6251		0.786645	1	0.0835269		0.300784	0.797178	0.204894		0.681167	1	0.121367
K01196	29.9814	29.9259	29.9539	30.8385	29.2625	30.611	30.0737	29.9539	30.4334	30.0084	29.5315	30.6198	30.099	30.0349	30.5389	30.4823	29.7802	30.7692		0.977824	1	-0.00790564		0.508075	0.900963	-0.18853		0.426544	0.993368	-0.180624
K01201	21.0426	22.2535	22.4923	22.2477	22.3294	23.3101	22.976	21.4972	22.4015	22.4626	22.8839	23.4041	23.5285	22.953	22.7203	22.4476	22.5356	21.4067		0.434777	1	-0.324939		0.456274	0.877046	-0.319357		0.9889	1	0.00558249
K01202	19.9742	14	20.0691	18.8113	19.7504	20.5356	14	19.4087	19.2232	14	20.5823	14	20.6453	20.5451	14	14	14	20.4375		0.252568	1	1.98773		0.391851	0.844953	1.58547		NaN	1	0
K01204	25.2679	24.8717	25.7389	25.0975	25.6513	25.989	25.2996	25.239	24.9406	24.141	25.3612	25.9203	25.989	25.9539	25.5783	25.8312	25.6375	25.3679		0.357679	1	0.285776		0.176556	0.713244	-0.290265		0.0507107	0.972774	-0.576042
K01205	22.654	22.9513	23.7695	22.9098	23.1704	23.5638	24.3975	23.1395	24.4105	20.7307	22.5592	23.48	24.632	24.5345	24.2096	23.2258	24.1719	24.1565		0.933527	1	0.0502319		0.00415144	1	-0.985247		0.113448	1	-1.03548
K01206	25.1757	25.1833	25.5255	25.6348	26.0084	26.1174	25.7234	25.9473	25.5135	25.341	26.0505	25.8361	26.726	26.1488	25.1908	25.9428	26.0691	26.0443		0.529436	1	-0.127764		0.141517	0.702964	-0.412777		0.241311	1	-0.285013
K01227	23.48	23.4425	22.5117	22.9847	22.7876	24.0526	24.0275	23.5404	23.0641	21.5961	21.6186	23.8093	23.654	22.3266	24.019	24.4362	22.9864	22.6253		0.602863	1	0.267177		0.753605	0.962418	-0.131428		0.490205	1	-0.398604
K01228	26.1908	26.3578	26.5478	26.5374	26.417	26.0484	26.6595	26.5225	26.4536	26.038	26.3376	26.341	26.4785	26.5507	26.4425	25.6125	26.0975	26.3926		0.728621	1	-0.0421381		0.609003	0.934673	0.0875028		0.459536	1	0.129641
K01230	26.604	26.4645	26.141	26.4629	25.7363	26.452	26.9977	26.3118	26.1585	26.2096	26.2979	26.3324	26.4536	26.3393	26.3083	26.1075	26.3645	26.2926		0.689574	1	-0.0745026		0.99531	0.999981	-0.000836054		0.59463	1	0.0736666
K01231	27.2535	28.0965	27.7325	27.2891	26.7895	27.0084	27.7517	28.509	28.2803	27.6798	27.5463	27.3578	27.965	27.6389	27.8504	28.5862	27.4862	27.5536		0.0948648	1	-0.49257		0.0873541	0.664711	-0.48514		0.97648	1	0.00742976
K01251	33.0673	31.9505	32.3223	32.4991	32.6242	33.4823	32.6242	32.6198	32.8829	32.9117	33.0117	33.005	32.7533	32.1361	32.4134	32.5273	32.8195	32.7514		0.447988	1	-0.18496		0.720944	0.958719	0.0907532		0.0588877	0.933168	0.275714
K01253	30.1483	30.0737	29.805	30.3196	30.3088	30.0609	30.1115	30.4629	30.4134	30.2308	30.0217	29.6268	29.9677	30.1724	29.9677	29.9259	29.9539	30.3303		0.867444	1	-0.0251385		0.530361	0.911913	0.0663668		0.531163	1	0.0915054
K01254	26.6458	26.726	26.329	26.329	26.5014	26.8264	26.574	26.6458	26.6865	26.1075	26.9316	26.6998	26.7895	26.3376	26.604	26.5419	26.7129	26.9869		0.739403	1	-0.0478999		0.428738	0.865073	-0.102512		0.711934	1	-0.0546118
K01255	31.0217	31.4334	31.6458	31.4678	31.3515	32.4334	31.5203	31.5481	31.362	31.7088	31.13	31.5435	31.781	31.4823	32.0895	31.6022	31.8271	31.995		0.677204	1	0.0901461		0.296332	0.801676	-0.237253		0.0247124	0.963818	-0.327399
K01257	26.726	26.4645	26.673	26.965	27.6181	27.0711	26.8974	26.7645	26.515	26.1661	26.9428	26.6458	26.604	26.8019	26.6181	26.2426	26.5898	27.2262		0.221026	1	0.264352		0.284243	0.787015	0.239184		0.889436	1	-0.0251675
K01262	28.2308	27.2803	27.3324	27.4785	27.5315	27.7708	28.1312	27.611	27.9031	27.5389	28.0243	28.2847	27.9088	27.4938	28.0401	27.8385	28.1015	28.141		0.126791	1	-0.311518		0.0983094	0.693606	-0.316582		0.97446	1	-0.00506401
K01265	27.0813	26.8019	26.5898	26.976	26.9203	26.5898	26.3562	26.8504	25.3975	26.632	27.0296	26.4266	26.8974	26.8264	26.5609	25.2996	26.9539	26.8019		0.159683	1	0.377778		0.342129	0.824936	0.26981		0.762745	1	-0.107968
K01275	25.3444	24.9803	26.2426	24.6971	25.848	25.9316	26.0233	25.7441	25.4105	23.0443	25.7415	25.8457	26.4984	25.8504	25.6096	25.417	25.772	25.8764		0.700585	1	0.205789		0.276808	0.783121	-0.32998		0.292838	1	-0.535769
K01276	24.1174	24.6649	25.3745	25.2926	25.3778	25.5315	25.1642	24.5696	24.5225	22.3592	24.8576	25.4862	25.9225	25.4138	24.7846	25.002	24.4362	25.0894		0.288097	1	0.566585		0.878572	0.974902	-0.0482699		0.245604	1	-0.614854
K01277	28.0401	27.6181	27.2077	27.5609	27.9146	28.2714	27.6865	27.9146	27.8142	27.3662	28.1361	27.509	27.9316	27.7195	27.9923	27.8081	27.5682	27.8504		0.875437	1	0.0310329		0.803484	0.964777	-0.0428756		0.581528	1	-0.0739085
K01279	26.0041	25.4298	26.509	25.9539	25.9495	26.7771	26.6458	26.1035	25.2207	26.673	26.3066	26.5898	26.4394	26.4425	27.0813	27.1604	26.4057	26.965		0.619487	1	-0.152666		0.0238132	0.616246	-0.645144		0.0969313	1	-0.492478
K01291	21.1946	21.9098	21.8764	22.4626	22.265	20.9459	21.7995	20.8034	21.3376	21.8802	21.4425	22.1111	21.9352	20.9388	20.9171	20.8423	21.2125	21.0821		0.505636	1	0.213355		0.0604132	0.624763	0.621065		0.137907	1	0.40771
K01302	24.8288	25.1642	25.6486	24.5638	24.3307	25.2058	25.4769	25.1449	25.0567	23.4425	25.0975	25.1908	26.3612	25.7182	25.2021	24.6971	25.141	25.0526		0.879509	1	0.055432		0.220678	0.74638	-0.405025		0.257065	1	-0.460457
K01303	25.7745	25.6209	25.772	25.5926	25.5433	25.9562	26.038	25.217	25.8881	24.6431	25.9998	25.7594	25.8741	25.824	25.6811	25.5812	25.6811	25.3578		0.621715	1	0.119041		0.667867	0.946997	0.0433836		0.756665	1	-0.0756575
K01304	26.0813	24.9495	24.9847	25.5955	26.1908	26.0914	25.8167	25.1871	25.7129	26.0567	26.1795	25.7024	26.1795	24.976	25.7208	25.4394	27.341	26.0422		0.649811	1	-0.127004		0.47224	0.889836	-0.300915		0.638128	1	-0.173912
K01307	22.7655	23.2066	23.5522	21.3156	23.178	23.6649	23.5638	22.3592	14	14	23.5983	23.2821	23.4298	22.4375	22.6714	14	21.632	23.48		0.18573	1	2.81322		0.29791	0.798003	1.672		0.651035	1	-1.14122
K01311	21.0886	20.3538	21.4775	20.2185	21.8764	22.0493	21.2006	21.3752	20.5731	20.6006	20.2989	21.0088	21.2877	20.8876	21.2419	20.6714	20.9882	22.6119		0.370122	1	0.334476		0.809914	0.961115	-0.104103		0.212336	1	-0.438578
K01312	24.6595	23.9134	25.2426	23.217	25.239	25.4202	25.239	25.002	24.5869	24.7182	23.7492	24.848	25.6237	24.4551	25.1253	24.4041	25.0567	26.5165		0.86017	1	-0.0752586		0.256528	0.77323	-0.58162		0.217823	1	-0.506361
K01313	28.3196	28.6898	28.5536	28.9484	28.673	28.0243	28.5352	28.2847	28.1795	28.0864	28.3662	28.5682	28.3704	28.2714	28.2308	27.8504	28.1937	28.0557		0.225457	1	0.198092		0.0339035	0.584687	0.372733		0.138696	1	0.17464
K01314	26.8142	27.524	27.0505	27.5826	26.7129	26.6181	26.7129	26.6181	26.8264	26.5609	26.6181	26.632	26.6998	26.9977	26.3049	26.038	26.9977	26.524		0.0494189	1	0.388997		0.0760718	0.628564	0.456734		0.683169	1	0.0677369
K01315	28.0609	28.5165	28.8534	28.6697	28.2714	27.9977	27.9539	27.7833	27.5536	27.726	28.1795	28.2535	28.267	28.2891	27.9031	27.391	27.6865	27.7325		0.0212689	1	0.486613		0.0273007	0.588564	0.516736		0.871308	1	0.0301228
K01321	25.0148	25.3578	25.002	25.5255	25.4041	24.9584	25.1449	24.4488	24.7695	24.8528	25.0567	25.4614	25.4041	24.7594	24.945	24.217	24.9628	24.4298		0.173799	1	0.25472		0.0594207	0.628142	0.424078		0.465386	1	0.169358
K01322	26.9977	27.019	27.3153	27.2445	27.3494	27.3066	27.3662	27.1115	27.1115	26.9316	27.2803	27.1984	27.0505	27.141	27.4862	27.611	26.8623	27.3239		0.67173	1	0.0388454		0.764269	0.960491	-0.0404148		0.556257	1	-0.0792602
K01327	25.6431	25.3745	24.9271	24.6486	25.0854	24.4425	24.654	24.5926	24.6264	14	24.7441	24.7077	25.1946	25.0526	25.1984	24.3101	24.7182	25.2785		0.260228	1	2.13271		0.801547	0.964843	0.0614634		0.272656	1	-2.07124
K01330	25.1527	26.3427	26.3778	25.8504	25.5075	26.3612	25.4298	28.1652	25.2243	25.5135	25.4073	24.918	31.1604	25.8069	25.2535	25.1795	26.7389	25.0813		0.774862	1	0.155682		0.551622	0.917406	-0.604704		0.495289	1	-0.760386
K01332	30.099	30.5296	30.611	30.7927	29.9677	30.0737	29.5389	29.6268	30.0084	29.9259	30.0864	29.8945	30.2869	30.1842	29.726	28.9203	29.5646	29.7739		0.0128361	1	0.498813		0.0328866	0.591032	0.602976		0.64421	1	0.104163
K01333	28.7708	28.9287	29.1189	29.0531	28.7771	28.3578	28.8858	28.2535	28.4194	29.0557	28.9456	29.1483	28.8019	29.5407	28.7676	27.7708	28.2123	28.6285		0.793947	1	0.0496957		0.443729	0.872901	0.214082		0.577654	1	0.164386
K01344	26.6595	26.2372	26.3778	26.632	26.3695	25.9293	25.7466	26.1852	26.1332	26.0505	26.4567	26.3877	26.346	26.1312	25.7821	25.6676	26.2979	25.7182		0.200594	1	0.207566		0.046484	0.596876	0.377049		0.319908	1	0.169483
K01358	26.3992	25.6431	25.7312	26.17	26.3877	26.6181	25.8623	26.509	26.4815	25.8717	26.2732	25.7895	26.1661	26.4473	25.4892	26.2207	26.0955	26.1681		0.899933	1	0.0269731		0.776603	0.964339	0.0603895		0.862398	1	0.0334164
K01363	28.8445	29.196	28.9512	29.5754	29.0965	29.2935	29.0453	29.0762	28.6865	27.7895	29.3044	28.906	29.7613	29.0375	28.9088	28.3239	28.7676	28.7227		0.171638	1	0.35818		0.306511	0.800589	0.239198		0.693223	1	-0.118982
K01365	29.0453	29.8755	29.8004	29.843	29.2422	29.189	29.5481	29.141	29.258	28.9372	29.0914	28.9002	28.9622	29.2803	29.6578	28.8445	29.4314	28.7771		0.0818094	1	0.353224		0.1384	0.700618	0.34035		0.942293	1	-0.0128743
K01366	25.2821	24.8858	24.6811	23.8288	24.945	25.3239	25.9428	23.8576	24.6486	25.0233	24.6209	24.8385	25.433	25.4984	25.5869	23.3645	25.4073	24.3101		0.994473	1	0.00252342		0.805365	0.963712	-0.108927		0.813744	1	-0.111451
K01367	27.5165	27.3745	27.1214	26.7645	27.5754	27.4862	26.5898	27.8081	27.6458	27.0401	27.4234	27.5609	27.3066	27.611	27.4394	27.6251	27.4551	27.4154		0.867613	1	-0.0382741		0.242745	0.755684	-0.169019		0.509424	1	-0.130745
K01369	26.632	25.7312	27.141	25.6012	26.0935	25.7286	26.8741	26.9203	27.604	25.8069	26.1984	25.6703	25.2133	26.6458	26.5653	26.0212	25.5926	26.1795		0.385682	1	-0.357746		0.733271	0.963477	0.118292		0.239236	1	0.476038
K01370	19.6593	20.3211	18.4415	14	21.6671	18.4046	18.6523	14	18.8936	14	21.0559	19.7073	14	20.0292	18.9024	18.8965	20.9024	19.4835		0.541021	1	1.03077		0.975173	0.994921	0.0465984		0.546004	1	-0.984167
K01372	24.7543	24.3239	24.8142	24.7695	24.8904	24.9672	24.7645	24.558	24.4362	24.918	24.8336	24.6209	24.7745	24.5983	25.0484	24.5926	24.5345	24.7024		0.595338	1	0.0647275		0.715745	0.958982	0.0447871		0.855285	1	-0.0199404
K01373	27.5315	27.7771	27.9031	27.9977	27.7325	28.3367	28.2077	28.2979	27.7833	26.9977	28.3324	27.9539	27.3992	28.6663	28.2308	27.5609	27.8799	28.2847		0.838087	1	-0.0490758		0.594516	0.928785	-0.123886		0.797269	1	-0.0748103
K01376	21.0625	21.9742	17.9882	21.0821	21.5404	21.823	22.0088	21.4972	21.5213	20.5545	22.0886	17.4576	22.1238	22.2006	21.714	21.2006	21.5731	21.8651		0.95261	1	0.0570504		0.193735	0.729801	-0.867806		0.234436	1	-0.924857
K01378	21.1332	21.4626	21.7098	21.5823	22.0122	20.7307	21.5261	14	21.8385	14	20.9024	21.9916	20.0156	20.9672	21.8727	14	20.953	20.9672		0.168263	1	2.39537		0.200336	0.734674	1.64252		0.713364	1	-0.752854
K01379	28.9031	28.7357	29.4688	29.4433	29.0137	29.8843	28.7958	29.1459	29.0788	27.9372	28.9512	29.4551	30.196	29.4053	29.3992	29.0349	29.0813	29.3951		0.235006	1	0.347508		0.485498	0.892628	-0.177129		0.0818735	1	-0.524638
K01392	28.995	29.0217	28.7833	28.0243	29.4254	29.0243	28.8081	28.55	28.4274	28.6561	28.9539	28.9174	28.7895	28.9203	28.7676	28.6458	28.4073	28.7421		0.461565	1	0.160192		0.431509	0.867577	0.166894		0.953108	1	0.00670211
K01408	28.203	26.6998	26.965	26.3712	27.1214	27.5826	26.9203	27.2625	27.1214	26.9088	27.3828	27.1115	27.2077	27.611	27.3494	26.9869	26.726	26.965		0.890305	1	0.0392907		0.957582	0.996432	0.0161654		0.880076	1	-0.0231253
K01409	25.9495	25.6012	25.5014	26.0443	25.8433	25.7945	25.6431	25.5955	25.6649	25.5754	25.7619	25.5869	25.3712	25.4707	25.391	25.3645	25.6811	25.6811		0.119573	1	0.151064		0.0174904	0.639378	0.295745		0.0582822	0.9476	0.14468
K01411	21.8152	21.9207	21.1825	22.8839	14	21.2989	22.2243	21.1946	21.9951	14	21.7553	20.8113	21.7955	21.7796	14	21.68	22.1581	21.2535		0.921406	1	0.186775		0.969594	0.9948	0.0724319		0.951223	1	-0.114343
K01412	21.5777	20.8269	14	14	21.953	20.6186	14	20.3538	20.3857	14	14	14	20.6714	20.4476	20.8727	20.6886	20.714	20.7307		0.214836	1	2.70612		0.255665	0.771308	-1.8581		0.00681808	0.883667	-4.56423
K01425	22.8764	22.019	22.1174	24.2463	22.7574	23.0935	22.6693	22.8404	22.9619	23.7389	22.7056	21.9707	22.1015	22.2961	22.0088	22.5823	22.9795	22.4425		0.928229	1	0.0372054		0.238816	0.752518	0.449868		0.162405	1	0.412662
K01431	30.2979	29.9259	29.6881	29.7739	29.5147	30.3303	30.1361	29.6898	29.7692	29.5407	29.9539	29.9259	29.8858	30.362	30.0084	30.1724	29.7064	30.3303		0.605081	1	0.0858485		0.385571	0.83744	-0.155729		0.106988	1	-0.241578
K01432	29.1913	28.2714	28.4746	28.5933	28.7096	29.5222	28.8173	28.6251	28.805	28.9869	28.9484	29.2054	28.9512	28.3066	28.4976	28.6663	28.9287	28.726		0.628048	1	-0.104241		0.610751	0.934622	0.114347		0.122921	1	0.218587
K01435	24.6865	24.4041	25.0105	24.7338	25.4488	24.9803	24.7389	24.5225	24.9134	24.4298	25.604	25.7286	25.7103	25.5492	25.019	23.7796	25.1946	23.6865		0.684614	1	-0.112218		0.891712	0.970866	0.0541312		0.703101	1	0.166349
K01436	28.6998	27.3828	27.6389	27.2625	28.066	28.1795	28.0813	27.7771	27.8623	28.2308	28.5536	28.4433	28.3282	28.0453	28.019	28.1984	28.4629	28.4113		0.289031	1	-0.286494		0.144014	0.70196	-0.372622		0.573411	1	-0.0861279
K01437	26.7389	26.632	26.673	26.6595	26.673	26.965	26.6865	26.391	26.8504	26.1908	27.019	26.726	26.7771	26.8142	26.6181	26.673	26.4073	26.9428		0.565077	1	0.0796226		0.845312	0.970014	0.0181681		0.680966	1	-0.0614545
K01444	23.2317	23.6971	23.1285	23.0967	23.4923	23.3645	23.5754	23.3101	23.4298	21.5777	23.7182	23.2535	23.9495	23.6865	23.2535	23.2273	23.3376	23.8385		0.580606	1	0.19101		0.210644	0.733883	-0.213663		0.269129	1	-0.404673
K01446	20.8876	22.7634	24.0772	22.0088	22.6671	22.1704	22.0625	21.7796	21.1642	21.4067	21.85	21.3045	21.8152	20.6714	20.5823	21.265	20.85	21.5777		0.0945823	1	0.834525		0.0208741	0.683451	1.30216		0.0927763	1	0.467635
K01462	28.0401	28.3869	27.8142	27.8682	28.0296	27.8974	27.8019	28.391	28.1214	27.8019	28.203	28.0609	27.9088	27.9316	27.8203	27.5682	27.8974	27.8974		0.660658	1	-0.0572977		0.126883	0.720154	0.168789		0.0662248	0.973236	0.226086
K01464	27.4629	27.3239	28.0505	27.7389	27.5969	28.1115	28.3239	27.6865	28.0762	27.965	28.0401	28.2216	28.1115	27.8974	28.0711	27.604	28.003	27.4154		0.0575533	1	-0.338099		0.44793	0.876224	-0.136284		0.196156	1	0.201814
K01466	26.9088	26.1095	27.1312	25.6068	26.5551	27.2262	26.3894	26.6998	26.4441	25.6891	26.8623	26.604	26.6595	27.2077	27.0401	26.9203	26.9428	27.1984		0.655243	1	0.141503		0.166144	0.716533	-0.405169		0.0151812	1	-0.546672
K01468	30.341	29.8339	29.94	29.6303	30.196	30.2077	30.393	29.6629	29.9677	29.5184	30.1115	29.8004	29.94	30.2193	29.6865	30.0349	29.7833	29.9259		0.510833	1	0.115821		0.502264	0.893457	0.0931746		0.883364	1	-0.0226463
K01469	24.4984	24.5638	24.7234	24.7745	25.7695	26.1135	25.5492	24.8623	25.6944	23.2961	24.2679	24.7695	25.5404	25.1135	24.4614	26.0752	26.0254	24.9847		0.481452	1	0.333942		0.460273	0.879788	-0.292896		0.187364	1	-0.626837
K01476	29.0217	27.7129	28.0864	28.2353	28.4113	28.6764	28.4032	28.9539	28.5278	28.2308	28.003	28.1459	28.1459	28.2262	27.3324	28.459	28.55	27.8564		0.932827	1	-0.0200891		0.33891	0.826964	0.262366		0.244981	1	0.282455
K01477	29.1556	28.341	27.9372	28.2759	28.9203	28.7453	28.7129	28.9287	28.362	29.2399	29.4394	28.4473	28.5389	28.4032	29.0479	29.249	29.203	28.55		0.279112	1	-0.292507		0.289703	0.792384	-0.269472		0.923276	1	0.0230357
K01480	28.5609	28.1604	28.4976	28.8324	28.5052	28.6424	28.7517	28.4274	28.2979	28.9002	28.6458	28.5536	28.5573	28.2535	28.1604	27.8623	28.1507	28.6964		0.629998	1	-0.0629619		0.128534	0.719918	0.253053		0.0645843	0.980504	0.316015
K01481	26.0793	26.2372	26.2114	25.9383	25.8576	25.8142	25.7415	26.2262	26.2133	26.1908	24.6264	25.1214	25.5404	25.9361	26.3645	25.0732	24.945	24.3376		0.264741	1	0.336388		0.0583769	0.636171	0.656872		0.448083	0.999572	0.320484
K01482	26.8504	26.6865	26.8623	26.976	27.0401	27.3324	27.391	26.632	26.9539	26.976	26.9316	27.1312	27.019	26.9088	26.9316	26.9203	26.8385	27.1795		0.749282	1	-0.0446698		0.936633	0.985515	-0.00832653		0.754669	1	0.0363433
K01487	24.1946	21.7512	22.882	20.2302	21.1946	22.741	23.9672	21.9207	21.9742	21.5545	22.9061	23.1931	23.8093	20.8034	24.1253	22.6209	23.9225	24.1719		0.553205	1	-0.420353		0.201298	0.733403	-1.07661		0.342704	1	-0.656255
K01488	23.6757	25.3031	25.3679	24.6209	25.8118	25.9271	25.5075	24.632	24.6486	23.5165	25.1135	26.0169	25.1833	25.0443	24.8288	25.5725	24.2317	25.7745		0.676001	1	0.211908		0.977531	0.995597	0.0118774		0.642079	1	-0.200031
K01489	24.604	24.1488	25.1565	24.558	24.4676	25.6431	24.9847	24.9088	24.2021	14	25.6757	25.1371	26.2961	25.3578	23.3101	22.7756	25.945	25.5812		0.404999	1	1.61159		0.861011	0.971238	-0.114634		0.393384	0.99973	-1.72622
K01490	26.5345	26.9539	26.604	26.976	26.5682	26.9203	26.7517	26.3662	26.5754	26.4266	26.8019	27.0609	26.4073	27.1604	26.6181	26.9203	26.1352	26.9203		0.499388	1	0.0956691		0.717766	0.957871	0.0658944		0.877137	1	-0.0297747
K01495	27.7129	26.6458	26.2944	25.6209	26.976	26.518	26.4409	26.391	26.4473	27.8741	27.2077	26.0854	26.6998	26.0127	27.019	26.7645	27.7581	26.9539		0.780218	1	-0.113061		0.52734	0.9089	-0.239992		0.729566	1	-0.12693
K01507	28.1507	28.267	28.1164	28.3324	27.673	28.203	28.3536	28.3153	28.1065	27.7581	27.9259	27.7895	28.3704	27.632	28.5536	28.7549	28.1115	27.9814		0.576089	1	0.082277		0.578979	0.923622	-0.110195		0.352161	1	-0.192472
K01509	23.9134	22.4626	22.9548	23.119	23.6431	23.9225	23.391	22.9043	23.2821	23.4551	23.211	23.7492	23.2346	23.2229	23.3645	22.7776	23.2361	23.9134		0.988874	1	0.00380039		0.878237	0.975108	0.0444005		0.83334	1	0.0406001
K01515	27.2979	27.4234	26.9539	27.3992	26.8142	26.7389	26.6998	26.7517	27.0296	26.3745	27.6251	27.0505	27.0084	27.0609	26.8858	26.9088	26.7389	26.8623		0.412031	1	0.18273		0.176015	0.713706	0.193746		0.952234	1	0.0110162
K01518	21.4874	21.9777	20.1581	20.6714	23.1174	22.2477	22.3321	21.9707	22.6693	20.4576	22.6714	20.5451	22.4425	22.5427	21.7836	22.58	21.6409	21.85		0.791682	1	-0.164414		0.289171	0.791837	-0.529991		0.436672	0.99931	-0.365577
K01527	27.9088	27.4473	27.4785	27.5315	27.7389	27.965	27.4785	28.1214	27.391	27.0813	27.6389	27.4629	27.7129	27.9259	27.7453	27.632	27.673	27.9088		0.394053	1	0.149321		0.420749	0.860746	-0.0880194		0.142051	1	-0.23734
K01528	25.3135	25.2096	25.0732	25.4073	25.4769	25.5345	25.2926	25.1908	25.141	24.4738	25.3844	24.8997	25.4138	25.3204	25.2133	25.4105	24.8288	25.5075		0.105692	1	0.272087		0.670591	0.947575	0.053436		0.222747	1	-0.218651
K01530	23.3511	23.6096	22.7594	23.4041	23.6209	23.867	23.4676	24.1946	24.0105	23.1931	24.0105	23.9134	24.3031	24.4984	23.7492	24.0443	23.6865	23.895		0.130021	1	-0.362949		0.0148018	0.692343	-0.594064		0.283098	1	-0.231115
K01539	29.805	29.8264	29.9677	30.1842	30.1842	30.1483	30.3088	29.9539	30.0217	29.6595	30.196	30.2077	30.1483	30.1239	29.8653	30.2077	29.8324	30.1115		0.754303	1	-0.0386108		0.772126	0.963324	-0.0288528		0.934364	1	0.009758
K01540	26.5419	26.7771	26.8142	26.574	27.3066	27.1115	26.8858	26.5315	26.4583	26.3066	26.7771	26.9428	26.8974	26.5448	27.0401	27.0296	26.4969	26.726		0.234969	1	0.20387		0.686563	0.95157	0.0650829		0.352533	0.99856	-0.138787
K01551	24.5345	24.6757	24.239	24.5869	24.2679	24.4362	24.2021	24.5754	24.7338	23.5404	24.4041	24.0772	23.976	24.5983	24.2317	24.2821	24.8336	24.5983		0.308232	1	0.201196		0.806879	0.962642	0.0366875		0.461663	1	-0.164509
K01555	30.1724	30.4032	30.0349	29.9259	30.611	30.611	29.0401	30.5844	30.7927	30.2535	30.2308	30.1239	30.0084	30.6458	30.0084	29.7162	30.4234	30.7692		0.66697	1	0.122197		0.883362	0.974465	0.0311788		0.768059	1	-0.0910184
K01556	28.8711	28.7927	28.189	28.5754	28.2308	29.0737	28.7357	28.391	29.0084	27.9539	28.5862	28.4113	28.55	28.0243	28.2308	28.2759	28.4433	28.6663		0.612975	1	0.107677		0.171029	0.718475	0.257019		0.41157	0.996387	0.149342
K01557	25.5433	26.1527	26.2133	26.0711	26.5754	26.6181	26.391	26.5609	26.604	25.5754	26.5536	26.3778	26.3049	26.6998	25.8811	26.329	26.141	26.2909		0.525085	1	-0.148151		0.692454	0.954144	-0.0787954		0.725953	1	0.069356
K01562	19.8876	21.6051	19.9258	20.265	21.8802	21.8423	22.4425	20.8346	20.8269	21.5309	22.6649	22.2214	21.2066	21.8191	22.0526	21.6276	20.8191	22.3592		0.129765	1	-0.852537		0.134556	0.712055	-0.746347		0.797228	1	0.106189
K01578	22.2821	22.0854	22.8249	21.895	22.2506	22.68	22.1886	22.1673	22.2036	23.8191	22.8054	22.6186	22.9847	22.1976	22.6387	21.7634	22.4015	22.0156		0.341467	1	-0.29742		0.990661	0.999895	0.00276375		0.364997	1	0.300184
K01580	25.632	26.9869	27.0914	26.2535	26.4186	26.1908	26.8385	26.604	26.6181	26.976	26.8504	26.6458	27.1214	28.1015	26.2838	26.9316	26.5898	26.3222		0.186581	1	-0.326582		0.221252	0.745555	-0.462833		0.641834	1	-0.136251
K01587	31.2365	31.1604	30.7373	31.0864	30.8385	31.196	31.015	30.0084	30.8755	31.0084	31.1052	30.6798	31.0864	30.9609	30.7849	30.4334	30.7927	31.0609		0.192017	1	0.260445		0.175338	0.721308	0.189336		0.720687	1	-0.0711098
K01590	24.654	23.6096	24.4298	25.4041	23.7695	24.4738	24.1253	24.0359	23.9672	23.5869	24.4862	22.9725	23.7796	23.5983	23.867	23.867	23.6209	24.2961		0.151601	1	0.527819		0.0806232	0.632498	0.551988		0.920827	1	0.0241696
K01596	32.4532	31.9365	31.9609	32.3033	32.5296	32.5844	32.2193	32.5109	32.4799	32.225	32.3356	32.2647	32.2308	32.3724	31.8571	32.3776	32.0895	32.2422		0.733398	1	-0.0445976		0.496089	0.892534	0.0997032		0.163287	1	0.144301
K01597	24.1015	23.7389	23.1825	24.5754	22.9795	20.895	22.5117	21.9847	22.7695	21.1519	21.7056	23.5638	22.2506	23.7182	22.2185	22.3484	22.9043	22.391		0.157945	1	0.964277		0.319054	0.809082	0.606996		0.41689	0.992351	-0.357281
K01599	24.7234	24.5463	24.867	24.5926	24.4862	24.8142	24.558	24.918	24.604	24.5404	24.7995	24.3712	24.7594	24.604	25.0526	25.1055	24.6431	24.632		0.703786	1	0.0397793		0.275096	0.784116	-0.127806		0.197714	1	-0.167586
K01620	25.217	25.6431	25.5075	26.2151	25.7208	26.1312	25.9869	25.8409	25.7312	25.48	25.7234	25.7871	25.8118	25.5926	25.4738	25.6292	25.7415	25.3066		0.912123	1	-0.0191132		0.41325	0.854523	0.146516		0.132455	1	0.165629
K01623	34.4763	34.1604	34.1604	34.3101	34.337	34.4209	34.2408	34.3502	34.3568	34.3828	34.3436	34.2549	34.1604	34.3303	33.9763	34.0673	34.3436	34.3633		0.859085	1	-0.0106595		0.251212	0.765816	0.10398		0.136601	1	0.114639
K01637	29.8188	29.94	29.7276	29.995	30.099	30.2979	30.3303	30.2535	29.3807	30.2308	30.5109	30.0349	30.0084	30.2077	30.3088	30.2422	30.4234	30.3088		0.44642	1	-0.143801		0.022931	0.622839	-0.270167		0.477104	0.995944	-0.126366
K01639	22.695	21.9098	21.8269	21.68	23.391	22.7307	22.6387	21.4825	22.3538	14	22.9134	22.4067	22.8557	22.3565	22.0951	22.1519	21.2419	21.6141		0.349679	1	1.40638		0.393704	0.842229	0.319687		0.46354	1	-1.0867
K01640	24.6918	24.0526	24.1015	24.6703	24.4862	24.3444	24.6918	24.6703	24.6918	24.1719	24.3101	24.2096	24.2096	24.9406	23.9406	24.5225	24.6865	24.9225		0.672325	1	-0.066453		0.477911	0.891751	-0.145911		0.689167	1	-0.0794579
K01641	27.1604	27.1795	26.4661	27.2353	26.2517	26.0629	26.7517	26.4785	26.2679	26.8142	26.7771	26.8623	26.0526	27.3662	26.2021	26.0084	26.965	26.4425		0.780366	1	0.0673774		0.494636	0.892186	0.219853		0.544666	1	0.152476
K01647	27.9203	27.6181	27.4938	27.965	27.9259	28.0864	27.8741	28.0762	28.0349	27.6798	27.8682	27.8203	27.8324	27.9814	27.509	27.5682	27.9259	27.8974		0.61428	1	-0.0573355		0.698187	0.955196	0.0491861		0.313279	1	0.106522
K01648	26.7771	26.0629	25.3444	27.0401	27.8799	25.5255	26.6595	26.2696	26.7517	26.2188	26.3992	26.2445	26.48	26.3204	25.9584	26.2661	28.217	26.6181		0.972473	1	0.0144259		0.698739	0.955253	-0.205009		0.533952	1	-0.219435
K01672	29.027	29.3683	29.5407	29.217	28.4551	28.6181	29.8019	29.2353	29.326	29.258	29.2285	28.2891	29.1337	29.3109	29.4727	29.9117	29.2625	29.003		0.580026	1	-0.152126		0.182425	0.726355	-0.311395		0.520948	1	-0.159269
K01681	31.0414	31.6198	30.9539	31.5844	31.0414	31.341	30.6881	31.3463	31.2869	31.2759	30.8004	30.9188	31.0864	31.3515	31.4032	31.0479	30.7047	30.9539		0.235004	1	0.210923		0.305957	0.802035	0.172369		0.811121	1	-0.0385545
K01689	32.6242	32.5686	32.2106	32.7494	32.4605	32.9882	32.7514	32.4532	32.5412	32.245	32.933	32.7026	32.7849	32.6964	32.5435	32.7829	32.5038	33.0233		0.977929	1	-0.00414594		0.376922	0.833396	-0.122233		0.369548	1	-0.118087
K01697	27.9203	28.1164	27.7771	27.7958	27.8324	27.2625	27.4551	27.4862	28.1556	28.362	27.9705	28.1015	27.5754	27.8623	27.217	27.7325	27.7064	27.5969		0.487307	1	-0.137738		0.276669	0.78487	0.169001		0.112821	1	0.306739
K01698	27.9484	27.3992	27.6931	27.6181	27.9705	28.0296	27.976	28.0084	28.203	28.0557	27.6595	27.8741	27.8623	27.8324	27.5536	27.6663	27.7645	28.0557		0.169163	1	-0.186303		0.92016	0.981819	-0.0126607		0.122537	1	0.173642
K01711	24.1015	22.9654	22.7182	23.48	23.3645	22.343	23.1316	23.6649	21.1015	23.0376	22.0723	23.7796	22.9933	23.632	23.4676	22.6074	22.6298	22.6649		0.474942	1	0.364179		0.61484	0.934545	0.162925		0.670121	1	-0.201254
K01712	30.0737	29.747	29.9259	30.1842	30.0609	30.1604	29.995	29.6764	30.2979	30.0217	29.94	29.6964	29.6128	29.7405	29.5463	29.4334	30.099	30.2422		0.466915	1	0.0874411		0.126263	0.720752	0.246305		0.349564	1	0.158864
K01724	29.9259	30.0349	29.766	30.2422	30.3196	30.4727	30.2535	29.8829	29.8157	29.7421	30.5844	30.1724	30.1842	30.2759	30.393	30.3196	29.9677	30.3303		0.766953	1	0.0517085		0.364741	0.833276	-0.118256		0.26876	1	-0.169964
K01737	21.5685	21.6714	21.2593	20.4375	22.1363	21.1143	20.8876	14	14	14	14	14	14	14	22.1079	22.0691	14	21.2066		0.000345109	0.62	6.2166		0.0776652	0.625717	3.46728		NaN	1	0
K01745	28.9344	28.8415	28.3023	27.9595	28.9923	28.7802	28.7581	28.7958	29.5165	28.9841	28.5898	28.4354	28.4113	28.3367	28.1214	28.0864	28.5646	28.7031		0.375447	1	-0.211614		0.205118	0.731053	0.264428		0.0265697	0.969957	0.476043
K01755	23.6757	23.5045	22.7077	23.1127	23.867	24.1871	23.7286	23.9316	23.9495	21.0493	24.1565	22.9298	23.8858	23.7995	22.821	23.214	23.7895	22.6518		0.687947	1	0.218238		0.64146	0.943637	0.148825		0.898283	1	-0.0694129
K01756	28.189	27.9539	27.7325	28.2935	28.0609	28.4668	28.0762	27.7453	27.9372	27.5682	28.3992	27.9977	27.9372	28.1459	28.1065	28.217	27.9316	28.3196		0.327498	1	0.162129		0.95907	0.996957	0.00647831		0.267051	1	-0.155651
K01757	26.9316	26.9316	26.4057	26.976	27.7645	27.5463	27.2714	27.0609	27.3745	26.5754	27.0914	27.4314	27.3153	27.1984	26.965	26.9203	27.6595	27.5826		0.863951	1	-0.041591		0.460468	0.879466	-0.180911		0.453259	0.998928	-0.13932
K01758	30.7849	30.3724	30.2193	30.1842	30.7211	30.3088	30.341	30.6198	30.6198	30.4032	30.341	30.4032	30.0609	31.0544	29.8579	29.9539	30.1361	30.393		0.850334	1	-0.0228891		0.383466	0.837774	0.189079		0.282137	1	0.211968
K01759	23.8576	23.4676	23.3376	23.3778	23.4041	23.9933	23.2419	22.9916	22.9171	22.6886	22.9024	23.2036	23.9406	23.8764	23.7389	22.7286	22.9951	23.7695		0.00213275	1	0.58213		0.791299	0.961884	0.0648171		0.0448492	0.978667	-0.517313
K01772	23.0409	14	22.343	23.5285	22.632	14	22.4375	22.0393	22.343	14	22.6453	22.7876	23.0542	22.6779	22.5685	22.4751	22.2535	21.4775		0.644717	1	-1.11802		0.217085	0.742159	-2.49371		0.358363	1	-1.3757
K01783	26.632	26.8142	26.1035	26.189	26.8264	26.558	26.3578	26.2188	26.4041	26.8858	26.8974	26.632	26.3324	26.3877	27.0296	26.1253	26.7517	26.9316		0.796512	1	-0.0454613		0.717103	0.958173	-0.072559		0.888535	1	-0.0270977
K01784	25.4738	25.3135	25.5045	26.0609	25.4425	25.6486	25.6757	25.5955	25.7466	24.6486	25.452	25.2317	25.5433	25.5195	25.6971	25.1795	25.3679	25.7024		0.378172	1	0.182281		0.60314	0.931686	0.0723403		0.566488	1	-0.109941
K01785	24.824	24.4551	22.9352	24.5983	23.7796	24.7492	24.7492	24.7543	25.2463	14	25.1332	24.7286	23.1534	24.6811	25.217	24.2463	25.1681	24.3239		0.557215	1	1.12163		0.588058	0.92348	-0.241398		0.477935	0.995693	-1.36303
K01787	22.9006	21.5961	22.5823	23.4041	23.0935	23.7389	23.1795	23.0443	23.0359	22.2214	23.7695	22.2155	21.895	23.3239	23.4425	23.3645	22.7327	22.5869		0.950114	1	-0.0251125		0.990009	0.999733	-0.00503858		0.955099	1	0.0200739
K01796	27.4394	26.506	27.5014	27.9088	26.673	26.9316	27.6595	26.9977	27.019	26.4504	26.9539	26.6458	26.8019	26.0833	27.1015	27.0609	26.726	27.3662		0.47706	1	0.205644		0.313517	0.805176	0.303401		0.700699	1	0.0977567
K01800	30.0084	29.893	29.8711	29.7211	30.5754	30.3828	30.2979	30.2869	29.8711	30.2077	29.5718	29.9677	30.1724	30.393	29.8474	30.2759	30.2647	30.1724		0.821271	1	0.0414413		0.48552	0.891872	-0.112324		0.29484	1	-0.153766
K01802	28.49	28.4032	28.3704	28.6005	28.4862	28.2308	28.6998	28.2077	28.267	28.1065	28.5315	28.4073	28.3787	28.524	28.4862	28.2308	28.1984	28.632		0.574166	1	0.0602169		0.806359	0.962613	0.021835		0.7429	1	-0.0383819
K01803	32.1208	32.1513	32.1604	32.4184	32.0958	32.0705	32.0958	32.0544	32.005	32.2952	32.2048	32.196	31.8645	32.3276	31.8829	32.1392	32.2308	32.1989		0.692798	1	0.027668		0.520996	0.905194	0.0622193		0.708178	1	0.0345513
K01805	21.6453	22.2535	22.2933	21.4726	22.3017	21.8614	23.1301	22.1765	22.8404	14	22.7695	21.3857	22.4041	14	21.4972	23.0691	14	14		0.536926	1	0.920937		0.0699959	0.626871	3.80958		0.248543	1	2.88864
K01807	29.6233	29.8726	29.5014	30.0084	29.5862	29.7565	29.7597	29.1239	28.5646	29.4254	29.6075	29.5128	29.2399	29.2123	29.4492	29.6915	29.4453	29.6915		0.0691765	1	0.392437		0.0415413	0.611492	0.269796		0.545027	1	-0.122641
K01809	22.7735	23.1581	22.6409	23.6757	23.2448	22.7077	23.2961	21.7634	21.5069	21.5498	23.0037	23.417	22.0156	22.6736	23.3101	22.6409	22.019	23.3645		0.16271	1	0.610625		0.241299	0.75762	0.362831		0.587657	1	-0.247794
K01810	29.6578	29.6005	29.8279	30.2647	29.8959	29.6865	29.6441	29.8081	30.0609	29.3807	29.5444	29.6163	29.2714	29.837	29.5808	29.5933	29.5682	29.9259		0.313222	1	0.146455		0.189521	0.726333	0.192762		0.737408	1	0.0463072
K01816	25.1055	24.3307	24.2961	25.4707	24.989	24.867	25.1527	24.9495	24.8191	24.5812	24.6153	25.1984	24.6971	25.0359	24.895	24.9134	25.848	25.5225		0.846296	1	-0.0428178		0.260543	0.77574	-0.308816		0.231596	1	-0.265998
K01823	23.8858	24.0935	23.1079	24.6264	21.7756	21.3752	22.8073	22.0224	23.3778	23.632	23.178	24.1095	22.019	24.3975	21.9672	21.743	23.417	22.4451		0.944365	1	-0.0437959		0.499298	0.892107	0.479238		0.333731	1	0.523034
K01824	27.1312	27.1312	27.6798	27.3324	26.7895	26.038	27.1507	26.5624	27.141	26.3975	26.1488	27.1312	26.4676	27.5165	26.4073	26.239	26.3695	27.0296		0.390803	1	0.261752		0.285122	0.787517	0.345443		0.764219	1	0.083691
K01829	27.524	27.5463	27.6458	28.1015	27.4073	27.6663	27.6931	27.4473	27.6458	26.9539	27.341	27.3745	27.3578	27.5826	27.3153	27.2625	25.8576	27.4154		0.132655	1	0.239264		0.0915354	0.683548	0.516671		0.345994	1	0.277407
K01830	28.1604	28.2399	28.391	27.2891	28.1015	28.5646	27.17	27.5682	27.1507	27.4314	27.8741	27.7195	28.3452	27.6527	27.4314	27.2714	27.6931	27.7517		0.0144885	1	0.638767		0.0946616	0.683549	0.433485		0.309657	1	-0.205282
K01832	30.5664	30.4532	29.3828	30.5109	30.7211	30.1604	30.1361	30.5754	30.4032	30.4727	30.1483	30.5844	30.2759	30.8682	30.1239	29.7973	29.7708	30.393		0.691511	1	-0.0875829		0.723841	0.959879	0.0942748		0.352525	0.999829	0.181858
K01834	30.5664	31.2591	31.8042	30.5573	30.6881	30.8608	30.6964	32.1753	31.5296	30.9677	31.1901	30.846	31.196	31.1783	31.7888	31.4134	31.5109	30.8682		0.374631	1	-0.278209		0.152017	0.704418	-0.36993		0.729156	1	-0.0917203
K01835	30.5844	30.196	30.2308	30.5481	30.1604	30.3196	30.1483	30.341	30.5844	30.7453	30.3303	29.94	29.995	30.3196	29.7178	29.8579	30.8004	30.9259		0.95369	1	-0.00834274		0.753799	0.962057	0.070454		0.74638	1	0.0787967
K01836	25.604	25.5404	25.2535	25.3444	25.1871	25.2463	25.4457	25.1488	25.2317	24.1095	25.7492	25.1757	25.4425	25.1174	25.4105	24.7745	24.8576	24.8142		0.376543	1	0.219167		0.0652363	0.618211	0.29312		0.779923	1	0.0739536
K01847	26.604	25.6513	26.2838	25.945	26.3811	26.1852	26.6458	26.4202	26.7129	26.0995	26.5565	26.3745	26.2732	26.3477	25.8288	26.3959	26.3795	26.425		0.105066	1	-0.293173		0.558488	0.919087	-0.0999476		0.164846	1	0.193225
K01852	26.604	26.521	25.9912	26.9869	26.4583	24.8093	26.0464	25.6757	26.6458	24.9803	25.1253	25.8858	25.0233	26.9977	24.7129	25.1095	26.0793	26.1155		0.238952	1	0.501885		0.26716	0.776714	0.555427		0.904426	1	0.0535425
K01866	24.2961	24.1719	24.3778	24.8528	24.3376	24.4984	24.5105	23.8764	24.0526	24.4425	24.5522	23.867	24.141	24.1946	24.2679	23.9672	23.8191	24.5105		0.234985	1	0.205563		0.0758702	0.629644	0.272389		0.691666	1	0.0668268
K01867	25.895	26.1075	25.6891	26.2463	25.8647	26.0995	25.7568	25.8881	25.9825	25.2463	26.2856	25.6209	25.6181	25.9694	26.1833	25.6348	25.6513	25.7796		0.285516	1	0.186985		0.184058	0.726522	0.177615		0.957341	1	-0.00937049
K01868	26.3324	25.5255	25.5195	26.5754	25.7129	25.792	25.705	25.6375	25.9271	26.3273	25.6971	25.5285	25.4138	25.9203	25.7182	25.417	25.5135	25.5285		0.633164	1	0.105888		0.131473	0.71049	0.324446		0.156288	1	0.218558
K01869	27.6865	27.4234	27.1795	27.5315	27.6458	27.5682	27.4629	27.2714	27.6865	27.2353	27.8142	27.4785	27.4938	27.7895	27.4938	27.3578	27.3578	27.4629		0.906759	1	0.014336		0.896979	0.972381	0.0131795		0.99203	0.999005	-0.00115649
K01870	26.2463	26.0169	26.1391	26.1984	26.5898	25.9977	26.3595	26.1681	26.3595	25.4551	26.4441	26.228	26.1332	26.2679	26.1719	26.0338	25.8312	26.3595		0.870138	1	0.0289485		0.58726	0.923707	0.0650927		0.832668	1	0.0361443
K01872	28.6964	28.509	28.6424	28.6527	28.7031	28.5278	28.4976	28.2714	28.3023	28.9146	28.7357	28.3951	28.3196	28.611	28.6251	28.189	28.5898	28.3494		0.373411	1	0.102441		0.0616228	0.626909	0.174575		0.588205	1	0.072134
K01873	26.6865	26.4536	26.8019	27.1115	26.673	26.9428	27.1214	26.6181	26.6595	26.6998	26.9977	26.7389	26.7895	26.7517	26.8623	26.7129	26.2058	26.8504		0.829906	1	-0.0276709		0.560827	0.920182	0.0827446		0.418072	0.989702	0.110415
K01874	24.6486	23.4676	24.6595	24.604	24.6971	24.4041	24.7796	24.2096	24.5869	24.0772	24.2317	24.7695	24.5696	24.5345	24.4862	24.3101	24.3844	24.9134		0.902769	1	-0.028944		0.585063	0.925068	-0.11956		0.564439	1	-0.0906159
K01875	27.5014	27.2803	26.9088	27.7708	27.6251	27.6458	27.5014	27.0711	27.2803	27.0711	27.509	27.2077	27.3153	27.2714	27.4862	26.8974	27.0914	27.2077		0.257851	1	0.181927		0.141268	0.703445	0.243813		0.602194	1	0.0618855
K01880	28.4234	28.4073	27.8504	28.391	28.2262	28.0609	28.0084	27.8799	27.9088	27.9814	28.203	27.6663	27.8858	27.9814	28.1115	27.8203	27.8974	27.8203		0.0370941	1	0.285217		0.0150218	0.665405	0.307094		0.802249	1	0.0218767
K01881	17.8667	14	14	14	14	14	14	18.9488	18.3752	14	19.1898	17.3581	14	14	17.6523	14	14	14		0.0740018	1	-2.3342		NaN	1	0		0.0664434	0.968452	2.36993
K01883	24.5225	24.3239	24.002	25.1449	24.9134	24.895	24.7389	24.604	24.6486	24.0359	24.867	24.1642	24.7543	24.6153	24.2021	24.2821	24.4425	24.4425		0.587821	1	0.123852		0.381747	0.835612	0.177162		0.744864	1	0.0533091
K01885	29.7178	29.4551	29.6216	30.0084	29.9259	29.5184	29.7129	29.2692	29.4571	29.4194	29.8726	29.611	29.4532	29.6544	29.4413	29.4032	29.267	29.3828		0.26238	1	0.150828		0.02507	0.600914	0.27423		0.259063	1	0.123401
K01886	27.5463	27.1015	26.6595	27.3578	27.5609	27.2445	27.0296	26.9088	27.2979	26.7517	27.611	26.7895	27.3153	27.4707	27.189	26.9203	27.1795	26.8504		0.372483	1	0.180298		0.599283	0.928501	0.0908883		0.602014	1	-0.0894095
K01887	26.976	27.4234	26.9869	27.4154	27.6998	27.604	27.2445	27.4473	27.3828	27.2535	27.6998	26.673	27.5014	27.4154	27.0914	26.7517	27.3066	27.5165		0.726432	1	0.0674308		0.627191	0.938874	0.0870387		0.917501	1	0.0196079
K01889	25.4892	25.6181	25.417	25.6375	25.7338	25.5983	25.3578	24.9361	25.4105	25.2607	25.8069	25.1253	25.5725	25.4105	25.6891	25.0062	25.5955	25.2926		0.0660046	1	0.266098		0.198111	0.732537	0.15456		0.496371	1	-0.111538
K01890	26.976	26.6595	26.1253	26.8974	26.9428	26.6595	26.726	26.0464	26.5359	26.6595	27.1115	26.4441	26.673	26.726	26.604	25.8019	26.7645	26.5478		0.539533	1	0.122847		0.354598	0.823745	0.190546		0.748347	1	0.0676991
K01892	26.5195	26.2535	26.2517	25.772	26.6865	26.4154	26.3049	26.217	26.204	26.8858	26.3712	26.604	26.275	25.9738	26.4362	25.918	26.1115	26.1135		0.510142	1	-0.114693		0.262255	0.777695	0.178455		0.0534106	0.95396	0.293148
K01893	27.7389	27.611	27.632	27.9484	27.5463	27.4073	27.7581	27.2445	27.7453	26.6181	27.6663	27.3578	27.2891	27.8858	27.217	27.2445	27.0401	27.5682		0.227369	1	0.248973		0.0883232	0.668361	0.273224		0.913315	1	0.0242513
K01895	27.9923	27.4314	26.632	28.1459	27.524	26.8858	27.3662	26.7645	27.17	28.1795	26.9316	27.2625	27.2625	27.9088	27.5969	26.6998	28.7739	27.7129		0.631254	1	0.156197		0.561017	0.919033	-0.223913		0.2986	1	-0.38011
K01896	22.7574	21.7389	21.1395	23.7182	22.7876	23.2006	23.7077	23.9406	23.7895	22.3962	23.5045	22.8651	23.3511	23.2021	22.7836	22.9316	22.6628	23.1015		0.109218	1	-0.810258		0.291948	0.793896	-0.44842		0.208815	1	0.361838
K01897	28.3066	27.8264	27.2077	28.267	28.7517	27.5463	28.1065	27.8324	27.5826	28.2216	27.7895	28.0243	27.7958	27.6389	28.1937	27.7129	28.2803	28.5862		0.820538	1	0.0581093		0.859327	0.9726	-0.0503508		0.562171	1	-0.10846
K01900	29.0427	28.4274	28.726	29.0557	29.3239	29.1115	29.3023	29.2193	29.4492	29.0813	29.6005	29.0349	28.9814	28.8324	28.9031	28.1263	29.1866	29.1214		0.0603284	1	-0.333372		0.669715	0.947094	0.0893141		0.0402328	0.979	0.422687
K01907	27.3745	27.8081	26.3273	28.1459	27.1795	26.2785	26.8974	25.9803	26.3427	27.8682	26.2002	27.5389	26.5898	27.8203	27.4154	25.7895	29.6372	27.8385		0.408122	1	0.381026		0.605458	0.93298	-0.329477		0.277504	1	-0.710503
K01915	21.9459	21.9098	22.8689	23.1976	22.4092	23.4298	21.502	21.6364	20.5545	23.1426	22.9189	23.2214	23.0309	22.5662	23.9584	22.265	22.5938	21.7796		0.389987	1	0.464238		0.860788	0.972009	-0.0720758		0.343077	1	-0.536314
K01922	21.3699	22.1426	21.9951	22.5117	21.7955	21.6714	21.8987	21.3321	21.2707	14	21.9495	22.2125	21.1765	21.7056	22.5117	22.0821	22.2736	22.2621		0.28705	1	1.47043		0.739138	0.963578	-0.0875654		0.262665	1	-1.558
K01930	24.0443	24.6264	24.1946	24.002	24.1719	23.9316	24.141	24.2096	23.6757	23.141	24.5638	24.3578	23.7695	24.3101	24.0772	23.5983	23.867	24.3712		0.546241	1	0.146956		0.336652	0.824688	0.162891		0.949737	1	0.0159356
K01937	22.8034	21.2707	19.5204	19.3836	22.7327	22.7244	22.0559	22.8249	22.4015	22.9601	22.5189	14	22.9225	22.6606	22.4425	22.3239	23.0409	20.6453		0.863083	1	0.278987		0.24241	0.757936	-0.933406		0.430294	0.992116	-1.21239
K01939	28.2803	28.003	27.4862	27.141	28.5315	27.9705	27.632	28.0609	28.0762	28.6697	28.2399	27.019	27.9705	27.976	28.1065	28.0609	28.3239	27.9088		0.881613	1	-0.0475353		0.490036	0.891096	-0.155676		0.660039	1	-0.108141
K01940	28.3196	26.574	27.2979	27.2625	27.9203	27.6181	27.8741	27.1214	28.1361	28.1164	27.7453	27.5014	28.0864	27.4473	28.1842	28.459	28.3367	28.1652		0.412487	1	-0.250428		0.0565759	0.627429	-0.614427		0.120189	1	-0.364
K01946	31.3088	29.8697	29.3578	30.2979	31.4334	31.1842	30.4032	30.1483	30.4629	30.1115	30.5481	30.947	30.5296	30.4032	30.3828	30.0737	32.2563	31.13		0.717974	1	0.138456		0.654478	0.94747	-0.220638		0.325946	1	-0.359094
K01950	24.0443	23.0999	22.9116	23.2302	24.0772	24.5165	24.4362	24.6757	24.2243	22.2448	23.8576	23.2081	23.8858	23.6431	24.3645	23.6431	23.7695	23.7492		0.784859	1	-0.127827		0.511203	0.901776	-0.195894		0.86382	1	-0.0680676
K01951	21.4825	22.4626	22.7307	21.0756	14	21.5731	21.9742	21.343	21.4726	14	21.6757	22.5475	21.4324	14	22.4221	21.1015	21.2877	23.0309		0.978423	1	0.051919		0.996583	1	0.0083189		0.981938	1	-0.0436001
K01952	29.57	29.5718	29.3704	29.9814	29.196	29.6764	29.4294	29.3473	29.726	29.3346	29.4957	29.6544	29.5333	29.3807	29.0864	28.8324	29.4727	29.6163		0.632272	1	0.063103		0.17428	0.719717	0.240692		0.231561	1	0.177589
K01953	25.4425	25.4488	24.5404	26.3239	24.5345	25.1449	25.9803	24.9043	25.5285	25.1565	25.5225	25.0484	23.895	24.6649	25.1565	25.0526	24.9043	25.4583		0.719584	1	-0.117596		0.300563	0.797504	0.3839		0.0963183	1	0.501497
K01958	33.6307	32.9763	32.8992	33.3169	33.1177	33.5296	33.2897	33.1513	33.6198	33.6839	33.4943	33.1361	32.8062	32.8252	32.6798	32.4234	33.1709	33.212		0.354663	1	-0.150808		0.0460857	0.60794	0.392141		0.00588742	0.9068	0.542949
K01965	23.7182	25.5195	21.9847	23.4923	23.9134	24.1871	23.2535	23.9134	24.4041	23.4298	24.1719	23.1749	23.654	23.5404	23.3239	23.7492	23.7492	23.8093		0.881763	1	0.0779238		0.734033	0.962538	0.164859		0.70284	1	0.0869357
K01966	27.3828	26.417	26.6595	27.2803	27.1984	27.3662	26.9539	27.1507	27.5754	26.8142	27.2535	27.0401	27.1115	26.9316	26.7645	27.3992	27.141	27.4073		0.694339	1	-0.0806306		0.710534	0.956194	-0.0751479		0.971575	1	0.00548267
K01968	25.7024	25.1946	25.1174	25.3679	25.2463	26.4441	25.7155	26.329	25.7568	25.7645	26.433	25.7363	25.5492	25.7568	25.0062	25.6513	25.2243	25.3477		0.100298	1	-0.44376		0.710828	0.955298	0.0894976		0.0133271	1	0.533257
K01969	25.0772	24.654	25.1449	25.341	26.1604	25.902	25.0935	26.2114	25.7821	24.0935	25.7234	25.5105	25.002	25.6348	25.8019	26.1273	24.8336	25.0484		0.953744	1	-0.0224628		0.929851	0.984684	-0.0280921		0.988107	1	-0.00562922
K02105	26.275	25.7155	25.9955	25.3645	26.0254	26.1015	26.2553	25.6622	26.2679	25.4041	26.7645	26.1795	26.0464	26.2262	25.8788	25.9539	26.1391	26.0772		0.476867	1	-0.175989		0.344822	0.824919	-0.140688		0.866336	1	0.0353018
K02125	27.2445	26.9428	26.9977	27.2535	27.1604	27.3992	27.3239	27.4785	27.2979	27.5682	27.3745	27.3745	27.0505	27.2714	27.1214	27.2803	27.3324	27.4154		0.0155634	1	-0.236582		0.39652	0.842729	-0.0789146		0.0458953	0.980337	0.157668
K02126	24.8142	24.5522	24.5696	25.2058	24.9043	25.3578	25.1946	25.275	25.2207	24.6703	25.0732	24.7945	24.7645	24.6431	25.1371	25.0975	25.1253	25.5315		0.433499	1	-0.137388		0.440619	0.871625	-0.149168		0.944063	1	-0.0117798
K02127	29.7227	29.2602	29.49	29.8188	29.6407	29.837	29.7676	29.8974	29.7581	29.6093	29.5754	29.5969	29.4785	29.5591	29.4551	29.6005	29.7818	29.9539		0.501465	1	-0.0725571		0.935681	0.984977	-0.00991313		0.522663	1	0.062644
K02129	27.3578	27.2535	26.9428	27.5014	27.3239	27.5389	27.5898	27.6389	27.604	27.391	27.5014	27.1115	27.3239	27.4154	26.673	27.2445	27.5463	27.632		0.227752	1	-0.153045		0.934327	0.985025	0.0138823		0.324144	1	0.166927
K02130	27.8799	27.4473	27.3494	27.8385	27.7771	27.8799	27.9146	28.0864	27.8504	28.0609	27.7064	27.7958	27.673	27.6663	27.5014	27.6595	27.976	28.1164		0.0987325	1	-0.207044		0.613821	0.935133	-0.0700925		0.250689	1	0.136951
K02131	28.9088	28.1937	28.8653	29.3745	28.726	28.8234	28.9923	28.9512	29.1913	29.2714	28.9117	28.9287	29.0375	28.7833	28.9484	28.805	28.7096	28.9287		0.205377	1	-0.225832		0.749007	0.963081	-0.0534932		0.0558732	0.959923	0.172338
K02132	32.9746	32.4919	32.5844	32.881	32.8385	33.0398	33.0034	33.1664	33.0911	33.0785	32.8755	32.8719	32.7474	32.8865	32.7494	32.8234	33.0101	33.1361		0.0628776	1	-0.212766		0.426444	0.865403	-0.0904287		0.157553	1	0.122337
K02133	32.7946	32.3568	32.2814	32.6964	32.5777	32.7573	32.9417	33.0365	32.9848	32.4654	32.8553	32.6692	32.6088	32.7453	32.4847	32.7692	32.81	32.9382		0.0751564	1	-0.248121		0.202361	0.734905	-0.148689		0.388349	0.998826	0.099432
K02134	27.1115	26.6181	27.1604	27.4234	27.3662	27.0505	26.976	27.611	27.6931	26.4614	27.4073	26.8385	26.9203	26.7645	26.9316	27.0813	27.0401	27.2077		0.855782	1	-0.0428699		0.347708	0.820612	0.13078		0.422164	0.994408	0.17365
K02135	27.0296	26.4551	26.6458	26.8504	26.7895	26.7389	27.019	26.53	26.673	26.9539	26.7129	26.8858	26.6595	26.7389	26.3307	26.4314	26.6865	26.9869		0.696332	1	-0.0442066		0.384344	0.837136	0.112596		0.228043	1	0.156802
K02136	29.5627	29.1628	29.1507	29.3346	29.7911	29.673	29.7755	29.7911	29.6898	29.4823	29.5844	29.537	29.461	29.4707	29.4413	29.5259	29.5014	29.7211		0.136384	1	-0.197528		0.54207	0.916308	-0.0744158		0.0964216	1	0.123112
K02137	29.3044	28.8474	28.8504	29.2399	29.2376	29.5536	29.5033	29.6865	29.5165	29.2714	29.3578	29.2239	29.2625	29.3515	29.1164	29.2535	29.5184	29.6713		0.085283	1	-0.25433		0.20274	0.733472	-0.190039		0.566904	1	0.0642904
K02138	29.8564	29.4234	29.6128	30.1724	29.8279	30.0084	30.099	30.2308	30.1115	29.9259	29.9677	29.995	29.8974	29.9814	29.6814	29.9814	29.8112	30.1724		0.0733539	1	-0.238103		0.440046	0.872834	-0.10398		0.135248	1	0.134123
K02140	28.0965	27.6998	27.7129	28.3828	27.8324	28.1459	28.5933	28.391	28.2891	28.0609	28.0813	28.3066	28.1842	28.2803	27.8974	28.1507	28.1842	28.4629		0.0496276	1	-0.308664		0.141818	0.700949	-0.214924		0.417349	0.992197	0.0937398
K02144	18.4696	17.4496	22.3294	22.9079	14	23.3239	23.0559	14	18.9601	14	20.2877	22.5333	20.3962	14	21.0292	20.3538	18.6168	22.8858		0.682682	1	0.940565		0.921003	0.980682	0.199764		0.72601	1	-0.740801
K02145	27.217	26.7895	26.6181	27.2445	27.4154	27.2077	27.17	27.1214	27.2979	26.2517	27.4314	26.9869	27.189	27.2625	27.019	26.965	27.141	27.019		0.857932	1	0.0388171		0.900304	0.973437	-0.0172338		0.757367	1	-0.0560509
K02146	23.6971	20.7796	21.5356	14	23.2317	23.4676	22.8461	23.5983	21.4825	22.5045	23.2679	22.391	23.5754	23.4425	22.9548	20.1581	24.1946	21.6453		0.331468	1	-1.5631		0.363389	0.832835	-1.54318		0.977268	1	0.0199194
K02147	27.0296	26.8741	26.8264	27.0711	26.8504	27.0711	27.189	26.8019	26.9428	26.1565	27.2979	27.1015	27.1795	27.341	27.019	26.6998	26.4504	26.9088		0.828121	1	0.0388552		0.885463	0.974156	0.0207052		0.933936	1	-0.01815
K02149	22.4701	22.4015	22.417	22.7077	22.417	22.7715	22.5213	22.5117	22.9423	14	22.7594	22.5404	22.6231	22.976	22.7119	22.6231	23.0292	23.0139		0.383316	1	1.31827		0.0172902	0.645636	-0.298734		0.289734	1	-1.617
K02150	24.2821	24.4105	24.3101	25.0401	24.7995	24.3645	24.6375	24.2821	24.3239	23.6209	24.4425	24.5869	24.3031	24.4551	23.9933	24.2961	24.1946	24.5754		0.292089	1	0.218826		0.157667	0.702527	0.2315		0.94254	1	0.0126746
K02152	26.3762	26.0894	26.3695	26.5359	26.3629	26.3187	26.317	26.2133	26.2445	25.4614	26.2372	26.3943	26.346	26.2961	25.9869	25.7846	25.9847	26.2077		0.22087	1	0.197513		0.0471165	0.583352	0.24111		0.797158	1	0.0435972
K02154	14	21.8152	22.2302	22.3294	22.6006	22.8727	23.3511	22.6714	21.7013	21.5685	22.4825	22.5708	23.1426	23.6865	22.5069	22.5498	23.4041	20.9024		0.344802	1	-1.41626		0.265053	0.780194	-1.72402		0.542536	1	-0.307764
K02155	21.6276	21.5638	21.3266	14	22.4451	21.3699	14	21.4425	21.0426	14	21.2361	21.2419	21.1642	21.2066	21.1581	19.9882	21.502	22.0951		0.452607	1	1.56164		0.559102	0.91865	-0.796864		0.15979	1	-2.3585
K02163	24.019	23.4923	23.2463	23.1332	24.002	23.6209	23.6431	23.8764	23.8576	22.1795	24.0609	23.1795	23.7594	23.7077	23.417	23.8764	23.6649	22.7451		0.719455	1	0.119451		0.805983	0.962818	0.0571852		0.854736	1	-0.0622657
K02177	24.4105	24.1565	23.5045	24.3712	24.7796	24.2679	24.391	24.4676	24.2961	23.7695	24.654	24.2679	24.5165	24.3778	24.1015	24.2463	24.6153	24.2535		0.783803	1	-0.0593367		0.595241	0.928402	-0.103456		0.766038	1	-0.0441192
K02180	24.1332	23.5983	23.8093	24.1565	24.1795	23.8385	23.9933	23.48	23.7695	20.9951	23.9316	24.0772	23.7077	23.5404	23.7594	23.7182	23.3376	23.8288		0.268414	1	0.578097		0.031905	0.583011	0.303893		0.587415	1	-0.274204
K02183	29.8814	29.6198	29.7325	29.6407	29.7755	29.7708	29.9259	29.5426	29.7927	29.6713	29.6865	29.8355	29.4433	29.5278	29.651	29.6492	29.6475	29.94		0.935726	1	-0.00563844		0.264242	0.778494	0.0936314		0.287701	1	0.0992699
K02187	24.0772	24.824	22.3592	23.9043	24.3844	23.7995	22.7935	23.7077	23.867	24.0275	23.7594	23.1504	23.9672	24.1946	24.0359	22.4501	23.895	22.8519		0.406522	1	0.340513		0.488269	0.890145	0.325637		0.967353	1	-0.0148754
K02207	22.4972	20.7634	14	19.9316	22.0325	22.2593	21.5592	21.8802	21.8073	21.5869	21.1143	21.8689	21.7348	19.4211	14	14	23.7182	21.5823		0.316814	1	-1.3888		0.597284	0.926095	1.17126		0.163608	1	2.56006
K02209	22.4067	21.3857	22.1765	22.0426	22.9189	21.2989	21.6231	22.5427	21.7995	22.5869	21.7756	21.8269	21.6186	20.8576	21.2535	21.6453	22.3376	21.2419		0.968327	1	0.0124385		0.124541	0.718284	0.545809		0.0757089	1	0.533371
K02210	20.714	19.2302	19.503	19.9316	21.3752	19.8113	20.0559	20.895	20.5261	14	19.8081	19.0899	19.5011	19.4736	19.6697	19.4496	20.6971	19.9742		0.367854	1	1.03169		0.451486	0.877737	0.299997		0.506559	1	-0.731691
K02256	22.3266	23.2535	22.9637	22.6779	23.9316	24.2535	23.6649	23.7182	24.8093	20.1332	24.2021	22.0088	23.5983	20.714	22.9812	24.002	21.9882	24.4362		0.853441	1	0.145039		0.671094	0.947141	0.281157		0.883247	1	0.136118
K02261	28.1361	28.0965	27.8019	28.2123	28.3536	28.267	28.3951	28.6764	28.5278	28.0296	28.362	27.9316	28.1015	28.2625	27.9372	28.2625	28.1312	28.4274		0.240605	1	-0.175827		0.691858	0.954108	-0.0424738		0.349924	1	0.133353
K02262	21.7876	21.9352	22.44	21.4626	22.9968	22.5213	21.4576	21.8461	21.6453	22.0459	22.0224	21.7307	21.7182	21.1015	22.265	14	21.4375	21.9495		0.137709	1	0.399241		0.205361	0.730638	1.77865		0.312252	1	1.37941
K02263	28.4354	27.9705	28.249	28.7292	28.6075	28.4551	28.4629	28.6251	28.4551	28.55	28.203	28.509	28.258	28.5426	28.1312	28.341	28.2625	28.6355		0.642129	1	-0.059728		0.739832	0.96373	0.0460002		0.303712	1	0.105728
K02264	28.9512	28.6798	28.7517	29.0296	29.114	29.1676	29.2803	29.2216	29.0711	29.196	28.8974	29.0401	29.0322	29.1312	28.8682	29.0813	28.9287	29.3704		0.118478	1	-0.168774		0.293055	0.796407	-0.119715		0.607156	1	0.0490595
K02265	28.1652	27.9259	27.9539	28.6798	28.3324	28.0401	28.3745	28.3023	28.5609	27.8916	28.267	28.189	28.1507	28.4473	27.8264	28.1556	27.7581	28.3109		0.594112	1	-0.0813052		0.651035	0.94483	0.0747201		0.298887	1	0.156025
K02266	25.4923	24.6486	24.0854	25.7568	25.7543	24.7182	25.3712	26.0547	25.6068	24.3511	25.2096	24.0359	25.3511	25.5725	24.275	24.4298	25.7594	24.2096		0.946624	1	-0.0289507		0.729852	0.964764	0.143024		0.694371	1	0.171975
K02267	28.4154	28.189	28.1842	28.3282	28.611	28.2077	28.6075	28.3536	28.5463	28.5278	28.5203	28.805	28.5969	28.8564	28.1459	28.3023	28.2308	28.5646		0.0263522	1	-0.2375		0.350842	0.821621	-0.12688		0.397516	1	0.11062
K02268	28.0137	27.7129	28.1459	28.1065	28.3109	28.1842	28.5609	28.3324	28.2847	28.2714	28.17	28.632	28.0243	28.3066	27.9316	28.1263	27.9977	28.2714		0.0238555	1	-0.296213		0.774711	0.963867	-0.0306158		0.0205279	1	0.265597
K02270	25.8904	25.9428	25.8997	26.6595	25.9847	26.0955	26.726	26.4969	26.5075	25.8142	26.204	26.1371	25.7363	26.1642	25.8361	25.848	26.1871	26.2696		0.218722	1	-0.235519		0.644935	0.941689	0.0718552		0.0870566	0.988982	0.307375
K02271	24.1946	25.3101	24.2535	23.6096	25.5783	24.3307	23.9847	24.141	23.9134	25.4892	24.1871	24.7182	24.0443	24.0526	24.1795	24.6264	23.8764	24.239		0.72685	1	0.140548		0.269493	0.778469	0.376441		0.39765	1	0.235893
K02272	23.1916	23.6757	23.48	23.7995	23.8191	24.3511	24.3239	23.7695	23.7286	23.632	23.8385	23.3511	24.1253	24.1871	23.5754	23.3101	23.6649	24.0275		0.796026	1	-0.0544265		0.664062	0.947676	-0.0955553		0.835883	1	-0.0411288
K02310	14	20.343	19.1282	21.5261	14	20.0426	18.9171	14	21.3211	14	14	20.1946	20.3857	14	21.002	20.7634	21.417	14		0.585741	1	1.10118		0.836746	0.968659	-0.421376		0.470146	0.997321	-1.52256
K02330	21.4825	20.0426	19.4815	21.1765	21.1332	21.5356	21.2361	20.9243	21.2419	14	21.5356	20.6628	20.1825	21.2125	20.3538	21.3538	21.1015	20.1825		0.497059	1	0.875189		0.854219	0.973415	0.0775286		0.5259	1	-0.79766
K02353	21.0691	20.5069	21.1143	19.8742	21.5069	21.2243	20.4476	21.3045	20.4576	21.1079	20.4972	20.8727	14	20.5261	20.417	20.9171	14	20.6453		0.729598	1	0.101358		0.11308	0.714053	2.46503		0.123834	1	2.36367
K02357	24.4676	23.654	24.1253	24.5869	23.8093	24.7645	24.8904	25.141	24.9803	23.7695	24.6703	24.8764	23.9225	23.8385	24.867	24.4676	25.1015	25.1055		0.102048	1	-0.486725		0.309367	0.802558	-0.315823		0.589787	1	0.170902
K02358	25.4984	25.6568	26.0955	26.0233	26.7129	25.3031	25.797	25.4008	25.9111	26.1565	26.2096	26.1095	25.5315	25.2535	25.5225	25.7771	25.9694	25.8409		0.842947	1	-0.0490936		0.342177	0.824055	0.232521		0.115701	1	0.281614
K02374	22.7756	22.1916	22.9079	21.7836	23.2679	22.4476	22.8595	21.9495	21.7056	24.1946	20.3538	25.0401	22.3184	22.502	24.5404	23.7594	14	23.848		0.872023	1	-0.121489		0.65968	0.948908	0.73431		0.635471	1	0.855799
K02377	25.8741	25.9517	25.7995	25.2891	25.8694	26.1623	25.6757	25.9383	25.7234	25.8694	25.8069	25.5926	25.6068	25.8623	26.0874	25.5955	25.9955	26.3811		0.671494	1	0.0566285		0.582243	0.926698	-0.0970939		0.276516	1	-0.153722
K02427	23.7182	22.2535	24.8191	24.0935	22.1015	23.3101	24.391	22.7119	24.7945	14	25.792	26.217	26.3427	26.4041	22.7223	25.0062	14	24.1253		0.839416	1	0.398231		0.887971	0.973581	0.282524		0.966254	1	-0.115706
K02431	29.1628	28.3452	28.3066	28.6216	28.5609	28.3662	28.976	28.632	28.9595	27.1312	28.5609	28.7129	28.7645	28.4234	27.9977	28.141	28.6216	28.9372		0.83809	1	0.0651239		0.695869	0.954684	0.0796607		0.964465	1	0.0145369
K02437	27.6181	26.7771	27.3153	26.8142	27.604	27.4707	27.2262	27.3239	27.5536	27.2535	27.391	27.5463	27.3239	27.4707	26.8385	27.0813	27.391	27.3745		0.501056	1	-0.115856		0.915882	0.981929	0.0199054		0.26012	1	0.135762
K02449	25.5551	25.0105	25.0567	24.9672	25.8093	25.6784	25.1871	25.7466	25.4583	25.6784	25.7389	24.9716	25.1719	25.0062	25.0148	25.4073	25.3612	25.2133		0.57517	1	-0.117273		0.392556	0.843984	0.150431		0.101765	1	0.267705
K02503	28.0243	27.524	27.3992	27.9484	27.5536	27.726	27.8203	27.509	27.8974	27.391	28.0965	27.7453	27.8081	27.7453	27.8385	27.673	27.524	28.189		0.753275	1	-0.0473299		0.478679	0.892427	-0.100401		0.711021	1	-0.0530707
K02516	23.3239	23.0641	22.7995	23.2463	23.5045	23.4298	22.7695	23.3376	22.9171	22.7182	23.3645	23.0789	23.1158	22.7533	23.2821	23.2821	23.3376	23.3645		0.233338	1	0.197055		0.78993	0.963299	0.0387818		0.308273	1	-0.158273
K02542	22.0122	21.4476	22.0426	20.4676	23.3645	21.002	20.2419	22.6186	21.7675	23.1395	21.5356	21.3484	21.4067	20.3321	21.0821	21.4726	21.5685	20.8651		0.930083	1	-0.0525036		0.21338	0.7363	0.60157		0.182624	1	0.654073
K02576	29.55	29.5071	29.3494	29.8249	29.4234	29.3599	29.7292	29.3066	29.4433	29.2123	29.6268	29.5033	29.5969	29.6146	29.1842	28.8081	29.1819	29.3473		0.769577	1	0.0321808		0.166286	0.715878	0.213622		0.244069	1	0.181442
K02649	22.5522	24.8044	14	14	24.7895	24.9847	22.8132	25.4923	25.3066	24.6757	25.604	14	25.5812	25.5551	23.1031	23.4041	25.1449	24.0526		0.475735	1	-2.12684		0.13791	0.701389	-3.61836		0.450444	1	-1.49151
K02677	25.2499	24.5522	25.3204	25.1488	24.8385	25.1527	25.2021	24.8858	24.7846	24.7286	25.3844	25.4769	24.5638	25.1681	24.824	24.8288	25.2679	25.2207		0.854391	1	-0.0333236		0.7034	0.955838	0.0648721		0.585328	1	0.0981957
K02725	28.8534	28.7864	28.4032	28.6355	28.976	29.027	28.9146	28.611	28.6831	28.4314	28.9567	28.7162	28.7988	28.9732	28.7453	28.5682	28.6355	28.8142		0.629966	1	0.0614068		0.830753	0.966751	0.0243648		0.715497	1	-0.037042
K02726	27.9869	27.9595	27.7645	28.1507	28.0762	28.0711	28.1507	27.8081	27.8741	27.1984	28.2262	27.8264	27.7958	28.0296	28.0711	27.8142	27.7771	28.0711		0.352623	1	0.154172		0.374577	0.834744	0.0750004		0.630524	1	-0.0791715
K02727	28.1604	28.258	28.0349	28.3745	28.4154	28.2979	28.2891	27.7129	27.8324	28.0084	28.3153	28.3282	28.066	28.2077	28.1459	27.976	28.0349	28.003		0.186608	1	0.175786		0.0216825	0.649643	0.184601		0.940736	1	0.00881481
K02728	27.965	27.8081	27.9031	28.1604	28.0137	28.1263	28.2445	27.7453	27.7708	27.5826	28.0965	27.8324	27.8081	28.0609	27.976	27.7895	27.7771	28.0914		0.32715	1	0.117419		0.346421	0.822128	0.0789452		0.746694	1	-0.0384741
K02729	28.3828	28.0296	28.3452	28.4354	28.2445	28.3951	28.6075	28.0243	28.2123	27.8019	28.4394	28.3196	28.1747	28.391	28.3578	28.1263	28.0762	28.3578		0.604505	1	0.0712401		0.499821	0.892355	0.0580918		0.922002	1	-0.0131483
K02730	28.4707	28.2262	28.2759	28.003	28.4551	28.459	28.3066	27.9539	28.1015	27.9372	28.5682	28.3239	28.17	28.3324	28.2625	28.1263	28.3239	28.1795		0.375558	1	0.116446		0.345487	0.824506	0.0825618		0.756408	1	-0.033884
K02731	28.6285	28.8415	28.726	28.8264	28.6285	28.726	28.7613	28.3153	28.3704	27.9705	28.6629	28.5278	28.4314	28.7227	28.611	28.4433	28.3367	28.6458		0.0357964	1	0.294805		0.020191	0.67304	0.197642		0.474554	0.995389	-0.0971632
K02732	28.1984	28.1015	28.0711	27.7389	27.8916	28.0453	28.1214	27.8974	27.6458	27.3662	27.9203	27.5754	28.0711	28.066	28.0864	27.611	27.673	28.0762		0.081505	1	0.25339		0.513026	0.902097	0.0771608		0.251579	1	-0.176229
K02733	20.68	22.8519	22.58	22.5309	23.4923	21.9847	23.0983	21.1886	21.6141	14	23.1095	23.2961	22.3645	22.4118	21.9707	22.2243	19.9882	14		0.407635	1	1.30219		0.215452	0.740808	1.86003		0.784501	1	0.557844
K02734	27.2262	27.4862	26.9539	26.8385	27.611	27.5754	27.141	27.141	27.0914	26.9316	27.5165	27.0711	27.1984	27.2445	27.5389	27.141	27.2535	27.1795		0.415196	1	0.133085		0.880759	0.9752	0.0225824		0.290701	1	-0.110503
K02735	27.5826	27.4629	27.189	27.2714	27.5315	27.7325	27.5165	27.2979	27.391	26.2188	27.5969	27.3153	27.4862	27.6251	27.5315	27.1312	27.391	27.4938		0.307368	1	0.238913		0.867005	0.970366	0.0185248		0.335274	1	-0.220388
K02736	27.0296	27.0296	26.8264	27.3992	27.3745	27.0296	26.9977	26.8264	26.8142	26.1507	27.1015	26.8019	26.7389	26.9428	26.8974	26.632	26.5551	26.8858		0.069473	1	0.332742		0.0128671	0.778222	0.33949		0.965028	1	0.0067482
K02737	28.0965	28.0505	27.9372	27.8385	28.1459	28.2803	27.9203	27.8081	27.611	27.9977	27.8385	27.604	27.4473	27.5315	28.0711	27.726	28.2353	27.9977		0.0169052	1	0.261554		0.150854	0.703072	0.223327		0.796662	1	-0.0382268
K02738	26.976	26.9869	27.0401	26.5255	27.217	26.9977	26.8019	26.506	26.7389	26.8019	27.0914	26.9539	26.8019	26.8019	27.0401	26.8504	26.8142	26.7645		0.280272	1	0.141486		0.299785	0.799402	0.111666		0.749003	1	-0.0298198
K02739	26.5898	26.2696	26.0547	25.9361	26.6181	26.3187	25.9606	26.1371	25.9361	25.8576	26.3545	26.3359	26.0212	26.2408	26.228	26.1623	26.0062	26.1115		0.18785	1	0.200878		0.187	0.723861	0.169485		0.750723	1	-0.0313927
K02833	24.2607	24.217	24.3376	24.4234	24.4362	24.4551	24.2463	24.1642	24.239	24.7543	24.2679	24.4041	24.3645	24.4041	24.2679	24.0854	24.3239	24.4362		0.927284	1	0.00904433		0.543473	0.915696	0.0413459		0.757469	1	0.0323016
K02835	23.4551	23.7796	14	14	23.867	23.8191	22.1976	23.7695	22.9061	23.9406	23.6649	14	23.5754	23.48	22.7492	22.3129	23.7286	23.0935		0.636572	1	-1.25965		0.224963	0.746536	-2.66978		0.39534	0.999257	-1.41014
K02838	22.5285	21.7013	21.5498	22.8423	21.9566	22.5333	21.4476	22.9495	21.7715	22.9006	22.2273	22.1856	21.9243	22.3239	22.3725	22.3831	22.4825	21.953		0.852809	1	-0.0617034		0.820448	0.965377	-0.0545934		0.978968	1	0.00710996
K02865	30.0217	30.0864	29.8974	29.94	30.0609	30.0217	30.1842	29.9259	29.846	29.995	29.9539	29.726	29.94	29.9539	29.8355	29.4957	30.0217	29.995		0.361828	1	0.0661589		0.155173	0.70213	0.131034		0.537343	1	0.0648746
K02866	30.5109	30.5664	30.3088	30.7129	30.7692	30.4334	30.6022	30.2869	30.3088	30.6458	30.5014	30.2422	30.4433	30.3828	30.2193	29.94	30.2193	30.3088		0.261347	1	0.119038		0.0143448	0.73575	0.298023		0.107866	1	0.178985
K02868	29.6578	29.6865	29.3217	29.3153	29.7113	29.579	29.5646	29.2913	29.3324	29.6233	29.4649	29.249	29.5352	29.391	29.2825	29.0583	29.4571	29.3745		0.22851	1	0.124341		0.0798892	0.628397	0.195499		0.458438	1	0.0711578
K02870	29.5278	29.7227	29.3971	29.7064	29.5555	29.6458	29.4976	29.5987	29.6146	29.3239	29.6475	28.9231	29.6181	29.4804	29.1771	28.9316	29.5536	29.4453		0.229492	1	0.158312		0.0862366	0.66125	0.224863		0.677653	1	0.0665515
K02872	29.7739	29.6948	29.3303	29.6268	29.6198	29.5772	29.7211	29.5627	29.6848	29.4413	29.6798	29.2714	29.8415	29.8279	29.1676	28.9287	29.747	29.5609		0.653584	1	0.043616		0.595929	0.92666	0.0915473		0.785049	1	0.0479314
K02873	30.4727	30.4532	30.196	30.7373	30.5933	30.2869	30.5014	30.1604	30.2979	30.5014	30.5844	30.341	30.4727	30.3724	30.1361	29.9539	30.196	30.0217		0.581765	1	0.0588207		0.0438376	0.612864	0.264426		0.076854	1	0.205605
K02875	31.4083	31.9045	32.4408	31.5481	30.5296	31.0017	31.7088	32.0576	31.8792	32.7191	31.099	31.6458	32.1813	32.0641	32.7252	32.8608	31.995	31.2135		0.303484	1	-0.379397		0.0833723	0.649651	-0.701111		0.345458	1	-0.321713
K02877	29.94	30.1239	29.7895	29.7276	30.1483	29.6713	29.5052	29.5573	29.5389	30.1361	29.8474	29.8445	29.7195	29.7309	29.6163	29.3557	29.5165	29.326		0.245273	1	0.161873		0.00887728	0.935467	0.355957		0.149269	1	0.194084
K02880	29.6389	29.7942	29.0057	29.5165	29.5555	29.4571	29.1288	29.4012	29.5352	29.4473	29.5444	29.0111	29.4688	29.3869	29.158	28.8081	29.2647	29.2825		0.314966	1	0.149994		0.0943837	0.684	0.266489		0.395531	0.99853	0.116495
K02882	29.4113	29.4862	29.003	29.5682	29.4668	29.1288	29.4668	29.1239	29.2262	29.4113	29.49	29.0634	29.4532	29.389	28.9539	28.8294	29.2147	29.2077		0.699312	1	0.0471172		0.238025	0.750648	0.169424		0.34799	1	0.122307
K02883	30.5933	30.611	30.4134	30.393	30.7292	30.4532	30.4532	30.4334	30.2869	30.5844	30.5389	30.3088	30.4134	30.362	30.2647	30.1115	30.4727	30.2422		0.209321	1	0.0979376		0.0158301	0.6496	0.221129		0.119632	1	0.123191
K02885	29.8249	30.0737	29.6915	29.8858	30.0349	29.7895	29.995	29.7031	29.7581	29.94	29.9677	29.6981	29.9677	29.9677	29.5862	29.4354	29.7341	29.6389		0.640637	1	0.0396989		0.157926	0.700371	0.161679		0.267867	1	0.12198
K02888	23.1472	23.2273	23.2821	23.632	23.632	23.0325	22.9061	23.3645	22.7856	22.5356	22.743	23.7286	23.2679	22.9388	23.3376	23.2961	22.9777	22.7876		0.163628	1	0.314952		0.136918	0.702872	0.224597		0.668812	1	-0.0903556
K02889	29.7064	29.8593	29.2467	29.6093	29.6424	29.3745	29.5333	29.4492	29.4976	29.6268	29.5463	29.3683	29.5518	29.6093	29.1842	28.7676	29.6527	29.1507		0.49643	1	0.0695066		0.163124	0.70711	0.25371		0.2357	1	0.184203
K02891	30.4629	30.0609	30.2077	30.6629	30.2422	30.4032	30.5014	30.362	30.4919	30.5296	30.4032	30.2422	30.1842	30.196	29.9814	29.8096	30.362	30.4532		0.423041	1	-0.0817642		0.208519	0.735818	0.175556		0.0367361	0.984431	0.25732
K02893	29.362	29.6898	29.0427	29.5664	29.5071	29.3044	29.4214	29.1937	29.3239	29.3557	29.4785	29.2781	29.5033	29.4354	29.114	28.9088	29.1483	29.1507		0.506904	1	0.0701987		0.15043	0.704548	0.201977		0.213839	1	0.131778
K02894	29.7692	29.6561	29.4053	29.5333	29.6475	29.5627	29.5315	29.4938	29.459	29.7325	29.6848	29.4294	29.6407	29.5987	29.2825	28.9923	29.5627	29.4571		0.585646	1	0.0405261		0.155387	0.701617	0.173372		0.266236	1	0.132846
K02896	29.49	29.3388	28.8741	29.21	29.2147	29.2262	28.9787	29.0839	29.1115	29.2979	29.1819	28.9259	29.2736	29.1819	28.8445	28.5682	29.3704	29.0375		0.224504	1	0.129011		0.250719	0.765064	0.179629		0.712759	1	0.0506172
K02898	30.1115	30.1842	29.9117	29.8112	30.341	29.8279	29.8065	29.6747	29.6981	30.4334	29.9259	29.9117	29.8173	29.747	29.7146	29.4727	29.7502	29.5389		0.411016	1	0.122838		0.00618207	0.886909	0.357822		0.0920466	1	0.234984
K02900	29.9117	29.7517	29.7958	30.1604	29.8081	29.6612	29.8385	29.4134	29.6578	30.099	29.6964	29.6268	29.7565	29.766	29.4354	29.17	29.389	29.5916		0.308533	1	0.126173		0.0189758	0.67217	0.330071		0.157156	1	0.203898
K02901	29.7031	29.5646	29.2512	29.8234	29.4413	29.5333	29.6931	29.4314	29.5203	29.4294	29.5407	29.2123	29.5259	29.5203	29.1483	29.003	29.4727	29.459		0.452243	1	0.0815957		0.136126	0.704472	0.197944		0.322313	1	0.116349
K02903	29.2736	29.196	29.1819	29.3088	29.4174	29.2054	29.1189	29.0401	28.9732	29.5951	29.0864	29.0711	29.0762	28.9512	29.0864	28.7129	29.003	28.9923		0.266348	1	0.116365		0.00132811	1	0.293511		0.12982	1	0.177147
K02905	22.2332	23.3101	22.9566	23.3645	22.2361	21.654	22.7776	22.44	23.5754	14	24.2021	24.3712	24.5638	24.8623	22.0918	23.6096	21.6051	21.4626		0.663909	1	0.731368		0.561785	0.916791	-0.406819		0.523886	1	-1.13819
K02906	30.341	29.6544	29.8173	29.8279	29.94	30.0864	30.0084	30.2193	29.9259	29.6831	30.0609	30.1842	29.766	29.7973	29.8065	30.2077	30.3724	30.1724		0.59729	1	-0.0691503		0.612779	0.934914	-0.075916		0.960514	1	-0.00676568
K02908	29.9259	29.8489	29.5987	29.7437	29.8887	29.3641	29.6146	29.5682	29.4134	29.651	29.6814	29.6285	29.5222	29.3557	29.4413	29.0711	29.5014	29.5128		0.187214	1	0.135502		0.0154197	0.651179	0.327587		0.0386654	0.967029	0.192085
K02910	29.1288	29.2216	28.9456	29.1507	29.3766	28.7988	28.9512	28.632	28.7389	29.4881	29.0003	28.9595	28.8945	28.8173	28.7357	28.4976	28.7581	28.4551		0.355998	1	0.142024		0.00398958	1	0.410639		0.085318	0.986325	0.268615
K02912	29.55	29.5591	29.4571	28.7708	29.7113	29.3992	28.9316	29.3724	29.1214	29.6441	29.2803	29.2692	29.1937	29.1435	29.4453	28.9031	29.2935	28.9174		0.426061	1	0.138066		0.137334	0.703576	0.258488		0.378324	1	0.120422
K02915	29.6798	29.4649	29.393	29.2193	29.5352	28.7613	29.1164	29.267	29.104	29.788	29.4823	29.4881	29.326	29.2625	29.0965	28.9732	29.3174	28.8799		0.854328	1	-0.0320514		0.220403	0.746598	0.199648		0.110482	1	0.231699
K02917	29.3494	29.3346	29.2376	29.4254	29.4473	29.2054	29.3196	29.0557	29.0839	29.7195	29.2891	29.1337	29.5109	29.3066	28.9484	28.6146	29.0505	29.2399		0.553245	1	0.0663795		0.129355	0.720733	0.221473		0.363271	1	0.155093
K02918	29.5109	29.6005	29.2216	29.7195	29.6948	29.4707	29.2285	29.3044	29.3174	29.3367	29.3971	29.1532	29.3599	29.3066	29.1065	28.8945	29.3452	29.1263		0.0135016	1	0.246759		0.00808015	0.904571	0.346482		0.252234	1	0.0997222
K02920	28.7227	28.6764	28.4354	28.8564	28.4473	28.5128	28.7486	28.3869	28.391	28.4823	28.509	28.391	28.5826	28.5969	28.2714	27.8799	28.5278	28.4862		0.19811	1	0.123697		0.13139	0.712158	0.217691		0.474387	0.995917	0.0939941
K02921	29.4688	29.2535	29.1652	29.3848	29.326	29.1795	29.1312	28.9814	28.9372	29.3992	29.1312	28.8916	29.1263	29.0217	29.0839	28.6527	29.2376	28.9512		0.0364208	1	0.217667		0.0138796	0.757333	0.284087		0.565548	1	0.0664199
K02922	27.4473	27.6663	27.019	27.3992	27.524	26.976	27.2535	26.976	27.0401	28.0453	27.3828	27.0296	27.4073	27.4629	26.8741	26.8623	26.965	26.632		0.804844	1	0.0507495		0.11519	0.708909	0.304683		0.259561	1	0.253934
K02923	29.0609	28.7389	28.2935	28.6629	28.579	28.5646	28.7389	28.5315	28.6663	27.9977	28.6424	28.3066	28.6865	28.6492	28.267	28.0243	28.6355	28.4862		0.296538	1	0.169407		0.225538	0.746469	0.191859		0.889099	1	0.0224517
K02924	26.673	25.7619	25.3578	26.9539	26.4378	25.7995	25.5926	25.7568	26.2821	25.7234	26.1469	25.673	26.524	26.2481	25.391	25.217	26.141	25.6703		0.301576	1	0.301525		0.384851	0.837668	0.298757		0.991046	1	-0.00276788
K02925	31.2814	31.2193	31.0479	31.2591	31.3672	31.225	31.0349	31.2019	31.1724	31.4581	31.2077	30.947	31.0479	31.1724	31.1177	30.8157	31.1361	31.1544		0.467556	1	0.0630287		0.0448108	0.613906	0.1593		0.309625	1	0.0962712
K02927	28.9539	28.7739	28.7031	28.5718	28.9732	29.2054	28.7389	28.6075	28.5389	28.9814	28.673	28.4274	28.5754	28.8564	28.6998	28.3536	28.6181	28.8019		0.124616	1	0.202349		0.101926	0.701309	0.212687		0.924971	1	0.0103381
K02929	28.7292	28.7988	28.3951	28.3452	28.9372	28.1065	28.1842	28.0557	28.003	28.9231	28.4473	27.7517	28.2535	28.2262	28.141	27.9031	28.1312	27.604		0.156648	1	0.324499		0.0114677	0.9348	0.508833		0.368202	1	0.184334
K02930	31.1177	31.0544	30.7453	31.0927	30.9814	30.7927	30.9746	30.7292	30.7927	30.8534	30.9677	30.7373	30.9259	30.9188	30.6544	30.4234	30.7292	30.6881		0.153175	1	0.121543		0.0371309	0.591222	0.240716		0.207754	1	0.119173
K02932	30.1361	29.9117	29.9117	30.1604	30.1842	30.0737	29.995	29.9539	29.8188	30.1361	30.0084	29.8741	30.0084	29.9259	29.9117	29.6022	29.9117	30.0479		0.175624	1	0.0985931		0.0750342	0.635794	0.161665		0.44062	0.998914	0.0630722
K02934	30.6022	30.5389	30.393	30.6285	30.5933	30.4629	30.5754	30.3515	30.3724	30.6629	30.5296	30.362	30.4334	30.362	30.2759	29.9539	30.393	30.362		0.375151	1	0.0608473		0.0142094	0.752387	0.239785		0.0739898	1	0.178938
K02936	31.2308	31.1361	30.933	31.4919	31.08	30.9746	31.1115	30.8974	30.94	31.1361	31.0609	30.9539	30.9746	31.0349	30.8755	30.5664	30.9609	30.9117		0.206965	1	0.124447		0.0393981	0.609107	0.253748		0.133249	1	0.129301
K02937	30.4234	30.4727	30.196	30.7129	30.4234	30.2077	30.4823	30.0609	30.2759	30.1115	30.4629	30.2647	30.4629	30.3828	30.0479	29.8829	30.0609	30.196		0.247053	1	0.12966		0.0774885	0.627076	0.233797		0.383731	1	0.104137
K02938	30.5014	30.6372	30.2979	30.5109	30.8234	30.3724	30.3303	30.2193	30.1842	30.7692	30.4629	30.196	30.341	30.2308	30.1604	29.9259	30.1604	30.0864		0.203669	1	0.163535		0.00296632	1	0.373063		0.0825784	1	0.209528
K02940	29.6337	29.6424	29.3023	29.6441	29.5315	29.6492	29.7373	29.5109	29.5682	29.389	29.6492	29.2467	29.579	29.5591	29.3153	28.9732	29.5933	29.6389		0.595297	1	0.0503152		0.321405	0.807967	0.124048		0.576017	1	0.0737327
K02941	30.4629	30.5573	30.2759	30.5389	30.5664	30.5389	30.4134	30.4032	30.5389	30.3724	30.5014	30.2535	30.4234	30.4234	30.5014	30.1115	30.3515	30.4919		0.241707	1	0.0762329		0.183432	0.725244	0.106182		0.685455	1	0.0299492
K02942	28.6527	28.1361	28.5426	28.9203	28.341	28.6181	29.0401	28.4512	28.7292	26.8858	28.9484	28.5682	28.8474	28.9869	28.4629	28.4234	27.9705	28.8858		0.780111	1	0.0979697		0.756954	0.961268	-0.0610402		0.667514	1	-0.15901
K02943	30.9814	30.4334	30.9539	30.9746	30.6881	31.2869	30.8385	31.2422	31.1901	31.4967	30.5573	30.6372	30.7129	30.8755	31.1422	30.341	31.2193	31.3776		0.591237	1	-0.107254		0.771845	0.963538	-0.058363		0.826709	1	0.0488911
K02947	29.0505	28.9344	28.6629	28.9732	29.0914	28.7739	29.0164	28.5646	28.9117	28.4938	29.2781	28.7421	29.1795	29.2602	28.6898	28.4976	28.4354	28.7357		0.574746	1	0.0799478		0.48004	0.892757	0.114686		0.855018	1	0.0347385
K02949	30.3515	30.3088	30.2535	30.3303	30.3196	30.196	29.995	30.1842	30.1239	30.7927	30.2193	29.9677	30.2422	30.2979	30.3828	29.9117	30.2193	30.0084		0.53929	1	0.0794954		0.162772	0.708044	0.116247		0.802515	1	0.0367521
K02951	29.4134	29.5071	29.3388	29.3473	29.5591	29.4032	29.4174	29.2625	29.1483	29.2891	29.3992	29.0864	29.4492	29.3239	29.1312	28.8682	29.249	29.4976		0.0323137	1	0.161016		0.113358	0.713488	0.174966		0.900305	1	0.01395
K02953	30.0737	30.2647	29.6848	30.1842	30.0609	29.9117	30.1842	29.9117	29.9259	30.0864	30.0217	29.7517	29.9677	29.9814	29.673	29.461	29.9117	29.9117		0.645342	1	0.0497169		0.106711	0.708947	0.212228		0.152089	1	0.162512
K02957	29.9259	29.6781	29.5536	29.7129	29.7453	29.8959	29.9117	29.6441	29.6492	29.8638	29.6285	29.4294	29.7692	29.6595	29.5033	29.1239	29.8188	29.8249		0.49989	1	0.0641712		0.301062	0.796	0.135382		0.60035	1	0.0712109
K02958	28.7357	28.8445	28.4629	28.4629	29.0164	28.6216	28.3452	28.524	28.5718	28.217	28.6629	28.066	28.5862	28.4707	28.5014	28.2123	28.5052	28.4473		0.0471095	1	0.292852		0.0451595	0.609138	0.236803		0.611635	1	-0.056049
K02960	29.6612	29.6005	29.2262	29.459	29.4453	29.6093	29.5481	29.4374	29.5389	29.4995	29.6898	29.3557	29.7549	29.7692	29.0889	28.8173	29.5933	29.5754		0.890017	1	-0.0113312		0.704837	0.955219	0.067063		0.646347	1	0.0783943
K02962	29.2891	29.6595	29.17	29.7309	29.5536	29.4214	29.6458	29.5555	29.5333	29.1604	29.7276	29.1819	29.6544	29.7211	29.1937	29.0349	29.1507	29.3431		0.98036	1	0.00333405		0.422789	0.860838	0.121109		0.452596	1	0.117775
K02964	30.4032	30.393	30.4032	30.5481	30.5933	30.3515	30.4727	30.1483	30.2308	30.5573	30.4727	30.4532	30.4134	30.4234	30.196	29.9677	30.1483	30.2193		0.455527	1	0.05961		0.0209638	0.66083	0.220732		0.1246	1	0.161122
K02966	30.2308	30.2193	29.9259	30.0609	30.1115	30.0609	30.1483	29.9814	29.995	30.1361	30.1724	29.788	30.2647	30.1724	29.8534	29.6964	29.9677	29.995		0.413393	1	0.064662		0.280834	0.782738	0.10992		0.671253	1	0.0452579
K02969	28.9567	29.0965	28.9567	29.2979	29.0243	29.0322	29.1984	28.8142	28.7895	28.9456	28.9428	28.8355	28.877	28.9031	28.7325	28.4354	28.9316	29.0217		0.113986	1	0.139732		0.0349639	0.575808	0.243851		0.346206	1	0.104119
K02971	28.877	28.8142	28.632	28.7676	28.7129	28.6898	28.8799	28.5389	28.5682	28.6355	28.7227	28.5826	28.9705	28.8829	28.509	28.1747	28.5389	28.8081		0.168942	1	0.0942866		0.440339	0.871859	0.101584		0.956961	1	0.00729783
K02973	29.1556	29.4862	29.0427	28.8623	29.4551	29.2216	28.7162	28.9146	28.8916	29.1628	29.1507	29.0111	29.0322	28.9977	29.0057	28.7486	29.0111	28.9344		0.0852977	1	0.229423		0.0425606	0.613455	0.248978		0.816264	1	0.0195551
K02974	28.7833	28.7162	28.1065	28.5389	28.6075	28.6251	28.4551	28.4785	28.4551	28.1984	28.6697	28.0401	28.579	28.5826	28.2216	27.9428	28.6595	28.5014		0.2092	1	0.180111		0.343855	0.823986	0.148425		0.8321	1	-0.0316861
K02975	30.1361	30.0864	29.9814	30.3196	30.1842	29.9814	30.2422	29.877	29.9814	30.0864	30.1842	30.0737	30.0864	30.0084	29.8638	29.6372	29.8474	29.995		0.602112	1	0.040712		0.0325273	0.589489	0.208502		0.0764103	1	0.16779
K02976	28.8564	29.1263	28.6492	29.341	29.114	28.5536	28.6663	28.7195	28.6629	29.2285	28.9372	28.5052	28.6355	28.6561	28.5969	28.3324	28.7708	28.611		0.368809	1	0.153494		0.0336804	0.592454	0.339628		0.153915	1	0.186134
K02977	27.6998	27.3745	27.2714	27.4938	27.6389	27.2535	27.141	27.0609	27.1214	27.0711	27.3828	26.6865	27.3578	27.3066	26.6865	26.4457	27.2979	27.3494		0.0100973	1	0.378049		0.0612367	0.626857	0.381336		0.98638	1	0.003287
K02978	28.8355	28.8234	28.7389	29.4473	28.94	28.5278	28.9814	28.524	28.55	29.1507	28.7421	28.8019	28.6181	28.6005	28.5718	28.3239	28.3239	28.5754		0.571842	1	0.0937573		0.019552	0.67825	0.383203		0.0301641	0.945527	0.289445
K02979	28.4274	28.3869	28.1937	28.6355	28.3109	28.258	28.3787	28.2216	28.2979	28.1065	28.5718	28.3066	28.8504	28.7031	28.1507	27.9259	28.0711	28.189		0.556115	1	0.0548916		0.750894	0.963699	0.0536954		0.994347	0.9977	-0.00119623
K02980	26.6181	26.8019	26.4488	26.632	26.8019	26.3393	26.4923	26.2002	26.2821	26.7517	26.4488	26.4831	26.7895	26.632	25.9977	26.0691	26.1984	25.9933		0.164086	1	0.163966		0.0685199	0.628447	0.32701		0.336025	1	0.163044
K02981	30.8309	30.5389	30.5754	30.7373	30.7613	30.6372	30.6198	30.4433	30.4433	30.7453	30.7047	30.5933	30.6881	30.6458	30.4629	30.196	30.5014	30.5296		0.233987	1	0.0885309		0.0648878	0.620298	0.176184		0.342814	1	0.0876535
K02983	26.9203	27.5389	26.6458	26.9539	26.9428	27.0296	27.141	27.019	27.1312	26.9428	27.2625	26.9428	27.2535	27.217	26.7771	26.604	27.4707	26.726		0.612964	1	-0.0680122		0.988218	0.99867	-0.00282224		0.677485	1	0.06519
K02984	31.1483	30.8974	30.7692	31.1842	30.9814	30.8901	31.1115	30.7849	30.8157	30.9814	30.94	30.6022	30.8608	30.8157	30.7692	30.4823	30.8081	30.8534		0.30459	1	0.105817		0.0351736	0.573981	0.213511		0.273223	1	0.107693
K02985	31.13	31.015	30.8829	31.0349	30.9746	30.947	31.0349	30.933	30.8974	31.0414	31.0283	30.7927	30.9539	30.933	30.8157	30.5109	30.995	30.933		0.439642	1	0.0428041		0.113627	0.710403	0.140478		0.271026	1	0.0976744
K02987	31.5933	31.7129	31.6881	32.0316	31.781	31.7292	31.7613	31.4823	31.5062	31.8645	31.6198	31.4967	31.6713	31.6285	31.4727	31.4284	31.5343	31.7252		0.161962	1	0.134233		0.0424534	0.616933	0.179295		0.588667	1	0.0450611
K02989	30.0217	30.1842	29.6492	30.099	30.1842	29.7692	29.8173	29.7211	29.6646	30.0217	30.0349	29.5165	29.9677	29.94	29.6915	29.4629	29.5772	29.5682		0.159729	1	0.188593		0.0472704	0.577167	0.283335		0.445768	1	0.0947421
K02991	29.9677	30.2193	29.7244	29.9539	30.1115	29.995	30.0349	29.94	29.9539	30.0864	30.099	29.5646	30.1724	30.196	29.6663	29.4154	29.995	29.8682		0.654395	1	0.0488389		0.455498	0.877863	0.109759		0.689195	1	0.0609204
K02993	30.2647	30.3196	30.0864	30.5389	30.4532	30.3088	30.2759	30.2308	30.2193	30.6964	30.3196	29.8829	30.1483	30.1361	30.0737	29.7958	30.1483	30.1724		0.651169	1	0.0577908		0.0163248	0.638476	0.249498		0.144584	1	0.191707
K02995	30.7292	30.5933	30.4334	30.7453	30.6372	30.4919	30.6713	30.393	30.3724	30.4629	30.5844	30.362	30.5296	30.5296	30.3196	30.099	30.5573	30.4433		0.103024	1	0.130703		0.0551443	0.622101	0.192004		0.506022	1	0.0613006
K02997	30.7373	30.5933	30.3303	30.3828	30.5481	30.4234	30.4433	30.3724	30.362	30.6544	30.4727	30.1239	30.5296	30.5109	30.2308	29.995	30.3724	30.3196		0.323495	1	0.0977678		0.114881	0.711856	0.17617		0.482529	0.996949	0.0784022
K02998	30.5109	30.6964	30.3724	31.08	30.5573	30.5296	30.7211	30.7129	30.7533	30.0864	30.6964	30.362	30.6198	30.5481	30.4234	30.1239	30.4134	30.5933		0.654118	1	0.0690816		0.202317	0.736087	0.170795		0.464276	1	0.101714
K03006	25.8974	25.895	25.0894	26.3595	26.0547	26.2372	25.391	25.7594	25.7745	26.1927	26.1965	26.0317	25.9495	26.17	25.8191	25.5014	25.6649	25.5165		0.891301	1	0.0312185		0.489385	0.890664	0.151953		0.483809	0.996404	0.120735
K03010	22.239	21.8839	22.0983	22.0559	21.9601	22.0459	22.0821	22.3045	22.3184	22.3457	22.0951	21.928	21.8073	21.9316	21.9812	22.3538	22.2419	22.1301		0.151617	1	-0.131768		0.785866	0.964026	-0.0271228		0.356824	1	0.104645
K03011	24.3778	24.7286	24.5225	23.417	24.8528	25.3877	25.4202	25.3712	24.9043	23.8288	24.7645	24.2679	24.9628	24.4862	24.3031	25.0609	24.3844	24.8858		0.578535	1	-0.21172		0.66597	0.947005	-0.132776		0.788982	1	0.0789442
K03012	24.5812	23.6757	23.9495	23.7389	24.4984	24.7441	24.7695	24.5754	24.9977	24.217	25.0975	24.3307	24.5285	24.5463	24.3578	23.5869	24.9539	25.0062		0.0791071	1	-0.466668		0.315821	0.805873	-0.298656		0.524601	1	0.168012
K03016	22.0691	20.85	22.0088	21.2006	21.9243	22.2535	22.155	22.4349	22.1946	14	21.9985	21.5069	21.7098	21.5777	22.1143	22.2961	21.7098	22.5261		0.480404	1	1.00273		0.348545	0.821512	-0.271255		0.370221	1	-1.27398
K03028	27.9923	27.9088	27.8741	28.0137	28.1652	28.066	28.0296	27.6389	27.8203	27.3153	28.1263	28.1312	27.8142	28.0243	28.1604	27.8445	27.9977	28.203		0.275342	1	0.159736		0.960083	0.996722	-0.00399621		0.290174	1	-0.163732
K03029	25.2891	25.3612	24.2891	25.0359	25.2785	25.2856	25.3545	25.0732	25.0443	24.6811	25.4831	24.989	25.0854	25.2021	25.4892	25.0813	25.2133	25.2679		0.945276	1	-0.0142768		0.469704	0.888213	-0.133279		0.385306	1	-0.119003
K03030	26.0062	25.5433	25.654	25.8927	25.9225	25.7895	26.1757	25.5983	25.6649	25.1371	25.9584	25.8694	25.5285	25.4073	25.4953	25.5609	25.4425	26.0691		0.687748	1	0.067433		0.106683	0.711248	0.217457		0.416813	0.994277	0.150024
K03031	26.9428	27.217	26.4877	26.9428	27.3992	26.8741	26.8019	26.8741	27.2353	26.2499	27.9705	26.6595	27.0813	27.3992	26.8504	26.5898	27.0505	26.673		0.965484	1	0.0120474		0.840006	0.971348	0.0365442		0.929203	1	0.0244967
K03032	27.8385	27.3662	27.2891	27.0296	27.7064	27.604	27.5609	27.2625	27.5609	27.0296	27.6865	27.632	27.5536	27.6663	27.5463	27.341	27.5969	27.5754		0.918258	1	0.016888		0.580309	0.924213	-0.07429		0.439843	0.999225	-0.0911779
K03033	28.49	28.2803	28.0762	28.3494	28.5203	28.5165	28.4976	28.1459	28.203	28.6181	28.5426	28.4746	28.2216	28.2535	28.55	28.2759	28.5352	28.4785		0.704133	1	-0.0415093		0.888079	0.973173	-0.013635		0.785998	1	0.0278743
K03035	28.0557	27.7129	28.0137	26.9203	28.2847	28.0401	27.5898	27.6798	27.4629	27.726	28.1459	27.9203	27.7517	27.8385	28.0453	27.5536	27.9428	27.6181		0.713462	1	0.0837968		0.832121	0.966115	0.0462325		0.771862	1	-0.0375643
K03036	29.3536	28.8916	29.1459	29.5682	29.4134	29.7309	29.4842	29.1288	29.1628	29.2714	29.4938	29.5826	29.2847	29.249	29.2913	29.4512	29.4394	29.7146		0.981977	1	-0.00336011		0.708188	0.955181	-0.0544411		0.638613	1	-0.051081
K03037	26.3828	26.2607	26.002	26.9203	26.558	26.3992	26.4629	25.632	25.7821	26.0105	26.0975	26.3712	26.0567	26.4614	26.204	25.6703	26.0062	26.5898		0.0754828	1	0.361108		0.196135	0.732617	0.255738		0.589995	1	-0.105371
K03038	25.7594	26.0296	25.5812	25.2426	26.019	25.4831	25.9539	25.4457	25.5433	24.3511	25.6998	25.772	25.4676	25.5492	26.0169	25.7619	25.9495	25.9316		0.417294	1	0.224846		0.564839	0.918157	-0.0936346		0.233759	1	-0.31848
K03039	25.2207	24.8623	25.0894	25.2096	24.918	25.3376	25.275	25.002	24.989	24.6431	25.1642	25.0062	24.9628	25.2535	25.1908	24.945	25.2679	25.2821		0.440208	1	0.0929991		0.665092	0.947717	-0.0440982		0.233006	1	-0.137097
K03061	27.4938	27.2891	27.1015	27.5165	27.341	27.524	27.5014	27.17	27.2803	27.189	27.5315	27.3239	27.3578	27.4862	27.4629	27.2803	27.3066	27.2891		0.637796	1	0.0449867		0.861989	0.970183	0.0138289		0.677359	1	-0.0311578
K03062	27.8564	27.6865	27.5165	27.4234	28.0401	27.9372	27.5969	27.524	27.4394	27.9869	27.7771	27.6663	27.7325	27.7325	27.9316	27.6251	27.726	27.673		0.552754	1	0.0782655		0.952609	0.992406	0.0065829		0.447152	1	-0.0716826
K03063	27.341	27.3828	27.1115	27.2625	27.5826	27.4473	27.3239	27.141	27.2803	26.8019	27.4629	27.5536	27.2535	27.3662	27.5609	27.2979	27.0609	27.0813		0.476827	1	0.0939802		0.420511	0.861865	0.0844854		0.944469	1	-0.00949478
K03064	27.4234	27.3324	26.8623	27.0296	27.4394	27.3494	27.5898	27.019	27.1507	27.0296	27.391	27.141	27.141	27.2979	27.2803	27.1312	27.2891	27.17		0.888301	1	0.0192312		0.839698	0.971532	0.0211693		0.984519	1	0.00193818
K03065	27.2979	27.17	26.5285	27.1312	27.3066	27.2625	26.53	27.0296	27.0711	26.2856	27.2979	26.8741	27.0505	27.2625	27.0505	26.9539	26.976	26.8504		0.199544	1	0.26807		0.505809	0.897833	0.0921443		0.306322	1	-0.175926
K03083	21.0224	20.7955	22.4247	21.3045	22.0918	22.1457	22.0789	22.0122	22.1238	21.5356	21.2066	22.6342	21.7182	22.1916	22.0821	20.8651	22.3511	22.4601		0.40024	1	-0.301102		0.41062	0.855393	-0.313931		0.968274	1	-0.0128285
K03084	23.3376	23.417	23.5045	23.5638	23.2821	22.8132	23.5285	22.821	23.0658	23.1332	23.087	23.9933	23.3645	23.178	23.0054	23.1658	22.3511	23.3239		0.817835	1	0.0482121		0.20376	0.731089	0.254917		0.388686	0.997569	0.206704
K03094	25.3844	25.2317	24.9803	25.217	25.5135	25.4298	24.9539	25.3778	25.228	25.0359	25.1908	24.9495	25.0443	24.9977	25.1604	25.0062	25.2961	25.1642		0.135779	1	0.170123		0.0755203	0.635241	0.181305		0.897451	1	0.0111825
K03097	25.4738	24.4738	24.8433	25.2607	24.9672	25.4041	25.5609	25.5285	25.2785	24.5463	25.5841	24.8528	25.2096	25.317	25.0772	25.1015	25.2643	25.2891		0.526122	1	-0.154708		0.407429	0.853647	-0.139305		0.933971	1	0.0154022
K03102	28.8445	27.9088	27.9484	28.0296	28.6181	28.2353	28.2847	28.4032	28.3196	28.6181	27.9316	27.976	27.9203	28.3452	27.8445	27.8858	28.4154	28.17		0.964853	1	0.00859261		0.392635	0.843333	0.167279		0.30606	1	0.158686
K03104	23.632	23.3778	23.0625	22.3376	23.9584	23.4676	22.5404	23.3101	22.6992	23.5045	23.3239	23.5404	22.848	23.4676	23.7389	23.1886	23.2214	22.4375		0.60566	1	0.152913		0.60947	0.934176	0.155642		0.991697	0.999205	0.00272846
K03105	24.5522	24.3645	24.5869	25.1565	24.8717	24.5404	24.5983	24.6595	24.7846	24.1253	24.9628	24.1642	24.4551	24.6209	24.1946	24.0105	23.7796	24.2317		0.489093	1	0.129586		0.021096	0.640727	0.463312		0.100913	1	0.333727
K03106	29.4995	29.5463	30.5573	30.2869	29.9539	29.9539	29.94	29.1628	29.5609	28.4473	29.8534	30.2535	29.995	29.6198	29.9117	29.8157	28.9287	29.6005		0.200328	1	0.429998		0.19269	0.729487	0.321073		0.730783	1	-0.108925
K03107	26.275	26.4862	26.673	26.518	26.5448	26.3729	26.341	26.6595	26.604	26.2874	26.6865	26.4754	26.4969	26.6998	26.5682	25.9847	25.9803	26.6595		0.738115	1	-0.0306285		0.595445	0.928006	0.0800931		0.480576	0.996923	0.110722
K03108	26.7895	26.9316	27.1015	27.217	27.1312	26.8623	26.8741	26.965	27.0711	26.7645	27.0296	26.726	26.7895	26.9316	26.8623	26.5507	26.7771	26.3528		0.289227	1	0.100482		0.0253659	0.584	0.294861		0.0959278	1	0.194379
K03109	23.4923	23.1206	24.1642	23.4298	24.141	23.6971	23.632	23.417	23.2419	23.7695	23.4923	23.4425	23.9672	23.7796	23.2821	22.9601	23.5869	23.867		0.366111	1	0.17497		0.673375	0.948906	0.100358		0.677748	1	-0.0746123
K03111	21.0691	21.2302	21.3045	22.7013	22.928	21.4324	21.9951	21.2419	22.0426	14	21.8727	22.1395	21.6757	21.4923	21.2185	21.5404	20.6886	21.7876		0.386634	1	1.22896		0.332591	0.81964	0.377083		0.535106	1	-0.851879
K03113	24.217	23.0275	23.7695	23.5404	24.0935	24.2317	23.5522	24.3511	23.9933	14	24.0935	23.3239	23.7695	23.3778	23.7286	23.5404	24.0609	24.0691		0.360058	1	1.59426		0.808328	0.961056	0.0555464		0.374319	1	-1.53871
K03115	24.7129	23.8858	24.2096	24.7234	24.4614	24.8093	24.8576	24.9088	24.3578	24.5285	24.7543	24.1642	24.7895	24.8764	24.239	24.4614	24.4923	24.6431		0.515952	1	-0.128158		0.520991	0.905933	-0.116563		0.941517	1	0.0115957
K03129	19.3473	19.3962	20.8034	17.2877	20.68	20.9459	20.0951	19.3034	19.9601	20.8651	19.1002	14	14	14	21.3805	20.1704	20.2302	20.9672		0.477525	1	0.856113		0.421059	0.860557	1.2854		0.810582	1	0.429287
K03145	23.1931	23.4676	22.6209	23.0207	23.7182	23.1688	23.5285	23.2679	23.3239	23.5045	21.1704	22.9043	23.1332	23.1269	23.0625	23.4425	22.9352	23.6971		0.546988	1	0.248332		0.86031	0.973064	-0.0346858		0.479334	0.996374	-0.283018
K03163	24.9088	23.3376	21.4676	22.0854	21.2125	21.7182	23.6209	21.8385	21.3645	24.8336	23.9672	21.8113	24.1719	21.5356	23.6431	20.953	24.5983	22.5069		0.593446	1	-0.450979		0.604064	0.9322	-0.446458		0.995788	0.998763	0.00452042
K03171	23.0902	22.3045	22.5404	22.4972	22.953	23.2535	23.141	23.0309	23.0325	22.5731	23.2821	22.8191	22.7675	22.85	22.7816	21.5823	23.6096	22.58		0.290294	1	-0.206645		0.805023	0.964358	0.0779696		0.341686	1	0.284614
K03173	23.7286	23.9406	24.1565	24.1488	23.7389	23.7389	23.7594	23.9933	23.1063	23.4923	24.0359	23.4041	23.632	23.848	23.7492	23.0983	23.9316	23.6649		0.134672	1	0.276841		0.112599	0.71307	0.254717		0.909935	1	-0.0221243
K03178	28.3109	28.2445	28.0453	28.1795	28.4551	28.4194	28.2935	28.0914	28.2935	27.8916	28.4394	28.1556	28.3023	28.2353	28.1937	28.1115	28.2759	28.4032		0.433991	1	0.0816291		0.772503	0.96317	0.0221488		0.51489	1	-0.0594803
K03231	33.2019	33.2336	32.7272	33.2336	33.1239	33.2336	32.7829	32.8955	32.8385	33.1099	33.0832	32.7088	33.1068	32.7393	33.1753	32.4799	33.1438	32.933		0.0602732	1	0.222489		0.187559	0.723345	0.195953		0.842462	1	-0.0265363
K03232	29.2353	29.1507	28.9512	29.4551	29.1984	29.4214	29.17	29.1337	29.1459	29.0686	29.3641	28.8294	29.3662	29.2625	29.141	29.0427	28.9787	29.3828		0.286255	1	0.116752		0.706139	0.955587	0.039711		0.452985	1	-0.0770407
K03233	30.0479	30.0479	29.995	30.2869	30.196	30.1604	30.0609	29.7389	29.7486	29.8234	30.1115	29.9117	30.196	30.0479	30.0349	30.0084	29.6458	30.1115		0.0178816	1	0.223207		0.228455	0.748651	0.114942		0.308189	1	-0.108265
K03234	32.9135	32.7353	32.5777	32.9522	32.9099	32.9081	32.8138	32.5867	32.5754	32.9452	32.6544	32.7026	32.8328	32.6264	32.6881	32.3142	32.7771	32.7985		0.182364	1	0.119759		0.13497	0.708861	0.159952		0.689179	1	0.0401923
K03236	25.3307	25.0732	24.7645	24.945	25.3444	25.0609	24.945	25.1015	25.1174	24.654	25.2926	24.9672	25.2353	25.3545	25.0317	24.8336	24.8433	24.976		0.575502	1	0.0734625		0.752521	0.96291	0.0406996		0.79558	1	-0.0327628
K03237	27.7453	27.5969	27.4629	27.7195	27.611	27.5969	27.5165	27.5536	27.5969	27.189	27.604	27.4234	27.604	27.5165	27.3745	27.2979	27.509	27.611		0.0936439	1	0.141533		0.064908	0.617206	0.136609		0.953395	1	-0.00492382
K03238	26.2944	26.4862	26.2643	26.4707	26.4999	25.8409	26.3118	26.1095	26.1075	26.0443	26.3629	26.0401	25.9738	25.8858	26.0833	25.7415	25.9473	26.1871		0.239382	1	0.146718		0.0181694	0.650435	0.339601		0.0467544	0.986667	0.192883
K03242	28.0401	27.7064	27.6458	28.6663	28.1459	27.9539	27.3662	27.4629	27.4234	27.5754	28.019	27.17	27.341	28.1164	27.7895	27.0813	27.9595	27.7958		0.0203949	1	0.523561		0.146028	0.701396	0.345811		0.390497	0.997894	-0.17775
K03243	23.0207	23.417	22.8461	21.0426	23.6096	23.6865	22.8783	23.4551	23.2155	23.1519	24.0105	23.0376	23.5869	23.5165	23.1174	23.5404	24.2535	23.6649		0.433275	1	-0.354395		0.146094	0.70002	-0.676188		0.17775	1	-0.321794
K03245	23.8288	23.7796	23.8576	23.3645	24.0443	24.0854	24.141	23.7895	23.7695	22.8708	24.0935	23.9495	23.9495	23.8576	23.9316	23.8288	23.9406	23.9584		0.795792	1	0.0577157		0.450069	0.876377	-0.0843741		0.474754	0.994865	-0.14209
K03246	26.9088	26.604	26.6181	27.0296	26.9869	26.9088	26.9428	26.6595	26.7771	26.6458	27.0401	26.6181	26.7895	26.7645	26.6865	26.5898	26.726	26.7645		0.563603	1	0.0621481		0.163017	0.708115	0.122587		0.453083	0.999667	0.0604391
K03247	27.1604	26.8974	26.8385	27.1214	27.2077	27.0084	26.8264	26.9316	26.6865	26.8385	27.1115	26.5711	27.0084	26.7389	26.9428	26.5898	26.8974	26.6865		0.0565192	1	0.211372		0.0299466	0.597035	0.228329		0.870979	1	0.016957
K03248	26.9977	26.8142	26.604	26.6458	27.0711	27.189	26.7517	26.7771	26.6181	26.726	26.8623	26.2607	26.5225	26.4892	26.8385	26.4984	26.976	26.2317		0.12073	1	0.220983		0.0721928	0.619924	0.29425		0.61289	1	0.0732679
K03249	26.604	26.5754	25.9293	26.0359	26.7517	26.604	26.3778	26.673	26.4785	25.8599	26.7389	26.1738	26.6181	26.5653	26.3562	26.1795	26.5754	26.1965		0.867963	1	0.0330671		0.99242	1	0.00157706		0.844436	1	-0.03149
K03250	27.4394	27.17	27.2625	27.5754	27.6527	27.5754	27.5389	27.2891	27.2445	27.1507	27.4785	27.189	27.524	27.4154	27.2625	26.7645	27.3662	27.5165		0.22826	1	0.130785		0.348768	0.819218	0.13771		0.9594	1	0.00692431
K03251	27.4551	27.341	27.524	27.0505	27.5315	27.524	27.4707	27.509	27.3324	26.7517	27.7771	27.2353	27.6865	27.4785	27.4551	27.1604	27.2445	27.509		0.723524	1	0.0583003		0.872756	0.973538	-0.017959		0.645415	1	-0.0762593
K03252	28.906	28.7162	28.5463	28.8593	29.1288	29.0762	28.611	28.7895	28.726	28.5536	28.9344	28.49	28.7802	28.7613	28.6285	28.4354	28.7739	28.6798		0.123452	1	0.188041		0.0905409	0.681057	0.195622		0.931739	1	0.00758044
K03253	25.6513	25.3511	25.5841	25.3778	25.5433	25.8858	25.5667	25.772	25.7594	24.9716	25.8409	25.1565	25.5812	25.5551	25.6865	25.4488	25.6458	25.6403		0.753373	1	0.0543734		0.759916	0.961949	-0.0273851		0.602773	1	-0.0817585
K03254	29.4354	29.2353	29.0762	29.2239	29.5259	29.3683	29.1819	29.1263	29.099	29.3239	29.391	29.0889	29.3153	29.2557	29.2077	28.8887	29.1288	29.1842		0.225329	1	0.109008		0.133148	0.711233	0.147438		0.640242	1	0.0384296
K03255	21.9566	21.2707	21.4626	21.9777	21.9171	22.2302	21.8614	21.714	21.9171	14	21.8073	21.9707	21.9742	21.2302	21.7348	21.5117	22.6475	21.6453		0.362472	1	1.25741		0.962616	0.996658	0.0118786		0.369182	1	-1.24554
K03257	30.0217	30.0609	29.8249	30.2077	30.0864	30.0864	30.099	29.788	29.8188	29.8173	30.0479	29.8741	30.0217	29.8974	30.0217	29.7437	29.94	29.9814		0.0890256	1	0.140473		0.120186	0.716865	0.113666		0.705941	1	-0.0268071
K03258	28.5862	28.4073	28.3066	28.1065	29.21	28.5128	28.3828	28.3367	28.4707	28.2308	28.2935	28.7064	28.2123	28.3196	28.3745	28.2399	28.55	28.7771		0.499654	1	0.118089		0.550892	0.918456	0.10934		0.939151	1	-0.00874933
K03259	24.604	24.6486	24.5638	24.7441	24.558	24.7182	24.5522	24.3778	24.5345	24.6153	26.3762	26.8019	24.7492	24.6703	24.895	24.4041	24.5754	24.6865		0.226052	1	-0.570195		0.754828	0.960963	-0.0239795		0.248706	1	0.546215
K03260	26.2262	26.0275	25.5638	25.9606	26.3256	26.0752	25.5754	26.0772	25.9066	25.5926	26.0995	25.7695	25.9271	25.918	25.8385	25.4394	26.0894	25.7338		0.207119	1	0.193007		0.175649	0.714877	0.205478		0.925715	1	0.0124709
K03262	24.1871	23.2361	24.0443	24.0526	22.8932	23.5285	23.7995	23.5754	24.141	24.1488	23.4551	23.9406	23.391	24.1946	24.3645	23.6209	23.9043	24.019		0.461729	1	-0.18645		0.34181	0.825881	-0.258766		0.709547	1	-0.0723159
K03263	29.104	29.2557	28.9259	29.1483	29.4354	29.0609	28.7486	28.9231	28.9203	29.3828	29.2445	28.9567	29.0889	28.8799	29.2262	28.7227	28.9787	28.9705		0.319015	1	0.125732		0.107547	0.710204	0.177213		0.675334	1	0.0514809
K03264	26.17	26.065	25.4041	26.0609	26.3811	25.8904	26.1623	25.726	26.0547	25.5075	26.2732	25.1757	25.9517	25.2317	25.3645	25.5404	25.8834	26.002		0.435033	1	0.178677		0.110705	0.710776	0.332947		0.496854	1	0.15427
K03265	25.5285	25.2643	24.9628	25.2714	25.065	25.6125	25.417	25.3066	25.2207	25.2463	25.5195	25.2353	25.5345	25.4362	25.2317	24.8904	25.5812	25.7517		0.732298	1	-0.0401678		0.474001	0.890762	-0.120211		0.562464	1	-0.0800432
K03267	26.6998	26.5638	26.2058	25.945	26.673	26.6865	26.3645	26.5225	25.8764	26.4567	26.673	26.3324	26.3729	26.5898	26.632	25.8264	26.3049	26.2188		0.601698	1	0.0913795		0.448692	0.875487	0.138205		0.779439	1	0.0468251
K03283	32.1664	32.0316	31.9153	32.1931	32.1989	32.3303	32.1331	32.2135	31.947	32.0864	32.0927	32.0414	32.1422	32.1544	32.0349	31.8422	32.1901	32.1901		0.459103	1	0.0535857		0.575054	0.921181	0.0469376		0.921901	1	-0.00664806
K03331	30.0737	29.0583	29.1239	29.5109	29.3704	29.7178	29.7786	29.7533	29.5203	28.9428	29.5481	29.6595	29.4032	29.393	29.3807	29.5481	29.9117	29.9117		0.777907	1	-0.0579596		0.550938	0.917778	-0.115608		0.731369	1	-0.0576483
K03341	21.6231	21.6971	21.3045	21.2243	20.9742	21.8538	23.1688	21.4067	21.4676	14	21.6497	21.1015	21.6006	21.1886	21.3805	21.7512	21.3592	21.6671		0.479124	1	0.980467		0.786361	0.96225	-0.0450153		0.4584	1	-1.02548
K03351	27.3578	26.3729	26.8974	27.2535	27.4314	27.4551	27.2979	27.3745	26.8142	27.1015	27.2445	26.7645	27.2353	27.0084	26.8385	27.1312	27.0711	27.3494		0.890413	1	0.0285101		0.907271	0.978455	0.0223506		0.962456	1	-0.00615946
K03364	24.8811	24.5869	24.7077	25.3376	25.0609	24.848	24.976	24.9539	25.1488	24.1871	24.8093	24.9316	24.7338	24.8336	24.48	24.654	24.6865	25.0732		0.700447	1	0.0692507		0.265343	0.778778	0.160182		0.580376	1	0.0909309
K03372	21.9566	20.2764	20.9024	14	21.343	18.7764	21.4118	20.9812	20.5915	20.9742	22.1269	22.2989	21.2535	21.9459	21.8346	14	20.6186	14		0.161294	1	-1.85497		0.767509	0.962118	0.600352		0.155748	1	2.45532
K03386	31.6285	31.2979	31.4184	31.5618	31.4134	31.5014	31.2365	31.2591	31.3142	31.196	31.5062	31.1483	31.5618	31.4384	31.2759	31.1724	31.5573	31.3568		0.0206244	1	0.193528		0.360695	0.829911	0.0764945		0.18251	1	-0.117034
K03392	29.1676	28.8593	28.5718	28.003	29.1532	29.1263	28.5754	28.7802	28.6492	29.2957	29.0243	28.5463	28.6146	28.6458	28.8234	28.7486	28.8593	28.9174		0.994127	1	0.00168133		0.819768	0.965087	0.0453695		0.743455	1	0.0436881
K03426	22.0156	22.1704	22.3266	22.8442	22.5938	21.9388	22.8876	21.8913	21.9707	21.0292	22.5638	22.4476	22.3484	22.5285	22.2006	22.4015	21.4972	22.0951		0.559836	1	0.183185		0.524501	0.905488	0.136363		0.881866	1	-0.0468219
K03456	28.141	27.8741	27.8799	28.0137	28.267	28.2535	28.1015	27.9259	28.1556	27.8445	28.141	27.9705	27.9428	28.0505	28.1164	28.0505	28.019	28.141		0.598095	1	0.0483764		0.819594	0.965421	0.0181497		0.623429	1	-0.0302267
K03462	27.3324	27.604	27.5609	27.3153	27.6663	27.7645	27.6798	27.3324	27.1507	27.0084	27.4707	27.3662	27.5609	27.4314	26.7895	27.2262	27.3662	27.5536		0.121251	1	0.205853		0.146472	0.698398	0.219247		0.931676	1	0.0133937
K03469	23.9043	22.2564	17.4815	23.6971	23.4298	24.217	25.217	24.4041	24.4738	23.1015	24.7077	24.4488	23.9134	23.8093	24.7077	24.5225	24.4041	24.3101		0.109612	1	-1.89447		0.120864	0.707803	-1.78018		0.728277	1	0.114299
K03521	29.2262	28.9146	28.8653	29.4234	29.2979	29.2957	29.2331	29.4314	28.9869	29.5222	29.2262	29.2803	29.2147	29.2054	28.7357	29.3196	29.0375	29.1652		0.38209	1	-0.10949		0.65572	0.947231	0.0575094		0.171171	1	0.167
K03544	21.5915	21.0886	21.0224	14	21.4825	20.5731	22.0156	21.6231	21.2764	14	20.8113	21.2707	21.5638	21.0756	21.4775	20.8651	21.8269	21.2185		0.907313	1	-0.2065		0.281102	0.782434	-1.37822		0.371505	1	-1.17172
K03626	27.3828	27.189	27.0401	27.4154	27.0401	27.0609	27.3324	27.2625	27.2535	26.7389	27.3745	26.9539	27.2803	27.0609	27.019	26.7517	27.1795	26.7129		0.781765	1	0.0353931		0.139529	0.699233	0.187301		0.297583	1	0.151908
K03627	25.019	24.7945	25.0935	24.9225	25.1527	25.0401	24.7338	24.5463	24.6153	25.217	24.9225	24.9361	24.8997	24.9225	24.5869	24.5638	24.6096	24.6595		0.154163	1	0.175237		0.00547963	0.956	0.296704		0.337227	1	0.121466
K03662	24.1719	23.6971	23.6431	22.8191	24.2096	24.275	24.0105	23.7695	23.391	23.4923	23.9043	23.3778	24.1095	24.0443	23.9933	23.6209	24.275	23.9225		0.577472	1	0.145045		0.448215	0.876161	-0.191633		0.0403735	0.969151	-0.336678
K03671	29.8799	29.4234	29.8534	29.8974	30.2979	29.7533	29.9677	29.7517	29.4413	28.9456	29.5052	29.5518	29.5315	29.9117	29.5014	28.8682	29.6561	30.0479		0.104574	1	0.323654		0.222847	0.743816	0.264756		0.79359	1	-0.058898
K03676	25.1681	25.4266	25.2961	25.3066	25.4583	25.3975	25.5754	25.5696	25.4707	24.6096	25.5285	25.6998	25.5285	25.4923	26.1194	26.2426	25.0894	25.6971		0.700473	1	-0.0667419		0.0786433	0.624087	-0.352687		0.258744	1	-0.285945
K03687	23.654	22.1488	23.2679	23.0241	23.3239	23.1931	23.2375	23.5638	23.4551	23.1127	23.4551	23.3778	23.1063	23.3376	22.9024	22.8876	23.2492	23.1222		0.254215	1	-0.265057		0.996165	1	0.00109005		0.0236923	1	0.266147
K03691	22.68	21.7995	22.0723	21.8576	22.9152	22.4324	22.0054	22.8576	22.7013	14	22.9601	22.3156	22.4551	22.8249	22.0625	21.9207	22.695	22.6475		0.444251	1	1.15283		0.566331	0.919765	-0.141447		0.390881	0.997883	-1.29428
K03728	25.019	23.9672	24.7492	14	24.632	25.2426	25.1908	24.632	25.0609	14	25.0894	25.1871	25.7338	24.9977	25.4923	25.0854	25.4645	25.4707		0.921957	1	-0.258355		0.205066	0.732035	-2.43904		0.264352	1	-2.18069
K03767	31.3828	31.4284	31.1783	31.4919	31.4083	31.3879	30.9188	31.4334	31.4919	31.5709	31.325	31.4871	31.2703	31.4678	31.6586	31.4532	31.4532	31.5343		0.93805	1	0.00842126		0.196823	0.731253	-0.0932856		0.374177	1	-0.101707
K03768	31.4629	31.4083	31.3982	31.4871	31.1052	31.196	31.2479	31.3356	31.4234	31.3879	31.2869	31.015	31.2814	31.4483	31.0927	30.4032	31.1783	31.1664		0.505033	1	0.0601641		0.152959	0.702353	0.247916		0.264467	1	0.187752
K03781	33.8042	33.1798	33.3698	33.6522	33.3303	33.715	33.7553	33.5062	33.3303	33.4334	33.4702	34.0349	33.7047	33.7047	33.6198	33.5296	33.8608	33.5062		0.599062	1	-0.0798162		0.233463	0.751494	-0.145739		0.591823	1	-0.0659231
K03841	32.4727	31.7849	32.1269	31.7453	32.1483	32.2731	32.4334	32.1574	32.3956	31.9574	31.9643	32.3568	31.9848	31.8682	31.8309	31.5203	32.1052	32.2507		0.430706	1	-0.11894		0.309645	0.802356	0.165181		0.0624129	0.986316	0.284121
K03844	22.502	22.2933	22.2419	22.7915	22.4701	22.3884	22.2361	23.2155	23.0854	20.9951	22.6096	22.155	22.6029	23.3239	22.44	23.48	22.7915	22.1426		0.851143	1	0.065108		0.153229	0.702178	-0.348929		0.313982	0.999799	-0.414037
K03868	22.3645	21.85	21.9316	21.9707	22.2821	22.4375	21.7876	21.6409	22.1704	21.6671	22.3672	21.5731	22.0821	21.9171	21.6364	21.6628	22.4576	22.1519		0.13579	1	0.271685		0.367415	0.834334	0.154726		0.539467	1	-0.116959
K03869	23.7995	23.4551	22.8746	23.2521	23.5869	23.9584	23.4676	23.4923	23.6865	22.6992	23.867	23.8385	23.7389	23.0376	23.7695	23.119	23.7077	23.5754		0.931955	1	-0.020764		0.986503	0.998365	-0.00360807		0.939609	1	0.017156
K03872	25.3066	25.2891	25.1795	25.1488	25.6595	25.1984	25.239	25.0975	24.9043	24.867	25.1681	25.3101	25.0275	25.1757	25.1908	25.0772	24.9495	25.1719		0.0897139	1	0.199327		0.0449693	0.611442	0.198203		0.989506	1	-0.00112343
K03873	23.8288	23.8764	23.9134	23.8576	24.0854	24.0772	24.3778	23.7389	24.0526	22.7776	24.239	24.217	24.1719	23.976	24.0935	24.002	23.7895	24.1871		0.876197	1	0.0393311		0.232262	0.753592	-0.0968386		0.596739	1	-0.13617
K03878	22.8839	22.5356	22.8614	22.9847	23.1395	23.391	22.7013	23.6096	23.1749	22.7655	23.0409	23.1379	22.7307	23.3101	23.1332	22.8689	23.2535	23.2332		0.565791	1	-0.105695		0.438795	0.871888	-0.122243		0.921858	1	-0.0165485
K03879	22.0258	22.4375	22.9423	22.7634	23.1765	23.5983	22.5754	23.2273	23.391	22.2361	23.2214	22.7836	23.4923	23.3645	22.937	23.0789	23.0002	23.2434		0.784251	1	-0.0818211		0.166368	0.714722	-0.362069		0.199439	1	-0.280248
K03880	23.7995	22.9812	23.5285	23.4041	23.7796	24.1946	23.48	23.9134	23.6865	23.6209	23.867	23.3511	23.3239	23.848	24.5045	23.976	23.019	25.1055		0.843481	1	-0.0385825		0.348602	0.820739	-0.348248		0.361653	1	-0.309665
K03881	21.2877	20.68	19.8576	18.8392	22.1704	22.3266	20.953	22.0526	21.6364	22.2564	21.2989	14	22.0292	21.3645	14	21.0088	21.5117	22.1143		0.731824	1	0.494022		0.715655	0.959521	0.522171		0.987932	1	0.0281493
K03883	24.239	22.1426	22.7695	24.1488	24.0105	23.8191	21.7594	24.8433	24.1642	14	24.1719	22.1581	22.6298	23.7286	23.5983	22.5915	24.1015	23.976		0.344318	1	1.67211		0.853751	0.973562	0.0839758		0.363963	1	-1.58814
K03898	27.524	28.4551	28.2308	28.258	27.8974	27.4394	27.6663	27.5315	27.6251	27.0813	27.8081	27.7325	27.7325	27.524	27.2803	27.2445	27.1214	27.3662		0.0783777	1	0.393326		0.0120361	0.936762	0.589302		0.187606	1	0.195976
K03902	22.5189	21.8764	22.8839	23.1047	22.5754	22.9116	22.6992	23.0476	21.9916	22.0156	22.1642	22.5708	22.6164	22.7776	22.5069	22.0122	22.9261	22.7471		0.376494	1	0.230313		0.834331	0.967466	0.0474383		0.420365	0.992064	-0.182875
K03903	31.6022	31.9435	31.9435	32.1574	31.6713	32.0117	31.9117	31.3724	31.4532	30.7129	31.4184	31.6285	31.5709	31.4384	31.3515	30.8901	31.6372	31.5109		0.027823	1	0.472079		0.0057248	0.9016	0.488441		0.935053	1	0.0163612
K03904	28.0296	28.3536	28.4551	28.3066	28.0084	28.258	28.6964	27.6595	27.8385	27.019	27.8916	28.3324	28.203	27.8623	27.6931	27.1604	28.2123	27.9031		0.21133	1	0.328986		0.0471898	0.580308	0.396176		0.817665	1	0.0671902
K03906	26.2481	26.5898	27.0914	27.3153	25.8336	26.4425	25.3273	26.3511	25.48	25.9562	26.5754	27.1115	26.3595	26.524	26.0212	25.0975	25.3645	26.1312		0.231429	1	0.45321		0.0630814	0.623359	0.670468		0.56048	1	0.217258
K03910	31.1901	31.7453	32.0117	31.8571	31.1177	30.995	30.9259	31.0544	30.9117	30.1724	31.2703	31.525	30.9814	31.4581	31.0609	30.8385	31.0737	31.1483		0.0762126	1	0.509553		0.073819	0.627925	0.392698		0.581363	1	-0.116855
K03911	28.1842	28.0914	28.1312	28.2308	28.1937	27.8385	27.4154	28.3452	27.8916	27.9316	28.217	27.9088	27.611	28.0505	27.9539	26.9088	27.9146	27.391		0.291741	1	0.160046		0.0293468	0.599952	0.473318		0.18581	1	0.313272
K03912	26.1623	26.6458	26.3153	26.1776	26.4282	25.7543	25.8974	25.989	26.4908	25.0062	26.5898	26.204	26.1738	26.2625	25.7695	25.5045	26.4815	26.0935		0.426997	1	0.217733		0.316485	0.805757	0.199711		0.948807	1	-0.0180219
K03917	24.0772	24.9977	25.6838	25.0275	24.3645	24.8142	24.5983	25.0401	25.1946	24.2891	24.391	24.867	24.7695	24.9933	25.1449	25.8142	24.7234	23.3511		0.728584	1	0.0974579		0.945827	0.98846	0.0280739		0.852156	1	-0.0693839
K03926	25.1332	24.8576	24.9134	24.7077	24.7543	25.065	25.2133	25.0275	25.2353	24.8858	25.792	24.5696	24.2679	24.3307	24.7129	25.2021	24.7129	25.3376		0.26122	1	-0.215403		0.468168	0.886199	0.144504		0.172478	1	0.359907
K03934	26.604	25.8288	26.3307	26.7771	26.8142	26.6181	26.9977	27.1984	26.7129	27.0401	26.726	26.9316	26.604	26.8504	26.6181	26.6865	26.632	26.8504		0.0265973	1	-0.438951		0.209389	0.735374	-0.211418		0.0299793	0.957556	0.227533
K03935	26.1965	25.3031	25.6568	25.3444	26.1055	26.2838	26.0401	26.3578	26.141	25.6375	26.0894	25.9473	25.9584	26.1135	25.7155	25.8694	25.9473	26.2996		0.303965	1	-0.220521		0.410761	0.854818	-0.168936		0.694307	1	0.0515849
K03936	26.3101	26.2058	26.1174	26.341	26.4862	26.4769	26.4409	26.9316	26.5898	25.848	26.726	26.4394	26.604	26.6595	26.239	26.509	26.4614	26.604		0.309642	1	-0.173052		0.0520078	0.609483	-0.189913		0.919463	1	-0.0168616
K03938	23.6649	23.5285	23.5045	22.7735	24.3376	23.8191	22.1612	23.7796	23.239	23.7796	23.6209	23.2679	23.2961	23.48	23.5522	23.7695	22.969	23.0509		0.381992	1	0.296679		0.323741	0.812057	0.251732		0.87523	1	-0.044947
K03939	25.9694	24.9043	25.141	25.8834	25.726	25.1174	25.1214	25.767	25.6375	25.4831	25.8504	25.8764	25.3612	25.4645	25.2243	25.2996	25.5105	24.7745		0.467669	1	-0.165723		0.411493	0.854715	0.184465		0.0524866	0.945535	0.350189
K03940	24.4614	24.2679	24.1946	24.5463	24.317	25.019	24.6971	24.9933	24.7846	24.7286	24.8764	24.4362	24.9847	24.8142	24.558	24.3376	24.8093	24.2961		0.0766561	1	-0.28501		0.345996	0.82391	-0.165627		0.407556	1	0.119383
K03941	25.4831	24.9716	24.848	25.5983	25.3877	25.1681	25.6513	25.8142	25.558	24.3712	25.8433	25.6153	25.7594	25.9781	24.867	25.2535	25.3477	25.4394		0.384758	1	-0.232736		0.346027	0.823078	-0.198057		0.902597	1	0.0346797
K03942	27.5165	26.9088	27.2077	27.524	27.524	27.5754	27.632	27.4938	27.2625	27.0609	27.5536	27.4938	27.5389	27.5315	27.189	27.3153	27.3494	27.7325		0.778931	1	-0.040007		0.630141	0.936627	-0.0666587		0.825881	1	-0.0266517
K03943	25.918	25.8093	25.4738	26.3204	26.0793	25.8457	26.0691	26.3376	26.0443	25.7543	26.3153	25.9606	25.792	25.9738	25.9825	26.0975	25.9157	25.9293		0.266898	1	-0.172425		0.746838	0.964745	-0.0407178		0.212443	1	0.131707
K03944	21.4923	21.6051	21.7512	23.654	21.8576	20.2302	22.3017	22.4247	22.4751	21.1143	22.7675	22.7327	21.0691	22.2332	21.7756	21.0493	21.3376	14		0.319211	1	-0.537585		0.282739	0.785321	1.52098		0.140727	1	2.05856
K03945	22.0459	22.1765	22.0658	23.3778	23.211	23.0122	22.6497	23.1457	22.9951	22.9171	23.9316	23.976	23.8576	24.2317	23.2477	22.9584	22.3778	21.7995		0.0966888	1	-0.620958		0.358862	0.827469	-0.43056		0.669999	1	0.190398
K03946	25.7745	25.3645	25.7945	26.5638	26.0484	25.9606	25.673	26.1312	25.9803	26.2207	25.8457	25.8858	25.6622	26.0443	25.705	25.4425	25.8764	25.8997		0.835842	1	-0.0383749		0.443321	0.872861	0.146051		0.152285	1	0.184426
K03947	14	14	14	21.5777	22.2332	21.0559	21.9916	22.6029	22.4221	14	14	21.9847	14	22.5615	14	14	21.1332	14		0.504869	1	-1.68909		NaN	1	0		0.258879	1	2.88443
K03948	26.6595	26.726	26.8741	27.1015	27.2803	26.2589	26.7389	27.1795	27.2535	27.3153	27.1115	27.1015	26.6865	26.8504	26.1488	26.0062	26.8142	25.5869		0.10478	1	-0.299987		0.097366	0.694391	0.467863		0.00670845	0.947273	0.76785
K03949	24.7389	25.0359	25.1174	25.5285	24.5983	24.4862	25.433	24.8385	24.5869	25.0854	24.6703	25.391	24.7441	24.8576	24.7695	25.2463	24.632	25.3545		0.707861	1	-0.0833076		0.935614	0.985393	-0.0164404		0.732729	1	0.0668672
K03950	24.5345	24.6375	24.8764	25.002	25.2926	25.0526	25.0148	25.3612	25.1371	24.9584	24.558	25.0691	25.0148	24.7286	25.0813	25.1757	24.4614	25.0484		0.473051	1	-0.117155		0.906541	0.978164	-0.0190989		0.539181	1	0.0980562
K03951	24.604	24.9134	24.0443	25.6784	24.5812	24.2679	23.9316	24.976	24.7945	25.0233	24.9361	23.895	24.4362	24.6375	24.3578	24.0854	24.5225	23.7695		0.786527	1	0.0887858		0.186493	0.724326	0.380026		0.277308	1	0.29124
K03952	24.8044	23.6649	24.5983	24.5522	24.7234	24.7077	24.7338	24.8336	24.5285	23.8385	24.8191	24.4676	24.895	24.9803	24.5165	24.4984	24.7234	24.8093		0.904486	1	-0.0283709		0.257919	0.772419	-0.228688		0.272908	1	-0.200317
K03953	25.3066	25.0526	24.8336	25.6838	25.3342	25.2535	25.275	25.7312	25.4738	25.4583	25.3511	25.228	25.1757	25.5014	24.8904	25.5404	25.4645	24.8717		0.23337	1	-0.175518		0.984781	0.998951	0.00335248		0.246961	1	0.17887
K03954	26.0254	25.3239	25.918	26.0062	26.141	26.1488	25.6568	26.2961	26.1507	26.7129	26.2225	26.7389	25.9271	26.2133	25.8118	26.1155	25.5955	26.1604		0.10423	1	-0.369115		0.790696	0.962962	-0.043348		0.118068	1	0.325767
K03956	23.9134	23.5165	23.8093	24.4105	23.8191	23.9043	24.2891	24.2891	23.895	24.0359	24.0275	24.1488	23.7995	23.976	23.8191	24.0526	24.239	24.3376		0.136226	1	-0.21872		0.362308	0.831061	-0.141751		0.500101	1	0.0769695
K03957	20.5356	21.9742	14	14	20.4273	14	21.5165	20.0951	20.4476	14	20.9812	21.3211	20.9672	20.7796	14	21.1704	14	14		0.280392	1	-2.2374		NaN	1	0		0.276648	1	2.24073
K03958	23.3645	23.5285	23.2961	23.5983	24.0359	22.8651	23.9406	22.6209	22.9441	24.002	23.7389	24.2096	23.3101	23.6431	23.417	23.6865	22.7327	23.0756		0.684208	1	-0.127909		0.538953	0.917525	0.137268		0.398002	1	0.265177
K03960	25.3101	24.6649	24.1795	24.7695	25.4923	24.7129	24.7594	24.9628	24.8623	24.9539	25.2891	25.1015	24.9584	25.1984	24.7695	24.1719	24.5404	23.7389		0.537341	1	-0.133301		0.341885	0.825152	0.291967		0.0961453	1	0.425268
K03961	24.3031	23.3101	23.8093	24.2096	24.002	24.2535	24.6264	24.4298	24.0772	23.4041	24.317	24.1015	24.1015	24.1871	23.9584	24.2463	24.2243	24.4738		0.459412	1	-0.178089		0.227331	0.747735	-0.217308		0.837609	1	-0.0392183
K03963	25.0317	24.4862	24.7543	24.8858	25.1565	25.1135	24.5869	25.3511	25.0567	25.1174	25.2353	25.0062	24.9672	25.1135	25.1293	24.9134	24.6209	24.7645		0.325028	1	-0.154309		0.920478	0.981611	-0.0134589		0.319624	1	0.14085
K03964	24.0526	23.9406	24.1488	24.7441	24.317	24.3712	24.3975	24.5812	24.2679	22.714	24.7745	24.6649	24.1642	24.632	24.1095	24.6431	23.8385	24.141		0.932432	1	0.0290283		0.965917	0.995731	0.00765546		0.950956	1	-0.0213728
K03965	25.8312	25.5696	25.1449	25.9203	25.8504	26.0464	26.1546	26.0212	25.6918	25.3307	26.1253	26.0752	25.6676	26.0609	25.6891	25.726	25.1833	25.9781		0.379374	1	-0.172668		0.959036	0.997433	0.00963243		0.342266	1	0.1823
K03966	26.329	25.673	25.8552	25.9803	26.3612	25.7182	26.1965	26.317	25.9738	26.5492	26.4154	26.3729	26.4362	26.6181	25.3943	26.1852	26.1214	26.217		0.0550466	1	-0.317963		0.421929	0.859812	-0.175857		0.470298	0.993779	0.142105
K03968	24.1719	24.0275	24.3307	23.7286	24.7024	24.2891	24.1015	24.3376	23.895	24.2243	24.6431	24.632	24.2535	24.2821	23.7895	24.5045	23.9406	23.6971		0.600224	1	-0.0972169		0.497594	0.891415	0.130498		0.227218	1	0.227715
K03979	25.3712	24.5522	25.8576	24.141	23.9672	23.0224	24.918	26.2944	22.5869	24.317	26.1015	21.7348	23.4041	25.8811	21.1519	14	22.4601	25.0484		0.856687	1	0.159829		0.19438	0.72957	2.49432		0.247473	1	2.33449
K03983	23.0723	24.5696	24.9977	24.5812	24.0609	23.5638	23.417	23.9134	24.1642	21.4425	23.5983	24.4298	24.4923	23.9316	23.178	23.0723	23.211	23.654		0.24754	1	0.6467		0.167352	0.716623	0.551045		0.849541	1	-0.0956548
K03984	29.17	29.7113	29.6285	29.2399	29.4649	28.8445	28.6931	28.805	28.8081	28.673	28.6492	29.094	28.9814	28.8415	28.9316	28.3282	29.0914	28.1842		0.00373413	1	0.556101		0.0122622	0.869565	0.616795		0.724667	1	0.0606937
K03987	21.2764	22.0122	22.2332	21.8802	21.1206	20.7634	22.3403	21.5545	20.9951	14	21.3266	22.0459	22.0918	21.5451	22.2096	20.9459	21.0088	21.4375		0.393251	1	1.1706		0.98081	0.997104	0.00788371		0.39514	0.999918	-1.16271
K03989	33.3698	34.1828	34.3033	34.0184	33.5754	33.7453	33.4823	33.3033	33.4943	33.3303	33.5867	33.5754	33.9933	33.7946	33.3169	32.5343	33.0167	33.2077		0.0272109	1	0.403791		0.0601212	0.625698	0.555276		0.509644	1	0.151484
K03991	27.7645	26.2643	28.0296	26.4999	27.6527	26.4234	26.2625	26.726	26.228	26.3828	26.5419	26.2768	26.9539	26.7129	27.189	26.0813	27.3745	27.4154		0.0607102	1	0.702741		0.700982	0.954961	0.151216		0.0312093	0.9625	-0.551525
K03992	22.019	21.4476	21.3101	21.743	21.6051	21.4375	20.895	22.2849	22.4425	21.9316	22.3321	20.7553	21.0292	21.7348	21.5731	21.7876	21.4923	21.654		0.593024	1	-0.179856		0.758087	0.961002	0.0485595		0.502271	1	0.228415
K03995	26.0567	26.2463	26.9977	25.5285	26.5754	25.6944	25.6865	25.8528	25.7312	25.3101	26.1984	26.524	26.2096	26.3359	26.2768	25.8288	25.8288	25.6292		0.31534	1	0.299353		0.530225	0.912446	0.165002		0.537545	1	-0.134352
K03997	27.4938	27.8858	27.341	27.0609	27.7771	27.2891	26.8741	27.0609	26.8142	27.8203	27.2535	27.4073	27.0084	27.3153	26.9088	26.726	27.1214	26.9316		0.205593	1	0.269552		0.0107916	0.912632	0.472686		0.269835	1	0.203134
K03998	26.8858	26.9088	27.4314	26.8974	26.6458	26.8504	26.726	26.3444	26.5638	26.3256	26.9428	27.0813	26.7389	26.7129	26.726	26.2996	26.5536	26.527		0.131033	1	0.272623		0.0224451	0.627933	0.343586		0.634324	1	0.0709629
K04000	29.6697	29.9117	30.2979	29.668	29.57	29.4334	29.5987	29.4785	29.4804	28.8682	29.6233	29.6163	29.8294	29.6697	29.4765	28.8741	29.5862	29.249		0.0983442	1	0.314212		0.128304	0.722824	0.310961		0.986165	1	-0.00325139
K04001	28.524	28.8385	28.9896	29.3174	28.3494	28.604	28.5389	28.4629	28.6561	28.3367	28.509	28.3828	28.8474	28.5826	27.9923	27.9705	28.2308	28.3787		0.0840953	1	0.289412		0.0542682	0.619231	0.436774		0.341294	1	0.147361
K04002	26.632	26.1253	26.6865	26.1174	26.5225	26.5374	27.4707	26.0505	26.0317	25.6209	26.1738	26.8142	26.1371	26.4154	26.5522	25.5754	26.3031	27.0609		0.797855	1	0.0765622		0.677633	0.950604	0.0961879		0.954806	1	0.0196257
K04004	30.3828	31.1361	30.7692	31.3463	30.4919	30.9539	30.099	30.6798	30.4134	30.2422	30.9814	30.8004	30.6713	31.0084	30.1724	29.8519	30.5296	30.3303		0.162462	1	0.310683		0.0906595	0.678899	0.419376		0.625078	1	0.108693
K04008	22.9098	23.391	24.0275	24.002	23.3778	23.3511	24.0691	22.5983	23.0805	22.969	23.2535	23.7077	23.4551	23.8191	23.9316	22.6298	22.8288	24.1488		0.428514	1	0.230188		0.896651	0.972571	0.0409931		0.582116	1	-0.189195
K04043	29.4314	29.0401	28.7325	29.2445	29.5754	29.4995	28.9896	29.57	29.2736	29.389	29.4073	28.7895	29.2781	29.1652	29.2535	28.9456	29.4174	29.1015		0.923612	1	0.0173937		0.689198	0.952403	0.0603546		0.759103	1	0.0429608
K04077	30.6022	30.2869	30.2535	30.7453	30.6964	30.8755	30.7047	30.5844	30.5664	30.611	30.5389	30.3724	30.5014	30.341	30.0349	30.5573	30.5664	30.6372		0.905762	1	0.0136824		0.34277	0.824952	0.13698		0.25022	1	0.123298
K04078	29.2557	28.8385	28.9203	29.3869	29.2077	29.4012	29.4073	29.258	28.995	29.1795	29.1795	29.2376	29.2935	28.9814	28.7771	29.1115	29.0839	29.3324		0.7196	1	-0.0411046		0.587518	0.923344	0.0717494		0.285628	1	0.112854
K04079	31.8571	31.7292	31.4919	31.5933	31.9295	31.8422	31.6713	31.6066	31.4384	31.7573	31.7771	31.6458	31.7292	31.611	31.7252	31.5343	31.8271	31.7888		0.310273	1	0.0911175		0.655388	0.948074	0.0379384		0.447422	1	-0.0531791
K04254	26.2996	24.9495	26.0732	26.673	26.53	26.3795	26.8264	26.7895	26.4234	26.8623	26.2317	26.0422	26.518	26.0752	25.9825	26.1055	26.6458	27.189		0.222897	1	-0.378456		0.415737	0.857936	-0.268536		0.650799	1	0.109921
K04257	23.3239	22.7695	22.5869	24.5225	23.1504	23.5165	23.3376	22.9406	23.2679	24.5225	22.7574	23.2821	23.1031	23.0592	22.9261	22.9098	23.2477	23.867		0.91817	1	-0.0396986		0.697808	0.95538	0.126129		0.581289	1	0.165828
K04281	21.2593	21.632	20.2764	21.6628	20.4067	22.0224	21.4775	21.2933	21.7471	14	21.4874	20.8423	21.6453	20.7471	21.1079	20.3645	19.1605	20.5545		0.419236	1	1.06863		0.202467	0.733978	0.61327		0.729575	1	-0.455361
K04345	27.0084	27.141	26.8385	26.9203	27.1795	27.1795	27.189	26.8623	26.9088	26.9977	27.0296	27.019	26.8741	26.8858	26.9869	26.9539	26.8264	27.0711		0.575631	1	0.0434519		0.139172	0.699262	0.111496		0.274019	1	0.0680437
K04348	23.0122	22.7471	22.5165	22.4576	23.0772	22.7915	23.1348	23.0105	23.0359	21.4775	23.2679	22.8987	23.1673	23.1991	23.3376	22.8014	22.3073	23.2332		0.900215	1	-0.0371663		0.231635	0.752689	-0.240589		0.530753	1	-0.203423
K04353	26.5315	26.4488	26.2856	26.3828	26.7517	26.6595	26.5195	26.3612	26.4583	26.2696	26.5682	26.509	26.4769	26.6595	26.2408	26.3222	26.5419	26.6595		0.47758	1	0.062355		0.79675	0.964407	0.0265334		0.679787	1	-0.0358216
K04354	24.1871	24.002	23.9316	24.6649	24.2317	24.5285	24.2961	24.0443	23.8288	24.217	24.5105	24.1642	23.8191	24.275	24.2679	24.275	23.8764	24.4923		0.60392	1	0.0807978		0.584489	0.925382	0.0900173		0.949756	1	0.00921949
K04358	26.4041	27.6251	26.9977	26.2426	20.4476	14	27.3324	14	21.2877	14	27.3745	27.0296	26.7129	14	27.17	27.2077	26.9088	28.8653		0.616001	1	1.78212		0.638241	0.941126	-1.52462		0.36417	1	-3.30674
K04364	21.5498	14	21.3211	22.4701	14	21.8651	22.417	22.2096	22.0054	20.5638	21.7796	21.4015	21.6628	22.2905	22.1765	22.2707	21.9134	22.1015		0.162045	1	-2.52843		0.113789	0.706649	-2.86819		0.270004	1	-0.33976
K04365	21.2933	14	14	14	22.8365	22.2155	14	21.4874	20.1457	22.6907	14	21.0691	20.1581	14	14	14	21.8839	14		0.735066	1	-0.841252		NaN	1	0		0.267718	1	2.55848
K04368	23.5285	24.0772	23.2535	23.7594	23.5522	24.0691	23.4923	23.5165	23.5638	23.0002	23.4676	23.5869	23.5285	23.654	23.6757	23.5045	23.5983	23.867		0.124836	1	0.268738		0.6428	0.942813	0.0686302		0.0835219	0.995303	-0.200108
K04370	22.1642	22.1795	22.3511	22.9061	22.3457	23.0292	22.6865	22.714	23.1825	21.2361	22.8073	22.1111	23.0509	22.7471	22.5983	22.7574	22.2155	22.6029		0.903861	1	0.0397234		0.402194	0.847885	-0.166048		0.512356	1	-0.205771
K04371	25.848	25.5105	25.141	24.8997	26.3861	25.1946	23.5522	25.1946	25.1332	25.4862	25.2961	25.8741	25.0894	25.217	24.9271	25.1371	25.1795	25.4892		0.326817	1	0.407262		0.199105	0.733868	0.323438		0.807371	1	-0.0838235
K04373	20.8191	22.1206	21.5592	21.9566	21.1206	20.8346	21.8689	23.5404	14	14	20.8876	21.6051	20.1581	20.7056	21.1765	14	20.5451	21.8113		0.256896	1	2.08477		0.191803	0.7285	1.66903		0.845501	1	-0.415738
K04380	18.6835	18.1155	20.5069	18.8361	18.9854	18.2787	20.9459	17.9373	18.4815	21.3699	18.5242	17.8113	14	17.0102	20.5356	20.4972	14	14		0.711135	1	-0.277335		0.130191	0.712983	2.22718		0.1155	1	2.50452
K04381	26.726	27.0084	25.867	25.2961	27.2625	26.6181	26.2299	26.9977	26.2571	27.141	27.0914	25.7695	26.7129	26.7389	26.673	26.3307	26.8385	26.2243		0.763664	1	-0.118083		0.707027	0.955441	-0.123391		0.983764	1	-0.00530752
K04382	27.8445	28.1842	28.0505	27.4473	28.1556	28.3239	28.003	28.0813	27.6663	27.9923	27.8741	27.8445	27.9814	27.9977	27.7064	27.6931	27.9539	27.8385		0.537177	1	0.0907497		0.344323	0.824467	0.139164		0.570308	1	0.0484142
K04392	28.1984	28.1312	28.1795	28.4354	28.3828	28.1604	28.5014	28.0349	28.1214	28.0762	28.1984	28.3578	28.217	28.3704	28.0296	27.9705	27.9316	28.2847		0.723141	1	0.0329272		0.236533	0.749758	0.113992		0.455632	1	0.0810645
K04393	27.5014	27.4394	27.509	27.7771	28.1164	27.7129	27.6527	27.5165	27.4551	27.5165	27.6798	27.5463	27.5463	27.6595	27.4234	27.1115	27.4314	27.6798		0.317575	1	0.114886		0.164668	0.712316	0.200729		0.37431	1	0.0858431
K04396	22.9847	22.3619	23.391	23.0886	22.4626	22.9352	22.8858	22.6714	22.6074	22.1363	23.5869	22.2006	22.9742	23.4425	22.5662	22.7895	23.2821	23.4676		0.49636	1	0.189256		0.347072	0.821796	-0.216364		0.154239	1	-0.40562
K04398	23.9672	23.4923	23.2463	23.5522	23.7182	21.9951	23.2006	23.0105	23.2821	14	23.2448	22.7327	22.48	23.9406	23.7594	23.2066	23.5285	23.7492		0.283557	1	1.75007		0.753853	0.96155	-0.115515		0.25174	1	-1.86558
K04407	22.5638	24.4676	20.1332	18.0156	24.4551	23.5404	21.5638	23.7594	23.848	23.391	23.9495	19.4314	23.6757	22.9513	21.8764	21.7915	23.867	22.1363		0.729303	1	-0.461219		0.654251	0.947814	-0.520422		0.944506	1	-0.0592031
K04422	22.5915	22.1519	22.4375	22.0224	22.5662	22.7915	22.8365	22.8633	22.4476	22.4349	22.68	22.8932	23.0224	22.2933	22.3321	22.7512	22.4775	22.5568		0.097813	1	-0.265755		0.393592	0.8428	-0.145417		0.413226	0.996451	0.120338
K04437	29.3807	29.0164	29.1337	29.3683	29.8593	29.2331	29.2331	29.1913	29.21	29.2216	29.3599	29.6093	29.0531	29.0243	29.0864	29.2736	29.141	29.4294		0.843356	1	0.0277131		0.254352	0.769406	0.163929		0.166833	1	0.136216
K04438	25.3477	24.7695	24.7745	25.239	25.2714	25.4457	25.0443	25.1332	25.3943	24.4298	25.2996	25.2317	25.2133	25.4488	25.0275	25.1055	24.5869	24.945		0.782786	1	0.0525004		0.617084	0.935654	0.0868082		0.855491	1	0.0343078
K04439	22.2332	22.8764	23.1222	22.0559	23.1825	22.5777	22.4247	22.6364	23.6757	22.3592	23.0772	22.821	22.0258	22.1976	22.9601	22.3538	22.1886	23.2679		0.580329	1	-0.157736		0.541883	0.916763	0.17569		0.269077	1	0.333426
K04447	14	14	23.9134	23.6757	14	14	24.3101	14	20.5451	24.5638	14	24.1174	14	14	23.0707	22.8461	22.9795	23.5165		0.330162	1	-2.99122		0.343632	0.825295	-2.80395		0.948409	1	0.18727
K04456	24.0275	23.9847	23.8093	24.1719	24.1095	23.6209	23.9316	23.9495	24.0359	23.6865	24.0609	24.0105	23.976	23.848	23.391	23.5285	23.5754	23.867		0.936918	1	0.00815519		0.0693246	0.62622	0.256293		0.0467958	0.976282	0.248137
K04457	27.0084	27.0609	27.141	27.1214	27.3066	27.1604	27.019	26.726	26.7895	27.3239	27.0813	27.391	27.0914	26.976	27.0609	27.0914	26.976	26.965		0.523644	1	0.0779797		0.052784	0.60813	0.106332		0.807292	1	0.0283527
K04460	22.3645	21.5356	21.9742	22.5069	22.1642	21.8651	14	21.8073	22.2905	14	21.6231	21.9742	21.8876	22.1704	21.823	21.5261	21.7675	14		0.128068	1	2.78591		0.269403	0.779245	1.53934		0.570266	1	-1.24656
K04487	23.9043	24.0772	21.1206	24.0772	24.0772	23.8385	24.1795	23.5638	23.8288	23.48	23.1158	22.8932	23.2463	23.1916	23.3778	24.0935	23.8385	21.4273		0.991508	1	0.0056448		0.613711	0.935632	0.320032		0.478553	0.995966	0.314388
K04494	27.8799	27.019	26.4598	27.019	27.5754	27.3324	28.066	27.4862	27.5754	27.7453	27.5609	28.019	28.0401	27.5754	27.189	27.8142	27.4785	27.7517		0.0420983	1	-0.527864		0.100255	0.700764	-0.427199		0.537132	1	0.100665
K04496	25.0609	24.7945	25.4984	25.317	25.0772	24.9043	25.4041	24.7024	25.2058	24.4041	24.9361	25.2679	24.7895	24.9977	24.5105	24.2535	24.848	25.1332		0.531538	1	0.121999		0.0637514	0.62113	0.3533		0.283078	1	0.231301
K04498	23.5165	24.4551	24.2243	24.5983	25.3745	24.3101	24.4984	24.7492	24.4362	25.0609	24.6971	24.7895	24.019	24.8093	24.4923	24.0609	24.7945	24.7389		0.291251	1	-0.292057		0.805325	0.964243	-0.0726652		0.237174	1	0.219392
K04499	25.5551	25.141	25.0609	25.1253	25.4831	25.604	25.2643	25.3101	25.6403	25.2353	25.391	25.4362	25.3031	25.6181	25.4583	25.3204	24.976	25.4583		0.66988	1	-0.0513048		0.841541	0.970165	-0.0274595		0.829316	1	0.0238454
K04507	24.848	24.6595	24.3444	23.7492	25.2243	24.7846	24.391	24.3578	24.2243	24.8576	24.6486	24.5869	24.5638	24.4614	24.5983	24.1642	24.6595	24.3239		0.697846	1	0.0906267		0.539637	0.915796	0.139806		0.693405	1	0.0491794
K04508	21.8614	21.9171	20.5261	22.3645	21.5117	22.1111	21.5117	22.7013	22.1269	14	22.3511	21.3101	21.2821	21.7182	21.6051	22.5615	22.2066	22.3988		0.463588	1	1.04845		0.477581	0.892793	-0.246737		0.365244	1	-1.29519
K04513	28.249	28.217	28.0711	27.8564	28.5128	28.4154	28.2262	28.0762	28.1065	28.0453	28.4032	28.3066	28.249	28.1937	28.019	27.8682	28.1164	28.4629		0.820306	1	0.0262553		0.601223	0.930096	0.0687218		0.68421	1	0.0424665
K04515	28.0762	27.8019	27.7389	28.0609	28.1652	28.0349	28.0762	27.9372	27.9705	27.6865	28.0505	27.8019	28.0453	28.0243	27.9031	28.0813	27.9428	27.9977		0.535812	1	0.0591955		0.798619	0.963705	-0.0194232		0.267842	1	-0.0786187
K04523	23.5522	23.3645	23.3511	23.848	23.3645	22.8783	23.0821	23.2535	23.1047	14	23.5754	22.9742	23.417	23.0359	23.4425	22.8442	23.5285	22.9152		0.288251	1	1.72812		0.296575	0.800429	0.195877		0.343287	1	-1.53224
K04524	29.3131	29.0003	28.8445	28.9088	28.6216	28.7833	28.995	28.5536	28.6181	28.5165	28.5573	28.7292	29.1771	28.6527	28.2935	28.217	29.3766	28.1842		0.0644173	1	0.250326		0.285092	0.788527	0.26176		0.960206	1	0.0114339
K04525	23.4425	23.391	23.4041	23.1765	23.1931	23.2448	23.0918	23.1269	23.391	22.0122	23.214	23.4041	23.4923	23.7695	22.8054	22.9171	23.217	23.2679		0.245323	1	0.268651		0.686432	0.952058	0.0638148		0.445001	1	-0.204836
K04534	27.611	27.4785	27.4234	27.4551	27.611	27.3828	27.8203	27.4707	27.5463	27.2979	27.6527	27.8799	27.3066	27.4551	27.5463	27.5969	27.3578	28.0084		0.256164	1	-0.117654		0.649815	0.943679	-0.0515416		0.638032	1	0.0661125
K04536	28.0864	27.5969	27.7958	28.1747	28.4394	28.1263	28.3869	27.9923	27.8916	28.0243	28.0453	28.0609	27.7325	27.9484	28.0914	28.0349	27.8974	28.4862		0.832522	1	-0.0302906		0.976635	0.995034	0.00480398		0.783929	1	0.0350946
K04542	22.8054	22.6584	23.7594	24.0526	23.214	22.9847	23.5983	22.2448	22.2155	23.895	22.6364	14	22.4651	22.2096	22.5404	22.2535	22.019	23.6971		0.263215	1	1.81405		0.0574418	0.63437	0.714958		0.489877	1	-1.0991
K04550	29.1913	29.3023	29.3766	29.0788	29.4314	29.6781	29.5682	29.4629	29.9814	28.5536	29.6865	28.8799	29.4957	29.4334	29.5426	29.6372	29.4707	29.4804		0.958922	1	-0.012359		0.0923915	0.684064	-0.166936		0.498463	1	-0.154577
K04552	27.2077	27.2979	26.9428	27.0914	27.6663	27.6251	27.0711	27.3578	27.2891	26.6998	27.4551	26.7129	27.2262	27.2803	27.2979	27.0813	27.2353	27.509		0.27255	1	0.207545		0.80345	0.965301	0.0335194		0.259541	1	-0.174026
K04557	22.976	23.3101	22.9024	22.2877	23.867	22.0258	22.8839	21.5261	22.6029	22.6431	21.9098	23.0918	21.9388	22.2621	23.1612	22.848	21.8802	22.9899		0.247088	1	0.45191		0.309029	0.802591	0.381477		0.83751	1	-0.070433
K04558	24.9361	24.6264	24.6971	24.9134	24.5404	24.867	25.0148	24.4676	24.7594	24.1719	24.7389	24.0935	24.4738	24.6264	23.6209	24.3239	23.895	24.8764		0.2003	1	0.2224		0.0462278	0.601541	0.460658		0.346906	1	0.238259
K04559	21.0224	20.0426	22.2961	18.4854	21.6453	22.5333	20.8651	21.8764	21.6141	20.7553	22.4972	21.5261	22.2273	22.3565	20.4874	21.5915	20.5165	14		0.462357	1	-0.5182		0.583631	0.926084	0.807653		0.335086	1	1.32585
K04560	21.7715	21.743	20.5545	21.3156	22.1426	20.7876	21.1642	21.7307	21.5069	20.6714	21.654	20.3752	21.4676	21.0292	21.7876	14	21.1269	20.6186		0.564186	1	0.202072		0.290705	0.793127	1.38082		0.36158	1	1.17875
K04564	27.7325	26.976	27.3239	27.5898	27.673	27.7581	27.6181	27.7453	27.5826	27.3153	27.5389	27.4154	27.3578	27.5682	27.2535	27.6663	27.6663	27.7195		0.849586	1	-0.0270573		0.843337	0.969367	-0.0297168		0.979173	1	-0.00265948
K04565	31.1901	30.9677	31.3672	31.1604	31.8682	31.8608	31.6501	31.0349	31.3568	31.3568	31.6881	31.7373	31.6285	31.0927	31.196	31.781	31.2077	31.6544		0.727476	1	-0.0682383		0.903786	0.976324	-0.0242926		0.792971	1	0.0439456
K04567	28.4113	28.2625	28.5352	28.0813	28.8682	28.8829	28.17	28.2123	28.341	28.7833	28.7645	28.4629	28.3494	28.3992	28.5389	28.3196	28.3869	28.4314		0.770882	1	0.0512342		0.466593	0.88598	0.102669		0.659957	1	0.0514348
K04571	28.9259	29.0479	28.5426	29.003	28.7895	28.8355	28.7645	28.8264	28.9732	28.4862	29.027	28.267	29.0003	29.2193	28.6831	28.3239	28.524	28.6181		0.367005	1	0.133384		0.417423	0.85872	0.12929		0.982245	1	-0.00409444
K04593	23.1991	22.4349	23.976	22.3619	23.7995	23.6209	22.8614	23.0918	23.1348	23.8764	23.5165	23.8764	22.9495	23.184	23.4041	23.4923	23.5285	22.9261		0.640254	1	-0.160864		0.960669	0.996267	-0.0153917		0.497699	1	0.145472
K04630	27.3153	26.9539	27.5754	26.2961	27.217	27.3066	27.8623	26.965	27.019	26.5595	27.3992	27.4473	27.4785	26.9539	27.3239	27.1115	27.217	26.976		0.714481	1	-0.0979811		0.748411	0.964778	-0.0660572		0.878631	1	0.0319239
K04634	25.3342	24.6703	23.7286	22.9006	25.8552	25.3477	24.3778	24.945	25.1757	24.2607	25.4138	24.5225	23.7995	25.1604	24.945	25.705	24.8385	24.2317		0.779039	1	-0.143161		0.798326	0.96391	-0.140582		0.994018	0.997824	0.00257874
K04644	27.0711	27.0296	26.8019	27.217	27.2714	27.0914	27.1214	26.7771	26.7645	27.0505	27.1507	27.3578	27.3494	27.1015	27.0813	26.9539	26.7517	26.9539		0.714949	1	0.0434151		0.656102	0.946452	0.048439		0.968564	1	0.00502396
K04645	23.2821	23.417	23.848	23.1395	23.867	24.239	23.1269	23.214	23.6971	23.7182	23.9847	23.8764	23.2463	22.8651	23.5404	23.2961	23.3376	22.9513		0.89871	1	0.0292158		0.0591732	0.628762	0.425973		0.0489331	0.965289	0.396757
K04646	31.0017	30.7927	30.6881	30.9188	30.9677	31.225	31.099	30.9259	30.933	30.5296	31.0864	30.9045	31.015	30.8157	31.0084	30.8974	31.1115	31.13		0.868012	1	0.0192741		0.495168	0.892311	-0.0639877		0.413996	0.996069	-0.0832618
K04648	24.3101	24.0443	23.9584	24.4041	24.2463	24.3444	24.0772	24.4041	24.2535	23.1348	24.2607	24.002	24.1642	24.0854	24.217	24.019	24.3031	24.0691		0.351408	1	0.195862		0.394928	0.842512	0.0749308		0.542371	1	-0.120931
K04649	21.7056	14	21.4015	22.0756	21.9985	21.3857	22.0054	21.5117	14	21.1519	22.6693	21.7056	22.2736	22.0426	21.7915	22.0426	22.1079	14		0.966484	1	-0.0794878		0.882754	0.974939	-0.281881		0.91649	1	-0.202394
K04660	26.8385	26.0338	26.6181	26.5225	28.391	26.8385	26.9977	26.7645	26.604	26.9539	27.141	27.3828	26.2553	25.7695	26.4969	26.5898	27.7195	28.0965		0.777446	1	-0.100254		0.916895	0.982069	0.0524874		0.698239	1	0.152741
K04688	21.8839	22.1174	21.4626	22.3672	21.5638	22.1015	22.3619	21.9916	21.7223	21.2764	22.2302	21.7796	21.8346	21.7389	21.8764	21.6628	21.7756	22.0325		0.918665	1	0.0224171		0.541431	0.917486	0.0959492		0.671019	1	0.0735321
K04692	28.5826	28.965	29.0111	28.726	28.8019	29.0401	28.4551	28.3745	28.5389	28.4938	29.0164	28.8858	28.906	29.0427	28.6458	28.4354	28.5014	28.7453		0.109691	1	0.227031		0.268034	0.77715	0.141668		0.562947	1	-0.0853631
K04693	23.2821	23.0691	23.3101	22.5285	24.1253	23.2821	23.7286	22.9406	23.3778	24.0691	23.391	23.895	23.1534	23.3778	23.3239	23.5754	23.4551	22.976		0.289345	1	-0.300825		0.850364	0.972336	-0.0440912		0.205312	1	0.256734
K04708	21.7013	22.0625	20.953	22.4375	21.8913	20.6186	22.0088	21.6628	22.2593	21.0691	22.1363	21.7995	21.5117	22.2155	20.953	22.0526	20.7389	20.8576		0.537795	1	-0.211896		0.575177	0.920713	0.222498		0.196175	1	0.434394
K04710	23.0821	23.1253	23.0526	23.6757	23.5983	22.5568	22.8073	22.9189	22.6865	23.6096	23.141	23.1946	23.0691	22.8307	14	22.6693	22.4923	22.6453		0.582585	1	0.122164		0.225432	0.747308	1.89739		0.253566	1	1.77522
K04725	23.976	23.7995	24.3778	24.632	24.019	24.2096	24.8811	24.275	24.417	23.8093	24.654	24.0526	24.5696	24.7077	24.1871	23.9933	23.867	24.6971		0.395344	1	-0.179193		0.408687	0.853898	-0.168003		0.960379	1	0.0111907
K04727	28.49	28.1795	28.2123	28.4113	28.8504	28.7802	28.6663	28.7227	28.6798	28.4032	28.7195	28.6389	28.6146	28.6697	28.4274	28.7927	28.5128	28.7581		0.25287	1	-0.151103		0.294351	0.797925	-0.141899		0.905367	1	0.00920391
K04734	28.4551	27.9203	27.8504	27.9539	28.579	28.1937	27.965	27.9372	27.5463	28.2123	27.9977	27.9031	28.0296	27.9316	27.9088	27.965	27.8564	27.6865		0.158207	1	0.231811		0.0763659	0.625189	0.262432		0.766845	1	0.0306212
K04735	14	14	20.5638	14	14	20.4476	20.4375	14	21.1015	14	20.4874	20.7796	14	14	21.0292	20.68	14	14		0.270602	1	-2.29908		NaN	1	0		0.306108	1	2.18278
K04739	27.8445	27.8203	27.3745	27.9031	27.8203	27.8974	27.7517	27.5969	27.7581	27.3745	27.8385	27.5826	27.673	27.6458	27.6389	27.726	27.5754	27.7581		0.263937	1	0.126283		0.241495	0.756949	0.107126		0.799746	1	-0.0191571
K04794	21.1581	20.7715	21.9061	23.0224	21.6141	21.0559	22.4067	21.8269	22.0723	14	21.9098	22.0886	20.9243	21.1581	22.2155	22.5592	20.5638	22.2332		0.544001	1	0.870653		0.965504	0.995733	-0.020985		0.53498	1	-0.891637
K04797	24.1174	24.1174	24.417	23.7286	24.5345	24.1174	24.217	23.6096	23.895	23.7695	24.2961	24.3101	23.8576	24.2679	25.1642	23.6971	23.9584	24.1095		0.374434	1	0.155825		0.98809	0.999018	-0.0037117		0.531027	1	-0.159537
K04798	22.9243	22.7327	23.5165	23.239	22.7098	22.8764	23.6865	22.9079	22.8171	21.5404	22.7915	23.3778	22.6096	23.2185	22.8595	22.6562	22.9601	21.9601		0.66392	1	0.146254		0.213287	0.737272	0.289124		0.689529	1	0.14287
K04802	24.141	23.8288	24.141	24.48	24.558	23.9316	24.1719	24.002	23.1856	24.141	23.4676	24.0443	24.002	23.5754	23.7895	23.8858	23.4298	24.2535		0.123044	1	0.344687		0.0608579	0.626	0.357404		0.952008	1	0.0127166
K04852	24.0359	23.8093	23.976	24.4551	23.9584	24.3239	23.7895	23.4676	23.8576	24.1871	23.8764	24.239	23.9584	23.5638	23.867	23.8858	23.391	23.9406		0.241033	1	0.190223		0.0404337	0.604103	0.325335		0.387981	0.999057	0.135112
K04885	25.0691	26.0212	24.5463	23.9672	26.8142	25.8433	25.0894	25.3778	24.7286	25.9473	24.6918	24.6971	23.7796	23.3511	25.7415	24.6703	25.6431	25.391		0.556489	1	0.288197		0.32515	0.814822	0.614099		0.495121	1	0.325902
K04890	20.4576	20.3752	19.9083	19.5261	19.8361	21.9672	20.5731	20.0821	20.5638	14	21.3752	18.7406	20.2877	20.8576	20.1332	18.6869	14	20.4476		0.355409	1	1.12262		0.279178	0.783092	1.27627		0.921902	1	0.153646
K04948	14	14	23.9134	23.6757	14	14	24.3101	14	20.5451	24.5638	14	24.1174	14	14	23.0707	22.8461	22.9795	23.5165		0.330162	1	-2.99122		0.343632	0.824359	-2.80395		0.948409	1	0.18727
K04986	23.5285	23.6431	14	21.8385	23.9584	23.5983	14	23.2081	22.6518	14	23.3101	23.0509	22.7035	22.2989	23.632	23.1206	22.9829	14		0.502916	1	1.7243		0.89167	0.971321	0.304796		0.572194	1	-1.4195
K04996	23.5404	23.8385	23.7594	23.3376	24.217	23.3645	23.9316	23.4676	24.0275	24.4362	24.0609	23.976	24.002	23.632	23.5045	22.8113	22.9459	22.8327		0.129737	1	-0.307067		0.142369	0.700467	0.388165		0.0154722	1	0.695231
K05019	23.0173	23.654	22.976	22.9829	23.4425	23.4298	24.2891	22.5754	22.2477	20.5451	23.2346	23.9134	20.9171	23.2679	23.7895	22.9968	21.4676	23.5522		0.443387	1	0.449537		0.267345	0.776253	0.585263		0.85672	1	0.135727
K05021	23.867	23.6971	24.141	23.1719	24.5165	23.8288	23.4551	24.0935	23.9406	22.6006	23.8288	24.3307	23.8191	24.1565	24.0609	24.2463	23.7182	24.217		0.613632	1	0.162182		0.435349	0.867978	-0.165917		0.246942	1	-0.328099
K05022	26.2944	25.5105	25.4831	25.9428	25.9066	26.0422	25.7363	26.1984	26.0233	25.0105	25.8142	25.7517	26.0854	25.918	25.9361	26.1908	26.1908	25.7594		0.619623	1	0.107512		0.32914	0.818187	-0.150163		0.183275	1	-0.257675
K05039	20.2302	19.4476	20.9459	19.265	20.3211	20.3962	20.0691	21.3538	19.9742	21.7756	19.2042	20.9951	21.1886	22.4298	20.5823	22.4144	14	18.83		0.352747	1	-0.460967		0.88693	0.973492	0.193496		0.640816	1	0.654463
K05105	21.7182	14	14	14	21.953	22.0359	14	21.632	21.4726	21.9459	21.6497	20.3962	21.265	20.7715	14	20.9812	21.9134	20.895		0.327611	1	-2.23155		0.367411	0.83522	-2.01984		0.905614	1	0.211705
K05204	21.5404	21.1395	20.7471	21.0886	21.8073	20.0156	20.6006	19.8906	14	14	19.5951	21.5261	20.3857	20.9316	21.4067	21.002	20.8727	14		0.0746117	1	2.78769		0.303446	0.799818	1.29		0.42507	0.993062	-1.49769
K05236	30.0217	30.0217	29.8653	30.0609	29.7064	29.8741	30.099	29.9117	30.0217	29.8385	30.1115	29.8623	30.0217	29.94	29.6948	29.4976	29.9259	29.8858		0.519806	1	-0.049118		0.338156	0.827954	0.0973571		0.147678	1	0.146475
K05304	27.1214	26.965	26.9088	26.5565	26.8623	26.7389	26.965	27.1312	27.2445	26.521	27.0813	26.6865	26.7517	27.0084	27.2262	26.965	26.506	27.3324		0.579916	1	-0.0794131		0.487382	0.892368	-0.10612		0.87716	1	-0.0267073
K05309	22.5777	22.3457	21.4526	22.155	22.7715	22.821	22.5869	23.2405	22.5213	21.7056	22.6518	21.9951	22.6276	22.7327	22.2185	22.7223	22.8633	23.2679		0.756865	1	-0.0962617		0.154666	0.70306	-0.384761		0.29329	1	-0.288499
K05357	24.6153	24.3712	24.7945	24.848	24.6703	24.5404	24.48	24.5812	24.2607	24.5105	24.4923	23.7695	24.3511	25.2096	23.9584	24.1174	24.3307	25.1984		0.0690381	1	0.290924		0.639948	0.943128	0.112362		0.498414	1	-0.178562
K05360	22.5915	22.8034	22.4972	21.0224	23.5165	22.3101	21.953	22.7492	22.2535	23.6209	22.714	20.0292	22.7077	23.1316	22.5237	22.265	22.2764	22.4041		0.699959	1	0.23689		0.798011	0.964668	-0.0945625		0.532876	1	-0.331453
K05361	24.5638	23.7492	23.7695	23.3101	23.7796	24.1642	23.9495	23.8858	23.7286	21.7307	23.7389	23.6431	23.7492	23.3511	24.0854	23.9134	24.2243	23.3645		0.279307	1	0.443322		0.647605	0.943436	0.108074		0.394537	1	-0.335249
K05399	23.0459	22.7816	22.8073	20.8269	23.2288	23.7995	23.2535	23.0002	22.7955	21.6929	22.953	23.7895	22.7816	22.8346	22.6096	22.8152	22.4576	23.2477		0.747322	1	-0.165791		0.922301	0.981563	-0.0427348		0.693044	1	0.123056
K05401	22.8442	22.8191	21.6006	21.7915	22.6693	20.7634	22.3184	22.7553	22.85	14	22.5545	22.7895	21.8113	21.8764	22.3884	21.3592	22.239	22.5333		0.570808	1	0.870075		0.905961	0.978097	0.046773		0.584057	1	-0.823302
K05402	25.141	24.239	25.2607	25.3844	24.8433	25.4362	25.8433	25.632	25.4984	23.6096	25.6209	25.5195	25.341	25.4645	25.4862	25.3031	25.3066	24.9406		0.553572	1	-0.236518		0.230231	0.750534	-0.256222		0.956031	1	-0.0197042
K05409	26.002	26.3083	25.6431	25.8069	25.8361	25.9473	26.2909	25.8974	25.9539	25.1527	25.6513	25.6375	26.1015	26.2317	25.6757	25.4923	25.3511	26.2225		0.398862	1	0.159976		0.679231	0.950638	0.0781209		0.720938	1	-0.0818548
K05474	22.5285	22.2989	22.9548	23.181	23.3101	22.821	22.8034	22.239	22.4874	23.3778	23.0691	23.3239	22.6475	22.44	22.9207	22.8307	22.2679	23.1488		0.890966	1	-0.0343625		0.511255	0.901126	0.139806		0.464754	1	0.174169
K05504	14	14	14	14	21.5261	21.4874	14	21.4526	20.4273	14	21.4676	14	14	19.2161	20.7389	20.6364	20.6006	14		NaN	1	0		0.433391	0.867511	-1.69642		0.765518	1	-0.640757
K05546	30.1483	30.1483	30.1239	30.1115	30.0609	30.099	30.3303	30.099	30.099	29.8799	30.2193	30.099	30.196	30.3303	29.9259	29.7437	30.0479	30.0479		0.928537	1	-0.00578117		0.448832	0.874953	0.0666647		0.500398	1	0.0724459
K05605	26.7129	26.2243	26.604	26.8264	26.6181	26.8142	26.8974	26.4138	26.5682	27.3828	26.6865	26.8741	26.5419	26.5195	26.5754	26.9869	26.5315	26.8974		0.325432	1	-0.17045		0.741956	0.963555	-0.042093		0.447146	1	0.128357
K05607	25.3679	25.0772	25.3612	25.5014	25.3844	25.2891	25.5255	25.4266	25.4923	25.2317	25.3135	25.1449	25.2058	25.5696	24.8764	25.2499	25.1833	25.1795		0.768663	1	-0.0255518		0.290843	0.792497	0.11945		0.213876	1	0.145001
K05609	27.0505	26.7517	26.2207	26.8623	26.8019	26.9539	27.2714	26.673	26.5195	26.4394	27.0084	26.6595	26.8741	26.6998	26.6181	26.5029	26.726	27.019		0.948446	1	0.0116456		0.816238	0.964231	0.0335395		0.886456	1	0.0218938
K05610	25.341	25.0691	25.1135	25.8019	25.2996	25.0813	25.5955	25.0935	24.8385	24.945	25.7182	25.2463	24.8528	24.8623	25.6125	25.1757	24.9672	25.6944		0.811804	1	0.0449216		0.646336	0.942979	0.0902459		0.8338	1	0.0453243
K05612	21.417	21.0426	21.9098	22.4576	21.0559	22.4221	22.8802	21.928	21.6141	14	21.6231	21.4576	22.6164	21.0292	20.9316	20.895	20.7553	19.7812		0.423611	1	1.13367		0.147456	0.698527	0.716062		0.769115	1	-0.417609
K05623	14	20.0156	20.1825	20.0559	14	19.9882	19.4476	21.3592	19.898	14	14	14	22.1886	14	20.1946	19.8284	19.661	14		0.63915	1	0.922909		0.889407	0.97346	-0.271735		0.563871	1	-1.19464
K05625	28.8415	28.019	28.3828	27.8741	29.0634	28.0711	28.3662	28.6595	27.9977	27.9031	28.1652	28.673	28.17	28.1556	28.3109	27.3745	28.0914	29.0137		0.740159	1	0.0812035		0.529286	0.91156	0.18929		0.677388	1	0.108086
K05627	21.3101	20.4576	20.7876	14	21.6453	20.953	20.3101	14	14	14	20.8034	20.5731	20.6453	21.2477	21.0756	20.8802	14	20.7553		0.201713	1	2.57783		0.956965	0.996318	0.0915845		0.213118	1	-2.48625
K05658	29.995	29.21	29.4254	29.5407	30.5109	29.3951	29.7357	29.9814	29.673	29.9814	29.6251	30.2077	29.1819	29.3848	29.6337	30.099	30.1724	29.94		0.409919	1	-0.187864		0.832505	0.96592	-0.0557769		0.498329	1	0.132087
K05665	27.8564	27.8203	27.1015	26.673	28.1015	27.4938	26.8623	27.9031	27.2891	28.2123	27.6389	26.0854	27.2445	27.2803	27.3324	27.2353	27.5754	27.1015		0.656059	1	0.175891		0.372254	0.836458	0.212844		0.910694	1	0.036953
K05675	23.7995	22.4775	22.4067	22.5892	23.848	23.9406	22.9951	24.4105	23.1534	23.1825	22.9654	22.4476	22.7836	22.1519	23.3778	24.3578	24.5522	23.4551		0.970358	1	-0.0155223		0.589766	0.925491	-0.26949		0.591731	1	-0.253968
K05677	28.4433	28.17	28.1795	28.0137	28.4512	28.2216	28.2979	28.2445	28.4113	27.4862	28.2803	28.7581	27.8741	27.976	28.7162	28.2803	28.6424	28.1312		0.999269	0.999267	0.000172933		0.884619	0.974814	-0.0234769		0.917062	1	-0.0236499
K05687	28.249	27.8385	27.524	27.3324	28.3066	27.6663	27.7517	27.7453	27.5315	27.5682	28.5609	27.7325	27.8799	27.9372	28.0965	27.8019	28.1984	27.7453		0.984465	1	0.00443935		0.496362	0.892219	-0.123741		0.467757	1	-0.12818
K05689	27.9977	28.0813	27.141	27.9316	27.8081	27.8858	27.9814	27.8385	27.6389	27.6527	28.0557	27.6931	27.7389	27.7895	27.7895	27.7645	27.3324	27.8858		0.987683	1	-0.00247765		0.582572	0.925824	0.0907873		0.406726	0.999036	0.0932649
K05690	24.0935	24.4984	24.1015	24.4984	24.4614	24.3444	24.654	24.4676	24.391	23.8093	24.7695	24.1095	24.3778	24.4298	24.5869	24.019	24.2535	24.2096		0.841063	1	-0.0339177		0.860823	0.971523	0.0201359		0.751318	1	0.0540536
K05691	27.1312	26.9977	26.7645	26.6865	27.0813	27.0296	27.1604	27.019	26.9316	26.4425	28.249	27.0296	27.0401	27.1214	26.8623	26.5389	26.8858	26.673		0.47271	1	-0.190228		0.431451	0.868295	0.0948731		0.298344	1	0.285101
K05692	34.4146	34.2336	34.3169	34.1604	34.6892	34.3698	34.3502	34.2759	34.2828	34.1068	34.2689	34.547	34.1679	34.3169	34.1975	34.0911	34.0753	34.4272		0.550119	1	0.0588341		0.135998	0.705505	0.151456		0.277686	1	0.0926215
K05695	14	19.8018	14	14	21.1946	20.3321	20.1581	20.2989	20.895	14	20.9459	14	19.7257	21.1143	14	14	21.3376	14		0.576382	1	-1.16157		NaN	1	0		0.631427	1	1.02008
K05696	23.9225	23.5404	24.3031	23.5983	24.824	23.8093	24.1332	24.0935	24.1015	24.2821	24.1871	23.7182	23.5165	24.275	23.8858	23.3645	23.9584	24.0772		0.695051	1	-0.086304		0.542809	0.916812	0.153369		0.167651	1	0.239673
K05697	14	14	21.0821	14	21.5869	21.0756	21.4972	14	14	14	14	21.6141	20.4972	21.2764	21.4775	21.1395	14	21.3101		NaN	1	0		0.275626	0.783588	-2.326		0.115865	1	-3.43156
K05699	30.5573	30.1483	30.0737	30.2979	30.393	30.4433	30.3196	30.0349	30.4234	30.0217	30.1115	30.5389	30.1115	30.6285	30.0864	30.1724	30.2308	30.5481		0.520095	1	0.0772676		0.855267	0.971939	0.022646		0.683318	1	-0.0546217
K05700	28.1015	28.391	28.066	28.1604	28.6285	28.1842	28.6355	28.4473	28.3109	28.3367	28.3282	28.3951	28.1214	28.2262	28.391	28.3239	28.3578	28.5315		0.158842	1	-0.153669		0.519819	0.905181	-0.0700229		0.297288	1	0.0836461
K05701	23.4923	23.0292	22.7856	23.6865	23.6431	23.7286	23.7182	23.3645	23.9316	14	23.6757	23.2477	23.0935	23.2961	23.2961	23.3511	23.4551	23.6096		0.403212	1	1.40457		0.80731	0.960925	0.0439189		0.415756	0.994963	-1.36065
K05704	24.1095	23.9134	23.9495	24.4041	24.2096	24.2535	24.1095	23.7895	23.6096	24.3101	24.0443	24.2021	23.9225	24.0105	23.8385	23.6865	24.1095	24.2961		0.35134	1	0.129064		0.190845	0.726209	0.162653		0.813045	1	0.0335894
K05717	27.9484	27.9088	28.2353	27.9814	28.0243	27.5969	27.8799	27.673	27.509	27.4394	28.0557	28.1115	27.9203	28.0813	27.7195	27.1312	27.6595	27.9539		0.258169	1	0.171121		0.234334	0.750047	0.204919		0.854582	1	0.0337989
K05719	26.2979	25.9225	26.0732	26.1527	26.965	26.8741	26.3014	26.0041	26.067	26.8264	26.1852	26.6865	26.4409	25.8623	27.0296	26.0588	26.2335	26.4154		0.876698	1	0.0357993		0.869537	0.971689	0.040796		0.981867	1	0.00499662
K05720	20.4067	20.6186	19.9742	20.8727	20.1079	19.9459	21.0426	20.5915	20.895	14	20.3538	20.2764	20.2419	20.3857	20.714	20.3321	20.5915	20.6186		0.495275	1	0.794442		0.373348	0.836334	-0.159645		0.412035	0.996696	-0.954087
K05724	24.4362	24.019	25.0526	24.6486	23.48	22.4825	24.604	24.2821	24.4551	22.2593	24.1795	24.4425	24.5105	24.3778	23.867	23.5285	23.9672	24.5105		0.974282	1	-0.0172723		0.800256	0.965068	-0.107121		0.825179	1	-0.0898485
K05726	21.6497	21.6096	21.2707	14	21.7876	22.0258	20.6364	21.9134	21.4324	14	21.9243	19.7273	14	21.7223	21.6628	21.5869	21.7098	21.5731		0.805003	1	0.451577		0.993656	1	0.0147432		0.810731	1	-0.436833
K05732	24.2096	23.976	23.9672	24.141	24.275	24.2891	24.8623	24.3101	24.2821	22.9916	24.217	24.5522	24.0935	24.1795	24.2535	24.2317	24.0359	24.4041		0.828177	1	-0.0595611		0.488108	0.891428	-0.0567128		0.991674	0.999658	0.00284831
K05738	23.5285	23.6649	23.48	23.9225	23.3511	23.654	24.2463	24.019	23.9933	23.2679	23.4676	23.7389	23.848	24.141	23.9672	23.4923	24.0359	23.417		0.294852	1	-0.188657		0.167011	0.716104	-0.216725		0.887541	1	-0.0280673
K05747	29.0505	28.7486	28.9622	28.6355	28.9732	28.7802	28.6075	28.3324	29.0375	28.3324	29.0111	28.8474	28.877	28.524	28.4194	28.3282	28.3494	28.6285		0.288664	1	0.163632		0.0103408	0.981647	0.337269		0.290516	1	0.173637
K05749	25.5315	22.928	23.3645	22.8783	22.8385	23.9672	24.019	22.3239	22.002	23.8764	22.6757	23.0459	22.2506	22.3403	21.6006	20.0821	22.0821	24.4676		0.299334	1	0.594158		0.0715085	0.620019	1.44743		0.229999	1	0.853268
K05750	23.2821	23.2317	21.9495	21.9847	24.1332	23.4425	22.7512	23.3376	23.417	23.8288	23.5869	22.8034	23.5404	22.9985	23.1886	22.7715	23.8093	23.391		0.488866	1	-0.283546		0.485183	0.89349	-0.279277		0.985748	1	0.00426928
K05752	24.4298	23.9672	24.275	23.9847	24.558	24.7846	24.317	24.275	24.4738	23.7492	24.4984	24.3975	24.5045	24.7234	23.8093	23.48	24.2821	24.558		0.787611	1	0.0480534		0.661814	0.951006	0.107002		0.800667	1	0.0589482
K05754	25.9562	25.7492	25.6568	25.6012	25.8741	25.8788	25.9672	25.7182	25.7415	25.0484	25.9562	25.8881	25.8191	25.9825	25.6153	25.7441	25.7338	25.9803		0.673121	1	0.0660988		0.754958	0.960562	-0.0264829		0.558923	1	-0.0925817
K05756	25.7594	25.5045	25.8457	25.1174	26.1035	26.0084	25.7619	25.3511	25.3376	25.848	25.848	26.0547	25.7208	25.5696	25.6153	25.1371	25.6811	25.767		0.906425	1	0.0229133		0.438327	0.871727	0.141321		0.452718	1	0.118408
K05758	26.6998	26.5463	26.5667	25.7543	26.7389	26.5638	26.5463	26.3101	26.3101	25.9316	26.4676	26.4409	26.2874	26.4984	26.4105	26.2426	26.3477	26.7771		0.425137	1	0.143876		0.767834	0.960747	0.0510203		0.453441	0.998249	-0.0928561
K05759	29.8415	29.7453	29.7581	29.6075	30.1115	29.9677	29.94	29.6527	29.7096	29.3641	29.8549	29.9117	29.8608	30.0217	29.8188	29.6697	29.7373	30.0609		0.403355	1	0.0997744		0.817084	0.964656	-0.0229079		0.283792	1	-0.122682
K05760	22.6231	22.4701	22.823	22.3457	23.1719	22.2419	22.6096	22.0658	22.4041	23.6757	22.4501	22.9812	22.4526	21.8802	22.5261	22.4221	22.4144	22.1704		0.758498	1	-0.0851377		0.108844	0.712125	0.301646		0.15398	1	0.386784
K05761	26.4378	25.5315	26.726	26.4692	27.604	26.6181	26.5609	26.1312	26.4769	26.3066	26.6595	26.5624	26.5711	26.8019	27.1984	26.6595	25.6375	26.5754		0.692938	1	0.11482		0.978309	0.99599	-0.00955963		0.592424	1	-0.124379
K05762	29.5916	29.4995	29.3992	29.1507	29.8623	29.5736	29.1652	29.1337	29.1337	29.4785	29.4294	29.5916	29.1819	29.4154	29.2625	29.5555	29.196	29.391		0.16251	1	0.190818		0.143723	0.702196	0.179121		0.910729	1	-0.0116968
K05764	26.1965	26.2944	26.3992	24.9803	27.0609	26.0105	24.7995	25.4266	24.7846	25.6998	25.632	26.2803	25.8997	25.391	26.5551	25.7466	24.6703	25.9517		0.0754735	1	0.719838		0.257264	0.773524	0.454552		0.464043	1	-0.265286
K05765	30.2077	29.8974	29.94	29.7802	30.1842	30.0217	30.0479	29.7645	29.9539	29.7244	30.0609	29.843	29.8945	30.099	29.8858	29.8534	29.6948	30.0084		0.265654	1	0.106112		0.288908	0.793214	0.0992263		0.934258	1	-0.00688553
K05767	30.7613	30.5203	30.5481	30.933	30.4727	30.5109	30.611	30.5014	30.8309	30.5664	30.5389	30.6285	30.3196	30.5664	30.2869	30.2077	30.5844	30.8309		0.89905	1	0.0115013		0.22215	0.746331	0.158384		0.200962	1	0.146882
K05768	28.632	27.5389	28.611	29.1435	29.4938	28.7325	27.9428	28.5165	28.8945	27.632	28.7771	28.3066	28.0084	29.0322	28.611	28.5128	27.6931	28.7357		0.325386	1	0.347037		0.458527	0.879752	0.25974		0.764217	1	-0.0872971
K05771	21.1269	20.4476	20.3857	19.8238	21.2535	20.5165	21.3538	20.9243	20.9388	20.9243	20.9672	20.6276	20.5731	20.2764	21.1457	20.8034	20.6714	21.2877		0.152202	1	-0.36366		0.463943	0.883243	-0.200618		0.385363	1	0.163041
K05850	23.6971	22.969	23.4676	24.7645	24.4362	23.5165	23.4923	23.3778	24.2021	24.6757	23.3511	23.632	23.6757	23.9316	23.391	24.141	23.5285	22.8461		0.95552	1	0.0199674		0.513834	0.902812	0.222816		0.494436	1	0.202849
K05853	28.6931	28.6595	29.019	28.9705	28.9344	28.8234	28.9622	28.8415	28.6527	28.7833	28.6146	28.94	28.8173	28.9484	28.7096	28.4234	28.5014	28.6764		0.561516	1	0.0509367		0.119615	0.715082	0.170554		0.254332	1	0.119617
K05858	22.8171	23.1079	23.3645	23.0105	22.9171	22.9777	23.1063	22.4221	22.2621	24.0935	23.2679	23.5045	23.5522	23.654	23.0224	22.5915	23.0173	23.3511		0.796072	1	-0.076911		0.378074	0.834067	-0.165614		0.789132	1	-0.0887032
K05860	22.6096	21.6671	22.4526	22.8764	22.7307	23.1642	14	23.1749	21.7876	22.417	23.4298	23.239	22.44	23.4298	22.8288	22.1765	23.2185	22.969		0.428219	1	1.24206		0.380065	0.835234	-0.260303		0.340796	1	-1.50236
K05862	28.0813	27.3324	27.611	27.7833	27.8324	27.9484	28.2445	28.217	28.0401	27.2803	28.1312	27.9316	28.003	28.2625	27.7195	27.9539	27.9428	28.5128		0.276934	1	-0.20928		0.0842456	0.654915	-0.300925		0.63227	1	-0.0916449
K05863	30.8004	30.1604	30.0864	30.8534	30.7292	30.8157	30.6544	30.7211	30.4823	30.6881	30.3196	30.6198	30.6964	30.611	30.393	30.2308	30.7373	30.7292		0.967084	1	-0.00663058		0.963008	0.995039	0.00794792		0.892756	1	0.0145785
K05901	29.2262	29.0711	29.2054	29.3023	28.8504	29.4254	29.0505	29.2535	29.17	28.8974	28.8799	28.8887	28.8711	28.6216	29.6058	29.6998	29.7129	29.5481		0.164719	1	0.156808		0.45435	0.87638	-0.163081		0.147882	1	-0.319889
K05906	23.3645	23.0576	23.5983	23.3376	22.2477	23.0707	24.0526	23.8288	23.6209	22.8576	23.1642	22.7389	25.0732	23.9933	23.5869	23.1534	23.9584	23.0156		0.385301	1	-0.264432		0.0857818	0.662773	-0.684081		0.28849	1	-0.419649
K05917	26.391	25.5955	25.1795	26.8142	25.2021	24.6918	25.2571	25.141	25.3712	26.1852	25.5926	25.772	25.2317	26.6998	25.4457	25.1642	25.0691	25.604		0.80487	1	0.0924864		0.79444	0.963631	0.109941		0.953489	1	0.0174548
K05929	29.632	29.9814	29.6303	29.708	29.0965	29.7723	29.8623	29.4688	29.362	29.393	29.6881	29.1015	29.5071	29.5682	29.6561	29.3971	29.4957	30.0609		0.354358	1	0.157457		0.886281	0.974362	0.0225722		0.374008	1	-0.134885
K05940	26.5711	26.8142	26.1035	26.4488	26.7771	27.4785	27.019	27.189	26.726	26.4661	27.4551	26.9977	26.965	26.8974	27.2262	26.7645	26.7129	27.1984		0.266901	1	-0.27661		0.23556	0.749978	-0.261852		0.931076	1	0.0147587
K05955	21.7796	21.5592	14	20.002	21.9495	21.9423	14	21.6886	21.265	14	21.9672	20.9882	21.9098	21.3857	20.6186	21.1642	21.1269	14		0.561664	1	1.2206		0.924653	0.982599	0.171209		0.610762	1	-1.04939
K05970	21.0156	21.9742	22.2707	21.8385	21.5117	21.2125	21.9134	21.3752	21.3376	14	22.0359	22.6628	22.1143	21.895	21.9098	21.4476	21.0625	22.1946		0.437761	1	1.08307		0.623055	0.938353	-0.133417		0.384494	1	-1.21649
K05995	24.2317	24.3376	24.3511	22.9189	24.3975	22.8689	24.8093	23.8858	24.7895	23.9933	22.7161	23.1047	23.3778	24.6757	24.5345	23.9672	23.5165	24.1719		0.945939	1	-0.0321725		0.621081	0.937289	-0.189651		0.708959	1	-0.157479
K06013	25.8044	25.7208	25.48	25.4298	26.228	26.2243	25.5926	25.9781	25.945	24.8764	25.9694	25.6622	26.1055	25.9606	25.6125	25.5433	25.772	25.5638		0.534792	1	0.143922		0.75426	0.961462	0.0549405		0.660959	1	-0.0889819
K06027	24.1015	23.8576	24.7338	23.7077	23.7895	23.4551	24.5638	24.2607	23.8288	24.3712	24.3778	24.6649	23.9316	24.0772	23.7995	24.6153	24.4362	24.2317		0.0912236	1	-0.403684		0.298519	0.798018	-0.241042		0.369948	1	0.162642
K06030	21.3266	20.9882	21.1704	20.3538	21.8034	21.3592	20.5545	20.953	20.5451	14	20.7634	21.743	21.3484	20.68	14	22.0258	21.5117	21.2764		0.261563	1	1.40707		0.43287	0.867992	1.02653		0.827647	1	-0.380537
K06063	22.937	22.6119	22.3266	23.141	22.502	23.0275	22.5731	22.9207	22.6992	14	23.3511	22.7512	22.848	22.7013	22.6628	22.5309	22.7348	22.6029		0.376721	1	1.37511		0.590658	0.925665	0.0775595		0.401608	1	-1.29755
K06067	24.5045	23.6757	24.0772	22.8783	24.4614	24.4041	24.4676	24.6703	24.6153	23.9316	24.6703	24.4298	24.2243	24.2961	24.3376	24.2317	24.5165	24.6918		0.13144	1	-0.463961		0.185145	0.7269	-0.382814		0.566954	1	0.0811469
K06068	21.6497	21.5165	22.0854	23.48	22.2096	21.1332	14	14	19.4252	22.6649	14	14	22.0756	14	22.4996	21.7756	14	14		0.00494827	1	5.66403		0.0580635	0.636638	3.95393		NaN	1	0
K06081	23.0902	23.3376	23.1457	22.8132	23.4298	23.181	24.2535	23.8093	24.558	22.7512	24.0275	23.2535	24.5869	23.848	24.5926	23.0951	23.1047	24.4551		0.0591278	1	-0.609249		0.0276734	0.5825	-0.780824		0.675689	1	-0.171575
K06082	23.9933	23.9406	24.9361	23.1916	24.604	23.5285	23.8858	23.7796	23.3778	25.0609	23.9043	24.141	24.2096	23.391	23.8576	23.5983	24.0275	23.6096		0.983495	1	0.0074625		0.413682	0.854617	0.250081		0.376827	1	0.242618
K06084	14	20.9601	14	14	22.5213	14	20.4874	21.5261	22.0054	21.4576	21.7995	21.0493	14	21.8987	14	22.4118	21.3699	21.8839		0.0159162	1	-4.8073		0.27924	0.78217	-2.68048		0.23524	1	2.12682
K06087	23.848	24.2821	23.9495	23.8576	23.6757	22.9352	18.3878	23.5522	23.4676	25.4583	23.7695	23.7492	22.6453	23.5404	23.7389	23.1642	23.6209	23.3101		0.503401	1	0.693913		0.116625	0.713961	0.421388		0.789943	1	-0.272525
K06089	22.3211	22.3645	21.8113	21.5685	22.6843	21.7955	21.895	22.9566	22.3538	14	21.9388	14	22.2679	21.7471	22.3348	21.9024	20.654	22.7182		0.175959	1	2.56684		0.661879	0.950437	0.153465		0.2045	1	-2.41337
K06094	23.7995	23.6865	23.5045	24.4234	24.0275	23.6757	22.4298	23.7695	23.417	23.391	23.7594	23.8576	24.0443	23.8191	23.7895	21.6006	23.1348	23.1976		0.134041	1	0.415456		0.160445	0.703696	0.588524		0.691644	1	0.173067
K06096	26.1719	26.4362	26.1681	26.5014	27.019	26.065	26.0772	26.3376	26.0212	26.6181	26.3066	26.632	26.1719	25.797	26.0711	26.1332	26.1946	26.1488		0.736419	1	0.0614859		0.0755587	0.63259	0.307493		0.0704905	0.995845	0.246007
K06099	28.3704	28.5969	28.4032	29.2625	28.6697	28.4314	28.0864	28.2935	27.9814	28.6663	28.6251	28.5754	28.524	28.0914	28.4746	27.9203	28.5052	28.1842		0.197756	1	0.250999		0.0763232	0.627674	0.33905		0.590955	1	0.0880505
K06103	14	14	14	17.8423	14	14	18.0951	18.8576	19.2581	19.8331	19.5107	14	20.7876	21.0886	14	19.0612	19.8361	14		0.00788721	1	-3.61871		0.0405174	0.600274	-3.48853		0.936955	1	0.130176
K06106	27.0813	27.3992	26.8858	26.6998	27.4394	26.976	27.0609	26.8623	26.9977	26.8019	27.2077	26.9869	26.6595	27.019	26.8974	26.5898	27.1214	26.8504		0.494846	1	0.0940069		0.153944	0.702654	0.223976		0.231536	1	0.129969
K06107	23.3778	22.8152	23.0707	22.8404	21.7056	22.882	22.654	22.0559	22.0854	22.9116	22.3884	23.2273	22.4501	21.928	22.4451	22.7119	23.3511	22.9441		0.464267	1	0.22819		0.648226	0.942885	0.143578		0.764736	1	-0.0846128
K06114	30.3515	30.1239	30.1483	29.7325	30.4433	30.1115	30.1483	30.393	30.3303	30.1115	29.9814	30.1724	30.0084	30.0217	30.0084	30.0864	30.0737	30.1361		0.75563	1	-0.0376596		0.371742	0.837125	0.0960531		0.066034	0.985983	0.133713
K06115	29.1015	28.7676	28.7988	28.4862	29.0583	28.726	28.7486	28.8945	28.9814	28.6798	28.6898	28.9923	28.5165	28.5426	28.3109	28.4234	28.7549	28.6075		0.943502	1	-0.00797939		0.0241116	0.597118	0.29707		0.00505582	0.866222	0.30505
K06124	18.83	19.778	14	19.9243	20.4375	14	19.7651	22.3457	19.9301	14	14	19.6869	21.5498	20.265	19.7844	14	23.5754	14		0.811223	1	-0.459675		0.623202	0.937892	-1.03414		0.795421	1	-0.574468
K06126	22.8093	21.9207	22.3266	22.9601	23.1111	22.6971	23.1704	21.6929	22.1111	21.9243	23.3778	22.3017	21.0292	21.5404	22.4349	22.7796	20.7876	22.9225		0.547114	1	0.207798		0.113657	0.708368	0.721809		0.298574	1	0.51401
K06129	22.9513	22.5846	23.2317	23.184	22.8987	23.391	22.0088	22.7756	21.5592	20.7389	23.0526	22.2679	23.4298	22.9707	22.3457	22.155	23.1285	22.7451		0.0230887	1	0.973079		0.311143	0.8027	0.244428		0.095392	1	-0.728651
K06130	26.2625	26.3393	26.4154	26.2838	26.9316	26.632	26.4041	26.4008	26.452	26.604	26.5374	26.4754	26.3828	26.4457	26.3662	26.4298	26.1604	26.3578		0.989352	1	-0.00151602		0.315789	0.806787	0.120305		0.0441761	0.975	0.121821
K06134	22.3884	21.9916	21.3321	20.6276	22.3672	23.417	21.3156	22.4451	23.6096	14	23.4551	14	23.3101	22.3936	21.7348	23.4676	22.9006	22.0983		0.272057	1	2.2164		0.221109	0.746396	-0.630189		0.162343	1	-2.84659
K06171	23.2066	21.4273	21.6886	22.7369	22.8764	22.5498	22.5404	23.4041	22.8727	14	23.184	21.4874	23.3778	23.2535	22.8538	21.2125	23.2679	22.7796		0.455745	1	1.16616		0.409676	0.855093	-0.376584		0.3316	1	-1.54275
K06173	23.417	23.141	23.391	18.0532	22.7451	22.5285	22.9495	22.8987	22.0886	22.1673	23.417	22.7451	23.5165	22.6971	21.9672	21.2764	22.2621	21.953		0.578996	1	-0.498393		0.94291	0.987392	-0.0660896		0.274254	1	0.432304
K06174	26.2114	26.2891	26.3662	26.1469	26.2188	26.4425	26.5653	26.3014	26.0935	26.217	26.3578	26.1795	26.4378	26.2188	26.3745	25.8623	26.1469	26.341		0.936807	1	-0.0065829		0.622562	0.938959	0.0489505		0.620865	1	0.0555334
K06184	26.7129	27.2803	26.7517	26.3712	26.2553	26.3014	26.4908	27.611	25.9088	27.5536	26.6998	26.4892	26.5448	26.5898	27.8081	27.5682	27.6527	26.4923		0.580379	1	-0.180067		0.129819	0.719376	-0.497162		0.415759	0.993908	-0.317095
K06201	25.3477	24.654	25.5926	25.6348	25.0062	25.228	25.5898	25.3844	25.7208	25.3511	25.7466	25.3679	25.3778	25.558	25.1833	24.6431	25.2499	25.2607		0.125004	1	-0.282856		0.875108	0.973811	0.0317815		0.0569628	0.968914	0.314638
K06210	29.995	30.5573	29.9259	29.9259	29.8534	30.1724	30.2077	29.5128	29.6407	29.4668	30.5664	29.6268	30.196	29.4512	29.9539	29.6441	29.8623	30.2193		0.291961	1	0.234787		0.287085	0.790386	0.183837		0.821659	1	-0.0509497
K06224	21.9637	21.3156	22.0122	19.8876	22.5045	22.2764	20.8269	22.3962	22.6387	20.4775	22.0559	20.9812	21.68	22.2332	21.6886	20.1206	22.0526	20.4375		0.860449	1	0.0972668		0.594286	0.929032	0.291262		0.714874	1	0.193995
K06228	23.2821	24.0691	14	22.714	23.0999	23.141	14	22.9334	22.695	22.8385	22.8288	22.4144	23.0409	22.8442	22.5545	22.8746	23.2317	14		0.843227	1	0.432665		0.894249	0.972196	0.293356		0.948012	1	-0.139309
K06236	31.8829	31.2814	32.1574	31.4967	33.4943	31.611	32.2842	31.4823	31.8792	32.4159	32.4408	32.7553	31.6798	31.4823	32.1724	32.0673	31.2422	32.0349		0.566849	1	-0.222353		0.576778	0.92246	0.207482		0.103462	1	0.429835
K06237	22.1015	22.0292	21.9916	22.6164	23.0625	22.0459	21.4726	21.2066	20.5731	22.0658	20.0559	21.2707	21.3156	21.9243	23.1047	20.7553	20.9459	22.5213		0.00528106	1	1.20041		0.220063	0.746689	0.546647		0.198605	1	-0.653759
K06238	31.196	30.4532	30.9117	30.5296	32.0447	31.3356	31.2135	30.8829	30.8608	30.8385	31.2308	31.3088	30.7292	30.9045	30.9045	30.7373	30.9259	32.1664		0.931421	1	0.0226037		0.959406	0.996842	0.0171442		0.982353	1	-0.00545947
K06251	25.019	24.9043	25.317	25.2133	25.1604	25.4202	25.3273	25.0443	25.5255	25.2821	25.2643	24.976	25.1214	25.7129	25.1604	24.8044	24.604	25.2207		0.580437	1	-0.0642093		0.702333	0.95553	0.0683985		0.468041	1	0.132608
K06255	14	19.5069	22.4501	22.7286	20.9882	20.8191	23.6757	14	14	22.4947	19.5432	22.1612	14	19.6714	21.8987	20.1581	20.3538	20.0951		0.7336	1	0.769665		0.684619	0.951371	0.719285		0.981255	1	-0.0503794
K06258	27.7771	28.0453	27.7325	27.9977	27.9595	27.6527	27.7833	27.604	27.6931	27.9203	27.7325	27.8916	27.9259	27.7708	27.8264	27.5609	27.6595	27.6389		0.298191	1	0.0899858		0.159315	0.701049	0.13037		0.596463	1	0.0403837
K06259	28.9259	28.5128	28.391	28.5682	29.2935	29.1483	28.965	28.726	28.8504	28.9512	28.8324	28.9002	29.0349	28.673	28.8534	28.7162	29.5754	29.4804		0.687693	1	-0.0642544		0.281966	0.784032	-0.248934		0.282363	1	-0.18468
K06269	29.0111	28.5278	28.6181	28.4551	28.9174	28.9567	28.7676	28.7517	28.6458	28.6424	28.8829	28.6831	28.6964	28.8829	28.5898	28.6865	28.7517	28.9896		0.862546	1	0.0187677		0.876019	0.974241	-0.0184517		0.608057	1	-0.0372194
K06270	21.2764	20.9672	21.0559	20.1457	21.5498	14	20.0292	20.7307	20.5261	14	20.6276	21.9024	14	20.6453	21.5498	20.8802	14	14		0.90772	1	0.196508		0.266158	0.777963	2.31996		0.302569	1	2.12345
K06271	28.6146	28.4394	28.5352	28.3324	28.8653	28.8173	28.49	28.3992	28.4551	28.2625	28.6458	28.524	28.5646	28.4707	28.509	28.141	28.5278	28.5682		0.199001	1	0.137912		0.233443	0.752658	0.137138		0.992865	0.998954	-0.000773748
K06272	23.8093	23.5983	23.4551	24.141	23.9672	23.7389	23.5754	23.632	23.5045	22.9207	22.953	23.8288	23.7995	23.8191	23.6757	23.6757	23.6757	24.0359		0.0642257	1	0.382575		0.968524	0.995964	0.00470861		0.0441602	0.987089	-0.377866
K06273	22.1704	22.0156	22.2933	21.8876	22.2535	22.3239	23.1269	23.3376	21.7756	14	22.0886	23.0275	22.3045	22.5498	22.1015	22.3805	23.1916	22.9334		0.540267	1	0.931366		0.0438189	0.622569	-0.419488		0.38185	1	-1.35085
K06274	25.0105	24.2607	24.5045	24.5225	24.8811	24.6649	24.8433	24.3712	24.6595	24.4923	24.9406	24.9406	24.7995	25.0443	24.2679	24.2463	24.6811	24.7645		0.660451	1	-0.0671854		0.968951	0.994994	0.00680192		0.657801	1	0.0739873
K06278	21.0559	21.7995	20.8802	20.7634	22.8442	20.4874	20.5451	14	14	14	14	21.0359	20.2419	20.3962	14	20.7796	19.9882	20.8269		0.00661276	1	5.0416		0.120702	0.71117	1.93297		0.114116	1	-3.10862
K06287	28.0557	27.6663	27.5315	27.9705	28.3452	27.7325	27.4707	27.673	27.7129	27.4314	27.8264	28.1214	27.6458	27.9977	27.8916	27.7581	27.9088	28.0084		0.291505	1	0.17762		0.912393	0.980581	0.0152013		0.199412	1	-0.162418
K06489	23.0156	22.7307	22.5451	22.4324	22.5892	23.0071	23.3511	22.7161	23.3376	23.3645	22.5165	22.7735	23.4676	22.7655	22.8365	23.0789	22.44	23.2273		0.14976	1	-0.289879		0.195047	0.730761	-0.249286		0.85478	1	0.0405922
K06490	20.4576	22.928	22.1976	19.0585	23.5165	22.848	22.1825	22.8073	20.6276	14	23.2051	20.3538	21.1886	20.2877	20.7389	20.2535	22.1206	20.5069		0.42095	1	1.305		0.223923	0.745259	0.985021		0.825964	1	-0.319978
K06492	26.5285	25.976	26.8385	26.4089	27.0505	27.0813	26.9869	26.7389	26.8858	25.4738	27.1795	26.8019	26.4738	26.5045	26.8974	26.4202	26.5898	27.4234		0.921955	1	-0.0305204		0.768565	0.96103	-0.0708961		0.89362	1	-0.0403757
K06497	24.0935	24.2535	23.074	23.0088	24.2243	24.0772	22.3045	23.6865	23.48	25.019	24.0275	22.5638	24.0854	23.4298	24.0609	24.1871	23.8576	22.4576		0.571424	1	0.275		0.767667	0.961735	0.108837		0.739402	1	-0.166163
K06499	24.3307	24.2961	25.0975	24.2463	23.3101	24.0772	24.7695	23.417	24.0443	24.141	24.2891	24.9803	24.3578	22.9548	24.239	23.4425	24.6757	23.5869		0.887687	1	-0.0472158		0.345936	0.824613	0.350186		0.282557	1	0.397402
K06501	26.9316	27.2979	27.4707	27.3494	27.5754	28.0557	27.1604	27.3324	27.189	26.8741	27.2077	27.3239	27.7958	27.4862	27.1507	27.2262	27.3153	27.6998		0.140122	1	0.265545		0.995191	1	0.00114282		0.0630228	0.972615	-0.264402
K06503	28.4862	28.8682	28.6355	29.1556	28.6285	28.3828	28.3153	28.2759	28.2077	28.8173	28.7031	28.5682	28.3023	28.9622	28.8385	28.1361	28.5826	28.6527		0.197743	1	0.211563		0.522509	0.904224	0.113724		0.563977	1	-0.0978387
K06508	24.6649	24.4923	24.3578	24.8717	24.7745	24.8858	25.141	24.2463	24.5225	23.8093	24.6971	24.6153	24.7945	25.0526	24.9043	24.976	23.8764	25.0526		0.423066	1	0.169265		0.629103	0.936527	-0.101541		0.321668	1	-0.270806
K06519	22.1269	22.4221	21.9134	14	22.9061	20.1079	14	22.2477	14	14	21.6628	14	22.3129	21.8614	14	14	22.8093	22.9847		0.100174	1	3.92767		0.693324	0.953846	0.918043		0.249131	1	-3.00962
K06528	22.4874	22.4041	22.3805	22.5475	22.1976	23.1688	22.9441	22.6736	22.3988	22.1206	22.8538	21.9423	22.85	22.9812	23.1127	23.1127	23.0292	22.7161		0.848134	1	0.0420872		0.0160671	0.643024	-0.435991		0.0222883	1	-0.478079
K06531	25.002	25.3066	24.5754	24.824	25.0609	24.5812	25.1135	25.2243	25.1681	23.0542	24.976	25.1293	24.4862	24.8576	24.6431	24.8044	24.8764	25.3943		0.761427	1	0.114105		0.785862	0.964586	0.0480162		0.861217	1	-0.0660887
K06532	25.4892	24.275	24.8576	25.558	24.3844	24.7492	25.5374	24.4362	23.976	24.3239	24.019	25.0105	24.7286	23.7389	24.8623	24.8093	24.0526	24.5869		0.337758	1	0.335065		0.175457	0.715819	0.422461		0.785106	1	0.0873966
K06535	26.8264	26.4908	26.976	26.7389	27.4073	27.524	27.2353	27.2803	26.9316	25.6703	26.7895	27.2803	27.141	26.2188	27.3066	26.6998	26.7771	27.1214		0.67655	1	0.129327		0.623627	0.936589	0.11645		0.966659	1	-0.0128765
K06549	24.1015	25.2499	23.2821	22.6231	24.7492	23.6649	23.2434	23.5285	23.3511	24.5983	24.0105	20.9243	23.7182	23.7594	23.654	23.2535	23.2185	22.8404		0.324882	1	0.669085		0.229674	0.750838	0.537791		0.810718	1	-0.131293
K06550	26.2696	25.1757	24.945	24.4105	25.3844	25.8044	25.391	25.1565	25.2021	25.1293	25.6012	25.4953	24.7286	24.4862	24.9628	25.6403	25.5609	25.1871		0.99332	1	0.00238673		0.482354	0.892333	0.237316		0.274124	1	0.234929
K06562	18.9826	14	14	14	14	20.6714	14	20.2185	14	14	14	14	21.1581	21.7553	20.4676	14	20.7955	14		NaN	1	0		0.187711	0.722638	-2.75375		0.0719856	0.987158	-3.65968
K06563	19.4576	21.8839	20.5545	18.5318	22.6096	20.0156	21.3266	22.5568	21.3211	21.0756	21.3211	14	22.0426	21.0559	22.743	20.3101	21.2006	21.7675		0.867649	1	0.241966		0.185556	0.727404	-1.01109		0.364223	1	-1.25306
K06566	14	21.5356	21.2593	20.6096	21.4526	19.4476	22.2066	21.2185	14	14	19.2042	18.7537	14	14	20.9243	20.1825	14	20.3857		0.443068	1	1.48697		0.218151	0.743455	2.46869		0.641401	1	0.981715
K06573	28.55	29.3044	29.393	29.3088	27.976	27.9372	28.8858	29.4093	29.3388	29.094	28.8741	28.8385	29.0057	28.9259	29.4785	29.537	28.9787	28.17		0.294617	1	-0.32851		0.448563	0.876132	-0.271073		0.804053	1	0.0574366
K06624	24.2821	24.1488	23.6431	23.1143	24.632	24.6595	24.1642	24.9672	23.9933	26.0995	22.4144	22.4425	22.3592	22.1488	23.7389	23.0559	25.6838	24.9271		0.918843	1	0.0664142		0.511776	0.901237	0.427676		0.670304	1	0.361262
K06630	28.7421	28.5052	28.5718	28.7927	28.8081	28.7833	28.7325	28.5426	28.6697	28.673	28.8887	28.5646	28.6424	28.6931	28.7227	28.5014	28.632	28.7802		0.770375	1	0.02204		0.569591	0.920623	0.0385634		0.802646	1	0.0165234
K06636	25.1174	24.7594	24.7492	25.1795	25.239	25.0233	25.1055	25.0062	24.9539	23.6649	25.275	25.3511	24.9043	24.5404	25.1135	24.8142	24.8093	24.5983		0.667352	1	0.118516		0.107148	0.710338	0.214637		0.726599	1	0.0961212
K06669	22.953	23.141	23.2096	22.2933	23.848	23.5638	22.5427	23.5522	23.5165	23.6096	23.7077	22.5846	23.6865	23.7286	23.5638	23.3376	23.3239	23.417		0.7915	1	-0.0840877		0.168607	0.716094	-0.341413		0.291076	1	-0.257325
K06685	21.7915	21.68	23.019	22.6822	22.343	21.2877	21.9134	22.8689	22.8269	14	21.9134	23.5045	23.1627	23.1332	22.7471	23.2679	22.5522	22.4247		0.530188	1	0.962732		0.0343142	0.569592	-0.747378		0.26959	1	-1.71011
K06689	25.5255	24.8385	25.1527	24.7846	25.2021	25.3031	25.3712	25.1174	24.9043	25.4831	25.2996	24.9539	25.275	25.0443	25.1253	24.6264	25.6264	25.4614		0.726028	1	-0.0538505		0.755533	0.960591	-0.0587387		0.977888	1	-0.00488822
K06691	23.7695	22.6298	21.8034	22.8708	23.3645	22.5165	21.9459	22.9654	23.2463	14	23.2821	22.3645	22.5356	23.1991	23.0071	23.0838	23.0707	22.4626		0.333918	1	1.52506		0.831303	0.966213	-0.0673971		0.307579	1	-1.59246
K06692	24.217	24.217	23.7492	23.1379	24.4923	24.3712	24.4676	24.3712	24.3712	23.2125	24.654	24.4298	24.0105	24.604	24.5045	24.3778	24.2607	24.3975		0.473405	1	-0.220312		0.17119	0.717928	-0.328421		0.64591	1	-0.108109
K06693	24.6595	24.3101	23.8576	24.7234	23.4298	24.6264	24.6971	24.6486	24.2096	24.3844	23.48	24.5404	24.4105	24.2961	24.48	23.4551	24.0359	24.5926		0.838705	1	-0.0588732		0.841144	0.970878	0.0560722		0.656562	1	0.114945
K06696	28.8829	28.8974	28.9622	28.7064	29.1115	29.2007	29.2714	28.7129	28.7325	28.4032	28.9677	28.965	28.8385	29.0609	28.9174	28.8564	28.8945	29.0762		0.420273	1	0.118029		0.819359	0.965659	0.0195293		0.458494	1	-0.0984996
K06697	28.8829	28.509	28.5389	28.3324	28.8711	28.8385	29.0057	28.2803	28.6527	28.4394	28.7802	28.6355	28.1065	28.632	28.5389	28.5862	28.4073	28.4394		0.836221	1	0.02985		0.116646	0.711717	0.210422		0.193103	1	0.180572
K06698	22.58	22.1143	22.2905	14	22.1581	22.3592	14	22.1519	22.5522	14	22.6865	22.1047	22.6628	22.4947	22.5117	14	22.7856	22.3129		0.565555	1	1.33448		0.917632	0.981346	-0.210923		0.511799	1	-1.5454
K06704	24.0105	23.0559	23.5869	23.2679	23.4041	23.7077	23.0122	23.3376	23.1127	22.3184	23.5754	21.9742	23.4676	23.3645	23.1612	22.632	23.417	23.3511		0.0570743	1	0.617074		0.176308	0.713523	0.27325		0.25081	1	-0.343823
K06712	28.3023	28.2262	28.0762	28.2123	28.6251	28.6216	28.2803	28.3662	28.4629	27.8741	28.4354	28.3452	28.2535	28.4668	28.1747	28.258	28.391	28.5426		0.705302	1	0.0499194		0.972785	0.994224	-0.00384013		0.621342	1	-0.0537596
K06721	29.1015	28.7895	29.0111	29.141	29.1337	28.6458	28.5203	28.6492	29.1652	28.3745	28.7988	29.1386	28.7227	28.1459	28.7453	28.019	28.5463	28.7549		0.240123	1	0.195995		0.0121771	0.903455	0.481402		0.159715	1	0.285407
K06722	21.3752	20.5915	22.0292	14	21.2066	20.8269	20.5823	22.155	21.7915	14	20.9024	14	21.0625	20.7553	21.9316	21.6186	21.1704	21.7389		0.591923	1	1.09967		0.290543	0.793843	-1.37467		0.148284	1	-2.47434
K06737	26.2732	25.9248	26.2643	25.9134	26.1927	25.918	25.8191	25.7024	25.8647	25.945	25.3066	26.5653	25.2679	25.5725	26.5898	25.6237	25.4362	25.9955		0.26838	1	0.213883		0.141054	0.704124	0.333478		0.651612	1	0.119595
K06751	27.7895	28.2625	27.2979	26.9539	28.341	27.5389	27.341	28.0965	28.1747	27.3153	28.5315	27.632	27.1984	28.0965	27.8203	26.7389	28.066	28.4976		0.625339	1	-0.151203		0.912465	0.980109	-0.0389942		0.743322	1	0.112209
K06752	27.2353	27.141	27.5536	27.8142	27.6251	27.6251	27.8019	27.0084	27.1214	27.9372	27.3992	27.7129	27.1214	27.0813	27.509	26.7895	27.1312	27.8142		0.990794	1	0.00221793		0.185617	0.726278	0.257935		0.260484	1	0.255717
K06781	23.3778	22.2821	21.5915	23.002	22.9043	22.9916	23.5754	22.8132	22.8269	22.8346	22.5427	21.8689	23.2535	22.5093	22.391	22.3778	22.5708	22.9864		0.883416	1	-0.0520951		0.973993	0.994119	0.0100632		0.821322	1	0.0621583
K06821	21.417	22.7223	21.265	21.7098	21.714	21.9777	21.6497	22.2764	22.0325	14	20.2877	21.632	21.5638	20.1079	20.5823	14	21.3857	22.7695		0.282702	1	1.48791		0.207908	0.735986	1.73275		0.895227	1	0.244834
K06825	24.5869	23.155	24.0275	23.7389	24.7129	23.654	24.1174	23.48	23.867	25.1174	24.0609	24.6209	23.6209	23.5404	24.1253	24.0526	24.3511	24.0609		0.509105	1	-0.231389		0.941166	0.986348	0.0206935		0.370027	1	0.252083
K06826	21.8689	21.953	14	22.1916	22.3073	22.0886	22.1704	22.6843	22.2989	21.2125	22.4551	22.2302	21.343	21.5545	22.6562	22.4247	22.1301	14		0.315924	1	-1.44034		0.979562	0.996775	0.0501655		0.301547	1	1.4905
K06830	26.9428	26.3679	26.7645	26.1738	27.4314	26.7771	26.3324	27.6389	26.1623	25.9428	26.5551	27.1984	26.6595	26.2926	27.1604	27.2445	26.632	26.4676		0.751866	1	0.104577		0.999569	0.999524	0.000131925		0.741689	1	-0.104445
K06831	23.7182	23.9043	23.7077	24.2891	23.895	23.7286	24.3578	23.3645	23.5983	24.1174	23.7182	23.5285	23.7796	23.6096	23.3645	23.6096	23.5983	23.7995		0.615733	1	0.0930084		0.0504135	0.601243	0.246946		0.380283	1	0.153938
K06832	28.7517	28.5014	28.8234	28.2262	28.8415	28.7421	28.341	28.1937	28.5463	27.9595	28.5682	28.5862	27.8081	28.9259	28.3787	28.4938	28.7739	28.7517		0.0751461	1	0.281924		0.525928	0.907093	0.125696		0.439141	0.999771	-0.156227
K06840	23.0493	21.5685	21.1332	14	23.2535	23.8288	22.4425	23.211	23.867	14	23.4923	14	23.5045	23.0258	21.8802	23.3511	22.8932	22.7695		0.701778	1	0.970062		0.268677	0.778078	-1.76516		0.195979	1	-2.73523
K06847	21.9707	22.1332	22.9548	14	21.7995	22.1795	14	22.0723	14	14	20.9951	14	21.6276	22.1426	22.3403	22.5892	20.8346	21.3805		0.0670224	1	4.32838		0.501135	0.893048	-0.979502		0.00824833	0.986769	-5.30788
K06856	24.7338	26.2114	26.9869	23.654	26.7389	25.2571	27.0711	25.0935	25.0359	23.6865	25.3444	26.604	26.6595	25.1757	24.9584	26.1681	24.8717	26.0567		0.866515	1	0.124466		0.934148	0.985291	-0.0513322		0.768539	1	-0.175798
K06874	21.4874	22.0789	22.2564	14	21.5165	22.7265	22.2792	14	21.9061	23.0902	21.1143	22.9864	21.714	21.3645	23.7389	23.6865	21.5309	22.6051		0.913123	1	-0.218428		0.242493	0.757085	-1.76237		0.32067	1	-1.54394
K06875	24.7846	24.1332	24.6595	24.9847	24.019	24.1871	25.065	25.2926	25.1946	24.3239	24.1565	24.1488	24.5812	25.5754	25.1795	23.9495	25.2058	24.4041		0.411428	1	-0.235565		0.258937	0.772255	-0.354574		0.727427	1	-0.119009
K06883	29.391	29.3023	29.4413	29.1819	29.7613	29.6948	29.4881	29.4881	29.3578	29.1747	29.326	29.2979	29.461	29.4707	29.4394	29.1984	29.7549	29.6527		0.329849	1	0.106648		0.783742	0.96574	-0.034085		0.159551	1	-0.140733
K06911	14	21.9316	21.5777	14	20.1332	21.5592	14	22.8932	22.4247	14	23.0376	14	21.5961	21.632	14	21.1269	14	14		0.853857	1	0.474367		0.628065	0.937603	1.14112		NaN	1	0
K06934	23.895	24.1095	23.7895	23.2463	24.3778	24.2535	23.5869	24.2463	22.7223	24.6264	24.1015	23.2463	24.8385	22.2679	23.9495	24.0609	24.6865	23.2961		0.578681	1	0.190321		0.826066	0.964331	0.0954021		0.848317	1	-0.0949192
K06944	21.9566	21.2361	21.7553	14	19.6006	21.6409	22.6518	14	14	22.4898	14	14	21.8802	21.1765	18.724	18.0847	14	14		0.179658	1	3.17463		0.297879	0.799933	2.05402		0.63334	1	-1.12061
K06972	23.3645	21.7594	22.2006	23.1504	22.8288	23.1749	22.4451	23.5285	23.3778	14	22.9152	22.7286	21.7471	22.4196	22.1734	22.5451	23.217	22.5869		0.434197	1	1.24723		0.382286	0.836078	0.29825		0.546877	1	-0.948983
K06989	25.9338	25.8433	25.7695	26.141	25.7945	26.4908	26.1371	25.4707	26.4754	25.6068	25.6811	27.019	26.4676	25.9955	26.6865	26.5507	25.4984	26.0914		0.801602	1	-0.069548		0.326906	0.815109	-0.219535		0.632251	1	-0.149987
K06990	22.7574	22.2096	22.1673	22.9043	20.8576	22.0821	22.8913	21.953	22.0359	14	22.8152	22.4775	22.1946	21.9098	22.6779	22.391	22.0592	22.6671		0.450725	1	1.13419		0.64424	0.941354	-0.153563		0.385978	1	-1.28775
K06997	23.7182	23.7077	23.6757	24.5165	23.4923	23.8191	23.8576	23.8858	24.1946	22.7955	23.7389	23.8576	23.6971	23.7286	23.9495	23.5869	23.7796	23.8093		0.690455	1	0.0999228		0.690399	0.953282	0.0630833		0.858653	1	-0.0368395
K07002	24.558	24.0772	23.9043	24.6757	24.558	24.8904	24.867	24.9361	24.5225	23.5522	24.9225	23.7594	24.9977	24.4738	24.4234	24.6375	24.2243	24.7129		0.954426	1	0.0173283		0.491632	0.891792	-0.134345		0.593969	1	-0.151673
K07048	29.114	29.4113	29.258	29.5426	29.7325	29.5333	29.6251	29.2781	29.461	29.604	29.673	29.6831	29.4174	29.267	29.2935	29.1312	29.109	29.7958		0.295992	1	-0.122095		0.497953	0.891361	0.096309		0.101893	1	0.218404
K07050	21.9243	22.538	23.2066	21.4775	22.6562	14	22.9864	22.391	21.7756	14	22.1916	22.5662	22.8249	21.7836	21.0292	23.391	22.1581	23.1886		0.992976	1	-0.0180079		0.351598	0.822584	-1.42878		0.354913	0.998243	-1.41077
K07071	23.7286	24.1946	23.2125	23.1127	23.8288	23.8288	22.6822	23.9495	23.4041	22.9951	23.3101	22.4947	23.5869	23.48	22.9864	23.5522	23.7286	22.7223		0.0910779	1	0.511734		0.215439	0.742027	0.308263		0.468164	0.999646	-0.203471
K07119	28.5646	27.4551	27.6181	28.1984	28.1065	28.0609	28.217	28.258	28.1312	27.8504	28.7864	28.0965	28.341	28.726	27.8385	28.2262	28.805	28.17		0.3095	1	-0.222681		0.144854	0.699045	-0.350519		0.526729	1	-0.127837
K07151	29.4512	29.6337	29.8096	29.6181	29.6578	29.668	29.5844	29.5969	29.4354	29.5898	29.7708	29.5147	29.6093	29.7453	29.4551	29.2331	29.0762	29.55		0.397403	1	0.0577456		0.112013	0.711436	0.194897		0.24577	1	0.137151
K07190	24.6209	24.019	24.0691	24.4923	23.8764	25.48	24.5754	24.317	24.4862	23.0983	24.6486	24.417	24.4984	24.558	25.0732	24.5812	24.5165	24.4362		0.627473	1	0.169211		0.493561	0.891881	-0.184296		0.195548	1	-0.353507
K07191	25.8069	26.2821	25.3612	26.2408	26.4024	26.4846	26.4738	26.3031	26.3324	26.3135	26.1546	25.6811	26.5682	26.3745	26.1055	25.792	25.9998	26.067		0.599216	1	-0.113445		0.798205	0.96436	-0.0548474		0.722443	1	0.0585979
K07192	28.7613	28.003	28.632	28.4473	29.0557	28.8173	28.9841	28.6831	28.3662	28.1652	29.4314	28.4823	28.5898	28.3787	28.7864	28.524	28.5573	28.6595		0.788468	1	-0.0659685		0.820876	0.964216	0.0368153		0.611458	1	0.102784
K07198	25.9803	25.9248	26.0254	26.726	26.317	26.5754	26.3745	25.7466	26.1984	25.7594	26.521	26.0629	26.0567	26.4122	26.0772	26.141	25.9694	25.989		0.452226	1	0.14768		0.346251	0.822638	0.150558		0.984597	1	0.00287851
K07199	27.7064	27.6865	27.2445	27.3578	27.3494	27.5826	27.6251	27.7064	27.3828	27.341	27.4629	27.1115	27.5536	27.5898	27.632	27.1984	27.8264	27.5682		0.683333	1	0.0495936		0.538244	0.91705	-0.073534		0.330437	1	-0.123128
K07200	25.4614	25.3877	25.3376	26.2679	25.2499	26.0464	26.2944	25.4862	25.7796	25.5374	25.6865	25.3477	25.6348	25.7543	25.5898	25.4105	25.1908	26.1312		0.778812	1	-0.0634937		0.976471	0.995342	0.00654602		0.717704	1	0.0700397
K07203	19.1155	20.002	21.2764	20.4576	22.3129	21.3484	21.85	21.0224	21.5069	21.1825	19.7731	21.0493	21.0559	20.68	14	21.8423	21.6886	20.2419		0.579333	1	-0.311901		0.533751	0.911814	0.83401		0.37822	1	1.14591
K07205	20.953	16.3684	22.4751	21.7715	20.1946	14	21.9985	14	21.4923	14	15.5775	21.4015	21.1946	22.0526	14	14	14	20.2877		0.577915	1	1.21547		0.440751	0.87105	1.70462		0.83469	1	0.489151
K07206	22.8113	21.0951	21.0493	19.6258	21.9061	23.2199	22.7348	22.2096	21.1143	20.714	21.9812	23.0854	22.5568	22.4947	23.1238	23.5522	23.5404	24.275		0.598903	1	-0.355292		0.0217253	0.639509	-1.63924		0.0201061	1	-1.28395
K07213	26.9977	27.0813	26.8142	27.2979	27.2979	27.0296	26.6865	27.019	27.6458	25.9955	27.5536	26.9428	26.9316	27.2353	26.9977	27.0711	26.5492	27.0505		0.672535	1	0.112557		0.369843	0.835472	0.113857		0.996174	0.99817	0.00129986
K07253	30.1842	29.9677	30.0217	29.8279	30.2535	30.2422	29.9814	29.9539	29.94	30.0737	30.2535	30.3088	29.995	30.0084	29.9677	30.0609	29.8096	30.2647		0.98093	1	-0.0023435		0.496734	0.89067	0.0651582		0.464933	1	0.0675017
K07277	24.3307	23.7389	23.9847	23.9933	24.3307	24.6431	24.7182	24.7389	24.5812	24.019	24.6375	24.2243	24.48	24.5926	23.848	24.2961	24.3239	24.48		0.108008	1	-0.316285		0.352226	0.822366	-0.166538		0.375972	1	0.149747
K07293	23.976	23.8385	23.6209	24.1174	24.0359	24.2463	23.9847	23.8288	23.976	23.0342	24.0854	24.1488	23.5983	23.7594	23.9316	24.1719	23.8385	23.7796		0.511515	1	0.129507		0.316702	0.805527	0.125951		0.985076	1	-0.00355562
K07295	22.5237	21.7715	21.1143	20.8346	22.3266	21.6409	21.2593	22.155	22.2273	21.0359	21.9812	21.343	22.4092	21.7634	22.1765	21.8987	22.1363	21.6006		0.920329	1	0.034996		0.340408	0.826005	-0.295533		0.202665	1	-0.33053
K07304	25.0275	24.7895	24.7846	24.3101	24.2243	25.0935	24.2243	25.0609	24.6811	24.3031	24.654	24.5638	24.8623	24.7286	24.7129	24.3975	24.8433	24.8811		0.53386	1	0.123699		0.847058	0.970257	-0.032705		0.2999	1	-0.156404
K07305	23.0476	23.0886	23.2679	22.5427	24.3101	22.4118	22.1015	23.3376	22.3484	22.0559	23.5522	23.2961	23.9584	23.0674	22.8764	22.0493	23.3511	23.4425		0.420865	1	0.329511		0.973972	0.994533	-0.0127347		0.393186	1	-0.342245
K07342	21.8913	23.6757	20.1704	22.821	23.654	21.9061	14	21.1332	21.9847	22.155	21.7594	21.3266	22.3778	21.7348	21.391	21.4923	21.2302	19.7471		0.191198	1	1.95995		0.145744	0.701558	1.02422		0.499867	1	-0.935731
K07374	31.5618	31.8157	31.2647	31.5435	31.6285	31.6242	31.5664	31.4678	31.4032	31.1115	31.5481	31.6154	31.4775	31.5933	31.6458	31.3672	31.5527	31.8119		0.274231	1	0.12101		0.986479	0.998834	-0.00166448		0.234658	1	-0.122675
K07375	32.3802	32.4751	32.0184	32.4284	32.3776	32.3802	32.3383	32.1813	32.2019	31.9712	32.341	32.3828	32.2786	32.2814	32.3698	32.1052	32.3033	32.5366		0.268508	1	0.107256		0.733797	0.962866	0.0308043		0.38875	0.99656	-0.0764516
K07379	22.4118	21.714	22.2273	21.6276	21.7265	21.1457	21.4118	20.68	21.6231	23.1565	21.6096	21.9098	21.6453	22.2419	21.9566	21.4874	21.2243	20.9459		0.843358	1	0.076993		0.419637	0.861734	0.225238		0.707368	1	0.148245
K07390	23.848	23.6096	23.9406	23.6971	24.3239	23.4923	23.9043	24.1488	24.1095	24.1095	24.0526	24.1174	24.019	24.1946	24.1332	23.5754	23.6971	23.9672		0.0701853	1	-0.255089		0.489175	0.891053	-0.112507		0.21001	1	0.142583
K07408	28.0453	27.141	27.1795	26.8504	27.9259	27.7389	25.767	27.3992	27.5682	28.3023	27.5682	26.4024	27.6663	27.1604	26.7895	27.1312	26.965	27.5754		0.478417	1	0.312312		0.300466	0.798351	0.265539		0.909194	1	-0.046773
K07411	30.9746	30.7373	30.6458	31.2019	30.5109	30.1361	31.1664	30.9882	30.6022	30.4532	30.4134	30.5109	29.9539	31.2924	30.0217	30.5109	30.947	30.9045		0.952572	1	0.0120621		0.726516	0.961946	0.0960271		0.748104	1	0.083965
K07418	29.5573	28.1459	28.0349	28.141	28.7486	29.4938	28.6697	29.7211	28.8564	28.5128	29.21	29.0375	29.3848	29.0505	28.8682	29.3662	28.5718	29.8974		0.369798	1	-0.314334		0.171832	0.716319	-0.502919		0.482676	0.996327	-0.188585
K07425	28.5826	28.5969	28.7549	28.4314	29.0737	28.4746	28.3196	29.0217	28.7645	28.249	28.7771	28.7453	28.4746	28.7676	28.1115	28.3282	28.524	28.7389		0.969062	1	0.0061725		0.274684	0.783873	0.161556		0.350839	1	0.155383
K07427	29.393	28.5463	28.9031	28.7895	28.4862	29.55	29.0505	29.4433	28.9869	29.7613	29.6981	29.2007	29.1532	29.326	29.1015	29.2825	29.0914	30.0479		0.0955845	1	-0.412111		0.125025	0.717309	-0.389074		0.910599	1	0.0230376
K07431	30.0864	29.6058	29.5933	29.1984	29.9814	30.8309	30.4134	30.1239	29.9539	29.4032	29.7613	29.8974	30.2308	29.4995	29.6612	29.1532	30.1115	29.604		0.876353	1	-0.0428104		0.553475	0.916816	0.172679		0.338566	1	0.215489
K07432	14	21.1886	21.2877	14	14	22.4849	14	21.7594	14	22.85	21.2185	21.4775	22.1734	21.0625	14	14	20.9742	14		0.574366	1	-1.39069		NaN	1	0		0.534193	1	1.51587
K07435	25.6757	25.9562	25.8576	25.6703	25.6918	25.452	26.0041	25.9361	25.9539	25.2353	26.0752	25.4676	25.7796	25.4457	25.317	24.8904	25.6125	25.6209		0.703399	1	-0.0614529		0.0926483	0.68357	0.27293		0.108641	1	0.334382
K07440	29.4413	29.5426	29.6747	30.1724	29.6544	29.3578	28.8711	29.6424	29.5184	29.6814	29.2602	29.805	29.1483	29.5646	28.9841	29.2077	29.249	29.5573		0.355132	1	0.177434		0.0401772	0.605461	0.355377		0.31803	1	0.177943
K07441	27.1984	27.0084	26.673	26.3204	26.8264	26.9869	27.3324	27.4314	27.7325	27.7195	27.3239	27.2625	27.17	27.0401	26.6458	27.3324	27.3494	27.341		0.00195707	1	-0.631453		0.0949228	0.680154	-0.310875		0.0456264	0.985902	0.320577
K07508	22.4221	22.7182	22.3403	22.0691	23.7695	22.7935	22.8288	23.0002	21.4476	23.2821	21.8987	22.44	22.0854	21.9637	21.3376	22.9079	21.9134	23.3645		0.600022	1	0.202543		0.299228	0.798931	0.423368		0.606383	1	0.220825
K07509	28.8324	28.4512	28.1312	28.6697	28.6898	28.7453	28.6561	28.7064	28.7129	28.5315	28.7927	28.6964	28.6629	28.8829	28.2353	28.7517	28.391	28.8474		0.405064	1	-0.0960433		0.784557	0.964859	-0.0419337		0.639846	1	0.0541096
K07511	28.509	27.976	28.4668	28.7389	28.258	28.6285	28.6355	28.7195	28.4938	28.0965	28.3662	28.267	28.2077	28.3494	27.8264	28.579	28.3578	28.509		0.999012	0.999479	-0.00018692		0.445271	0.873599	0.124651		0.409876	0.998585	0.124838
K07513	29.4234	29.4688	28.267	29.0427	29.4294	29.6058	29.003	29.4512	28.5969	29.1263	29.3109	28.6697	29.0349	29.1556	29.6931	29.2239	29.7942	29.4334		0.481868	1	0.17983		0.459855	0.879928	-0.183		0.0810998	1	-0.362829
K07515	30.0737	29.6998	29.4881	30.0737	29.9117	29.9677	29.9117	29.9259	29.8489	29.837	29.9539	29.8945	29.6981	30.0217	29.4785	30.0084	29.8065	30.1604		0.791379	1	-0.0262162		0.961776	0.996806	0.00684484		0.756641	1	0.033061
K07526	23.654	23.6865	23.0723	23.3239	23.3376	23.9134	23.9406	24.1174	23.0037	23.7695	23.976	23.5285	23.391	23.8858	24.7543	24.4676	24.3101	23.895		0.304774	1	-0.224656		0.0252346	0.597352	-0.61935		0.159262	1	-0.394694
K07529	22.3403	21.8876	23.3101	22.4751	22.3184	23.2821	23.1095	22.6929	23.391	22.9933	23.3376	22.8288	22.9619	22.8014	23.0542	22.5189	23.1127	22.2419		0.109049	1	-0.456593		0.523691	0.905464	-0.1796		0.152334	1	0.276993
K07575	25.0062	24.6811	24.9539	24.8528	24.6971	24.4676	25.0401	24.5463	24.4362	24.2243	24.5754	24.5404	24.4614	24.5696	24.5754	24.3975	24.4298	25.1908		0.145	1	0.216018		0.265486	0.778077	0.17236		0.794504	1	-0.0436579
K07604	32.6944	32.4654	32.2924	32.2731	32.8271	32.5573	32.6329	32.3115	32.4032	32.5777	32.4871	32.9763	32.1453	32.4919	32.2731	32.3646	32.7006	32.6923		0.729325	1	-0.046505		0.579572	0.923823	0.0736516		0.385067	1	0.120157
K07605	33.0447	32.7593	32.8062	32.6565	33.2759	32.8792	32.8328	32.7692	32.648	33.1813	32.6501	33.2619	32.4384	32.6307	32.7006	32.6671	33.0512	32.9557		0.92862	1	0.0130736		0.236887	0.75004	0.163016		0.31787	1	0.149942
K07611	30.7453	30.5844	30.6372	30.7047	31.1361	30.9539	30.9117	30.933	30.8157	30.5014	30.9188	30.8234	30.6798	30.8755	30.7129	30.7927	30.6285	31.0673		0.831556	1	-0.0237147		0.99395	1	0.000839551		0.797607	1	0.0245543
K07612	25.0105	24.8142	24.8904	26.1075	24.848	24.8904	25.0894	24.867	24.9361	25.1908	25.217	24.7286	24.8623	24.48	24.918	23.976	24.5869	25.1527		0.694378	1	0.0886962		0.135425	0.709989	0.430874		0.0963059	1	0.342178
K07748	26.3612	25.6513	26.0629	26.524	26.2207	25.8044	26.4551	26.1642	26.1852	25.6595	25.7363	26.391	26.0547	26.6998	25.7338	25.8997	25.9316	26.1908		0.977586	1	0.0055186		0.923577	0.981866	0.0190411		0.945579	1	0.0135225
K07750	22.821	22.0426	22.0258	23.0576	14	23.7286	23.3239	22.6431	20.2302	22.019	14	22.0493	23.2961	22.6186	24.4862	22.9707	24.7129	22.9152		0.786349	1	0.568352		0.175389	0.717078	-2.22071		0.0836208	0.990667	-2.78906
K07755	24.002	24.3031	21.9134	24.2607	24.4862	24.4862	23.0609	23.9933	22.695	23.9584	24.632	23.2961	24.0935	23.895	24.2243	22.7655	24.2961	24.9134		0.558128	1	0.302637		0.810406	0.960994	-0.122727		0.324741	1	-0.425364
K07758	23.8093	24.4041	23.9847	23.5045	23.9495	24.2891	24.2021	23.4551	24.0359	20.6971	24.2679	24.3645	23.8576	24.3975	24.1795	23.895	24.0105	24.2021		0.430268	1	0.486416		0.539054	0.916952	-0.100192		0.337873	1	-0.586608
K07767	22.654	23.019	24.848	22.265	22.0426	23.3239	23.4298	25.7234	24.6703	23.9933	23.6865	14	23.7796	24.1015	24.8997	24.604	25.002	22.7816		0.810902	1	0.441542		0.0537444	0.616542	-1.16928		0.38738	0.998716	-1.61082
K07830	23.0409	23.0443	22.9061	23.4923	23.895	22.8969	22.6865	22.3672	22.8423	22.9061	22.8839	23.2492	22.5846	22.9637	22.6119	23.1642	22.5045	22.8727		0.0812483	1	0.390066		0.0513206	0.609208	0.428994		0.81066	1	0.0389274
K07834	25.2821	25.0609	25.2926	25.2058	25.2926	25.1214	25.2714	25.4707	25.1214	25.0484	25.0062	25.558	25.1984	25.1488	25.2133	24.8904	25.2353	25.0772		0.724646	1	-0.0368023		0.244913	0.758236	0.0819972		0.293042	1	0.1188
K07874	29.4413	29.5444	29.4551	29.4214	29.7581	29.7014	29.5682	29.6831	29.5109	29.651	29.6697	29.3641	29.6646	29.6216	29.4976	29.3282	29.5754	29.7031		0.792519	1	-0.0208448		0.890482	0.972109	-0.0114295		0.902359	1	0.00941531
K07876	14	21.9243	14	14	14	14	14	14	14	14	21.3321	18.0265	21.0951	14	19.1679	19.3538	14	20.8269		NaN	1	0		0.171989	0.715723	-2.75322		0.26252	1	-2.18084
K07877	27.4629	27.611	27.3066	27.0711	27.2535	27.3578	27.3066	27.4862	27.2714	27.1312	27.4314	27.4234	27.391	27.5826	27.2077	27.2353	27.3745	27.4785		0.982032	1	0.0021321		0.724796	0.960456	-0.0344305		0.653681	1	-0.0365626
K07879	22.7836	22.7634	23.1612	22.1269	21.8913	23.1143	22.9006	22.7553	22.4247	21.4067	22.8802	23.5045	22.741	22.1047	23.3101	22.8093	22.1015	24.1565		0.988645	1	-0.00519975		0.560888	0.91955	-0.230403		0.610347	1	-0.225203
K07881	27.0505	26.8385	26.6458	26.9088	27.0813	27.0914	26.6458	27.2803	26.9539	26.9088	27.17	26.9977	26.9088	27.1604	26.9428	27.0609	27.217	27.217		0.632319	1	-0.0566896		0.131717	0.70791	-0.148406		0.406031	1	-0.0917164
K07887	26.965	26.726	26.5448	26.4629	26.9539	26.7895	26.5898	26.5754	26.7389	26.17	26.8858	26.7517	26.8264	26.9539	26.4969	26.5711	26.5624	26.9316		0.377438	1	0.121767		0.890968	0.971126	0.0166658		0.441135	0.99902	-0.105101
K07891	23.0658	23.019	22.8073	21.7182	22.6757	23.2535	23.1348	22.4701	22.821	21.6671	23.0609	23.417	23.3511	23.6865	22.1111	23.2961	22.8651	23.4551		0.988019	1	-0.00521628		0.275314	0.783709	-0.370916		0.312412	1	-0.365699
K07893	23.5983	24.002	23.2185	23.2535	23.9043	22.1886	22.9477	23.2185	23.1488	22.9707	22.6628	22.953	23.4298	23.3511	22.7265	22.4144	22.9968	22.7161		0.207992	1	0.377268		0.208576	0.734848	0.421726		0.8099	1	0.0444587
K07897	28.3494	28.2935	28.3367	28.1604	28.5646	28.524	28.1652	28.2535	28.2399	28.5898	28.4938	28.3494	28.5573	28.4746	28.2847	28.5463	28.3324	28.6285		0.806256	1	0.0228357		0.257456	0.773009	-0.099206		0.189634	1	-0.122042
K07901	24.6649	24.8093	24.4676	24.5105	25.3273	24.7441	24.3511	24.4488	24.4738	24.4614	24.8336	24.6971	24.4425	24.5345	24.4488	24.5754	24.3376	24.4488		0.183729	1	0.209639		0.05177	0.611013	0.289348		0.351541	1	0.0797097
K07904	27.5014	27.1214	27.2979	27.4154	27.5682	27.4551	27.8142	27.4154	27.3066	27.6865	27.3745	27.5389	27.2445	27.6251	27.2714	27.2803	27.3745	27.5165		0.239865	1	-0.129442		0.932866	0.9844	0.00785859		0.207163	1	0.137301
K07910	26.2625	26.0233	26.1273	25.945	26.3049	25.9694	26.2517	26.3307	26.4041	25.9428	26.4614	26.2058	26.2535	26.5045	25.989	25.8811	26.2961	26.2021		0.130605	1	-0.160692		0.473221	0.890894	-0.0823269		0.522658	1	0.078365
K07919	21.5545	21.1519	20.9672	21.9459	21.2419	20.4375	22.2006	21.8689	21.8802	21.9707	20.85	21.928	20.2535	14	21.743	21.2593	21.265	22.0493		0.0749483	1	-0.56657		0.394945	0.841699	1.12147		0.20965	1	1.68804
K07933	20.5545	20.2302	20.8576	22.848	21.0088	21.0426	18.5204	20.6971	20.3321	21.6971	20.3645	22.3129	19.9742	20.3645	23.2463	21.9707	20.2535	14		0.518681	1	0.436281		0.425758	0.864557	1.12209		0.635918	1	0.685809
K07936	29.2422	29.1628	28.9174	28.9002	29.2422	29.0583	29.0965	28.9484	29.0401	29.249	29.1214	28.9787	28.9705	28.9484	29.0375	28.8385	28.9174	29.158		0.850944	1	0.0148433		0.188548	0.725175	0.108814		0.167153	1	0.0939703
K07937	29.0375	29.0401	29.0557	29.0164	29.1771	29.1288	29.0057	28.9287	28.965	28.8385	29.094	28.9923	29.0634	29.1507	28.9117	28.7292	28.9677	29.0322		0.034996	1	0.105235		0.153838	0.703728	0.100078		0.941848	1	-0.00515715
K07941	27.1795	27.6458	27.0505	27.3662	27.0296	27.524	27.4073	27.2445	27.2979	27.0401	27.141	27.1312	27.3066	27.2714	27.2625	26.9977	27.1795	27.7708		0.465241	1	0.0889406		0.993671	1	0.00120068		0.474124	0.996147	-0.0877399
K07942	24.7846	24.1488	24.3712	24.317	24.1332	24.8288	24.3778	24.3578	24.6865	23.9134	24.9406	24.1719	24.7492	24.9043	24.2021	24.1488	24.9933	24.141		0.909732	1	0.0225986		0.663115	0.947789	-0.0925245		0.61452	1	-0.115123
K07951	20.8876	20.7796	20.5545	21.5777	21.9352	21.5356	14	20.6453	21.68	14	14	21.0951	18.9937	21.9566	21.8839	21.5777	21.9388	21.4273		0.0480734	1	3.64165		0.873713	0.97352	-0.0846195		0.0496608	0.969319	-3.72626
K07955	24.5754	24.4984	24.824	24.6375	24.6264	25.0772	24.6209	24.558	25.0062	24.9803	24.3307	24.2317	24.824	24.6865	24.6486	24.558	24.4862	25.4298		0.599469	1	0.0851882		0.697578	0.955616	-0.0656586		0.449657	1	-0.150847
K07957	20.7223	20.7553	20.6886	20.0292	21.8538	19.5146	24.6375	14	21.1269	14	14	23.0258	20.5356	21.3211	19.3815	20.8269	20.265	14		0.328629	1	2.12892		0.321297	0.80857	1.20561		0.700099	1	-0.923316
K07996	23.2317	23.4298	24.3712	22.9477	23.867	23.4923	23.7492	23.0088	23.1946	23.6971	23.5754	24.317	23.9134	23.6209	23.0241	22.6051	22.928	22.6929		0.905769	1	-0.0337353		0.180848	0.723542	0.425897		0.137604	1	0.459632
K08052	21.8876	20.5165	21.8576	21.1395	22.4349	23.3239	21.4221	21.1581	22.714	21.1825	22.6119	22.3156	22.6822	23.0493	22.1332	23.5285	21.4825	21.8073		0.936439	1	-0.0407073		0.277	0.781785	-0.587162		0.236996	1	-0.546454
K08054	29.1263	29.0813	28.9456	29.141	29.0737	29.104	29.003	29.1361	29.3683	28.7988	29.1556	28.8019	29.1312	29.0864	28.8711	28.5573	28.9344	29.114		0.722749	1	0.034687		0.196895	0.730192	0.129588		0.472838	0.995148	0.0949008
K08055	26.9428	26.8264	26.0813	25.558	26.5389	26.2571	25.7389	26.4073	26.8264	25.3307	27.0296	26.0484	25.5667	26.5898	26.3049	25.1871	26.7645	26.5492		0.693475	1	0.137187		0.54885	0.917331	0.207061		0.854397	1	0.0698744
K08056	33.2619	33.4209	33.5412	33.5867	33.3169	33.1192	33.3033	33.2106	33.4943	33.4209	33.4581	33.3568	33.3698	33.5062	33.0528	32.6329	32.7453	33.2336		0.995649	1	0.000469844		0.10378	0.705101	0.284363		0.0840335	0.989605	0.283893
K08057	33.1285	33.1346	33.1753	33.3568	32.9417	33.0479	32.859	33.1006	33.2336	33.1842	33.2193	32.94	33.0512	33.2478	32.9347	32.2077	32.5754	32.8664		0.637869	1	0.0413653		0.0780372	0.623614	0.316942		0.124149	1	0.275576
K08058	23.211	23.1332	24.3975	23.5869	24.8576	23.8093	23.7995	24.141	24.391	14	23.867	24.1795	23.214	24.2679	23.9584	22.821	22.1642	24.1642		0.419079	1	1.43626		0.385066	0.837277	0.400976		0.559806	1	-1.03529
K08059	24.0609	23.7695	24.654	20.9742	24.317	25.0691	23.9225	23.632	24.2463	22.8442	24.0526	24.918	24.6595	24.275	23.8858	22.9601	23.9847	23.8191		0.849273	1	-0.128483		0.851044	0.972645	-0.123243		0.988789	1	0.00523949
K08074	23.867	23.7182	23.9584	23.4551	25.2926	23.9225	23.155	22.9043	23.3778	23.4923	23.3645	22.9777	23.6096	24.0275	23.4298	22.7735	23.7796	23.5404		0.0146637	1	0.823709		0.136477	0.702336	0.508902		0.143616	1	-0.314807
K08122	27.9539	28.0711	28.3494	27.9705	29.099	27.7771	28.1361	27.8858	28.0084	28.0401	28.3196	28.4032	27.6865	27.7064	27.9923	27.7581	28.141	28.579		0.742104	1	0.0712999		0.368791	0.836693	0.226295		0.361529	1	0.154995
K08126	23.0376	22.1363	22.8073	22.9298	24.5285	23.1095	23.6757	22.4041	23.0886	23.2679	23.3376	22.9777	22.5498	23.0951	22.9619	22.8538	23.3511	24.1095		0.928174	1	-0.0337505		0.876437	0.974131	-0.0620197		0.921693	1	-0.0282691
K08132	23.1363	21.4825	22.6453	21.5777	25.6513	23.1749	23.2679	23.1688	22.9006	14	22.8014	23.4298	22.7955	21.6276	22.6865	22.848	23.5754	24.5926		0.430487	1	1.34992		0.91994	0.982112	-0.076266		0.386426	1	-1.42618
K08133	24.8764	24.7995	24.48	24.4738	25.6891	24.8336	25.1984	24.6703	24.6486	24.9803	24.976	25.1135	24.3712	24.5463	24.7995	24.6486	25.141	25.9869		0.72935	1	-0.0724192		0.85363	0.97394	-0.0568123		0.952671	1	0.0156069
K08146	23.8288	23.4551	23.654	23.6865	23.2679	23.6971	24.1015	23.5869	23.5983	23.6757	23.2006	24.019	23.3376	23.3778	23.6649	23.5754	23.7796	23.3645		0.543327	1	-0.098786		0.480844	0.891927	0.0815932		0.266607	1	0.180379
K08171	23.6431	22.5638	24.2891	23.7077	24.1095	23.9495	23.1253	23.8288	23.654	23.9495	23.5165	22.9672	23.3778	22.9459	23.4551	23.848	23.5285	24.0691		0.507318	1	0.203545		0.572041	0.920587	0.173028		0.894827	1	-0.0305176
K08179	21.8839	22.2185	23.5522	23.0409	23.5983	23.654	23.6209	22.9441	23.1063	14	22.5915	24.3975	24.1719	21.8689	24.4298	21.7995	21.0886	22.9882		0.467243	1	1.21458		0.68551	0.951926	0.266825		0.583346	1	-0.947751
K08184	23.6865	22.6074	23.1534	23.3101	22.8288	23.7182	23.3645	23.0918	23.5165	23.9584	23.4676	23.5638	23.0559	22.6822	23.2961	22.6518	23.2961	22.6096		0.230666	1	-0.276398		0.235228	0.750942	0.285417		0.00951564	0.95275	0.561815
K08187	24.9803	24.895	25.1449	25.1871	25.9134	25.3444	25.2961	25.7103	25.2891	24.1174	25.3135	25.1449	25.4073	25.1871	24.8764	24.3376	24.918	25.3811		0.71687	1	0.098945		0.330396	0.818433	0.226276		0.652108	1	0.127331
K08214	26.2803	26.0233	26.8019	26.5624	26.6595	26.965	26.1174	26.3153	26.0148	26.1371	27.2625	27.611	26.7517	26.9203	27.1115	26.7895	26.7895	26.217		0.931253	1	-0.0276302		0.276869	0.78236	-0.214531		0.552542	1	-0.186901
K08266	21.4067	20.7056	22.1612	22.4947	21.4576	21.2477	21.9352	22.0459	21.4576	21.9459	21.4221	21.0886	21.4015	21.6364	21.9024	22.0886	21.6231	21.9777		0.823326	1	-0.0703274		0.513847	0.90211	-0.192715		0.531017	1	-0.122387
K08272	26.1174	25.7155	25.7415	26.2225	26.4999	25.7821	25.8576	25.8312	25.9803	26.1661	25.9606	26.0212	25.7995	25.7441	25.8741	25.5433	25.9428	25.7771		0.760086	1	0.0436605		0.130549	0.713026	0.233027		0.0291638	0.967308	0.189367
K08288	28.2077	28.4354	28.4707	28.141	28.6181	28.1842	28.17	28.217	28.267	28.3662	28.4746	28.203	28.4354	28.5315	28.1507	27.9088	27.8623	27.9484		0.528319	1	0.0599016		0.17862	0.719215	0.203333		0.281054	1	0.143431
K08290	28.2399	27.141	27.8385	27.8858	27.8858	27.976	27.8081	27.3066	27.4473	28.1065	27.3828	28.1164	27.5682	27.3992	27.5609	27.5969	28.0401	28.2077		0.542621	1	0.1332		0.628013	0.938755	0.0989834		0.866223	1	-0.0342169
K08341	24.391	24.5045	23.9847	24.239	24.217	24.391	24.2463	24.2607	24.3239	23.8191	23.9406	24.3712	24.5105	24.9716	24.1795	23.9495	23.9672	24.1253		0.306791	1	0.12757		0.982784	0.997641	0.0039161		0.51883	1	-0.123654
K08399	18.0156	19.2741	18.4087	14	20.3211	20.265	18.8606	20.3211	19.9742	19.9459	14	14	20.1825	20.1704	18.8361	14	20.1332	19.2877		0.741048	1	0.530456		0.782979	0.966459	-0.387556		0.573143	1	-0.918012
K08471	23.4923	23.4551	25.3645	24.275	23.6649	25.4138	24.141	24.6971	24.4425	24.6431	23.2961	24.1871	24.1719	24.1565	25.4202	24.1565	24.6595	24.8858		0.921475	1	0.043114		0.501966	0.893722	-0.297468		0.278209	1	-0.340582
K08488	21.823	22.4067	21.2302	22.4221	22.1519	21.7915	21.7836	21.6186	22.7077	14	22.1886	21.6276	21.2185	21.4626	21.8764	21.4221	21.5069	22.1856		0.353938	1	1.31657		0.157172	0.706459	0.358892		0.494098	1	-0.957681
K08496	24.5926	24.7745	24.1332	24.8385	24.3578	24.2961	23.8385	24.3307	24.5045	23.1285	24.417	24.4551	24.7389	25.0975	24.4488	23.5754	24.6865	24.4488		0.150694	1	0.386424		0.998281	1	-0.000526428		0.231171	1	-0.38695
K08507	23.3239	23.8191	23.0609	21.4923	24.0772	23.4551	22.4898	23.0707	22.9548	24.4488	23.2821	20.4576	22.8191	22.7955	23.0658	23.1991	22.8708	23.2125		0.533945	1	0.420762		0.591725	0.925966	0.210946		0.706734	1	-0.209816
K08508	21.6757	14	19.9287	14	22.4526	21.9207	14	21.7796	21.7915	14	22.2006	14	22.002	22.969	14	14	21.8191	21.5309		0.675603	1	1.03434		0.871716	0.972967	-0.390525		0.576259	1	-1.42486
K08512	21.4221	21.3266	14	22.4874	22.4972	21.5356	14	21.0756	19.9601	14	21.6409	14	21.6628	21.2419	14	20.895	21.6843	14		0.160713	1	3.09872		0.444038	0.871841	1.63082		0.520267	1	-1.4679
K08513	24.0772	25.6068	23.7796	23.0037	24.558	24.8858	14	24.5345	23.7077	22.4923	22.714	21.1015	22.6907	22.1519	23.5638	22.0658	24.9977	23.1504		0.101102	1	2.89353		0.0623658	0.626854	1.21514		0.324986	1	-1.6784
K08516	20.8576	20.7471	20.5823	21.0821	20.7307	20.5261	21.1825	21.1642	20.7796	14	20.714	21.002	21.1015	20.953	20.68	20.3101	20.8034	20.9742		0.435822	1	0.947281		0.734035	0.961945	-0.0493879		0.414141	0.995361	-0.996669
K08517	28.141	28.391	28.2308	28.1312	28.2803	28.2216	28.3023	28.3196	28.3745	27.632	28.4938	28.5315	28.4113	28.3109	28.4274	28.2353	28.0505	28.3992		0.764865	1	-0.0429548		0.326822	0.815725	-0.0731382		0.840983	1	-0.0301835
K08524	27.6527	27.5389	27.5315	27.6389	27.8203	27.5609	27.5609	27.7064	27.5754	27.6181	27.7645	27.7195	27.5165	27.391	27.7325	27.4629	27.6181	27.611		0.563222	1	-0.0335817		0.330796	0.818595	0.0685244		0.123773	1	0.102106
K08568	27.9259	27.8264	28.9372	28.3239	27.9869	29.0243	28.6831	28.1795	28.1459	27.0711	28.2979	28.9117	28.9117	28.4823	28.5352	28.1556	27.6527	28.579		0.723826	1	0.122558		0.86464	0.97092	-0.0486533		0.597774	1	-0.171211
K08583	27.0296	26.6595	26.9539	26.2714	27.17	26.8385	26.673	27.2353	27.1115	26.0062	26.8858	27.0914	26.8142	27.1604	27.0609	27.141	26.5898	27.0084		0.953826	1	-0.0134058		0.391927	0.8443	-0.14196		0.544818	1	-0.128554
K08627	19.3034	14	19.7223	14	19.562	20.3962	20.2185	14	14	14	19.9742	18.4536	19.4795	18.9937	19.0532	14	14	14		0.561254	1	1.05628		0.477226	0.893701	1.24292		NaN	1	0
K08648	27.2535	27.8203	27.4629	28.0505	27.2891	27.1015	27.0401	27.2891	26.9977	26.7389	27.341	27.3324	27.2353	27.604	26.6998	26.6458	26.8504	26.6595		0.0635865	1	0.373114		0.0310942	0.580967	0.547175		0.373569	1	0.174061
K08655	21.8689	21.0559	20.8191	14	22.3017	22.1612	21.0088	21.6051	22.5685	20.6364	21.5213	22.1332	22.0258	22.9334	21.6231	21.1519	21.632	21.417		0.383379	1	-1.2111		0.30483	0.801937	-1.4294		0.58399	1	-0.218298
K08660	29.2376	29.1263	28.9484	29.2847	29.1435	29.109	29.1604	28.7031	29.0375	29.0084	29.094	28.9814	28.9512	29.1483	29.3869	29.2054	28.8858	29.6128		0.102431	1	0.144135		0.648013	0.943272	-0.0568015		0.14815	1	-0.200937
K08665	23.9495	24.002	24.3444	21.7876	24.9225	25.1565	24.895	25.0443	24.8288	25.1174	25.3612	24.7645	25.1332	25.1449	24.5404	24.8142	25.1253	24.8288		0.0788087	1	-0.974798		0.100733	0.702597	-0.904074		0.610586	1	0.0707239
K08669	27.5536	27.5682	27.3324	26.3578	28.0296	27.4785	26.632	27.2979	26.9977	27.3578	26.6998	27.2891	27.0914	26.7895	26.8019	27.1015	27.0505	27.5389		0.222092	1	0.340982		0.228218	0.749245	0.324389		0.924955	1	-0.0165936
K08672	22.6253	22.3988	21.5451	22.6186	22.7735	22.4651	23.1734	22.3672	22.6714	22.1519	22.9152	22.714	22.6276	22.1395	22.4825	22.3962	21.895	22.002		0.291426	1	-0.261093		0.509372	0.901825	0.147309		0.0580626	0.95222	0.408403
K08675	24.2961	24.0443	24.019	24.9225	24.275	24.5869	24.2607	24.6096	24.8997	23.4923	24.7389	23.5983	24.1795	24.3975	24.0359	24.3712	24.0935	24.48		0.754153	1	0.0907227		0.5528	0.917132	0.0977106		0.978683	1	0.00698789
K08683	25.989	25.3031	25.9473	26.2909	25.9157	25.848	25.6237	26.4186	26.0296	25.2426	25.6998	25.726	25.8385	25.6264	25.7466	25.4457	25.2856	25.8694		0.668383	1	0.0922995		0.1583	0.698991	0.246971		0.42954	0.992465	0.154671
K08702	20.6714	20.0426	20.3211	19.0612	20.4067	20.714	14	19.6714	20.3538	14	20.3752	20.8191	20.5165	20.1332	20.3211	20.1332	20.1825	20.3645		0.17242	1	1.99958		0.784087	0.964982	-0.07236		0.152826	1	-2.07194
K08726	28.7676	28.249	28.0762	28.2445	28.9287	29.2262	28.5052	28.7833	29.114	28.3992	28.7988	28.7227	28.7389	29.2913	27.9316	28.805	28.8264	29.099		0.530731	1	-0.138506		0.470989	0.888914	-0.199997		0.78187	1	-0.0614913
K08732	23.7895	23.8576	23.4923	23.3511	23.5754	23.848	24.002	14	14	24.4298	23.632	23.6431	23.4923	23.5045	23.632	23.417	23.6865	23.5754		0.178653	1	3.03452		0.312315	0.803759	0.101059		0.191996	1	-2.93346
K08733	24.1253	23.7594	23.3376	24.3778	23.6757	24.2463	23.6971	23.5165	23.5404	23.7389	24.5812	24.1015	23.9847	23.848	23.1158	24.0526	24.1095	24.019		0.808919	1	0.0577488		0.774185	0.963867	0.0654055		0.973652	1	0.00765673
K08738	25.8997	24.9977	25.228	26.3049	25.8264	26.2856	25.705	26.425	25.9781	25.6944	25.2856	26.4234	26.0233	26.4186	25.965	26.3729	25.8528	26.1546		0.585948	1	-0.16158		0.149153	0.700937	-0.374157		0.325811	1	-0.212576
K08746	30.2869	29.7389	29.5736	29.8035	30.3196	30.611	30.3724	30.1842	30.196	29.6663	30.3303	30.2193	30.2535	29.995	29.9117	30.0084	30.4234	30.4629		0.600841	1	-0.105831		0.545626	0.917949	-0.120226		0.92117	1	-0.0143951
K08747	29.019	29.104	29.588	28.459	29.4234	29.509	28.9428	29.7113	29.3473	30.0609	29.3557	28.8799	29.6251	29.5426	29.94	30.1842	29.5481	28.2123		0.447079	1	-0.199239		0.344945	0.824271	-0.324975		0.714791	1	-0.125736
K08750	27.5969	26.5285	21.1765	20.0559	27.5969	27.141	23.2961	27.3324	26.5898	21.2821	26.7895	20.6006	26.7895	26.6181	22.7035	21.1143	27.1214	25.6403		0.714348	1	0.700851		0.99189	1	0.0181087		0.676134	1	-0.682743
K08751	25.7645	26.4314	25.9912	26.3894	26.1449	26.1332	25.4298	25.5195	25.9203	25.0567	25.6944	27.2714	26.4645	26.8858	25.8576	26.5492	26.7129	26.3494		0.345073	1	0.327056		0.0937522	0.681569	-0.327479		0.0875737	0.989195	-0.654535
K08752	32.2393	32.2164	32.325	33.5062	32.9417	31.9882	32.0832	32.6132	31.5799	32.3169	31.6372	32.6923	31.7333	32.2563	31.7129	31.8571	32.6066	32.2731		0.236841	1	0.382339		0.124831	0.71812	0.462905		0.747583	1	0.0805664
K08755	25.4008	23.2492	24.4676	22.9098	23.0224	24.3031	23.6757	23.8576	23.1047	24.0772	23.3645	22.7776	24.1095	23.2535	24.1488	23.3239	21.265	24.317		0.377898	1	0.415928		0.44588	0.87398	0.489207		0.887691	1	0.0732784
K08757	33.7047	33.8883	34.4146	33.9505	33.7252	33.87	34.099	33.3303	33.5179	32.7129	33.715	33.7946	34.1223	33.2619	33.8883	33.6944	33.5527	33.3568		0.102821	1	0.397264		0.130008	0.718478	0.279486		0.627769	1	-0.117778
K08760	30.0479	30.0217	30.0479	29.5951	28.9117	29.4804	30.0737	28.9869	29.1819	28.3196	29.3848	29.4804	29.8785	29.4134	28.8534	28.5969	29.8489	28.509		0.168649	1	0.446254		0.13902	0.700562	0.500773		0.877654	1	0.0545193
K08762	31.1422	31.2077	30.6372	31.5481	31.5062	30.947	31.3515	30.7129	31.015	30.7453	31.099	31.7494	30.5754	30.8682	31.3828	30.9677	31.0084	31.4384		0.809999	1	0.0525341		0.533476	0.912822	0.124581		0.735912	1	0.0720472
K08764	29.8279	29.6128	29.3001	30.099	29.7421	29.9539	30.099	29.8264	29.7244	29.524	30.0737	30.099	29.8203	29.8294	29.8843	29.6865	30.1239	29.8682		0.38965	1	-0.135096		0.39961	0.844716	-0.112786		0.848585	1	0.0223099
K08765	25.6181	24.7234	24.3645	25.0567	24.8623	25.3811	25.5955	25.1604	25.1719	25.3511	25.7024	25.065	25.0233	25.3031	25.2679	25.7234	25.1833	24.8093		0.141713	1	-0.340014		0.354134	0.82353	-0.217348		0.470985	0.992296	0.122665
K08766	27.604	27.189	27.2714	27.8385	27.5754	27.7389	27.3153	27.6798	27.524	27.2535	27.673	27.6595	27.4785	27.509	27.141	27.4707	27.0711	27.3662		0.888969	1	0.0186831		0.160936	0.702738	0.196775		0.134439	1	0.178092
K08770	22.976	24.9539	22.8113	21.2302	22.391	22.8708	22.4196	24.4041	23.3239	23.632	22.9777	22.7895	23.7594	23.6096	24.1095	23.5522	23.417	23.8093		0.513807	1	-0.385598		0.126479	0.719714	-0.837297		0.166675	1	-0.4517
K08776	27.6931	27.4551	27.6458	27.4862	27.7325	27.9977	27.9203	27.3239	27.6527	27.1015	27.6458	27.7064	27.726	27.9088	27.6389	27.611	27.4551	27.8682		0.463834	1	0.109979		0.761993	0.962623	-0.032966		0.327073	1	-0.142945
K08794	21.7348	21.0088	21.68	22.2419	20.5545	20.9098	22.8171	21.0886	21.8385	21.4221	20.3321	22.0359	21.0224	19.6186	21.7836	21.5117	22.7056	22.9261		0.600565	1	-0.234092		0.675571	0.949076	-0.239706		0.992755	0.999338	-0.00561396
K08800	14	21.5356	20.7796	21.7594	20.6714	14	22.4947	21.928	21.714	14	21.2593	21.5356	20.8269	18.9601	21.9916	21.6757	21.3538	19.9258		0.417965	1	-1.69759		0.239015	0.752043	-1.99799		0.833343	1	-0.300398
K08808	22.9601	14	19.5011	14	14	14	14	14	21.3645	24.632	20.8113	20.8346	14	22.5568	14	14	14	21.0691		0.255661	1	-2.86354		NaN	1	0		0.296241	1	2.66942
K08810	25.5165	25.4202	25.4138	24.8904	25.8264	25.5105	25.9539	25.673	25.141	26.7129	25.9781	25.9716	26.0401	25.8118	25.5898	25.6703	25.391	25.6458		0.0784026	1	-0.475472		0.117695	0.71149	-0.261828		0.368159	1	0.213644
K08816	24.0935	23.7077	23.8576	23.895	24.3844	24.1253	24.1174	24.4488	24.3376	23.8093	24.141	24.3975	24.7945	24.3511	23.6865	23.4298	24.4488	24.1015		0.181578	1	-0.198035		0.597152	0.927953	-0.124788		0.754824	1	0.073247
K08820	22.2506	21.7013	21.8034	22.7574	22.3376	21.9707	22.3457	22.3565	22.1825	22.1916	22.1079	22.4041	21.8689	21.8727	21.632	21.7182	22.0756	22.343		0.461808	1	-0.127881		0.280222	0.783139	0.218435		0.013598	1	0.346316
K08835	24.4614	24.989	25.1174	23.867	26.0833	22.5754	24.0609	23.9406	24.4862	25.5045	24.1565	25.4138	22.1673	22.5045	24.7389	23.5522	22.3831	23.3376		0.893172	1	-0.0781145		0.0503493	0.604762	1.40169		0.0124214	1	1.4798
K08836	17.9258	19.4273	14	14	20.5731	20.6276	17.7667	20.4874	20.3211	19.3624	20.5165	14	20.0156	19.5526	14	19.9459	20.5545	20.5356		0.559792	1	-0.983399		0.428079	0.866927	-1.34177		0.811799	1	-0.358366
K08857	14	23.5754	23.5404	14	14	19.5088	22.6886	20.9672	21.5961	14	14	24.0359	14	14	22.0658	14	20.9672	22.0359		0.597016	1	-1.44385		NaN	1	0		0.510904	1	1.70314
K08869	23.4041	21.2707	22.882	22.4451	21.6276	22.3239	23.0789	23.1596	23.0359	22.1825	21.5356	22.1047	22.5568	21.8152	22.5165	23.1581	23.1673	22.895		0.660681	1	-0.19066		0.369702	0.835979	-0.359278		0.634339	1	-0.168618
K08870	24.7543	24.7441	24.918	24.6811	24.7796	24.2021	24.9495	23.9672	23.7389	24.4614	24.8044	24.275	24.7846	24.1565	24.7234	24.5812	24.0443	24.4105		0.177956	1	0.31379		0.179629	0.721089	0.229772		0.720093	1	-0.0840181
K08876	21.7265	21.6843	20.9951	14	21.7634	14	21.4972	14	14	14	22.4501	21.1269	21.8461	21.9637	21.85	22.2036	14	20.8876		0.625972	1	1.18252		0.50332	0.894614	-1.43027		0.255459	1	-2.6128
K08893	22.2564	14	14	14	14	22.3988	14	22.4196	21.9024	14	22.2066	14	22.1206	22.2764	21.9637	22.1269	22.4247	14		NaN	1	0		0.0991348	0.695068	-4.04284		0.259208	1	-2.73062
K08956	26.4138	25.5725	25.824	25.767	26.2133	26.3273	25.7077	26.0547	26.1174	26.6181	26.0233	25.6971	25.6971	26.3943	26.6458	26.4754	25.8215	25.9157		0.933832	1	-0.0167278		0.530807	0.911971	-0.138661		0.577777	1	-0.121933
K08963	24.7695	24.6811	24.8433	25.2571	25.0691	25.2243	24.8811	24.6918	24.632	25.1135	24.9847	24.9495	24.6096	24.5983	24.8433	24.9539	24.5983	25.0275		0.445919	1	0.0986433		0.14342	0.702586	0.202236		0.364834	1	0.103593
K08964	23.2535	23.0207	22.976	23.9847	23.4298	24.1174	23.2434	23.8764	24.0935	21.4972	24.1871	23.2535	23.9933	23.7995	23.9316	22.953	23.8576	23.5285		0.82114	1	0.105191		0.420272	0.862203	-0.213563		0.48298	0.995881	-0.318754
K08967	23.6757	23.0224	22.5356	23.0241	22.9864	22.9601	23.5522	23.2961	23.3778	22.0559	24.0772	22.9061	22.9933	22.8365	23.1253	22.976	23.3511	23.214		0.588197	1	-0.176816		0.777138	0.96444	-0.048639		0.666493	1	0.128177
K09022	27.217	26.1565	27.2714	27.3828	27.0609	26.604	27.8445	26.8264	27.8504	26.1055	27.9316	28.203	28.3196	28.4073	26.6458	27.7645	26.3712	27.4862		0.212943	1	-0.51147		0.194248	0.730434	-0.550327		0.936931	1	-0.0388568
K09053	23.1253	23.0542	23.2535	21.953	23.417	23.184	23.0476	22.9406	23.1079	23.2405	23.2961	23.4676	23.1127	22.9079	23.1961	23.2821	22.8327	22.9098		0.435791	1	-0.185516		0.856062	0.971606	-0.0423412		0.211737	1	0.143175
K09084	21.5117	20.953	21.1946	21.9316	19.5915	21.2243	20.7955	21.4067	22.2821	14	21.8073	21.4676	20.8576	21.5261	22.3592	21.3857	20.0691	14		0.568983	1	0.774597		0.440199	0.872313	1.03485		0.886792	1	0.260253
K09168	22.7389	22.8913	22.343	22.7915	22.6992	22.8576	21.7265	22.9225	22.85	21.1704	22.7776	14	22.6431	20.6186	22.4196	21.9985	22.5069	22.8614		0.228832	1	1.81245		0.141777	0.702537	0.545595		0.402861	1	-1.26685
K09209	22.5846	23.8576	25.2058	22.6231	23.8858	23.6649	14	22.8249	22.2933	14	23.7077	14	24.7796	24.1488	14	24.417	23.2273	24.1015		0.0301758	1	5.16598		0.51093	0.90207	1.19128		0.161987	1	-3.9747
K09228	25.5045	25.8904	26.48	26.3578	25.8409	26.1908	26.1194	25.3877	25.5225	25.4008	25.1488	26.0359	25.6096	25.3511	25.6811	24.8904	25.705	25.8504		0.0698818	1	0.44154		0.0276521	0.588911	0.529447		0.688009	1	0.0879068
K09250	27.9031	27.8504	27.7645	28.0813	27.9869	27.3066	27.217	27.5315	27.8564	27.9146	27.8858	27.4862	27.6865	28.0349	27.673	27.4629	27.3324	27.019		0.321141	1	0.16691		0.150519	0.703578	0.280667		0.547352	1	0.113757
K09273	22.1488	22.0951	14	21.7594	20.9812	19.8253	18.7667	21.953	22.1856	14	22.9513	15.9882	22.6649	22.9134	14	19.7504	21.0756	14		0.684088	1	0.82751		0.622582	0.938327	1.06757		0.917077	1	0.240056
K09288	21.0691	21.7471	21.6671	22.5237	22.0886	18.977	19.5676	22.2564	21.9459	22.5568	22.0691	21.9459	21.3962	22.3184	19.343	22.0258	23.0592	19.0346		0.58854	1	-0.378173		0.863444	0.970168	0.149246		0.526818	1	0.527419
K09290	29.8799	29.5736	29.588	29.7325	30.1724	29.6998	29.8019	29.6781	29.7437	29.7096	29.8593	29.8887	29.537	29.7309	29.5754	29.4862	29.4571	29.6407		0.953238	1	-0.00588258		0.071067	0.622184	0.203151		0.00304913	0.792	0.209034
K09291	23.6431	24.0443	23.895	22.7369	24.1332	23.6757	23.2243	23.4551	24.217	22.7735	24.275	23.8385	23.5165	23.0071	23.6757	24.0772	23.0951	22.3484		0.859626	1	0.0574563		0.240222	0.754925	0.401347		0.341491	1	0.343891
K09292	26.518	26.53	26.0254	26.3844	26.4723	26.3083	26.1055	25.9672	26.2207	26.2463	26.6458	26.3528	26.1115	26.4282	26.3031	26.3662	26.2335	26.0062		0.362805	1	0.116706		0.222576	0.745413	0.131612		0.899253	1	0.0149056
K09294	19.3145	14	19.2967	21.9207	14	14	19.0292	14	19.1946	22.9495	14	20.3645	20.5451	14	18.9882	23.0592	14	20.0156		0.581386	1	-1.16765		0.532098	0.911891	-1.34603		0.933948	1	-0.178381
K09377	23.7995	21.85	23.7594	22.1825	24.2021	23.2125	22.2564	22.8307	23.0805	20.7307	23.4298	23.8385	23.3239	23.1795	23.4425	23.3511	23.6209	22.7675		0.444316	1	0.473233		0.786113	0.963123	-0.113237		0.235894	1	-0.58647
K09404	21.9316	22.0756	21.9951	14	22.6757	22.2564	21.3645	22.1047	21.5309	14	21.8346	22.0918	21.8764	21.9061	22.6497	22.8073	22.1174	14		0.862999	1	0.334634		0.971885	0.994306	-0.0704333		0.835762	1	-0.405067
K09479	24.019	24.0105	23.7286	24.5522	24.0854	24.7389	24.6865	24.5404	23.7594	24.8764	23.9406	24.5404	24.4551	24.002	24.3712	24.3578	23.9933	24.5285		0.415379	1	-0.2015		0.609229	0.934368	-0.0955626		0.613027	1	0.105937
K09485	28.5389	28.5128	28.3196	28.4194	28.7517	28.611	28.5052	28.4113	28.2625	28.3367	28.5426	28.4032	28.4823	28.6458	28.5754	28.3452	28.4938	28.6663		0.152516	1	0.11531		0.908549	0.97889	-0.0092303		0.0830176	1	-0.12454
K09486	29.8916	30.0217	29.6831	29.995	29.5071	29.5052	29.341	29.5109	29.9117	29.673	29.7244	29.6163	29.8309	29.7988	29.4746	28.7357	29.2759	29.2193		0.293765	1	0.137732		0.0782323	0.622865	0.378073		0.223109	1	0.240342
K09487	34.1377	34.3033	34.3698	34.2478	34.0673	34.0753	34.0017	34.1975	34.4146	34.4519	34.5179	34.1975	34.1901	34.3763	33.9933	33.3956	33.6629	33.9677		0.334488	1	-0.0966498		0.110269	0.715326	0.269213		0.051644	0.957917	0.365863
K09488	20.8727	21.2707	22.2006	22.7013	22.5117	22.4476	22.6843	22.9864	22.8633	23.0493	22.7836	22.8307	22.5685	22.3645	22.2764	22.5213	22.7915	22.2535		0.0191077	1	-0.86549		0.175356	0.718384	-0.461859		0.00237567	0.772	0.403631
K09490	33.5527	33.6307	33.3436	33.7353	33.2619	33.4702	33.3956	33.5867	33.5296	33.6198	33.5062	33.5179	33.6088	33.6629	33.2178	32.6819	33.2759	33.2619		0.74063	1	-0.026886		0.211863	0.737253	0.21421		0.131559	1	0.241096
K09493	28.4976	28.0813	28.0965	28.2123	28.2353	28.6005	28.3452	28.1312	28.1842	28.0505	28.4234	28.1459	28.3109	28.4032	28.459	27.9814	28.4473	28.4314		0.497217	1	0.0738446		0.663105	0.948416	-0.0516294		0.213542	1	-0.125474
K09494	25.9912	25.6125	25.5812	26.3959	25.7945	26.0105	26.3101	25.5225	25.7594	25.9998	26.0955	25.8647	25.8694	25.918	26.0464	25.452	25.9293	26.0296		0.871674	1	-0.0276963		0.880573	0.975481	0.0235252		0.727549	1	0.0512215
K09495	28.6075	28.0711	28.1065	28.1263	28.0401	28.4194	28.3452	28.066	27.8916	28.0762	28.2935	28.341	28.141	28.1459	28.4113	27.6865	28.3494	28.4976		0.632574	1	0.0595843		0.881558	0.975067	0.0232013		0.801841	1	-0.036383
K09496	28.2979	27.6998	27.976	27.8324	28.0813	28.341	28.141	27.8264	27.7581	28.1214	28.1164	28.0296	27.9977	27.9031	28.1652	27.5536	28.0914	28.1065		0.757777	1	0.0392262		0.630662	0.936733	0.0684675		0.802244	1	0.0292412
K09497	28.0084	27.6865	27.5969	27.9088	27.9869	28.17	27.9923	27.3992	27.4938	27.8623	28.0243	27.9977	27.6931	27.6865	28.0084	27.3066	27.6527	27.976		0.508955	1	0.0979799		0.233916	0.750778	0.17237		0.639222	1	0.0743898
K09498	28.8916	28.5426	29.2285	28.341	28.8264	28.7325	28.8887	28.2803	28.4707	28.6764	28.7895	28.7833	28.7864	28.3196	28.8682	28.3828	28.6697	28.3109		0.487824	1	0.11225		0.232594	0.753424	0.204141		0.521203	1	0.0918913
K09499	27.7453	27.3745	27.4707	27.4551	27.4154	27.7129	27.632	27.2891	27.2353	26.9869	27.673	27.2262	27.4629	27.5536	27.7581	27.2535	27.4234	27.6458		0.1643	1	0.18858		0.898096	0.972106	0.0127684		0.205034	1	-0.175812
K09500	28.4938	28.0349	28.066	28.0505	28.17	28.4032	28.267	27.9923	27.9814	28.1652	28.3536	28.2123	28.1312	28.1795	28.4473	27.9031	28.3066	28.267		0.693459	1	0.0410983		0.980871	0.996688	-0.00271575		0.660859	1	-0.043814
K09501	27.5165	28.3578	27.4234	27.9977	27.6181	27.9031	27.217	28.0453	27.1115	27.7645	28.0084	27.5898	27.8385	28.189	27.6663	26.7771	27.524	27.6998		0.422552	1	0.180041		0.45232	0.876979	0.187016		0.978286	1	0.00697486
K09502	29.341	28.9622	28.8799	28.8474	29.3001	29.5052	29.1676	29.4727	29.2891	29.5407	29.49	29.1386	29.196	29.3088	29.0375	29.196	29.4053	29.249		0.146738	1	-0.210469		0.471367	0.888896	-0.0927766		0.208002	1	0.117693
K09516	28.3828	28.673	28.3023	28.5826	28.7162	28.4433	28.805	28.6005	28.6355	28.8203	28.8203	28.7227	28.3992	28.6285	28.4551	28.5014	28.3536	28.4512		0.0199927	1	-0.217346		0.521752	0.905881	0.0518522		0.000678833	0.612	0.269198
K09517	26.3959	26.6998	26.2589	26.7771	26.632	26.3695	26.2481	26.9088	26.7517	26.5898	26.7129	26.1565	26.8385	26.8264	26.1604	25.8552	25.8997	26.1908		0.797286	1	-0.0391267		0.277722	0.781775	0.227038		0.245972	1	0.266164
K09523	28.6663	28.5352	28.611	28.7486	28.2216	28.6865	28.0084	28.5389	28.6355	29.104	28.6355	28.6492	28.7162	28.6251	28.1604	27.5609	27.9814	27.7581		0.91842	1	-0.0170581		0.0546558	0.619618	0.444502		0.0801752	1	0.46156
K09527	22.5237	22.5498	22.6822	22.3017	22.9316	22.3294	22.4898	22.1976	22.2302	14	22.4996	23.0641	22.3538	22.4576	22.6518	21.2707	22.4923	22.1332		0.325664	1	1.47283		0.177235	0.714775	0.326484		0.443314	0.999854	-1.14634
K09528	20.4067	21.6929	19.853	20.3538	20.8876	19.3408	21.7223	21.3321	21.7634	14	20.68	22.2736	18.5432	19.7521	19.8377	20.7471	19.8545	21.8876		0.925139	1	0.127215		0.585858	0.924885	0.318751		0.89056	1	0.191537
K09529	20.9601	19.5127	20.343	14	21.2006	20.6276	14	21.2006	14	14	20.1581	20.4375	19.8222	20.265	18.8906	20.2535	14	19.6364		0.274984	1	2.14131		0.68096	0.951009	0.629373		0.415283	0.994855	-1.51193
K09533	19.6114	19.4893	18.83	14	20.7471	20.5731	14	20.3645	19.6006	14	21.3752	16.734	20.68	14	20.4775	20.0951	19.7537	14		0.490074	1	1.19613		0.680854	0.952146	0.70745		0.799369	1	-0.488675
K09535	21.2933	20.8269	21.9601	21.9352	21.2302	21.4067	21.9916	21.3805	21.7182	21.0493	21.3699	21.4825	21.0559	21.6714	20.5451	14	20.9316	21.4067		0.804252	1	-0.0565742		0.241679	0.756367	1.50696		0.22353	1	1.56353
K09540	25.4862	25.0567	25.4738	25.7492	25.141	25.1527	25.0609	25.2021	25.0609	24.6375	24.9803	25.2317	25.228	24.9977	25.2021	24.3444	25.002	25.4707		0.0489032	1	0.314371		0.144614	0.699581	0.302463		0.948316	1	-0.0119085
K09548	24.3712	23.417	24.3511	23.6649	23.2961	23.8385	23.5869	23.9043	23.9225	23.9495	24.141	23.895	23.9406	24.1253	24.4862	24.417	24.2021	23.7077		0.709937	1	-0.0767403		0.175348	0.719868	-0.323334		0.108176	1	-0.246594
K09549	24.6703	24.5225	24.7129	24.4234	25.0813	24.9539	24.3444	24.4298	24.2891	24.7182	24.6649	24.7077	24.5522	24.654	24.6096	24.5638	24.7389	24.6096		0.149933	1	0.201736		0.341128	0.825036	0.10604		0.280267	1	-0.0956968
K09550	22.6051	22.3376	22.239	22.5451	22.68	22.7995	22.3239	22.417	22.2679	21.9134	22.8519	22.4626	22.8014	22.8073	22.7348	22.0592	22.5189	22.7594		0.310515	1	0.161603		0.601943	0.930586	-0.0791384		0.192213	1	-0.240742
K09552	21.4273	20.9812	19.7504	21.2877	14	21.1886	21.0691	20.0559	20.85	20.8576	14	20.2185	14	14	20.2989	20.2535	20.3645	20.9459		0.874007	1	0.264038		0.437101	0.870108	1.46205		0.51225	1	1.19801
K09554	23.6209	23.2405	23.0641	23.1047	23.6649	23.5045	23.4425	23.4923	23.5285	22.6409	23.6757	23.1961	23.5285	23.848	23.7594	23.5165	23.6649	23.2066		0.845373	1	0.0372559		0.151353	0.702571	-0.220737		0.177289	1	-0.257993
K09560	27.604	27.3494	27.17	27.4073	27.3992	27.5165	27.5389	27.4473	27.5014	26.7517	27.8142	27.509	27.5826	27.7389	27.1604	27.3828	27.2714	27.5969		0.904439	1	-0.0193583		0.669054	0.94682	-0.0477734		0.871088	1	-0.028415
K09561	23.5045	22.743	23.0967	23.6096	23.1095	23.4298	23.4923	23.632	22.8913	23.7077	23.417	23.654	23.1642	23.1886	23.1734	22.8014	23.6209	23.6649		0.258135	1	-0.216869		0.916849	0.982515	-0.0200548		0.301823	1	0.196814
K09565	26.6181	26.1174	26.4614	26.604	26.391	26.632	26.6595	26.7129	26.6181	26.5624	26.6865	26.7645	26.5045	26.5725	26.1332	26.3049	26.3943	26.3239		0.0453702	1	-0.196648		0.362132	0.831502	0.0984449		0.00180364	0.753	0.295093
K09567	22.0951	22.654	23.3101	21.3266	23.6971	22.8404	22.3321	22.8595	22.2125	22.3936	22.9566	23.3101	22.7533	22.3645	22.8969	23.0805	22.4476	22.695		0.953065	1	-0.023516		0.888581	0.973177	-0.0524114		0.89193	1	-0.0288954
K09569	28.2935	28.391	28.0711	28.0137	28.2123	27.8741	27.8081	28.3452	28.1652	28.1214	28.249	27.8504	28.189	28.2399	27.8324	27.5969	28.1015	28.003		0.664138	1	0.0527493		0.265195	0.779414	0.14884		0.485398	0.997785	0.096091
K09570	26.1352	26.5165	26.3066	26.3101	26.4614	26.2021	26.0547	26.632	26.7517	25.9111	26.1719	26.1469	26.3695	26.5898	25.9406	25.9111	26.0212	26.5595		0.774742	1	0.0439297		0.536439	0.915468	0.0900408		0.81023	1	0.0461111
K09574	22.8727	22.7286	23.0258	23.2463	22.7533	22.7244	23.0241	22.6779	23.0459	22.3211	22.7492	23.0459	22.9742	22.7119	22.3752	21.1519	22.5938	23.0241		0.589345	1	0.0811399		0.18409	0.725223	0.419996		0.29322	1	0.338856
K09575	24.5045	25.141	25.1332	24.5926	24.8811	24.317	24.5522	24.3444	24.2021	24.6811	24.4862	24.632	24.317	24.0359	23.9847	24.3239	24.0359	25.0233		0.109186	1	0.278591		0.0491892	0.592712	0.474795		0.29026	1	0.196204
K09576	28.1115	28.0453	27.7064	28.4473	27.5463	27.5463	27.4707	28.1984	28.3536	27.2891	27.9869	27.5165	27.7645	27.8623	27.4862	27.1604	27.6527	27.8741		0.680694	1	0.0979582		0.179239	0.720687	0.267151		0.439188	0.998902	0.169193
K09578	21.6971	21.5069	21.9061	21.6757	21.9061	22.1488	21.68	22.0951	21.9024	22.0886	21.5213	14	21.7471	21.6714	14	21.5685	22.4874	21.8538		0.361357	1	1.25887		0.365506	0.834187	1.25209		0.99716	0.998143	-0.00678889
K09579	24.0526	23.1079	21.2125	24.217	23.2535	24.275	19.8651	23.5754	23.632	22.9261	24.1795	23.8576	24.141	23.8191	24.6703	21.8651	23.8191	21.4775		0.675371	1	0.347109		0.940702	0.986327	0.0543699		0.734846	1	-0.29274
K09580	33.7047	33.8974	33.8883	34.099	33.4458	33.6307	33.7353	33.6088	33.9063	33.6944	33.8883	33.6839	33.7849	33.6839	33.5062	33.0753	33.3956	33.6522		0.820038	1	0.0247911		0.0931678	0.682024	0.261292		0.0674317	0.977152	0.236501
K09582	33.1361	33.1315	33.2619	33.4943	32.6437	32.9028	33.025	32.9522	33.2759	33.2091	33.3169	33.1468	33.0512	33.088	32.8138	32.1842	32.6458	32.9933		0.666025	1	-0.059262		0.135511	0.708488	0.299006		0.0395897	0.976676	0.358267
K09584	31.225	31.1901	30.995	31.525	30.846	31.1239	30.9814	31.0737	31.2365	31.4532	31.3196	31.0084	31.2422	31.4919	31.0673	30.362	30.9259	30.947		0.822508	1	-0.0279681		0.442931	0.873652	0.144771		0.341551	1	0.172739
K09585	23.7695	23.7695	23.1332	23.7695	23.4923	23.417	23.4298	23.5638	23.5869	23.1627	23.8764	23.8576	23.5983	23.9495	24.019	24.4234	22.5237	24.2021		0.893234	1	-0.0210412		0.459835	0.88069	-0.227513		0.503139	1	-0.206471
K09592	20.8651	21.1015	19.7521	20.8346	20.3321	20.6006	21.3805	20.9098	20.8876	14	20.8034	19.6024	21.1395	21.0359	20.417	20.6453	21.0426	20.5165		0.417086	1	0.98372		0.372996	0.836296	-0.21846		0.321372	1	-1.20218
K09595	25.824	25.7871	26.673	26.0854	26.1391	26.4815	26.3118	25.5783	26.2445	26.1507	25.8927	26.4041	26.2188	25.9316	26.0105	25.6125	25.9539	25.8647		0.729942	1	0.0679916		0.189052	0.725808	0.233013		0.295819	1	0.165022
K09611	27.3662	27.189	26.9869	27.4785	27.5463	27.6181	27.3066	27.1214	27.4154	26.8264	27.4473	27.1604	26.9428	27.2445	27.2535	27.4073	27.3153	27.7708		0.289731	1	0.151231		0.781797	0.965669	0.0417868		0.466988	1	-0.109445
K09613	21.9847	21.2707	21.1886	22.2125	23.2821	21.68	20.5823	21.3376	21.6364	14	22.6164	20.7389	14	14	14	20.4273	21.1206	20.7471		0.201137	1	1.78449		0.0147175	0.708	4.55393		0.190989	1	2.76944
K09645	27.5536	27.6389	28.4512	28.0243	27.7895	28.5826	28.0813	28.3196	27.509	26.2133	28.0864	28.1507	28.9316	28.2979	28.267	27.8564	28.189	28.7227		0.463175	1	0.279993		0.147114	0.699931	-0.370706		0.100361	1	-0.6507
K09646	23.7492	22.5568	23.2185	23.4041	23.3101	24.417	23.6096	22.7756	22.9116	14	23.3101	23.2961	24.4298	24.0443	22.9334	21.4273	23.5983	23.2535		0.276066	1	1.7921		0.752668	0.962497	0.161511		0.330507	1	-1.63059
K09649	25.4769	26.7517	26.4999	25.8974	25.1681	25.5045	25.8974	27.3992	26.4877	26.2821	26.1776	26.1391	26.8741	26.3679	27.524	27.7064	26.8264	25.8552		0.154685	1	-0.514085		0.0284515	0.594765	-0.975911		0.22358	1	-0.461826
K09666	23.181	22.6453	22.5592	23.3511	22.3457	22.7715	23.1063	22.7915	22.6231	22.1856	22.5731	22.7876	22.895	22.8689	22.7655	22.3403	22.9777	23.2535		0.527326	1	0.131104		0.840053	0.970841	-0.041187		0.346711	1	-0.172291
K09667	22.1612	22.1856	23.0772	21.6628	22.5777	22.4775	22.3156	21.6843	21.8839	24.0935	21.6671	22.5754	23.8764	21.6141	22.5708	21.4972	22.3101	22.0156		0.976095	1	-0.0129712		0.917329	0.982031	0.0429557		0.915737	1	0.055927
K09680	25.7338	26.0443	25.4738	25.4234	26.0935	26.604	26.1719	25.9473	25.6649	25.4457	26.5374	25.6865	26.2243	25.9606	25.7517	25.7234	26.3861	26.9428		0.956938	1	-0.0134837		0.327645	0.816009	-0.269367		0.32761	1	-0.255883
K09699	27.341	26.4831	26.4785	26.5389	27.4314	27.1214	26.7771	27.1214	27.1507	27.6527	26.8623	26.8142	26.8858	27.1604	26.5507	26.9088	26.8264	26.8142		0.487125	1	-0.164028		0.840458	0.970726	0.0413211		0.218835	1	0.205349
K09821	25.1833	26.065	26.4723	25.5345	25.4583	26.0793	25.6838	25.417	25.3645	23.5754	25.824	25.6292	25.7871	26.0854	25.7871	25.2571	25.2714	25.6595		0.193879	1	0.549769		0.522214	0.905247	0.157505		0.309718	1	-0.392263
K09828	26.7389	26.1946	26.3204	26.6458	26.1738	24.8336	25.8811	25.6431	25.6568	26.8623	25.4488	25.6292	25.4892	26.4923	24.6264	25.3204	25.7363	25.7871		0.414832	1	0.297651		0.156613	0.706516	0.575902		0.414156	0.9943	0.278251
K09864	22.7895	21.9098	22.6907	21.9707	22.6409	22.68	22.4874	22.3484	22.1395	23.3376	21.5451	22.9477	23.3101	21.8191	22.3376	22.3831	22.6562	21.9423		0.946877	1	-0.0206652		0.88943	0.972963	0.0388702		0.863263	1	0.0595353
K09869	26.9869	27.0813	19.4952	27.0914	26.965	27.2803	27.726	26.5754	26.7771	25.6153	26.518	26.9316	26.9316	26.673	26.5492	26.1738	27.0084	27.1507		0.515268	1	-0.873871		0.481475	0.892421	-0.931104		0.859425	1	-0.0572332
K09871	14	22.9882	20.6453	14	14	14	19.4913	20.714	19.7521	14	14	20.2989	14	14	23.0054	14	19.4395	14		0.512164	1	-1.43714		NaN	1	0		0.443181	1	1.63523
K10048	21.5404	21.9098	14	14	21.8073	21.3752	14	21.2535	20.6364	14	21.4118	14	21.2125	21.3645	21.2419	14	20.8651	14		0.508524	1	1.55515		0.886305	0.973875	0.32476		0.587607	1	-1.23039
K10056	27.4938	27.4154	27.17	27.1115	27.8385	27.1312	27.5463	27.2979	27.2803	26.7895	26.7129	27.3992	27.2445	26.9869	27.2803	26.8264	26.8741	27.4154		0.319372	1	0.189038		0.123335	0.718373	0.255482		0.704219	1	0.0664444
K10059	29.7047	30.0217	30.1724	29.7597	29.2123	29.6764	30.0084	29.459	29.7629	29.2353	29.8112	29.588	29.94	29.8339	29.5352	29.1164	29.611	29.7211		0.532343	1	0.113732		0.480563	0.892987	0.131578		0.915046	1	0.0178455
K10080	28.9677	29.1747	28.673	28.9088	28.8799	28.7129	28.7739	29.0686	28.8445	29.1115	28.9456	28.5754	28.9677	28.805	28.7895	28.3196	28.9787	28.632		0.997419	1	-0.000365575		0.297618	0.80034	0.13744		0.311751	1	0.137806
K10082	27.3324	27.1604	27.6663	27.965	27.3745	27.217	27.217	27.2445	27.2979	27.2891	27.217	27.4707	27.3494	27.141	27.019	26.8858	26.7517	27.2445		0.241241	1	0.163243		0.0315094	0.581957	0.387358		0.0478894	0.9675	0.224116
K10088	25.6568	25.3511	24.6264	25.3307	25.1795	24.6209	23.895	25.1642	25.1795	24.239	25.1908	24.2463	24.8858	25.3239	25.1908	24.3975	24.8044	24.8858		0.139062	1	0.475093		0.34879	0.818335	0.212871		0.362333	1	-0.262221
K10089	23.417	23.4425	24.0854	24.1253	23.9584	23.8858	23.9584	23.417	22.867	23.2821	24.0443	23.6757	23.48	24.0854	23.6209	23.9584	23.6649	23.7286		0.237848	1	0.278319		0.699031	0.954977	0.0627085		0.312961	1	-0.215611
K10099	26.6865	25.9517	25.8288	26.5595	24.6918	26.9088	26.141	25.2643	24.6811	26.5029	26.6998	26.2856	24.9628	26.604	25.9584	26.1194	26.1214	26.2463		0.711695	1	0.175399		0.803389	0.965796	0.102477		0.856401	1	-0.0729221
K10106	28.0609	28.4512	28.3578	28.2803	27.7453	28.362	28.0453	27.8682	28.1263	28.1263	27.9705	27.6251	28.2123	28.1015	27.6798	27.3066	27.5463	27.8682		0.090047	1	0.249308		0.0370997	0.595963	0.423812		0.301591	1	0.174504
K10133	14	14	14	14	20.5731	20.3538	14	14	20.8346	21.2477	20.654	22.8651	21.002	22.1079	22.2066	14	14	14		0.214353	1	-2.7791		NaN	1	0		0.66704	1	1.04751
K10154	22.5615	22.3725	22.5045	23.3511	22.7614	22.1704	22.1825	22.8132	22.9672	22.5117	23.0983	22.1426	22.2792	22.538	22.6907	22.1642	24.0359	22.7307		0.996777	1	0.000972112		0.717742	0.95845	-0.119566		0.714816	1	-0.120538
K10180	20.5823	24.5105	23.8288	20.4775	20.8113	23.0122	22.8442	20.6714	19.3034	14	22.9566	22.9152	21.8802	22.0122	14	20.7056	22.976	22.3511		0.299582	1	1.7553		0.340967	0.825578	1.54961		0.919091	1	-0.20569
K10203	20.8576	20.68	14	21.3592	20.6971	14	14	14	21.0493	22.2707	21.0691	21.417	20.7634	20.68	20.6006	14	23.4041	21.2764		0.867306	1	-0.368694		0.453645	0.877459	-1.52177		0.585406	1	-1.15308
K10205	25.0062	24.6431	24.417	25.8409	24.9716	25.1833	24.1488	24.5225	22.1976	24.8997	24.2243	25.2133	25.2207	25.3712	25.3444	24.7389	24.8191	25.0359		0.120984	1	0.809305		0.740023	0.962791	-0.0780153		0.07522	1	-0.88732
K10224	27.3578	27.0084	27.5754	27.9372	26.8504	27.019	27.4551	26.4298	25.9869	27.4629	27.1604	27.0914	27.2445	27.7129	27.3662	26.0526	27.524	27.2262		0.251564	1	0.360287		0.730329	0.963506	0.103654		0.469305	1	-0.256633
K10244	25.0443	24.391	24.002	24.8433	24.5522	24.275	24.9628	24.275	24.2535	24.4425	24.7945	24.7286	24.3975	25.217	24.989	24.3778	25.6649	24.9495		0.773118	1	-0.0582113		0.134007	0.710821	-0.414692		0.159213	1	-0.35648
K10247	22.0821	22.3538	21.6409	21.2243	22.1426	21.2302	20.5638	22.0789	21.5777	21.823	21.2419	21.5545	21.3699	21.6714	21.0951	20.2066	22.6231	21.4067		0.320846	1	0.305684		0.333299	0.820458	0.383545		0.844273	1	0.0778602
K10249	22.7856	22.8423	22.1426	22.2679	23.48	22.9548	21.9707	21.6628	22.3672	14	14	21.9601	23.1174	14	14	21.3101	22.9601	22.8987		0.071859	1	3.41872		0.130048	0.716529	3.03112		0.87923	1	-0.387599
K10251	27.3578	27.7064	27.509	27.7195	27.6798	27.9088	27.5682	27.5536	27.632	27.965	27.7517	28.3109	27.6931	27.5014	27.8858	27.2714	28.1842	28.2979		0.319075	1	-0.15004		0.396528	0.8419	-0.158765		0.966287	1	-0.00872421
K10258	23.3645	23.48	22.4874	22.6276	23.7895	23.1856	22.502	23.2679	23.0526	14	23.3101	22.6364	22.8633	23.0207	22.6119	22.3752	23.0426	22.9584		0.288808	1	1.69427		0.170889	0.719244	0.343762		0.389786	0.997126	-1.3505
K10268	22.2332	20.9812	21.7634	20.343	21.7307	21.5592	20.9742	21.9847	21.7594	22.3699	21.7056	22.1269	21.7265	21.3321	22.1111	22.0292	21.7955	21.2877		0.27955	1	-0.385		0.386344	0.838415	-0.278577		0.668602	1	0.106423
K10276	25.2499	24.141	24.7594	25.3612	25.1015	25.1449	25.391	24.6865	24.918	25.275	25.0275	24.976	24.7645	23.9406	24.6811	24.3444	24.9584	25.2499		0.691843	1	-0.0859966		0.275857	0.783123	0.303195		0.10049	1	0.389191
K10291	20.8191	21.0625	14	22.2066	20.1079	21.1886	20.7389	14	21.4923	14	21.3101	20.7634	14	21.2419	14	20.5261	21.7307	14		0.553686	1	1.17998		0.277454	0.782016	2.31433		0.617056	1	1.13434
K10352	31.4334	30.9117	31.0479	30.9117	31.6285	31.1483	31.1239	31.2647	30.8385	31.1052	31.0217	31.2647	31.0217	31.0414	30.9746	30.8682	30.995	31.196		0.583801	1	0.0771481		0.225772	0.745984	0.164121		0.295739	1	0.0869732
K10356	28.6998	28.267	28.1747	28.459	28.4976	28.5682	28.5682	28.2308	28.6964	28.258	28.3828	28.341	28.4234	28.4354	28.4473	28.1361	28.5646	28.5682		0.778028	1	0.0315282		0.884254	0.974917	0.0152225		0.871952	1	-0.0163056
K10357	26.1234	22.2593	24.2096	23.2961	23.0292	25.7846	24.3975	24.019	24.3444	24.7645	24.5165	24.0359	24.6096	25.065	24.6375	24.5869	25.7517	25.0732		0.730145	1	-0.229293		0.234657	0.74995	-0.836987		0.0192178	1	-0.607694
K10362	21.4425	21.3962	22.3101	20.8876	21.0691	22.2006	22.1704	20.8727	22.6164	21.2989	21.1886	21.1015	21.3592	14	22.4451	21.6141	21.953	21.4476		0.979707	1	0.00961939		0.43374	0.866514	1.08119		0.440511	0.999637	1.07157
K10364	28.1937	28.1361	28.0711	28.0557	28.3153	28.2803	28.249	28.0864	28.1312	27.9146	28.3153	28.1556	28.019	28.2353	28.1214	28.0401	27.9814	28.2803		0.651704	1	0.0333611		0.369007	0.836244	0.0624336		0.708308	1	0.0290724
K10365	28.1115	27.6798	27.9869	27.6798	28.5052	28.1507	28.1312	27.9203	27.726	27.5609	28.0505	28.1312	27.7517	28.0813	27.9316	27.9484	27.6458	27.8564		0.549729	1	0.0989418		0.319251	0.805793	0.149767		0.666005	1	0.0508251
K10366	24.0359	23.1143	24.1719	22.9654	25.6568	23.5869	24.6757	23.7895	24.3778	24.5869	24.4234	25.1015	23.867	23.9933	24.5404	24.3376	23.9847	24.1174		0.219403	1	-0.570629		0.60765	0.934885	-0.218211		0.114376	1	0.352418
K10370	22.002	21.4825	21.9024	21.5638	21.953	22.0854	21.9316	22.1581	22.2477	22.0559	21.4425	22.4144	21.3376	22.002	21.5117	21.5545	21.928	22.0559		0.246097	1	-0.210182		0.543846	0.915741	0.0999206		0.123208	1	0.310103
K10380	24.1565	23.3239	23.3376	23.7895	23.8764	24.5105	24.3844	24.1946	24.275	21.4425	24.2607	24.3844	24.0691	23.9584	24.1871	24.3444	24.558	24.3511		0.986656	1	0.00880114		0.0765614	0.624377	-0.412252		0.405979	1	-0.421053
K10381	24.1946	24.0854	23.4298	24.239	24.3239	24.1795	24.1871	23.867	23.9406	23.5983	23.976	24.3778	24.0526	24.4234	24.2317	23.8093	24.4738	24.7024		0.63551	1	0.0842346		0.293157	0.795698	-0.206843		0.11867	1	-0.291078
K10382	28.066	27.6389	27.8203	28.0296	28.0914	28.0557	28.0914	27.8799	27.8799	28.1652	27.7389	28.0296	27.7453	27.7453	27.726	27.9539	27.9484	28.0243		0.890893	1	-0.0138432		0.333993	0.821414	0.0931069		0.233757	1	0.10695
K10383	23.9225	25.9088	24.0526	24.5869	25.1449	23.7389	24.4614	23.4676	23.8093	22.714	23.7695	24.5463	24.2679	23.976	23.8288	23.4041	23.0105	22.9495		0.112348	1	0.764437		0.035479	0.57283	0.986337		0.543227	1	0.2219
K10392	20.6453	20.9316	20.9882	14	21.5309	21.1946	20.3101	20.7715	20.3962	14	20.9742	20.5356	21.1581	21.1269	21.2243	20.6971	20.4375	20.6886		0.817267	1	0.383796		0.417148	0.859082	-1.007		0.239498	1	-1.3908
K10396	24.0691	22.7634	23.0037	23.3376	23.5045	23.3778	20.7715	23.3376	22.9584	23.0576	23.5404	23.0037	24.1253	23.6431	23.3239	23.0658	22.7975	22.1143		0.238657	1	0.564496		0.637342	0.940373	0.164368		0.44233	0.999635	-0.400128
K10402	22.969	22.0292	21.3857	22.9916	22.48	22.8307	23.5165	22.2989	22.6865	21.7013	23.2821	22.8913	22.5213	21.4825	22.7492	22.8557	23.1348	22.6209		0.469513	1	-0.281739		0.75223	0.963624	-0.11301		0.646268	1	0.168729
K10408	25.8788	24.8997	25.3066	24.0105	25.8576	25.9203	24.5926	25.726	24.9539	26.0105	25.6209	25.2679	25.5696	25.1371	25.6998	25.8457	24.7995	25.9293		0.897375	1	-0.0497363		0.616357	0.935274	-0.184595		0.640871	1	-0.134858
K10413	27.632	27.4785	27.8858	27.9705	27.976	27.7453	27.8623	27.4707	27.5754	27.7645	27.7645	28.003	27.8081	27.9814	27.6389	27.4785	27.6663	27.8385		0.723143	1	0.0412718		0.681499	0.951096	0.0460676		0.965031	1	0.00479571
K10416	23.417	23.087	21.68	22.8876	23.9134	23.5404	23.0951	22.5261	14	23.7286	22.7594	24.0105	23.6649	23.1301	24.4614	23.3239	25.867	23.3645		0.397942	1	1.40096		0.127667	0.723077	-0.881063		0.187157	1	-2.28202
K10418	27.6663	27.509	27.4234	27.2891	27.6181	27.6931	27.6181	27.5315	27.6663	27.4394	27.5463	27.4629	27.189	27.5463	27.3324	27.4073	27.8142	27.7517		0.884587	1	-0.0109024		0.82831	0.966332	0.0263437		0.731994	1	0.0372461
K10421	23.2961	21.953	23.0258	23.0173	22.632	22.9423	23.632	22.8519	23.4676	14	23.3239	23.4551	23.5522	23.6865	22.6342	22.7265	22.2821	23.5285		0.530309	1	1.0227		0.42435	0.862426	-0.257204		0.436768	0.997508	-1.2799
K10424	24.002	24.3031	23.5754	24.239	24.1719	24.3975	23.6757	23.8764	23.9847	22.4041	24.4041	23.9584	24.1253	23.9933	24.0935	24.6918	24.1174	23.7594		0.221569	1	0.397602		0.93175	0.985564	-0.0153036		0.208237	1	-0.412906
K10425	23.4551	23.0967	23.1363	23.0037	23.4425	23.3376	22.7098	23.1627	22.8987	22.3857	23.2679	23.3778	23.1704	23.1127	23.2214	23.3239	23.0342	23.0886		0.137338	1	0.278213		0.3525	0.822051	0.0867917		0.256852	1	-0.191421
K10426	21.6971	21.4067	14	22.3592	22.0691	22.2877	22.0625	21.68	21.4375	21.7796	22.0658	22.4501	21.9951	21.7675	22.6096	21.6186	21.6453	22.5356		0.364598	1	-1.27596		0.325986	0.815434	-1.392		0.627404	1	-0.116048
K10429	23.0542	24.141	22.9654	24.1488	24.3975	23.019	24.019	22.8913	22.7119	23.0376	23.4923	23.7286	23.1441	22.7286	22.8595	22.6431	22.7935	23.2492		0.394438	1	0.307562		0.0336601	0.598583	0.718022		0.106663	1	0.41046
K10434	24.4862	24.2961	24.6209	24.8623	24.6264	24.1488	24.8858	24.3975	24.7389	24.5345	24.2243	24.9406	24.2021	24.217	24.4041	24.5285	24.2607	24.7594		0.482911	1	-0.113478		0.43515	0.868435	0.111503		0.154067	1	0.224981
K10436	24.5345	24.3444	23.6431	24.7796	24.5754	23.7796	23.7895	23.9043	24.1095	22.9061	24.417	24.1332	23.848	24.4551	24.2317	23.5869	24.391	23.5638		0.190226	1	0.399472		0.314996	0.805541	0.2633		0.622741	1	-0.136172
K10522	27.7129	27.8682	27.8741	26.9088	28.3324	27.7195	27.7645	27.5165	27.9977	28.3282	28.2399	28.4707	27.4073	27.7453	27.8741	27.6595	27.2353	27.1795		0.217151	1	-0.316912		0.347461	0.821861	0.219152		0.0173744	1	0.536064
K10575	21.7512	21.5685	21.8423	22.8249	21.895	22.0983	21.6141	21.9024	21.9423	14	22.0459	22.1581	19.9742	21.9352	21.4375	22.9406	21.2243	21.8385		0.324033	1	1.38623		0.339945	0.826645	0.438344		0.508645	1	-0.947881
K10579	22.9619	20.5638	21.3857	21.6757	23.1991	23.867	22.0459	22.1238	22.3699	14	14	20.6364	23.3239	22.3884	21.6409	14	14	22.5961		0.107091	1	3.07956		0.192862	0.729024	2.61736		0.854239	1	-0.462196
K10580	26.1546	26.275	26.2077	26.3729	26.6181	26.2996	26.5045	26.1546	26.0732	26.038	26.2058	26.3959	26.3222	26.0629	26.2589	25.9539	25.9933	26.4073		0.379526	1	0.0926447		0.159005	0.700881	0.154879		0.575739	1	0.0622342
K10590	22.019	20.953	21.2821	14	21.8346	20.8876	21.4825	14	20.2989	14	14	21.1143	21.85	20.9951	21.0821	20.7223	21.4825	22.5045		0.210104	1	2.68012		0.340281	0.826642	-1.27667		0.0318953	0.951724	-3.95679
K10592	24.9847	24.3578	24.1253	24.824	24.4105	24.5165	24.3645	24.0854	24.7338	23.3645	24.9933	24.4298	24.3031	24.2961	24.632	24.6431	24.1253	24.3031		0.450887	1	0.207921		0.346661	0.821771	0.15268		0.827173	1	-0.0552413
K10599	26.5105	26.5014	26.0484	26.604	26.632	26.5898	26.2625	26.632	26.9088	25.8904	26.4877	26.1293	26.417	26.4984	26.0041	26.3049	26.7517	26.8741		0.593791	1	0.0959044		0.970076	0.994749	0.00599416		0.657472	1	-0.0899102
K10610	27.3324	27.8623	29.141	27.6458	26.8385	27.3239	27.2077	28.6492	28.1795	27.7064	27.5754	27.4629	28.0137	27.7064	29.2239	28.5609	28.0296	27.2077		0.789791	1	-0.106205		0.338181	0.827041	-0.433041		0.381539	1	-0.326836
K10612	24.3778	24.4923	25.5898	24.918	24.48	24.6918	24.5285	23.9847	24.0609	23.7182	24.3645	24.4614	24.317	24.3511	24.6096	24.2535	24.0935	24.7441		0.0290833	1	0.571924		0.111516	0.712351	0.363483		0.227097	1	-0.208441
K10613	24.7745	24.4362	24.7024	24.3844	25.4041	24.3778	24.1795	24.3844	24.2961	24.2679	24.6486	24.5165	24.5522	24.1332	24.976	24.239	24.5812	24.48		0.120352	1	0.297739		0.375475	0.835145	0.186323		0.445075	1	-0.111416
K10631	24.3031	23.5404	23.976	24.1095	24.0935	24.3376	24.3239	24.3778	23.8576	24.9043	24.2607	24.3578	24.2535	24.1488	24.0935	24.141	24.1871	24.4551		0.14262	1	-0.287016		0.263467	0.777011	-0.153167		0.382331	1	0.133849
K10634	14	14	22.3831	21.6497	14	14	22.44	22.2564	14	14	22.7492	22.8442	14	22.695	22.6342	22.743	14	22.4849		0.247519	1	-3.04284		0.242725	0.756828	-3.0874		0.986493	1	-0.0445646
K10637	27.3828	27.0609	27.0711	27.3992	26.726	26.9869	27.2077	27.1604	27.3239	27.3153	27.0914	26.9203	27.2262	27.3578	26.7771	26.1332	27.217	27.1214		0.600901	1	-0.0653623		0.548362	0.917909	0.132352		0.336832	1	0.197714
K10652	25.8623	25.5551	25.8336	26.2856	25.8974	25.8576	26.2188	25.7771	25.705	25.8623	25.7024	26.002	25.8997	25.6595	25.5812	25.6153	25.6431	25.8811		0.975322	1	0.00399526		0.160429	0.705163	0.168631		0.130993	1	0.164636
K10655	23.3101	23.0918	23.4551	23.7796	23.1206	23.48	24.1565	14	22.7348	22.8191	23.417	23.654	23.1395	22.9477	23.5045	23.0756	22.937	23.3511		0.341444	1	1.57596		0.157888	0.701787	0.213651		0.407929	0.997826	-1.36231
K10661	22.502	22.2155	23.2375	23.5165	22.4092	24.019	22.2448	23.8191	23.5285	23.5754	22.1976	22.5404	22.4626	23.4551	23.6971	22.1704	24.2021	24.239		0.99816	0.99954	-0.000991503		0.420695	0.861463	-0.387742		0.426452	0.994182	-0.38675
K10684	23.0756	23.3101	22.7655	22.7161	23.1871	23.214	23.0426	23.0542	22.7013	22.9916	23.1519	23.3101	23.2243	22.9024	22.8783	22.9742	22.6298	23.6209		0.983532	1	0.00275644		0.971197	0.995004	0.00639566		0.982568	1	0.00363922
K10685	25.5898	25.3778	24.9361	25.019	25.6237	25.3444	25.3578	25.5522	25.7155	24.6431	25.767	24.8623	25.2021	25.5345	24.9134	25.5105	25.0935	25.6375		0.995818	1	-0.00119591		0.999402	1	-0.000127157		0.996271	0.997766	0.00106875
K10703	24.4984	24.1253	23.7695	23.8764	24.4234	23.7389	24.3511	23.9847	23.417	23.9847	23.6096	24.2096	22.5093	24.6209	25.0732	23.9043	23.9406	24.9672		0.478136	1	0.145892		0.818077	0.965266	-0.0972223		0.570839	1	-0.243114
K10704	26.2058	26.3926	26.1565	25.3239	25.976	26.2058	26.1095	26.2821	25.976	26.3359	26.0732	25.7871	26.3629	26.1984	26.1234	26.2299	26.1469	26.0254		0.778125	1	-0.0504859		0.411545	0.853986	-0.137666		0.377316	1	-0.0871805
K10752	27.7453	27.604	27.5969	26.8385	28.3153	27.5315	27.1604	27.509	27.4234	28.5536	27.8741	27.7708	27.5389	27.3324	27.9484	27.3745	27.5315	27.3066		0.698599	1	-0.10997		0.654009	0.948107	0.0998564		0.362589	1	0.209826
K10771	27.2353	27.391	27.1115	26.3444	27.6458	27.3066	27.1214	27.341	27.1115	27.4785	27.391	27.2803	27.189	27.0813	27.4629	27.4473	27.0084	27.4707		0.560638	1	-0.114831		0.61419	0.934292	-0.104167		0.920776	1	0.0106643
K10776	19.3452	22.6186	14	14	21.3376	21.1642	19.8113	21.1581	14	14	21.8764	14	22.1079	22.4144	14	14	21.3211	14		0.579586	1	1.26997		0.751739	0.963553	0.770356		NaN	1	0
K10798	24.2821	24.2243	24.6431	24.3975	24.8336	24.217	24.6264	24.5285	24.2961	23.5754	24.2891	24.417	24.141	23.848	24.6757	24.1642	24.2243	24.4551		0.451495	1	0.144167		0.269608	0.777651	0.181522		0.849348	1	0.0373548
K10802	27.8019	27.9088	27.6595	27.4073	28.0557	27.7708	27.7389	27.5315	27.6798	28.0965	27.632	27.8799	27.4394	27.3662	27.9484	27.3324	27.7833	28.0137		0.951833	1	0.00757504		0.453199	0.877971	0.120103		0.468135	1	0.112528
K10839	27.6251	27.2979	27.1507	27.1795	27.8081	27.8799	27.1507	27.4394	27.5826	27.2353	27.5463	27.3745	27.4234	27.189	27.5898	27.3992	27.4234	27.4629		0.508693	1	0.102057		0.605953	0.933081	0.0755831		0.768421	1	-0.026474
K10884	23.2419	23.1504	22.4775	23.1031	22.8307	22.2214	23.5285	23.8858	24.5345	21.3752	23.9495	22.9566	20.7796	23.632	22.1795	23.3101	23.9847	23.3511		0.293861	1	-0.534157		0.946611	0.988355	-0.0353161		0.469822	0.99865	0.498841
K10885	23.8288	23.3101	23.2036	23.7895	21.7756	23.3778	23.7492	24.5285	24.4738	23.7594	24.0772	22.953	23.4551	23.632	23.4298	22.741	24.2891	23.6431		0.0971523	1	-0.709299		0.407958	0.853933	-0.317452		0.238361	1	0.391847
K10950	25.3578	25.1293	24.8288	25.4676	25.002	25.3943	25.0732	25.4738	25.5492	24.5638	25.4583	24.5869	25.2499	25.5285	24.8858	25.0401	25.4298	25.3844		0.715616	1	0.0790908		0.70298	0.955789	-0.0564531		0.533339	1	-0.135544
K10956	29.2935	29.2869	29.4571	29.8534	29.6544	29.4512	29.362	29.17	29.104	29.5664	29.2869	29.3088	29.2647	29.2147	29.2422	28.7676	29.0243	29.2781		0.102845	1	0.19974		0.0128262	0.805846	0.367487		0.142253	1	0.167747
K11086	25.7286	25.3031	25.0691	25.2207	25.8142	25.7415	25.4583	25.9066	25.6181	25.7208	25.5841	25.5105	25.4614	25.2961	25.4551	25.275	25.7871	25.8834		0.317969	1	-0.153512		0.784064	0.965542	-0.0468295		0.404979	1	0.106682
K11087	25.2243	25.1214	24.9225	24.7492	25.1332	25.1604	25.5285	25.1642	25.1908	24.7024	25.0401	24.8576	25.0567	24.9361	24.8764	24.9134	24.9628	25.3031		0.839648	1	-0.0287644		0.662709	0.950496	0.0437482		0.599742	1	0.0725126
K11088	26.5667	26.3943	27.3992	26.726	26.5898	26.726	26.7517	26.8142	26.8974	25.8904	26.7129	27.0609	27.2353	26.9203	26.7645	27.3578	26.9203	26.7517		0.839167	1	0.0457398		0.171371	0.717122	-0.257992		0.152263	1	-0.303732
K11090	27.2445	27.391	27.7389	27.0813	27.1115	27.0711	27.6998	26.3014	26.7517	26.8385	27.2803	27.5826	27.0711	26.965	27.0296	26.976	26.8741	27.391		0.437271	1	0.197338		0.115136	0.710814	0.221922		0.917583	1	0.0245835
K11091	25.1253	24.7389	24.8044	25.1055	25.8215	25.1604	24.9495	24.8904	25.0484	25.5926	25.5492	25.1293	25.4073	25.0105	24.2821	24.5638	25.2353	25.0105		0.743805	1	-0.0672315		0.393133	0.842746	0.207747		0.223924	1	0.274978
K11093	25.5783	25.705	25.5609	24.8858	26.0505	25.5433	25.8019	25.2643	25.433	25.9473	25.5551	24.4234	25.8385	25.0443	25.239	25.632	25.341	25.5045		0.590156	1	0.149815		0.5464	0.917625	0.120788		0.909613	1	-0.0290273
K11095	22.5427	22.9171	21.6096	22.391	23.1642	22.5545	22.2933	23.3376	22.8932	22.3045	22.4972	21.9985	22.3239	22.0886	22.2185	21.9459	22.8839	21.8461		0.936023	1	-0.0241861		0.265839	0.778023	0.312045		0.206076	1	0.336231
K11096	26.8264	26.2732	26.6181	26.4282	27.0505	26.673	26.4536	26.4969	26.4425	26.6595	26.4769	26.632	26.4186	26.1253	26.5754	26.5374	26.5433	26.6998		0.346783	1	0.118009		0.271484	0.780222	0.161592		0.635676	1	0.0435829
K11097	25.217	25.1214	24.2463	24.7024	25.0772	25.239	24.8717	25.1908	25.4984	24.5345	25.1833	24.7182	25.2571	25.1946	24.7492	24.8288	25.0401	25.0062		0.766504	1	-0.0655994		0.667702	0.947421	-0.0787951		0.938254	1	-0.0131957
K11098	25.4892	25.5812	24.9406	25.341	25.7312	25.3101	25.5105	25.5696	25.6998	25.0062	25.2996	25.433	25.1719	25.1332	25.2133	25.2785	25.2785	25.632		0.891191	1	-0.020936		0.411936	0.853301	0.114295		0.298499	1	0.135231
K11099	25.2058	25.0233	24.5285	24.0854	25.48	24.8904	24.5869	24.9406	25.1253	25.1681	24.8623	24.5696	24.9088	24.7286	24.7695	24.6649	24.9495	24.6264		0.977647	1	-0.00657241		0.663417	0.947533	0.0942647		0.41077	0.996471	0.100837
K11127	20.0292	20.4972	20.0821	21.2989	19.8331	20.3645	20.6971	19.4354	14	14	20.68	19.0238	20.2535	20.3211	20.7389	19.9171	19.692	14		0.0979308	1	2.37811		0.286306	0.789245	1.19706		0.491544	1	-1.18105
K11128	23.6649	22.9423	22.8054	22.4092	23.5522	23.8191	23.2821	23.48	23.3778	23.2066	23.4551	22.9352	23.119	22.9899	22.9513	22.9298	23.7796	23.7389		0.717292	1	-0.0906041		0.855342	0.971486	-0.0525471		0.839071	1	0.038057
K11130	25.7182	25.9406	24.2607	26.3187	26.2553	26.1488	25.726	26.0233	25.8069	26.0275	26.2571	26.1253	25.6838	25.8069	25.8528	25.8528	25.6891	24.2021		0.513683	1	-0.220634		0.54323	0.916761	0.259124		0.113215	1	0.479759
K11131	26.5711	26.4041	26.2499	26.6458	26.8142	26.7389	26.5404	26.673	26.6181	26.2021	26.7517	26.5255	26.4024	26.2225	26.4425	26.4266	26.4862	27.1507		0.874483	1	0.018856		0.762235	0.961732	0.0488319		0.84816	1	0.0299759
K11140	25.1527	25.5783	24.7543	25.6676	25.5045	25.6971	25.1527	25.1055	24.895	23.4923	26.2188	26.1449	26.2335	25.9672	25.2714	24.4234	25.9271	26.6181		0.615888	1	0.224208		0.347628	0.82135	-0.347701		0.293989	1	-0.571908
K11147	28.9287	28.3023	28.3023	28.6285	28.3494	28.5969	28.6865	29.0762	28.5463	28.2714	28.8294	28.6285	28.5826	28.3109	28.2891	28.8112	28.5315	28.8623		0.325757	1	-0.155035		0.748594	0.963216	-0.0465844		0.480677	0.996187	0.108451
K11152	26.1055	25.4488	25.558	25.3612	25.9825	24.6486	26.0711	25.239	25.6012	25.0772	25.6458	25.9203	24.5812	25.2571	25.9316	25.0772	26.5419	26.1095		0.781469	1	-0.0749989		0.861468	0.970173	-0.0656398		0.978411	1	0.00935904
K11153	22.4324	23.6096	24.1095	24.2535	23.7796	24.3307	24.5463	24.7745	23.7995	23.632	24.0359	23.8385	23.1269	23.9933	23.9584	22.9951	24.4234	24.317		0.327997	1	-0.351894		0.897902	0.972406	-0.0498041		0.350571	1	0.30209
K11160	22.7244	23.4676	22.5475	20.7876	24.0772	23.4551	23.6096	23.3778	23.5404	22.7836	23.9225	21.1765	22.6714	23.6757	23.6096	23.3778	23.7389	23.2679		0.724997	1	-0.22516		0.296469	0.801073	-0.546993		0.480437	0.997462	-0.321833
K11163	25.9998	26.4282	26.4629	26.9977	26.632	25.895	27.217	26.2944	27.1015	26.3324	27.17	27.2891	27.1984	27.611	26.3943	26.5374	25.5841	26.8504		0.07498	1	-0.498117		0.39705	0.841231	-0.293316		0.563227	1	0.204802
K11165	23.2477	23.2961	22.8054	22.0951	23.632	23.1825	22.8365	23.9406	23.0443	23.2036	23.2679	21.8346	23.1127	22.9985	23.1363	23.2821	22.6649	23.4298		0.952195	1	0.0219049		0.807077	0.961774	-0.060915		0.789061	1	-0.0828199
K11166	22.976	14	22.3211	22.6779	22.8557	23.0037	22.8191	23.1441	23.0224	14	23.0139	22.4972	22.6231	22.9882	22.7035	23.1673	23.2535	22.8461		0.958845	1	-0.110405		0.29446	0.797216	-1.62455		0.33338	1	-1.51415
K11169	26.4154	25.7821	26.3762	25.9157	26.7129	26.4488	25.8312	25.1642	25.8312	24.9271	26.417	25.8528	26.3031	25.6458	24.867	26.0995	25.8741	26.0567		0.0443484	1	0.604592		0.0952784	0.680108	0.467472		0.660823	1	-0.13712
K11173	23.074	22.2736	23.0526	23.0224	23.7995	23.4425	22.9548	24.1095	23.2821	23.0821	23.867	23.7895	23.4551	23.9495	22.9423	23.8576	21.5309	23.3376		0.18474	1	-0.403424		0.873683	0.974011	-0.0680742		0.432143	0.993606	0.33535
K11187	28.3109	28.1984	28.0813	27.8264	28.0914	27.7453	28.2759	28.6458	28.5933	28.1604	27.9923	28.4512	27.8019	27.9923	27.7645	27.2445	28.1115	28.1263		0.0464167	1	-0.310848		0.237345	0.749669	0.202147		0.0129492	1	0.512995
K11188	30.4134	30.3724	30.2869	30.341	30.2759	30.0349	30.1239	30.2979	30.7292	30.1361	30.1842	30.1361	30.341	30.1239	29.651	29.4512	29.995	30.341		0.863507	1	0.0194852		0.0854339	0.662228	0.303583		0.140618	1	0.284098
K11204	23.0576	23.3778	22.6119	21.9423	23.0886	23.848	22.5708	23.1596	22.7856	21.9637	23.1301	22.4273	22.9406	23.5045	23.1749	22.4825	23.1222	23.4298		0.355826	1	0.314883		0.700858	0.956047	-0.121358		0.0982255	1	-0.43624
K11205	14	14	20.5545	21.5165	14	14	20.9742	20.1206	14	14	14	20.343	20.6453	20.5915	21.7182	21.3484	20.3857	20.4476		NaN	1	0		0.0134044	0.781571	-4.51094		0.0336927	0.944065	-3.61647
K11206	24.5045	24.275	24.1719	24.1095	24.7338	24.3444	24.3101	24.7594	24.8764	24.4923	24.7796	23.9225	23.7796	23.8764	24.2021	24.239	23.9134	24.2535		0.362941	1	-0.166892		0.0342641	0.574235	0.312485		0.0185939	1	0.479377
K11220	22.85	23.0789	23.0674	23.0309	23.217	22.9459	21.8307	22.2989	22.4501	20.85	23.0156	22.821	22.6119	23.0951	22.502	22.6364	22.6006	22.2185		0.0299468	1	0.820601		0.00761465	0.913231	0.420924		0.267957	1	-0.399677
K11222	14	14	18.8018	14	14	20.6364	22.417	22.4247	14	14	21.9672	19.2042	18.1357	14	14	14	14	22.7056		0.164145	1	-3.0958		NaN	1	0		0.226076	1	2.86197
K11223	28.4551	29.0137	28.5682	28.249	28.4394	28.8415	28.6931	28.2803	28.4274	27.5315	28.6964	28.3704	28.7833	28.5862	28.341	28.0084	28.3367	28.2891		0.240892	1	0.261288		0.227966	0.749344	0.203692		0.785362	1	-0.0575959
K11224	26.5014	27.0084	27.4473	27.391	26.9539	27.2979	27.3662	26.512	26.632	26.189	26.6181	27.2535	26.8974	26.6865	26.7895	26.2058	26.8741	26.6865		0.181968	1	0.338194		0.0442769	0.61011	0.41003		0.742464	1	0.0718362
K11248	23.4676	23.3645	23.0459	23.0576	23.5638	23.2821	23.3645	23.0674	22.3619	23.2821	23.4551	23.5983	22.8557	23.211	23.1596	23.1658	22.9116	22.9584		0.59903	1	0.1087		0.0391272	0.609333	0.253247		0.466391	1	0.144547
K11251	32.3088	32.8252	32.5179	32.5203	32.9865	32.5296	32.781	32.6671	32.9206	32.9643	32.6881	32.8865	32.7088	32.5844	32.6798	32.8119	32.3303	32.87		0.10086	1	-0.203208		0.705588	0.955481	-0.0494811		0.130934	1	0.153727
K11252	33.8138	33.7252	33.7252	33.3568	33.9933	33.8042	33.7946	33.7946	33.87	33.9848	33.6735	33.8883	33.6735	33.6522	33.7946	33.87	33.6198	33.87		0.332196	1	-0.0978896		0.917897	0.981093	-0.010287		0.194386	1	0.0876026
K11253	34.4702	34.3568	34.3236	34.1453	34.5527	34.2828	34.4581	34.2897	34.4458	34.3436	34.2549	34.5811	34.2619	34.2265	34.4146	34.5296	34.1529	34.4146		0.611505	1	-0.0402807		0.795846	0.964656	0.0218798		0.435139	0.996662	0.0621605
K11267	21.6714	21.1457	22.0789	21.7182	21.5592	21.9423	22.2679	22.1143	22.3403	14	21.6006	21.2989	21.7013	21.8034	22.0088	21.9566	21.85	22.2096		0.437298	1	1.08229		0.150902	0.701804	-0.235666		0.346146	1	-1.31796
K11275	29.099	29.3174	29.3282	28.9841	29.7818	29.6781	29.3536	29.3174	29.1913	30.1842	29.2647	29.2736	29.3023	29.2467	29.2869	29.579	29.4032	29.7533		0.746661	1	-0.0660686		0.682556	0.950626	-0.0638234		0.989878	0.999359	0.00224527
K11276	28.1937	27.611	27.3745	27.5014	28.003	27.8324	27.6931	27.8741	27.8974	27.8081	28.0453	27.8682	27.8564	27.604	27.9259	28.0084	27.7581	27.8741		0.431215	1	-0.111674		0.557115	0.918184	-0.0851281		0.728587	1	0.0265458
K11278	25.452	24.4614	24.6431	24.8336	24.7129	24.7182	25.3477	25.4984	25.3712	23.9134	25.0975	24.391	24.6264	24.0526	25.0567	24.8717	24.2961	24.275		0.662479	1	-0.133005		0.222846	0.745041	0.273761		0.212225	1	0.406767
K11279	27.2979	27.0609	26.632	27.1795	27.217	27.2803	26.8504	27.0296	27.1507	26.53	27.2077	26.8019	27.0609	27.1115	26.9088	26.7645	27.0813	27.019		0.235632	1	0.182854		0.320964	0.808537	0.120255		0.601786	1	-0.0625989
K11290	28.4473	27.8564	27.7771	28.2979	28.4707	28.3992	28.2353	28.4629	28.4274	28.2714	28.3282	27.9088	28.1361	28.1842	27.9705	27.976	28.3239	28.189		0.677861	1	-0.064277		0.58442	0.925949	0.0781387		0.178242	1	0.142416
K11294	30.0217	29.7096	29.4453	29.5916	30.1604	29.8564	29.6303	30.0084	29.94	29.7692	30.0217	29.4413	29.7581	29.5573	29.8415	29.7437	29.7708	29.6764		0.976806	1	-0.00432014		0.545705	0.917263	0.0728626		0.470816	0.992934	0.0771828
K11295	28.4354	28.8534	28.5536	28.1263	28.976	28.0349	28.4668	28.5014	28.6527	28.7162	28.0965	28.6697	28.1652	28.0965	28.6898	28.6697	28.3704	28.4433		0.911229	1	-0.0206178		0.633215	0.937906	0.0907952		0.436764	0.99849	0.111413
K11299	23.9584	24.7543	23.4676	22.9672	24.7745	23.1095	22.7035	24.4551	24.9088	25.019	24.317	23.0625	23.2679	22.3831	23.848	24.4298	24.8811	21.3321		0.650321	1	-0.239075		0.46268	0.882272	0.481579		0.307377	1	0.720654
K11338	25.8433	25.6513	25.0813	25.7995	25.6703	25.5551	25.7695	25.4105	25.1174	24.8288	25.8834	25.6068	25.4953	25.1795	25.4266	25.4202	25.4234	25.1565		0.429179	1	0.164035		0.0768374	0.623589	0.249856		0.633786	1	0.0858212
K11351	23.5285	23.4923	23.1504	23.4425	24.4298	23.1765	23.7286	23.7796	23.5285	23.7286	23.8191	24.239	23.7895	23.6865	23.3239	24.0935	22.8839	23.1534		0.238772	1	-0.26723		0.858671	0.973007	0.0482076		0.157431	1	0.315438
K11352	24.6096	24.275	23.976	23.1426	24.6918	24.48	25.5014	24.895	24.3239	24.1174	24.5638	24.1642	24.3844	24.3778	23.9933	23.9316	24.2961	24.3645		0.240685	1	-0.398483		0.910525	0.979944	-0.0288134		0.141941	1	0.36967
K11353	25.9088	25.3376	25.3679	25.6209	25.9271	26.038	25.7466	26.1332	25.7771	25.6865	25.8741	25.6944	25.4041	25.8647	25.5696	25.7415	25.7871	25.9716		0.420913	1	-0.118614		0.88038	0.975721	-0.0230525		0.399266	1	0.0955617
K11390	21.6409	22.1795	14	14	21.8385	22.1426	14	22.2096	14	20.9171	22.2621	21.6051	21.8073	21.2933	20.3857	21.5685	21.5117	21.7836		0.955463	1	0.134587		0.244628	0.758451	-2.09147		0.209497	1	-2.22605
K11394	26.5359	25.3477	25.7594	27.6663	26.0914	27.4394	26.673	25.8904	26.5754	26.8142	25.6403	27.3324	26.6458	26.1095	26.5522	26.9203	26.4908	26.8264		0.975593	1	-0.0142829		0.772576	0.962643	-0.117452		0.719945	1	-0.103169
K11407	27.0296	26.6595	26.6865	25.8457	26.9428	26.8623	26.452	26.7771	26.6595	26.7129	26.5345	26.8264	26.1332	26.5898	26.6595	26.673	27.0296	26.0894		0.955094	1	0.0106665		0.547839	0.918488	0.141963		0.424252	0.994059	0.131296
K11426	25.6757	26.0588	25.8764	26.5898	25.9606	25.7492	26.5624	25.9495	25.7745	25.6784	26.6595	26.2926	26.509	26.3712	26.425	25.5225	25.5725	26.0995		0.453591	1	-0.167744		0.668949	0.947304	-0.0982119		0.782888	1	0.0695324
K11434	26.0169	25.5551	25.217	25.2643	25.9134	26.1194	25.4831	25.8904	25.4645	25.1681	25.8741	25.632	26.002	25.7821	25.5841	25.3342	25.6703	25.9869		0.634481	1	0.0956539		0.815765	0.964188	-0.0455577		0.377652	1	-0.141212
K11446	19.6078	20.2302	19.2302	19.6042	19.6903	20.2535	19.5356	20.0559	19.0265	20.8423	18.8081	19.8377	20.5915	21.0224	19.0426	20.0951	21.1457	20.1457		0.80904	1	0.0850267		0.137596	0.703249	-0.571111		0.162635	1	-0.656138
K11456	24.2607	24.5105	23.848	23.4551	24.3975	23.119	22.0951	23.5522	23.9933	24.6811	23.7594	23.8858	23.391	22.895	23.654	23.5285	23.417	21.8576		0.531398	1	0.270686		0.0468583	0.584255	0.807966		0.254789	1	0.53728
K11493	25.3477	24.8433	25.0275	24.7995	25.3307	25.4266	25.2207	24.9672	25.1527	26.0062	25.0105	25.1293	24.8288	24.7441	25.0526	24.8142	25.1371	25.391		0.551798	1	-0.118542		0.392782	0.842809	0.134588		0.203387	1	0.25313
K11498	21.0625	22.1916	14	22.6253	22.2821	21.4476	14	21.2877	20.8651	21.5638	21.3699	14	21.0821	21.1581	20.6276	21.1704	20.0559	14		0.409867	1	1.75375		0.614179	0.934933	0.919177		0.672813	1	-0.834578
K11517	28.2077	27.2714	26.7389	27.5682	28.0762	27.4394	27.9372	27.9977	27.7389	27.3992	28.3745	28.1065	27.3153	27.6251	27.8858	27.9146	27.3153	27.9539		0.177559	1	-0.375356		0.649029	0.943257	-0.118007		0.18742	1	0.257348
K11518	22.1519	22.1332	22.8708	22.714	22.5117	22.7286	23.1765	22.6779	22.1174	14	22.2877	23.141	22.8113	22.2679	22.7182	21.8764	22.1581	23.0156		0.400375	1	1.28494		0.846396	0.970614	0.0437905		0.417728	0.992055	-1.24115
K11529	29.747	28.8593	29.1459	29.4976	29.3536	29.5109	29.509	29.1507	29.2869	29.8081	29.7096	29.4746	29.2891	29.3848	29.0057	29.4194	29.1937	29.393		0.417953	1	-0.137443		0.628295	0.936615	0.0714232		0.112506	1	0.208866
K11540	28.4154	28.258	27.8445	28.632	28.3494	28.5463	28.2399	28.1214	28.2935	27.965	28.6424	28.066	28.3662	28.4073	28.4976	28.203	28.341	28.4512		0.44179	1	0.119562		0.767107	0.962244	-0.0367956		0.169949	1	-0.156357
K11584	22.8839	22.4324	22.8073	23.1795	22.2273	23.1704	23.848	23.0967	23.0139	22.3321	23.2036	23.4041	21.8576	23.0691	23.211	23.1158	23.417	23.3376		0.185902	1	-0.366274		0.459404	0.880691	-0.217887		0.643474	1	0.148387
K11585	26.4536	25.6348	26.5029	25.2643	26.2768	26.6458	25.6891	26.0127	26.604	25.6264	26.4692	25.6513	25.4488	25.3645	26.4138	26.3828	25.7995	26.0772		0.682314	1	0.120905		0.477612	0.892077	0.215249		0.720424	1	0.0943438
K11586	26.5551	26.2785	26.3811	26.4551	27.0084	26.4425	26.6998	26.6595	26.5754	25.9781	26.632	26.632	26.518	26.2944	26.6865	26.4846	26.3118	26.7895		0.952464	1	-0.0093406		0.964734	0.996014	0.00598685		0.913559	1	0.0153275
K11587	27.8682	27.7833	26.9869	27.2891	27.9705	28.0401	27.3828	27.9372	27.965	27.509	27.6527	27.2625	27.6458	27.8203	28.0296	27.9539	27.9316	28.0296		0.858598	1	0.0381597		0.208188	0.735874	-0.24546		0.0577538	0.956	-0.283619
K11593	25.2133	25.0401	25.6431	25.726	25.7594	26.4218	25.3444	25.9134	26.0609	25.5075	25.6998	25.5522	25.3239	25.8167	26.2262	25.7363	25.8118	26.3256		0.843743	1	-0.0457344		0.35529	0.821897	-0.239471		0.317092	1	-0.193737
K11594	26.9316	26.9088	26.6595	26.9539	27.1214	27.2445	26.7645	27.0401	26.5075	26.8019	26.7389	26.6181	26.9203	26.7771	26.9428	26.5492	27.0609	26.8142		0.0683718	1	0.224787		0.274082	0.78389	0.125882		0.359471	1	-0.0989049
K11642	21.3699	21.6929	21.1395	20.4874	22.2155	21.0088	18.5394	14	14	21.5356	22.0292	21.9024	21.6231	20.8269	21.0292	21.3699	20.9742	19.4456		0.12529	1	2.6512		0.288984	0.792464	0.440845		0.196314	1	-2.21035
K11649	21.7013	21.5117	21.5777	14	22.2564	22.0156	20.1946	21.9459	21.4874	21.9207	21.5213	22.0789	21.0821	21.2006	21.4015	21.743	21.6843	21.0359		0.465737	1	-1.01434		0.533188	0.913048	-0.847441		0.601483	1	0.166897
K11660	21.2764	21.9171	21.0088	17.4252	21.68	21.1886	20.3962	22.0658	21.2477	22.3725	21.1395	19.9742	22.002	21.895	22.1332	21.5069	21.7836	19.9316		0.575165	1	-0.449972		0.319215	0.806667	-0.792686		0.511871	1	-0.342714
K11687	21.8727	21.5545	21.7389	20.9243	21.9777	21.5261	21.3321	21.3156	21.3266	21.7471	21.6276	21.8689	21.391	21.391	21.8839	21.9916	21.3857	21.3321		0.738099	1	0.0627146		0.854714	0.972406	0.0364825		0.869662	1	-0.0262321
K11718	29.0839	28.8741	28.9344	29.1239	29.0427	28.8916	29.1556	29.0914	29.0296	28.7676	29.2376	29.0634	29.1015	29.0965	28.8474	28.6424	28.8711	28.965		0.420116	1	-0.0658051		0.411645	0.853439	0.0710869		0.186087	1	0.136892
K11730	28.0349	27.5898	27.5682	27.9203	27.976	28.0296	28.0349	27.7708	27.6998	27.7389	28.0864	27.9372	27.8019	27.5315	27.9031	27.726	27.6595	28.0084		0.826935	1	-0.0248728		0.48671	0.892602	0.0813773		0.29779	1	0.10625
K11731	26.1488	26.3187	25.6918	26.1273	26.4154	26.3712	25.9539	26.3975	26.2353	25.5463	26.2679	25.9495	25.9998	26.2909	25.9694	26.3273	25.9955	26.3861		0.485166	1	0.120458		0.899415	0.973009	0.0173712		0.503039	1	-0.103087
K11787	29.7645	29.4995	29.611	29.8564	29.3001	29.7031	29.6595	29.3431	29.7739	29.57	29.7341	29.3848	29.5259	29.6544	29.3174	29.196	29.3807	29.5862		0.691836	1	0.0448548		0.130077	0.714659	0.178986		0.219588	1	0.134131
K11824	28.55	28.3367	28.4394	28.459	28.6798	28.7031	28.6355	28.5573	28.6075	28.1459	28.5165	28.632	28.5052	28.5352	28.4113	28.3109	28.5609	28.7031		0.901699	1	0.0121988		0.775238	0.963436	0.0235338		0.906303	1	0.0113351
K11825	28.5682	28.391	28.3578	28.2262	28.5862	28.8445	28.6005	28.5389	28.632	28.4073	28.5754	28.5536	28.6075	28.4746	28.6561	28.4862	28.5278	28.7864		0.569208	1	-0.0556383		0.375536	0.834371	-0.0941133		0.523545	1	-0.038475
K11826	27.1115	27.1015	26.8385	27.0505	27.3494	27.3494	27.2077	26.965	26.9977	26.8504	27.0084	27.3494	27.1214	27.0296	27.0084	26.976	26.8858	27.3153		0.53155	1	0.0703669		0.455769	0.876747	0.0774002		0.942874	1	0.00703335
K11827	24.8044	24.4923	24.6486	24.7645	24.6918	24.7695	24.9225	24.5404	24.5225	24.3444	24.6375	24.9271	24.824	24.5869	24.6649	24.4984	24.7645	24.7945		0.673475	1	0.0461028		0.930223	0.984576	0.00630665		0.722196	1	-0.0397962
K11836	27.7195	27.2625	27.2445	27.4785	27.7453	27.6865	27.3828	27.604	27.6527	27.6389	27.726	27.3745	27.3578	27.5754	27.6798	27.5898	27.5315	27.2262		0.724622	1	-0.0403649		0.805382	0.963192	0.0293678		0.464342	1	0.0697327
K11838	23.5983	22.9899	23.6971	23.2405	23.8576	23.48	23.1379	22.1174	22.9024	23.5638	23.0658	23.5983	23.3101	23.1363	23.2081	23.1111	22.0951	23.181		0.137637	1	0.412939		0.0634224	0.620852	0.470284		0.846052	1	0.0573448
K11840	24.1795	23.7796	24.0609	24.4676	24.391	24.5105	23.178	24.1253	24.2891	23.2821	24.6703	24.2243	24.3844	24.7338	24.4105	24.0105	24.275	23.9495		0.339811	1	0.269976		0.711815	0.955855	-0.062445		0.247309	1	-0.332421
K11841	23.7389	23.5285	22.5915	23.2961	24.2535	23.5638	22.6387	23.2243	23.0821	23.1488	23.6757	23.1504	23.7286	23.2096	23.5754	22.6907	23.7182	23.3778		0.219386	1	0.342064		0.692715	0.953803	0.11202		0.299533	1	-0.230044
K11843	26.4614	26.7129	26.632	26.509	26.9088	26.5225	26.5754	26.275	26.2408	26.3359	26.8504	26.8504	26.4754	26.7645	26.7645	26.604	26.0894	26.6181		0.456764	1	0.103127		0.573209	0.920426	0.0718212		0.842887	1	-0.0313053
K11861	28.2399	27.141	27.8385	27.8858	27.8858	27.976	27.8081	27.3066	27.4473	28.1065	27.3828	28.1164	27.5682	27.3992	27.5609	27.5969	28.0401	28.2077		0.542621	1	0.1332		0.628013	0.938094	0.0989834		0.866223	1	-0.0342169
K11863	23.6649	24.1642	23.6096	25.1449	22.9171	22.7451	24.1871	23.2679	24.2891	22.68	24.0105	24.0359	22.7056	23.2535	23.3778	23.8858	22.8913	23.5869		0.934085	1	-0.0374378		0.313402	0.805899	0.42416		0.17249	1	0.461598
K11869	23.7492	22.9916	23.1688	23.5638	24.4041	24.4105	23.7286	22.8132	24.1488	25.5255	23.5285	24.4298	24.6703	24.9088	25.2058	24.239	23.7695	24.6486		0.499395	1	-0.314398		0.023226	0.611563	-0.859002		0.232933	1	-0.544604
K11876	21.3857	21.4626	14	21.4425	21.3321	20.9024	21.8913	21.2243	20.9171	14	21.895	21.391	21.4375	21.5309	21.3321	21.0691	20.714	21.6276		0.941249	1	-0.132227		0.352539	0.82126	-1.1976		0.418061	0.990735	-1.06538
K11877	20.2185	20.5731	14	14	19.9301	20.0821	14	20.2066	20.002	14	20.6006	14	19.7106	20.417	20.1206	14	19.0238	14		0.614212	1	0.999115		0.890318	0.97237	0.255304		0.699796	1	-0.74381
K11885	23.5754	22.8858	24.391	24.1795	23.9933	21.654	23.5983	21.2707	23.4298	21.6628	23.6096	23.7594	23.4425	23.4923	21.5592	23.2317	21.4626	24.5869		0.387939	1	0.558072		0.47432	0.890562	0.483971		0.914655	1	-0.0741011
K11886	21.4825	14	20.9882	14	20.9812	21.2821	20.417	21.3376	21.4526	21.502	21.1395	21.7836	20.6186	21.1825	14	14	14	20.1825		0.13531	1	-2.48306		0.509005	0.901983	1.45837		0.025825	0.986578	3.94142
K12006	24.5983	26.2571	25.2891	25.4008	25.7619	25.5014	24.945	25.8093	24.7492	24.391	25.6971	24.7441	24.6375	26.0894	25.2463	25.1681	25.1293	25.2714		0.230613	1	0.412165		0.490048	0.890356	0.211118		0.519868	1	-0.201047
K12012	19.5049	14	19.2372	18.9601	14	20.2989	19.9142	14	14	14	14	21.2361	19.5805	19.9185	14	14	14	20.2185		0.437571	1	1.47517		0.694969	0.954072	0.713966		NaN	1	0
K12015	21.6929	23.3511	21.5731	22.695	23.1395	23.4676	19.1053	22.2096	22.9707	23.4676	22.3831	22.7512	23.3778	21.4526	23.1015	25.2643	22.5427	25.4266		0.499168	1	0.505263		0.252862	0.766968	-0.874407		0.155526	1	-1.37967
K12023	25.0105	25.6181	25.4488	25.019	25.8927	25.2463	25.7895	25.5345	24.9977	24.1565	24.7234	25.6348	24.7846	25.3066	24.7796	24.976	25.2021	25.7103		0.446016	1	0.233184		0.255355	0.771501	0.246059		0.96612	1	0.0128756
K12075	20.5069	20.7471	20.5545	20.3752	21.0493	21.1395	21.0559	20.4273	20.1332	20.895	14	14	20.4273	14	20.9882	20.5823	20.5823	21.1581		0.132212	1	2.31017		0.353859	0.823692	1.10571		0.51905	1	-1.20446
K12158	23.4041	24.1174	23.976	24.0275	24.0443	24.0359	24.3511	23.9225	24.0526	14	24.1642	23.8288	23.9316	23.895	24.0526	23.9672	23.6649	24.6153		0.379285	1	1.54765		0.617926	0.934848	-0.0869083		0.354622	0.998646	-1.63455
K12160	25.7466	24.2535	25.0526	25.7208	24.7129	24.3578	25.6375	24.391	25.5725	24.2679	26.1527	26.1927	25.6944	26.2335	25.2821	25.5955	23.3645	25.0567		0.386252	1	-0.395013		0.643438	0.942337	-0.23042		0.762698	1	0.164593
K12162	24.8997	24.9088	25.0317	25.2714	24.8093	24.9406	25.0401	24.824	24.9495	24.8044	25.2996	25.0401	25.0275	25.1253	25.0105	24.4923	24.7594	25.0894		0.874658	1	-0.0160278		0.629516	0.93637	0.0595102		0.557055	1	0.075538
K12164	22.2989	23.0723	22.48	22.3805	21.9882	22.4551	22.2736	22.1795	22.3101	14	22.7013	21.743	22.4067	21.0426	21.9098	21.0756	21.8307	22.6693		0.281741	1	1.57792		0.0711396	0.619942	0.623402		0.512606	1	-0.954521
K12165	21.7471	20.9098	14	21.714	21.6671	21.9882	14	21.5117	21.8461	14	21.9134	21.6628	21.0886	21.6051	21.6929	21.417	21.2933	14		0.580822	1	1.18202		0.932358	0.984843	0.154867		0.627011	1	-1.02715
K12167	19.4815	21.928	17.4656	15.7153	21.1015	20.8113	14	21.2185	21.2066	14	21.5823	16.1752	21.3376	21.1395	14	18.1898	21.6409	14		0.45931	1	1.38676		0.572587	0.920762	1.03258		0.870346	1	-0.354179
K12171	24.0443	26.1135	25.824	26.1833	18.8757	23.9316	25.8457	26.9869	25.7645	25.1984	25.4073	24.1015	25.772	14	26.239	26.976	25.0317	19.9882		0.273602	1	-1.38865		0.633166	0.938497	1.1609		0.253155	1	2.54954
K12175	23.3239	23.3511	23.4298	23.3101	23.6209	23.391	23.5983	23.3239	23.3376	21.9601	23.48	23.5754	23.2506	23.3645	23.4041	23.4551	23.0707	22.9423		0.475989	1	0.191903		0.1309	0.713227	0.156563		0.897695	1	-0.0353403
K12176	21.5165	22.6186	22.848	22.2214	22.7995	21.8576	23.0207	20.8802	20.0951	14	14	22.9882	21.6051	14	21.8346	21.4526	14	22.9441		0.0962485	1	3.14625		0.108707	0.713589	3.00419		0.953922	1	-0.142062
K12177	23.9933	24.4738	23.5869	24.1332	24.239	23.9406	24.0526	24.3645	24.275	23.3239	24.6865	23.6971	24.2096	24.3778	23.9584	23.8858	24.0609	24.0359		0.981956	1	-0.00544802		0.854253	0.972942	-0.0269035		0.921859	1	-0.0214554
K12178	25.4138	25.1371	24.8191	25.2133	25.3031	25.3778	24.8623	25.0691	25.3101	24.0105	25.2463	25.1055	25.1174	25.2643	25.0567	24.9933	25.2353	24.9628		0.226138	1	0.276744		0.325824	0.815776	0.105714		0.4166	0.994755	-0.17103
K12179	24.0772	23.1991	23.7796	24.1095	23.8764	24.239	24.1332	23.2679	23.5638	23.2036	23.9672	23.7389	23.7796	23.5045	23.654	23.3645	23.8858	24.3101		0.301579	1	0.234371		0.536535	0.914966	0.130399		0.620962	1	-0.103972
K12180	24.654	24.3444	24.1488	25.0233	24.7594	24.604	24.1946	24.4425	24.5463	23.5754	24.8336	24.604	24.6264	24.6264	24.654	24.3975	23.976	24.654		0.333565	1	0.222894		0.563686	0.917717	0.0998936		0.572317	1	-0.123
K12194	22.4221	14	22.2066	23.5165	22.6562	22.4015	22.2961	21.8913	21.9352	22.2961	22.3778	22.4626	22.6029	21.6929	23.6096	23.1946	22.1015	22.2185		0.503807	1	-1.00939		0.377103	0.832849	-1.3695		0.271218	1	-0.360108
K12197	21.4375	22.4923	21.0224	19.3233	23.1127	22.4196	20.2535	22.0054	21.3805	21.8538	22.1946	20.7307	21.7512	22.0359	20.9672	21.417	22.2125	20.8034		0.724707	1	0.23156		0.867326	0.97015	0.103413		0.750083	1	-0.128148
K12199	21.3101	20.9024	21.6628	21.4874	21.2764	21.7915	14	22.0789	22.2006	14	21.9882	21.7182	20.7553	20.9742	22.5685	21.3645	21.343	21.2877		0.248338	1	2.07413		0.938101	0.984878	0.0228875		0.25704	1	-2.05124
K12200	23.4041	22.7098	23.5285	24.9847	24.1795	24.4614	23.9043	23.4551	24.1332	24.317	24.4862	22.9116	23.2361	24.391	24.0275	24.3307	23.6209	23.654		0.980966	1	0.0100934		0.997392	1	0.00128142		0.977392	1	-0.00881195
K12261	27.5682	27.3828	27.6595	27.7453	27.6389	28.1214	28.17	28.0914	27.509	27.524	28.2353	27.9869	27.9203	27.4394	27.7129	28.0914	28.2625	27.9923		0.18917	1	-0.233417		0.193033	0.728466	-0.2171		0.928588	1	0.0163167
K12272	23.0918	22.9189	22.9388	23.7286	22.9316	23.1206	23.1946	23.4298	22.8307	23.1095	23.1916	22.7715	23.5285	23.2302	22.4247	22.6518	23.2521	22.9334		0.839005	1	0.0337458		0.587046	0.924104	0.118258		0.676223	1	0.0845118
K12275	25.141	25.5315	25.48	25.3679	25.7645	25.1488	24.8528	25.4266	25.2535	25.6513	25.1293	25.3376	24.8811	25.4105	25.0105	25.1719	24.391	24.918		0.398468	1	0.130426		0.0267334	0.593263	0.441767		0.110844	1	0.311341
K12304	26.4877	26.673	27.7195	27.5609	28.391	27.3324	27.4154	27.8974	27.3153	27.524	27.0401	27.1604	27.189	27.8741	26.8019	27.6251	27.0711	26.5014		0.922047	1	-0.0313241		0.615248	0.934529	0.183666		0.394538	1	0.21499
K12305	24.0854	23.8093	22.9043	22.0821	24.7492	24.6811	23.4923	24.5754	24.0935	25.5165	23.6649	21.8987	24.002	23.6757	23.976	24.0935	24.4862	24.5812		0.817234	1	-0.154997		0.374799	0.834426	-0.41718		0.620655	1	-0.262183
K12309	23.7077	21.8614	22.953	21.9207	24.4105	24.6096	21.6886	23.8385	23.6865	23.1734	23.6757	24.9495	24.4676	24.4923	24.0105	23.6431	23.7182	23.4551		0.701568	1	-0.258195		0.196768	0.732363	-0.720635		0.348339	1	-0.462441
K12311	23.8385	23.7895	23.6649	22.0258	23.6209	24.0443	23.1063	24.5404	22.9388	25.1055	22.5685	22.7492	22.7035	22.6342	24.1095	23.4676	24.9495	23.6096		0.99389	1	-0.00412242		0.864647	0.970405	-0.0816739		0.892525	1	-0.0775515
K12321	22.5662	22.9619	19.7892	14	22.8913	22.1457	19.7715	21.2125	21.5213	20.4476	22.8404	20.2989	22.7915	21.9637	14	22.3778	20.9812	19.0399		0.850422	1	-0.289673		0.791878	0.961846	0.533349		0.576503	1	0.823022
K12327	25.726	25.7103	25.4583	25.6431	25.9316	26.1908	25.772	25.4862	25.1015	25.417	25.6012	25.7466	25.9912	26.4504	25.6348	24.9716	26.2679	25.604		0.107868	1	0.255925		0.861296	0.97046	-0.0432987		0.241965	1	-0.299224
K12348	26.0422	25.5926	25.7568	26.2243	26.3511	27.0296	26.7895	26.2679	26.1795	24.7441	26.1871	26.3359	27.0914	25.9584	26.7389	26.7389	26.3861	26.1833		0.819916	1	0.0821377		0.221664	0.745718	-0.35005		0.220399	1	-0.432188
K12350	21.5961	20.7955	21.343	20.7715	21.0493	21.714	21.5731	21.6584	21.0886	14	21.2361	20.9812	21.0156	21.1946	21.7512	21.4576	22.5213	21.502		0.384523	1	1.12199		0.212015	0.735149	-0.362192		0.25956	1	-1.48418
K12365	24.6264	23.7182	24.5404	23.5045	24.2821	24.7077	24.2096	23.6971	23.8093	24.824	23.2821	23.9495	25.0484	23.8385	23.5638	24.5926	23.8385	24.5285		0.38702	1	0.267951		0.987042	0.998455	-0.00518926		0.408034	0.995873	-0.27314
K12367	28.267	29.1628	29.2445	29.7244	29.7597	29.8279	30.0479	28.7833	29.7802	28.6181	30.7533	29.1913	29.1263	28.6964	28.7357	29.94	28.6355	29.9677		0.640912	1	-0.197996		0.682815	0.950324	0.147415		0.428661	0.99562	0.345411
K12373	27.0505	27.341	27.8974	27.6865	27.2891	28.0296	27.8019	27.2625	27.0505	25.767	27.3324	27.4629	28.1361	27.7195	26.9977	27.0401	27.6458	27.8081		0.212276	1	0.436114		0.971349	0.994176	-0.00887712		0.221601	1	-0.444991
K12382	28.6146	28.1984	28.9705	29.2512	28.6355	29.673	29.7211	28.2308	28.1937	28.9595	28.7613	28.141	29.4649	28.7227	28.8445	29.0583	28.4823	29.0453		0.515104	1	0.222637		0.860489	0.972753	-0.0458059		0.370887	1	-0.268443
K12383	26.518	26.4645	26.6865	26.5105	26.0275	26.9428	26.673	26.5404	26.4969	26.0505	26.4999	26.9203	27.4551	27.2445	26.8504	26.524	26.7771	26.604		0.9761	1	-0.00519117		0.0753493	0.636167	-0.384216		0.0734094	1	-0.379025
K12385	22.2707	22.7327	22.1581	23.1253	22.1047	23.5522	23.2273	22.6253	22.6497	22.1488	22.3645	22.3348	23.2679	23.5522	22.7492	22.4751	23.0886	23.0723		0.736266	1	0.0988757		0.216653	0.742931	-0.37692		0.054781	0.951456	-0.475796
K12391	25.6068	25.1908	25.1604	25.2058	25.8576	26.1757	25.5983	25.5404	25.2679	25.3679	25.8215	24.7695	25.6125	25.4394	25.8069	25.4707	25.9495	25.341		0.554245	1	0.138613		0.727742	0.962901	-0.0704521		0.261826	1	-0.209065
K12393	24.9847	24.9134	24.2096	24.8811	25.1135	25.3943	25.2243	24.9316	24.8142	24.4738	25.0935	24.9672	25.0484	24.9933	25.0935	24.8623	25.1527	24.9539		0.994531	1	-0.00135072		0.555361	0.916829	-0.101274		0.400801	1	-0.0999238
K12394	21.2593	21.1704	21.2185	21.8764	21.0951	21.9024	21.9566	21.2006	21.8307	14	21.7348	21.9882	21.3592	21.3592	22.2006	21.8034	21.4221	21.8538		0.474825	1	0.968514		0.258126	0.771861	-0.246048		0.373283	1	-1.21456
K12396	22.0258	21.6714	14	22.5983	21.8576	25.4394	22.0983	22.0459	21.7915	21.002	21.9672	21.7675	22.3403	21.9672	22.7098	22.4349	22.3857	22.2679		0.750352	1	-0.51332		0.503397	0.894042	-1.08555		0.0137385	0.98	-0.572227
K12397	22.3017	24.3975	22.2448	21.5638	23.0576	23.5869	22.1581	23.8288	23.7895	14	23.0854	23.0105	23.654	22.5189	23.019	23.4551	23.2961	22.3156		0.467202	1	1.21334		0.704825	0.955823	-0.184415		0.39262	0.999858	-1.39776
K12398	14	20.2066	14	21.2361	21.5823	21.9423	19.8576	20.8727	20.002	14	21.2933	20.4874	19.9882	20.3752	21.2419	19.83	21.6141	19.9459		0.762142	1	-0.590931		0.313607	0.804406	-1.67132		0.368558	1	-1.08039
K12405	30.5481	30.2535	29.8445	30.1724	30.4234	30.6198	30.7211	30.6372	30.5014	29.9117	30.6713	30.8004	30.362	30.5296	30.4433	30.4134	30.933	30.6713		0.219758	1	-0.230251		0.117446	0.714449	-0.248498		0.910426	1	-0.018247
K12409	26.1681	26.5898	26.5682	25.5255	26.726	26.3662	25.558	26.2571	25.9134	26.2114	26.2077	26.452	25.9803	25.7645	25.8904	26.143	26.2979	26.002		0.333295	1	0.224019		0.140441	0.702832	0.310953		0.575646	1	0.0869341
K12417	28.0762	27.2445	27.8799	28.3452	27.5969	27.9088	28.003	27.7517	27.6663	27.6251	28.1015	27.9316	28.4629	27.6389	28.1556	27.3992	27.8623	28.17		0.979534	1	-0.0046018		0.644165	0.941926	-0.106223		0.580341	1	-0.101621
K12462	27.2353	27.4707	27.0609	27.4551	27.4862	27.673	27.5389	27.4234	27.6458	26.8504	27.7453	27.1214	27.3745	27.391	27.5463	27.3066	27.2803	27.6595		0.955877	1	0.00932376		0.787554	0.96238	-0.0294886		0.802723	1	-0.0388123
K12469	20.7056	14	19.6382	20.8576	21.7013	20.1332	20.6628	20.7796	20.5638	14	20.7056	20.9459	19.9459	20.2066	20.3101	20.5545	19.8191	21.2764		0.949589	1	-0.103627		0.481487	0.891659	-0.846114		0.530678	1	-0.742488
K12471	22.2989	21.9812	22.7675	22.7935	22.1143	22.3778	22.5045	22.8152	22.6628	14	23.1441	23.0526	22.0426	22.5938	23.1031	22.882	23.2405	22.7223		0.504658	1	1.02569		0.120285	0.715375	-0.375177		0.368059	1	-1.40086
K12473	26.2589	26.1214	26.4024	25.7077	26.239	26.3135	25.7619	25.8997	25.8717	25.6622	26.4409	26.3222	26.0275	25.792	26.5898	25.945	25.7286	26.4218		0.293946	1	0.180715		0.617215	0.935186	0.0896991		0.644664	1	-0.0910155
K12476	27.1984	26.9088	26.6865	26.8504	27.5463	27.4073	27.1795	27.391	27.0296	26.4969	26.9869	26.6595	26.5754	26.976	26.6595	27.17	27.0505	27.019		0.477574	1	0.142396		0.282821	0.784443	0.191213		0.774157	1	0.0488176
K12478	29.1556	29.9814	29.94	28.3992	29.8653	28.8415	29.588	28.3662	28.8324	28.4113	29.019	29.2512	29.2891	28.3239	29.3452	28.9923	28.7031	28.3662		0.205563	1	0.452439		0.13763	0.701583	0.527193		0.78468	1	0.0747541
K12480	20.1825	20.4273	20.1825	20.3321	20.0559	20.0951	20.4676	20.343	20.5165	14	20.714	20.2989	20.4874	20.8802	20.4067	20.7876	14	20.6714		0.464353	1	0.822555		0.557996	0.918944	0.673702		0.925322	1	-0.148853
K12492	14	20.8034	20.0951	21.5638	20.4576	14	14	19.197	19.7876	14	19.9882	20.3101	19.9882	19.8207	19.7987	19.5842	19.7618	14		0.755272	1	0.606193		0.848447	0.970753	-0.338919		0.560355	1	-0.945113
K12493	23.7695	24.5812	23.4676	24.8191	23.5404	23.7895	24.4614	23.2821	24.0935	22.3592	24.5225	24.141	24.1174	23.9316	24.2535	23.6971	23.3778	23.8858		0.664057	1	0.184617		0.665665	0.94786	0.117358		0.857359	1	-0.0672592
K12561	23.5638	22.6693	24.1871	23.2821	24.7543	23.7389	23.7182	24.0105	23.7796	23.6971	23.7286	24.5638	23.2155	23.848	24.3511	23.9672	23.1534	24.2535		0.519766	1	-0.217053		0.789601	0.963483	-0.0988874		0.646053	1	0.118166
K12569	25.2961	25.3135	25.3712	25.0975	25.6348	25.2021	24.8288	25.2607	25.391	24.8576	25.2535	25.1719	25.3645	25.5225	25.2891	25.2426	25.0975	25.0813		0.141089	1	0.191964		0.610918	0.934168	0.0529372		0.259739	1	-0.139027
K12584	23.7389	23.5754	23.5404	22.9024	23.9134	23.4551	23.1931	23.3645	23.5522	22.8307	23.6649	24.019	23.3239	23.3239	23.8385	23.6096	23.2679	23.48		0.70982	1	0.0835365		0.783375	0.965864	0.0469948		0.850799	1	-0.0365416
K12589	25.4394	25.6209	25.1946	24.6375	26.1174	25.3376	25.1719	25.3444	25.4041	25.6971	25.1449	25.5983	24.9628	25.3307	25.0148	24.8717	24.7024	25.4862		0.99215	1	-0.00220966		0.18646	0.72558	0.329796		0.0515919	0.966442	0.332006
K12598	21.2302	20.654	20.5165	20.7876	21.2006	20.4273	21.3752	21.1269	21.5961	19.8144	20.9171	20.8346	21.0821	21.2302	21.0951	20.7389	20.4676	20.8651		0.636276	1	-0.141335		0.554579	0.916457	-0.110483		0.913975	1	0.030853
K12600	23.2821	23.3645	21.7594	22.7836	22.9261	23.2961	23.3376	21.9566	23.141	22.937	21.9742	23.3239	21.9777	21.5777	22.8839	21.632	22.5592	23.7077		0.739575	1	0.123598		0.248678	0.761851	0.512273		0.38545	1	0.388675
K12602	24.9977	24.8764	24.5754	24.5869	24.7286	24.7594	24.945	25.0484	24.8858	23.9134	24.824	25.2243	24.867	24.9716	25.1055	24.6865	24.8336	24.8093		0.796574	1	-0.0527598		0.19197	0.727781	-0.124854		0.721589	1	-0.072094
K12604	14	14	23.0789	23.4551	23.0393	19.1679	14	14	14	23.5404	22.969	23.7796	14	14	23.6865	23.48	14	23.9225		0.796422	1	0.742046		0.834844	0.967558	0.608697		NaN	1	0
K12614	26.7645	26.4488	26.1527	26.8385	26.7129	26.976	26.726	26.604	26.7129	23.5285	26.7517	26.5725	26.9539	27.0401	26.8019	25.9248	26.2891	27.1604		0.375766	1	0.499605		0.846481	0.970157	-0.0461553		0.353533	0.997717	-0.54576
K12617	14	20.3645	14	14	19.4415	19.3836	18.0319	19.7039	20.8651	14	21.1946	16.6662	21.1886	22.3457	18.6311	14	20.7634	19.2718		0.387969	1	-1.54534		0.186511	0.722922	-2.50184		0.574737	1	-0.956497
K12618	23.4676	23.1642	22.0393	23.3376	23.0173	23.6209	22.8152	23.6971	23.8288	14	23.7995	22.5165	23.1031	23.3778	22.4476	23.2419	23.0609	23.6431		0.421428	1	1.33163		0.896156	0.972618	-0.0379098		0.406397	1	-1.36954
K12619	25.7466	25.5955	25.4234	25.9912	26.141	25.2571	26.0317	25.9517	26.1507	25.6971	26.228	25.2535	25.4298	25.2821	25.5983	25.4923	25.5075	25.673		0.359814	1	-0.192991		0.21627	0.742814	0.195304		0.0330159	0.952867	0.388295
K12622	22.9225	21.9985	22.4247	21.7307	22.5451	22.3211	22.2989	22.5141	22.3645	22.5093	22.5333	22.6518	22.5522	22.2736	22.9334	22.632	22.4196	22.8191		0.405844	1	-0.154895		0.186085	0.725271	-0.281185		0.289179	1	-0.126291
K12623	24.3712	24.4362	24.5522	24.8385	24.1719	24.4298	24.7945	24.7234	24.6153	23.3511	24.417	24.48	24.417	24.3376	24.5165	24.1642	24.3844	24.6431		0.772756	1	0.0697374		0.626785	0.939542	0.0561482		0.953436	1	-0.0135892
K12625	22.7182	21.8876	22.0493	21.9352	22.2448	22.5213	22.6096	14	14	22.2849	14	22.3156	14	14	22.4501	22.2066	14	23.1901		0.0584851	1	4.02437		0.0705034	0.626157	3.91827		NaN	1	0
K12653	20.6006	14	20.3101	21.7876	14	14	21.2419	21.1395	19.5564	19.9601	22.3266	20.3538	21.502	20.7715	20.6628	21.0625	14	21.6186		0.0665373	1	-3.31335		0.234049	0.750126	-2.48653		0.528496	1	0.826812
K12657	26.7645	27.1984	26.8858	26.8974	26.8385	26.9428	27.8019	26.9869	26.6458	25.9825	26.4551	26.3959	26.4707	26.6595	26.3959	26.5135	26.6595	25.2535		0.443626	1	0.20984		0.02534	0.591667	0.595758		0.278316	1	0.385918
K12663	25.4138	24.4738	24.1946	24.7024	24.4488	25.1332	24.6865	24.8764	24.4923	24.5165	25.3679	24.7234	24.9847	25.1293	24.6918	25.3135	24.5345	25.0854		0.834008	1	-0.0493832		0.328129	0.816392	-0.228745		0.335287	1	-0.179362
K12666	30.995	31.225	31.1544	31.3724	31.0673	31.0609	31.0349	31.1052	31.0927	30.8755	31.1901	30.8534	31.1052	31.2365	30.8157	30.5754	30.6458	30.995		0.154907	1	0.120507		0.0644691	0.622344	0.25021		0.304862	1	0.129703
K12667	30.1842	30.2535	30.4134	30.6798	30.0737	30.4532	30.5664	30.5481	30.5014	29.9259	30.4334	30.2647	30.4629	30.5203	30.2535	30.0609	29.995	30.3828		0.824803	1	-0.030378		0.620947	0.937708	0.0637299		0.495713	1	0.0941079
K12668	27.0914	26.632	27.0609	27.5014	26.7389	27.1984	27.189	27.17	27.2353	27.0401	27.189	26.7129	27.1015	27.2535	26.6458	26.7389	26.6998	26.9539		0.737765	1	-0.0522092		0.416191	0.858043	0.138264		0.167326	1	0.190474
K12669	25.9088	25.3307	25.6125	25.6068	25.632	25.7871	25.8019	25.7312	25.6153	25.9248	25.5374	25.5898	25.9539	25.7895	25.433	25.3612	25.654	25.5609		0.602087	1	-0.0537386		0.866225	0.970047	0.0208823		0.507933	1	0.0746209
K12670	29.4134	29.6128	29.6268	29.8741	29.3346	29.5826	29.747	29.6931	29.7723	29.0737	29.7113	29.4707	29.6022	29.6848	29.3452	29.1628	29.1288	29.7645		0.976959	1	-0.00397555		0.374547	0.835579	0.126003		0.4263	0.994901	0.129978
K12733	14	20.2066	14	20.7955	21.8727	22.1174	21.4221	19.1028	20.4273	22.7307	21.1269	21.8538	14	21.8689	21.4726	14	14	14		0.193776	1	-2.27855		0.334469	0.82173	2.27512		0.0229051	1	4.55367
K12734	21.0156	21.2066	21.0493	21.6186	21.4015	21.6584	14	21.5961	21.9316	21.0359	21.5069	20.953	21.0886	21.3645	21.2535	21.1143	21.0691	21.7348		0.376838	1	1.15442		0.732239	0.964068	0.0541979		0.398469	1	-1.10022
K12741	29.4113	29.3662	29.2007	28.8887	29.8653	29.5071	29.0111	29.4842	29.3367	29.3766	29.461	29.509	29.2239	29.1866	29.4727	29.3473	29.3766	29.5033		0.94837	1	0.0101166		0.883035	0.974647	0.021485		0.903782	1	0.0113684
K12751	29.5951	29.0531	29.3745	29.651	29.5898	29.3239	29.5772	29.3557	29.2714	29.3557	29.2736	29.5682	29.249	29.3536	29.2262	29.1164	29.2262	29.5259		0.781885	1	0.0309019		0.203951	0.730416	0.14834		0.176346	1	0.117438
K12755	27.9484	27.1795	27.3662	27.4629	27.8564	27.4707	27.7645	27.7833	27.3828	27.2262	27.5536	27.7453	27.4473	27.4394	27.5014	27.3992	27.5389	27.6251		0.855727	1	-0.0285975		0.667232	0.948013	0.0554911		0.420632	0.99172	0.0840886
K12795	22.2361	22.8014	23.3376	22.8895	23.5754	22.7634	21.6453	22.2535	21.7995	22.0459	23.0309	23.9495	22.8913	22.4601	22.7955	22.7369	22.4476	22.3045		0.265675	1	0.47982		0.157518	0.703517	0.327913		0.690874	1	-0.151906
K12799	22.7876	23.1795	24.7389	21.6671	23.9584	22.5869	24.9803	22.6387	22.6141	22.7995	23.8385	23.632	23.1673	23.4041	23.1395	23.3239	22.5846	24.2096		0.659101	1	-0.264116		0.763415	0.961893	-0.151754		0.801694	1	0.112362
K12800	26.4457	26.5898	26.7389	26.632	26.0547	26.1488	26.3695	26.1095	26.5165	26.7895	26.2262	26.8741	26.2768	25.5983	25.7995	25.8717	25.9803	26.1946		0.790345	1	-0.0459178		0.0103701	0.928	0.481441		0.00861052	0.970571	0.527359
K12801	24.4425	24.7129	24.8576	23.7995	24.5522	24.5045	24.9847	25.5315	25.3376	23.8288	25.3204	24.6811	25.5754	25.317	24.5869	25.1757	25.3376	24.2961		0.143687	1	-0.469163		0.0467869	0.595855	-0.569939		0.763437	1	-0.100777
K12812	28.5278	28.5315	28.0137	28.258	28.5754	28.4785	28.524	28.6216	28.6527	28.0505	28.6075	28.2123	28.3196	28.3196	28.3578	28.3536	28.5165	28.6561		0.7356	1	-0.0472991		0.831178	0.966624	-0.0230687		0.84	1	0.0242303
K12820	24.3239	24.7234	23.632	23.7286	25.0105	24.6811	23.9933	24.0935	24.0359	23.848	24.0359	23.867	24.0609	24.0854	24.1719	23.9225	24.3031	24.0275		0.143371	1	0.370966		0.306035	0.801242	0.254705		0.112871	1	-0.116261
K12821	22.8307	22.3239	22.2821	22.6006	23.0723	23.0476	22.6757	22.5638	23.0658	21.7594	22.8519	22.6029	23.0309	22.3619	22.7119	23.0139	22.6209	22.7614		0.654693	1	0.106295		0.750381	0.963613	-0.0572624		0.452015	1	-0.163558
K12823	27.189	26.9869	26.673	27.17	27.3745	27.5463	27.1312	27.4707	26.9088	26.976	27.2077	27.0711	27.4551	27.1604	27.0401	26.7771	27.6389	26.9428		0.849051	1	0.0290022		0.946578	0.988803	-0.0124645		0.794726	1	-0.0414667
K12824	22.7077	22.4601	22.1916	14	22.2764	22.5592	22.5451	22.7013	14	14	22.6671	22.2302	22.3936	22.5141	14	22.5404	14	22.4898		0.570265	1	1.34187		0.559022	0.919243	1.37617		0.989484	1	0.0342999
K12825	24.3101	24.0443	23.5638	23.4676	24.3511	23.8858	23.3376	23.976	23.9225	24.1174	24.1795	23.9584	23.9584	23.5869	23.8093	24.1095	23.7286	23.1581		0.912605	1	0.0218884		0.320567	0.80861	0.211989		0.32227	1	0.1901
K12826	23.1079	23.1063	22.8839	22.4751	23.3645	22.2961	22.6971	23.119	23.0821	23.3376	23.0088	21.7836	23.6757	23.9043	23.1916	23.1795	22.8152	22.7471		0.90579	1	0.0342716		0.162253	0.707237	-0.379932		0.190412	1	-0.414204
K12827	24.8142	24.5105	23.3101	24.4234	24.9847	24.7338	24.6649	24.824	24.9088	23.5638	24.8142	24.6486	24.7234	24.4862	24.4362	24.5754	24.7024	23.9933		0.742694	1	-0.107946		0.932279	0.985685	-0.023373		0.723709	1	0.0845731
K12828	24.5225	24.0772	24.019	24.417	24.4425	24.7182	24.5105	24.2821	24.2463	23.9225	24.3778	23.9134	24.3101	24.5045	24.002	24.002	24.2891	24.7594		0.312524	1	0.157315		0.742133	0.962578	0.0549224		0.525143	1	-0.102392
K12829	22.741	22.2448	21.6971	21.823	21.7915	22.6628	21.4626	20.9812	21.1642	22.928	22.2066	14	22.2361	14	20.1946	21.6096	19.4516	19.9601		0.231901	1	1.70293		0.0583871	0.632485	2.58468		0.631828	1	0.881754
K12830	26.2553	25.6971	25.3778	25.9134	26.2445	26.1234	26.239	26.0975	25.9225	25.8623	25.9869	25.9495	25.792	25.8599	26.1449	25.9428	26.5898	26.1927		0.635704	1	-0.0743634		0.431345	0.868931	-0.151787		0.569681	1	-0.0774237
K12832	21.9207	22.3073	22.1795	22.4501	22.5522	22.4221	22.7776	14	14	14	14	22.5141	14	14	22.4118	14	14	22.9477		0.01402	1	5.42337		0.0144917	0.71903	5.41206		NaN	1	0
K12833	22.3239	21.7223	21.6006	21.6141	22.0789	22.1581	22.265	22.2792	22.7553	21.2535	22.2477	21.7056	22.0691	22.3294	21.8461	21.5961	22.7369	22.1734		0.515094	1	-0.168067		0.332003	0.819059	-0.20883		0.882287	1	-0.0407632
K12834	23.2036	23.9933	23.3376	24.2317	23.2679	23.2405	23.7796	23.7182	23.3376	23.1673	24.2096	23.7796	24.317	24.4923	23.5754	23.895	23.6757	23.2961		0.624644	1	-0.119535		0.235342	0.750206	-0.329521		0.401326	1	-0.209986
K12836	25.3066	25.3342	26.2696	24.6153	25.9338	25.2714	25.7619	25.2058	25.4614	24.7077	25.4923	25.5667	25.7517	25.3477	25.2096	25.1174	24.945	25.3811		0.756543	1	0.0891771		0.546623	0.91721	0.163046		0.702745	1	0.0738688
K12837	25.3204	25.5135	24.848	25.3745	25.848	25.6181	25.3066	25.8118	25.7945	25.2926	25.632	25.217	25.2856	25.1015	25.3239	24.989	25.433	25.433		0.625854	1	-0.0886434		0.331916	0.819817	0.159438		0.0900893	1	0.248081
K12838	25.0691	24.9933	25.2607	25.3712	25.1488	25.1642	25.6784	25.1135	25.1719	25.3612	25.1719	25.2463	25.0854	25.0894	25.4769	24.8191	25.2571	24.5696		0.253627	1	-0.122629		0.423379	0.861117	0.118297		0.153234	1	0.240925
K12842	20.6096	20.0292	20.6971	14	20.7715	19.8253	19.6869	20.0292	18.9658	14	14	20.7876	21.1143	19.9127	14	14	14	19.7731		0.414474	1	1.41056		0.246206	0.75797	2.18878		0.689818	1	0.778219
K12845	27.8019	27.4707	26.9539	27.4707	27.4938	27.4234	27.6251	27.632	27.5165	27.2714	27.524	27.1795	27.3153	27.0505	27.3324	27.4707	27.4707	27.7064		0.87236	1	-0.0223296		0.759988	0.961473	0.0447524		0.581298	1	0.0670821
K12847	21.0559	21.0426	20.8876	20.8191	21.2006	20.9243	21.2302	21.5731	21.632	14	21.1581	20.6971	20.654	21.3962	21.1079	20.4775	14	21.8727		0.458403	1	0.939938		0.394419	0.842241	1.0703		0.940751	1	0.130359
K12849	20.2419	21.0156	21.0951	21.7471	20.5451	20.9672	21.3211	14	20.8191	21.5309	14	21.6886	20.8651	20.3752	14	14	14	22.0854		0.221501	1	2.04206		0.063358	0.623604	3.38106		0.562113	1	1.339
K12852	26.8974	26.5195	26.6181	26.604	27.2353	26.965	26.9428	26.9316	26.976	26.673	27.0609	26.6998	26.8741	26.5507	26.7389	26.7645	26.9316	27.0084		0.578596	1	-0.0741129		0.971308	0.994643	-0.00480239		0.470725	0.993626	0.0693105
K12854	26.2535	25.7846	25.9316	25.4984	26.1738	26.2151	26.329	26.1604	26.3393	25.6703	26.1719	26.0233	25.9406	25.9539	25.6944	25.9157	26.1546	26.1795		0.397474	1	-0.13954		0.983299	0.997683	0.00303014		0.279032	1	0.14257
K12855	18.9742	20.1457	14	17.3233	20.7223	20.0691	20.3752	14	14	20.4375	14	14	14	14	20.9742	20.4676	14	14		0.187712	1	2.40367		0.219337	0.745427	2.2988		NaN	1	0
K12856	25.9203	25.5898	25.6209	25.6784	26.2571	25.848	25.8623	25.8409	25.918	25.797	25.9495	25.7796	25.8528	25.5754	25.9225	25.7103	25.848	25.9293		0.721907	1	-0.0387885		0.915775	0.982363	0.0126743		0.429537	0.993495	0.0514628
K12857	21.8034	20.714	21.4874	21.6671	21.9243	21.9847	21.7796	21.8152	21.8576	21.6364	21.5213	21.7013	21.5823	21.2989	21.1143	21.5685	21.8802	21.8269		0.552146	1	-0.121759		0.824112	0.963937	0.0516376		0.216444	1	0.173396
K12858	22.3592	21.5356	22.0459	21.0088	23.5045	19.0479	22.4118	21.8651	21.6141	14	21.0886	22.3294	14	20.6364	22.239	19.6903	20.6186	21.8152		0.495764	1	1.03214		0.230174	0.751609	1.7504		0.699005	1	0.718258
K12860	26.5195	27.0711	26.518	26.038	27.2353	26.6181	26.1035	26.1927	26.3014	27.2803	26.4073	26.604	26.239	26.3545	26.7129	26.2481	26.0212	26.3376		0.472563	1	0.185151		0.110699	0.713092	0.34782		0.430123	0.992696	0.162668
K12862	21.9707	21.9985	21.0493	21.6453	21.9916	22.1704	21.743	22.1457	22.1795	14	21.7553	21.9637	21.8839	21.9495	21.7955	21.6584	21.9742	22.5285		0.401457	1	1.17308		0.454041	0.876616	-0.160715		0.34096	1	-1.3338
K12864	20.9672	20.5915	20.6276	21.5165	21.6051	21.2243	21.1642	21.5915	21.7056	14	21.3962	20.7796	20.1581	20.9098	14	20.8423	20.9812	21.4972		0.447025	1	0.982527		0.274111	0.782869	1.35729		0.828907	1	0.374764
K12875	24.6757	24.7389	24.0275	23.6865	25.0443	24.6375	23.7796	24.654	24.6096	24.2463	24.5696	24.3376	24.5869	24.1332	24.6096	24.6431	24.4614	24.0526		0.687119	1	0.102285		0.820842	0.964723	0.053937		0.782901	1	-0.0483481
K12876	25.5955	25.3477	25.7871	25.6838	26.0275	25.6431	25.6703	25.5255	25.6676	25.8717	25.8264	25.9088	25.4953	25.3745	25.6209	25.7024	25.2243	25.5433		0.570397	1	-0.0643075		0.135885	0.706814	0.187303		0.0218557	1	0.25161
K12877	25.228	25.1681	25.0359	24.6811	25.3477	25.341	25.2714	25.2643	25.3811	25.0317	25.3545	24.4738	25.1214	25.0732	24.9977	25.141	25.2317	25.4266		0.981368	1	0.00415866		0.795863	0.964118	-0.0316277		0.81994	1	-0.0357863
K12878	21.0886	21.3752	20.0559	14	20.9672	20.895	22.7574	22.3936	21.3538	21.2989	14	21.6231	20.7796	21.6051	14	22.1269	14	20.8802		0.64483	1	-0.840817		0.678125	0.949938	0.83169		0.434746	0.996807	1.67251
K12881	26.0793	26.1757	25.0062	26.3612	26.632	26.3187	25.5404	25.7441	25.9361	26.2114	25.9428	25.6348	25.918	26.0338	26.0127	25.5492	25.9628	26.5374		0.324821	1	0.260606		0.732091	0.964499	0.0932124		0.32951	1	-0.167394
K12883	21.4476	21.4526	20.68	21.1642	21.3645	20.9601	20.8423	20.6971	21.0493	20.9882	21.3266	21.4015	21.4874	21.0691	21.1079	21.3592	21.4273	21.6141		0.466701	1	0.127371		0.306174	0.800715	-0.165967		0.0654967	0.985367	-0.293337
K12884	24.6375	24.3511	23.6649	24.3239	24.7024	24.3307	24.2243	24.7492	24.604	22.7995	24.558	24.0443	24.4738	24.7796	24.391	24.6264	24.5105	24.217		0.612727	1	0.171887		0.3546	0.822842	-0.16462		0.293057	1	-0.336507
K12885	30.2535	30.4134	30.1724	30.7211	30.6881	30.1604	29.8959	30.2077	30.2193	30.3724	30.4234	30.1483	30.2077	29.9539	30.2759	30.0217	29.94	30.1361		0.167907	1	0.190297		0.0238709	0.608242	0.312255		0.228115	1	0.121958
K12887	28.8112	28.8142	28.4394	28.6492	28.8829	28.726	28.7227	28.6424	28.5315	28.5898	28.8799	28.6492	28.7486	28.7162	28.7129	28.5573	28.6898	28.9146		0.545739	1	0.0512098		0.973347	0.994307	-0.00275167		0.447478	0.999431	-0.0539614
K12888	28.7421	28.4234	28.5463	28.4668	28.6831	28.8593	28.7864	28.5862	28.7162	28.4746	28.6898	28.7162	28.6389	28.4512	28.8234	28.726	28.611	28.7676		0.628893	1	-0.0413828		0.58609	0.92454	-0.0494986		0.911332	1	-0.00811577
K12889	27.4862	27.2353	27.3828	27.3745	27.4234	27.4862	27.1115	27.3324	27.0296	27.0711	27.3662	27.341	27.341	27.3066	27.3239	27.1795	27.4234	27.5315		0.0273307	1	0.18943		0.46157	0.880881	0.0470877		0.102453	1	-0.142342
K12890	28.3704	28.0557	27.9372	27.9259	28.632	28.3324	28.3367	28.1214	28.2714	28.019	28.3536	28.2891	28.2891	28.2803	28.258	28.189	28.0864	28.2759		0.860508	1	-0.0229476		0.865165	0.970434	-0.020833		0.973919	1	0.00211461
K12891	26.9203	26.7645	26.8741	26.5433	27.217	26.7645	27.019	26.6181	27.0505	27.5315	26.7129	26.8019	26.6181	26.6181	27.0401	27.0505	27.019	26.965		0.519232	1	-0.1084		0.76775	0.961249	-0.0378685		0.666981	1	0.0705315
K12892	26.9428	27.0914	26.7645	27.8203	27.524	26.9316	27.3578	27.3745	27.509	27.0401	27.6458	27.0084	27.1312	27.1507	27.2077	27.2979	26.9088	27.1115		0.480139	1	-0.143506		0.803784	0.964553	0.044452		0.137004	1	0.187958
K12893	28.2625	28.1164	27.8264	27.7389	28.6424	28.1937	28.1115	28.1361	28.1556	28.3536	28.17	27.9977	27.9977	27.9869	27.9203	28.0453	28.0864	28.189		0.868045	1	-0.0240291		0.51846	0.903352	0.0924768		0.0832171	0.997377	0.116506
K12894	28.9567	28.8799	28.5682	28.4823	29.2239	28.9117	28.3745	28.9344	28.8799	28.6492	28.8081	28.8858	28.4823	28.3109	28.7771	28.6629	28.6831	28.6285		0.573601	1	0.0818043		0.0880284	0.668198	0.246316		0.16595	1	0.164511
K12896	25.6458	25.5014	25.5812	25.433	25.7995	25.5812	25.792	25.7745	25.848	25.3204	25.9088	25.6622	25.604	25.5667	25.5404	25.5374	25.4892	26.002		0.233701	1	-0.127341		0.730234	0.963992	-0.032939		0.433971	0.997109	0.0944023
K12897	25.1795	24.7945	24.5285	24.8997	25.228	25.1214	25.1565	25.0317	24.8904	24.3101	25.1719	25.1984	25.1214	24.9539	25.141	25.1488	25.019	25.1015		0.994585	1	-0.00122897		0.31051	0.803022	-0.122347		0.412918	0.996577	-0.121118
K12898	27.4473	27.0505	26.9869	27.3066	27.604	27.2625	27.4862	27.3494	27.341	27.0914	27.4473	27.2891	27.3066	27.2891	27.189	27.141	27.391	27.391		0.614034	1	-0.0577749		0.937814	0.985082	-0.00833193		0.500386	1	0.0494429
K12899	23.7077	23.632	23.7594	24.0772	23.9584	24.7645	23.654	25.1371	25.0567	25.217	24.1095	23.7895	23.6209	23.7286	24.9088	23.867	24.867	24.9316		0.164123	1	-0.51079		0.305801	0.803673	-0.337464		0.669661	1	0.173326
K12900	23.8385	24.0691	22.5141	24.2961	24.654	24.1015	23.848	23.8858	24.2096	23.5045	23.9847	24.1795	23.976	23.6209	23.6649	23.7389	23.867	24.0359		0.943656	1	-0.0231123		0.764817	0.960587	0.0949516		0.370867	1	0.118064
K12946	26.0338	26.1946	26.002	26.5463	26.2589	25.902	24.8433	26.1852	26.3427	25.002	26.1312	25.5812	25.8623	25.8361	25.2996	24.7077	25.824	25.8904		0.11925	1	0.475337		0.0220707	0.637103	0.586244		0.741493	1	0.110907
K12947	27.5826	27.3992	27.7129	28.0711	27.4154	27.3324	27.4234	27.6595	27.726	27.4938	27.4785	27.5536	27.611	27.524	27.2353	26.9977	27.341	27.509		0.811944	1	0.0298141		0.169637	0.716836	0.21594		0.10441	1	0.186125
K12948	27.6998	27.8081	27.9316	28.1937	27.9977	27.5754	27.632	27.6865	27.726	28.0914	27.8142	27.9259	27.8081	27.7958	27.5463	27.1604	27.3153	27.7958		0.640225	1	0.0550216		0.0683729	0.630469	0.297436		0.100498	1	0.242414
K12968	21.823	21.8802	22.3266	21.7307	22.48	21.6843	22.4041	22.1269	21.85	22.5938	22.1886	22.3538	21.6929	22.1363	22.6649	22.4425	21.7876	21.928		0.153482	1	-0.265386		0.57092	0.92077	-0.121232		0.461259	1	0.144155
K13023	24.391	24.6865	25.1488	24.895	24.7077	24.6811	24.7945	24.3778	24.5812	23.976	24.654	24.9134	24.824	24.5285	24.6918	23.6431	24.3307	25.0484		0.265704	1	0.202188		0.311012	0.803462	0.240598		0.877447	1	0.0384096
K13025	27.1795	26.7895	26.4923	26.3992	28.0243	26.8623	27.1604	27.0084	27.0296	27.3745	27.6458	27.8203	26.9088	26.976	27.3662	27.217	27.141	27.6181		0.199294	1	-0.381979		0.372483	0.836152	-0.246656		0.453947	0.998342	0.135324
K13044	25.1719	24.7895	24.8288	24.7441	25.1565	25.1833	25.2243	24.9716	25.0567	25.1135	25.0935	24.7995	25.002	25.1174	25.1015	24.7846	25.1908	25.2996		0.553871	1	-0.0641527		0.378716	0.834829	-0.103634		0.680883	1	-0.0394815
K13049	26.9203	27.976	27.611	26.965	27.7895	27.8445	27.5754	26.9428	28.0505	26.5898	27.4938	26.9088	27.6181	27.611	26.4938	27.2535	27.3494	26.9428		0.394592	1	0.257516		0.262389	0.775788	0.306271		0.866172	1	0.048755
K13051	24.0691	23.5869	20.5731	23.1079	23.5045	23.654	23.5165	22.5685	21.2066	23.2679	19.0847	21.3101	23.5165	19.64	23.6209	23.4551	24.3444	24.1253		0.17009	1	1.25687		0.969502	0.995229	-0.0344512		0.216862	1	-1.29132
K13088	25.7846	25.7771	25.4892	25.4862	25.9781	25.5285	25.5955	25.5105	25.6068	25.8788	25.5869	25.8504	25.7568	25.7619	25.8044	25.7796	25.7492	25.5404		0.981614	1	0.00245539		0.540293	0.916217	-0.0581074		0.431866	0.994825	-0.0605628
K13089	26.1642	25.9361	25.6568	25.8288	26.1965	26.189	26.4122	26.2944	26.4008	25.2096	26.2944	25.895	25.9606	25.9738	26.1035	26.1604	26.2114	26.3745		0.683037	1	-0.0891708		0.252578	0.767285	-0.135475		0.822882	1	-0.0463044
K13090	27.7325	27.7895	28.2714	27.4785	27.4154	27.4938	28.0864	28.4234	28.0453	27.8504	27.7708	27.7958	27.9316	28.1214	28.4154	28.6458	28.2308	27.4938		0.0999518	1	-0.298498		0.0600067	0.628094	-0.442942		0.469328	0.999479	-0.144445
K13091	22.4676	22.4298	21.654	21.2764	23.087	22.4751	21.7307	22.4425	22.1825	21.1946	22.9406	22.4676	22.8073	22.4626	22.4898	22.0789	22.4701	22.0393		0.84844	1	0.0719058		0.595723	0.927031	-0.159688		0.42403	0.994622	-0.231594
K13093	23.3511	23.1379	23.3376	23.6096	24.0609	23.1931	23.1565	22.2707	22.6693	23.6096	22.7935	23.4551	23.1519	22.8132	22.9795	22.5427	22.2961	22.9006		0.097912	1	0.455895		0.0053768	1	0.667685		0.403827	1	0.21179
K13095	23.6971	23.5045	23.2229	23.4923	24.1719	23.7695	22.2736	23.6757	22.2877	23.9672	24.0935	23.1991	23.5869	23.7182	23.5522	23.5165	23.7286	22.8269		0.295069	1	0.393561		0.433478	0.866839	0.154815		0.520295	1	-0.238746
K13098	27.4073	26.9428	26.9539	26.7895	27.4394	27.341	27.4234	27.4473	27.4234	26.1642	27.3662	27.3828	27.1115	27.3494	27.3662	27.3494	27.1795	27.1984		0.819739	1	-0.0555684		0.37989	0.835768	-0.11341		0.790989	1	-0.0578416
K13101	26.2856	26.1507	26.2463	25.5195	26.7771	25.9672	26.6595	26.5754	26.8385	25.6944	26.6865	25.5638	26.228	26.8741	26.5898	26.7645	26.6458	26.9539		0.541574	1	-0.178622		0.0261276	0.593297	-0.518285		0.20449	1	-0.339664
K13111	22.9513	22.3778	23.0526	21.4676	22.9637	22.8595	21.8727	22.6562	22.9043	22.9441	22.3592	22.5141	22.9298	22.4526	22.9189	22.743	22.7389	22.1765		0.817666	1	0.0703071		0.865834	0.970685	-0.0478767		0.570507	1	-0.118184
K13112	21.5165	22.6971	20.4676	18.3101	21.85	21.7553	20.3752	21.0756	20.68	22.9968	20.6886	20.9951	23.087	23.2679	20.1206	20.7796	22.2564	21.1332		0.962327	1	-0.0357784		0.43037	0.867557	-0.674665		0.350999	1	-0.638886
K13114	27.6595	28.604	27.1312	27.3828	28.8653	27.1984	27.3324	26.7771	27.1795	27.189	27.4938	29.0557	26.9869	27.5014	28.4746	28.0453	27.1507	27.3828		0.512847	1	0.302276		0.58341	0.926494	0.216569		0.834093	1	-0.085707
K13125	21.0088	20.5823	20.7796	20.0821	20.5165	20.0821	20.1825	21.265	20.2066	14	21.0493	19.8034	20.1825	14	20.7955	20.3962	20.7223	19.8965		0.352104	1	1.09079		0.304071	0.800791	1.17639		0.95686	1	0.0856056
K13126	29.5071	29.5969	29.0711	29.5052	29.4073	29.4032	29.3662	29.4629	29.1337	29.3066	29.4053	29.1532	29.5333	29.3807	29.2557	28.9088	29.4254	29.3239		0.262073	1	0.110503		0.361344	0.830525	0.110489		0.999893	0.999923	-1.43051e-05
K13129	19.8727	20.2066	14	14	21.2535	19.7971	20.9024	19.4232	19.2558	14	21.6714	16.8484	22.4726	22.2707	19.4716	20.5638	20.7223	20.4067		0.78536	1	-0.495233		0.0777086	0.623242	-2.79631		0.0951279	1	-2.30108
K13137	25.0317	24.5983	24.8044	24.5812	24.6375	24.4362	24.848	24.4984	24.3239	24.2317	24.8191	25.019	24.7695	24.2821	24.3239	24.3975	24.1332	24.3511		0.715157	1	0.0582027		0.0308093	0.594091	0.305339		0.144329	1	0.247136
K13159	28.5426	28.3494	28.3196	27.9428	28.877	28.4394	28.2935	28.2759	28.391	28.7325	28.5052	28.5165	28.2803	28.2891	28.2759	28.2847	28.217	28.3196		0.78185	1	-0.0406367		0.310504	0.804015	0.134037		0.0336294	0.958426	0.174673
K13160	28.1214	27.976	27.7195	27.5898	28.1507	28.1652	28.249	28.0296	27.9977	27.7581	28.1115	27.8324	28.1604	28.1556	27.9539	27.8385	27.9977	28.2891		0.738165	1	-0.0426226		0.373914	0.835057	-0.112099		0.501294	1	-0.0694768
K13167	22.8839	19.9229	22.8307	23.2155	24.317	24.1174	22.7935	23.5869	23.9584	23.8191	22.8876	23.48	22.6736	23.4551	23.2961	23.3645	23.2229	14		0.441645	1	-0.53968		0.483777	0.891706	1.21253		0.284765	1	1.75221
K13174	20.9672	19.6453	21.0156	14	21.0359	21.1143	19.9068	21.1581	20.7796	21.4775	20.6364	20.7955	14	19.8018	21.0691	20.6364	20.7389	20.0292		0.343415	1	-1.16262		0.877616	0.974937	0.250468		0.233384	1	1.41308
K13177	23.1063	23.0207	23.2434	23.3376	23.2051	23.5522	23.7077	23.417	23.5285	23.0207	23.4676	23.48	23.2155	23.4425	23.5045	22.9672	23.4425	23.5045		0.139408	1	-0.192724		0.400116	0.844965	-0.101912		0.492509	1	0.0908114
K13179	22.2185	21.8689	22.2764	22.0224	22.2361	21.9024	21.8839	21.6628	21.3592	21.8576	21.3266	21.3857	21.895	20.6364	22.3936	22.1581	21.7223	22.0723		0.00258521	1	0.508152		0.322212	0.809214	0.274469		0.413435	0.995823	-0.233683
K13184	22.5213	21.4726	21.6971	22.0691	21.9061	22.3403	22.5237	22.1457	21.9812	22.0426	21.9098	22.1765	21.8385	21.9243	22.4324	22.5568	22.1079	22.9225		0.497953	1	-0.128828		0.233309	0.754749	-0.295991		0.402679	1	-0.167164
K13187	29.3109	28.7833	28.9117	28.9031	29.1628	28.6931	28.9287	29.2308	29.1435	28.8858	28.8829	29.1337	28.8081	28.8682	28.5969	28.7389	29.1164	28.906		0.53371	1	-0.0733824		0.330055	0.818473	0.121741		0.0660787	0.978721	0.195124
K13189	25.2926	24.5345	24.3511	24.558	24.4488	25.2571	25.0233	24.8811	24.9672	23.7995	24.848	24.7695	24.9672	25.1565	24.5696	24.9361	25.5165	25.2961		0.921606	1	0.0255934		0.156629	0.704956	-0.333327		0.149108	1	-0.358921
K13190	29.5184	29.0164	28.203	29.2692	27.9595	29.4274	27.9316	28.019	28.4354	29.6128	28.6764	28.6389	28.3745	28.9896	27.8142	28.604	29.2216	28.6005		0.365527	1	0.346629		0.395581	0.842318	0.298264		0.88221	1	-0.048365
K13198	27.3662	27.4154	27.1795	27.0711	27.7517	27.5754	27.632	27.5463	27.4073	27.5463	27.5389	27.3494	27.4073	27.4314	27.2714	27.2803	27.4629	27.4154		0.342729	1	-0.110136		0.890911	0.9716	0.0151005		0.0429983	0.982753	0.125237
K13199	27.7389	27.8264	27.509	27.341	28.1065	27.3239	26.9203	27.3066	27.341	27.6389	27.7064	27.2714	27.5682	27.2803	27.509	27.0711	27.3153	27.0401		0.135216	1	0.276854		0.0488517	0.592883	0.343613		0.65695	1	0.0667588
K13201	25.0484	25.0148	24.3578	24.002	24.976	24.7594	24.3778	24.391	25.0105	24.317	24.9043	24.7945	24.6264	24.5812	24.4488	24.0609	24.9361	24.3712		0.782725	1	0.0605396		0.390392	0.84437	0.188961		0.473175	0.994971	0.128421
K13202	23.6971	23.9933	23.6757	23.9316	23.1688	23.5165	23.9847	23.8191	23.3645	23.9316	23.3376	23.9134	24.5754	23.1991	24.3578	24.1565	23.6757	24.3975		0.728287	1	-0.0612914		0.137996	0.700147	-0.396511		0.201212	1	-0.335219
K13210	29.2736	29.1819	29.0762	29.158	29.49	29.2376	29.1435	29.1312	29.0557	29.1652	29.5463	29.3001	29.2147	29.3001	29.2825	29.1115	29.1288	29.2557		0.894683	1	0.0125682		0.761677	0.962848	0.0206814		0.920423	1	0.00811323
K13212	24.3578	24.5638	24.3376	24.4362	24.3712	24.3031	24.5926	24.7846	24.558	23.7695	24.2096	24.3239	23.9933	24.019	24.4614	24.4984	24.2679	24.8764		0.887824	1	0.0219297		0.771206	0.963309	0.0422182		0.92121	1	0.0202885
K13213	27.0813	26.5754	26.7771	26.5285	26.9316	26.8623	26.673	26.9977	26.8974	26.6181	26.8858	26.9088	26.726	26.4536	26.5507	26.5682	26.673	26.7517		0.731037	1	-0.0374247		0.11118	0.711932	0.172161		0.0215596	1	0.209586
K13214	27.0813	26.8858	26.673	27.0084	27.604	27.4154	27.2262	27.17	27.1015	26.7129	27.2803	27.1312	27.3494	26.9539	26.8142	26.9316	27.0296	27.3578		0.963527	1	0.00762622		0.823483	0.964343	0.0385516		0.808776	1	0.0309254
K13217	25.7155	25.3844	26.1833	25.7517	26.3118	25.8927	26.0914	25.7182	25.976	25.5135	25.9428	26.002	25.7846	25.867	25.6676	25.5955	25.6838	26.0854		0.996592	1	-0.000715256		0.564364	0.918098	0.0926145		0.431992	0.994227	0.0933297
K13220	20.953	23.1534	23.5165	14	14	14	21.343	23.3376	22.9985	22.3129	21.6364	22.8385	22.8346	22.6992	23.867	23.5404	22.9189	14		0.0618674	1	-4.14063		0.203564	0.734089	-3.37285		0.636075	1	0.767783
K13221	29.7973	29.6915	29.7437	30.2535	29.6747	29.6075	29.8489	29.6663	29.6865	29.6251	29.7517	29.5071	29.6389	29.8065	29.4919	29.1288	29.4234	29.604		0.310311	1	0.113777		0.0640634	0.621319	0.279111		0.147753	1	0.165334
K13236	28.249	28.0296	27.9595	27.5609	28.1164	27.9705	27.189	28.0864	27.8623	27.7129	29.4194	28.066	27.9088	28.1263	27.3745	27.9923	28.1604	27.8799		0.818362	1	-0.0750116		0.632309	0.937839	0.07394		0.656626	1	0.148952
K13239	27.9869	28.0965	27.9705	27.9146	28.4746	28.1842	28.2625	28.4551	28.0813	28.0914	28.4512	28.203	28.1795	28.189	27.8142	28.3196	27.9316	27.8799		0.186971	1	-0.152899		0.667685	0.948024	0.0522426		0.0849662	0.995342	0.205142
K13247	27.8324	27.3153	27.0813	27.3662	27.4707	27.7581	27.7833	27.6181	27.1015	27.3239	28.0296	27.9031	27.2979	28.1115	27.6865	27.611	27.6931	27.632		0.420024	1	-0.155902		0.228592	0.748032	-0.201322		0.805693	1	-0.04542
K13249	28.4234	28.2891	28.189	28.2535	28.1263	28.3828	28.3828	28.4785	28.4823	28.2714	28.3951	28.1312	28.5352	28.4234	28.2123	27.8504	28.4032	28.5165		0.293894	1	-0.0795348		0.697046	0.955527	-0.0461769		0.785095	1	0.0333579
K13251	26.0854	26.7389	25.902	26.8385	26.2607	25.6153	24.9539	25.9912	26.1623	25.8142	26.0443	25.7441	26.0854	26.3083	25.6622	25.2821	26.065	25.1095		0.114702	1	0.455117		0.1082	0.712294	0.488038		0.903569	1	0.0329212
K13278	22.5731	22.1174	21.8073	21.1457	22.1457	14	21.9352	21.9352	22.0821	22.4898	22.0493	21.5961	21.5869	22.1206	20.7553	21.7013	21.2933	21.1143		0.328224	1	-1.38306		0.56928	0.921656	-0.797082		0.0282282	0.955294	0.585974
K13279	27.1507	26.4567	26.5754	26.965	26.8264	26.6181	26.6595	26.8142	27.0296	26.8741	26.5898	26.8142	26.5638	27.019	26.1214	26.6998	26.8142	26.9088		0.805848	1	-0.0315113		0.65603	0.947043	0.0775388		0.470236	0.994622	0.10905
K13280	28.1065	28.2216	27.8682	28.3239	28.2308	28.2399	28.0711	28.217	28.3869	28.341	28.1747	27.8081	28.2262	28.258	27.8019	27.5826	27.8916	28.066		0.990485	1	-0.00131893		0.152863	0.703509	0.194092		0.183644	1	0.195411
K13299	29.7755	29.3452	29.3536	29.7227	29.2054	29.5296	29.3869	29.7549	29.8974	30.1115	29.2913	29.3704	29.0813	29.9117	29.5933	29.4785	29.5969	29.4473		0.395064	1	-0.146718		0.841803	0.968839	-0.0294952		0.519317	1	0.117222
K13335	21.9601	20.5915	21.7915	22.44	14	21.6276	21.5451	21.743	22.1704	14	22.0292	21.4067	21.7471	22.4898	14	21.7013	21.8307	21.4375		0.965973	1	-0.0806001		0.944317	0.98828	-0.132633		0.978117	1	-0.0520325
K13336	24.217	24.4041	24.0772	24.3101	24.8858	24.6757	24.0526	24.8623	24.5983	23.9933	24.6153	24.7995	24.3975	24.3712	24.8191	24.6375	23.7895	24.6096		0.771197	1	-0.058574		0.962853	0.995919	-0.00911935		0.819762	1	0.0494547
K13337	23.1596	22.6992	21.8191	23.5165	23.0037	23.3645	22.3484	22.937	23.0723	21.5823	22.8633	23.4425	23.019	21.5498	22.4576	23.3645	23.2961	22.8895		0.562312	1	0.219472		0.668776	0.947657	0.16434		0.888868	1	-0.0551319
K13343	23.4923	22.4118	19.113	23.48	23.1658	23.1504	22.5189	23.3778	23.4298	22.7389	23.5045	22.4451	23.1079	23.0999	22.821	22.3484	22.5892	22.5117		0.474569	1	-0.533632		0.700938	0.955506	-0.277488		0.305687	1	0.256144
K13344	20.7715	20.4775	14	20.0426	20.6006	20.2185	14	20.3538	20.0951	14	14	14	19.6523	19.6347	21.1825	14	20.2535	14		0.0823076	1	3.27697		0.486795	0.892	1.23129		0.298111	1	-2.04568
K13347	24.4425	23.7995	24.5522	24.4614	24.417	24.8433	24.2535	24.6153	23.9847	26.0127	24.0275	24.1946	24.6811	23.8191	23.7695	23.391	24.1015	25.1055		0.7865	1	-0.0953992		0.373784	0.835616	0.274683		0.384636	1	0.370082
K13350	23.3645	23.3778	22.714	23.181	23.0207	23.2229	23.4551	23.5522	23.2679	21.4118	23.3239	23.5285	23.0409	23.3645	23.3645	23.1565	23.8288	23.7492		0.875324	1	0.0569315		0.129708	0.720812	-0.270596		0.387165	1	-0.327527
K13352	24.7594	24.5926	24.6971	24.2961	24.558	24.3031	24.5926	25.1332	24.5638	24.3578	24.6595	24.7594	24.8336	24.6865	24.9628	24.4738	24.9716	25.2133		0.305463	1	-0.14333		0.0341323	0.577584	-0.322527		0.256363	1	-0.179197
K13358	27.5165	27.3153	27.1795	28.019	27.3662	27.17	27.141	27.3066	27.4629	26.8504	27.2803	27.1015	27.3992	27.509	26.9428	26.8264	27.0084	27.0609		0.157595	1	0.237284		0.104306	0.70341	0.303319		0.646305	1	0.0660353
K13361	21.823	24.9672	24.6209	24.7543	25.4614	23.7389	23.5754	24.0935	23.6431	23.9134	24.5045	25.2891	24.1015	24.3712	24.1488	23.848	23.7182	23.3101		0.924439	1	0.0577866		0.58696	0.924673	0.311315		0.423881	0.996418	0.253528
K13370	22.3294	14	14	21.632	21.8802	22.4601	21.6843	21.6364	22.0854	22.0459	21.4825	14	21.6671	22.1488	20.9742	22.1856	22.2961	21.7715		0.617717	1	-1.10547		0.183308	0.726294	-2.45694		0.328924	1	-1.35147
K13373	25.5667	25.3031	24.848	25.5374	25.5667	21.3156	24.7182	24.0772	25.4923	22.7915	24.8044	25.5315	22.632	25.8576	24.5463	23.7695	23.6649	24.7745		0.883635	1	0.120431		0.56957	0.921293	0.482143		0.570116	1	0.361712
K13376	24.3511	24.7234	24.7695	24.8336	24.5105	24.5285	25.2535	24.9043	25.0401	24.3307	24.8385	24.9539	25.1095	24.9584	24.4105	24.3239	24.5754	24.6375		0.0983528	1	-0.267388		0.741282	0.963231	-0.0497659		0.248864	1	0.217622
K13421	25.4645	25.0935	25.3844	25.6375	25.4202	25.1015	25.6998	24.5638	24.48	25.0935	25.0732	25.4457	25.019	24.848	25.0609	25.3273	24.4551	25.7695		0.20344	1	0.290956		0.208828	0.734488	0.270293		0.939672	1	-0.0206636
K13431	23.6649	23.8288	23.848	24.4234	24.1488	23.8385	23.7286	23.2821	22.2961	23.9584	23.7286	23.6096	23.7492	23.7182	23.2821	22.2361	23.4551	23.895		0.0800969	1	0.524846		0.0628291	0.624422	0.569464		0.900568	1	0.0446177
K13443	26.067	25.8142	26.5225	26.0422	26.1565	26.2481	26.2299	25.2679	24.8433	26.0062	25.9998	25.452	26.7389	25.8717	25.8118	25.3135	25.8191	25.8385		0.0583278	1	0.508589		0.278288	0.782591	0.242839		0.377702	1	-0.26575
K13485	28.509	28.9174	29.391	28.2625	28.7958	28.6663	28.5278	28.4314	28.3828	28.258	28.7864	28.9088	28.579	28.6527	28.2935	29.6544	28.4551	28.6865		0.293996	1	0.207782		0.886494	0.973615	0.0367928		0.456685	1	-0.17099
K13502	22.0426	21.7915	14	21.5498	22.1704	14	21.2764	21.1206	18.7406	14	20.8113	14	20.7389	14	14	20.5261	21.1143	14		0.678303	1	0.934243		0.42817	0.866323	1.8625		0.66478	1	0.928257
K13504	23.9316	24.9406	24.5105	25.065	24.7945	23.9495	24.2463	24.9803	24.2535	24.0691	25.0359	24.5045	24.0854	24.2243	25.2643	24.002	24.632	23.9134		0.94936	1	0.0170135		0.553027	0.916816	0.17837		0.559236	1	0.161356
K13506	23.9933	23.867	23.7796	23.8093	23.7995	23.7695	24.0609	24.2961	23.867	23.0275	23.9225	23.48	23.7286	23.5754	24.2535	23.895	23.7182	24.2021		0.753938	1	0.0606979		0.62798	0.93938	-0.059096		0.593113	1	-0.119794
K13512	22.3101	22.6364	21.6971	22.0918	22.9707	14	22.5451	22.8288	22.8519	21.6497	22.0426	21.9707	22.7533	23.0592	21.8727	22.3619	22.0526	22.9334		0.358321	1	-1.36376		0.297903	0.798992	-1.55447		0.516963	1	-0.190705
K13513	21.823	20.7876	21.5356	14	22.2066	21.3266	22.1143	21.7715	21.6497	21.5404	22.5165	22.019	22.0918	22.1704	22.2448	20.8346	21.8538	22.2961		0.224788	1	-1.65533		0.233878	0.75183	-1.63535		0.942157	1	0.0199773
K13514	21.1332	20.714	18.9112	20.6886	19.9316	18.4815	20.8576	21.2185	21.0088	20.0156	21.0088	19.4273	19.85	14	20.2764	19.805	21.0559	20.6886		0.269993	1	-0.612748		0.56111	0.917765	0.69737		0.266083	1	1.31012
K13515	22.3484	21.4676	21.2989	22.6822	21.5545	21.8461	22.2332	21.8034	21.953	21.6843	14	21.9243	21.9134	21.8576	21.9601	22.0625	22.0789	22.1457		0.367018	1	1.26658		0.559258	0.918188	-0.136737		0.313709	1	-1.40332
K13516	22.4651	22.3538	23.0821	21.6714	22.9584	23.0983	21.8802	22.5846	22.0122	23.3239	22.0526	21.7796	21.8764	22.0951	22.7471	21.7756	21.9707	22.2564		0.337094	1	0.332678		0.101232	0.703792	0.484642		0.597405	1	0.151964
K13523	26.6998	26.9977	27.1214	26.9539	27.189	27.2625	27.1984	26.7771	26.7645	26.6998	27.0084	27.1984	26.8623	27.2714	27.2535	26.7517	27.2353	27.7453		0.453061	1	0.096303		0.388934	0.841825	-0.149248		0.180756	1	-0.245551
K13525	30.4919	30.1115	30.0217	30.196	30.2535	30.2759	30.3724	30.1483	30.0864	30.0479	30.341	30.0737	30.2077	30.2308	30.1842	29.9539	30.196	30.0349		0.605633	1	0.0467908		0.285732	0.788233	0.0904872		0.568633	1	0.0436964
K13576	25.8694	24.7286	25.5551	25.6096	25.0484	26.1507	25.5955	26.1623	25.558	25.848	25.4138	25.2096	25.4041	24.7492	24.8764	24.9584	25.5783	25.5638		0.599901	1	-0.137552		0.270661	0.779799	0.305278		0.0546929	0.958745	0.44283
K13616	27.3828	27.0401	26.7645	27.4551	26.5898	26.7389	27.4785	27.4551	27.141	26.3324	27.3828	26.9428	27.3992	27.217	26.9428	27.3662	26.8858	27.4073		0.595704	1	-0.126912		0.263311	0.777591	-0.20784		0.698643	1	-0.0809282
K13618	23.5983	23.6209	22.0292	21.0821	24.1095	22.821	20.0559	22.5731	21.7098	25.2961	21.6141	14	20.6186	19.7389	22.1047	21.0224	24.1642	20.9459		0.243134	1	2.00199		0.0948189	0.68214	1.44437		0.745042	1	-0.557626
K13624	27.3153	27.6389	27.7708	27.4473	27.632	27.4629	27.5014	27.9814	27.632	27.0401	27.3578	27.1795	27.4314	27.1984	26.965	27.0914	27.5898	27.3992		0.545723	1	0.0958211		0.0468037	0.587371	0.26534		0.335566	1	0.169519
K13700	22.2155	21.0156	21.0088	19.5713	22.5498	21.5165	22.44	22.6886	21.5545	14	21.8689	21.8034	22.4849	21.8576	20.9601	21.1825	21.5823	22.4196		0.688744	1	0.587021		0.407012	0.853637	-0.434922		0.476092	0.994895	-1.02194
K13702	22.8249	22.155	22.9882	23.1565	22.7471	23.0723	22.8969	22.9619	23.5285	22.6096	23.1472	22.8969	22.4947	22.7776	22.2877	23.0309	22.9707	23.4425		0.368068	1	-0.18283		0.965176	0.995923	-0.0100002		0.42924	0.993954	0.172829
K13703	25.3477	24.8044	24.7077	24.6595	25.2207	25.3545	24.8997	25.275	24.9847	23.8093	25.3101	25.275	25.217	25.2243	24.5165	25.2856	24.6486	25.002		0.744793	1	0.0901241		0.862971	0.970713	0.0334107		0.837465	1	-0.0567134
K13704	27.141	26.1194	26.2225	26.4314	26.8623	26.7129	26.2732	27.0914	27.0609	25.7796	27.0609	26.1833	26.7389	26.1115	25.9869	26.1194	26.5374	26.5898		0.981439	1	0.00673294		0.279562	0.782135	0.234288		0.410089	0.998044	0.227555
K13706	25.2679	25.945	25.7945	25.8019	26.1035	26.2408	25.8599	25.7129	25.9134	24.6595	25.8764	26.0732	25.705	25.8599	25.3239	25.5404	24.9977	25.9539		0.498527	1	0.17638		0.171713	0.717297	0.295468		0.651343	1	0.119089
K13720	23.3101	23.0756	22.9795	22.8595	22.8093	23.6431	23.3645	22.4349	23.2346	22.8764	22.9742	23.1063	23.1079	23.5045	21.7307	23.1976	23.2302	23.2346		0.551004	1	0.114332		0.707459	0.955416	0.111923		0.99358	0.998758	-0.0024093
K13784	28.9677	28.141	29.2308	28.003	29.461	29.1984	28.4668	29.1312	29.109	28.3196	29.1164	29.21	28.8858	28.5203	29.0531	29.189	28.3239	29.0557		0.847426	1	-0.0585327		0.988324	0.998297	-0.00429344		0.803277	1	0.0542393
K13800	25.2714	25.1719	25.0567	25.2785	25.3444	25.4892	25.2961	25.2535	25.3645	24.7182	25.4862	25.4831	25.5045	25.4831	25.7466	25.5225	25.3031	25.5898		0.989554	1	0.00175921		0.0125144	0.850167	-0.256247		0.0763201	1	-0.258006
K13811	25.2353	25.3273	25.7619	26.3745	25.0854	24.9271	25.5869	25.4645	25.8881	25.2926	25.8694	25.3376	25.48	25.705	25.6595	25.2096	25.7389	25.4105		0.626749	1	-0.121261		0.732286	0.963532	-0.082003		0.77651	1	0.039258
K13822	33.7553	35.1185	35.3956	34.5527	32.686	33.4823	34.5754	35.1828	34.8792	35.2084	33.9242	34.4272	34.9806	34.8422	35.5179	35.9219	34.9548	33.9417		0.281438	1	-0.534446		0.118962	0.713186	-0.86146		0.359409	1	-0.327014
K13825	34.8928	36.2478	36.3084	35.2011	33.8792	34.7453	35.5091	36.3584	35.9806	36.166	35.1604	35.424	36.1165	35.9548	36.6918	37.0369	36.1472	35.1604		0.223967	1	-0.553957		0.0626568	0.626235	-0.972125		0.229193	1	-0.418168
K13826	32.2478	33.5641	33.9591	32.9382	31.3982	32.0544	33.2164	33.8328	33.4702	34.0184	32.5109	33.005	33.6629	33.2193	33.8234	34.5062	33.4458	32.5179		0.185375	1	-0.648642		0.111816	0.712337	-0.835588		0.607055	1	-0.186946
K13863	24.4298	23.5522	23.6431	22.9847	23.9406	23.5638	23.9406	23.7695	24.3778	24.7441	24.0609	23.7182	24.239	23.3778	23.417	22.9352	23.6431	23.1886		0.130876	1	-0.416144		0.431769	0.867264	0.218913		0.0258982	0.967478	0.635058
K13869	21.0951	21.7348	21.9777	19.5601	21.3266	20.2066	19.1028	20.7715	19.8191	21.0691	20.5356	14	20.3752	20.4476	14	20.2066	14	14		0.154532	1	1.76713		0.0266844	0.600107	3.81193		0.278598	1	2.0448
K13882	28.0401	27.3494	27.4394	27.3324	27.6798	27.8081	28.3828	27.632	27.7517	28.003	27.9814	28.0762	27.2625	27.509	27.6595	27.5389	27.5754	27.7895		0.0443214	1	-0.363006		0.708777	0.955343	0.0523882		0.00916398	0.969867	0.415394
K13883	23.3778	21.8802	23.7286	21.1765	22.7776	23.5754	21.4626	23.1095	22.0224	24.1565	23.217	23.6096	23.1472	22.5237	23.9043	23.5869	23.7286	23.3645		0.769114	1	-0.176946		0.210032	0.733085	-0.623208		0.35254	0.997304	-0.446262
K13886	25.6096	25.3444	25.6757	24.9271	25.8881	25.8191	25.5433	25.1488	25.2607	26.8142	25.767	25.7234	25.7103	25.2714	25.7771	25.5374	25.019	24.8904		0.571534	1	-0.165574		0.418117	0.859366	0.176386		0.258118	1	0.34196
K13907	27.4314	27.5969	27.1795	27.1795	27.5463	27.4551	27.4707	27.4073	27.4938	27.1984	27.6251	27.2625	27.17	27.3992	27.2891	27.3992	27.2535	27.5898		0.908381	1	-0.0115029		0.623322	0.936756	0.0480003		0.513342	1	0.0595032
K13912	14	14	14	14	23.9225	14	14	21.3101	14	14	14	14	23.9134	14	21.895	18.9459	14	18.8392		NaN	1	0		0.235912	0.749863	-2.94518		0.130207	1	-3.38059
K13915	28.3239	28.066	29.8234	28.1263	28.6561	28.1747	29.0609	27.2625	27.7389	27.1795	29.4274	29.4727	29.189	29.1652	28.4746	27.5536	27.7581	27.0084		0.748101	1	0.171423		0.477496	0.893436	0.336919		0.778834	1	0.165497
K13937	31.7613	31.901	31.933	32.1052	31.6372	31.5618	31.5343	31.6022	31.9188	31.341	31.6629	31.7129	31.7373	32.1392	31.2077	30.8385	31.2019	31.9746		0.129921	1	0.187901		0.209933	0.733979	0.300065		0.625121	1	0.112164
K13948	21.4576	23.895	22.8839	23.0309	24.3844	22.7035	22.6671	23.3778	23.2821	21.0625	23.2679	23.1079	22.4576	23.3101	22.969	23.2821	23.0789	22.3294		0.640635	1	0.265017		0.737575	0.964149	0.154725		0.788119	1	-0.110292
K13949	21.8191	21.928	21.7307	21.5117	22.0951	22.3266	21.68	21.7307	21.4476	20.85	22.1206	21.1581	21.7307	22.002	20.9742	21.9061	21.9352	21.6051		0.0929316	1	0.404037		0.305833	0.802735	0.20965		0.438136	0.999586	-0.194386
K13984	26.6595	26.7771	26.417	26.7129	26.8623	26.239	26.6998	26.9316	26.4692	25.9869	26.5624	26.2589	26.506	26.8019	26.3992	25.6181	26.275	26.6595		0.464554	1	0.126525		0.25699	0.773667	0.234694		0.629204	1	0.108168
K13988	21.1886	21.7098	20.8576	14	21.6757	20.8576	20.7715	14	14	14	20.1825	20.654	20.2185	20.5731	14	20.8113	20.2419	14		0.175145	1	2.78019		0.364002	0.832449	1.74075		0.614826	1	-1.03944
K13989	14	22.2096	21.5638	22.1111	22.1946	21.5451	21.1395	22.6865	22.1856	21.4425	21.7471	21.8113	20.7634	21.5777	21.5309	20.9024	21.265	21.4118		0.381558	1	-1.23138		0.642767	0.94341	-0.637856		0.0471385	0.973674	0.593519
K13990	32.099	31.4184	31.2703	31.5203	31.6671	31.7965	31.7771	31.6713	31.7373	31.7088	32.1392	31.6586	31.6798	31.7573	32.2336	31.9435	32.1269	32.1604		0.302447	1	-0.153458		0.04185	0.611597	-0.354986		0.120078	1	-0.201528
K13999	26.2408	26.5754	26.9316	26.8385	26.5105	26.1253	25.3511	26.5419	25.8044	26.2785	26.0609	25.8312	26.5754	26.6181	25.8694	24.2463	25.1449	26.0084		0.0255949	1	0.559025		0.0715555	0.617486	0.793279		0.578881	1	0.234254
K14000	31.6022	31.9081	31.9677	32.2336	31.6372	31.6839	31.5203	31.325	31.5933	31.4678	31.7333	31.4871	31.5296	31.9153	31.4727	31.0349	31.3568	31.4083		0.0193166	1	0.317681		0.0304324	0.593057	0.385894		0.608326	1	0.0682128
K14004	27.2445	27.0401	27.019	27.4394	27.019	27.1214	27.4073	27.2714	27.17	26.239	27.17	27.0084	27.2535	26.9316	27.1984	26.9088	27.141	27.4785		0.586328	1	0.102886		0.966708	0.995982	-0.00473118		0.585071	1	-0.107617
K14005	27.976	27.8916	28.1652	28.0557	27.7325	27.8916	27.8623	27.8858	28.1065	28.2935	27.9031	27.8682	27.8142	27.4473	27.965	27.4473	27.9316	27.8264		0.722497	1	-0.0344909		0.0885134	0.667249	0.21346		0.0643361	0.983898	0.247951
K14006	28.9456	28.7162	28.8474	28.7581	28.7771	28.7292	28.8829	28.7064	28.7486	28.7162	28.9923	28.7389	28.7031	28.7096	28.7895	28.4154	28.9484	28.7227		0.974616	1	-0.0019172		0.330952	0.818009	0.0808172		0.352522	1	0.0827344
K14007	28.4746	28.3787	28.3494	28.5862	28.189	28.1747	28.6458	28.2535	28.3196	28.1937	28.3828	28.4314	28.4551	28.2308	28.3951	27.9869	28.362	28.5128		0.896098	1	-0.0123628		0.737826	0.963868	0.0349897		0.650748	1	0.0473525
K14008	21.5777	20.7955	20.9882	21.0821	21.2877	21.1206	21.8385	21.5356	21.3101	14	21.5961	20.8191	20.7223	21.8191	21.3045	20.3101	21.6096	21.2006		0.460597	1	0.958751		0.941566	0.986363	-0.0190741		0.457584	1	-0.977825
K14009	24.7441	25.3745	24.8528	24.5404	25.2426	24.867	25.1015	25.2891	25.1055	24.4551	24.7077	24.9933	24.7492	24.6431	24.4488	24.7441	24.976	25.0935		0.97764	1	-0.00513681		0.334765	0.821588	0.161142		0.312904	1	0.166279
K14010	24.9716	25.5898	24.632	24.6264	25.7338	24.7745	25.2058	25.7024	24.2607	25.8717	25.5783	25.239	24.976	24.4862	25.1371	23.9225	24.3778	24.7182		0.427664	1	-0.254972		0.123182	0.719436	0.45173		0.0379736	0.975118	0.706701
K14012	26.4457	26.2607	26.0443	26.3324	26.2856	26.1234	26.1507	25.8811	25.4234	26.341	26.4754	26.2262	26.2243	26.0169	26.2803	26.065	25.918	25.9539		0.341563	1	0.165713		0.0676161	0.63575	0.172271		0.969302	1	0.00655778
K14015	24.2021	24.019	23.9134	24.3101	23.7995	24.1946	24.4298	24.3239	23.3376	23.7492	24.1488	23.6971	24.2535	24.5404	23.7492	24.1253	24.2821	23.9495		0.523583	1	0.125389		0.590217	0.925566	-0.0768773		0.34892	1	-0.202267
K14016	23.5869	23.8764	23.3376	23.4676	23.1031	23.6757	23.7286	24.2607	23.6209	22.7816	23.6649	23.4425	23.5754	23.7389	23.5754	23.3645	23.4676	23.7796		0.74451	1	-0.0753018		0.566386	0.91917	-0.075689		0.998538	0.999056	-0.000387192
K14018	24.4738	24.895	25.0317	25.1449	25.0732	24.9933	25.0935	24.6649	24.895	25.002	25.2021	25.3376	24.7745	24.7796	25.341	25.2317	25.2535	24.7594		0.497169	1	-0.0971727		0.57165	0.921303	-0.0879412		0.951916	1	0.00923157
K14025	22.2849	22.6164	21.9742	20.0426	21.5731	23.0756	21.1765	22.4476	22.1976	23.7077	23.1063	20.6453	22.8054	22.1174	22.9261	21.1642	22.1946	21.0756		0.663983	1	-0.285676		0.828937	0.966427	-0.119432		0.776178	1	0.166244
K14026	26.7517	26.3528	25.9606	26.4282	25.9933	25.6375	25.8552	26.4551	26.3877	25.8093	26.3222	25.7821	25.726	26.4378	26.3342	25.5551	26.0995	26.3359		0.690028	1	0.0854403		0.640658	0.943334	0.105981		0.918977	1	0.0205406
K14027	21.3484	21.2764	21.6671	22.7056	21.2877	21.0625	21.2125	21.4923	21.4526	21.2477	21.4923	21.343	21.4067	21.6051	22.0292	21.4118	21.1269	21.0224		0.474232	1	0.184542		0.67099	0.947621	0.124257		0.706409	1	-0.0602853
K14050	21.3962	21.5356	14	21.1946	21.1143	14	21.1825	20.9672	21.5117	20.4273	21.4972	21.002	21.391	21.743	21.0493	21.1269	21.4576	20.85		0.182046	1	-2.22451		0.152661	0.705886	-2.39618		0.434411	0.997079	-0.171665
K14085	30.1724	29.4995	29.5033	29.94	30.0217	30.5481	30.1724	30.0609	30.5933	29.8355	30.4532	29.9259	30.0479	29.7405	30.2193	30.1361	30.1724	30.1361		0.295488	1	-0.226017		0.492139	0.891103	-0.127894		0.501176	1	0.0981232
K14137	21.5451	21.654	21.2243	21.6096	21.3805	22.1332	21.8802	22.3511	22.2125	21.1015	21.953	21.4526	21.7471	22.1395	21.4425	22.1238	21.7594	22.1269		0.332997	1	-0.234028		0.113481	0.711868	-0.298734		0.77957	1	-0.0647068
K14157	27.9031	26.9869	27.0401	27.5826	27.6663	27.5463	27.217	27.4785	27.5014	27.6181	27.4154	27.4551	27.2445	27.3324	26.7129	27.2077	27.2714	27.1984		0.967337	1	0.00663217		0.12421	0.720754	0.29299		0.0227186	1	0.286358
K14165	14	21.0224	14	14	14	21.8876	21.2877	17.6453	14	14	18.7439	20.85	14	20.1332	21.6096	21.8913	21.9134	20.5069		0.549057	1	-1.26946		0.109295	0.712955	-3.52407		0.239206	1	-2.25462
K14286	25.7389	25.1871	25.1135	24.0105	25.5105	25.1253	25.1253	25.5754	24.8528	25.3877	25.2785	25.0772	25.4457	24.0105	25.3975	24.8997	26.3066	25.3578		0.707794	1	-0.101874		0.762186	0.962212	-0.122005		0.951824	1	-0.0201311
K14289	22.3266	20.9316	21.5685	21.1642	22.2477	21.5545	21.7553	22.1673	22.1363	22.0625	22.2066	21.9243	21.6929	21.3101	21.3857	21.4576	21.6929	21.4972		0.118588	1	-0.409873		0.608413	0.935123	0.126132		0.000222529	0.388	0.536004
K14290	23.9043	23.1765	23.654	23.8191	24.2679	23.848	24.2096	23.9584	24.0526	22.8346	24.0105	23.7895	23.5522	23.9672	23.9043	23.1795	24.0359	24.3778		0.903992	1	-0.030906		0.80154	0.96538	-0.0578486		0.920892	1	-0.0269426
K14293	27.0914	26.976	27.0401	27.0401	27.6865	27.17	27.019	26.7895	26.8019	27.1795	27.1795	27.2077	27.0609	26.8741	27.2262	27.019	26.8858	27.217		0.324473	1	0.137803		0.355697	0.821926	0.120188		0.864602	1	-0.017615
K14298	22.4041	21.8307	22.4375	22.019	21.3321	22.5069	22.0393	22.4726	22.3321	21.6096	22.6431	21.9951	22.391	22.3778	22.5285	22.3805	22.7077	20.3321		0.705936	1	-0.0935742		0.940298	0.986425	-0.0312163		0.876896	1	0.0623579
K14299	21.5685	21.0292	20.654	19.8667	22.1301	21.7995	20.5356	21.4825	21.0951	21.2877	21.2821	14	21.2989	21.343	14	21.391	20.9882	21.1332		0.347071	1	1.22749		0.380965	0.834828	1.14893		0.964043	1	-0.0785551
K14300	20.5165	20.3962	20.3962	20.4576	20.4067	21.0821	14	20.9024	20.4775	14	14	19.575	20.2066	20.0951	14	20.9024	19.163	14		0.0393026	1	3.38342		0.0871634	0.666075	2.48139		0.650349	1	-0.902024
K14304	20.5823	20.5638	20.8876	14	21.3101	20.85	21.0359	20.7223	20.2185	14	21.0359	20.2535	20.5165	20.6276	20.8727	14	20.6714	21.4726		0.924959	1	0.154621		0.997355	1	0.00550938		0.927689	1	-0.149112
K14309	23.0509	23.848	22.4501	23.0918	23.6757	23.3645	23.019	23.6096	23.8385	22.7796	24.019	23.3101	24.3376	25.228	23.2521	23.2961	23.4041	23.3645		0.53417	1	-0.182439		0.173311	0.71695	-0.566865		0.338098	1	-0.384426
K14314	25.1214	24.239	23.5983	23.6096	25.2207	24.8093	24.2317	24.9406	24.9406	23.3239	25.0691	24.0772	24.4676	24.6486	24.019	24.4738	24.7024	24.4614		0.995115	1	0.00255362		0.927783	0.98346	-0.0290823		0.916644	1	-0.0316359
K14319	23.1581	22.3457	21.5165	23.6649	22.6253	23.3101	23.6209	23.0292	23.0376	21.7223	23.5165	22.9619	22.9423	23.391	23.3239	23.8576	23.4551	21.8461		0.626115	1	-0.211293		0.410295	0.85569	-0.365903		0.704583	1	-0.15461
K14324	24.9361	24.8997	24.6918	23.9933	25.2426	24.654	24.6703	24.3578	24.7182	24.895	24.9584	25.1095	24.6649	24.4923	24.7441	24.604	24.5105	24.558		0.815196	1	-0.0486161		0.443009	0.872988	0.140625		0.129594	1	0.189241
K14325	24.2535	23.7286	23.9225	24.002	24.3444	23.9406	24.6595	24.4984	26.6458	23.5404	24.4923	24.3645	24.0935	24.0691	24.1488	24.275	23.848	24.4105		0.152613	1	-0.668235		0.391653	0.845462	-0.108904		0.221189	1	0.559331
K14326	25.1908	24.867	24.5105	24.6918	24.9316	24.7234	24.632	24.848	24.6264	24.1719	24.9977	24.8576	24.7745	24.6153	24.4614	24.2821	24.48	24.7645		0.41291	1	0.130251		0.0648585	0.623251	0.256231		0.396881	1	0.12598
K14358	26.976	26.7129	26.7517	26.9428	26.8385	26.965	26.6865	26.6865	26.391	26.038	26.3135	26.976	26.726	26.9088	26.604	26.5754	26.1507	27.0813		0.0354632	1	0.349244		0.200514	0.732893	0.190097		0.418459	0.989569	-0.159147
K14360	26.8974	26.4723	26.204	26.1488	27.2803	27.4473	26.204	27.1214	26.8142	27.1795	26.8741	25.9539	26.9869	26.2517	26.4629	26.632	27.2891	26.604		0.871564	1	0.0504793		0.894008	0.972452	0.0372241		0.959594	1	-0.0132551
K14361	25.9562	25.275	24.8623	26.0443	25.7492	26.3342	24.9225	26.3239	26.8504	24.8904	26.2625	26.0874	25.945	25.2133	25.6998	25.4953	26.6595	26.019		0.64828	1	-0.186014		0.662956	0.94948	-0.135142		0.897758	1	0.0508718
K14381	24.558	24.9043	24.0526	24.0443	24.5812	23.9933	25.0062	24.2535	23.632	22.6431	24.2961	24.2821	24.5869	24.3975	23.3778	23.1332	23.7389	19.9156		0.374133	1	0.336772		0.13287	0.711766	1.16394		0.306693	1	0.827166
K14394	26.4598	26.0254	26.0484	26.3712	26.0588	26.3324	26.1604	26.0526	26.239	25.2426	26.4057	26.1015	26.1214	26.2643	25.989	25.4923	25.5841	26.1852		0.344473	1	0.182382		0.103175	0.703098	0.276643		0.666825	1	0.0942615
K14395	21.6409	21.1395	21.3592	22.0325	21.7223	20.7634	22.1946	21.8191	22.1673	20.3211	20.9601	22.0886	21.4476	19.7747	21.7756	22.2535	20.1946	21.4923		0.693308	1	-0.148841		0.523716	0.904805	0.286594		0.407997	0.996879	0.435435
K14397	22.1488	22.1946	21.5165	21.714	22.0886	22.4092	22.2821	22.3294	22.1426	21.5309	22.343	22.2707	22.4349	22.4947	22.0325	22.2066	22.3073	22.4972		0.475164	1	-0.137806		0.0680573	0.633897	-0.316911		0.253358	1	-0.179105
K14407	22.7955	22.3831	22.7776	22.6231	22.9742	22.6029	23.3511	22.6276	22.4898	22.2593	22.9725	23.3645	22.6714	22.7223	22.8423	22.9298	22.7614	22.5892		0.477819	1	-0.151399		0.547998	0.918039	-0.0600157		0.648208	1	0.0913836
K14410	21.8073	21.8576	21.9388	23.1642	22.5285	23.1079	23.848	22.0625	21.4972	22.2214	22.3936	21.5731	23.1673	22.1174	21.6628	23.4923	22.1642	21.0156		0.761415	1	0.134742		0.78008	0.965694	0.13078		0.993994	0.998774	-0.00396283
K14415	24.1253	23.8385	23.1095	22.7816	24.0935	24.3778	23.6649	24.019	24.4923	22.9207	23.3778	23.7492	24.019	24.0443	24.0526	23.5522	24.417	24.019		0.960929	1	0.0170288		0.317728	0.806428	-0.296322		0.232354	1	-0.313351
K14433	26.1527	25.0062	25.5433	26.0813	25.0854	26.4908	25.7771	25.8974	26.2077	23.9316	26.3376	26.0874	26.3393	26.2133	25.8694	26.0422	25.4676	25.5926		0.964429	1	0.0201769		0.512067	0.901028	-0.194109		0.595323	1	-0.214286
K14454	30.6022	28.8858	28.5389	29.3109	29.7786	29.0686	30.4134	28.8741	29.1628	29.7613	29.3971	29.3066	29.6881	28.9923	29.0479	29.0375	30.4727	29.6595		0.750512	1	-0.121709		0.762371	0.961286	-0.118819		0.993043	0.998713	0.00289027
K14455	30.2193	29.4294	29.9259	29.8623	30.1842	30.4234	30.2308	30.4727	30.1483	30.1239	29.8667	29.9677	30.0609	29.94	29.5682	29.9814	29.8887	29.7325		0.46194	1	-0.127584		0.386532	0.837967	0.145498		0.0370648	0.979576	0.273083
K14457	25.3376	25.5725	25.9043	25.9088	26.317	26.673	26.9977	26.4953	26.53	24.0443	26.3578	26.604	26.3745	26.6865	26.0752	26.1095	26.1965	26.8142		0.655886	1	-0.219308		0.101828	0.703188	-0.423852		0.660951	1	-0.204544
K14462	30.7692	31.0544	30.9677	30.933	30.6964	31.1842	30.7533	30.6881	30.7453	30.6713	31.0673	30.8385	31.2019	30.4629	30.8534	30.933	31.3142	30.7292		0.169415	1	0.140181		0.902766	0.975616	0.0183942		0.406112	1	-0.121787
K14463	30.6713	30.4134	30.5481	30.6198	30.4919	30.5933	30.7129	30.393	30.4532	30.196	30.6022	30.4727	30.6285	30.6713	30.362	30.1604	30.4919	30.6022		0.325518	1	0.0846427		0.443808	0.872218	0.0702473		0.896232	1	-0.0143954
K14480	24.7594	22.8651	23.2066	24.417	24.5285	25.1946	24.002	23.0122	24.2961	23.0292	23.0918	25.391	24.4298	24.632	24.4362	23.3511	24.5285	24.4923		0.522261	1	0.358143		0.730226	0.964585	-0.149784		0.269719	1	-0.507927
K14538	21.5961	20.7955	21.343	20.7715	21.0493	21.714	21.5731	21.6584	21.0886	14	21.2361	20.9812	21.0156	21.1946	21.7512	21.4576	22.5213	21.502		0.384523	1	1.12199		0.212015	0.736412	-0.362192		0.25956	1	-1.48418
K14563	28.4032	27.9977	27.141	29.0531	28.066	27.6798	27.7708	27.9595	27.976	28.8945	27.9814	27.2445	27.5315	27.0296	27.632	27.7833	27.7833	27.632		0.807439	1	0.0857064		0.118751	0.714468	0.491508		0.129815	1	0.405802
K14564	28.3023	27.7645	27.5609	28.0453	28.0505	28.1312	28.3196	27.9484	27.9031	28.003	28.019	27.8974	27.6663	27.4073	28.0084	28.0711	28.066	28.203		0.762819	1	-0.0392984		0.671218	0.946653	0.0720981		0.442208	1	0.111396
K14565	25.5014	25.2426	24.217	25.558	25.3307	25.0062	25.1095	25.3376	25.341	24.5105	25.5492	24.7338	24.976	24.7182	25.1174	25.2821	25.3444	24.5225		0.863557	1	0.0457551		0.54949	0.917663	0.149252		0.632079	1	0.103497
K14570	27.5315	27.6663	27.4785	28.003	27.5536	27.391	27.7645	27.6251	27.6181	27.8203	27.6181	27.611	27.7389	27.9484	27.3066	26.8264	27.391	27.7389		0.46761	1	-0.0721893		0.561742	0.917415	0.112276		0.301497	1	0.184465
K14574	20.6276	21.3211	21.3156	21.4324	21.2361	21.4375	14	21.7471	21.5545	20.8423	21.2302	19.0638	21.0821	21.8727	21.2125	20.5823	20.895	21.1704		0.250227	1	1.48871		0.6753	0.94942	0.092528		0.281262	1	-1.39618
K14648	20.6096	22.0292	20.8423	20.4972	21.3805	14	19.8066	21.1269	14	14	22.3017	21.6051	22.2506	14	20.7389	20.9243	14	14		0.592624	1	1.0864		0.297446	0.800965	2.24081		0.621481	1	1.15441
K14686	25.867	24.9584	24.9803	24.6757	24.824	25.217	25.5492	25.1527	26.3049	25.1015	25.2785	24.8717	24.6431	25.5255	24.632	23.8576	25.0772	24.824		0.307615	1	-0.289355		0.276778	0.784104	0.32717		0.0719403	0.994333	0.616525
K14736	32.3436	33.1099	33.4943	32.7888	32.715	32.4384	32.7573	32.196	32.4159	32.1208	32.5179	32.8955	32.8347	32.8252	32.6242	31.8271	32.3854	31.9574		0.154765	1	0.331075		0.134707	0.709104	0.405986		0.736722	1	0.0749108
K14739	27.3828	27.5536	29.3869	27.019	29.0762	29.0609	29.4727	28.6527	28.203	28.0296	29.7533	27.0711	31.3776	28.0453	28.0243	28.7129	27.0711	28.976		0.63806	1	-0.283836		0.54958	0.917082	-0.454643		0.817943	1	-0.170807
K14753	31.2365	30.995	31.015	31.1361	30.9539	31.1052	31.1724	31.08	30.94	31.0414	31.099	30.8309	31.0283	31.0673	30.9539	30.5933	31.1604	31.2019		0.498588	1	0.0463514		0.479547	0.893399	0.0727876		0.801532	1	0.0264362
K14775	23.4425	23.1596	20.895	22.7182	22.9654	22.9261	22.976	23.3101	23.1143	23.5045	23.1765	22.928	22.7895	22.654	23.2434	23.3778	23.0002	21.9916		0.233831	1	-0.483707		0.716265	0.958346	-0.158282		0.171657	1	0.325425
K14776	23.4041	23.0409	22.0559	23.6865	23.4041	23.7182	23.7077	23.3101	23.5404	22.6096	24.0275	23.3511	23.9225	23.2405	23.0625	24.0359	23.3239	23.0409		0.5332	1	-0.206135		0.493775	0.891481	-0.21944		0.960721	1	-0.013305
K14778	22.7203	23.5983	22.6865	22.8249	23.7594	23.4425	23.1688	23.7492	22.895	23.7492	22.4825	22.6276	22.6584	21.2535	23.2679	22.7203	23.654	23.48		0.844333	1	0.0599337		0.432818	0.868682	0.332974		0.531076	1	0.27304
K14797	21.3645	21.5915	21.2593	20.1079	21.7512	21.0359	19.9882	20.9024	20.3101	21.3101	20.3321	21.2535	20.714	20.2535	21.4476	21.1457	20.9459	20.9812		0.156088	1	0.50233		0.373368	0.835527	0.270406		0.424921	0.994768	-0.231923
K14799	20.7553	19.4149	20.4972	18.3408	20.7553	20.68	18.5805	20.6276	20.4676	14	20.2419	18.9431	20.2419	20.2419	20.6971	19.8408	20.2877	18.786		0.276832	1	1.26382		0.907378	0.97807	0.0580374		0.280377	1	-1.20579
K14813	29.1819	29.0243	29.0401	29.0965	29.393	29.104	29.2467	29.0557	29.0914	29.0762	29.2759	28.9595	29.0686	28.9896	29.0111	28.7895	28.9287	29.0762		0.769018	1	0.0223986		0.0438267	0.617742	0.162685		0.0588824	0.941321	0.140286
K14815	21.68	21.5356	21.4067	19.5676	21.6497	21.2477	20.7471	21.3101	20.7471	22.4626	20.9951	21.4273	20.9316	20.5069	21.6671	21.5117	21.5451	20.4676		0.816519	1	-0.100349		0.851513	0.972563	0.0762119		0.618396	1	0.176561
K14816	21.2006	20.7056	21.4576	22.8327	21.7182	21.2125	20.6714	14	20.5261	14	21.1079	20.6276	21.1015	20.7307	21.0691	20.1457	20.7389	21.2125		0.0633407	1	3.03236		0.0678293	0.635067	0.688134		0.132362	1	-2.34423
K14823	21.9566	21.6757	20.8191	14	21.3857	21.823	20.8423	14	14	22.1581	14	14	14	22.2096	21.8651	14	14	21.0088		0.0928342	1	3.77663		0.283202	0.784635	2.42944		NaN	1	0
K14825	22.0122	21.9566	22.3129	21.3156	22.0789	22.3348	14	21.6497	21.8073	14	21.632	22.2185	21.8913	21.2477	22.2066	21.0756	21.5823	21.8651		0.124303	1	2.78392		0.152787	0.704917	0.357048		0.174796	1	-2.42688
K14835	23.2155	22.8014	22.1488	23.1901	22.9441	22.6518	23.2199	23.1047	22.8034	21.3484	22.9079	22.6186	22.6649	22.2989	22.8073	22.4375	23.0224	23.1961		0.633537	1	0.158133		0.691241	0.953867	0.0874345		0.824671	1	-0.0706987
K14844	14	14	14	14	21.1332	14	14	14	14	14	14	14	17.7987	14	18.7373	18.7207	17.3056	15.1317		NaN	1	0		0.247403	0.759479	-1.76012		0.00419292	0.8105	-2.94899
K14848	21.3266	20.7223	14	15.977	19.9258	21.7512	20.1946	21.2361	21.7098	14	20.6886	17.7923	21.265	20.5915	21.1079	20.5069	21.68	19.9742		0.859954	1	-0.31973		0.181847	0.726886	-1.90375		0.222671	1	-1.58402
K14857	21.1395	20.9812	21.0625	20.7715	14	20.9024	14	21.0821	20.7876	14	21.4526	14	14	20.4775	20.9951	14	21.0821	19.3211		0.279136	1	2.2558		0.427679	0.86701	1.49687		0.72676	1	-0.758928
K14863	22.4651	21.6006	21.1946	22.2933	21.7471	21.417	22.3457	22.7796	22.6518	21.3805	23.1795	22.5731	22.2821	22.7471	22.6119	21.7715	22.7756	22.9243		0.0543271	1	-0.698732		0.0208849	0.671077	-0.732452		0.913519	1	-0.0337203
K14943	25.1642	25.4831	25.0854	24.5754	25.6375	25.6153	24.8093	25.0275	24.7492	25.2317	25.2643	25.5754	25.0567	24.918	25.3477	25.1757	25.1332	24.7077		0.487548	1	0.150589		0.30676	0.799068	0.203653		0.740494	1	0.0530637
K14945	24.7182	25.065	24.3778	23.8576	25.1015	24.1174	24.0105	23.9672	23.5638	24.1719	24.0609	24.48	24.019	24.0443	24.4298	24.3101	23.7492	24.1719		0.0657248	1	0.497195		0.0980763	0.694692	0.418864		0.627025	1	-0.078331
K14965	14	20.5451	14	14	20.3645	14	18.7955	14	19.8253	14	19.3731	14	20.1457	20.1332	18.4004	19.586	19.8469	14		NaN	1	0		0.160901	0.704107	-2.53376		0.220319	1	-2.01972
K14966	26.3662	26.1965	26.5754	25.8927	26.6865	26.2909	26.4831	26.2874	26.2696	27.17	26.6458	26.8741	26.4473	26.189	26.3187	26.2188	26.3118	26.3307		0.150492	1	-0.286964		0.79736	0.964447	0.0319742		0.0573241	0.966189	0.318938
K15028	26.7517	26.6181	26.6181	26.8741	26.7129	26.8264	26.9977	27.0401	26.7517	26.228	26.8741	26.1469	26.53	26.7517	26.673	26.5507	26.8264	26.7645		0.721749	1	0.0604696		0.455743	0.877478	0.0508293		0.955047	1	-0.00964038
K15029	28.0453	27.9428	27.632	27.7708	28.1556	28.019	28.0557	27.965	27.7581	27.632	28.1984	27.7645	27.8385	28.0711	27.9316	27.7645	27.9088	27.8682		0.791011	1	0.0319783		0.740316	0.962616	0.0304721		0.987893	1	-0.00150617
K15030	26.065	25.7077	25.4105	25.5315	26.0526	26.1115	25.797	25.6971	25.7821	25.1293	25.8457	25.2679	25.6998	25.7645	25.7466	25.2317	26.1565	26.0062		0.22815	1	0.226629		0.804366	0.964158	0.0455681		0.338426	1	-0.18106
K15040	29.6948	29.0243	29.1984	29.7129	29.4707	29.6198	29.8339	29.9117	29.6915	29.4453	29.7676	29.4746	29.5184	29.766	29.4174	29.7178	29.8726	30.0217		0.12478	1	-0.233947		0.101748	0.70517	-0.265507		0.797611	1	-0.0315596
K15075	26.1469	24.3844	24.8385	25.8599	26.2926	25.1946	26.0793	21.6051	25.4769	24.7846	25.2714	26.558	25.2021	25.6918	25.9203	25.2607	26.3545	25.8288		0.545273	1	0.490267		0.490979	0.891315	-0.256866		0.335946	1	-0.747133
K15100	29.8901	29.5222	29.6407	29.5052	30.1483	29.7581	29.9259	29.8755	29.9539	29.9677	29.5222	30.2077	29.708	29.8504	29.4394	29.4113	29.8474	29.9814		0.250729	1	-0.164737		0.79087	0.962017	0.0377611		0.155183	1	0.202498
K15102	28.4938	28.0864	28.2847	29.0531	28.459	28.7613	28.8653	28.579	28.4073	28.579	28.2759	28.5389	28.6146	28.4976	28.3452	28.49	28.4785	28.8653		0.914448	1	-0.0178378		0.875056	0.974284	-0.0254571		0.9454	1	-0.00761922
K15103	28.0084	25.867	27.019	26.7645	27.7771	27.5826	27.9428	28.3239	27.7129	27.6389	27.141	27.726	27.3578	27.0914	26.189	26.6865	27.8799	27.8385		0.139115	1	-0.577827		0.992451	1	-0.00408332		0.0967432	1	0.573744
K15104	23.4298	23.4676	22.0658	20.8034	24.5522	23.7182	22.6736	24.1488	23.1642	24.4862	23.2096	20.9812	23.4041	23.2521	23.1916	22.7614	23.5045	23.1565		0.891578	1	-0.104425		0.720529	0.958748	-0.205525		0.849062	1	-0.1011
K15107	25.2571	23.632	25.2133	25.7208	25.6181	25.5869	26.3712	25.3778	24.9672	26.1661	24.8764	25.9383	25.1871	25.1565	25.1908	25.3612	24.9672	25.7363		0.303923	1	-0.444827		0.783054	0.966011	-0.0951716		0.239534	1	0.349655
K15109	27.3578	26.7645	26.8623	27.17	27.17	27.3578	27.1507	27.2353	26.8741	27.4862	27.189	26.8741	27.189	27.0401	26.9316	27.2262	27.1115	27.1214		0.882385	1	-0.0211649		0.926593	0.98319	0.0104504		0.768921	1	0.0316153
K15110	22.6907	22.0054	24.2535	24.217	22.6562	22.2961	24.0443	23.417	23.4676	23.2492	22.969	23.2405	22.4874	22.9601	22.7013	22.7035	23.654	22.0821		0.393881	1	-0.378085		0.584934	0.925568	0.255077		0.0353366	0.974667	0.633162
K15172	21.5261	21.0691	21.0426	19.68	22.0459	21.823	20.8113	21.1642	21.6929	21.3538	21.2361	21.1581	21.0625	21.4526	20.8034	21.6971	21.2006	14		0.918379	1	-0.038262		0.378861	0.834261	1.16175		0.348299	1	1.20001
K15212	27.6931	26.604	26.8504	27.141	27.5898	26.7389	27.0711	26.9428	27.0401	26.8264	27.5165	27.4551	26.965	26.8741	26.6865	26.9316	26.5345	26.7517		0.861098	1	-0.0391305		0.144407	0.702155	0.312329		0.0243715	0.996857	0.351459
K15216	21.5404	22.0459	21.4425	21.9423	21.1642	20.953	21.3156	21.3857	21.7512	14	21.9672	20.6364	21.0088	20.8423	21.5498	21.3045	21.5592	22.3017		0.313433	1	1.33871		0.75662	0.9614	0.0870199		0.346389	1	-1.25169
K15261	14	22.0224	14	23.0559	21.9316	21.0224	14	21.0493	21.6276	14	21.4775	22.2066	21.1206	21.2185	22.1704	22.0658	21.1395	22.7182		0.907826	1	0.278562		0.195613	0.731642	-2.40009		0.13147	1	-2.67865
K15262	24.019	23.6096	23.4425	23.2477	24.1332	23.895	23.7182	24.0609	24.1871	23.7077	24.1095	23.4425	23.7995	23.5522	23.6096	23.9495	23.7389	24.0526		0.44755	1	-0.146435		0.722732	0.959755	-0.0591828		0.555026	1	0.0872526
K15281	22.5938	22.8708	19.4933	21.9916	22.4601	21.714	22.9812	19.7939	21.632	21.714	20.6628	19.9459	20.9951	22.8152	21.4825	22.6606	21.3484	22.9951		0.324545	1	0.732297		0.756984	0.960706	-0.195537		0.159906	1	-0.927834
K15296	24.9716	23.9847	24.4425	24.7995	24.6971	24.5285	24.604	24.632	24.654	24.2607	24.7024	24.9134	24.8764	25.0894	24.1795	24.7543	24.7895	24.9271		0.735955	1	-0.0571136		0.319143	0.807412	-0.19873		0.37913	1	-0.141616
K15301	26.4122	25.8044	25.2243	25.8118	26.1115	26.3695	26.3014	25.9562	25.9606	24.5812	26.0212	26.0084	26.1852	26.3273	25.8623	25.9383	26.0732	26.1871		0.635877	1	0.150806		0.487771	0.891602	-0.139947		0.289705	1	-0.290753
K15303	28.3992	28.341	28.1361	28.217	28.5315	28.579	28.579	28.3282	28.2979	28.6285	28.611	28.5609	28.4551	27.6663	28.0762	28.2714	28.17	28.2847		0.180671	1	-0.133642		0.134618	0.710553	0.213334		0.0202074	1	0.346976
K15305	22.6518	22.4425	22.9707	23.2679	22.8073	23.4425	22.9619	23.087	22.7876	23.1238	22.4676	22.8595	22.9882	22.4476	22.4651	22.7077	23.0342	23.8764		0.792475	1	0.0492519		0.968939	0.995477	0.0106036		0.874098	1	-0.0386483
K15306	26.726	26.673	26.7895	27.1507	27.3992	27.1795	26.7389	26.8974	26.965	26.8623	27.0711	26.521	26.8019	26.604	26.726	26.6998	26.3359	26.8142		0.342604	1	0.143708		0.0452598	0.605832	0.322707		0.124934	1	0.178999
K15335	22.1581	21.6671	21.3321	21.4775	21.8876	21.9985	22.0625	22.0983	22.2961	14	22.2006	21.4874	21.8461	21.8385	21.2302	22.0054	22.5285	22.0459		0.449231	1	1.06267		0.467361	0.885589	-0.162282		0.386914	1	-1.22496
K15365	23.7796	23.5869	23.2821	22.3156	24.2463	24.019	23.632	22.8876	23.654	24.5225	24.275	23.7389	24.002	23.417	23.848	23.1688	23.5165	23.1504		0.513737	1	-0.246771		0.947737	0.988972	0.0211264		0.350258	1	0.267898
K15377	22.3457	22.5983	22.6096	22.2564	22.7182	22.4651	22.3403	20.5165	21.8727	22.8365	22.1206	22.3725	22.1673	22.3962	22.6409	22.6006	14	22.8346		0.173404	1	0.489034		0.351963	0.822559	1.39229		0.550275	1	0.903258
K15410	27.9088	27.8385	27.3239	27.9372	27.5389	27.976	27.9539	27.6251	27.5898	27.4629	27.8504	27.6181	27.8974	27.9146	27.8142	27.5389	27.7453	28.0813		0.600987	1	0.0705045		0.563446	0.917997	-0.0780735		0.18887	1	-0.148578
K15412	25.9672	26.8142	26.7771	26.9203	26.4138	26.6595	26.0732	26.4676	26.1253	26.8385	26.4692	26.673	26.9316	26.5754	26.4769	24.3239	25.604	26.0041		0.442191	1	0.150864		0.168886	0.714547	0.606013		0.283567	1	0.45515
K15414	26.2372	25.7077	25.9716	26.7517	25.902	26.3101	26.2838	26.6181	26.6595	25.867	26.2996	25.7645	25.9562	25.9406	25.5165	26.2891	26.065	26.4186		0.643655	1	-0.102049		0.57263	0.92013	0.115714		0.299027	1	0.217764
K15420	22.8858	22.1946	14	22.6929	22.9933	22.5568	19.9243	23.4041	23.0935	14	21.1886	22.68	22.9566	22.6119	20.8576	22.7056	20.4972	21.7594		0.809903	1	0.505491		0.663015	0.948971	-0.677462		0.45036	1	-1.18295
K15423	21.5685	21.6886	21.1886	20.953	20.7796	22.6992	21.0691	22.7553	22.3266	14	21.9916	21.2185	14	14	21.7056	19.0925	21.9243	21.9134		0.516632	1	0.919401		0.120797	0.709704	2.70695		0.406706	1	1.78755
K15433	24.0443	23.6096	23.4923	23.8858	24.0359	24.1174	23.7995	23.9043	24.0359	23.4298	23.9316	23.6096	23.9225	23.9584	23.8191	23.4041	23.6865	24.141		0.583673	1	0.0791066		0.78023	0.965403	0.0422964		0.79647	1	-0.0368102
K15436	24.019	24.0772	23.1015	23.2821	24.019	23.8576	23.8191	24.7796	21.7056	24.0359	21.4626	22.1916	21.5961	21.654	23.7796	23.5754	21.7389	23.9043		0.247313	1	0.727012		0.0693773	0.623403	1.01803		0.700593	1	0.291017
K15437	24.3778	25.0062	24.7389	24.848	24.7945	24.6486	24.6486	24.3778	24.5404	24.5404	24.9933	25.2058	24.6918	25.1719	24.3031	24.48	24.0275	24.5812		0.910119	1	0.0179663		0.308398	0.802022	0.193105		0.409856	0.999636	0.175139
K15438	24.7077	24.7286	24.3778	24.5105	24.5983	24.019	24.6757	24.1642	24.1795	23.48	24.3376	24.4738	24.317	24.6096	24.4738	24.239	23.9933	24.6595		0.202037	1	0.271849		0.483384	0.891806	0.108274		0.423211	0.995945	-0.163575
K15439	24.239	23.976	24.1332	23.8093	24.141	24.2821	24.0772	23.8191	24.019	22.5869	24.6757	24.2463	24.2096	24.3645	24.3376	23.9406	23.867	24.275		0.531551	1	0.192713		0.552767	0.917816	-0.0689405		0.405297	1	-0.261653
K15448	24.4298	21.9812	22.6186	22.5237	23.0409	22.9584	22.5261	14	23.3239	21.5117	14	23.1395	23.6209	14	23.0409	23.3511	22.5356	22.9298		0.119909	1	3.17525		0.408682	0.85473	1.34573		0.460979	1	-1.82952
K15485	23.6865	23.2214	23.3101	23.5045	23.7389	23.4298	23.9406	23.6757	23.6649	22.7856	23.4041	23.848	23.1673	22.3831	23.3645	23.391	23.632	23.8576		0.715528	1	-0.0712894		0.433215	0.867951	0.182605		0.367177	1	0.253894
K15498	23.8288	24.6865	24.5696	25.4645	24.0854	24.5285	24.2021	24.5926	24.4041	23.6649	24.0854	24.5105	23.9134	24.1488	24.6209	23.9672	24.2607	24.1946		0.315813	1	0.28395		0.203619	0.732979	0.342953		0.74024	1	0.0590026
K15516	22.5869	22.3725	22.4626	21.8913	22.8327	22.5638	22.5846	22.7533	22.3457	22.3129	21.7389	22.6929	22.5333	22.1916	21.5685	21.8876	22.3376	22.6779		0.818291	1	0.0469478		0.262057	0.778095	0.252254		0.38719	0.99939	0.205306
K15537	22.6518	18.528	21.5823	20.7634	22.1332	21.502	21.7471	20.4067	21.7348	14	21.9423	21.5777	21.6276	21.002	21.8876	21.0821	21.7955	22.2535		0.508702	1	0.958701		0.522155	0.905847	-0.414565		0.309381	1	-1.37327
K15559	24.0275	23.895	23.6209	23.7895	24.1015	23.9225	24.275	24.1332	24.0443	23.3376	23.8385	23.5983	23.6971	23.5404	23.391	23.8576	23.9933	24.1332		0.894904	1	0.0216961		0.376185	0.833311	0.124062		0.589742	1	0.102366
K15620	21.0426	23.087	21.8269	22.8839	22.1269	22.4196	23.0376	23.0756	23.1627	22.4996	22.3045	22.6186	20.2535	22.7389	20.895	22.8034	23.0258	22.5475		0.132731	1	-0.551965		0.747432	0.964147	0.18712		0.168441	1	0.739085
K15626	24.6971	25.1757	25.317	24.7441	25.1833	24.9584	24.867	23.5638	24.558	25.0233	25.3844	23.7182	24.0359	23.848	25.1174	24.1332	25.019	24.8336		0.149866	1	0.493464		0.0655909	0.61801	0.51471		0.955925	1	0.0212453
K15637	21.7512	21.5638	21.9061	22.4118	22.4144	22.2679	22.0918	22.2535	21.9134	22.0983	22.3778	22.5708	21.2764	22.1332	22.3752	22.3403	21.8113	22.632		0.371017	1	-0.165066		0.868044	0.970443	-0.0421772		0.588909	1	0.122889
K15688	24.8093	24.918	23.6757	25.2096	23.976	23.9672	24.9134	23.48	23.6209	23.5869	24.9043	23.9672	24.2679	23.417	24.2463	24.5463	24.019	22.9352		0.374207	1	0.347177		0.175714	0.713701	0.520689		0.646961	1	0.173512
K15708	14	22.4501	22.1269	22.8269	14	21.7553	21.8073	21.2125	21.6141	14	14	20.265	20.9098	21.4221	14	21.1079	19.9742	21.9601		0.767088	1	0.710034		0.865865	0.970182	-0.369156		0.593381	1	-1.07919
K15719	22.9742	23.9043	22.6584	22.7836	23.5983	23.4923	23.5869	23.7796	23.9134	14	23.8764	22.8802	23.9225	23.5165	23.1581	23.7077	23.2679	22.8461		0.46598	1	1.22909		0.531474	0.912313	-0.167957		0.407747	0.999559	-1.39705
K15730	25.7745	25.4202	25.8881	26.1546	26.1371	25.767	25.9738	25.4266	25.5105	26.2944	25.8528	26.3975	25.8927	25.8904	25.2207	25.6209	25.5725	26.1738		0.795453	1	-0.0523494		0.479933	0.893324	0.128426		0.410908	0.995786	0.180776
K15731	22.6209	24.7645	20.5823	24.3975	24.1332	22.3752	22.867	23.2535	22.9707	23.2961	22.7816	23.8191	22.391	22.0886	23.4041	22.9061	22.4118	22.4996		0.977732	1	-0.019076		0.451972	0.877053	0.52873		0.0501156	0.968261	0.547806
K15734	28.7421	28.6764	28.5573	29.0003	28.8799	29.0788	29.1189	28.7162	28.8945	28.7895	29.3239	28.9567	28.6798	29.4492	28.965	28.5826	28.5352	29.7988		0.265958	1	-0.144143		0.446057	0.873452	-0.179296		0.881459	1	-0.0351534
K15759	20.343	20.4576	20.7876	14	19.8377	20.1946	14	19.7471	19.6311	21.265	20.0691	20.1457	14	19.8891	19.734	19.1655	19.6222	19.0319		0.934028	1	0.127077		0.631597	0.937471	0.69631		0.693543	1	0.569234
K15789	22.6475	21.1079	22.417	21.7955	22.7265	23.1269	23.4041	22.7533	22.2679	23.9672	21.0821	23.2535	22.7161	23.2679	20.7955	21.8764	22.7348	22.9441		0.365758	1	-0.484454		0.860772	0.972497	-0.0855859		0.489631	1	0.398869
K15791	28.4512	27.5463	27.9372	28.1164	28.4862	27.9595	28.0711	28.0711	28.1015	28.3367	27.6931	28.066	27.8081	28.1361	27.5315	27.9869	27.9428	27.8682		0.878478	1	0.0261993		0.248827	0.761276	0.203865		0.164495	1	0.177666
[truncated: 289 more rows]
