# Supplementary material for: On the Compatibility of Fish Meal Replacements in Aquafeeds for Rainbow Trout. A Combined Metabolomic, Proteomic and Histological Study
Source: Front Physiol. 2022 Jun 29;13:920289. doi: 10.3389/fphys.2022.920289 (PMC9276982; doi:10.3389/fphys.2022.920289)
Supplement: Supplementary file 3 [file Table3.XLSX]

## Sheet: Supplementary Material 4
Supplementary Material 4. KEGG orthology identification and quantification data.
KEGG orthology number	KEGG orthology name	Area
		All samples	C group	I group	P group	C_1	C_2	C_3	C_4	C_5	C_6	I_1	I_2	I_3	I_4	I_5	I_6	P_1	P_2	P_3	P_4	P_5	P_6
K00002	alcohol dehydrogenase (NADP+)	1.64784e+10	5.89497e+09	5.69187e+09	4.89152e+09	8.92994e+08	9.54988e+08	7.8931e+08	1.00979e+09	1.14025e+09	1.10764e+09	1.02939e+09	8.3068e+08	9.74793e+08	7.27923e+08	1.05975e+09	1.06932e+09	8.17369e+08	9.9788e+08	7.17628e+08	7.01785e+08	7.00029e+08	9.56831e+08
K00006	glycerol-3-phosphate dehydrogenase (NAD+)	4.96744e+10	1.76636e+10	1.55814e+10	1.64293e+10	2.69768e+09	2.47953e+09	2.09762e+09	2.0024e+09	4.11649e+09	4.26992e+09	2.74485e+09	2.0354e+09	2.66128e+09	2.80211e+09	2.9583e+09	2.3795e+09	2.856e+09	1.87858e+09	3.58248e+09	3.36528e+09	1.92305e+09	2.82391e+09
K00008	L-iditol 2-dehydrogenase	3.04271e+10	9.81352e+09	1.09226e+10	9.69094e+09	2.07414e+09	1.37082e+09	1.34565e+09	1.11736e+09	2.0501e+09	1.85545e+09	1.809e+09	1.56663e+09	1.81429e+09	1.71736e+09	2.07049e+09	1.94482e+09	1.64446e+09	1.75191e+09	1.25048e+09	1.48973e+09	1.65659e+09	1.89777e+09
K00011	aldehyde reductase	2.31503e+10	8.15414e+09	7.80036e+09	7.19582e+09	1.4078e+09	1.24843e+09	1.21944e+09	1.73403e+09	1.06449e+09	1.47995e+09	1.45826e+09	1.1898e+09	1.45794e+09	1.1075e+09	1.42119e+09	1.16567e+09	1.02264e+09	1.39679e+09	1.09394e+09	1.27797e+09	9.21951e+08	1.48253e+09
K00012	UDPglucose 6-dehydrogenase	4.97827e+09	1.67814e+09	1.92172e+09	1.37842e+09	3.58945e+08	2.10179e+08	1.96441e+08	1.67448e+08	3.45037e+08	4.00087e+08	3.61206e+08	3.48158e+08	3.3401e+08	2.60476e+08	2.73822e+08	3.44043e+08	2.16758e+08	2.50692e+08	1.58517e+08	1.54323e+08	1.82692e+08	4.15439e+08
K00016	L-lactate dehydrogenase	1.58061e+11	5.32092e+10	4.99941e+10	5.48579e+10	7.61944e+09	8.18685e+09	7.47798e+09	1.11487e+10	8.428e+09	1.03482e+10	8.62676e+09	7.4973e+09	7.61736e+09	7.51428e+09	1.02593e+10	8.47913e+09	7.82354e+09	8.42653e+09	9.54273e+09	1.00922e+10	8.91301e+09	1.006e+10
K00019	3-hydroxybutyrate dehydrogenase	3.89421e+10	1.16323e+10	1.53761e+10	1.19337e+10	2.30934e+09	2.1889e+09	1.54405e+09	1.98437e+09	1.71986e+09	1.88577e+09	2.61735e+09	2.50894e+09	3.20867e+09	2.71933e+09	2.22286e+09	2.09892e+09	2.0515e+09	1.95692e+09	1.41436e+09	2.26822e+09	1.93613e+09	2.30655e+09
K00020	3-hydroxyisobutyrate dehydrogenase	1.77848e+09	5.68942e+08	6.10775e+08	5.98761e+08	1.00018e+08	7.31169e+07	1.03415e+08	1.05285e+08	9.1876e+07	9.52306e+07	1.23669e+08	1.06677e+08	1.19022e+08	5.35168e+07	9.98507e+07	1.08039e+08	9.52673e+07	1.08342e+08	9.47322e+07	1.14099e+08	5.59087e+07	1.30413e+08
K00022	3-hydroxyacyl-CoA dehydrogenase	2.02737e+10	6.603e+09	6.86171e+09	6.80905e+09	1.21545e+09	8.99125e+08	8.98892e+08	1.19832e+09	1.21933e+09	1.17187e+09	1.35782e+09	1.09256e+09	1.01552e+09	8.70357e+08	1.34478e+09	1.18067e+09	1.06484e+09	9.72755e+08	1.00766e+09	1.38098e+09	1.25009e+09	1.13272e+09
K00025	malate dehydrogenase	5.87697e+10	1.82824e+10	2.00474e+10	2.04399e+10	4.05414e+09	2.158e+09	2.28256e+09	2.50707e+09	3.63905e+09	3.64156e+09	2.71104e+09	3.46463e+09	3.24608e+09	3.74906e+09	3.1179e+09	3.75872e+09	3.13564e+09	2.09131e+09	3.13737e+09	3.63088e+09	4.51992e+09	3.92475e+09
K00026	malate dehydrogenase	3.26046e+10	1.08422e+10	1.13377e+10	1.04248e+10	1.75802e+09	1.3427e+09	1.60768e+09	2.28778e+09	1.78498e+09	2.06103e+09	1.93297e+09	2.04946e+09	1.99101e+09	1.68378e+09	1.86374e+09	1.81672e+09	1.67338e+09	1.744e+09	1.41599e+09	1.99307e+09	1.77777e+09	1.82053e+09
K00027	malate dehydrogenase (oxaloacetate-decarboxylating)	2.27255e+10	7.33652e+09	6.85405e+09	8.53497e+09	1.52214e+09	8.72823e+08	6.8784e+08	6.2911e+08	1.82386e+09	1.80075e+09	1.3938e+09	1.11493e+09	7.0356e+08	7.44317e+08	1.34266e+09	1.55477e+09	1.09933e+09	1.26162e+09	1.60837e+09	1.70536e+09	1.27865e+09	1.58164e+09
K00030	isocitrate dehydrogenase (NAD+)	3.04189e+09	1.10739e+09	1.0452e+09	8.89307e+08	1.82003e+08	1.31272e+08	1.58143e+08	2.56088e+08	2.00505e+08	1.79375e+08	1.56171e+08	1.52645e+08	1.42162e+08	2.6412e+08	1.70556e+08	1.59546e+08	1.52405e+08	1.47704e+08	1.50501e+08	1.28725e+08	1.46275e+08	1.63697e+08
K00031	isocitrate dehydrogenase	6.69452e+10	2.12738e+10	2.12441e+10	2.44273e+10	2.87052e+09	2.9481e+09	2.90679e+09	4.57146e+09	3.30861e+09	4.66829e+09	2.88481e+09	2.83856e+09	2.35525e+09	1.91003e+09	5.47713e+09	5.7783e+09	3.82113e+09	4.65908e+09	5.14047e+09	3.48753e+09	4.34665e+09	2.97248e+09
K00033	6-phosphogluconate dehydrogenase	2.04019e+10	7.84945e+09	6.25227e+09	6.30014e+09	8.98765e+08	7.0316e+08	6.5781e+08	2.16276e+09	1.69182e+09	1.73513e+09	1.09383e+09	6.28736e+08	1.08904e+09	4.13589e+08	4.75261e+08	2.55181e+09	7.30659e+08	1.12102e+09	1.24852e+09	6.92733e+08	1.23062e+09	1.27659e+09
K00036	glucose-6-phosphate 1-dehydrogenase	1.10646e+10	3.79188e+09	3.39323e+09	3.87945e+09	5.56098e+08	5.79916e+08	5.14656e+08	5.89025e+08	9.15544e+08	6.36636e+08	6.86212e+08	4.70079e+08	5.7544e+08	3.8697e+08	6.44507e+08	6.3002e+08	5.16277e+08	6.92751e+08	7.33936e+08	7.05707e+08	5.6601e+08	6.64769e+08
K00049	glyoxylate/hydroxypyruvate reductase	9.47758e+08	3.07449e+08	3.07955e+08	3.32355e+08	4.40972e+07	4.57275e+07	4.24527e+07	4.65206e+07	6.90413e+07	5.96093e+07	7.22722e+07	5.43536e+07	4.58098e+07	3.31282e+07	5.95071e+07	4.28838e+07	5.01275e+07	3.81661e+07	6.53784e+07	4.41323e+07	6.02191e+07	7.43313e+07
K00058	D-3-phosphoglycerate dehydrogenase / 2-oxoglutarate reductase	6.96593e+09	2.64997e+09	2.50036e+09	1.8156e+09	2.96986e+08	4.09734e+08	3.5362e+08	9.11193e+08	4.88538e+08	1.89897e+08	5.32782e+08	1.25111e+08	3.03728e+08	4.93139e+08	6.82718e+08	3.62878e+08	1.58198e+08	4.54473e+08	3.52099e+08	3.55344e+08	2.12132e+08	2.83357e+08
K00069	15-hydroxyprostaglandin dehydrogenase (NAD)	2.50145e+10	8.09796e+09	9.33345e+09	7.58307e+09	1.10158e+09	1.66017e+09	1.12572e+09	1.25139e+09	1.50333e+09	1.45576e+09	1.6618e+09	1.41982e+09	1.30621e+09	1.3587e+09	1.84731e+09	1.73961e+09	9.89076e+08	1.55819e+09	1.5264e+09	1.28144e+09	1.05087e+09	1.1771e+09
K00070	3beta-hydroxy-Delta5-steroid dehydrogenase / steroid Delta-isomerase	5.4757e+09	1.33737e+09	2.13655e+09	2.00178e+09	3.72692e+08	3.31364e+08	8.58383e+07	6.87295e+07	3.44834e+08	1.33914e+08	3.53971e+08	6.37666e+08	7.6713e+07	2.81192e+08	4.98259e+08	2.88748e+08	4.8175e+08	1.48759e+08	1.91363e+08	2.03e+08	3.73113e+08	6.03793e+08
K00078	dihydrodiol dehydrogenase / D-xylose 1-dehydrogenase (NADP)	2.99398e+09	9.36821e+08	1.14668e+09	9.10485e+08	1.70102e+08	1.37976e+08	1.49765e+08	1.43922e+08	1.8601e+08	1.49046e+08	1.59499e+08	1.76213e+08	1.83973e+08	2.5665e+08	2.11461e+08	1.58882e+08	1.75874e+08	1.24834e+08	1.484e+08	1.17907e+08	1.74719e+08	1.68751e+08
K00079	carbonyl reductase 1	3.54621e+10	1.14083e+10	1.19798e+10	1.2074e+10	5.81783e+08	1.95628e+09	2.34702e+09	1.8007e+09	2.45812e+09	2.26434e+09	2.94652e+09	2.03576e+09	1.54815e+09	7.22306e+08	2.24505e+09	2.48206e+09	2.36104e+09	2.25719e+09	2.54144e+09	1.91e+09	1.34952e+09	1.65485e+09
K00088	IMP dehydrogenase	2.60169e+07	9.49516e+06	6.39312e+06	1.01286e+07	1.6067e+06	1.33987e+06	1.53419e+06	0	2.90824e+06	2.10615e+06	1.27463e+06	978284	1.18277e+06	0	1.37493e+06	1.58251e+06	1.27517e+06	1.0203e+06	2.30244e+06	1.89045e+06	986545	2.65369e+06
K00106	xanthine dehydrogenase/oxidase	1.07918e+10	3.77461e+09	3.22547e+09	3.79173e+09	7.42304e+08	5.35537e+08	4.79645e+08	5.73851e+08	6.82612e+08	7.60659e+08	5.57349e+08	5.24591e+08	6.31437e+08	2.28228e+08	7.43886e+08	5.39977e+08	5.72914e+08	5.93497e+08	6.32808e+08	5.57837e+08	7.65965e+08	6.68708e+08
K00108	choline dehydrogenase	5.99791e+09	1.91694e+09	2.07968e+09	2.00128e+09	4.17991e+08	1.94793e+08	2.58153e+08	2.92804e+08	3.63315e+08	3.89886e+08	3.20035e+08	3.4309e+08	3.68374e+08	2.97309e+08	4.22607e+08	3.28269e+08	2.28744e+08	3.22615e+08	3.27919e+08	4.15993e+08	3.33625e+08	3.72383e+08
K00111	glycerol-3-phosphate dehydrogenase	2.70697e+08	7.42502e+07	1.09606e+08	8.68408e+07	1.33389e+07	1.09497e+07	3.67306e+06	1.72459e+07	1.57411e+07	1.33015e+07	3.24668e+07	1.92495e+07	1.33726e+07	1.63645e+07	1.59316e+07	1.22206e+07	1.08798e+07	2.27957e+07	1.38507e+07	1.28247e+07	1.21742e+07	1.43158e+07
K00121	S-(hydroxymethyl)glutathione dehydrogenase / alcohol dehydrogenase	2.02192e+11	6.8724e+10	6.67541e+10	6.67143e+10	9.84324e+09	1.2549e+10	1.03985e+10	1.07823e+10	1.05698e+10	1.45812e+10	1.24399e+10	9.48143e+09	1.05843e+10	1.1289e+10	1.37556e+10	9.2039e+09	1.06289e+10	1.31974e+10	8.14412e+09	8.99383e+09	1.08852e+10	1.48648e+10
K00128	aldehyde dehydrogenase (NAD+)	6.24032e+10	2.02726e+10	2.09087e+10	2.12218e+10	3.43909e+09	2.51596e+09	3.32531e+09	3.94671e+09	3.72058e+09	3.32497e+09	3.60817e+09	3.02829e+09	3.69122e+09	3.8003e+09	3.35588e+09	3.42489e+09	3.11919e+09	3.5667e+09	3.16946e+09	4.36778e+09	3.27206e+09	3.72661e+09
K00134	glyceraldehyde 3-phosphate dehydrogenase (phosphorylating)	3.70685e+11	1.26758e+11	1.16771e+11	1.27155e+11	1.89397e+10	1.99894e+10	1.85858e+10	2.22505e+10	2.16356e+10	2.53574e+10	2.23897e+10	1.6545e+10	2.13468e+10	1.50151e+10	2.15018e+10	1.9973e+10	2.03014e+10	2.04549e+10	1.96664e+10	2.00225e+10	1.92994e+10	2.74104e+10
K00139	succinate-semialdehyde dehydrogenase	1.88774e+09	6.03292e+08	7.1339e+08	5.71057e+08	1.19956e+08	7.52289e+07	6.67754e+07	1.33467e+08	1.098e+08	9.80651e+07	1.28272e+08	1.02066e+08	1.44357e+08	8.63758e+07	1.42198e+08	1.10122e+08	8.42931e+07	8.98707e+07	9.70606e+07	1.04818e+08	1.02466e+08	9.25482e+07
K00140	malonate-semialdehyde dehydrogenase (acetylating) / methylmalonate-semialdehyde dehydrogenase	2.64693e+10	8.6239e+09	9.36583e+09	8.47961e+09	1.84786e+09	9.47297e+08	1.15563e+09	1.40934e+09	1.56585e+09	1.69793e+09	1.5248e+09	1.75866e+09	1.77459e+09	1.40069e+09	1.42493e+09	1.48217e+09	1.55294e+09	1.38116e+09	9.29695e+08	1.59303e+09	1.21877e+09	1.80402e+09
K00149	aldehyde dehydrogenase family 9 member A1	4.96868e+10	1.64095e+10	1.69277e+10	1.63496e+10	3.14721e+09	2.37956e+09	2.30266e+09	2.91636e+09	2.5223e+09	3.14142e+09	3.1369e+09	2.34715e+09	3.02769e+09	2.6114e+09	3.25235e+09	2.55225e+09	2.69897e+09	2.77668e+09	2.26966e+09	2.72324e+09	2.80027e+09	3.08072e+09
K00161	pyruvate dehydrogenase E1 component alpha subunit	5.39101e+09	2.0092e+09	1.76575e+09	1.61606e+09	3.6696e+08	3.34029e+08	2.94947e+08	2.99474e+08	3.86321e+08	3.2747e+08	2.60868e+08	2.79172e+08	2.79268e+08	3.01989e+08	3.20993e+08	3.23464e+08	2.82713e+08	2.96704e+08	2.48062e+08	2.72566e+08	2.63495e+08	2.52517e+08
K00162	pyruvate dehydrogenase E1 component beta subunit	2.55964e+09	8.68937e+08	8.38173e+08	8.52534e+08	1.38071e+08	9.41768e+07	1.35022e+08	2.09142e+08	1.35559e+08	1.56966e+08	1.50014e+08	1.465e+08	1.48108e+08	1.03422e+08	1.4663e+08	1.435e+08	1.38739e+08	1.60399e+08	1.27033e+08	1.71915e+08	1.16073e+08	1.38374e+08
K00164	2-oxoglutarate dehydrogenase E1 component	2.79425e+09	8.97135e+08	9.34336e+08	9.62777e+08	1.68859e+08	99667910	9.42561e+07	1.11548e+08	1.94674e+08	2.2813e+08	1.17757e+08	1.9688e+08	1.82833e+08	1.34823e+08	1.92153e+08	1.09889e+08	1.61471e+08	1.93149e+08	1.0566e+08	1.60164e+08	1.72427e+08	1.69906e+08
K00166	2-oxoisovalerate dehydrogenase E1 component alpha subunit	9.2893e+08	2.84382e+08	3.53574e+08	2.90975e+08	5.64005e+07	2.5588e+07	3.70407e+07	5.19253e+07	5.44203e+07	5.9007e+07	4.97976e+07	6.21152e+07	7.00285e+07	7.17821e+07	4.55381e+07	5.43122e+07	4.55091e+07	5.89031e+07	4.54637e+07	5.45259e+07	4.13132e+07	4.526e+07
K00167	2-oxoisovalerate dehydrogenase E1 component beta subunit	1.03226e+09	3.16657e+08	3.78711e+08	3.36897e+08	5.74661e+07	3.31749e+07	4.58645e+07	5.78655e+07	6.28149e+07	5.94709e+07	4.88993e+07	7.74622e+07	6.72494e+07	8.14598e+07	5.4827e+07	4.88134e+07	4.68105e+07	7.69088e+07	3.31412e+07	5.29555e+07	6.24252e+07	6.46555e+07
K00207	dihydropyrimidine dehydrogenase (NADP+)	1.0111e+10	3.36119e+09	3.36412e+09	3.38568e+09	6.86124e+08	4.54134e+08	4.54018e+08	3.59923e+08	5.30667e+08	8.76326e+08	4.95324e+08	5.65641e+08	4.97268e+08	4.75161e+08	6.31634e+08	6.99091e+08	5.89505e+08	6.61884e+08	5.92653e+08	4.93897e+08	5.45567e+08	5.02178e+08
K00213	7-dehydrocholesterol reductase	2.45857e+09	9.95461e+08	8.01278e+08	6.61827e+08	1.26997e+08	1.88793e+08	1.7218e+08	3.34133e+08	1.02347e+08	7.10122e+07	1.6387e+08	7.23158e+07	1.44599e+08	1.57538e+08	8.92283e+07	1.73728e+08	4.69021e+07	1.75207e+08	8.4541e+07	8.63159e+07	1.3506e+08	1.33801e+08
K00214	biliverdin reductase	1.02443e+09	3.22161e+08	3.64128e+08	3.38145e+08	5.53294e+07	3.98955e+07	6.40077e+07	4.40509e+07	5.77449e+07	6.11323e+07	6.31578e+07	5.74763e+07	5.5551e+07	6.21916e+07	6.295e+07	6.28008e+07	4.20006e+07	5.05054e+07	6.13262e+07	5.74629e+07	6.7304e+07	5.95454e+07
K00222	Delta14-sterol reductase	4.58351e+09	1.79023e+09	1.49177e+09	1.3015e+09	3.10001e+08	3.31005e+08	1.87505e+08	4.63191e+08	3.02672e+08	1.95854e+08	1.9181e+08	1.77506e+08	2.07204e+08	4.14556e+08	1.71754e+08	3.28942e+08	2.13123e+08	2.63377e+08	2.38957e+08	2.1092e+08	1.99824e+08	1.75303e+08
K00228	coproporphyrinogen III oxidase	1.4764e+09	4.8476e+08	4.99878e+08	4.91763e+08	6.32135e+07	8.47227e+07	8.19311e+07	1.12739e+08	6.1431e+07	8.07232e+07	8.77414e+07	9.02752e+07	9.63508e+07	5.35134e+07	1.0117e+08	7.08272e+07	9.36151e+07	1.1889e+08	8.10718e+07	6.68402e+07	5.29604e+07	7.83856e+07
K00231	protoporphyrinogen/coproporphyrinogen III oxidase	6.0722e+08	2.19218e+08	2.201e+08	1.67901e+08	3.0714e+07	4.53941e+07	3.17309e+07	5.07572e+07	3.552e+07	2.51021e+07	3.37661e+07	3.92927e+07	4.02308e+07	3.19816e+07	4.09808e+07	3.38481e+07	2.31091e+07	3.22335e+07	3.0894e+07	2.39625e+07	2.86534e+07	2.90489e+07
K00232	acyl-CoA oxidase	4.12067e+10	1.27995e+10	1.414e+10	1.42671e+10	2.27056e+09	1736974171	1.67422e+09	1.87425e+09	2.5533e+09	2.69025e+09	2.77043e+09	2.09742e+09	1.89483e+09	1.92806e+09	3.0365e+09	2.41281e+09	2.46938e+09	2.29939e+09	2.22131e+09	2.43134e+09	2.44959e+09	2.39605e+09
K00234	succinate dehydrogenase (ubiquinone) flavoprotein subunit	6.92884e+09	2.26653e+09	2.36886e+09	2.29344e+09	3.42715e+08	3.27062e+08	4.13779e+08	2.91262e+08	4.51084e+08	4.40631e+08	3.92137e+08	4.63546e+08	4.40337e+08	2.77498e+08	3.76804e+08	4.1854e+08	3.62519e+08	3.8898e+08	3.66659e+08	4.27628e+08	3.25921e+08	4.21734e+08
K00235	succinate dehydrogenase (ubiquinone) iron-sulfur subunit	2.8193e+09	9.16962e+08	1.02162e+09	8.80722e+08	1.56753e+08	1.36795e+08	1.53997e+08	1.46772e+08	1.52487e+08	1.70158e+08	1.60994e+08	1.65734e+08	1.89083e+08	2.01422e+08	1.51918e+08	1.52467e+08	1.66476e+08	1.68252e+08	1.23905e+08	1.22147e+08	1.32781e+08	1.6716e+08
K00236	succinate dehydrogenase (ubiquinone) cytochrome b560 subunit	5.02171e+07	1.57384e+07	1.65729e+07	1.79058e+07	2.58392e+06	2.50159e+06	2.10212e+06	2.93117e+06	2.65971e+06	2.95988e+06	2.72886e+06	3.40821e+06	4.04096e+06	0	3.2518e+06	3.14308e+06	2.53331e+06	2.81199e+06	2.54817e+06	2.55013e+06	2.54032e+06	4.92184e+06
K00237	succinate dehydrogenase (ubiquinone) membrane anchor subunit	2.70167e+08	8.26997e+07	8.58867e+07	1.01581e+08	1.0521e+07	1.00974e+07	7.43515e+06	1.20602e+07	1.50088e+07	2.75772e+07	1.51448e+07	1.4162e+07	1.78696e+07	1.51283e+07	1.3265e+07	1.03171e+07	1.18798e+07	1.34823e+07	1.60423e+07	1.80952e+07	2.05748e+07	2.15063e+07
K00248	butyryl-CoA dehydrogenase	1.05951e+09	3.46074e+08	3.85454e+08	3.27986e+08	5.00273e+07	5.48346e+07	4.66756e+07	7.30903e+07	5.0778e+07	7.06683e+07	6.27788e+07	5.60089e+07	6.13217e+07	6.28674e+07	6.87426e+07	7.37349e+07	6.41164e+07	4.92086e+07	5.02671e+07	6.12536e+07	4.04602e+07	6.26805e+07
K00249	acyl-CoA dehydrogenase	5.64433e+09	1.89837e+09	1.8937e+09	1.85226e+09	3.50596e+08	2.36996e+08	2.95363e+08	4.09438e+08	3.08377e+08	2.97604e+08	2.9989e+08	3.59012e+08	2.98244e+08	3.56789e+08	2.76368e+08	3.03393e+08	2.73575e+08	3.63844e+08	2.57134e+08	3.42198e+08	3.05539e+08	3.09966e+08
K00251	3-oxo-5-beta-steroid 4-dehydrogenase	1.16223e+10	3.9593e+09	3.99359e+09	3.66937e+09	8.55926e+08	6.0039e+08	4.44533e+08	5.00389e+08	8.39586e+08	7.18481e+08	6.436e+08	6.40923e+08	5.97991e+08	7.57055e+08	8.24247e+08	5.2977e+08	5.84924e+08	5.7686e+08	4.73056e+08	6.73752e+08	6.993e+08	6.61476e+08
K00252	glutaryl-CoA dehydrogenase	1.62125e+10	5.26142e+09	5.51591e+09	5.43513e+09	1.2223e+09	6.81685e+08	6.76477e+08	6.77695e+08	9.32093e+08	1.07117e+09	8.60041e+08	8.72327e+08	9.65003e+08	8.96685e+08	9.62808e+08	9.59042e+08	8.97896e+08	7.44658e+08	6.0369e+08	9.9094e+08	1.08702e+09	1.11092e+09
K00253	isovaleryl-CoA dehydrogenase	1.42426e+09	4.71871e+08	5.02599e+08	4.4979e+08	9.2223e+07	4.98244e+07	6.13925e+07	7.30194e+07	9.60002e+07	9.9412e+07	8.06256e+07	9.40999e+07	8.48038e+07	8.18992e+07	8.20994e+07	7.90706e+07	8.116e+07	9.20176e+07	4.64103e+07	6.19829e+07	8.61776e+07	8.20415e+07
K00255	long-chain-acyl-CoA dehydrogenase	3.20141e+09	1.02607e+09	1.05638e+09	1.11896e+09	1.53036e+08	1.23915e+08	1.48724e+08	1.75522e+08	1.80759e+08	2.44111e+08	2.11682e+08	1.77561e+08	8.93456e+07	1.64539e+08	2.47807e+08	1.65443e+08	1.7917e+08	1.8045e+08	1.71599e+08	2.05167e+08	1.78473e+08	2.04105e+08
K00261	glutamate dehydrogenase (NAD(P)+)	9.51006e+10	3.22837e+10	3.24657e+10	3.03512e+10	7.021e+09	4.15699e+09	5.04339e+09	4.87047e+09	5.19747e+09	5.9944e+09	5.23494e+09	6.40386e+09	6.29004e+09	4.64205e+09	4.51813e+09	5.37672e+09	5.55054e+09	4.93696e+09	3.29181e+09	4.35282e+09	6.02693e+09	6.19211e+09
K00272	D-aspartate oxidase	3.95286e+08	1.41998e+08	1.29297e+08	1.23991e+08	1.39691e+07	1.9067e+07	2.74159e+06	9.74455e+06	4.90578e+07	4.74181e+07	2.54045e+07	1.3695e+07	2.55079e+07	8.12873e+06	2.29789e+07	3.35819e+07	2.63108e+07	1.8563e+07	1.64564e+07	1.18906e+07	1.96987e+07	3.10712e+07
K00273	D-amino-acid oxidase	4.95278e+09	1.45812e+09	1.53954e+09	1.95512e+09	2.96911e+08	2.43224e+08	1.61931e+08	1.90053e+08	2.63731e+08	3.02274e+08	2.87382e+08	2.18805e+08	1.92289e+08	1.73415e+08	3.72828e+08	2.94816e+08	2.37596e+08	3.14862e+08	2.76222e+08	3.66028e+08	4.14776e+08	3.45631e+08
K00274	monoamine oxidase	2.83099e+09	8.9045e+08	1.00507e+09	9.35477e+08	2.98902e+08	1.27683e+08	6.29094e+07	4.69684e+07	1.76168e+08	1.77818e+08	1.2443e+08	1.79014e+08	1.86677e+08	2.46236e+08	1.36652e+08	1.32057e+08	9.6757e+07	1.86415e+08	9.77957e+07	1.45654e+08	2.0376e+08	2.05096e+08
K00275	pyridoxamine 5'-phosphate oxidase	1.70962e+09	5.78304e+08	5.51473e+08	5.79838e+08	1.0857e+08	1.02381e+08	9.35688e+07	7.32811e+07	9.53901e+07	1.05113e+08	1.12491e+08	8.19821e+07	8.49761e+07	6.96544e+07	1.00453e+08	1.01916e+08	9.6121e+07	1.02167e+08	9.18559e+07	7.94977e+07	9.24206e+07	1.17776e+08
K00276	primary-amine oxidase	3.98466e+08	1.41869e+08	1.12962e+08	1.43635e+08	3.88749e+07	2.08353e+07	2.24631e+07	7.91825e+06	1.88964e+07	3.28806e+07	2.52082e+07	2.61002e+07	1.70713e+07	2.28448e+06	5.55532e+06	3.67428e+07	5.5859e+06	2.10041e+07	5.75488e+07	1.18511e+07	1.66491e+07	3.09964e+07
K00281	glycine dehydrogenase	3.44064e+09	1.12227e+09	1.1704e+09	1.14797e+09	2.88657e+08	150886511	1.10696e+08	1.50045e+08	2.19268e+08	2.02715e+08	1.04142e+08	2.04474e+08	2.96768e+08	1.54164e+08	2.08255e+08	2.02592e+08	2.09244e+08	1.18756e+08	1.10882e+08	1.06912e+08	2.75898e+08	3.2628e+08
K00286	pyrroline-5-carboxylate reductase	7.65416e+08	2.71971e+08	2.69779e+08	2.23666e+08	3.98168e+07	75664664	3.82298e+07	8.05204e+07	1.85026e+07	1.92367e+07	6.41514e+07	3.78217e+07	3.8293e+07	4.04852e+07	5.40305e+07	3.49975e+07	5.33308e+07	2.55549e+07	2.7067e+07	2.78838e+07	5.43223e+07	3.55072e+07
K00287	dihydrofolate reductase	7.86921e+08	2.96917e+08	2.64948e+08	2.25056e+08	5.46689e+07	5.23252e+07	3.30747e+07	5.15455e+07	4.94093e+07	5.58932e+07	4.18152e+07	4.30652e+07	3.43213e+07	4.19133e+07	5.0123e+07	5.37095e+07	5.4019e+07	3.68217e+07	3.65199e+07	3.17923e+07	2.32032e+07	4.27003e+07
K00288	methylenetetrahydrofolate dehydrogenase (NADP+) / methenyltetrahydrofolate cyclohydrolase / formyltetrahydrofolate synthetase	3.00139e+10	1.06907e+10	1.09961e+10	8.32717e+09	2.13761e+09	1.27593e+09	1.59532e+09	1.63143e+09	2.49451e+09	1.55585e+09	1.42735e+09	1.79669e+09	2.39356e+09	2.3119e+09	1.44883e+09	1.61779e+09	1.52164e+09	1.22499e+09	1.24385e+09	7.88253e+08	2.04805e+09	1.50039e+09
K00289	formyltetrahydrofolate dehydrogenase	1.19159e+11	3.73538e+10	3.59129e+10	4.58922e+10	7.67592e+09	4.71417e+09	5.16363e+09	4.66871e+09	9.96413e+09	5.16725e+09	6.36807e+09	4.38169e+09	5.53278e+09	5.82654e+09	4.44594e+09	9.35786e+09	5.44549e+09	5.79869e+09	8.26546e+09	7.42977e+09	1.10998e+10	7.8529e+09
K00294	1-pyrroline-5-carboxylate dehydrogenase	3.93308e+10	1.29162e+10	1.50125e+10	1.1402e+10	2.27581e+09	1.92659e+09	1.78225e+09	2.49965e+09	2.17724e+09	2.25465e+09	2.25138e+09	2.39002e+09	2.4529e+09	3.27215e+09	2.37877e+09	2.26733e+09	2.05109e+09	2.10708e+09	1.52578e+09	1.52571e+09	2.06687e+09	2.1255e+09
K00306	sarcosine oxidase / L-pipecolate oxidase	9.91505e+08	2.94143e+08	3.75399e+08	3.21963e+08	3.57317e+07	4.08638e+07	3.30557e+07	3.50888e+07	1.05818e+08	4.35849e+07	5.74818e+07	6.22327e+07	4.27789e+07	8.38988e+07	4.3313e+07	8.5694e+07	4.98937e+07	4.60272e+07	6.61331e+07	5.90974e+07	4.73334e+07	5.3478e+07
K00308	N1-acetylpolyamine oxidase	1.73593e+08	5.24727e+07	5.73951e+07	6.37256e+07	4.97513e+06	6.07477e+06	4.3188e+06	7.85678e+06	1.21848e+07	1.70624e+07	1.72728e+07	6.64588e+06	4.81221e+06	6.17743e+06	1.08588e+07	1.1628e+07	1.33616e+07	7.04097e+06	9.29793e+06	1.52807e+07	1.01218e+07	8.62262e+06
K00310	pyrimidodiazepine synthase	1.48032e+10	3.16199e+09	5.58953e+09	6.05165e+09	5.48594e+08	2.33591e+08	2.41901e+07	2.05616e+08	2.11853e+09	3.14659e+07	6.24427e+08	4.79543e+08	4.63548e+08	7.02629e+08	1.4934e+09	1.82598e+09	2.53713e+08	8.31681e+08	1.08499e+09	8.0325e+08	1.00445e+09	2.07357e+09
K00311	electron-transferring-flavoprotein dehydrogenase	6.28115e+09	2.09691e+09	2.11027e+09	2.07397e+09	3.51613e+08	3.18718e+08	2.8336e+08	4.63187e+08	2.82864e+08	3.97169e+08	3.81831e+08	4.41254e+08	3.1439e+08	2.85354e+08	3.00595e+08	3.86844e+08	3.12331e+08	3.85339e+08	3.21845e+08	3.43817e+08	2.8627e+08	4.2437e+08
K00314	sarcosine dehydrogenase	1.8747e+10	6.57738e+09	7.0311e+09	5.13848e+09	1.84334e+09	5.09557e+08	7.76562e+08	7.6436e+08	1.31889e+09	1.36467e+09	1.1065e+09	1.15232e+09	1.46786e+09	9.00179e+08	1.05091e+09	1.35333e+09	1.13988e+09	5.59321e+08	4.3145e+08	6.63676e+08	1.20478e+09	1.13937e+09
K00315	dimethylglycine dehydrogenase	1.88992e+10	5.83685e+09	6.92981e+09	6.13258e+09	1.53901e+09	7.92748e+08	6.20602e+08	6.61807e+08	1.13881e+09	1.08387e+09	1.03219e+09	1.48192e+09	1.46844e+09	9.99996e+08	9.68264e+08	9.78998e+08	7.31613e+08	7.42456e+08	7.33923e+08	1.01753e+09	1.4854e+09	1.42166e+09
K00323	H+-translocating NAD(P) transhydrogenase	1.75359e+09	5.2901e+08	6.18363e+08	6.06219e+08	9.4665e+07	7.30311e+07	8.61391e+07	8.4212e+07	8.77033e+07	1.0326e+08	9.82208e+07	1.2539e+08	1.03946e+08	6.08235e+07	1.13757e+08	1.16226e+08	1.24855e+08	8.05158e+07	1.0899e+08	1.00723e+08	9.52835e+07	9.58516e+07
K00326	cytochrome-b5 reductase	7.85967e+09	3.02259e+09	2.56415e+09	2.27294e+09	4.77185e+08	4.5872e+08	3.83998e+08	5.74406e+08	6.88666e+08	4.39611e+08	4.34352e+08	4.45387e+08	4.01451e+08	3.73605e+08	4.62366e+08	4.46992e+08	3.08832e+08	3.79787e+08	3.4025e+08	3.5067e+08	3.41316e+08	5.5208e+08
K00327	NADPH-ferrihemoprotein reductase	1.43024e+10	4.67077e+09	4.94948e+09	4.68219e+09	9.03681e+08	7.55635e+08	6.38097e+08	6.39809e+08	8.23918e+08	9.09634e+08	8.58405e+08	8.23186e+08	8.14532e+08	7.80272e+08	9.95793e+08	6.77297e+08	7.47616e+08	7.40593e+08	6.91712e+08	7.16903e+08	8.80353e+08	9.05013e+08
K00344	NADPH:quinone reductase	1.44834e+10	4.80023e+09	5.0707e+09	4.61244e+09	7.68788e+08	9.10891e+08	7.73236e+08	9.29341e+08	6.12827e+08	8.05153e+08	8.07911e+08	8.23451e+08	7.91509e+08	7.41707e+08	9.07756e+08	9.98362e+08	7.91606e+08	8.88633e+08	7.40823e+08	5.80245e+08	7.32585e+08	8.78551e+08
K00357	dihydropteridine reductase	2.73569e+10	9.56411e+09	8.20004e+09	9.59277e+09	2.01169e+09	1.37155e+09	1.29367e+09	1.27043e+09	1.80854e+09	1.80822e+09	1.51066e+09	1.53239e+09	6.28894e+08	1.70523e+09	1.59978e+09	1.22308e+09	1.57531e+09	1.57254e+09	1.20285e+09	1.71275e+09	1.68463e+09	1.8447e+09
K00364	GMP reductase	2.28948e+09	7.60559e+08	8.07271e+08	7.21648e+08	1.33803e+08	108697952	1.38991e+08	9.93524e+07	1.56068e+08	1.23647e+08	1.2091e+08	1.4142e+08	1.4299e+08	1.39907e+08	1.37145e+08	1.24901e+08	1.30646e+08	1.06724e+08	1.28708e+08	1.27245e+08	9.93412e+07	1.28983e+08
K00365	urate oxidase	6.65371e+10	1.91027e+10	2.59604e+10	2.1474e+10	3.34677e+09	2.64074e+09	3.66522e+09	3.11023e+09	3.73305e+09	2.60668e+09	4.28015e+09	4.18156e+09	3.06312e+09	4.87165e+09	3.52836e+09	6.03558e+09	3.6959e+09	3.93916e+09	3.60901e+09	3.21302e+09	3.37123e+09	3.64568e+09
K00382	dihydrolipoamide dehydrogenase	4.65689e+09	1.7005e+09	1.53547e+09	1.42092e+09	2.99156e+08	2.17598e+08	2.29693e+08	3.23989e+08	3.58889e+08	2.71177e+08	2.33063e+08	2.6669e+08	2.49981e+08	2.2866e+08	2.73355e+08	2.8372e+08	2.49827e+08	2.86663e+08	1.59691e+08	2.24699e+08	2.19669e+08	2.8037e+08
K00383	glutathione reductase (NADPH)	1.72945e+09	6.04628e+08	5.43566e+08	5.81258e+08	9.11887e+07	8.26986e+07	1.04295e+08	6.04135e+07	1.64985e+08	1.01047e+08	1.23047e+08	7.41516e+07	7.64095e+07	4.13909e+07	9.21151e+07	1.36452e+08	9.29416e+07	1.46644e+08	9.06354e+07	7.66875e+07	7.54361e+07	9.8913e+07
K00387	sulfite oxidase	1.38103e+09	3.95432e+08	5.62871e+08	4.22732e+08	7.73807e+07	4.71554e+07	7.29158e+07	8.70818e+07	4.80464e+07	6.28523e+07	1.00375e+08	1.0761e+08	9.40265e+07	1.07987e+08	5.79777e+07	9.4895e+07	1.07762e+08	6.51941e+07	4.26588e+07	7.24354e+07	7.96361e+07	5.50455e+07
K00411	ubiquinol-cytochrome c reductase iron-sulfur subunit	1.32359e+09	4.38373e+08	4.81182e+08	4.04031e+08	5.65714e+07	7.23148e+07	3.6905e+07	1.21738e+08	7.99108e+07	7.09334e+07	9.63553e+07	6.99173e+07	7.01592e+07	8.00864e+07	6.47574e+07	9.99065e+07	5.16977e+07	5.91247e+07	7.94906e+07	7.18148e+07	5.03584e+07	9.15444e+07
K00412	ubiquinol-cytochrome c reductase cytochrome b subunit	2.10114e+08	7.30768e+07	6.57171e+07	7.13204e+07	1.36284e+07	9.76296e+06	7.90293e+06	1.0038e+07	1.33557e+07	1.83889e+07	1.1669e+07	1.22951e+07	1.26688e+07	7.0128e+06	1.19446e+07	1.01268e+07	1.30992e+07	1.12264e+07	1.0599e+07	9.50382e+06	1.31611e+07	1.37309e+07
K00413	ubiquinol-cytochrome c reductase cytochrome c1 subunit	3.09168e+09	9.42233e+08	1.14846e+09	1.00099e+09	1.38738e+08	1.06896e+08	1.05225e+08	2.03931e+08	1.84944e+08	2.02499e+08	2.20459e+08	2.24006e+08	2.16009e+08	1.46247e+08	1.72312e+08	1.69432e+08	1.42907e+08	1.64162e+08	1.57789e+08	1.95487e+08	1.45798e+08	1.94843e+08
K00414	ubiquinol-cytochrome c reductase core subunit 1	7.38826e+09	2.33082e+09	2.62085e+09	2.43659e+09	3.90914e+08	3.02146e+08	3.39518e+08	3.74455e+08	4.41763e+08	4.82023e+08	4.8501e+08	4.58412e+08	4.74669e+08	3.7859e+08	4.21711e+08	4.02454e+08	3.61372e+08	4.04928e+08	4.28534e+08	4.1623e+08	3.79963e+08	4.45568e+08
K00415	ubiquinol-cytochrome c reductase core subunit 2	7.27457e+09	2.31544e+09	2.60765e+09	2.35148e+09	3.8824e+08	2.79133e+08	3.47119e+08	4.63509e+08	3.91085e+08	4.46352e+08	5.29805e+08	4.27441e+08	4.5693e+08	3.11929e+08	4.34021e+08	4.47523e+08	3.89651e+08	4.05713e+08	3.68348e+08	3.94462e+08	3.61277e+08	4.32028e+08
K00416	ubiquinol-cytochrome c reductase subunit 6	6.39848e+08	2.34265e+08	2.11788e+08	1.93794e+08	3.25487e+07	4.9693e+07	2.53639e+07	3.09224e+07	5.2623e+07	4.31139e+07	2.81266e+07	4.09682e+07	4.41841e+07	2.3607e+07	4.97845e+07	2.51179e+07	4.12195e+07	4.46558e+07	2.94669e+07	3.28201e+07	2.86111e+07	1.7021e+07
K00417	ubiquinol-cytochrome c reductase subunit 7	2.25332e+09	7.21296e+08	8.07378e+08	7.24643e+08	1.20855e+08	1.02441e+08	1.07217e+08	1.1936e+08	1.32231e+08	1.39192e+08	1.44587e+08	1.45568e+08	1.49791e+08	1.10975e+08	1.27858e+08	1.28599e+08	1.30483e+08	1.24599e+08	1.17845e+08	1.19858e+08	1.16957e+08	1.14902e+08
K00418	ubiquinol-cytochrome c reductase subunit 8	1.44475e+09	4.52747e+08	5.10116e+08	4.81883e+08	6.71973e+07	71370565	7.47492e+07	7.89266e+07	7.20608e+07	8.84428e+07	7.7357e+07	9.10011e+07	8.50423e+07	1.1325e+08	7.26732e+07	7.07928e+07	7.97486e+07	7.56252e+07	7.90696e+07	7.85744e+07	9.0637e+07	7.82283e+07
K00419	ubiquinol-cytochrome c reductase subunit 9	3.29057e+08	9.79953e+07	1.30069e+08	1.00992e+08	2.138e+07	7.5747e+06	1.31588e+07	1.17643e+07	2.37509e+07	2.03667e+07	1.55004e+07	2.09606e+07	1.94936e+07	2.30614e+07	2.60399e+07	2.50135e+07	1.53382e+07	1.87442e+07	1.62526e+07	1.60273e+07	2.05173e+07	1.41122e+07
K00420	ubiquinol-cytochrome c reductase subunit 10	1.59397e+08	5.03517e+07	6.39666e+07	4.50784e+07	8.15219e+06	9056509	1.29879e+07	8.3207e+06	6.07297e+06	5.76142e+06	1.94022e+07	8.29211e+06	1.10781e+07	1.11122e+07	7.74908e+06	6.33294e+06	8.89706e+06	5.34977e+06	9.87047e+06	7.04615e+06	9.21834e+06	4.6966e+06
K00432	glutathione peroxidase	6.86219e+09	2.08409e+09	2.09248e+09	2.68562e+09	3.94124e+08	3.1131e+08	3.35857e+08	2.58946e+08	3.53468e+08	4.30385e+08	3.98417e+08	3.03827e+08	4.24616e+08	1.6662e+08	4.14653e+08	3.84351e+08	6.25186e+08	3.33201e+08	4.61799e+08	4.13987e+08	4.56466e+08	3.94981e+08
K00451	homogentisate 1,2-dioxygenase	8.72765e+09	2.98439e+09	2.60274e+09	3.14051e+09	6.62957e+08	4.70746e+08	3.68321e+08	3.7896e+08	5.08183e+08	5.95224e+08	4.99442e+08	4.29434e+08	4.14141e+08	3.29977e+08	5.05349e+08	4.244e+08	5.16401e+08	5.43381e+08	4.26699e+08	3.64644e+08	6.16096e+08	6.73291e+08
K00452	3-hydroxyanthranilate 3,4-dioxygenase	1.44816e+10	5.27878e+09	4.55944e+09	4.64341e+09	9.17118e+08	7.5972e+08	4.43131e+08	1.11064e+09	1.0289e+09	1.01927e+09	1.04175e+09	6.62117e+08	8.10784e+08	3.14666e+08	8.88229e+08	8.41901e+08	1.01588e+09	1.00151e+09	8.08716e+08	4.12511e+08	4.8854e+08	9.16246e+08
K00453	tryptophan 2,3-dioxygenase	1.4098e+09	4.82855e+08	4.27939e+08	4.99003e+08	7.50301e+07	4.65159e+07	1.53186e+08	7.29795e+07	5.04314e+07	8.47118e+07	1.20084e+08	7.00339e+07	5.89516e+07	4.33044e+07	6.27555e+07	7.28095e+07	1.00596e+08	5.6333e+07	5.93188e+07	4.21657e+07	1.5039e+08	9.02002e+07
K00456	cysteine dioxygenase	9.38654e+07	3.27862e+07	2.57983e+07	3.52808e+07	7.27753e+06	4.04512e+06	3.29273e+06	0	6.67137e+06	1.14995e+07	0	7.88515e+06	2.12134e+06	7.42628e+06	8.36555e+06	0	5.81581e+06	0	4.14821e+06	0	1.6404e+07	8.91277e+06
K00457	4-hydroxyphenylpyruvate dioxygenase	1.75829e+10	5.7263e+09	5.88504e+09	5.97152e+09	9.69717e+08	9.51619e+08	7.39955e+08	9.55404e+08	9.76397e+08	1.13321e+09	1.04889e+09	1.16504e+09	1.16268e+09	6.67868e+08	1.10878e+09	7.3178e+08	9.91968e+08	1.09336e+09	9.15895e+08	7.61234e+08	1.08556e+09	1.1235e+09
K00463	indoleamine 2,3-dioxygenase	1.04488e+08	3.65002e+07	3.04641e+07	3.7524e+07	7.55244e+06	3.17405e+06	6.95917e+06	6.02322e+06	4.12689e+06	8.66448e+06	2.74367e+06	2.57066e+06	2.57798e+06	4.21859e+06	7.14125e+06	1.1212e+07	1.04158e+07	6.72004e+06	5.71657e+06	6.38233e+06	5.42465e+06	2.86463e+06
K00469	inositol oxygenase	1.77143e+08	5.98724e+07	7.10865e+07	4.61839e+07	1.67678e+07	9756442	1.29403e+07	2.40657e+06	8.87607e+06	9.12521e+06	4.88104e+06	1.30391e+07	2.33827e+07	1.56296e+07	1.00374e+07	4.11666e+06	7.95857e+06	8.19242e+06	6.97968e+06	4.41583e+06	1.29137e+07	5.72369e+06
K00471	gamma-butyrobetaine dioxygenase	3.14903e+08	7.92726e+07	1.02548e+08	1.33083e+08	1.2773e+07	2.30705e+07	1.70823e+07	1.1788e+07	8.65502e+06	5.90381e+06	1.18626e+07	2.86877e+07	1.98959e+07	1.76238e+07	1.46395e+07	9.83853e+06	2.38912e+07	1.87163e+07	1.92e+07	3.32338e+07	2.8525e+07	9.51636e+06
K00472	prolyl 4-hydroxylase	1.05471e+07	4.57606e+06	922863	5.04815e+06	770362	0	0	531072	1.27264e+06	2.00199e+06	0	0	0	0	922863	0	1.08715e+06	2.38193e+06	0	0	1.57907e+06	0
K00476	aspartate beta-hydroxylase	8.99594e+09	3.2425e+09	2.83271e+09	2.92073e+09	5.76158e+08	5.30801e+08	5.04201e+08	5.31396e+08	5.26533e+08	5.73411e+08	5.23658e+08	4.97438e+08	4.03989e+08	4.46163e+08	5.32861e+08	4.28603e+08	4.84522e+08	4.77401e+08	4.43728e+08	3.72188e+08	5.76868e+08	5.66019e+08
K00477	phytanoyl-CoA hydroxylase	2.893e+09	8.65349e+08	1.01985e+09	1.0078e+09	1.82913e+08	1.49825e+08	9.7501e+07	1.28322e+08	1.40395e+08	1.66393e+08	1.7711e+08	2.08192e+08	1.46003e+08	1.1298e+08	1.97505e+08	1.78059e+08	1.62795e+08	1.79833e+08	1.71132e+08	1.24791e+08	1.97018e+08	1.7223e+08
K00485	dimethylaniline monooxygenase (N-oxide forming) / hypotaurine monooxygenase	7.0106e+10	1.76348e+10	2.91264e+10	2.33448e+10	4.30097e+09	2.7044e+09	1.05342e+09	1.13815e+09	6.23611e+09	2.20179e+09	5.30243e+09	5.63441e+09	6.24868e+09	5.80572e+09	2.56099e+09	3.57415e+09	3.07754e+09	3.99494e+09	3.05551e+09	4.45398e+09	3.95703e+09	4.8058e+09
K00486	kynurenine 3-monooxygenase	1.25309e+10	3.79281e+09	4.45406e+09	4.284e+09	9.91208e+08	6.00908e+08	5.31697e+08	5.09923e+08	5.7639e+08	5.82684e+08	8.21707e+08	7.60985e+08	7.7834e+08	5.55953e+08	7.50933e+08	7.86138e+08	6.51374e+08	8.38975e+08	5.84754e+08	6.74364e+08	7.60292e+08	7.74238e+08
K00488	cholestanetriol 26-monooxygenase	3.80916e+09	1.24236e+09	1.32644e+09	1.24036e+09	2.34159e+08	1.83023e+08	1.55914e+08	1.77438e+08	2.05645e+08	2.86182e+08	2.07189e+08	2.20585e+08	2.61977e+08	2.68787e+08	1.59894e+08	2.08008e+08	1.74449e+08	2.84423e+08	1.51594e+08	2.06389e+08	1.83636e+08	2.39872e+08
K00489	cholesterol 7alpha-monooxygenase	2.4754e+08	8.58473e+07	7.63258e+07	8.53666e+07	1.58843e+07	12587476	1.03853e+07	8.88926e+06	1.81986e+07	1.99024e+07	1.14677e+07	1.35377e+07	1.19425e+07	1.34594e+07	2.15608e+07	4.35765e+06	1.18408e+07	1.542e+07	1.78134e+07	1.43285e+07	1.32009e+07	1.27631e+07
K00500	phenylalanine-4-hydroxylase	5.18983e+10	1.80569e+10	1.814e+10	1.57014e+10	5.08613e+09	1.90288e+09	2.42154e+09	2.45055e+09	3.57549e+09	2.62027e+09	2.01928e+09	3.62294e+09	3.33544e+09	3.59703e+09	2.946e+09	2.61931e+09	2.58181e+09	1.71345e+09	2.32656e+09	1.83394e+09	3.36166e+09	3.884e+09
K00507	stearoyl-CoA desaturase (Delta-9 desaturase)	6.75358e+08	1.22267e+08	2.55042e+08	2.98049e+08	1.77779e+07	2.48202e+07	5.05647e+06	2.2573e+07	3.10805e+07	2.09592e+07	1.84179e+07	4.03595e+07	2.29575e+07	1.28164e+08	2.41575e+07	2.09856e+07	6.69372e+07	4.66562e+06	3.07004e+07	2.81437e+06	1.62865e+08	3.0066e+07
K00510	heme oxygenase 1	1.80442e+09	5.55724e+08	5.8369e+08	6.65006e+08	8.53308e+07	7.29104e+07	6.54683e+07	1.01734e+08	1.10554e+08	1.19726e+08	1.28664e+08	9.05154e+07	8.7884e+07	7.02155e+07	1.23698e+08	8.27137e+07	1.02674e+08	9.81632e+07	1.30681e+08	9.12907e+07	9.86337e+07	1.43563e+08
K00511	squalene monooxygenase	6.24254e+07	2.74423e+07	1.77559e+07	1.72272e+07	1.95821e+06	8546542	382303	0	8.97042e+06	7.58484e+06	2.44747e+06	4.65804e+06	3.91448e+06	3.16667e+06	3.56926e+06	0	3.63373e+06	3.445e+06	1.31439e+06	1.72386e+06	2.61055e+06	4.49964e+06
K00515	beta-carotene 15,15'-dioxygenase	1.51829e+09	4.47424e+08	5.13549e+08	5.57318e+08	8.08776e+07	5.69309e+07	7.81938e+07	3.95182e+07	7.51646e+07	1.16739e+08	6.47829e+07	5.99546e+07	9.77157e+07	1.20355e+08	8.08334e+07	8.99071e+07	5.9414e+07	6.98991e+07	1.01617e+08	8.89629e+07	1.57233e+08	8.0191e+07
K00522	ferritin heavy chain	1.84157e+10	6.82494e+09	5.12249e+09	6.46829e+09	5.71385e+08	4.92162e+08	8.13278e+08	7.66945e+08	1.95407e+09	2.2271e+09	4.18447e+08	5.85143e+08	1.28264e+09	4.27151e+08	8.99754e+08	1.50934e+09	1.58832e+09	1.38706e+09	6.08317e+08	1.81203e+09	5.02615e+08	5.69948e+08
K00542	guanidinoacetate N-methyltransferase	5.56919e+07	8.04966e+06	2.4525e+07	2.31172e+07	3.3817e+06	0	1.68487e+06	656861	0	2.32623e+06	2.46465e+06	1.87868e+06	2.18945e+06	1.7971e+06	8.80683e+06	7.3883e+06	2.28184e+06	1.66846e+06	2.13755e+06	4.02805e+06	4.79488e+06	8.20642e+06
K00544	betaine-homocysteine S-methyltransferase	3.12294e+10	9.82171e+09	9.06279e+09	1.23449e+10	3.22819e+09	9.87554e+08	6.78706e+08	4.29104e+08	2.31754e+09	2.18061e+09	9.79542e+08	2.1307e+09	1.75529e+09	1.24952e+09	9.40037e+08	2.00771e+09	1.60314e+09	9.85558e+08	1.3667e+09	8.39228e+08	5.89135e+09	1.65893e+09
K00545	catechol O-methyltransferase	1.22032e+08	3.21895e+07	4.70774e+07	4.27647e+07	5.14747e+06	0	6.69986e+06	0	1.60965e+07	4.24562e+06	1.16123e+07	4.76356e+06	5.10861e+06	1.26916e+07	4.497e+06	8.40426e+06	4.64415e+06	5.03882e+06	6.60899e+06	5.90597e+06	5.01259e+06	1.55542e+07
K00546	histamine N-methyltransferase	1.20456e+10	4.14507e+09	3.91485e+09	3.9857e+09	7.20956e+08	6.2309e+08	5.22921e+08	7.09308e+08	7.23708e+08	8.45087e+08	8.31907e+08	5.52513e+08	7.44904e+08	3.84797e+08	8.03408e+08	5.97321e+08	6.78571e+08	7.3184e+08	6.01981e+08	6.93477e+08	5.25388e+08	7.54439e+08
K00547	homocysteine S-methyltransferase	2.85194e+06	0	0	2.85194e+06	0	0	0	0	0	0	0	0	0	0	0	0	1.78547e+06	0	0	0	0	1.06647e+06
K00552	glycine N-methyltransferase	1.14038e+11	3.2926e+10	4.22687e+10	3.88436e+10	4.49746e+09	5.43719e+09	3.7177e+09	6.1942e+09	4.91027e+09	8.16923e+09	6.08855e+09	6.96356e+09	7.33167e+09	4.92254e+09	1.1011e+10	5.95133e+09	6.02668e+09	5.58244e+09	7.02622e+09	6.26437e+09	5.49145e+09	8.45244e+09
K00569	thiopurine S-methyltransferase	7.62176e+08	2.83692e+08	2.50432e+08	2.28052e+08	1.36852e+07	7.67982e+07	4.51093e+07	3.4919e+07	6.69094e+07	4.62706e+07	3.56058e+07	3.08683e+07	4.17759e+07	5.06962e+07	3.31163e+07	5.83694e+07	4.1489e+07	1.72793e+07	3.9662e+07	5.0342e+07	5.49817e+07	2.42984e+07
K00573	protein-L-isoaspartate(D-aspartate) O-methyltransferase	1.65431e+08	5.05539e+07	5.49541e+07	5.99233e+07	6.66284e+06	7.69228e+06	9.32984e+06	1.02966e+07	8.02139e+06	8.551e+06	1.2499e+07	9.98255e+06	8.69597e+06	5.09509e+06	1.09699e+07	7.71161e+06	4.00004e+06	7.9442e+06	1.00283e+07	1.10777e+07	1.02194e+07	1.66536e+07
K00591	polyprenyldihydroxybenzoate methyltransferase / 3-demethylubiquinol 3-O-methyltransferase	1.64125e+08	5.24823e+07	5.67605e+07	5.48821e+07	1.00558e+07	4.5386e+06	7.49782e+06	8.99505e+06	1.18791e+07	9.51594e+06	8.87737e+06	1.14397e+07	1.15524e+07	6.69884e+06	9.69468e+06	8.49762e+06	8.09322e+06	1.25031e+07	6.65176e+06	1.00345e+07	8.56717e+06	9.03238e+06
K00600	glycine hydroxymethyltransferase	1.9838e+10	6.78748e+09	6.90058e+09	6.14998e+09	1.49155e+09	8.18779e+08	9.41454e+08	9.86558e+08	1.12282e+09	1.42632e+09	1.3753e+09	1.20149e+09	1.17348e+09	8.90612e+08	1.25917e+09	1.00054e+09	1.05809e+09	6.53647e+08	9.76988e+08	9.13682e+08	1.36466e+09	1.18291e+09
K00602	phosphoribosylaminoimidazolecarboxamide formyltransferase / IMP cyclohydrolase	8.8278e+09	2.86618e+09	2.85272e+09	3.10889e+09	5.72798e+08	5.28647e+08	4.28346e+08	4.784e+08	3.94806e+08	4.63187e+08	2.12119e+08	5.57125e+08	5.48302e+08	3.74981e+08	7.40456e+08	4.19736e+08	5.04289e+08	4.4927e+08	4.09526e+08	6.83479e+08	5.242e+08	5.38128e+08
K00605	aminomethyltransferase	4.00593e+09	1.38198e+09	1.42195e+09	1.202e+09	2.78653e+08	1.57094e+08	1.60965e+08	3.02343e+08	2.19132e+08	2.63793e+08	2.31745e+08	2.19373e+08	2.72357e+08	2.44366e+08	2.22724e+08	2.31384e+08	1.95155e+08	2.11633e+08	1.4081e+08	2.39534e+08	2.06134e+08	2.08729e+08
K00615	transketolase	5.66243e+10	1.8914e+10	1.83283e+10	1.93821e+10	3.11982e+09	2.9961e+09	2.21329e+09	3.03982e+09	4.0539e+09	3.49104e+09	3.71228e+09	2.3239e+09	2.63273e+09	2.79272e+09	3.28594e+09	3.58072e+09	2.35362e+09	2.34898e+09	3.34853e+09	3.26085e+09	3.07231e+09	4.99778e+09
K00616	transaldolase	2.83753e+10	9.39378e+09	9.87979e+09	9.10169e+09	1.80666e+09	1.11057e+09	1.4209e+09	1.32838e+09	2.37663e+09	1.35065e+09	1.43898e+09	1.72291e+09	2.05216e+09	1.56338e+09	1.34894e+09	1.75341e+09	1.42973e+09	1.1183e+09	1.48643e+09	1.24731e+09	2.09455e+09	1.72536e+09
K00621	glucosamine-phosphate N-acetyltransferase	8.74618e+07	3.18876e+07	2.78109e+07	2.77633e+07	6.28245e+06	5.05413e+06	4.09051e+06	7.58014e+06	3.74324e+06	5.13718e+06	5.80554e+06	4.63863e+06	4.68893e+06	3.01703e+06	5.02126e+06	4.63949e+06	3.6538e+06	4.82799e+06	5.76466e+06	4.81951e+06	3.73827e+06	4.95905e+06
K00622	arylamine N-acetyltransferase	2.46818e+09	9.29872e+08	9.70576e+08	5.67731e+08	2.00808e+08	1.66766e+08	1.3162e+08	7.18418e+07	1.6118e+08	1.97655e+08	2.97211e+08	1.72872e+08	8.3045e+07	1.34313e+08	1.26277e+08	1.56858e+08	8.5746e+07	8.46493e+07	5.32973e+07	1.77899e+08	7.01891e+07	9.59493e+07
K00624	carnitine O-acetyltransferase	2.18959e+09	6.82743e+08	7.98048e+08	7.088e+08	1.36961e+08	106901432	8.71086e+07	7.1189e+07	1.63094e+08	1.1749e+08	1.02377e+08	1.42046e+08	1.28385e+08	1.57941e+08	1.34506e+08	1.32794e+08	1.05831e+08	1.08644e+08	1.02572e+08	1.44877e+08	1.12537e+08	1.3434e+08
K00626	acetyl-CoA C-acetyltransferase	8.35185e+09	3.15995e+09	2.55481e+09	2.63708e+09	4.31993e+08	5.39877e+08	4.52978e+08	7.64645e+08	6.21665e+08	3.48793e+08	5.48469e+08	3.67005e+08	5.49708e+08	1.76198e+08	4.05643e+08	5.0779e+08	3.326e+08	5.49062e+08	4.62169e+08	3.70188e+08	4.55258e+08	4.67806e+08
K00627	pyruvate dehydrogenase E2 component (dihydrolipoamide acetyltransferase)	1.81658e+09	5.89466e+08	6.28466e+08	5.98652e+08	9.62673e+07	7.97309e+07	9.4019e+07	1.12348e+08	1.09897e+08	9.72039e+07	9.99397e+07	1.02315e+08	1.26325e+08	7.48411e+07	1.11102e+08	1.13942e+08	9.97658e+07	8.79322e+07	9.74288e+07	1.04337e+08	1.07375e+08	1.01812e+08
K00637	sterol O-acyltransferase	1.71492e+07	5.23359e+06	5.41614e+06	6.49946e+06	1.10282e+06	0	303512	520702	728391	2.57817e+06	2.43543e+06	688477	546253	0	1.38444e+06	361540	420561	1.46938e+06	868308	511101	1.87262e+06	1.35748e+06
K00639	glycine C-acetyltransferase	3.95018e+09	1.372e+09	1.31818e+09	1.26e+09	2.8837e+08	192433525	1.60063e+08	1.89879e+08	2.80506e+08	2.60749e+08	1.96844e+08	3.17987e+08	2.49276e+08	1.56866e+08	1.5838e+08	2.38826e+08	2.38219e+08	2.39822e+08	1.57371e+08	1.911e+08	2.62367e+08	1.71123e+08
K00654	serine palmitoyltransferase	3.3577e+07	1.51123e+07	1.02931e+07	8.1716e+06	2.0063e+06	2.2082e+06	3.04186e+06	3.4739e+06	2.41753e+06	1.96451e+06	2.07511e+06	2.07709e+06	0	2.76924e+06	1.2843e+06	2.08739e+06	2.26835e+06	2.87291e+06	1.20272e+06	0	0	1.82762e+06
K00657	diamine N-acetyltransferase	9.64599e+07	2.58968e+07	2.88509e+07	4.17122e+07	5.32551e+06	2.88286e+06	1.88269e+06	3.0338e+06	4.88942e+06	7.88251e+06	4.2481e+06	6.84161e+06	4.26464e+06	3.9427e+06	7.71812e+06	1.83576e+06	7.99767e+06	7.27919e+06	6.38565e+06	5.66712e+06	6.46374e+06	7.91881e+06
K00658	2-oxoglutarate dehydrogenase E2 component (dihydrolipoamide succinyltransferase)	2.71627e+09	8.70228e+08	9.58737e+08	8.87303e+08	2.10217e+08	1.01517e+08	1.1854e+08	1.33631e+08	1.4763e+08	1.58692e+08	1.37791e+08	1.60749e+08	1.57694e+08	1.50475e+08	1.90295e+08	1.61733e+08	1.36338e+08	1.52266e+08	1.2042e+08	1.56407e+08	1.51799e+08	1.70073e+08
K00659	bile acid-CoA:amino acid N-acyltransferase	1.78917e+08	5.16215e+07	6.35776e+07	6.37176e+07	9.7617e+06	7.46623e+06	9.63998e+06	9.27982e+06	3.10458e+06	1.23692e+07	1.37096e+07	8.44482e+06	1.16556e+07	1.57408e+07	1.11023e+07	2.92437e+06	2.82514e+06	8.5352e+06	6.29715e+06	1.33611e+07	1.05904e+07	2.21086e+07
K00665	fatty acid synthase, animal type	3.13688e+10	8.47166e+09	7.55412e+09	1.53431e+10	1.67638e+09	7.57903e+08	4.30959e+08	1.12526e+09	2.77863e+09	1.70253e+09	1.42173e+09	6.67051e+08	6.33489e+08	2.10927e+09	8.82111e+08	1.84047e+09	1.49545e+09	1.08394e+09	2.13363e+09	9.62514e+08	8.15719e+09	1.51034e+09
K00666	fatty-acyl-CoA synthase	4.36305e+09	1.50566e+09	1.44779e+09	1.4096e+09	2.68734e+08	153652464	2.00645e+08	3.21377e+08	2.56431e+08	3.04823e+08	2.33947e+08	2.71444e+08	2.76313e+08	1.81769e+08	2.58426e+08	2.25889e+08	2.30518e+08	2.43333e+08	2.23439e+08	2.53059e+08	1.48744e+08	3.10505e+08
K00671	glycylpeptide N-tetradecanoyltransferase	4.40357e+08	1.50263e+08	1.30851e+08	1.59243e+08	2.70414e+07	2.34277e+07	1.96219e+07	2.52217e+07	2.76371e+07	2.73131e+07	2.68868e+07	2.30595e+07	2.27352e+07	7.75263e+06	3.04408e+07	1.99759e+07	2.60188e+07	2.63383e+07	2.75829e+07	1.96735e+07	3.1485e+07	2.81442e+07
K00681	gamma-glutamyltranspeptidase / glutathione hydrolase	1.81536e+09	5.95064e+08	5.70365e+08	6.49932e+08	6.71465e+06	8.82328e+07	1.41394e+08	1.77453e+08	9.39365e+07	8.73326e+07	1.02262e+08	5.39624e+07	7.9762e+07	7.94445e+07	8.16134e+07	1.73321e+08	1.85636e+08	1.40683e+08	7.4283e+07	9.27117e+07	6.17715e+07	9.48464e+07
K00688	glycogen phosphorylase	9.32312e+10	2.91159e+10	2.9522e+10	3.45934e+10	4.6361e+09	4.13285e+09	3.89463e+09	4.84657e+09	4.91295e+09	6.69277e+09	5.31602e+09	4.62875e+09	4.52303e+09	5.51269e+09	6.12618e+09	3.41532e+09	4.88016e+09	5.60314e+09	7.10577e+09	6.86954e+09	4.98421e+09	5.15053e+09
K00693	glycogen synthase	5.17249e+09	1.63551e+09	1.56377e+09	1.97321e+09	3.44442e+08	2.32056e+08	1.97406e+08	2.55668e+08	2.3442e+08	3.71517e+08	2.74364e+08	2.58108e+08	2.24544e+08	2.62162e+08	3.23018e+08	2.21575e+08	2.17e+08	3.60868e+08	3.54205e+08	3.3218e+08	3.88785e+08	3.2017e+08
K00699	glucuronosyltransferase	6.32001e+10	2.19817e+10	2.16551e+10	1.95633e+10	3.98071e+09	3.16979e+09	3.8654e+09	3.34367e+09	3.88675e+09	3.73534e+09	4.05902e+09	4.04963e+09	2.92295e+09	3.50904e+09	3.89757e+09	3.21689e+09	3.88567e+09	3.58351e+09	2.20693e+09	3.06775e+09	2.86875e+09	3.95073e+09
K00721	dolichol-phosphate mannosyltransferase	2.28643e+08	7.73768e+07	6.38592e+07	8.74066e+07	1.02829e+07	1.34343e+07	8.47295e+06	2.10658e+07	1.42641e+07	9.85667e+06	1.47202e+07	1.08455e+07	8.8824e+06	1.40539e+07	1.13853e+07	3.97188e+06	1.05452e+07	2.50819e+07	7.16028e+06	1.74324e+07	9.9107e+06	1.72761e+07
K00729	dolichyl-phosphate beta-glucosyltransferase	3.91174e+08	1.29024e+08	1.51466e+08	1.10684e+08	1.28473e+07	3.11902e+07	2.35294e+07	1.9261e+07	2.3041e+07	1.91554e+07	2.71465e+07	2.61602e+07	2.90614e+07	2.19193e+07	2.61376e+07	2.10414e+07	2.32035e+07	1.77772e+07	2.54026e+07	1.67527e+07	1.09132e+07	1.66344e+07
K00733	xylosylprotein 4-beta-galactosyltransferase	4.27509e+09	1.546e+09	1.35723e+09	1.37186e+09	2.27746e+08	3.06713e+08	2.03227e+08	2.59203e+08	3.14013e+08	2.35099e+08	2.47861e+08	2.43593e+08	2.24643e+08	1.55363e+08	2.58825e+08	2.26941e+08	2.43151e+08	2.46979e+08	1.97976e+08	2.10233e+08	2.18832e+08	2.54691e+08
K00736	alpha-1,6-mannosyl-glycoprotein beta-1,2-N-acetylglucosaminyltransferase	3.43141e+08	1.13211e+08	1.27148e+08	1.02781e+08	1.89761e+07	2.02966e+07	1.88245e+07	1.00857e+07	2.66232e+07	1.84052e+07	1.65902e+07	2.21282e+07	1.8732e+07	2.97938e+07	1.72582e+07	2.2646e+07	2.20749e+07	1.41973e+07	2.13717e+07	1.07429e+07	1.60182e+07	1.83758e+07
K00750	glycogenin	3.75238e+07	1.60187e+07	1.07456e+07	1.07595e+07	3.16568e+06	0	0	4.03596e+06	3.30463e+06	5.51242e+06	0	1.78871e+06	2.31994e+06	0	3.84023e+06	2.79669e+06	1.51637e+06	2.71399e+06	2.80486e+06	1.00667e+06	2.71764e+06	0
K00757	uridine phosphorylase	1.87067e+07	8.11824e+06	5.4357e+06	5.15279e+06	0	0	2.96979e+06	0	0	5.14845e+06	3.7473e+06	0	0	0	1.68839e+06	0	1.75933e+06	0	0	0	3.39346e+06	0
K00759	adenine phosphoribosyltransferase	6.75334e+08	2.31256e+08	2.17334e+08	2.26744e+08	3.89831e+07	3.75365e+07	3.45364e+07	4.25413e+07	4.16181e+07	3.60405e+07	3.77903e+07	3.71405e+07	3.6109e+07	2.98086e+07	4.20926e+07	3.43934e+07	3.79325e+07	4.41919e+07	3.5933e+07	2.98062e+07	3.291e+07	4.59701e+07
K00760	hypoxanthine phosphoribosyltransferase	1.10781e+10	3.4874e+09	3.65955e+09	3.93118e+09	6.15566e+08	529861437	4.55679e+08	4.963e+08	5.77468e+08	8.12522e+08	7.00349e+08	4.9768e+08	5.37116e+08	4.35674e+08	7.80439e+08	7.08289e+08	6.04186e+08	6.1826e+08	6.47061e+08	6.71326e+08	6.12596e+08	7.77747e+08
K00764	amidophosphoribosyltransferase	7.56833e+08	2.9919e+08	2.24136e+08	2.33506e+08	6.94251e+07	5.12308e+07	4.52497e+07	4.55231e+07	3.75249e+07	5.02369e+07	2.99491e+07	2.15306e+07	4.06387e+07	4.97161e+07	5.32413e+07	2.90603e+07	3.68366e+07	5.03887e+07	3.91311e+07	3.64182e+07	2.49763e+07	4.57553e+07
K00767	nicotinate-nucleotide pyrophosphorylase (carboxylating)	4.06022e+09	1.44937e+09	1.22425e+09	1.3866e+09	2.83266e+08	2.04861e+08	2.46039e+08	2.05052e+08	2.37148e+08	2.73006e+08	2.01584e+08	1.4378e+08	1.90323e+08	2.62006e+08	2.29432e+08	1.97126e+08	1.88601e+08	2.36427e+08	2.34608e+08	1.99846e+08	2.3376e+08	2.93356e+08
K00772	5'-methylthioadenosine phosphorylase	3.43384e+09	1.27071e+09	1.07032e+09	1.09282e+09	2.7472e+08	2.28622e+08	1.23364e+08	2.403e+08	1.89925e+08	2.13777e+08	2.36003e+08	1.82489e+08	1.82659e+08	1.27007e+08	2.08916e+08	1.33242e+08	1.81407e+08	2.18104e+08	1.9499e+08	1.45537e+08	1.56161e+08	1.9662e+08
K00787	farnesyl diphosphate synthase	8.90391e+08	3.90488e+08	2.55415e+08	2.44488e+08	8.622e+07	86056496	4.828e+07	8.60151e+07	6.43115e+07	1.9605e+07	4.76502e+07	1.47745e+07	3.60512e+07	7.85133e+07	2.15348e+07	5.6891e+07	1.56897e+07	8.67485e+07	4.36296e+07	1.93762e+07	4.16182e+07	3.74255e+07
K00789	S-adenosylmethionine synthetase	6.16196e+10	2.10905e+10	2.08383e+10	1.96907e+10	4.27306e+09	3.2088e+09	3.16589e+09	2.85213e+09	3.53142e+09	4.0592e+09	3.96128e+09	3.18288e+09	3.62106e+09	3.28969e+09	3.87577e+09	2.90766e+09	3.51305e+09	3.11131e+09	3.15462e+09	2.08915e+09	3.66986e+09	4.15271e+09
K00797	spermidine synthase	6.16572e+08	2.0824e+08	1.91275e+08	2.17057e+08	4.36633e+07	27613855	2.36303e+07	5.20708e+07	3.39045e+07	2.73568e+07	3.82609e+07	3.70413e+07	2.81796e+07	1.02306e+07	5.15874e+07	2.59755e+07	3.10454e+07	4.10089e+07	4.49755e+07	2.77279e+07	2.4183e+07	4.81163e+07
K00798	cob(I)alamin adenosyltransferase	3.20758e+07	6.51945e+06	1.16934e+07	1.38629e+07	0	3.46234e+06	0	0	3.05711e+06	0	2.08698e+06	3.46354e+06	2.41485e+06	0	3.72805e+06	0	2.61824e+06	4.06964e+06	887125	1.32263e+06	1.955e+06	3.0103e+06
K00799	glutathione S-transferase	2.77915e+11	9.27785e+10	8.96936e+10	9.54433e+10	1.4957e+10	1.42648e+10	1.52417e+10	1.461e+10	1.80359e+10	1.5669e+10	1.87282e+10	1.31494e+10	1.3672e+10	1.36968e+10	1.57511e+10	1.46961e+10	1.4826e+10	1.9789e+10	1.45069e+10	1.44174e+10	1.4337e+10	1.75671e+10
K00801	farnesyl-diphosphate farnesyltransferase	6.08264e+07	3.01806e+07	1.52129e+07	1.54329e+07	4.75681e+06	6.23015e+06	3.88887e+06	1.34228e+07	1.88197e+06	0	3.55632e+06	837863	683690	6.58563e+06	1.86634e+06	1.68305e+06	432538	8.72359e+06	1.14193e+06	697508	2.45541e+06	1.98195e+06
K00802	spermine synthase	3.30686e+07	0	9.07175e+06	2.39968e+07	0	0	0	0	0	0	0	0	0	3.07704e+06	0	5.99471e+06	849526	8.59864e+06	0	7.85815e+06	6.69052e+06	0
K00803	alkyldihydroxyacetonephosphate synthase	3.43452e+09	1.11315e+09	1.16349e+09	1.15787e+09	1.92156e+08	1.58734e+08	1.52774e+08	2.02018e+08	2.32433e+08	1.75037e+08	2.06603e+08	1.80426e+08	1.46382e+08	2.06913e+08	1.71722e+08	2.51446e+08	1.51324e+08	1.82652e+08	1.89756e+08	1.83414e+08	1.84093e+08	2.66633e+08
K00814	alanine transaminase	5.49992e+10	1.81259e+10	1.99834e+10	1.68899e+10	3.18702e+09	2.16065e+09	2.89637e+09	3.18019e+09	3.60043e+09	3.10123e+09	3.25218e+09	3.54335e+09	4.2086e+09	2.77135e+09	3.13149e+09	3.07644e+09	3.34306e+09	2.90584e+09	2.33611e+09	2.57616e+09	2.53954e+09	3.18918e+09
K00815	tyrosine aminotransferase	4.42194e+09	1.56196e+09	1.4364e+09	1.42358e+09	3.20525e+08	243180479	2.65326e+08	1.43832e+08	2.83124e+08	3.05973e+08	2.24628e+08	2.45542e+08	2.41568e+08	2.44775e+08	2.81681e+08	1.98202e+08	2.20234e+08	2.13128e+08	2.18791e+08	1.75799e+08	3.07447e+08	2.88183e+08
K00816	kynurenine---oxoglutarate transaminase / cysteine-S-conjugate beta-lyase / glutamine---phenylpyruvate transaminase	2.39463e+08	9.61617e+07	8.15323e+07	6.17691e+07	1.10708e+07	1.8164e+07	9.50992e+06	2.26043e+07	1.82906e+07	1.65222e+07	2.88703e+07	1.07001e+07	1.00228e+07	6.14045e+06	1.31837e+07	1.26149e+07	1.59091e+07	1.1245e+07	1.13314e+07	1.16785e+07	7.78332e+06	3.82175e+06
K00820	glutamine---fructose-6-phosphate transaminase (isomerizing)	9.63103e+09	3.76305e+09	3.10282e+09	2.76515e+09	8.78651e+08	5.37285e+08	6.13778e+08	8.07603e+08	4.69578e+08	4.56158e+08	5.64065e+08	4.99982e+08	4.5602e+08	5.33875e+08	5.79125e+08	4.69754e+08	3.8404e+08	4.27523e+08	5.37644e+08	3.38382e+08	4.42589e+08	6.34976e+08
K00825	kynurenine/2-aminoadipate aminotransferase	6.59625e+08	2.51394e+08	2.38567e+08	1.69664e+08	4.437e+07	3.6802e+07	3.43198e+07	4.22935e+07	5.2983e+07	4.06256e+07	4.12333e+07	5.33898e+07	3.28787e+07	3.03194e+07	3.99118e+07	4.08338e+07	3.40227e+07	2.1448e+07	2.93517e+07	1.91878e+07	3.15839e+07	3.40702e+07
K00826	branched-chain amino acid aminotransferase	6.31839e+08	1.67466e+08	1.98399e+08	2.65974e+08	1.44437e+07	7.79945e+07	2.1565e+07	1.74509e+07	1.64982e+07	1.95138e+07	7.07285e+07	1.70519e+07	5.14526e+07	2.32448e+07	2.41215e+07	1.17995e+07	2.02307e+07	2.61886e+07	4.96522e+07	1.34878e+07	1.02324e+08	5.40902e+07
K00827	alanine-glyoxylate transaminase / (R)-3-amino-2-methylpropionate-pyruvate transaminase	1.46601e+09	4.26926e+08	6.34795e+08	4.04291e+08	8.34426e+07	41296858	5.49693e+07	4.40365e+07	1.4064e+08	6.25412e+07	3.65764e+07	1.1677e+08	1.27881e+08	1.47812e+08	6.53075e+07	1.40448e+08	5.90683e+07	4.79136e+07	3.7331e+07	4.36775e+07	7.50505e+07	1.4125e+08
K00830	alanine-glyoxylate transaminase / serine-glyoxylate transaminase / serine-pyruvate transaminase	6.7202e+10	2.08973e+10	2.4771e+10	2.15336e+10	4.55026e+09	2.5528e+09	2.43721e+09	3.58631e+09	4.46752e+09	3.30323e+09	3.596e+09	4.48874e+09	4.66664e+09	4.04593e+09	3.49741e+09	4.47633e+09	2.69415e+09	4.64324e+09	2.69732e+09	3.21063e+09	4.30439e+09	3.98389e+09
K00831	phosphoserine aminotransferase	8.79067e+08	3.31562e+08	2.3061e+08	3.16896e+08	6.60733e+06	5.14661e+07	2.63048e+07	1.44406e+08	9.61924e+07	6.58462e+06	5.55408e+07	1.83175e+07	1.956e+07	7.19008e+06	8.8274e+07	4.17276e+07	1.11244e+07	8.57958e+07	3.65544e+07	3.76563e+07	3.13931e+07	1.14372e+08
K00844	hexokinase	2.44221e+09	7.30592e+08	5.99984e+08	1.11163e+09	6.99746e+07	1.69479e+08	9.8208e+07	1.27337e+08	1.46009e+08	1.19585e+08	1.10383e+08	1.04342e+08	9.09047e+07	6.38974e+07	9.09015e+07	1.39555e+08	1.1219e+08	1.79712e+08	1.38976e+08	2.48876e+08	3.2488e+08	1.06998e+08
K00849	galactokinase	9.01221e+08	3.51229e+08	2.93918e+08	2.56075e+08	4.92434e+07	4.1721e+07	5.95613e+07	6.28831e+07	7.08987e+07	6.69214e+07	6.5318e+07	3.98367e+07	3.79193e+07	5.77187e+07	4.11927e+07	5.19326e+07	4.29245e+07	3.41808e+07	4.84735e+07	3.41943e+07	5.66295e+07	3.9672e+07
K00850	6-phosphofructokinase 1	2.79348e+09	8.39416e+08	9.75127e+08	9.78937e+08	1.72878e+08	1.30779e+08	1.37535e+08	1.27119e+08	1.37168e+08	1.33939e+08	2.39845e+08	1.13208e+08	1.52537e+08	1.51324e+08	1.5556e+08	1.62652e+08	1.64168e+08	1.32132e+08	1.59086e+08	1.49333e+08	2.24212e+08	1.50006e+08
K00852	ribokinase	4.93577e+08	1.65068e+08	1.59055e+08	1.69453e+08	3.65684e+07	2.46147e+07	2.3654e+07	1.85296e+07	2.98822e+07	3.18192e+07	2.12491e+07	2.52541e+07	2.87071e+07	2.76103e+07	2.99904e+07	2.62444e+07	2.98853e+07	2.5875e+07	2.88402e+07	3.28804e+07	2.21764e+07	2.97961e+07
K00854	xylulokinase	1.91905e+09	6.81342e+08	6.31919e+08	6.05786e+08	1.09683e+08	9.45843e+07	6.24589e+07	1.03919e+08	1.68722e+08	1.41976e+08	8.53786e+07	9.49399e+07	1.11021e+08	1.18294e+08	1.24234e+08	9.80511e+07	1.06643e+08	1.04309e+08	8.45843e+07	7.22197e+07	1.17679e+08	1.20351e+08
K00856	adenosine kinase	2.56948e+10	8.10434e+09	9.57728e+09	8.01316e+09	1.13904e+09	1.25971e+09	1.27379e+09	7.57676e+08	1.75776e+09	1.91636e+09	1.14668e+09	1.14546e+09	1.79749e+09	2.32326e+09	1.32196e+09	1.84244e+09	1.33108e+09	8.07483e+08	1.0813e+09	9.4419e+08	1.62562e+09	2.22349e+09
K00859	dephospho-CoA kinase	5.75663e+07	1.94711e+07	2.09172e+07	1.7178e+07	3.37985e+06	2600998	4.35469e+06	2.62592e+06	4.05088e+06	2.45879e+06	3.16476e+06	2.1839e+06	3.64953e+06	5.05137e+06	3.05834e+06	3.80932e+06	2.50268e+06	2.37321e+06	3.31073e+06	3.34734e+06	3.03512e+06	2.60893e+06
K00861	riboflavin kinase	2.89008e+07	9.71181e+06	8.73428e+06	1.04547e+07	3.52272e+06	671054	629173	1.33238e+06	1.53775e+06	2.01872e+06	1.81222e+06	2.00387e+06	1.75418e+06	0	2.06289e+06	1.10111e+06	1.26376e+06	1.40594e+06	1.2364e+06	1.68494e+06	3.16746e+06	1.6962e+06
K00864	glycerol kinase	1.413e+09	4.96531e+08	5.0776e+08	4.08712e+08	9.07012e+07	7.66895e+07	8.50793e+07	4.59953e+07	1.07223e+08	9.08426e+07	6.22509e+07	9.45979e+07	7.65757e+07	1.03042e+08	8.94852e+07	8.18085e+07	8.26498e+07	4.81854e+07	5.87738e+07	6.04785e+07	8.93852e+07	6.92394e+07
K00868	pyridoxine kinase	7.56964e+08	2.54525e+08	2.4396e+08	2.5848e+08	5.3156e+07	3.15944e+07	2.87143e+07	2.11511e+07	5.83444e+07	6.15644e+07	2.47434e+07	6.40648e+07	6.14042e+07	1.95147e+07	5.55279e+07	1.87048e+07	4.0232e+07	3.51767e+07	5.23848e+07	6.13802e+07	4.85294e+07	2.07768e+07
K00869	mevalonate kinase	2.62717e+08	1.26942e+08	7.88984e+07	5.68765e+07	1.76482e+07	1.43937e+07	1.18423e+07	7.0486e+07	7.09617e+06	5.47545e+06	7.64078e+06	7.83731e+06	1.65447e+07	2.22263e+07	5.38805e+06	1.92613e+07	4.8455e+06	1.80361e+07	7.02763e+06	7.37465e+06	1.60565e+07	3.53614e+06
K00871	phosphorylase kinase gamma subunit	8.40906e+07	2.71342e+07	2.29957e+07	3.39606e+07	4.04681e+06	3832134	4.07163e+06	2.67607e+06	4.21508e+06	8.29251e+06	3.54566e+06	3.9554e+06	2.49174e+06	4.30726e+06	5.19674e+06	3.49892e+06	3.78402e+06	4.21668e+06	8.88651e+06	6.86776e+06	5.07029e+06	5.13537e+06
K00873	pyruvate kinase	8.69326e+09	3.14476e+09	2.55319e+09	2.99531e+09	5.8674e+08	2.99308e+08	3.82339e+08	3.92716e+08	7.15289e+08	7.68371e+08	3.27527e+08	3.22758e+08	3.7191e+08	2.78218e+08	8.21952e+08	4.30829e+08	5.52952e+08	3.981e+08	4.15349e+08	4.54226e+08	5.3311e+08	6.41571e+08
K00884	N-acetylglucosamine kinase	3.77697e+07	1.35673e+07	1.13696e+07	1.28327e+07	3.12899e+06	1.69234e+06	1.40454e+06	2.19903e+06	2.48509e+06	2.65735e+06	3.61296e+06	2.2221e+06	2.46175e+06	0	1.66732e+06	1.40547e+06	2.64192e+06	1.03746e+06	2.36973e+06	2.14207e+06	2.2074e+06	2.43416e+06
K00894	ethanolamine kinase	1.72992e+08	7.16546e+07	5.72565e+07	4.40809e+07	1.1731e+07	1.66138e+07	1.28204e+07	1.0322e+07	8.8035e+06	1.13639e+07	9.3166e+06	1.68357e+07	6.06151e+06	3.92464e+06	1.36427e+07	7.47531e+06	6.89893e+06	8.30991e+06	9.17635e+06	4.48905e+06	1.07021e+07	4.50461e+06
K00898	pyruvate dehydrogenase kinase 2/3/4	8.81468e+08	2.76486e+08	3.19327e+08	2.85655e+08	5.70998e+07	51975500	5.92945e+07	0	6.20388e+07	4.60772e+07	5.38201e+07	5.29046e+07	5.81135e+07	4.14666e+07	6.22961e+07	5.07266e+07	4.77068e+07	4.87015e+07	5.77579e+07	3.67477e+07	4.49867e+07	4.97545e+07
K00907	myosin-light-chain kinase	9.26389e+08	2.88539e+08	3.18392e+08	3.19458e+08	6.61796e+07	3.86724e+07	4.22899e+07	3.72172e+07	5.66268e+07	4.75531e+07	6.41307e+07	5.2582e+07	4.35546e+07	4.755e+07	5.07241e+07	5.98501e+07	4.56709e+07	6.51107e+07	4.96026e+07	5.30272e+07	6.55318e+07	4.05148e+07
K00920	1-phosphatidylinositol-5-phosphate 4-kinase	6.87086e+08	2.25389e+08	2.42184e+08	2.19514e+08	4.35769e+07	2.5924e+07	3.64931e+07	4.16068e+07	3.00109e+07	4.77769e+07	4.21691e+07	5.24704e+07	4.4786e+07	2.72929e+07	4.79686e+07	2.74966e+07	4.06142e+07	4.60705e+07	4.26608e+07	2.35145e+07	3.98788e+07	2.67751e+07
K00923	phosphatidylinositol-4-phosphate 3-kinase	6.09423e+07	1.60922e+07	2.01853e+07	2.46648e+07	6.02926e+06	0	4.02778e+06	1.39829e+06	0	4.63689e+06	2.41509e+06	2.60423e+06	2.43439e+06	6.78517e+06	3.91492e+06	2.03151e+06	2.7856e+06	2.61058e+06	4.48612e+06	6.81999e+06	5.22243e+06	2.74007e+06
K00927	phosphoglycerate kinase	2.46667e+10	8.54858e+09	8.07118e+09	8.04695e+09	1.34333e+09	1.54771e+09	1.15957e+09	1.37617e+09	1.49972e+09	1.62206e+09	1.375e+09	1.22674e+09	1.42705e+09	1.0847e+09	1.53731e+09	1.42037e+09	1.31901e+09	1.22759e+09	1.2832e+09	1.34217e+09	1.3126e+09	1.56239e+09
K00933	creatine kinase	2.66033e+09	9.81033e+08	8.6426e+08	8.1504e+08	1.65102e+08	1.83912e+08	1.5386e+08	8.21696e+07	2.15466e+08	1.80524e+08	1.14125e+08	1.41577e+08	1.20219e+08	2.47553e+08	1.62304e+08	7.84827e+07	1.4093e+08	1.32019e+08	1.71437e+08	1.1938e+08	1.11296e+08	1.39978e+08
K00939	adenylate kinase	3.88753e+09	1.36896e+09	1.29452e+09	1.22404e+09	2.87436e+08	2.42289e+08	1.80282e+08	1.48615e+08	2.92284e+08	2.18052e+08	1.52917e+08	2.62887e+08	1.77658e+08	3.27841e+08	1.87714e+08	1.85507e+08	2.34713e+08	2.00401e+08	1.96763e+08	1.85148e+08	1.92858e+08	2.14159e+08
K00940	nucleoside-diphosphate kinase	6.49461e+10	2.2643e+10	2.10594e+10	2.12437e+10	3.43826e+09	3.85988e+09	3.16059e+09	4.77039e+09	3.54245e+09	3.87142e+09	4.08031e+09	3.06401e+09	3.08754e+09	3.85482e+09	3.58934e+09	3.38341e+09	3.35189e+09	3.82062e+09	3.47218e+09	3.5905e+09	3.16919e+09	3.83931e+09
K00942	guanylate kinase	3.19679e+07	1.53948e+07	9.99295e+06	6.58009e+06	1.7133e+06	3.97908e+06	5.1077e+06	1.65552e+06	2.93922e+06	0	696934	0	2.02171e+06	5.83618e+06	1.43813e+06	0	0	0	2.61276e+06	2.27277e+06	1.69456e+06	0
K00943	dTMP kinase	5.92643e+08	2.18946e+08	1.85609e+08	1.88089e+08	2.9629e+07	36599596	4.10337e+07	4.58005e+07	2.84494e+07	3.74334e+07	3.02331e+07	1.58989e+07	2.2005e+07	3.93463e+07	3.32731e+07	4.48527e+07	4.09575e+07	2.24474e+07	3.47155e+07	2.89836e+07	2.75256e+07	3.3459e+07
K00948	ribose-phosphate pyrophosphokinase	5.43132e+09	1.85989e+09	1.67699e+09	1.89443e+09	3.20362e+08	2.95515e+08	2.35494e+08	3.38474e+08	3.29727e+08	3.40323e+08	3.00478e+08	2.39989e+08	2.68651e+08	2.77366e+08	3.5754e+08	2.32968e+08	3.15096e+08	3.18141e+08	3.47139e+08	2.55022e+08	3.14616e+08	3.44418e+08
K00949	thiamine pyrophosphokinase	1.28796e+09	4.24806e+08	4.20656e+08	4.42499e+08	7.18421e+07	6.15844e+07	5.72335e+07	9.10869e+07	6.52801e+07	7.77795e+07	6.89397e+07	6.32636e+07	7.36374e+07	5.58366e+07	9.07654e+07	6.82133e+07	5.96858e+07	6.26289e+07	8.3246e+07	6.95365e+07	6.62207e+07	1.01181e+08
K00953	FAD synthetase	1.56558e+08	5.15346e+07	5.32021e+07	5.18217e+07	8.59227e+06	6.90595e+06	6.68899e+06	1.11441e+07	6.63861e+06	1.15647e+07	1.13808e+07	9.9892e+06	9.12734e+06	5.94288e+06	7.12493e+06	9.63691e+06	9.33609e+06	8.09961e+06	7.42005e+06	7.76046e+06	8.26205e+06	1.09434e+07
K00962	polyribonucleotide nucleotidyltransferase	0	0	0	0	0	0	0	0	0	0	0	0	0	0	0	0	0	0	0	0	0	0
K00963	UTP--glucose-1-phosphate uridylyltransferase	2.84992e+10	9.3725e+09	9.04601e+09	1.00807e+10	2.10056e+09	1.37651e+09	1.32366e+09	1.21507e+09	1.64306e+09	1.71364e+09	1.60632e+09	1.38033e+09	1.32885e+09	1.53402e+09	1.69617e+09	1.50032e+09	1.02758e+09	1.60762e+09	1.64308e+09	1.51999e+09	1.94157e+09	2.34081e+09
K00966	mannose-1-phosphate guanylyltransferase	1.22395e+09	4.42163e+08	3.77445e+08	4.04344e+08	6.55316e+07	7.0724e+07	5.91287e+07	7.52254e+07	8.58155e+07	8.57375e+07	7.20806e+07	6.4342e+07	6.15555e+07	4.70596e+07	7.49976e+07	5.74093e+07	6.88882e+07	6.76153e+07	7.7659e+07	6.21171e+07	6.29417e+07	6.51225e+07
K00972	UDP-N-acetylglucosamine/UDP-N-acetylgalactosamine diphosphorylase	4.90891e+08	1.32558e+08	2.15943e+08	1.4239e+08	2.8531e+07	17518489	1.11742e+07	1.9274e+07	3.29512e+07	2.31091e+07	4.01254e+07	3.28407e+07	2.62299e+07	5.05058e+07	2.50844e+07	4.11571e+07	2.36759e+07	1.87293e+07	2.54902e+07	2.76843e+07	2.53595e+07	2.14506e+07
K00993	ethanolaminephosphotransferase	1.26211e+08	5.14431e+07	3.68016e+07	3.79668e+07	8.07932e+06	8.97619e+06	1.02125e+07	4.62695e+06	1.29346e+07	6.61348e+06	3.90188e+06	8.61211e+06	7.68414e+06	6.39619e+06	6.44395e+06	3.76331e+06	8.38988e+06	6.47974e+06	5.11642e+06	8.66973e+06	6.83121e+06	2.47983e+06
K00999	CDP-diacylglycerol--inositol 3-phosphatidyltransferase	1.13489e+08	3.57066e+07	4.47894e+07	3.29929e+07	5.72934e+06	4821635	5.7875e+06	8.92993e+06	5.68279e+06	4.75544e+06	1.17983e+07	6.10278e+06	5.59702e+06	6.82532e+06	4.34265e+06	1.01234e+07	5.96953e+06	6.69343e+06	4.88112e+06	5.58642e+06	5.47613e+06	4.38623e+06
K01008	selenide, water dikinase	1.71204e+09	5.80234e+08	5.93259e+08	5.38546e+08	1.08612e+08	1.17864e+08	7.44144e+07	8.75455e+07	9.79257e+07	9.38718e+07	1.03414e+08	1.10332e+08	1.28337e+08	6.08609e+07	1.08293e+08	8.20223e+07	8.26418e+07	8.56279e+07	8.43648e+07	9.46125e+07	7.77889e+07	1.1351e+08
K01011	thiosulfate/3-mercaptopyruvate sulfurtransferase	2.23848e+10	8.04981e+09	7.46808e+09	6.86687e+09	1.22896e+09	1.23125e+09	1.37323e+09	1.228e+09	1.63301e+09	1.35535e+09	9.85633e+08	1.11742e+09	1.43701e+09	1.39236e+09	1.06456e+09	1.47111e+09	1.23523e+09	1.26002e+09	1.07377e+09	9.86729e+08	1.04943e+09	1.26169e+09
K01014	aryl sulfotransferase	1.16483e+10	5.00953e+09	3.24296e+09	3.39586e+09	1.22687e+09	4.46482e+08	7.97601e+08	4.28542e+08	1.61557e+09	4.94463e+08	9.86829e+08	7.94046e+08	3.25611e+08	2.08604e+08	4.02768e+08	5.251e+08	6.11818e+08	3.25555e+08	9.48113e+08	9.2014e+08	2.19877e+08	3.70357e+08
K01015	alcohol sulfotransferase	1.64673e+09	4.65195e+08	6.52794e+08	5.28743e+08	6.31592e+07	8.26576e+07	9.17553e+07	2.4356e+07	9.58318e+07	1.07435e+08	6.89956e+07	1.47128e+08	1.79114e+07	2.0425e+08	1.00836e+08	1.13672e+08	6.55892e+07	8.0028e+07	4.25306e+07	1.3196e+08	5.77214e+07	1.50913e+08
K01025	sulfotransferase	1.74593e+10	6.36538e+09	5.84069e+09	5.25325e+09	3.22855e+08	7.90629e+08	5.41809e+08	1.24481e+09	2.18629e+09	1.27899e+09	1.07512e+09	1.08649e+09	7.22457e+08	3.96879e+08	1.03479e+09	1.52496e+09	6.7866e+08	9.52934e+08	1.15395e+09	4.53759e+08	1.22393e+09	7.90014e+08
K01027	3-oxoacid CoA-transferase	9.03329e+09	2.97707e+09	3.08191e+09	2.97431e+09	4.92835e+08	3.72612e+08	4.07687e+08	5.72655e+08	5.89525e+08	5.41761e+08	5.59913e+08	5.72966e+08	4.7845e+08	3.41121e+08	5.25971e+08	6.0349e+08	4.56241e+08	6.65636e+08	3.86161e+08	5.28767e+08	4.36627e+08	5.00877e+08
K01044	carboxylesterase 1	1.66304e+10	6.07217e+09	5.45431e+09	5.10392e+09	1.68155e+09	1.17656e+09	8.74746e+08	1.00935e+09	8.35518e+08	4.94434e+08	6.51219e+08	8.9232e+08	7.54821e+08	3.18369e+08	8.95897e+08	1.94169e+09	7.55918e+08	1.27522e+09	3.47426e+08	3.27803e+08	6.52942e+08	1.74461e+09
K01045	arylesterase / paraoxonase	1.72111e+09	5.41906e+08	5.77686e+08	6.01523e+08	1.07682e+08	9.1312e+07	5.24387e+07	8.20082e+07	9.35834e+07	1.14881e+08	5.17521e+07	1.05844e+08	1.02111e+08	9.7498e+07	1.12645e+08	1.07836e+08	1.32232e+08	9.38554e+07	1.03731e+08	9.62711e+07	1.06433e+08	6.89998e+07
K01047	secretory phospholipase A2	3.26407e+09	1.13794e+09	1.05351e+09	1.07262e+09	1.49084e+08	1.94677e+08	1.38362e+08	3.39952e+08	1.64207e+08	1.51659e+08	1.95123e+08	1.82156e+08	1.63457e+08	1.43986e+08	2.16893e+08	1.51896e+08	2.00144e+08	1.90388e+08	1.86091e+08	1.49783e+08	1.54261e+08	1.91951e+08
K01053	gluconolactonase	2.99798e+09	9.93589e+08	1.14157e+09	8.62823e+08	1.5588e+08	1.73349e+08	1.20718e+08	1.82521e+08	1.74351e+08	1.8677e+08	2.01785e+08	1.9857e+08	1.70469e+08	2.09146e+08	1.98014e+08	1.63588e+08	1.46379e+08	1.6129e+08	1.27961e+08	1.22456e+08	1.62213e+08	1.42524e+08
K01057	6-phosphogluconolactonase	2.01472e+09	7.15664e+08	6.11728e+08	6.8733e+08	1.05587e+08	1.31219e+08	9.78175e+07	1.61952e+08	1.15201e+08	1.03888e+08	8.79321e+07	9.28098e+07	1.13115e+08	7.95334e+07	1.38739e+08	9.95979e+07	1.01669e+08	1.32153e+08	1.39826e+08	1.23341e+08	8.44566e+07	1.05885e+08
K01061	carboxymethylenebutenolidase	2.64128e+09	1.14016e+09	1.15121e+09	3.4991e+08	1.11182e+08	1.70544e+08	1.95496e+08	2.08744e+08	3.17258e+08	1.36939e+08	1.99254e+08	1.51781e+08	2.83765e+08	1.53251e+08	1.24881e+08	2.38273e+08	1.25103e+08	960631	1.37727e+08	3.43036e+07	2.3023e+07	2.87928e+07
K01062	platelet-activating factor acetylhydrolase	7.32893e+07	1.86255e+07	2.867e+07	2.59939e+07	5.44593e+06	2.08866e+06	0	3.31052e+06	3.65263e+06	4.12772e+06	7.38957e+06	3.73253e+06	4.40915e+06	4.16129e+06	6.32561e+06	2.65185e+06	3.75213e+06	3.80697e+06	3.75121e+06	4.42037e+06	5.21462e+06	5.04856e+06
K01068	acyl-coenzyme A thioesterase 1/2/4	3.63646e+09	1.08655e+09	1.32487e+09	1.22505e+09	2.21265e+08	2.13672e+08	1.71759e+08	1.24856e+08	1.57265e+08	1.97735e+08	2.37639e+08	1.76347e+08	2.03343e+08	2.21186e+08	2.62648e+08	2.23704e+08	2.07847e+08	1.57915e+08	1.83589e+08	2.07299e+08	2.50146e+08	2.18249e+08
K01069	hydroxyacylglutathione hydrolase	1.3603e+09	4.64615e+08	5.02022e+08	3.93661e+08	9.56206e+07	4.0071e+07	5.86789e+07	9.07372e+07	9.71249e+07	8.23827e+07	7.05388e+07	7.44176e+07	7.2285e+07	1.167e+08	7.52402e+07	9.2841e+07	6.44601e+07	8.15274e+07	5.76639e+07	6.15077e+07	7.10209e+07	5.74806e+07
K01070	S-formylglutathione hydrolase	4.88444e+09	1.64545e+09	1.62693e+09	1.61207e+09	2.46405e+08	2.6213e+08	2.56132e+08	3.08152e+08	2.65982e+08	3.06645e+08	3.28593e+08	2.4292e+08	2.77148e+08	2.28648e+08	2.99444e+08	2.50173e+08	2.65713e+08	2.50225e+08	2.70522e+08	2.5882e+08	2.25813e+08	3.40976e+08
K01071	medium-chain acyl-[acyl-carrier-protein] hydrolase	4.1669e+08	1.3044e+08	1.39058e+08	1.47192e+08	2.5716e+07	20222492	1.84691e+07	1.91688e+07	2.39349e+07	2.29289e+07	3.40735e+07	1.79692e+07	1.72472e+07	1.598e+07	2.68062e+07	2.69819e+07	2.77367e+07	2.72663e+07	2.42653e+07	2.04078e+07	2.00887e+07	2.74271e+07
K01074	palmitoyl-protein thioesterase	1.92686e+09	5.95713e+08	6.73478e+08	6.57667e+08	1.09721e+08	5.54987e+07	1.12629e+08	6.2367e+07	1.09339e+08	1.46158e+08	1.67774e+08	1.15425e+08	1.1192e+08	4.81432e+07	1.32324e+08	9.78908e+07	1.13262e+08	1.14974e+08	1.02495e+08	1.18276e+08	1.01855e+08	1.06803e+08
K01080	phosphatidate phosphatase	7.95267e+09	2.69178e+09	3.03458e+09	2.2263e+09	4.0944e+08	3.18996e+08	4.06419e+08	4.69401e+08	6.31342e+08	4.56185e+08	4.32208e+08	4.99395e+08	5.14631e+08	5.3267e+08	6.33273e+08	4.22407e+08	3.51353e+08	3.61015e+08	3.83133e+08	1.70654e+08	5.5436e+08	4.05785e+08
K01081	5'-nucleotidase	2.84515e+09	1.09154e+09	8.81684e+08	8.71922e+08	1.72546e+08	1.70208e+08	1.32759e+08	2.02536e+08	2.22015e+08	1.9148e+08	1.47947e+08	1.63232e+08	1.36361e+08	1.48333e+08	1.48846e+08	1.36967e+08	1.32089e+08	1.68646e+08	1.45851e+08	1.30551e+08	1.67456e+08	1.27329e+08
K01082	3'(2'), 5'-bisphosphate nucleotidase	4.37388e+09	1.51103e+09	1.45714e+09	1.40571e+09	2.61518e+08	2.04185e+08	1.61794e+08	2.7032e+08	2.70082e+08	3.43128e+08	2.87425e+08	2.29305e+08	2.61439e+08	1.8359e+08	2.98438e+08	1.96946e+08	2.22489e+08	2.47401e+08	2.27827e+08	2.47789e+08	2.1205e+08	2.48152e+08
K01084	glucose-6-phosphatase	1.75837e+09	6.49608e+08	5.87245e+08	5.21516e+08	1.05751e+08	9.70362e+07	9.077e+07	1.19129e+08	1.12023e+08	1.24899e+08	1.53397e+08	1.12141e+08	1.06485e+08	5.46223e+07	8.57356e+07	7.48642e+07	7.79699e+07	8.78194e+07	8.3524e+07	6.70331e+07	1.1942e+08	8.57501e+07
K01092	myo-inositol-1(or 4)-monophosphatase	1.00494e+08	2.96137e+07	5.2857e+07	1.80237e+07	0	5.08133e+06	7.61714e+06	3.25183e+06	6.54397e+06	7.11943e+06	3.01481e+06	6.85192e+06	4.04899e+06	0	3.59049e+07	3.03632e+06	7.18252e+06	3.00466e+06	4.63553e+06	0	3.20096e+06	0
K01103	6-phosphofructo-2-kinase / fructose-2,6-biphosphatase 3	8.07308e+09	2.86397e+09	2.53826e+09	2.67085e+09	5.33494e+08	566758807	4.40314e+08	4.78718e+08	3.9627e+08	4.48412e+08	3.92831e+08	3.58597e+08	4.64733e+08	4.2095e+08	4.92458e+08	4.08694e+08	4.37161e+08	4.42683e+08	4.3908e+08	3.31418e+08	4.77249e+08	5.43261e+08
K01107	inositol polyphosphate 1-phosphatase	1.03675e+08	3.72506e+07	3.07468e+07	3.56776e+07	4.07162e+06	6.53529e+06	6.54111e+06	9.52705e+06	6.26929e+06	4.30621e+06	7.14143e+06	4.21073e+06	6.30744e+06	1.21316e+06	5.41262e+06	6.46138e+06	2.91714e+06	6.90446e+06	5.88785e+06	7.73589e+06	5.87132e+06	6.36095e+06
K01116	phosphatidylinositol phospholipase C, gamma-1	4.52777e+07	1.68565e+07	1.30606e+07	1.53606e+07	2.68053e+06	1.98922e+06	3.13443e+06	4.08081e+06	2.71101e+06	2.26048e+06	3.01136e+06	1.9211e+06	2.64496e+06	0	2.65295e+06	2.83021e+06	2.77938e+06	2.6165e+06	2.48635e+06	1.27178e+06	2.86674e+06	3.33987e+06
K01121	2',3'-cyclic-nucleotide 3'-phosphodiesterase	1.47866e+09	4.75872e+08	5.34187e+08	4.68601e+08	6.07301e+07	6.8724e+07	5.52353e+07	6.98206e+07	1.15919e+08	1.05443e+08	7.10817e+07	1.16557e+08	1.31837e+08	6.21193e+07	6.82454e+07	8.43472e+07	8.7668e+07	6.06273e+07	8.29594e+07	5.35653e+07	6.2873e+07	1.20908e+08
K01122	ectonucleotide pyrophosphatase/phosphodiesterase family member 2	4.02078e+07	1.55615e+07	1.28352e+07	1.1811e+07	2.0488e+06	2.18717e+06	4.32102e+06	1.82238e+06	2.96432e+06	2.21783e+06	1.60345e+06	2.5153e+06	3.47852e+06	0	2.67819e+06	2.55977e+06	1.15501e+06	3.13621e+06	1.15901e+06	2.26436e+06	1.4418e+06	2.65465e+06
K01137	N-acetylglucosamine-6-sulfatase	2.92783e+08	9.29057e+07	8.28628e+07	1.17015e+08	1.16314e+07	1.31224e+07	2.19462e+07	1.73943e+07	1.4476e+07	1.43354e+07	1.69845e+07	1.4753e+07	1.34522e+07	2.52953e+06	1.94011e+07	1.57424e+07	3.93433e+07	2.44723e+07	1.38609e+07	1.57568e+07	1.04672e+07	1.31141e+07
K01158	deoxyribonuclease II	6.67998e+07	2.2208e+07	2.08375e+07	2.37542e+07	3.67487e+06	2476270	4.30584e+06	3.25589e+06	3.20688e+06	5.28826e+06	5.34535e+06	3.46659e+06	2.53763e+06	2.16628e+06	1.92186e+06	5.39983e+06	4.32421e+06	6.74991e+06	3.60184e+06	3.78826e+06	2.62855e+06	2.66147e+06
K01176	alpha-amylase	4.04535e+08	1.61548e+08	9.97326e+07	1.43255e+08	1.70723e+07	2.86526e+07	2.50863e+07	2.30475e+07	4.68929e+07	2.07961e+07	2.48763e+07	8.67038e+06	2.06617e+07	8.24485e+06	2.15728e+07	1.57064e+07	3.10679e+07	3.8521e+07	2.82703e+07	9.60351e+06	2.266e+07	1.31319e+07
K01183	chitinase	9.87088e+07	3.54651e+07	2.68456e+07	3.6398e+07	8.67266e+06	3.64795e+06	7.16488e+06	8.34275e+06	4.47228e+06	3.16462e+06	4.75134e+06	6.03881e+06	5.26075e+06	0	3.9858e+06	6.80894e+06	1.3404e+07	4.67262e+06	4.44637e+06	5.72006e+06	3.16558e+06	4.98936e+06
K01192	beta-mannosidase	2.93043e+06	0	2.93043e+06	0	0	0	0	0	0	0	0	0	0	0	0	2.93043e+06	0	0	0	0	0	0
K01195	beta-glucuronidase	3.38996e+09	1.19254e+09	1.17315e+09	1.02427e+09	1.55549e+08	1.74449e+08	2.12994e+08	1.56293e+08	1.91648e+08	3.01611e+08	2.3879e+08	2.12622e+08	2.21843e+08	7.9644e+07	2.6542e+08	1.54834e+08	2.06494e+08	1.68294e+08	1.75185e+08	1.27891e+08	1.3936e+08	2.07043e+08
K01196	glycogen debranching enzyme	2.2509e+10	7.32519e+09	7.13362e+09	8.05015e+09	1.05988e+09	1.01533e+09	1.04274e+09	1.91988e+09	6.43583e+08	1.64378e+09	1.13421e+09	1.04364e+09	1.44832e+09	1.08063e+09	7.76187e+08	1.65062e+09	1.14503e+09	1.09795e+09	1.5578e+09	1.49649e+09	9.21964e+08	1.83091e+09
K01201	glucosylceramidase	1.16755e+08	3.36709e+07	4.13269e+07	4.17571e+07	2.1616e+06	4.9966e+06	5.89733e+06	4.98474e+06	5.27362e+06	1.0357e+07	8.25208e+06	2.96433e+06	5.53722e+06	5.78114e+06	7.73638e+06	1.10558e+07	1.21389e+07	8.12256e+06	6.91416e+06	5.71752e+06	6.08143e+06	2.78254e+06
K01202	galactosylceramidase	1.24579e+07	4.99598e+06	2.87994e+06	4.58201e+06	1.0299e+06	0	1.10236e+06	460446	881742	1.52153e+06	0	695759	611723	0	1.57246e+06	0	1.63798e+06	1.52792e+06	0	0	0	1.41611e+06
K01204	alpha-N-acetylgalactosaminidase	8.57414e+08	2.82406e+08	2.38185e+08	3.36824e+08	4.04454e+07	3.07119e+07	5.6037e+07	3.59162e+07	5.26607e+07	6.66345e+07	4.12873e+07	3.96021e+07	3.22358e+07	1.84712e+07	4.3095e+07	6.34931e+07	6.65717e+07	6.49544e+07	5.01166e+07	5.97436e+07	5.21781e+07	4.32592e+07
K01205	alpha-N-acetylglucosaminidase	2.49021e+08	5.87724e+07	7.32254e+07	1.17024e+08	6.59652e+06	8114510	1.43134e+07	7.87773e+06	9.44168e+06	1.24285e+07	2.20748e+07	9.24362e+06	2.22694e+07	1.73596e+06	6.18116e+06	1.17204e+07	2.5972e+07	2.42893e+07	1.9384e+07	9.80639e+06	1.89136e+07	1.86583e+07
K01206	alpha-L-fucosidase	1.08489e+09	3.1683e+08	3.39871e+08	4.28194e+08	3.7892e+07	3.81229e+07	4.83294e+07	5.21461e+07	6.74965e+07	7.2843e+07	5.54006e+07	6.47152e+07	4.78744e+07	4.25063e+07	6.95032e+07	5.98716e+07	1.11359e+08	7.43793e+07	3.83163e+07	6.44816e+07	7.04221e+07	6.92352e+07
K01227	mannosyl-glycoprotein endo-beta-N-acetylglucosaminidase	1.94124e+08	6.20765e+07	5.91814e+07	7.28659e+07	1.1711e+07	1.14102e+07	5.97955e+06	8.29585e+06	7.2427e+06	1.74372e+07	1.70831e+07	1.21969e+07	8.77068e+06	3.17156e+06	3.22224e+06	1.4737e+07	1.3174e+07	5.25675e+06	1.69582e+07	2.27011e+07	8.30508e+06	6.4708e+06
K01228	mannosyl-oligosaccharide glucosidase	1.5447e+09	5.17248e+08	5.33178e+08	4.94275e+08	7.66313e+07	8.60165e+07	9.81326e+07	9.73979e+07	8.96431e+07	6.94269e+07	1.06252e+08	9.63714e+07	9.19069e+07	6.88882e+07	8.47595e+07	8.49998e+07	9.3504e+07	9.8332e+07	9.12474e+07	5.13473e+07	7.1783e+07	8.80616e+07
K01230	mannosyl-oligosaccharide alpha-1,2-mannosidase	1.54655e+09	5.09141e+08	5.36631e+08	5.00776e+08	1.02438e+08	9.25627e+07	7.39895e+07	9.25096e+07	5.58743e+07	9.1767e+07	1.33948e+08	8.32565e+07	7.48968e+07	7.75866e+07	8.24889e+07	8.4455e+07	9.18901e+07	8.49413e+07	8.31069e+07	7.22524e+07	8.63511e+07	8.22341e+07
K01231	alpha-mannosidase II	4.10355e+09	1.08469e+09	1.51705e+09	1.50181e+09	1.59572e+08	2.8676e+08	2.23418e+08	1.63616e+08	1.15863e+08	1.35462e+08	2.26189e+08	3.81889e+08	3.26017e+08	2.14988e+08	1.95726e+08	1.72245e+08	2.61967e+08	2.08549e+08	2.42261e+08	4.03132e+08	1.8842e+08	1.97476e+08
K01242	ADP-ribosyl cyclase 1	1.07574e+07	1.97312e+06	5.74078e+06	3.04347e+06	0	0	303114	0	725320	944684	0	1.55282e+06	3.00714e+06	0	1.18082e+06	0	0	0	0	0	0	3.04347e+06
K01251	adenosylhomocysteinase	1.2836e+11	4.32014e+10	4.64968e+10	3.86618e+10	9.00432e+09	4151382940	5.37496e+09	6.06964e+09	6.61777e+09	1.19833e+10	6.61678e+09	6.59887e+09	7.92308e+09	8.07829e+09	8.65661e+09	8.62316e+09	7.23546e+09	4.7156e+09	5.71859e+09	6.18956e+09	7.577e+09	7.22563e+09
K01253	microsomal epoxide hydrolase	2.10024e+10	7.05022e+09	7.23474e+09	6.71748e+09	1.19208e+09	1.13318e+09	9.3782e+08	1.33938e+09	1.3282e+09	1.11955e+09	1.1557e+09	1.47589e+09	1.42732e+09	1.25646e+09	1.09043e+09	8.28925e+08	1.05208e+09	1.20996e+09	1.04701e+09	1.02057e+09	1.03952e+09	1.34834e+09
K01254	leukotriene-A4 hydrolase	1.86474e+09	5.99053e+08	6.22038e+08	6.43651e+08	1.05042e+08	1.11329e+08	8.42693e+07	8.43111e+07	9.50408e+07	1.19061e+08	9.99002e+07	1.04795e+08	1.07548e+08	7.2289e+07	1.28217e+08	1.09289e+08	1.16082e+08	8.47934e+07	1.01899e+08	9.76792e+07	1.104e+08	1.32797e+08
K01255	leucyl aminopeptidase	6.05388e+10	1.99515e+10	1.79809e+10	2.26063e+10	2.1841e+09	2.89952e+09	3.36487e+09	2.96969e+09	2.7357e+09	5.79765e+09	3.08031e+09	3.14434e+09	2.76244e+09	3.51123e+09	2.35395e+09	3.12865e+09	3.6889e+09	3.00033e+09	4.57125e+09	3.25599e+09	3.81323e+09	4.27664e+09
K01257	cystinyl aminopeptidase	2.09238e+09	7.87629e+08	6.45155e+08	6.596e+08	1.11316e+08	9.26103e+07	1.0694e+08	1.30632e+08	2.05533e+08	1.40598e+08	1.24982e+08	1.14358e+08	9.58677e+07	7.52712e+07	1.29401e+08	1.05276e+08	1.01985e+08	1.1745e+08	1.03055e+08	7.93583e+07	1.00952e+08	1.56801e+08
K01262	Xaa-Pro aminopeptidase	4.34383e+09	1.25675e+09	1.54515e+09	1.54193e+09	3.14728e+08	163277443	1.68828e+08	1.86618e+08	1.94142e+08	2.29155e+08	2.93595e+08	2.04719e+08	2.50571e+08	1.95461e+08	2.73398e+08	3.27408e+08	2.52352e+08	1.89401e+08	2.75715e+08	2.39998e+08	2.88332e+08	2.9613e+08
K01265	methionyl aminopeptidase	1.93164e+09	7.19386e+08	5.8195e+08	6.30305e+08	1.41792e+08	1.17024e+08	1.00714e+08	1.31632e+08	1.26971e+08	1.01253e+08	8.59333e+07	1.21074e+08	4.42491e+07	1.03931e+08	1.36566e+08	9.01964e+07	1.24836e+08	1.18841e+08	9.89907e+07	4.13035e+07	1.29571e+08	1.16762e+08
K01275	cathepsin C	9.70855e+08	3.06737e+08	2.94014e+08	3.70104e+08	4.263e+07	3.3062e+07	7.94315e+07	2.72409e+07	6.04008e+07	6.39717e+07	6.81615e+07	5.62418e+07	4.45962e+07	8.65179e+06	5.61111e+07	6.02517e+07	9.48205e+07	6.04584e+07	5.11906e+07	4.47634e+07	5.72597e+07	6.16111e+07
K01276	dipeptidyl-peptidase II	6.2011e+08	2.21412e+08	1.69458e+08	2.2924e+08	1.81515e+07	26626541	4.35107e+07	4.1072e+07	4.35953e+07	4.84561e+07	3.76343e+07	2.49302e+07	2.41402e+07	5.38134e+06	3.03841e+07	4.69878e+07	6.3629e+07	4.47197e+07	2.88679e+07	3.36311e+07	2.271e+07	3.56821e+07
K01277	dipeptidyl-peptidase III	4.19396e+09	1.41107e+09	1.3637e+09	1.41919e+09	2.76166e+08	2.05644e+08	1.55407e+08	1.97526e+08	2.52664e+08	3.23665e+08	2.15778e+08	2.5294e+08	2.35698e+08	1.73432e+08	2.9522e+08	1.90635e+08	2.55639e+08	2.21468e+08	2.66556e+08	2.3487e+08	1.98628e+08	2.42026e+08
K01279	tripeptidyl-peptidase I	1.65422e+09	4.52651e+08	5.07355e+08	6.94211e+08	6.73011e+07	4.52414e+07	9.5541e+07	6.50472e+07	6.48225e+07	1.14698e+08	1.05192e+08	7.20846e+07	3.9052e+07	1.0669e+08	8.30281e+07	1.01309e+08	9.09587e+07	9.12224e+07	1.42142e+08	1.49896e+08	8.89278e+07	1.31064e+08
K01291	carboxypeptidase B	5.69357e+07	2.3041e+07	1.93603e+07	1.45345e+07	2.3991e+06	3.94267e+06	3.85176e+06	5.78479e+06	5.04025e+06	2.02241e+06	3.64847e+06	1.82614e+06	2.65382e+06	3.85607e+06	2.84511e+06	4.53066e+06	4.0102e+06	2.01279e+06	1.98064e+06	1.88095e+06	2.4325e+06	2.21741e+06
K01302	carboxypeptidase Q	6.88174e+08	2.04768e+08	2.04419e+08	2.78988e+08	2.98482e+07	37600597	5.26468e+07	2.48358e+07	2.11363e+07	3.86999e+07	4.67146e+07	3.71133e+07	3.48559e+07	1.14482e+07	3.59464e+07	3.83405e+07	8.62229e+07	5.51575e+07	3.86445e+07	2.71824e+07	3.69577e+07	3.48229e+07
K01303	acylaminoacyl-peptidase	9.72692e+08	3.30928e+08	3.20124e+08	3.2164e+08	5.73683e+07	5.15823e+07	5.7293e+07	5.06498e+07	4.89344e+07	6.51005e+07	6.8866e+07	3.90196e+07	6.21048e+07	2.61555e+07	6.71494e+07	5.68283e+07	6.14638e+07	5.94338e+07	5.38179e+07	5.01893e+07	5.37835e+07	4.29517e+07
K01304	pyroglutamyl-peptidase	1.13651e+09	3.35285e+08	3.52593e+08	4.48631e+08	7.09623e+07	3.23584e+07	3.31926e+07	5.07233e+07	7.65813e+07	7.14666e+07	5.90999e+07	3.8176e+07	5.50029e+07	6.97709e+07	7.59716e+07	5.45715e+07	7.59537e+07	3.29513e+07	5.53361e+07	4.54629e+07	1.69844e+08	6.90828e+07
K01307	gamma-glutamyl hydrolase	1.33683e+08	5.44615e+07	4.0615e+07	3.86068e+07	7.12689e+06	9.68178e+06	1.22794e+07	2.60508e+06	9.49104e+06	1.32772e+07	1.24084e+07	5.37553e+06	0	0	1.2678e+07	1.0153e+07	1.12661e+07	5.68078e+06	6.68011e+06	0	3.24911e+06	1.17307e+07
K01311	chymotrypsin C	4.47192e+07	1.59067e+07	1.16763e+07	1.71362e+07	2.22997e+06	1.34415e+06	2.92155e+06	1.21573e+06	3.8548e+06	4.34052e+06	2.40624e+06	2.72338e+06	1.55859e+06	1.59209e+06	1.28641e+06	2.10954e+06	2.55907e+06	1.94143e+06	2.47642e+06	1.67146e+06	2.08e+06	6.40785e+06
K01312	trypsin	6.11096e+08	1.76294e+08	1.70332e+08	2.6447e+08	2.65254e+07	1.5845e+07	3.96709e+07	9.75277e+06	3.96332e+07	4.48667e+07	3.95772e+07	3.36116e+07	2.51883e+07	2.76249e+07	1.41356e+07	3.01946e+07	5.17312e+07	2.29736e+07	3.66034e+07	2.22106e+07	3.49321e+07	9.60188e+07
K01313	coagulation factor II (thrombin)	6.24371e+09	2.38049e+09	2.0502e+09	1.81302e+09	3.34732e+08	432638176	3.93683e+08	5.17779e+08	4.28223e+08	2.73435e+08	3.89181e+08	3.27099e+08	3.04388e+08	2.85333e+08	3.46446e+08	3.97752e+08	3.47307e+08	3.2361e+08	3.15103e+08	2.41899e+08	3.06553e+08	2.7855e+08
K01314	coagulation factor X	2.12638e+09	8.6335e+08	6.38063e+08	6.24972e+08	1.17792e+08	1.92851e+08	1.38709e+08	2.01307e+08	1.09707e+08	1.02982e+08	1.09888e+08	1.02732e+08	1.19349e+08	9.89886e+07	1.02679e+08	1.04426e+08	1.08727e+08	1.33592e+08	8.28936e+07	6.88898e+07	1.34396e+08	9.64738e+07
K01315	plasminogen	5.22158e+09	2.16901e+09	1.53508e+09	1.51748e+09	2.80039e+08	3.84465e+08	4.85232e+08	4.27169e+08	3.23669e+08	2.68438e+08	2.60104e+08	2.30912e+08	1.97415e+08	2.21716e+08	3.04488e+08	3.2045e+08	3.22873e+08	3.28386e+08	2.51287e+08	1.76091e+08	2.16089e+08	2.22754e+08
K01321	coagulation factor IX (Christmas factor)	6.15499e+08	2.35817e+08	1.99927e+08	1.79755e+08	3.39482e+07	4.29866e+07	3.36039e+07	4.83186e+07	4.43769e+07	3.2583e+07	3.70707e+07	2.28886e+07	2.86141e+07	3.03197e+07	3.4875e+07	4.61583e+07	4.43532e+07	2.83862e+07	3.22712e+07	1.94747e+07	3.26893e+07	2.25803e+07
K01322	prolyl oligopeptidase	2.81332e+09	9.34009e+08	9.08532e+08	9.70784e+08	1.34389e+08	1.36262e+08	1.67181e+08	1.5895e+08	1.70889e+08	1.66338e+08	1.73101e+08	1.44658e+08	1.45254e+08	1.28177e+08	1.63309e+08	1.54032e+08	1.39361e+08	1.4849e+08	1.87599e+08	2.05219e+08	1.22391e+08	1.67724e+08
K01327	leukocyte elastase	5.46185e+08	2.12389e+08	1.33003e+08	2.00793e+08	5.23685e+07	4.34855e+07	3.18542e+07	2.63334e+07	3.55712e+07	2.2776e+07	2.63502e+07	2.52986e+07	2.58622e+07	0	2.81267e+07	2.73657e+07	3.84313e+07	3.48108e+07	3.85034e+07	2.08257e+07	2.75557e+07	4.06659e+07
K01330	complement component 1, r subcomponent	3.59535e+09	4.041e+08	5.09077e+08	2.68217e+09	3.72919e+07	8.51493e+07	8.72482e+07	6.049e+07	4.77054e+07	8.62157e+07	4.52037e+07	3.00588e+08	3.91524e+07	4.78565e+07	4.45321e+07	3.17446e+07	2.39769e+09	5.86642e+07	3.99531e+07	3.79911e+07	1.12387e+08	3.54904e+07
K01332	complement component 2	1.9865e+10	8.38416e+09	5.84374e+09	5.63711e+09	1.14831e+09	1.55066e+09	1.64352e+09	1.85739e+09	1.05465e+09	1.12963e+09	7.79562e+08	8.28826e+08	1.077e+09	1.02375e+09	1.13644e+09	9.98162e+08	1.30923e+09	1.21934e+09	8.88226e+08	5.08271e+08	7.93728e+08	9.1831e+08
K01333	complement factor I	8.41949e+09	2.91336e+09	2.84582e+09	2.66032e+09	4.58125e+08	5.1078e+08	5.82595e+08	5.57321e+08	4.60499e+08	3.44041e+08	4.96223e+08	3.20285e+08	3.58781e+08	5.5775e+08	5.17412e+08	5.9537e+08	4.67507e+08	7.80671e+08	4.56935e+08	2.2909e+08	3.11123e+08	4.14988e+08
K01344	protein C (activated)	1.39019e+09	5.26961e+08	4.55595e+08	4.07638e+08	1.05833e+08	7.90936e+07	8.71941e+07	1.0419e+08	8.67233e+07	6.3926e+07	5.62623e+07	7.63445e+07	7.35732e+07	6.94846e+07	9.21366e+07	8.77933e+07	8.5255e+07	7.3531e+07	5.7746e+07	5.33229e+07	8.25418e+07	5.52414e+07
K01349	furin	1.07125e+07	3.88547e+06	2.03072e+06	4.79633e+06	759018	1.83861e+06	0	0	1.28784e+06	0	0	0	2.03072e+06	0	0	0	0	0	2.38822e+06	0	2.40811e+06	0
K01358	ATP-dependent Clp protease, protease subunit	1.35269e+09	4.62838e+08	4.50731e+08	4.39121e+08	8.84906e+07	52350251	5.57216e+07	7.54637e+07	8.77756e+07	1.03036e+08	6.10313e+07	9.5504e+07	9.36695e+07	6.13861e+07	8.11067e+07	5.80338e+07	7.52701e+07	9.14579e+07	4.70525e+07	7.82002e+07	7.17031e+07	7.54369e+07
K01363	cathepsin B	9.79602e+09	3.64685e+09	2.95043e+09	3.19874e+09	4.81544e+08	6.14823e+08	5.18639e+08	7.99736e+08	5.74276e+08	6.57837e+08	5.53561e+08	5.6644e+08	4.31611e+08	2.32103e+08	6.63303e+08	5.03411e+08	9.09553e+08	5.5051e+08	5.03543e+08	3.3591e+08	4.56543e+08	4.42677e+08
K01365	cathepsin L	1.19792e+10	4.68404e+09	3.60648e+09	3.68871e+09	5.5426e+08	9.85139e+08	9.34859e+08	9.6328e+08	6.34681e+08	6.1182e+08	7.8504e+08	5.92395e+08	6.42479e+08	5.13932e+08	5.71749e+08	5.00885e+08	5.23447e+08	6.52352e+08	8.46662e+08	4.82044e+08	7.23733e+08	4.60471e+08
K01366	cathepsin H	6.03024e+08	1.87879e+08	1.95923e+08	2.19223e+08	4.07905e+07	3.10467e+07	2.68935e+07	1.49171e+07	3.22507e+07	4.19801e+07	6.44771e+07	1.51804e+07	2.62958e+07	3.41231e+07	2.58421e+07	3.00046e+07	4.53499e+07	4.73684e+07	5.04347e+07	1.07785e+07	4.45366e+07	2.07545e+07
K01367	calpain-1	3.19812e+09	1.01343e+09	1.0617e+09	1.12298e+09	1.91803e+08	1.73651e+08	1.46399e+08	1.13706e+08	2.00043e+08	1.87831e+08	1.0074e+08	2.34882e+08	2.09944e+08	1.38023e+08	1.79708e+08	1.98408e+08	1.6588e+08	2.05499e+08	1.81572e+08	2.07088e+08	1.84038e+08	1.78902e+08
K01369	legumain	1.56693e+09	4.85814e+08	6.42682e+08	4.38433e+08	1.03858e+08	5.57447e+07	1.48134e+08	5.09252e+07	7.15523e+07	5.55997e+07	1.23161e+08	1.26889e+08	2.03523e+08	5.87017e+07	7.69995e+07	5.3408e+07	3.89129e+07	1.05495e+08	9.93088e+07	6.80581e+07	5.06482e+07	7.60104e+07
K01370	caspase 1	1.48462e+07	6.17297e+06	3.93207e+06	4.74116e+06	827505	1.31492e+06	356177	0	3.32711e+06	347257	412118	0	487057	0	2.17695e+06	855949	0	1.06946e+06	489954	487920	1.96102e+06	732810
K01372	bleomycin hydrolase	5.00286e+08	1.71311e+08	1.63306e+08	1.65668e+08	2.83429e+07	21025600	2.94622e+07	2.86052e+07	3.10865e+07	3.2789e+07	2.85149e+07	2.47307e+07	2.26658e+07	3.16674e+07	2.99303e+07	2.57971e+07	2.86718e+07	2.54108e+07	3.46566e+07	2.53194e+07	2.42762e+07	2.73336e+07
K01373	cathepsin F	4.7977e+09	1.50517e+09	1.60304e+09	1.68949e+09	1.94444e+08	2.30112e+08	2.50541e+08	2.68111e+08	2.2333e+08	3.38631e+08	3.09705e+08	3.30387e+08	2.31106e+08	1.34432e+08	3.37658e+08	2.59748e+08	1.7742e+08	4.25988e+08	3.14555e+08	1.97704e+08	2.46676e+08	3.2715e+08
K01376	Ufm1-specific protease 2	5.40945e+07	1.55404e+07	1.63654e+07	2.21888e+07	2.19193e+06	4119354	259638	2.21538e+06	3.04564e+06	3.70842e+06	4.22368e+06	2.95607e+06	3.01262e+06	1.53697e+06	4.45584e+06	180168	4.5653e+06	4.82365e+06	3.4421e+06	2.41199e+06	3.12186e+06	3.8239e+06
K01378	chymosin	4.16677e+07	1.774e+07	1.29009e+07	1.10268e+07	2.30232e+06	2.89104e+06	3.43395e+06	3.1396e+06	4.23253e+06	1.74053e+06	3.02011e+06	0	3.75412e+06	0	1.95584e+06	4.17087e+06	1.06255e+06	2.04984e+06	3.84376e+06	0	2.02537e+06	2.0453e+06
K01379	cathepsin D	1.15665e+10	3.95492e+09	3.13948e+09	4.47212e+09	5.01746e+08	4.46542e+08	7.42621e+08	7.30465e+08	5.42285e+08	9.91264e+08	4.66402e+08	5.93904e+08	5.67095e+08	2.57026e+08	5.19233e+08	7.35817e+08	1.22923e+09	7.10797e+08	7.083e+08	5.49873e+08	5.67845e+08	7.06079e+08
K01392	thimet oligopeptidase	8.41108e+09	3.08326e+09	2.67436e+09	2.65346e+09	5.35331e+08	5.45456e+08	4.61577e+08	2.73356e+08	7.21316e+08	5.46226e+08	4.70119e+08	3.93189e+08	3.61421e+08	4.2301e+08	5.19567e+08	5.07052e+08	4.63878e+08	5.0816e+08	4.57292e+08	4.19654e+08	3.55713e+08	4.48759e+08
K01408	insulysin	2.77019e+09	9.83846e+08	8.79422e+08	9.06921e+08	3.09326e+08	1.09323e+08	1.3112e+08	8.67909e+07	1.46478e+08	2.00808e+08	1.26737e+08	1.60766e+08	1.45613e+08	1.26358e+08	1.74573e+08	1.45375e+08	1.55455e+08	2.04735e+08	1.7133e+08	1.33285e+08	1.11298e+08	1.3082e+08
K01409	N6-L-threonylcarbamoyladenine synthase	9.48858e+08	3.50668e+08	3.13445e+08	2.84745e+08	6.47553e+07	5.08867e+07	4.75041e+07	6.91882e+07	6.01573e+07	5.81762e+07	5.23829e+07	5.06671e+07	5.31775e+07	4.99573e+07	5.68545e+07	5.04052e+07	4.33676e+07	4.65253e+07	4.39819e+07	4.32442e+07	5.37921e+07	5.38341e+07
K01411	nardilysin	5.49908e+07	2.03602e+07	1.685e+07	1.77806e+07	3.69294e+06	3.97335e+06	2.37713e+06	7.74041e+06	0	2.5764e+06	4.89612e+06	2.39835e+06	4.17797e+06	0	3.53964e+06	1.8379e+06	3.63936e+06	3.60344e+06	0	3.36069e+06	4.67667e+06	2.50041e+06
K01412	mitochondrial-processing peptidase subunit alpha	2.35509e+07	1.06582e+07	2.70988e+06	1.01828e+07	3.13365e+06	1.86008e+06	0	0	4.05681e+06	1.60763e+06	0	1.33998e+06	1.3699e+06	0	0	0	1.67339e+06	1.43134e+06	1.91891e+06	1.69462e+06	1.72444e+06	1.74014e+06
K01425	glutaminase	1.33847e+08	5.24178e+07	4.7307e+07	3.41225e+07	7.70085e+06	4251736	4.54591e+06	1.98774e+07	7.09395e+06	8.94793e+06	6.66574e+06	7.50632e+06	8.17253e+06	1.40138e+07	6.84133e+06	4.1073e+06	4.50293e+06	5.14944e+06	4.21898e+06	6.28456e+06	8.26651e+06	5.7001e+06
K01431	beta-ureidopropionase	1.89278e+10	6.2409e+09	5.79725e+09	6.88964e+09	1.32078e+09	1.02278e+09	8.6519e+08	9.1839e+08	7.67068e+08	1.34669e+09	1.18188e+09	8.65724e+08	9.14517e+08	7.80686e+08	1.03697e+09	1.01747e+09	9.92402e+08	1.38139e+09	1.08181e+09	1.21097e+09	8.76263e+08	1.34681e+09
K01432	arylformamidase	8.56185e+09	2.92486e+09	3.02474e+09	2.61224e+09	6.12941e+08	3.23762e+08	3.72771e+08	4.05393e+08	4.38634e+08	7.71363e+08	4.72902e+08	4.13795e+08	4.68648e+08	5.32013e+08	5.17907e+08	6.19475e+08	5.19248e+08	3.32477e+08	3.79048e+08	4.25619e+08	5.11466e+08	4.44387e+08
K01435	biotinidase	6.06814e+08	1.89781e+08	2.1281e+08	2.04223e+08	2.69534e+07	22228907	3.38453e+07	2.78812e+07	4.57967e+07	3.30752e+07	2.79626e+07	2.41208e+07	3.15684e+07	2.2579e+07	5.0976e+07	5.56034e+07	5.49075e+07	4.90875e+07	3.40119e+07	1.43712e+07	3.83541e+07	1.34907e+07
K01436	amidohydrolase	5.31917e+09	1.56608e+09	1.83214e+09	1.92096e+09	4.35963e+08	1.75076e+08	2.09386e+08	1.60888e+08	2.80848e+08	3.03916e+08	2.83889e+08	2.30051e+08	2.44258e+08	3.14788e+08	3.93786e+08	3.65364e+08	3.36621e+08	2.76967e+08	2.72371e+08	3.07711e+08	3.70349e+08	3.56941e+08
K01437	aspartoacylase	1.96744e+09	6.66033e+08	6.41072e+08	6.60335e+08	1.11535e+08	1.03527e+08	1.06888e+08	1.05749e+08	1.07049e+08	1.31286e+08	1.0839e+08	8.80297e+07	1.21066e+08	7.65969e+07	1.35661e+08	1.11329e+08	1.14516e+08	1.18022e+08	1.02797e+08	1.07192e+08	8.90247e+07	1.28783e+08
K01444	N4-(beta-N-acetylglucosaminyl)-L-asparaginase	2.00523e+08	6.41637e+07	6.12068e+07	7.51527e+07	9.84984e+06	1.36034e+07	9.17026e+06	8.9724e+06	1.17518e+07	1.08161e+07	1.25473e+07	1.0407e+07	1.12674e+07	3.12912e+06	1.38141e+07	1.00418e+07	1.61965e+07	1.34965e+07	1.00308e+07	9.81519e+06	1.06452e+07	1.49686e+07
K01446	peptidoglycan recognition protein	7.63474e+07	4.23917e+07	1.94777e+07	1.4478e+07	1.93845e+06	7.12313e+06	1.77267e+07	4.21682e+06	6.66174e+06	4.72482e+06	4.37542e+06	3.59983e+06	2.3515e+06	2.78372e+06	3.78026e+06	2.58693e+06	3.6912e+06	1.67123e+06	1.57395e+06	2.51872e+06	1.89319e+06	3.12975e+06
K01462	peptide deformylase	4.77567e+09	1.63249e+09	1.70001e+09	1.44317e+09	2.76362e+08	3.50612e+08	2.36397e+08	2.44949e+08	2.74142e+08	2.50024e+08	2.33805e+08	3.5212e+08	2.91523e+08	2.34237e+08	3.08599e+08	2.79724e+08	2.5208e+08	2.56205e+08	2.36628e+08	1.98649e+08	2.49977e+08	2.49636e+08
K01464	dihydropyrimidinase	4.50917e+09	1.34859e+09	1.68663e+09	1.47394e+09	1.84994e+08	1.67607e+08	2.78429e+08	2.24082e+08	2.0307e+08	2.90411e+08	3.36485e+08	2.15985e+08	2.83284e+08	2.61505e+08	2.75913e+08	3.13462e+08	2.90133e+08	2.50114e+08	2.81582e+08	2.03966e+08	2.69069e+08	1.79075e+08
K01466	allantoinase	2.02773e+09	6.52487e+08	5.66279e+08	8.0896e+08	1.26174e+08	72355275	1.4706e+08	5.10783e+07	9.85898e+07	1.5723e+08	8.78864e+07	1.0894e+08	9.12729e+07	5.40728e+07	1.2218e+08	1.01926e+08	1.06442e+08	1.5498e+08	1.3798e+08	1.2664e+08	1.28788e+08	1.5413e+08
K01468	imidazolonepropionase	1.90189e+10	6.65021e+09	6.1851e+09	6.18358e+09	1.36377e+09	9.56526e+08	1.03448e+09	8.31134e+08	1.22577e+09	1.23852e+09	1.41441e+09	8.5027e+08	1.05303e+09	7.69197e+08	1.16366e+09	9.34529e+08	1.032e+09	1.24621e+09	8.63634e+08	1.09605e+09	9.23898e+08	1.02179e+09
K01469	5-oxoprolinase (ATP-hydrolysing)	7.08091e+08	2.3465e+08	1.93028e+08	2.80413e+08	2.36778e+07	2.47915e+07	2.76608e+07	2.87271e+07	5.71744e+07	7.26187e+07	4.91237e+07	3.05158e+07	5.42948e+07	1.02707e+07	2.02135e+07	2.86092e+07	4.87871e+07	3.62834e+07	2.31453e+07	7.0709e+07	6.82752e+07	3.32134e+07
K01476	arginase	6.07824e+09	2.15169e+09	2.14259e+09	1.78396e+09	5.4472e+08	2.1965e+08	2.84753e+08	3.16234e+08	3.57008e+08	4.29328e+08	3.54516e+08	5.1968e+08	3.87109e+08	3.15494e+08	2.68924e+08	2.96865e+08	2.97291e+08	3.13716e+08	1.68971e+08	3.68527e+08	3.92681e+08	2.42769e+08
K01477	allantoicase	8.45037e+09	2.47826e+09	3.02359e+09	2.94851e+09	5.97586e+08	3.40369e+08	2.56787e+08	3.25176e+08	5.08043e+08	4.50298e+08	4.39526e+08	5.10549e+08	3.44782e+08	6.33807e+08	7.28446e+08	3.66483e+08	3.8964e+08	3.54926e+08	5.5494e+08	6.38333e+08	6.1769e+08	3.92986e+08
K01480	agmatinase	6.80321e+09	2.35263e+09	2.45869e+09	1.9919e+09	3.96112e+08	2.99548e+08	3.79023e+08	4.77856e+08	3.80918e+08	4.19169e+08	4.5238e+08	3.61404e+08	3.30223e+08	5.01059e+08	4.20088e+08	3.93534e+08	3.94696e+08	3.20154e+08	2.99585e+08	2.43597e+08	2.98456e+08	4.3541e+08
K01481	protein-arginine deiminase	1.05149e+09	4.1187e+08	3.51473e+08	2.88144e+08	7.08935e+07	7.91267e+07	7.77077e+07	6.43443e+07	6.08378e+07	5.89598e+07	5.61474e+07	7.85462e+07	7.78333e+07	7.66183e+07	2.58689e+07	3.64586e+07	4.88019e+07	6.42304e+07	8.63907e+07	3.52797e+07	3.22788e+07	2.11628e+07
K01482	dimethylargininase	2.39586e+09	7.90131e+08	8.16748e+08	7.88979e+08	1.20921e+08	1.08188e+08	1.21973e+08	1.32025e+08	1.37624e+08	1.69399e+08	1.7612e+08	1.03626e+08	1.30491e+08	1.32051e+08	1.275e+08	1.46959e+08	1.36359e+08	1.26455e+08	1.28113e+08	1.26885e+08	1.19648e+08	1.51521e+08
K01487	guanine deaminase	1.62059e+08	4.10835e+07	4.49872e+07	7.5988e+07	1.91875e+07	3.52627e+06	7.72634e+06	1.22714e+06	2.40469e+06	7.01155e+06	1.63671e+07	3.96732e+06	4.1224e+06	3.08392e+06	7.85745e+06	9.58903e+06	1.46513e+07	1.83117e+06	1.82645e+07	6.44922e+06	1.58654e+07	1.89264e+07
K01488	adenosine deaminase	6.92471e+08	2.46621e+08	2.16262e+08	2.29588e+08	1.34003e+07	4.14344e+07	4.33059e+07	2.57586e+07	5.89401e+07	6.37814e+07	4.7689e+07	2.60153e+07	2.63114e+07	1.20448e+07	3.62646e+07	6.79369e+07	3.81429e+07	3.46496e+07	2.98003e+07	4.98946e+07	1.96953e+07	5.74053e+07
K01489	cytidine deaminase	6.14019e+08	1.81779e+08	1.74399e+08	2.57841e+08	2.5484e+07	1.86112e+07	3.73716e+07	2.47102e+07	2.32149e+07	5.23871e+07	3.31886e+07	3.15345e+07	1.9259e+07	0	5.35592e+07	3.68582e+07	8.24097e+07	4.30479e+07	1.03901e+07	7.18247e+06	6.46047e+07	5.0206e+07
K01490	AMP deaminase	2.00389e+09	6.8776e+08	6.4649e+08	6.69643e+08	9.72444e+07	1.30037e+08	1.02138e+08	1.3204e+08	9.94602e+07	1.2684e+08	1.12711e+08	8.65378e+07	1.00207e+08	9.02474e+07	1.17166e+08	1.3962e+08	8.90449e+07	1.50361e+08	1.03393e+08	1.26561e+08	7.37031e+07	1.26581e+08
K01495	GTP cyclohydrolase IA	2.21391e+09	6.8782e+08	7.42788e+08	7.83302e+08	2.20389e+08	1.05181e+08	8.23096e+07	5.15647e+07	1.32284e+08	9.6093e+07	9.1076e+07	8.80229e+07	9.14873e+07	2.46407e+08	1.54606e+08	7.11892e+07	1.08872e+08	6.76611e+07	1.35852e+08	1.13692e+08	2.26772e+08	1.30454e+08
K01507	inorganic pyrophosphatase	5.41039e+09	1.77392e+09	1.67872e+09	1.95775e+09	2.98289e+08	3.23342e+08	2.91127e+08	3.38105e+08	2.14259e+08	3.08794e+08	3.43081e+08	3.33645e+08	2.88928e+08	2.26704e+08	2.54604e+08	2.31763e+08	3.47335e+08	2.08228e+08	3.93771e+08	4.53093e+08	2.89889e+08	2.65433e+08
K01509	adenosinetriphosphatase	1.95718e+08	6.7888e+07	6.44646e+07	6.33651e+07	1.58232e+07	5776903	8.13189e+06	9.1072e+06	1.31073e+07	1.59414e+07	1.10415e+07	7.85186e+06	1.01941e+07	1.15449e+07	9.70754e+06	1.41246e+07	9.86703e+06	9.79498e+06	1.08401e+07	7.18902e+06	9.88229e+06	1.57916e+07
K01515	ADP-ribose pyrophosphatase	2.43492e+09	8.82541e+08	7.92742e+08	7.59636e+08	1.64516e+08	1.8034e+08	1.30426e+08	1.7671e+08	1.18061e+08	1.12489e+08	1.09134e+08	1.13068e+08	1.37466e+08	8.69876e+07	2.06911e+08	1.39175e+08	1.34787e+08	1.40367e+08	1.23569e+08	1.2643e+08	1.12243e+08	1.22239e+08
K01518	bis(5'-nucleosidyl)-tetraphosphatase	7.84699e+07	2.40054e+07	2.57171e+07	2.87474e+07	2.93664e+06	4.13459e+06	1.17304e+06	1.67347e+06	9.10417e+06	4.98349e+06	5.28183e+06	4.11008e+06	6.6705e+06	1.43689e+06	6.6841e+06	1.53369e+06	5.70055e+06	6.11336e+06	3.60632e+06	6.27423e+06	3.26854e+06	3.78435e+06
K01519	XTP/dITP diphosphohydrolase	0	0	0	0	0	0	0	0	0	0	0	0	0	0	0	0	0	0	0	0	0	0
K01527	nascent polypeptide-associated complex subunit beta	3.86769e+09	1.30123e+09	1.19222e+09	1.37424e+09	2.51711e+08	1.82946e+08	1.86514e+08	1.94088e+08	2.24111e+08	2.61857e+08	1.87342e+08	2.92006e+08	1.7645e+08	1.42114e+08	2.08912e+08	1.85398e+08	2.19794e+08	2.55357e+08	2.25392e+08	2.07874e+08	2.13641e+08	2.52182e+08
K01528	dynamin 1/3	7.17998e+08	2.55607e+08	2.14843e+08	2.47548e+08	4.16706e+07	3.88475e+07	3.52687e+07	4.45455e+07	4.67e+07	4.85745e+07	4.10794e+07	3.8326e+07	3.70097e+07	2.33223e+07	4.37729e+07	3.13324e+07	4.46843e+07	4.18901e+07	3.88763e+07	4.45935e+07	2.98091e+07	4.76947e+07
K01530	phospholipid-translocating ATPase	2.6474e+08	6.99235e+07	8.99398e+07	1.04877e+08	1.0724e+07	1.27785e+07	7.10403e+06	1.1071e+07	1.29004e+07	1.53455e+07	1.15731e+07	1.91952e+07	1.68698e+07	9.58885e+06	1.69364e+07	1.57764e+07	2.07165e+07	2.3682e+07	1.40765e+07	1.7289e+07	1.35122e+07	1.56004e+07
K01539	sodium/potassium-transporting ATPase subunit alpha	2.00313e+10	6.56043e+09	6.78478e+09	6.6861e+09	9.38445e+08	9.52213e+08	1.04915e+09	1.21755e+09	1.21792e+09	1.18514e+09	1.33408e+09	1.03566e+09	1.09144e+09	8.48128e+08	1.23183e+09	1.24364e+09	1.18518e+09	1.16538e+09	9.78198e+08	1.23967e+09	9.55585e+08	1.16209e+09
K01540	sodium/potassium-transporting ATPase subunit beta	2.08598e+09	7.41885e+08	6.40126e+08	7.0397e+08	9.76903e+07	115261431	1.17549e+08	9.98915e+07	1.66177e+08	1.45316e+08	1.24014e+08	9.70011e+07	9.22053e+07	8.29523e+07	1.14517e+08	1.29437e+08	1.25326e+08	9.79086e+07	1.38229e+08	1.36985e+08	9.46615e+07	1.10859e+08
K01542	H+/K+-exchanging ATPase subunit alpha	0	0	0	0	0	0	0	0	0	0	0	0	0	0	0	0	0	0	0	0	0	0
K01551	arsenite/tail-anchored protein-transporting ATPase	4.00434e+08	1.39023e+08	1.24186e+08	1.37226e+08	2.43145e+07	2.68397e+07	1.98179e+07	2.5203e+07	2.01609e+07	2.2687e+07	1.92614e+07	2.5007e+07	2.78772e+07	1.21873e+07	2.21945e+07	1.76582e+07	1.65489e+07	2.54063e+07	1.97018e+07	2.03504e+07	2.98576e+07	2.5361e+07
K01555	fumarylacetoacetase	2.37466e+10	8.02327e+09	7.73543e+09	7.98786e+09	1.20848e+09	1.41985e+09	1.10087e+09	1.01515e+09	1.63675e+09	1.64217e+09	5.52297e+08	1.61392e+09	1.86112e+09	1.27634e+09	1.26374e+09	1.16803e+09	1.07578e+09	1.67614e+09	1.08453e+09	8.82052e+08	1.43663e+09	1.83273e+09
K01556	kynureninase	6.99801e+09	2.54224e+09	2.35916e+09	2.09661e+09	4.91319e+08	4.65039e+08	3.05656e+08	4.00476e+08	3.14534e+08	5.65216e+08	4.47454e+08	3.51771e+08	5.40024e+08	2.59631e+08	4.03304e+08	3.56973e+08	3.93059e+08	2.7304e+08	3.15146e+08	3.24543e+08	3.65187e+08	4.25635e+08
K01557	acylpyruvate hydrolase	1.49323e+09	4.74394e+08	5.25061e+08	4.93776e+08	4.8863e+07	7.45859e+07	7.78425e+07	7.04832e+07	9.99768e+07	1.02642e+08	8.80353e+07	9.89643e+07	1.02321e+08	5.00258e+07	9.84975e+07	8.72173e+07	8.28731e+07	1.08728e+08	6.17521e+07	8.42596e+07	7.40193e+07	8.21431e+07
K01562	type I thyroxine 5'-deiodinase	5.89729e+07	1.40366e+07	2.40005e+07	2.09358e+07	969738	3186769	995869	1.2559e+06	3.86483e+06	3.76347e+06	5.69645e+06	1.87461e+06	1.86145e+06	3.03105e+06	6.65191e+06	4.88504e+06	2.42077e+06	3.7015e+06	4.34804e+06	3.23563e+06	1.84893e+06	5.38096e+06
K01578	malonyl-CoA decarboxylase	1.08466e+08	3.26012e+07	4.28879e+07	3.29767e+07	5.10408e+06	4.44834e+06	7.4291e+06	3.90381e+06	4.99118e+06	6.72473e+06	4.77722e+06	4.71139e+06	4.83244e+06	1.47941e+07	7.33042e+06	6.44235e+06	8.30474e+06	4.81119e+06	6.53143e+06	3.55501e+06	5.53911e+06	4.23521e+06
K01580	glutamate decarboxylase	2.0853e+09	5.74803e+08	6.82448e+08	8.28053e+08	5.20278e+07	1.33471e+08	1.42998e+08	7.99955e+07	8.96736e+07	7.66369e+07	1.20272e+08	1.01973e+08	1.02543e+08	1.31611e+08	1.21065e+08	1.04983e+08	1.4608e+08	2.87544e+08	8.16958e+07	1.28132e+08	1.00677e+08	8.39253e+07
K01587	phosphoribosylaminoimidazole carboxylase / phosphoribosylaminoimidazole-succinocarboxamide synthase	3.65564e+10	1.3389e+10	1.14016e+10	1.17659e+10	2.53463e+09	2.39637e+09	1.79173e+09	2.28061e+09	1.92444e+09	2.46124e+09	2.17385e+09	1.07599e+09	1.97299e+09	2.15661e+09	2.30504e+09	1.71708e+09	2.28113e+09	2.09458e+09	1.84707e+09	1.45046e+09	1.85501e+09	2.23762e+09
K01590	histidine decarboxylase	3.3122e+08	1.43833e+08	9.62619e+07	9.11253e+07	2.64132e+07	1.27772e+07	2.26457e+07	4.44257e+07	1.42513e+07	2.33196e+07	1.82997e+07	1.72469e+07	1.63757e+07	1.26206e+07	2.34878e+07	8.2313e+06	1.43653e+07	1.27047e+07	1.53182e+07	1.53011e+07	1.28623e+07	2.05737e+07
K01596	phosphoenolpyruvate carboxykinase (GTP)	9.45332e+10	3.21131e+10	3.27007e+10	2.97195e+10	5.87984e+09	4.11073e+09	4.17852e+09	5.2997e+09	6.20217e+09	6.4421e+09	4.99632e+09	6.12305e+09	5.98598e+09	5.01862e+09	5.41608e+09	5.16062e+09	5.03982e+09	5.55614e+09	3.89346e+09	5.58358e+09	4.57025e+09	5.07622e+09
K01597	diphosphomevalonate decarboxylase	1.54471e+08	7.67476e+07	3.5396e+07	4.23275e+07	1.80207e+07	1.39848e+07	9.52201e+06	2.49977e+07	8.26812e+06	1.95417e+06	5.9781e+06	4.1545e+06	7.15175e+06	2.33496e+06	3.42465e+06	1.2352e+07	4.9906e+06	1.37574e+07	4.88153e+06	5.3431e+06	7.84994e+06	5.5049e+06
K01599	uroporphyrinogen decarboxylase	4.95317e+08	1.61221e+08	1.57127e+08	1.76969e+08	2.7704e+07	2.45134e+07	3.05959e+07	2.53309e+07	2.35378e+07	2.95391e+07	2.47294e+07	3.1688e+07	2.54506e+07	2.43742e+07	2.9163e+07	2.17219e+07	2.83706e+07	2.5498e+07	3.47808e+07	3.60888e+07	2.6233e+07	2.59975e+07
K01620	threonine aldolase	9.93866e+08	3.45793e+08	3.42444e+08	3.05629e+08	3.90083e+07	5.24055e+07	4.76825e+07	7.78727e+07	5.52952e+07	7.35288e+07	6.65029e+07	6.01481e+07	5.56763e+07	4.68145e+07	5.53781e+07	5.79242e+07	5.8921e+07	5.06453e+07	4.65993e+07	5.19326e+07	5.60699e+07	4.14611e+07
K01623	fructose-bisphosphate aldolase, class I	3.76939e+11	1.28382e+11	1.28908e+11	1.19649e+11	2.39144e+10	1.91962e+10	1.91968e+10	2.13029e+10	2.17296e+10	2.30422e+10	2.03471e+10	2.18563e+10	2.20115e+10	2.23737e+10	2.1791e+10	2.05289e+10	1.91809e+10	2.15955e+10	1.68947e+10	1.8041e+10	2.18165e+10	2.21202e+10
K01637	isocitrate lyase	2.13212e+10	6.40336e+09	7.22366e+09	7.69418e+09	9.4691e+08	1.0291e+09	8.88668e+08	1.07134e+09	1.15175e+09	1.31559e+09	1.34834e+09	1.27982e+09	6.98895e+08	1.26351e+09	1.53008e+09	1.10302e+09	1.08309e+09	1.2425e+09	1.33445e+09	1.27074e+09	1.43684e+09	1.32655e+09
K01639	N-acetylneuraminate lyase	9.18231e+07	3.57605e+07	2.82733e+07	2.77893e+07	6.79166e+06	3.93991e+06	3.71645e+06	3.35836e+06	1.09984e+07	6.95572e+06	6.52902e+06	2.9293e+06	5.36276e+06	0	7.89514e+06	5.55706e+06	7.59003e+06	5.37265e+06	4.48032e+06	4.65569e+06	2.47577e+06	3.21488e+06
K01640	hydroxymethylglutaryl-CoA lyase	4.24536e+08	1.34016e+08	1.39911e+08	1.50609e+08	2.71487e+07	1.73585e+07	1.7978e+07	2.66642e+07	2.3543e+07	2.1324e+07	2.70832e+07	2.669e+07	2.70967e+07	1.88516e+07	2.08289e+07	1.93604e+07	1.94298e+07	3.22441e+07	1.6052e+07	2.41158e+07	2.695e+07	3.18171e+07
K01641	hydroxymethylglutaryl-CoA synthase	1.95384e+09	7.02623e+08	6.41885e+08	6.09327e+08	1.49884e+08	1.52385e+08	9.27302e+07	1.57627e+08	7.98861e+07	7.01112e+07	1.12541e+08	9.35276e+07	8.0844e+07	1.18226e+08	1.14648e+08	1.22098e+08	6.96011e+07	1.72833e+08	7.71978e+07	6.74852e+07	1.31042e+08	9.11687e+07
K01647	citrate synthase	4.35266e+09	1.45142e+09	1.50205e+09	1.3992e+09	2.54184e+08	2.05968e+08	1.88812e+08	2.62034e+08	2.55496e+08	2.8492e+08	2.45705e+08	2.83466e+08	2.75275e+08	2.1504e+08	2.45473e+08	2.37089e+08	2.39426e+08	2.64536e+08	1.90577e+08	1.99479e+08	2.55109e+08	2.5007e+08
K01648	ATP citrate (pro-S)-lyase	1.94538e+09	6.60441e+08	5.46251e+08	7.38684e+08	1.14951e+08	7.00688e+07	4.25712e+07	1.37557e+08	2.4703e+08	4.82628e+07	1.05848e+08	8.09251e+07	1.13388e+08	7.80963e+07	8.85052e+07	7.94886e+07	9.35701e+07	8.37795e+07	6.52171e+07	8.06872e+07	3.11951e+08	1.03478e+08
K01672	carbonic anhydrase	1.14563e+10	3.42605e+09	3.84191e+09	4.18832e+09	5.47475e+08	6.93302e+08	7.81243e+08	6.24188e+08	3.67918e+08	4.11925e+08	9.36449e+08	6.32096e+08	6.73175e+08	6.42324e+08	6.29496e+08	3.28375e+08	5.88799e+08	6.65953e+08	7.44597e+08	1.00653e+09	6.43967e+08	5.38474e+08
K01681	aconitate hydratase	4.32349e+10	1.57479e+10	1.35744e+10	1.39126e+10	2.20936e+09	3.29544e+09	2.08124e+09	3.22436e+09	2.21284e+09	2.72469e+09	1.7333e+09	2.72762e+09	2.62455e+09	2.59739e+09	1.86596e+09	2.02554e+09	2.27702e+09	2.74246e+09	2.84055e+09	2.2216e+09	1.75194e+09	2.07909e+09
K01689	enolase	1.22079e+11	3.96146e+10	3.96259e+10	4.28383e+10	6.62101e+09	6.37172e+09	4.96502e+09	7.22033e+09	5.91209e+09	8.52443e+09	7.22713e+09	5.87606e+09	6.25108e+09	5.09068e+09	8.19506e+09	6.98591e+09	7.40389e+09	6.9586e+09	6.26478e+09	7.38986e+09	6.09185e+09	8.72935e+09
K01697	cystathionine beta-synthase	4.21992e+09	1.40913e+09	1.56621e+09	1.24458e+09	2.54213e+08	2.90938e+08	2.30456e+08	2.3305e+08	2.3941e+08	1.61058e+08	1.83673e+08	1.87791e+08	2.9944e+08	3.45029e+08	2.62658e+08	2.87623e+08	1.99776e+08	2.44098e+08	1.55574e+08	2.23238e+08	2.1929e+08	2.02607e+08
K01698	porphobilinogen synthase	4.37764e+09	1.39683e+09	1.5811e+09	1.39971e+09	2.59281e+08	1.76648e+08	2.1734e+08	2.06131e+08	2.63448e+08	2.73977e+08	2.64263e+08	2.70038e+08	3.08637e+08	2.79405e+08	2.12485e+08	2.46274e+08	2.44475e+08	2.38583e+08	1.97262e+08	2.12531e+08	2.27758e+08	2.79102e+08
K01711	GDPmannose 4,6-dehydratase	1.65715e+08	6.09879e+07	5.22122e+07	5.25149e+07	1.8024e+07	8188591	6.90036e+06	1.17144e+07	1.0843e+07	5.31759e+06	9.19093e+06	1.33414e+07	2.25393e+06	8.60896e+06	4.40986e+06	1.4407e+07	8.35335e+06	1.30478e+07	1.15847e+07	6.39081e+06	6.49199e+06	6.64621e+06
K01712	urocanate hydratase	1.84647e+10	6.5884e+09	6.23229e+09	5.64403e+09	1.13197e+09	9.01331e+08	1.02184e+09	1.21812e+09	1.11763e+09	1.19751e+09	1.07016e+09	8.57914e+08	1.32339e+09	1.08579e+09	1.02502e+09	8.7001e+08	8.20736e+08	8.96945e+08	7.84315e+08	7.24822e+08	1.1499e+09	1.26732e+09
K01724	4a-hydroxytetrahydrobiopterin dehydratase	2.17419e+10	7.13825e+09	6.93032e+09	7.67336e+09	1.01983e+09	1.0992e+09	9.13087e+08	1.26682e+09	1.34483e+09	1.49449e+09	1.2821e+09	9.89531e+08	9.45021e+08	8.98152e+08	1.60885e+09	1.20667e+09	1.21736e+09	1.30363e+09	1.40779e+09	1.34163e+09	1.05367e+09	1.34928e+09
K01737	6-pyruvoyltetrahydropterin/6-carboxytetrahydropterin synthase	3.0543e+07	1.72647e+07	1.93984e+06	1.13385e+07	3.11373e+06	3.33778e+06	2.51327e+06	1.41796e+06	4.60815e+06	2.2738e+06	1.93984e+06	0	0	0	0	0	0	0	4.52228e+06	4.39837e+06	0	2.41783e+06
K01745	histidine ammonia-lyase	7.67343e+09	2.58101e+09	2.9862e+09	2.10622e+09	5.12759e+08	481191881	3.3147e+08	2.60732e+08	5.33764e+08	4.61096e+08	4.54474e+08	4.66184e+08	7.67997e+08	5.30594e+08	4.04332e+08	3.62623e+08	3.56697e+08	3.38876e+08	2.91719e+08	2.84736e+08	3.96967e+08	4.3722e+08
K01755	argininosuccinate lyase	2.18919e+08	7.57015e+07	7.49756e+07	6.82419e+07	1.34392e+07	1.19035e+07	6.8472e+06	9.06825e+06	1.53044e+07	1.91391e+07	1.39433e+07	1.60247e+07	1.61568e+07	2.17353e+06	1.86894e+07	7.98794e+06	1.54544e+07	1.45646e+07	7.4065e+06	9.72948e+06	1.44999e+07	6.5871e+06
K01756	adenylosuccinate lyase	5.09921e+09	1.7687e+09	1.58502e+09	1.74549e+09	3.06071e+08	2.59711e+08	2.2348e+08	3.28537e+08	2.80385e+08	3.70521e+08	2.82514e+08	2.25251e+08	2.56872e+08	1.98791e+08	3.53657e+08	2.67933e+08	2.56512e+08	2.96961e+08	2.88965e+08	3.11794e+08	2.56162e+08	3.35101e+08
K01757	strictosidine synthase	2.79311e+09	9.00425e+08	9.00411e+08	9.92277e+08	1.27822e+08	1.28096e+08	8.89153e+07	1.32361e+08	2.27597e+08	1.95634e+08	1.61973e+08	1.40386e+08	1.74039e+08	9.99835e+07	1.42786e+08	1.81244e+08	1.67052e+08	1.54024e+08	1.31208e+08	1.2709e+08	2.11726e+08	2.01177e+08
K01758	cystathionine gamma-lyase	2.56449e+10	8.81383e+09	8.86636e+09	7.96476e+09	1.85053e+09	1.38677e+09	1.25158e+09	1.21665e+09	1.77389e+09	1.33441e+09	1.36478e+09	1.65049e+09	1.65317e+09	1.42263e+09	1.35706e+09	1.41823e+09	1.12243e+09	2.23254e+09	9.72537e+08	1.0434e+09	1.17996e+09	1.41389e+09
K01759	lactoylglutathione lyase	2.01671e+08	7.60595e+07	5.04433e+07	7.51681e+07	1.52364e+07	1.1571e+07	1.05595e+07	1.08932e+07	1.10503e+07	1.67492e+07	9.92153e+06	8.34045e+06	7.92234e+06	6.76114e+06	7.83645e+06	9.66144e+06	1.61158e+07	1.54252e+07	1.40395e+07	6.95303e+06	8.35926e+06	1.42753e+07
K01772	protoporphyrin/coproporphyrin ferrochelatase	9.71078e+07	3.25962e+07	2.91146e+07	3.53971e+07	8.63356e+06	0	5.31605e+06	1.21479e+07	6.49862e+06	0	5.68487e+06	4.30577e+06	5.32297e+06	0	6.56111e+06	7.23988e+06	8.71461e+06	6.71088e+06	6.22094e+06	5.82956e+06	4.9971e+06	2.92398e+06
K01783	ribulose-phosphate 3-epimerase	1.81786e+09	5.88474e+08	6.06312e+08	6.23079e+08	1.04451e+08	1.17717e+08	7.21444e+07	7.65211e+07	1.18823e+08	9.88165e+07	8.60386e+07	7.80541e+07	8.87518e+07	1.24417e+08	1.25172e+08	1.03879e+08	8.45159e+07	8.7759e+07	1.37036e+08	7.31558e+07	1.12726e+08	1.27885e+08
K01784	UDP-glucose 4-epimerase	8.63521e+08	3.04037e+08	2.72134e+08	2.8735e+08	4.66267e+07	4.1668e+07	4.75563e+07	7.00027e+07	4.56088e+07	5.25743e+07	5.35762e+07	5.06831e+07	5.62564e+07	2.63056e+07	4.5941e+07	3.93716e+07	4.88588e+07	4.80779e+07	5.44082e+07	3.80465e+07	4.33393e+07	5.46198e+07
K01785	aldose 1-epimerase	4.43588e+08	1.28813e+08	1.60937e+08	1.53838e+08	2.9734e+07	2.30016e+07	8.016e+06	2.54007e+07	1.44115e+07	2.82488e+07	2.82459e+07	2.82943e+07	3.97966e+07	0	3.67765e+07	2.78239e+07	9.3319e+06	2.68804e+07	3.89872e+07	1.99423e+07	3.77461e+07	2.09501e+07
K01787	N-acylglucosamine 2-epimerase	1.52085e+08	5.13484e+07	5.08387e+07	4.98982e+07	7.82818e+06	3.17398e+06	6.28382e+06	1.11033e+07	8.94763e+06	1.40115e+07	9.50467e+06	8.64736e+06	8.59994e+06	4.89168e+06	1.43207e+07	4.87435e+06	3.90497e+06	1.04838e+07	1.14064e+07	1.08351e+07	6.96951e+06	6.29843e+06
K01796	alpha-methylacyl-CoA racemase	2.51991e+09	9.53404e+08	8.09234e+08	7.57277e+08	1.81664e+08	9.53185e+07	1.89895e+08	2.52092e+08	1.0689e+08	1.27544e+08	2.11998e+08	1.33949e+08	1.36114e+08	9.16806e+07	1.30429e+08	1.05063e+08	1.171e+08	7.11204e+07	1.43678e+08	1.40451e+08	1.11442e+08	1.73485e+08
K01800	maleylacetoacetate isomerase	2.10301e+10	6.9451e+09	6.70462e+09	7.38038e+09	1.0793e+09	997159264	9.82273e+08	8.84851e+08	1.59835e+09	1.40316e+09	1.32285e+09	1.31185e+09	9.81931e+08	1.24202e+09	7.98333e+08	1.04764e+09	1.20595e+09	1.4084e+09	9.66033e+08	1.29697e+09	1.29159e+09	1.21144e+09
K01802	peptidylprolyl isomerase	6.42874e+09	2.1766e+09	2.10144e+09	2.1507e+09	3.76938e+08	3.5459e+08	3.47023e+08	4.07177e+08	3.7587e+08	3.15007e+08	4.36468e+08	3.0951e+08	3.22669e+08	2.88528e+08	3.88316e+08	3.55954e+08	3.49215e+08	3.85936e+08	3.76103e+08	3.14619e+08	3.08436e+08	4.16387e+08
K01803	triosephosphate isomerase (TIM)	8.55479e+10	2.90745e+10	2.85049e+10	2.79685e+10	4.67185e+09	4.76945e+09	4.79716e+09	5.73861e+09	4.58929e+09	4.50819e+09	4.58873e+09	4.45902e+09	4.30978e+09	5.27228e+09	4.9528e+09	4.92227e+09	3.91096e+09	5.39355e+09	3.96364e+09	4.7331e+09	5.04024e+09	4.92704e+09
K01805	xylose isomerase	7.39279e+07	2.53017e+07	3.13153e+07	1.7311e+07	3.2781e+06	4995161	5.13625e+06	2.91295e+06	5.17076e+06	3.80842e+06	9.18028e+06	4.73863e+06	7.50675e+06	0	7.14728e+06	2.74237e+06	5.54818e+06	0	2.96437e+06	8.79841e+06	0	0
K01807	ribose 5-phosphate isomerase A	1.4009e+10	5.3581e+09	4.19623e+09	4.45469e+09	8.26644e+08	9.83476e+08	7.60218e+08	1.07562e+09	8.05613e+08	9.06531e+08	9.09167e+08	5.85185e+08	3.97257e+08	7.2118e+08	8.17786e+08	7.65652e+08	6.34364e+08	6.22336e+08	7.32813e+08	8.67304e+08	7.3133e+08	8.66539e+08
K01809	mannose-6-phosphate isomerase	1.35637e+08	5.32282e+07	3.94709e+07	4.29377e+07	7.17199e+06	9364533	6.54092e+06	1.33687e+07	9.93662e+06	6.84552e+06	1.02604e+07	3.56432e+06	2.97919e+06	3.0703e+06	8.40891e+06	1.11879e+07	4.24474e+06	6.68606e+06	1.03785e+07	6.54368e+06	4.25278e+06	1.08319e+07
K01810	glucose-6-phosphate isomerase	1.60056e+10	5.77182e+09	5.2012e+09	5.0326e+09	8.47368e+08	8.13512e+08	9.53419e+08	1.2939e+09	9.99181e+08	8.64442e+08	8.38584e+08	9.40206e+08	1.11757e+09	6.98608e+08	7.8346e+08	8.2277e+08	6.48438e+08	9.58901e+08	8.02776e+08	8.1008e+08	7.95994e+08	1.01641e+09
K01816	hydroxypyruvate isomerase	6.09939e+08	1.88268e+08	1.88665e+08	2.33007e+08	3.61026e+07	21087071	2.06081e+07	4.65358e+07	3.33256e+07	3.06087e+07	3.733e+07	3.24291e+07	2.96406e+07	2.50684e+07	2.57131e+07	3.84833e+07	2.72493e+07	3.44328e+07	3.11781e+07	3.15705e+07	6.03747e+07	4.82015e+07
K01823	isopentenyl-diphosphate Delta-isomerase	1.88517e+08	7.46202e+07	6.30456e+07	5.08509e+07	1.54795e+07	1.78818e+07	9.04372e+06	2.59046e+07	3.5928e+06	2.71784e+06	7.34386e+06	4.26056e+06	1.08584e+07	1.29978e+07	9.48772e+06	1.80974e+07	4.25249e+06	2.20594e+07	4.09983e+06	3.51045e+06	1.12148e+07	5.714e+06
K01824	cholestenol Delta-isomerase	2.24603e+09	8.63699e+08	7.05169e+08	6.77161e+08	1.47053e+08	1.47147e+08	2.15366e+08	1.6903e+08	1.16222e+08	6.888e+07	1.48612e+08	9.91077e+07	1.47842e+08	8.83911e+07	7.439e+07	1.46827e+08	9.28153e+07	1.92491e+08	8.90023e+07	7.91962e+07	8.66679e+07	1.36988e+08
K01829	disulfide reductase	3.30138e+09	1.27693e+09	1.08339e+09	9.41056e+08	1.92589e+08	1.9573e+08	2.09797e+08	2.87899e+08	1.77862e+08	2.13054e+08	2.16848e+08	1.83024e+08	2.0953e+08	1.3043e+08	1.69671e+08	1.7389e+08	1.72023e+08	2.01116e+08	1.66738e+08	1.61452e+08	6.07987e+07	1.78929e+08
K01830	prostaglandin-H2 D-isomerase	4.30148e+09	1.81863e+09	1.14574e+09	1.3371e+09	2.99982e+08	3.17472e+08	3.52123e+08	1.64077e+08	2.87523e+08	3.97455e+08	1.50893e+08	1.98971e+08	1.48532e+08	1.80683e+08	2.46038e+08	2.20621e+08	3.40513e+08	2.10506e+08	1.80739e+08	1.62427e+08	2.17397e+08	2.25523e+08
K01832	thromboxane-A synthase	2.44485e+10	8.26539e+09	8.49766e+09	7.68548e+09	1.59203e+09	1.4736e+09	7.00094e+08	1.52964e+09	1.76612e+09	1.20389e+09	1.17782e+09	1.60101e+09	1.42039e+09	1.49196e+09	1.19228e+09	1.61419e+09	1.2999e+09	1.95906e+09	1.1682e+09	9.33237e+08	9.1609e+08	1.409e+09
K01834	2,3-bisphosphoglycerate-dependent phosphoglycerate mutase	4.58044e+10	1.31675e+10	1.61706e+10	1.64663e+10	1.58507e+09	2.5748e+09	3.74795e+09	1.58384e+09	1.72621e+09	1.94968e+09	1.7383e+09	4.84512e+09	3.10476e+09	2.10147e+09	2.45397e+09	1.92694e+09	2.45819e+09	2.42504e+09	3.71158e+09	2.85575e+09	3.05961e+09	1.95612e+09
K01835	phosphoglucomutase	2.47223e+10	8.21021e+09	8.33745e+09	8.17465e+09	1.61481e+09	1.22711e+09	1.26398e+09	1.56643e+09	1.1958e+09	1.34208e+09	1.18504e+09	1.36354e+09	1.61281e+09	1.79605e+09	1.34503e+09	1.03499e+09	1.07103e+09	1.34269e+09	8.83304e+08	9.72661e+08	1.86815e+09	2.03682e+09
K01836	phosphoacetylglucosamine mutase	7.10297e+08	2.60382e+08	2.34706e+08	2.15209e+08	5.09804e+07	4.88465e+07	3.99802e+07	4.25746e+07	3.82444e+07	3.97558e+07	4.56956e+07	3.71978e+07	3.93778e+07	1.81216e+07	5.64492e+07	3.78641e+07	4.56139e+07	3.64216e+07	4.45595e+07	2.87425e+07	3.03698e+07	2.95014e+07
K01847	methylmalonyl-CoA mutase	1.51859e+09	4.64774e+08	5.62019e+08	4.918e+08	1.02038e+08	5.26996e+07	8.17465e+07	6.45659e+07	8.74375e+07	7.62867e+07	1.04891e+08	8.97742e+07	1.09809e+08	7.19198e+07	9.86628e+07	8.69632e+07	8.113e+07	8.54043e+07	5.96469e+07	8.82524e+07	8.72505e+07	9.01162e+07
K01852	lanosterol synthase	1.2541e+09	5.19115e+08	3.59254e+08	3.75734e+08	1.01987e+08	9.62549e+07	6.66584e+07	1.32607e+08	9.22437e+07	2.93643e+07	6.93259e+07	5.35973e+07	1.04646e+08	3.30924e+07	3.65616e+07	6.2031e+07	3.41441e+07	1.34195e+08	2.74941e+07	3.62327e+07	7.09415e+07	7.27266e+07
K01866	tyrosyl-tRNA synthetase	3.68945e+08	1.3665e+08	1.19374e+08	1.12921e+08	2.06205e+07	1.89123e+07	2.18481e+07	3.03263e+07	2.12293e+07	2.37135e+07	2.38973e+07	1.53636e+07	1.74226e+07	2.27927e+07	2.46436e+07	1.52544e+07	1.84792e+07	1.91823e+07	2.02072e+07	1.63526e+07	1.48321e+07	2.38679e+07
K01867	tryptophanyl-tRNA synthetase	1.1155e+09	4.01468e+08	3.58332e+08	3.55705e+08	6.24271e+07	7.23314e+07	5.41372e+07	7.96067e+07	6.10606e+07	7.19046e+07	5.66765e+07	6.2126e+07	6.62628e+07	3.98096e+07	8.18482e+07	5.16086e+07	5.14754e+07	6.56678e+07	7.62465e+07	5.20674e+07	5.26718e+07	5.75761e+07
K01868	threonyl-tRNA synthetase	1.05627e+09	3.94192e+08	3.57605e+08	3.04475e+08	8.45272e+07	4.83301e+07	4.81213e+07	1.00068e+08	5.50405e+07	5.81047e+07	5.46795e+07	5.21517e+07	6.37996e+07	8.41517e+07	5.43734e+07	4.84492e+07	4.46918e+07	6.35298e+07	5.52231e+07	4.4759e+07	4.7919e+07	4.83525e+07
K01869	leucyl-tRNA synthetase	3.4359e+09	1.15185e+09	1.14434e+09	1.1397e+09	2.15928e+08	1.80085e+08	1.52269e+08	1.94225e+08	2.10404e+08	1.9894e+08	1.85364e+08	1.61858e+08	2.1643e+08	1.57685e+08	2.3569e+08	1.87315e+08	1.88803e+08	2.31884e+08	1.8947e+08	1.72114e+08	1.72296e+08	1.85136e+08
K01870	isoleucyl-tRNA synthetase	1.37487e+09	4.66824e+08	4.63471e+08	4.44577e+08	7.96278e+07	6.79316e+07	7.38775e+07	7.70038e+07	1.01379e+08	6.70038e+07	8.60659e+07	7.54251e+07	8.61128e+07	4.59977e+07	9.12709e+07	7.85986e+07	7.36184e+07	8.08041e+07	7.56403e+07	6.87085e+07	5.9662e+07	8.61435e+07
K01872	alanyl-tRNA synthetase	7.03093e+09	2.48153e+09	2.34015e+09	2.20925e+09	4.34622e+08	3.82012e+08	4.19328e+08	4.21663e+08	4.36811e+08	3.87091e+08	3.79449e+08	3.24003e+08	3.30807e+08	5.05911e+08	4.46835e+08	3.53148e+08	3.34541e+08	4.09705e+08	4.13815e+08	3.06088e+08	4.03572e+08	3.41525e+08
K01873	valyl-tRNA synthetase	2.06851e+09	6.98351e+08	7.10768e+08	6.5939e+08	1.08422e+08	9.18883e+07	1.16959e+08	1.45015e+08	1.06863e+08	1.29204e+08	1.46457e+08	1.02732e+08	1.05856e+08	1.09015e+08	1.34293e+08	1.12414e+08	1.16368e+08	1.13418e+08	1.21891e+08	1.09507e+08	7.74347e+07	1.20772e+08
K01874	methionyl-tRNA synthetase	4.25742e+08	1.39241e+08	1.39381e+08	1.4712e+08	2.62746e+07	11624366	2.65042e+07	2.5528e+07	2.71593e+07	2.21509e+07	2.87709e+07	1.93955e+07	2.51924e+07	1.77083e+07	1.97463e+07	2.85676e+07	2.48789e+07	2.434e+07	2.35391e+07	2.08205e+07	2.19368e+07	3.16045e+07
K01875	seryl-tRNA synthetase	3.04526e+09	1.12421e+09	9.81212e+08	9.3984e+08	1.89551e+08	1.62791e+08	1.26227e+08	2.28545e+08	2.07462e+08	2.09632e+08	1.90188e+08	1.40894e+08	1.62831e+08	1.4127e+08	1.90639e+08	1.55389e+08	1.66704e+08	1.61736e+08	1.87625e+08	1.25345e+08	1.43177e+08	1.55253e+08
K01880	glycyl-tRNA synthetase	4.98711e+09	1.90344e+09	1.55595e+09	1.52772e+09	3.59776e+08	3.55748e+08	2.42345e+08	3.5192e+08	3.13774e+08	2.79877e+08	2.70114e+08	2.47008e+08	2.51992e+08	2.64777e+08	3.09101e+08	2.12959e+08	2.48467e+08	2.65058e+08	2.89804e+08	2.36977e+08	2.50363e+08	2.37048e+08
K01881	prolyl-tRNA synthetase	2.05598e+06	238628	1.61143e+06	205924	238628	0	0	0	0	0	0	505653	339526	0	598277	167978	0	0	205924	0	0	0
K01883	cysteinyl-tRNA synthetase	4.4753e+08	1.61796e+08	1.46392e+08	1.39341e+08	2.41394e+07	2.0988e+07	1.6781e+07	3.71222e+07	3.15725e+07	3.11932e+07	2.79562e+07	2.55424e+07	2.6276e+07	1.7213e+07	3.0556e+07	1.8848e+07	2.83249e+07	2.57191e+07	1.92615e+07	2.03775e+07	2.28339e+07	2.28246e+07
K01885	glutamyl-tRNA synthetase	1.44618e+10	5.31335e+09	4.7847e+09	4.36379e+09	8.8342e+08	7.35696e+08	8.25971e+08	1.08059e+09	1.01819e+09	7.69486e+08	8.80123e+08	6.46908e+08	7.36662e+08	7.17906e+08	9.83153e+08	8.19946e+08	7.34962e+08	8.44819e+08	7.28896e+08	7.09901e+08	6.45529e+08	6.99682e+08
K01886	glutaminyl-tRNA synthetase	2.74491e+09	9.75691e+08	8.63314e+08	9.05904e+08	1.9644e+08	1.44284e+08	1.06332e+08	1.7222e+08	1.97552e+08	1.58863e+08	1.37286e+08	1.26236e+08	1.65056e+08	1.12814e+08	2.05478e+08	1.16444e+08	1.67141e+08	1.85731e+08	1.52661e+08	1.26688e+08	1.52427e+08	1.21256e+08
K01887	arginyl-tRNA synthetase	3.03301e+09	1.04675e+09	1.00371e+09	9.82554e+08	1.31798e+08	180393142	1.32805e+08	1.79214e+08	2.18276e+08	2.0426e+08	1.59263e+08	1.83108e+08	1.75198e+08	1.60222e+08	2.18475e+08	1.07442e+08	1.89707e+08	1.78968e+08	1.42722e+08	1.12682e+08	1.66374e+08	1.92101e+08
K01889	phenylalanyl-tRNA synthetase alpha chain	8.31517e+08	3.02193e+08	2.55212e+08	2.74112e+08	4.7082e+07	5.1465e+07	4.48307e+07	5.21608e+07	5.5816e+07	5.08388e+07	4.30475e+07	3.20976e+07	4.45671e+07	4.02356e+07	5.86902e+07	3.65743e+07	4.99368e+07	4.4576e+07	5.41297e+07	3.36568e+07	5.06929e+07	4.11194e+07
K01890	phenylalanyl-tRNA synthetase beta chain	1.88076e+09	6.70312e+08	6.19469e+08	5.90981e+08	1.31804e+08	1.059e+08	7.32247e+07	1.2483e+08	1.28575e+08	1.0598e+08	1.10593e+08	6.93015e+07	9.73007e+07	1.06241e+08	1.44747e+08	9.12853e+07	1.06932e+08	1.11498e+08	1.02231e+08	5.84933e+07	1.13677e+08	9.81499e+07
K01892	histidyl-tRNA synthetase	1.50756e+09	5.10602e+08	5.50599e+08	4.46359e+08	9.62236e+07	8.00341e+07	7.98925e+07	5.73165e+07	1.07636e+08	8.94996e+07	8.287e+07	7.79745e+07	7.73019e+07	1.24133e+08	8.68141e+07	1.01506e+08	8.11868e+07	6.58669e+07	9.08101e+07	6.33951e+07	7.24945e+07	7.26062e+07
K01893	asparaginyl-tRNA synthetase	3.43256e+09	1.27001e+09	1.09903e+09	1.06352e+09	2.24198e+08	2.05077e+08	2.08091e+08	2.59303e+08	1.95606e+08	1.77738e+08	2.26883e+08	1.58937e+08	2.24722e+08	1.03008e+08	2.13395e+08	1.72088e+08	1.63893e+08	2.47788e+08	1.56225e+08	1.58709e+08	1.38146e+08	1.98758e+08
K01895	acetyl-CoA synthetase	3.59991e+09	1.1658e+09	1.02991e+09	1.4042e+09	2.67343e+08	1.81057e+08	1.04134e+08	2.96682e+08	1.92562e+08	1.24024e+08	1.72756e+08	1.13546e+08	1.50952e+08	3.04223e+08	1.27569e+08	1.60863e+08	1.60826e+08	2.51501e+08	2.03086e+08	1.0925e+08	4.59301e+08	2.2024e+08
K01896	medium-chain acyl-CoA synthetase	1.64188e+08	4.35513e+07	6.94207e+07	5.12164e+07	7.08936e+06	3496499	2.31072e+06	1.37651e+07	7.24491e+06	9.64472e+06	1.375e+07	1.6073e+07	1.45151e+07	5.52122e+06	1.19225e+07	7.63878e+06	1.06954e+07	9.65278e+06	7.22498e+06	7.99868e+06	6.64168e+06	9.00284e+06
K01897	long-chain acyl-CoA synthetase	4.94205e+09	1.697e+09	1.54708e+09	1.69796e+09	3.32117e+08	2.38391e+08	1.55428e+08	3.23069e+08	4.52003e+08	1.95995e+08	2.89175e+08	2.38814e+08	2.01298e+08	3.12879e+08	2.32232e+08	2.72685e+08	2.33091e+08	2.09469e+08	3.06623e+08	2.19942e+08	3.25953e+08	4.02885e+08
K01900	succinyl-CoA synthetase beta subunit	1.01207e+10	3.1692e+09	3.95263e+09	2.99887e+09	5.53232e+08	3.61372e+08	4.43956e+08	5.58223e+08	6.72094e+08	5.80323e+08	6.62163e+08	6.25041e+08	7.33078e+08	5.68225e+08	8.13692e+08	5.50433e+08	5.30343e+08	4.77608e+08	5.02246e+08	2.93318e+08	6.11185e+08	5.84171e+08
K01907	acetoacetyl-CoA synthetase	3.46792e+09	1.02304e+09	7.94403e+08	1.65048e+09	1.73735e+08	2.34718e+08	8.42282e+07	2.96664e+08	1.52265e+08	8.14305e+07	1.25419e+08	6.61757e+07	8.51068e+07	2.45389e+08	7.70748e+07	1.95238e+08	1.00595e+08	2.36817e+08	1.79472e+08	5.7973e+07	8.3539e+08	2.40234e+08
K01915	glutamine synthetase	1.22893e+08	4.20867e+07	3.47375e+07	4.60692e+07	4.0436e+06	3.94154e+06	7.65538e+06	9.62068e+06	5.57213e+06	1.12534e+07	2.96782e+06	3.26341e+06	1.54027e+06	9.25791e+06	7.92624e+06	9.78185e+06	8.56597e+06	6.20642e+06	1.6313e+07	5.04446e+06	6.33466e+06	3.60467e+06
K01922	phosphopantothenate---cysteine ligase (ATP)	6.87667e+07	2.44785e+07	1.79803e+07	2.63079e+07	2.70876e+06	4628098	4.1768e+06	5.98308e+06	3.64052e+06	3.34124e+06	3.91226e+06	2.63732e+06	2.52509e+06	0	4.04603e+06	4.85956e+06	2.36791e+06	3.4233e+06	5.98193e+06	4.43714e+06	5.06914e+06	5.02848e+06
K01930	folylpolyglutamate synthase	3.23458e+08	1.14211e+08	1.06736e+08	1.02511e+08	1.72507e+07	2.59265e+07	1.92196e+07	1.6846e+07	1.89441e+07	1.60237e+07	1.85302e+07	1.9353e+07	1.33751e+07	9.25047e+06	2.47764e+07	2.14508e+07	1.42822e+07	2.07908e+07	1.76757e+07	1.2744e+07	1.52969e+07	2.17215e+07
K01937	CTP synthase	9.24981e+07	2.51827e+07	3.15078e+07	3.58076e+07	7.32463e+06	2.52665e+06	751753	684286	6.96841e+06	6.92694e+06	4.36269e+06	7.43266e+06	5.54354e+06	8.15622e+06	6.01269e+06	0	7.95062e+06	6.62985e+06	5.70466e+06	5.25259e+06	8.63404e+06	1.63581e+06
K01939	adenylosuccinate synthase	4.9152e+09	1.58087e+09	1.65108e+09	1.68325e+09	3.26075e+08	2.68548e+08	1.87721e+08	1.47729e+08	3.87668e+08	2.63131e+08	2.07754e+08	2.80176e+08	2.82779e+08	4.27307e+08	3.16845e+08	1.36215e+08	2.63456e+08	2.63811e+08	2.88697e+08	2.80024e+08	3.3574e+08	2.51524e+08
K01940	argininosuccinate synthase	4.3963e+09	1.22144e+09	1.39236e+09	1.7825e+09	3.34806e+08	9.98548e+07	1.65325e+08	1.6138e+08	2.53756e+08	2.06324e+08	2.45798e+08	1.46335e+08	2.94524e+08	2.91201e+08	2.24676e+08	1.89821e+08	2.85188e+08	1.83189e+08	3.04827e+08	3.68916e+08	3.3894e+08	3.01442e+08
K01946	acetyl-CoA carboxylase / biotin carboxylase 2	3.28705e+10	1.09889e+10	8.89964e+09	1.2982e+10	2.65588e+09	9.80767e+08	6.88345e+08	1.31826e+09	2.90451e+09	2.44113e+09	1.41764e+09	1.19297e+09	1.48334e+09	1.15784e+09	1.57439e+09	2.07347e+09	1.54932e+09	1.41911e+09	1.40486e+09	1.12687e+09	5.12685e+09	2.35498e+09
K01950	NAD+ synthase (glutamine-hydrolysing)	2.76338e+08	8.57453e+07	9.88493e+07	9.1743e+07	1.72834e+07	8.99254e+06	7.89192e+06	9.84112e+06	1.76892e+07	2.40471e+07	2.26534e+07	2.67729e+07	1.96121e+07	4.97138e+06	1.51504e+07	9.68918e+06	1.55036e+07	1.30926e+07	2.1608e+07	1.3148e+07	1.43014e+07	1.40894e+07
K01951	GMP synthase (glutamine-hydrolysing)	6.19815e+07	2.09978e+07	1.91553e+07	2.18283e+07	2.93201e+06	5.77558e+06	6.95892e+06	2.20697e+06	0	3.12433e+06	4.11649e+06	2.65555e+06	2.90772e+06	0	3.34723e+06	6.12832e+06	2.82848e+06	0	5.61949e+06	2.24876e+06	2.56108e+06	8.57054e+06
K01952	phosphoribosylformylglycinamidine synthase	1.34831e+10	4.81849e+09	4.57274e+09	4.09187e+09	7.96976e+08	7.97628e+08	6.94493e+08	1.05662e+09	6.14912e+08	8.57863e+08	7.23103e+08	6.82831e+08	8.8804e+08	6.77152e+08	7.5704e+08	8.44573e+08	7.77302e+08	6.9887e+08	5.69866e+08	4.77609e+08	7.45096e+08	8.23127e+08
K01953	asparagine synthase (glutamine-hydrolysing)	7.19357e+08	2.61134e+08	2.66319e+08	1.91904e+08	4.55988e+07	4.57768e+07	2.43957e+07	8.40001e+07	2.42877e+07	3.70745e+07	6.61747e+07	3.1381e+07	4.84445e+07	3.73797e+07	4.82258e+07	3.4713e+07	1.56415e+07	2.65816e+07	3.74131e+07	3.47599e+07	3.13705e+07	4.61378e+07
K01958	pyruvate carboxylase	1.78069e+11	6.21625e+10	6.85325e+10	4.73743e+10	1.32831e+10	8.45014e+09	8.00825e+09	1.06683e+10	9.32185e+09	1.24309e+10	1.04779e+10	9.54171e+09	1.32156e+10	1.38063e+10	1.20557e+10	9.43525e+09	7.50725e+09	7.61095e+09	6.88262e+09	5.75843e+09	9.66752e+09	9.94752e+09
K01965	propionyl-CoA carboxylase alpha chain	2.7924e+08	1.12768e+08	8.77349e+07	7.87366e+07	1.38221e+07	4.80961e+07	4.14986e+06	1.17744e+07	1.58223e+07	1.91034e+07	1.00278e+07	1.58312e+07	2.22285e+07	1.12642e+07	1.89153e+07	9.46799e+06	1.32166e+07	1.21696e+07	1.05413e+07	1.40798e+07	1.40763e+07	1.46529e+07
K01966	propionyl-CoA carboxylase beta chain	2.64635e+09	8.6133e+08	8.9526e+08	8.8976e+08	1.74821e+08	8.95554e+07	1.06186e+08	1.63319e+08	1.54069e+08	1.73381e+08	1.29645e+08	1.49044e+08	2.00393e+08	1.18214e+08	1.59956e+08	1.38009e+08	1.4511e+08	1.28156e+08	1.13735e+08	1.76945e+08	1.47573e+08	1.7824e+08
K01968	3-methylcrotonyl-CoA carboxylase alpha subunit	9.77546e+08	3.03796e+08	3.99631e+08	2.74118e+08	5.46099e+07	3.83604e+07	3.64194e+07	4.32996e+07	3.98068e+07	9.13002e+07	5.5101e+07	8.43278e+07	5.66911e+07	5.69675e+07	9.063e+07	5.59138e+07	4.91184e+07	5.67093e+07	3.3662e+07	5.27276e+07	3.91597e+07	4.27414e+07
K01969	3-methylcrotonyl-CoA carboxylase beta subunit	8.53521e+08	2.79142e+08	2.92326e+08	2.82052e+08	3.54447e+07	2.64082e+07	3.7098e+07	4.25041e+07	7.49641e+07	6.27233e+07	3.58424e+07	7.76519e+07	5.77076e+07	1.79429e+07	5.53995e+07	4.77822e+07	3.36125e+07	5.2116e+07	5.84595e+07	7.32719e+07	2.98946e+07	3.46972e+07
K02105	catenin beta 1	1.25408e+09	3.86772e+08	4.48073e+08	4.19231e+08	8.12275e+07	5.5095e+07	6.69495e+07	4.32176e+07	6.82637e+07	7.20189e+07	8.00885e+07	5.31032e+07	8.07597e+07	4.44275e+07	1.13743e+08	7.59515e+07	6.92718e+07	7.8469e+07	6.16822e+07	6.5045e+07	7.39229e+07	7.08403e+07
K02125	F-type H+-transporting ATPase subunit 8	2.93433e+09	9.08359e+08	1.06742e+09	9.58551e+08	1.59405e+08	128975658	1.33791e+08	1.59849e+08	1.49546e+08	1.76791e+08	1.68482e+08	1.86998e+08	1.64996e+08	1.99005e+08	1.74062e+08	1.73878e+08	1.3926e+08	1.62028e+08	1.4622e+08	1.63397e+08	1.687e+08	1.78946e+08
K02126	F-type H+-transporting ATPase subunit a	6.13906e+08	1.92055e+08	2.09141e+08	2.1271e+08	2.95297e+07	24606262	2.48801e+07	3.86714e+07	3.13629e+07	4.30044e+07	3.84491e+07	4.06179e+07	3.90792e+07	2.66664e+07	3.52708e+07	2.90578e+07	2.84716e+07	2.62134e+07	3.69453e+07	3.59342e+07	3.66405e+07	4.85052e+07
K02127	F-type H+-transporting ATPase subunit b	1.53342e+10	5.02582e+09	5.25312e+09	5.05527e+09	8.85979e+08	6.42757e+08	7.5418e+08	9.47348e+08	8.36642e+08	9.58916e+08	9.14105e+08	1.00031e+09	9.08138e+08	8.18659e+08	7.99691e+08	8.12214e+08	7.48119e+08	7.91228e+08	7.35619e+08	8.14024e+08	9.22747e+08	1.04353e+09
K02129	F-type H+-transporting ATPase subunit e	3.15624e+09	1.0143e+09	1.12594e+09	1.016e+09	1.72131e+08	160455858	1.2866e+08	1.90304e+08	1.67928e+08	1.94819e+08	2.02011e+08	2.08674e+08	2.03565e+08	1.76363e+08	1.90454e+08	1.44871e+08	1.67704e+08	1.7861e+08	1.06841e+08	1.58689e+08	1.95996e+08	2.08162e+08
K02130	F-type H+-transporting ATPase subunit f	4.21167e+09	1.31769e+09	1.51085e+09	1.38313e+09	2.4712e+08	182566852	1.71108e+08	2.39857e+08	2.30228e+08	2.46814e+08	2.5292e+08	2.85067e+08	2.41514e+08	2.80047e+08	2.18719e+08	2.32578e+08	2.13546e+08	2.12751e+08	1.89903e+08	2.12353e+08	2.63507e+08	2.91069e+08
K02131	F-type H+-transporting ATPase subunit 6	9.19577e+09	2.91474e+09	3.3306e+09	2.95043e+09	5.04443e+08	306861118	4.8893e+08	6.95672e+08	4.4355e+08	4.75285e+08	5.33834e+08	5.19265e+08	6.12852e+08	6.48328e+08	5.05065e+08	5.11258e+08	5.51236e+08	4.61597e+08	5.1839e+08	4.68654e+08	4.39311e+08	5.11243e+08
K02132	F-type H+-transporting ATPase subunit alpha	1.456e+11	4.53325e+10	5.22085e+10	4.8059e+10	8.437e+09	6.0411e+09	6.4365e+09	7.91149e+09	7.68026e+09	8.82609e+09	8.61132e+09	9.63589e+09	9.14765e+09	9.07277e+09	7.88425e+09	7.85658e+09	7.20842e+09	7.93652e+09	7.22096e+09	7.60044e+09	8.65063e+09	9.44206e+09
K02133	F-type H+-transporting ATPase subunit beta	1.27713e+11	3.87914e+10	4.60846e+10	4.28366e+10	7.44633e+09	5.49626e+09	5.21783e+09	6.95833e+09	6.40925e+09	7.26344e+09	8.25299e+09	8.81285e+09	8.49885e+09	5.92502e+09	7.76557e+09	6.82934e+09	6.54724e+09	7.19826e+09	6.01281e+09	7.31716e+09	7.53134e+09	8.22976e+09
K02134	F-type H+-transporting ATPase subunit delta	2.63649e+09	8.88765e+08	9.44179e+08	8.03551e+08	1.44605e+08	1.0273e+08	1.49731e+08	1.79759e+08	1.73313e+08	1.38627e+08	1.31835e+08	2.04801e+08	2.17283e+08	9.24352e+07	1.77587e+08	1.20237e+08	1.26659e+08	1.13608e+08	1.28465e+08	1.41757e+08	1.3828e+08	1.54781e+08
K02135	F-type H+-transporting ATPase subunit epsilon	2.02152e+09	6.83597e+08	7.03424e+08	6.34497e+08	1.37204e+08	92009701	1.05263e+08	1.20608e+08	1.16459e+08	1.12052e+08	1.3592e+08	9.69107e+07	1.07136e+08	1.30319e+08	1.09569e+08	1.2357e+08	1.06235e+08	1.1244e+08	8.43746e+07	9.05358e+07	1.08067e+08	1.32845e+08
K02136	F-type H+-transporting ATPase subunit gamma	1.41301e+10	4.45115e+09	5.04792e+09	4.63099e+09	7.92897e+08	6.006e+08	5.96163e+08	6.76725e+08	9.29136e+08	8.55625e+08	9.19348e+08	9.28692e+08	8.66114e+08	7.49643e+08	8.05039e+08	7.79088e+08	7.38571e+08	7.44412e+08	7.29192e+08	7.7314e+08	7.60241e+08	8.85429e+08
K02137	F-type H+-transporting ATPase subunit O	1.22164e+10	3.68553e+09	4.35568e+09	4.17514e+09	6.6266e+08	483281790	4.83866e+08	6.34463e+08	6.33e+08	7.88261e+08	7.60664e+08	8.63697e+08	7.68354e+08	6.48305e+08	6.87539e+08	6.27125e+08	6.44327e+08	6.85255e+08	5.81833e+08	6.39629e+08	7.68717e+08	8.55382e+08
K02138	F-type H+-transporting ATPase subunit d	1.85944e+10	5.75267e+09	6.70565e+09	6.13612e+09	9.71577e+08	7.2017e+08	8.2125e+08	1.21046e+09	9.53373e+08	1.07583e+09	1.15022e+09	1.25634e+09	1.15707e+09	1.02199e+09	1.05038e+09	1.06964e+09	1.00003e+09	1.06352e+09	8.61457e+08	1.05982e+09	9.41757e+08	1.20954e+09
K02140	F-type H+-transporting ATPase subunit g	5.44481e+09	1.61009e+09	1.98109e+09	1.85363e+09	2.86838e+08	2.17888e+08	2.20075e+08	3.49552e+08	2.39204e+08	2.96529e+08	4.04739e+08	3.51918e+08	3.28272e+08	2.79963e+08	2.83855e+08	3.32348e+08	3.04657e+08	3.25523e+08	2.50167e+08	2.97784e+08	3.0509e+08	3.70414e+08
K02144	V-type H+-transporting ATPase subunit H	5.38001e+07	2.42143e+07	1.65774e+07	1.30083e+07	362569	179495	5.2654e+06	7.86932e+06	0	1.05375e+07	8.72072e+06	0	509652	0	1.2763e+06	6.07075e+06	1.38028e+06	0	2.13721e+06	1.33824e+06	402270	7.75032e+06
K02145	V-type H+-transporting ATPase subunit A	2.58805e+09	8.67356e+08	8.55739e+08	8.64958e+08	1.55898e+08	1.15635e+08	1.0271e+08	1.59319e+08	1.79003e+08	1.54792e+08	1.5088e+08	1.4579e+08	1.64778e+08	7.98848e+07	1.81051e+08	1.33354e+08	1.5312e+08	1.61309e+08	1.36131e+08	1.31047e+08	1.47611e+08	1.35742e+08
K02146	V-type H+-transporting ATPase subunit d	1.40214e+08	3.98177e+07	4.47507e+07	5.56455e+07	1.3557e+07	1.80352e+06	3.04192e+06	0	9.84743e+06	1.15679e+07	7.54253e+06	1.2706e+07	2.92619e+06	5.95498e+06	1.01166e+07	5.50434e+06	1.24661e+07	1.14053e+07	8.12916e+06	1.16668e+06	1.91958e+07	3.28243e+06
K02147	V-type H+-transporting ATPase subunit B	2.35071e+09	7.82983e+08	7.83141e+08	7.84584e+08	1.36839e+08	1.23075e+08	1.19281e+08	1.4133e+08	1.21248e+08	1.41209e+08	1.52894e+08	1.17348e+08	1.29495e+08	7.48255e+07	1.64639e+08	1.43939e+08	1.52168e+08	1.69681e+08	1.35589e+08	1.09004e+08	9.16579e+07	1.26483e+08
K02149	V-type H+-transporting ATPase subunit D	1.1488e+08	3.65587e+07	3.32612e+07	4.50606e+07	5.80563e+06	5538143	5.60357e+06	6.85417e+06	5.59815e+06	7.15903e+06	6.02269e+06	5.97641e+06	8.06016e+06	0	7.10006e+06	6.10185e+06	6.45533e+06	8.24642e+06	6.87473e+06	6.45706e+06	8.55972e+06	8.46729e+06
K02150	V-type H+-transporting ATPase subunit E	4.0242e+08	1.48751e+08	1.28429e+08	1.2524e+08	2.03602e+07	2.23163e+07	2.07678e+07	3.45143e+07	2.92217e+07	2.15706e+07	2.60703e+07	2.03909e+07	2.09793e+07	1.2918e+07	2.28393e+07	2.5231e+07	2.07364e+07	2.30152e+07	1.66886e+07	2.06366e+07	1.91882e+07	2.4975e+07
K02152	V-type H+-transporting ATPase subunit G	1.40265e+09	5.12519e+08	4.54346e+08	4.35784e+08	8.70785e+07	7.13743e+07	8.67181e+07	9.7303e+07	8.63061e+07	8.37386e+07	8.35914e+07	7.77874e+07	7.9458e+07	4.62138e+07	7.91111e+07	8.81846e+07	8.52894e+07	8.23603e+07	6.64887e+07	5.77501e+07	6.64246e+07	7.74708e+07
K02154	V-type H+-transporting ATPase subunit a	1.1186e+08	2.7921e+07	3.60411e+07	4.78975e+07	0	3.68653e+06	4.92235e+06	5.27201e+06	6.35801e+06	7.68206e+06	1.07436e+07	6.68128e+06	3.40961e+06	3.11285e+06	5.86172e+06	6.23206e+06	9.26296e+06	1.34932e+07	5.96317e+06	6.14027e+06	1.10762e+07	1.9617e+06
K02155	V-type H+-transporting ATPase 16kDa proteolipid subunit	4.29556e+07	1.73934e+07	9.96227e+06	1.56e+07	3.2393e+06	3.10425e+06	2.62633e+06	0	5.71181e+06	2.71168e+06	0	2.85291e+06	2.16349e+06	0	2.46749e+06	2.47838e+06	2.35221e+06	2.41615e+06	2.34417e+06	1.04339e+06	2.96725e+06	4.47679e+06
K02163	apoptosis regulator BCL-W	2.27897e+08	7.76461e+07	7.53522e+07	7.48986e+07	1.69862e+07	1.18056e+07	9.94899e+06	9.20302e+06	1.67568e+07	1.29455e+07	1.30533e+07	1.53608e+07	1.51997e+07	4.75213e+06	1.74825e+07	9.50376e+06	1.41762e+07	1.37013e+07	1.12344e+07	1.54353e+07	1.33171e+07	7.03428e+06
K02177	bruno	3.79778e+08	1.23681e+08	1.26686e+08	1.29411e+08	2.23393e+07	1.87432e+07	1.194e+07	2.16979e+07	2.87684e+07	2.01927e+07	2.19663e+07	2.31815e+07	2.06065e+07	1.42976e+07	2.64229e+07	2.02111e+07	2.40069e+07	2.17855e+07	1.80045e+07	1.99316e+07	2.57079e+07	1.99744e+07
K02180	cell cycle arrest protein BUB3	2.56372e+08	9.85012e+07	7.84403e+07	7.94305e+07	1.84209e+07	1.26518e+07	1.47102e+07	1.87256e+07	1.90281e+07	1.49645e+07	1.66525e+07	1.16959e+07	1.42772e+07	2.0917e+06	1.59809e+07	1.77421e+07	1.3741e+07	1.21747e+07	1.42437e+07	1.3803e+07	1.05722e+07	1.48959e+07
K02183	calmodulin	1.58418e+10	5.37787e+09	5.40797e+09	5.05595e+09	9.88788e+08	825112037	8.92016e+08	8.36789e+08	9.18764e+08	9.16404e+08	1.01851e+09	7.82303e+08	9.29765e+08	8.54996e+08	8.64359e+08	9.58036e+08	7.30272e+08	7.73674e+08	8.43474e+08	8.4233e+08	8.41175e+08	1.02503e+09
K02187	caspase 3	2.6349e+08	1.04912e+08	7.68608e+07	8.17164e+07	1.76504e+07	29673691	5.38195e+06	1.57357e+07	2.18733e+07	1.45973e+07	7.27317e+06	1.37004e+07	1.53269e+07	1.70783e+07	1.41734e+07	9.30867e+06	1.6439e+07	1.91644e+07	1.72341e+07	5.72528e+06	1.55828e+07	7.57082e+06
K02207	ubiquitin-conjugating enzyme E2 R	5.90562e+07	1.80203e+07	1.98731e+07	2.11628e+07	5.91993e+06	1.78244e+06	0	1.00456e+06	4.29248e+06	5.02088e+06	3.09004e+06	3.86358e+06	3.66607e+06	3.15354e+06	2.26874e+06	3.83108e+06	3.48709e+06	702269	0	0	1.38355e+07	3.13798e+06
K02209	DNA replication licensing factor MCM5	7.31455e+07	2.78762e+07	2.65879e+07	1.86813e+07	5.56073e+06	2.73825e+06	4.74412e+06	4.32333e+06	7.92879e+06	2.58102e+06	3.2295e+06	6.11003e+06	3.64892e+06	6.29579e+06	3.58787e+06	3.71579e+06	3.22319e+06	1.90156e+06	2.50129e+06	3.27547e+06	5.2967e+06	2.48314e+06
K02210	DNA replication licensing factor MCM7	1.94854e+07	7.71903e+06	6.01663e+06	5.7497e+06	1.72075e+06	614646	742566	999895	2.72085e+06	920317	1.08834e+06	1.94694e+06	1.5057e+06	0	918040	557607	742065	728483	834062	715896	1.69945e+06	1.02975e+06
K02256	cytochrome c oxidase subunit 1	2.13644e+08	6.61617e+07	8.11266e+07	6.63553e+07	5.26069e+06	10006902	8.17714e+06	6.71262e+06	1.59875e+07	2.00169e+07	1.32746e+07	1.37864e+07	2.94281e+07	1.14772e+06	1.92669e+07	4.2228e+06	1.26587e+07	1.7195e+06	8.27778e+06	1.67985e+07	4.16453e+06	2.27363e+07
K02261	cytochrome c oxidase subunit 2	5.6808e+09	1.79298e+09	2.04418e+09	1.84364e+09	2.95466e+08	2.86841e+08	2.33731e+08	3.11333e+08	3.42563e+08	3.23044e+08	3.52946e+08	4.28889e+08	3.87429e+08	2.74033e+08	3.44596e+08	2.56286e+08	2.8817e+08	3.21637e+08	2.56666e+08	3.22248e+08	2.9414e+08	3.60779e+08
K02262	cytochrome c oxidase subunit 3	7.02331e+07	3.06065e+07	2.20031e+07	1.76234e+07	3.61913e+06	4.01152e+06	5.68758e+06	2.89148e+06	8.37182e+06	6.02499e+06	2.88048e+06	3.76661e+06	3.28474e+06	4.32842e+06	4.25963e+06	3.48325e+06	3.44901e+06	2.24832e+06	5.03784e+06	0	2.83937e+06	4.04888e+06
K02263	cytochrome c oxidase subunit 4	6.49074e+09	2.16722e+09	2.23768e+09	2.08584e+09	3.6336e+08	2.63276e+08	3.18869e+08	4.44773e+08	4.08728e+08	3.68215e+08	3.70319e+08	4.1433e+08	3.6821e+08	3.93269e+08	3.09104e+08	3.82446e+08	3.21317e+08	3.90962e+08	2.93757e+08	3.40092e+08	3.22407e+08	4.17309e+08
K02264	cytochrome c oxidase subunit 5a	1.00421e+10	3.13408e+09	3.50948e+09	3.39851e+09	5.18636e+08	4.3023e+08	4.5197e+08	5.48334e+08	5.81496e+08	6.03418e+08	6.51877e+08	6.25861e+08	5.64326e+08	6.14747e+08	5.0021e+08	5.52465e+08	5.48732e+08	5.87511e+08	4.89778e+08	5.67609e+08	5.11334e+08	6.93548e+08
K02265	cytochrome c oxidase subunit 5b	5.57505e+09	1.86086e+09	1.95198e+09	1.7622e+09	3.0096e+08	2.55387e+08	2.60469e+08	4.30065e+08	3.37649e+08	2.76328e+08	3.48328e+08	3.3085e+08	3.95553e+08	2.48722e+08	3.2295e+08	3.05579e+08	2.9843e+08	3.66202e+08	2.37815e+08	2.98898e+08	2.27396e+08	3.33462e+08
K02266	cytochrome c oxidase subunit 6a	6.85572e+08	2.32092e+08	2.41652e+08	2.11827e+08	4.71521e+07	2.62771e+07	1.776e+07	5.67157e+07	5.66293e+07	2.75581e+07	4.33708e+07	6.97085e+07	5.11267e+07	2.13919e+07	3.88139e+07	1.72402e+07	4.28419e+07	4.99078e+07	2.03003e+07	2.25867e+07	5.67563e+07	1.94342e+07
K02267	cytochrome c oxidase subunit 6b	6.6431e+09	2.02502e+09	2.38522e+09	2.23287e+09	3.57921e+08	3.05564e+08	3.04964e+08	3.368e+08	4.10102e+08	3.09671e+08	4.08711e+08	3.43086e+08	3.92212e+08	3.87454e+08	3.85057e+08	4.68697e+08	4.0604e+08	4.86162e+08	2.97156e+08	3.30722e+08	3.15341e+08	3.97444e+08
K02268	cytochrome c oxidase subunit 6c	5.56704e+09	1.7163e+09	2.10261e+09	1.74813e+09	2.71088e+08	2.20456e+08	2.97285e+08	2.89106e+08	3.33134e+08	3.05233e+08	3.95677e+08	3.37578e+08	3.27486e+08	3.24272e+08	3.02066e+08	4.15534e+08	2.73388e+08	3.32193e+08	2.56432e+08	2.93463e+08	2.68325e+08	3.24326e+08
K02270	cytochrome c oxidase subunit 7a	1.35297e+09	4.33434e+08	5.10633e+08	4.08903e+08	6.2177e+07	6.45067e+07	6.26498e+07	1.0602e+08	6.63525e+07	7.17275e+07	1.10507e+08	9.46902e+07	9.53545e+07	5.89636e+07	7.72816e+07	7.38353e+07	5.59413e+07	7.52098e+07	5.99474e+07	6.04331e+07	7.64449e+07	8.09267e+07
K02271	cytochrome c oxidase subunit 7b	4.24308e+08	1.6483e+08	1.44664e+08	1.14813e+08	1.92329e+07	41573420	2.00281e+07	1.27864e+07	5.00757e+07	2.11339e+07	1.65993e+07	1.84546e+07	1.5835e+07	4.71082e+07	1.91171e+07	2.75503e+07	1.72762e+07	1.73768e+07	1.89723e+07	2.59158e+07	1.54302e+07	1.98415e+07
K02272	cytochrome c oxidase subunit 7c	2.63856e+08	8.54807e+07	8.77235e+07	9.06515e+07	9.57804e+06	1.3423e+07	1.16626e+07	1.46444e+07	1.47868e+07	2.13859e+07	2.09983e+07	1.4282e+07	1.38623e+07	1.29509e+07	1.49715e+07	1.06585e+07	1.82622e+07	1.91252e+07	1.2454e+07	1.04177e+07	1.32804e+07	1.71121e+07
K02310	DNA fragmentation factor, 45 kD, alpha subunit	1.83643e+07	6.00063e+06	4.31603e+06	8.04764e+06	0	1.33187e+06	573252	3.02031e+06	0	1.07519e+06	495177	0	2.61968e+06	0	0	1.20118e+06	1.37253e+06	0	2.1002e+06	1.77606e+06	2.79884e+06	0
K02330	DNA polymerase beta	3.51784e+07	1.24492e+07	1.16436e+07	1.10856e+07	2.93358e+06	1077185	732166	2.3679e+06	2.29923e+06	3.03913e+06	2.47221e+06	1.995e+06	2.47737e+06	0	3.03924e+06	1.65975e+06	1.19316e+06	2.42523e+06	1.34269e+06	2.68474e+06	2.2543e+06	1.18547e+06
K02353	segment polarity protein dishevelled	2.9996e+07	1.23577e+07	1.11162e+07	6.52205e+06	2.19621e+06	1.49344e+06	2.27426e+06	960562	2.98433e+06	2.44889e+06	1.42564e+06	2.58876e+06	1.43796e+06	2.2644e+06	1.47973e+06	1.91972e+06	0	1.50911e+06	1.3966e+06	1.98052e+06	0	1.63582e+06
K02357	elongation factor Ts	4.528e+08	1.23035e+08	1.72933e+08	1.56832e+08	2.31964e+07	1.3167e+07	1.82962e+07	2.51754e+07	1.47321e+07	2.84678e+07	3.10761e+07	3.69776e+07	3.31196e+07	1.43068e+07	2.66612e+07	3.07921e+07	1.59096e+07	1.50085e+07	3.06231e+07	2.32441e+07	3.59657e+07	3.6081e+07
K02358	elongation factor Tu	1.10235e+09	3.91767e+08	3.9046e+08	3.2012e+08	4.73707e+07	5.29406e+07	7.16845e+07	6.8156e+07	1.10225e+08	4.13906e+07	5.8275e+07	4.43231e+07	6.31051e+07	7.47555e+07	7.75842e+07	7.24168e+07	4.84584e+07	4.00346e+07	4.82334e+07	5.75066e+07	6.57428e+07	6.0144e+07
K02373	FAS-associated death domain protein	0	0	0	0	0	0	0	0	0	0	0	0	0	0	0	0	0	0	0	0	0	0
K02374	tyrosine-protein phosphatase non-receptor type 13	1.74289e+08	3.93105e+07	7.00778e+07	6.49005e+07	7.18397e+06	4.78663e+06	7.86578e+06	3.60791e+06	1.01441e+07	5.72209e+06	7.60911e+06	4.05244e+06	3.41517e+06	1.91578e+07	1.34037e+06	3.45028e+07	5.23333e+06	5.94302e+06	2.44036e+07	1.41873e+07	0	1.51333e+07
K02377	GDP-L-fucose synthase	1.09447e+09	3.62329e+08	3.43791e+08	3.88354e+08	6.15309e+07	6.49133e+07	5.84254e+07	4.10148e+07	6.13476e+07	7.50976e+07	5.35846e+07	6.42524e+07	5.54337e+07	6.12886e+07	5.86736e+07	5.05582e+07	5.11378e+07	6.09615e+07	7.13226e+07	5.06727e+07	6.68864e+07	8.73727e+07
K02427	23S rRNA (uridine2552-2'-O)-methyltransferase	5.0813e+08	8.12971e+07	1.93955e+08	2.32878e+08	1.38458e+07	4996252	2.96484e+07	1.79257e+07	4.49597e+06	1.03849e+07	2.19508e+07	6.86684e+06	2.91245e+07	0	5.80599e+07	7.7953e+07	8.51033e+07	8.88101e+07	6.91933e+06	3.37072e+07	0	1.83376e+07
K02431	L-fucose mutarotase	7.18612e+09	2.42989e+09	2.44844e+09	2.30779e+09	6.01429e+08	3.41306e+08	3.32017e+08	4.13368e+08	3.9592e+08	3.45849e+08	5.28111e+08	4.15706e+08	5.22309e+08	1.46694e+08	3.95889e+08	4.39727e+08	4.55985e+08	3.60308e+08	2.68363e+08	2.96495e+08	4.1307e+08	5.13573e+08
K02437	glycine cleavage system H protein	3.01565e+09	9.94931e+08	1.05473e+09	9.65991e+08	2.05603e+08	1.14782e+08	1.66604e+08	1.17727e+08	2.03877e+08	1.86338e+08	1.57213e+08	1.68078e+08	1.97109e+08	1.60044e+08	1.75852e+08	1.96436e+08	1.68337e+08	1.86073e+08	1.20474e+08	1.41897e+08	1.75613e+08	1.73598e+08
K02449	cyclin-dependent kinase 10	7.7826e+08	2.63192e+08	2.83148e+08	2.3192e+08	4.93463e+07	3.37507e+07	3.48875e+07	3.27736e+07	5.87651e+07	5.36687e+07	3.81586e+07	5.6346e+07	4.60507e+07	5.36783e+07	5.60041e+07	3.29106e+07	3.77768e+07	3.37339e+07	3.39305e+07	4.45007e+07	4.30975e+07	3.88801e+07
K02503	histidine triad (HIT) family protein	4.10247e+09	1.32165e+09	1.3663e+09	1.41452e+09	2.72998e+08	1.93012e+08	1.77363e+08	2.59421e+08	1.96886e+08	2.21971e+08	2.37101e+08	1.90808e+08	2.4976e+08	1.76364e+08	2.87145e+08	2.25123e+08	2.35119e+08	2.25258e+08	2.4031e+08	2.14223e+08	1.93264e+08	3.06344e+08
K02516	type II protein arginine methyltransferase	1.69998e+08	5.97423e+07	5.22288e+07	5.8027e+07	1.05153e+07	8.77386e+06	7.30149e+06	9.9528e+06	1.192e+07	1.12788e+07	7.14506e+06	1.06488e+07	7.91975e+06	6.89632e+06	1.07636e+07	8.85532e+06	9.08604e+06	7.07306e+06	1.02455e+07	1.01966e+07	1.05785e+07	1.08473e+07
K02542	DNA replication licensing factor MCM6	6.6199e+07	2.57523e+07	2.61986e+07	1.42482e+07	4.22712e+06	2.86403e+06	4.31532e+06	1.45365e+06	1.07941e+07	2.09809e+06	1.24497e+06	6.44234e+06	3.56623e+06	9.23693e+06	3.0384e+06	2.66975e+06	2.78226e+06	1.3191e+06	2.21589e+06	2.9149e+06	3.10921e+06	1.9068e+06
K02576	heparan sulfate N-deacetylase/N-sulfotransferase NDST1	1.30936e+10	4.59258e+09	4.49538e+09	4.00561e+09	7.86334e+08	7.63282e+08	6.8385e+08	9.50534e+08	7.19605e+08	6.88975e+08	8.90057e+08	6.64454e+08	7.29618e+08	6.21647e+08	8.28839e+08	7.60768e+08	8.12207e+08	8.21807e+08	6.09737e+08	4.70307e+08	6.08995e+08	6.82559e+08
K02649	phosphoinositide-3-kinase regulatory subunit alpha/beta/delta	4.45574e+08	9.7705e+07	1.73799e+08	1.7407e+08	6.15477e+06	29296526	0	0	2.90097e+07	3.3244e+07	7.3654e+06	4.71505e+07	4.15339e+07	2.67688e+07	5.09805e+07	0	5.01632e+07	4.93057e+07	9.01302e+06	1.10953e+07	3.71034e+07	1.7389e+07
K02677	classical protein kinase C alpha type	6.29055e+08	2.10964e+08	2.16669e+08	2.01422e+08	3.9931e+07	2.46431e+07	4.18881e+07	3.71904e+07	3.00134e+07	3.72981e+07	3.85796e+07	3.09814e+07	2.8854e+07	2.77856e+07	4.37785e+07	4.66904e+07	2.47844e+07	3.76529e+07	2.96607e+07	2.98344e+07	4.03636e+07	3.91259e+07
K02725	20S proteasome subunit alpha 6	8.19707e+09	2.79591e+09	2.67083e+09	2.73032e+09	4.85061e+08	4.63257e+08	3.55134e+08	4.17194e+08	5.28499e+08	5.4677e+08	5.05604e+08	4.09886e+08	4.30533e+08	3.62381e+08	5.21131e+08	4.41294e+08	4.67378e+08	5.26505e+08	4.50422e+08	3.97592e+08	4.16806e+08	4.7162e+08
K02726	20S proteasome subunit alpha 2	4.6424e+09	1.61804e+09	1.48652e+09	1.53784e+09	2.66265e+08	2.60546e+08	2.28327e+08	2.97945e+08	2.8345e+08	2.81504e+08	2.98172e+08	2.3529e+08	2.46448e+08	1.54307e+08	3.14372e+08	2.37935e+08	2.33489e+08	2.73873e+08	2.82047e+08	2.36025e+08	2.29912e+08	2.82489e+08
K02727	20S proteasome subunit alpha 7	5.35591e+09	1.93254e+09	1.72722e+09	1.69615e+09	2.99796e+08	3.21316e+08	2.75217e+08	3.47876e+08	3.58154e+08	3.30183e+08	3.28167e+08	2.19701e+08	2.39175e+08	2.69523e+08	3.33518e+08	3.37139e+08	2.8085e+08	3.10209e+08	2.96844e+08	2.64176e+08	2.7529e+08	2.68777e+08
K02728	20S proteasome subunit alpha 3	4.63814e+09	1.61188e+09	1.49895e+09	1.5273e+09	2.61854e+08	2.34553e+08	2.51107e+08	3.0032e+08	2.70772e+08	2.93278e+08	3.17845e+08	2.2523e+08	2.28515e+08	2.01217e+08	2.87189e+08	2.38959e+08	2.34526e+08	2.80353e+08	2.6395e+08	2.32132e+08	2.30264e+08	2.86072e+08
K02729	20S proteasome subunit alpha 5	5.8453e+09	1.99984e+09	1.92615e+09	1.91931e+09	3.50187e+08	2.73803e+08	3.41254e+08	3.63465e+08	3.17762e+08	3.53372e+08	4.0863e+08	2.73257e+08	3.10897e+08	2.3411e+08	3.6415e+08	3.35106e+08	3.02827e+08	3.52028e+08	3.43748e+08	2.93301e+08	2.82959e+08	3.44445e+08
K02730	20S proteasome subunit alpha 1	5.78103e+09	2.01621e+09	1.87084e+09	1.89397e+09	3.71998e+08	3.13697e+08	3.25153e+08	2.68956e+08	3.67846e+08	3.68564e+08	3.31578e+08	2.60105e+08	2.88264e+08	2.56554e+08	3.98257e+08	3.36083e+08	3.01695e+08	3.3757e+08	3.21973e+08	2.92859e+08	3.35982e+08	3.03894e+08
K02731	20S proteasome subunit alpha 4	7.22335e+09	2.6742e+09	2.21121e+09	2.33794e+09	4.14863e+08	4.80505e+08	4.43802e+08	4.7636e+08	4.14708e+08	4.43963e+08	4.54965e+08	3.34138e+08	3.47236e+08	2.63171e+08	4.2505e+08	3.86647e+08	3.61693e+08	4.42821e+08	4.09526e+08	3.6509e+08	3.38966e+08	4.19848e+08
K02732	20S proteasome subunit beta 6	4.55746e+09	1.62789e+09	1.37991e+09	1.54965e+09	3.07794e+08	2.87673e+08	2.82381e+08	2.23774e+08	2.49137e+08	2.7713e+08	2.92452e+08	2.50148e+08	2.09811e+08	1.73237e+08	2.54299e+08	1.99965e+08	2.81766e+08	2.81264e+08	2.85102e+08	2.051e+08	2.13675e+08	2.82747e+08
K02733	20S proteasome subunit beta 10	9.24765e+07	3.75493e+07	3.38948e+07	2.10324e+07	1.68464e+06	7.5678e+06	6.26709e+06	6.05966e+06	1.18164e+07	4.15375e+06	8.9815e+06	2.38969e+06	3.20772e+06	0	9.05248e+06	1.02634e+07	5.40422e+06	5.57815e+06	4.1076e+06	4.89915e+06	1.0433e+06	0
K02734	20S proteasome subunit beta 4	2.86886e+09	9.99123e+08	9.01261e+08	9.68473e+08	1.56923e+08	1.87668e+08	1.29927e+08	1.20391e+08	2.04687e+08	1.99526e+08	1.48431e+08	1.48163e+08	1.43422e+08	1.28052e+08	1.91824e+08	1.41368e+08	1.53845e+08	1.59402e+08	1.94597e+08	1.48444e+08	1.5986e+08	1.52325e+08
K02735	20S proteasome subunit beta 3	3.2006e+09	1.11713e+09	9.81555e+08	1.10192e+09	2.00578e+08	1.84739e+08	1.52581e+08	1.62059e+08	1.94339e+08	2.2283e+08	1.92079e+08	1.65411e+08	1.75677e+08	7.8111e+07	2.03402e+08	1.66873e+08	1.8781e+08	2.07288e+08	1.94298e+08	1.47422e+08	1.75823e+08	1.89275e+08
K02736	20S proteasome subunit beta 7	2.27943e+09	8.80418e+08	7.06824e+08	6.92191e+08	1.3652e+08	1.37183e+08	1.18872e+08	1.76998e+08	1.74319e+08	1.36526e+08	1.34247e+08	1.18674e+08	1.17996e+08	7.45289e+07	1.43927e+08	1.17451e+08	1.12265e+08	1.2851e+08	1.24528e+08	1.04145e+08	9.85648e+07	1.24178e+08
K02737	20S proteasome subunit beta 5	4.55684e+09	1.6859e+09	1.40594e+09	1.465e+09	2.87167e+08	2.77908e+08	2.57078e+08	2.40395e+08	2.96971e+08	3.2638e+08	2.53982e+08	2.34893e+08	2.0543e+08	2.67612e+08	2.4049e+08	2.03531e+08	1.83001e+08	1.9433e+08	2.81888e+08	2.21517e+08	3.15988e+08	2.68274e+08
K02738	20S proteasome subunit beta 1	2.2292e+09	7.89553e+08	7.14501e+08	7.25147e+08	1.31841e+08	133397630	1.38024e+08	9.65505e+07	1.55547e+08	1.34193e+08	1.17092e+08	9.5346e+07	1.12139e+08	1.16717e+08	1.4296e+08	1.30247e+08	1.16882e+08	1.17198e+08	1.37538e+08	1.21229e+08	1.18486e+08	1.13814e+08
K02739	20S proteasome subunit beta 2	1.37774e+09	5.02097e+08	4.34609e+08	4.41038e+08	1.00598e+08	8.09489e+07	6.97132e+07	6.42066e+07	1.02975e+08	8.36554e+07	6.52529e+07	7.38264e+07	6.4166e+07	6.08138e+07	8.58048e+07	8.47455e+07	6.81329e+07	7.93327e+07	7.86492e+07	7.50933e+07	6.73663e+07	7.24637e+07
K02833	GTPase HRas	3.83484e+08	1.28983e+08	1.29161e+08	1.2534e+08	2.01149e+07	1.95472e+07	2.1169e+07	2.24702e+07	2.26989e+07	2.29826e+07	1.9864e+07	1.88212e+07	1.97643e+07	2.83326e+07	2.01644e+07	2.22146e+07	2.15861e+07	2.21517e+07	2.01622e+07	1.78285e+07	2.09541e+07	2.26578e+07
K02835	peptide chain release factor 1	1.71681e+08	5.6036e+07	5.6344e+07	5.93009e+07	1.14906e+07	14395468	0	0	1.53133e+07	1.48366e+07	4.81273e+06	1.43172e+07	7.85667e+06	1.60828e+07	1.32746e+07	0	1.25024e+07	1.17056e+07	7.05305e+06	5.2149e+06	1.38774e+07	8.94749e+06
K02838	ribosome recycling factor	9.23028e+07	3.01905e+07	3.20617e+07	3.00505e+07	6.04782e+06	3.41419e+06	3.06666e+06	7.51547e+06	4.0715e+06	6.07486e+06	2.86312e+06	8.10327e+06	3.58484e+06	7.83473e+06	4.9073e+06	4.76848e+06	3.97708e+06	5.25285e+06	5.4257e+06	5.47378e+06	5.86438e+06	4.05673e+06
K02865	large subunit ribosomal protein L10Ae	1.86176e+10	6.46884e+09	6.20476e+09	5.94397e+09	1.0938e+09	1140274562	1.00161e+09	1.02577e+09	1.11533e+09	1.09206e+09	1.21581e+09	1.01823e+09	9.64915e+08	1.07256e+09	1.04475e+09	8.8849e+08	1.02894e+09	1.03831e+09	9.58216e+08	7.56715e+08	1.0914e+09	1.07038e+09
K02866	large subunit ribosomal protein L10e	2.59567e+10	9.48651e+09	8.7397e+09	7.73051e+09	1.53119e+09	1.5918e+09	1.32638e+09	1.75823e+09	1.83368e+09	1.44524e+09	1.62748e+09	1.30836e+09	1.32789e+09	1.67986e+09	1.52469e+09	1.27143e+09	1.4629e+09	1.39789e+09	1.25075e+09	1.03204e+09	1.2525e+09	1.33443e+09
K02868	large subunit ribosomal protein L11e	1.31909e+10	4.73143e+09	4.33246e+09	4.12697e+09	8.47394e+08	8.63951e+08	6.70737e+08	6.68137e+08	8.78851e+08	8.02361e+08	7.93984e+08	6.57137e+08	6.75684e+08	8.26566e+08	7.41197e+08	6.37889e+08	7.77736e+08	7.04297e+08	6.52794e+08	5.59399e+08	7.36537e+08	6.96207e+08
K02870	large subunit ribosomal protein L12e	1.34972e+10	4.87247e+09	4.41508e+09	4.20961e+09	7.73598e+08	8.86472e+08	7.07232e+08	8.76428e+08	7.88849e+08	8.39889e+08	7.58334e+08	8.12747e+08	8.21709e+08	6.72127e+08	8.4071e+08	5.09452e+08	8.2394e+08	7.48613e+08	6.06543e+08	5.121e+08	7.8788e+08	7.30537e+08
K02872	large subunit ribosomal protein L13Ae	1.44146e+10	4.91598e+09	4.77706e+09	4.72152e+09	9.17698e+08	869037817	6.74587e+08	8.29456e+08	8.24656e+08	8.00542e+08	8.84875e+08	7.9261e+08	8.62504e+08	7.28859e+08	8.60349e+08	6.47861e+08	9.62081e+08	9.5293e+08	6.02559e+08	5.10926e+08	9.00644e+08	7.92378e+08
K02873	large subunit ribosomal protein L13e	2.48601e+10	8.90409e+09	8.53214e+09	7.42387e+09	1.48616e+09	1.47238e+09	1.22791e+09	1.79117e+09	1.62005e+09	1.30643e+09	1.52102e+09	1.20436e+09	1.32053e+09	1.52025e+09	1.61039e+09	1.3556e+09	1.4927e+09	1.39041e+09	1.17813e+09	1.04365e+09	1.2324e+09	1.08659e+09
K02875	large subunit ribosomal protein L14e	7.52189e+10	1.95452e+10	2.46507e+10	3.10231e+10	2.84885e+09	4.02025e+09	5.82772e+09	3.14236e+09	1.55419e+09	2.15185e+09	3.50911e+09	4.46976e+09	3.94521e+09	7.06724e+09	2.29822e+09	3.36113e+09	4.87008e+09	4.49045e+09	7.09592e+09	7.7964e+09	4.28465e+09	2.48556e+09
K02877	large subunit ribosomal protein L15e	1.62288e+10	6.05986e+09	5.44393e+09	4.72506e+09	1.02734e+09	1.17344e+09	9.28339e+08	8.89426e+08	1.18583e+09	8.55479e+08	7.61678e+08	7.8952e+08	7.8017e+08	1.1829e+09	9.65523e+08	9.64137e+08	8.83723e+08	8.90947e+08	8.22661e+08	6.86786e+08	7.67524e+08	6.73421e+08
K02880	large subunit ribosomal protein L17e	1.25437e+10	4.5999e+09	4.1314e+09	3.81236e+09	8.36383e+08	9.30873e+08	5.39107e+08	7.68095e+08	7.88922e+08	7.36521e+08	5.87426e+08	7.09154e+08	7.7847e+08	7.31963e+08	7.83183e+08	5.41203e+08	7.42851e+08	7.0185e+08	5.99286e+08	4.70044e+08	6.45238e+08	6.53089e+08
K02882	large subunit ribosomal protein L18Ae	1.17919e+10	4.12972e+09	3.98468e+09	3.67752e+09	7.14032e+08	7.5248e+08	5.37678e+08	7.9608e+08	7.42232e+08	5.87218e+08	7.42153e+08	5.84956e+08	6.28103e+08	7.1382e+08	7.54379e+08	5.61267e+08	7.34866e+08	7.02931e+08	5.20285e+08	4.76879e+08	6.22898e+08	6.19662e+08
K02883	large subunit ribosomal protein L18e	2.60964e+10	9.356e+09	8.72784e+09	8.01255e+09	1.61659e+09	1.64146e+09	1.43099e+09	1.40968e+09	1.78256e+09	1.47471e+09	1.46863e+09	1.44873e+09	1.31041e+09	1.61111e+09	1.5565e+09	1.33245e+09	1.42556e+09	1.38041e+09	1.29285e+09	1.15709e+09	1.48624e+09	1.2704e+09
K02885	large subunit ribosomal protein L19e	1.7134e+10	5.96236e+09	5.80562e+09	5.366e+09	9.50812e+08	1.12658e+09	8.66577e+08	9.91707e+08	1.09843e+09	9.28251e+08	1.06932e+09	8.74344e+08	9.08281e+08	1.02799e+09	1.05483e+09	8.70862e+08	1.05381e+09	1.05196e+09	8.05683e+08	7.25772e+08	8.93204e+08	8.35569e+08
K02888	large subunit ribosomal protein L21	1.71376e+08	6.38612e+07	5.29302e+07	5.45847e+07	9.2899e+06	9.81914e+06	1.01706e+07	1.30267e+07	1.2975e+07	8.57982e+06	7.85601e+06	1.08317e+07	7.2317e+06	6.07858e+06	7.01621e+06	1.3916e+07	1.01196e+07	8.04245e+06	1.06058e+07	1.03095e+07	8.2646e+06	7.24275e+06
K02889	large subunit ribosomal protein L21e	1.35267e+10	4.83967e+09	4.57379e+09	4.11322e+09	8.75842e+08	9.73638e+08	6.37428e+08	8.19e+08	8.37853e+08	6.95914e+08	7.76557e+08	7.33471e+08	7.58285e+08	8.28821e+08	7.83526e+08	6.9313e+08	7.86901e+08	8.18838e+08	6.10402e+08	4.57193e+08	8.43845e+08	5.9604e+08
K02891	large subunit ribosomal protein L22e	2.41823e+10	8.22471e+09	8.65857e+09	7.29897e+09	1.48263e+09	1.11799e+09	1.23815e+09	1.69559e+09	1.2704e+09	1.41996e+09	1.52447e+09	1.38437e+09	1.50975e+09	1.55316e+09	1.41994e+09	1.26688e+09	1.22105e+09	1.22821e+09	1.06127e+09	9.40737e+08	1.38016e+09	1.46754e+09
K02893	large subunit ribosomal protein L23Ae	1.21822e+10	4.32987e+09	4.09077e+09	3.76158e+09	6.89876e+08	8.66074e+08	5.53067e+08	7.94909e+08	7.63361e+08	6.62581e+08	7.18719e+08	6.14292e+08	6.71859e+08	6.87115e+08	7.48025e+08	6.50756e+08	7.60533e+08	7.25923e+08	5.81156e+08	5.03915e+08	5.94504e+08	5.95545e+08
K02894	large subunit ribosomal protein L23e	1.39975e+10	4.88251e+09	4.74808e+09	4.36695e+09	9.15302e+08	8.45601e+08	7.10592e+08	7.76517e+08	8.41254e+08	7.93241e+08	7.76158e+08	7.55737e+08	7.38062e+08	8.91962e+08	8.63118e+08	7.23041e+08	8.36694e+08	8.12546e+08	6.52779e+08	5.3439e+08	7.93184e+08	7.37356e+08
K02896	large subunit ribosomal protein L24e	1.06344e+10	3.7961e+09	3.45602e+09	3.38229e+09	7.53657e+08	6.79195e+08	4.91514e+08	6.20536e+08	6.23444e+08	6.27756e+08	5.28824e+08	5.68626e+08	5.79896e+08	6.59982e+08	6.08586e+08	5.10105e+08	6.49201e+08	6.09268e+08	4.81841e+08	3.97624e+08	6.93807e+08	5.50544e+08
K02898	large subunit ribosomal protein L26e	1.79477e+10	6.64351e+09	6.14765e+09	5.1565e+09	1.15958e+09	1.21715e+09	1.00964e+09	9.41854e+08	1.36192e+09	9.5336e+08	9.39437e+08	8.56752e+08	8.70994e+08	1.44919e+09	1.01776e+09	1.01352e+09	9.46412e+08	9.00958e+08	8.80855e+08	7.45428e+08	9.03246e+08	7.79596e+08
K02900	large subunit ribosomal protein L27Ae	1.58619e+10	5.83016e+09	5.36877e+09	4.663e+09	1.00573e+09	9.04226e+08	9.31876e+08	1.19953e+09	9.40162e+08	8.48645e+08	9.60223e+08	7.14592e+08	8.46659e+08	1.14892e+09	8.69811e+08	8.28563e+08	9.07232e+08	9.13487e+08	7.25959e+08	6.03861e+08	7.03023e+08	8.09439e+08
K02901	large subunit ribosomal protein L27e	1.3412e+10	4.76312e+09	4.48903e+09	4.15983e+09	8.74483e+08	7.93811e+08	6.38963e+08	9.49872e+08	7.29251e+08	7.76736e+08	8.68381e+08	7.2378e+08	7.7042e+08	7.22956e+08	7.81458e+08	6.22038e+08	7.73167e+08	7.70197e+08	5.95104e+08	5.3834e+08	7.4549e+08	7.37534e+08
K02903	large subunit ribosomal protein L28e	1.06475e+10	3.87368e+09	3.60689e+09	3.16696e+09	6.48742e+08	6.15094e+08	6.08704e+08	6.64777e+08	7.17467e+08	6.18897e+08	5.8251e+08	5.52097e+08	5.27403e+08	8.10598e+08	5.70179e+08	5.64103e+08	5.65721e+08	5.19381e+08	5.69615e+08	4.40119e+08	5.38384e+08	5.33735e+08
K02905	large subunit ribosomal protein L29e	1.87457e+08	4.25613e+07	6.63349e+07	7.85607e+07	4.92545e+06	1.04455e+07	8.14032e+06	1.08163e+07	4.93537e+06	3.29837e+06	7.18663e+06	5.69251e+06	1.24717e+07	0	1.93157e+07	2.16684e+07	2.47901e+07	3.04568e+07	4.46936e+06	1.27591e+07	3.19115e+06	2.89417e+06
K02906	large subunit ribosomal protein L3	1.94526e+10	6.27346e+09	6.55292e+09	6.62626e+09	1.35997e+09	8.44669e+08	9.45998e+08	9.52885e+08	1.03423e+09	1.13572e+09	1.07798e+09	1.25375e+09	1.02185e+09	8.61609e+08	1.11641e+09	1.22133e+09	9.131e+08	9.33053e+08	9.38661e+08	1.24299e+09	1.3894e+09	1.20905e+09
K02908	large subunit ribosomal protein L30e	1.45261e+10	5.38277e+09	4.86711e+09	4.27625e+09	1.01982e+09	9.66506e+08	8.13177e+08	8.98888e+08	9.93553e+08	6.90829e+08	8.22338e+08	7.95613e+08	7.15458e+08	8.43465e+08	8.60542e+08	8.29692e+08	7.70912e+08	6.86569e+08	7.28637e+08	5.63747e+08	7.59916e+08	7.66471e+08
K02910	large subunit ribosomal protein L31e	9.30495e+09	3.48998e+09	3.19526e+09	2.61971e+09	5.8658e+08	6.2633e+08	5.17187e+08	5.96072e+08	6.96649e+08	4.67159e+08	5.1908e+08	4.15998e+08	4.48222e+08	7.53464e+08	5.36866e+08	5.21631e+08	4.98527e+08	4.73014e+08	4.46739e+08	3.79428e+08	4.54158e+08	3.67842e+08
K02912	large subunit ribosomal protein L32e	1.1893e+10	4.35832e+09	3.92939e+09	3.6053e+09	7.86346e+08	7.90627e+08	7.36746e+08	4.58381e+08	8.78705e+08	7.07515e+08	5.12188e+08	6.95121e+08	5.8412e+08	8.39213e+08	6.51795e+08	6.46952e+08	6.14118e+08	5.93448e+08	7.31076e+08	5.02384e+08	6.57576e+08	5.06696e+08
K02915	large subunit ribosomal protein L34e	1.19788e+10	4.16269e+09	4.23523e+09	3.58089e+09	8.59591e+08	7.40537e+08	7.0462e+08	6.252e+08	7.78224e+08	4.54518e+08	5.81734e+08	6.4563e+08	5.77244e+08	9.27479e+08	7.50191e+08	7.52951e+08	6.73296e+08	6.44193e+08	5.7404e+08	5.26663e+08	6.68646e+08	4.94054e+08
K02917	large subunit ribosomal protein L35Ae	1.15394e+10	4.0656e+09	3.9266e+09	3.54722e+09	6.841e+08	6.77115e+08	6.32607e+08	7.20603e+08	7.32369e+08	6.18802e+08	6.70346e+08	5.58458e+08	5.68534e+08	8.83671e+08	6.56342e+08	5.89251e+08	7.64554e+08	6.63781e+08	5.18415e+08	4.10918e+08	5.55736e+08	6.3382e+08
K02918	large subunit ribosomal protein L35e	1.23429e+10	4.70235e+09	3.94265e+09	3.6979e+09	7.65071e+08	8.14485e+08	6.25884e+08	8.83631e+08	8.6913e+08	7.44147e+08	6.28749e+08	6.63134e+08	6.68677e+08	6.77512e+08	7.07279e+08	5.97295e+08	6.89368e+08	6.63952e+08	5.78106e+08	4.98938e+08	6.81531e+08	5.86007e+08
K02920	large subunit ribosomal protein L36e	6.87632e+09	2.47037e+09	2.26311e+09	2.14284e+09	4.42674e+08	4.29032e+08	3.63235e+08	4.86131e+08	3.66247e+08	3.83049e+08	4.51157e+08	3.51387e+08	3.51637e+08	3.75045e+08	3.8193e+08	3.51953e+08	4.02301e+08	4.05921e+08	3.23909e+08	2.47195e+08	3.87343e+08	3.76173e+08
K02921	large subunit ribosomal protein L37Ae	1.06665e+10	3.96646e+09	3.42669e+09	3.27339e+09	7.43232e+08	6.39535e+08	6.01751e+08	7.00554e+08	6.7321e+08	6.08179e+08	5.88263e+08	5.29767e+08	5.13852e+08	7.08398e+08	5.88241e+08	4.9817e+08	5.85709e+08	5.44553e+08	5.69214e+08	4.21542e+08	6.33178e+08	5.19196e+08
K02922	large subunit ribosomal protein L37e	2.89689e+09	1.03426e+09	1.0187e+09	8.43923e+08	1.82786e+08	2.12638e+08	1.3592e+08	1.77156e+08	1.93342e+08	1.32418e+08	1.59836e+08	1.31988e+08	1.38392e+08	2.76687e+08	1.75067e+08	1.36735e+08	1.78053e+08	1.84846e+08	1.23125e+08	1.22485e+08	1.3105e+08	1.04364e+08
K02923	large subunit ribosomal protein L38e	7.08515e+09	2.56094e+09	2.28191e+09	2.2423e+09	5.60171e+08	4.48273e+08	3.29273e+08	4.25145e+08	4.01433e+08	3.96649e+08	4.48249e+08	3.88088e+08	4.26163e+08	2.68468e+08	4.19209e+08	3.31729e+08	4.31869e+08	4.211e+08	3.22711e+08	2.73375e+08	4.16761e+08	3.76479e+08
K02924	large subunit ribosomal protein L39e	1.24481e+09	4.86288e+08	3.71957e+08	3.86566e+08	1.07336e+08	56905872	4.30382e+07	1.29617e+08	9.09497e+07	5.84418e+07	5.0563e+07	5.66887e+07	8.15525e+07	5.53634e+07	7.42987e+07	5.34903e+07	9.65222e+07	7.97003e+07	4.39588e+07	3.89652e+07	7.39715e+07	5.3448e+07
K02925	large subunit ribosomal protein L3e	4.33796e+10	1.51835e+10	1.45882e+10	1.36079e+10	2.61486e+09	2495520340	2.22085e+09	2.57203e+09	2.76932e+09	2.51093e+09	2.19951e+09	2.47325e+09	2.41831e+09	2.94878e+09	2.4754e+09	2.07296e+09	2.21506e+09	2.42399e+09	2.33318e+09	1.8889e+09	2.35957e+09	2.38715e+09
K02927	ubiquitin-large subunit ribosomal protein L40e	8.07334e+09	2.96188e+09	2.56529e+09	2.54617e+09	5.19859e+08	4.5867e+08	4.3747e+08	3.99065e+08	5.27434e+08	6.19379e+08	4.48021e+08	4.094e+08	3.89609e+08	5.2957e+08	4.27775e+08	3.60918e+08	4.00316e+08	4.86009e+08	4.35844e+08	3.43425e+08	4.12174e+08	4.68404e+08
K02929	large subunit ribosomal protein L44e	6.04261e+09	2.4088e+09	1.95395e+09	1.67986e+09	4.4477e+08	466682398	3.5291e+08	3.41336e+08	5.13783e+08	2.89323e+08	3.04536e+08	2.78505e+08	2.69282e+08	5.08971e+08	3.66297e+08	2.26355e+08	3.20201e+08	3.1406e+08	2.96303e+08	2.5097e+08	2.93948e+08	2.04375e+08
K02930	large subunit ribosomal protein L4e	3.49092e+10	1.2626e+10	1.15789e+10	1.07043e+10	2.33259e+09	2.23141e+09	1.8017e+09	2.28969e+09	2.11554e+09	1.85502e+09	2.11308e+09	1.78283e+09	1.85536e+09	1.94205e+09	2.0963e+09	1.7893e+09	2.03624e+09	2.03149e+09	1.68595e+09	1.43958e+09	1.77803e+09	1.73302e+09
K02932	large subunit ribosomal protein L5e	1.90827e+10	6.75508e+09	6.29891e+09	6.02875e+09	1.18405e+09	1.00554e+09	1.00555e+09	1.2043e+09	1.22388e+09	1.13176e+09	1.07083e+09	1.04316e+09	9.47203e+08	1.176e+09	1.07777e+09	9.83952e+08	1.07576e+09	1.01552e+09	1.00596e+09	8.14922e+08	1.00791e+09	1.10868e+09
K02934	large subunit ribosomal protein L6e	2.63251e+10	9.35952e+09	9.00608e+09	7.95955e+09	1.63308e+09	1.55889e+09	1.40776e+09	1.66108e+09	1.61543e+09	1.48328e+09	1.60214e+09	1.37036e+09	1.39432e+09	1.70447e+09	1.55299e+09	1.3818e+09	1.45415e+09	1.37534e+09	1.30114e+09	1.04166e+09	1.40859e+09	1.37867e+09
K02936	large subunit ribosomal protein L7Ae	3.93756e+10	1.4333e+10	1.30655e+10	1.1977e+10	2.52155e+09	2.36084e+09	2.04566e+09	3.0239e+09	2.26757e+09	2.11349e+09	2.3198e+09	2.00439e+09	2.06403e+09	2.36171e+09	2.2371e+09	2.07849e+09	2.11258e+09	2.2002e+09	1.97319e+09	1.58716e+09	2.08536e+09	2.01854e+09
K02937	large subunit ribosomal protein L7e	2.37704e+10	8.59846e+09	7.84702e+09	7.32489e+09	1.44299e+09	1.49096e+09	1.22982e+09	1.75672e+09	1.43922e+09	1.23875e+09	1.4953e+09	1.11934e+09	1.30324e+09	1.1599e+09	1.47527e+09	1.29397e+09	1.47922e+09	1.4006e+09	1.11054e+09	9.89664e+08	1.1181e+09	1.22676e+09
K02938	large subunit ribosomal protein L8e	2.48653e+10	9.32132e+09	8.36418e+09	7.17976e+09	1.51841e+09	1.67107e+09	1.31896e+09	1.52527e+09	1.89673e+09	1.39088e+09	1.35165e+09	1.24945e+09	1.22148e+09	1.82548e+09	1.48174e+09	1.23438e+09	1.36207e+09	1.26378e+09	1.19704e+09	1.01714e+09	1.19988e+09	1.13985e+09
K02940	large subunit ribosomal protein L9e	1.38601e+10	4.78933e+09	4.63804e+09	4.43275e+09	8.33394e+08	8.37778e+08	6.61877e+08	8.38639e+08	7.75612e+08	8.42027e+08	8.94874e+08	7.64637e+08	7.96291e+08	7.02948e+08	8.41945e+08	6.37344e+08	8.01881e+08	7.90843e+08	6.67516e+08	5.26966e+08	8.09807e+08	8.35733e+08
K02941	large subunit ribosomal protein LP0	2.61168e+10	9.06959e+09	8.60405e+09	8.44313e+09	1.4805e+09	1579602408	1.3003e+09	1.55616e+09	1.59159e+09	1.56144e+09	1.4344e+09	1.42329e+09	1.55871e+09	1.3891e+09	1.5163e+09	1.28226e+09	1.43893e+09	1.4427e+09	1.52061e+09	1.15935e+09	1.3667e+09	1.51484e+09
K02942	large subunit ribosomal protein LP1	7.27734e+09	2.36867e+09	2.40425e+09	2.50441e+09	4.21972e+08	2.95174e+08	3.91253e+08	5.08225e+08	3.39652e+08	4.12399e+08	5.52159e+08	3.67115e+08	4.45019e+08	1.24203e+08	5.17974e+08	3.9778e+08	4.83491e+08	5.31821e+08	3.7001e+08	3.60256e+08	2.63126e+08	4.95708e+08
K02943	large subunit ribosomal protein LP2	3.80469e+10	1.21114e+10	1.31863e+10	1.27493e+10	2.12258e+09	1.447e+09	2.08037e+09	2.11455e+09	1.7316e+09	2.61532e+09	1.91505e+09	2.53856e+09	2.44933e+09	3.03472e+09	1.57742e+09	1.6712e+09	1.75892e+09	1.96833e+09	2.37263e+09	1.36235e+09	2.49886e+09	2.78816e+09
K02947	small subunit ribosomal protein S10e	8.8488e+09	3.05266e+09	2.92235e+09	2.87379e+09	5.56425e+08	5.12806e+08	4.24609e+08	5.27364e+08	5.7222e+08	4.59235e+08	5.42985e+08	3.96625e+08	5.05138e+08	3.77855e+08	6.50789e+08	4.4896e+08	6.08268e+08	6.43181e+08	4.32663e+08	3.79456e+08	3.63198e+08	4.47021e+08
K02949	small subunit ribosomal protein S11e	2.285e+10	7.9026e+09	7.62013e+09	7.32724e+09	1.37402e+09	1.33043e+09	1.27826e+09	1.34972e+09	1.33818e+09	1.23199e+09	1.07288e+09	1.22141e+09	1.17191e+09	1.86371e+09	1.24513e+09	1.04509e+09	1.26703e+09	1.32044e+09	1.40142e+09	1.01156e+09	1.24916e+09	1.07764e+09
K02951	small subunit ribosomal protein S12e	1.21114e+10	4.34163e+09	3.88999e+09	3.87981e+09	7.14524e+08	7.6338e+08	6.79126e+08	6.83156e+08	7.9106e+08	7.10386e+08	7.16724e+08	6.43657e+08	5.94728e+08	6.56088e+08	7.08439e+08	5.70351e+08	7.33004e+08	6.7157e+08	5.87994e+08	4.90433e+08	6.38431e+08	7.5838e+08
K02953	small subunit ribosomal protein S13e	1.87343e+10	6.61718e+09	6.38204e+09	5.73505e+09	1.12505e+09	1285038189	8.62762e+08	1.21673e+09	1.11758e+09	1.01001e+09	1.21741e+09	1.01472e+09	1.01942e+09	1.13823e+09	1.08869e+09	9.03576e+08	1.05322e+09	1.06284e+09	8.55692e+08	7.39334e+08	1.00955e+09	1.01441e+09
K02957	small subunit ribosomal protein S15Ae	1.56668e+10	5.44218e+09	5.21763e+09	5.00701e+09	1.01609e+09	8.59036e+08	7.8792e+08	8.80419e+08	9.00046e+08	9.98662e+08	1.00762e+09	8.38612e+08	8.41643e+08	9.76958e+08	8.29814e+08	7.22985e+08	9.15247e+08	8.4838e+08	7.61356e+08	5.84832e+08	9.46607e+08	9.50589e+08
K02958	small subunit ribosomal protein S15e	6.98211e+09	2.62436e+09	2.14474e+09	2.21301e+09	4.47046e+08	4.8192e+08	3.69997e+08	3.69549e+08	5.43342e+08	4.1251e+08	3.41357e+08	3.86153e+08	3.9918e+08	3.12043e+08	4.25009e+08	2.80998e+08	4.03093e+08	3.72223e+08	3.79928e+08	3.11049e+08	3.80928e+08	3.65789e+08
K02960	small subunit ribosomal protein S16e	1.36563e+10	4.57757e+09	4.60446e+09	4.47428e+09	8.49157e+08	8.13999e+08	6.27583e+08	7.37563e+08	7.30749e+08	8.18523e+08	7.85459e+08	7.27047e+08	7.79629e+08	7.59266e+08	8.65677e+08	6.87381e+08	9.05558e+08	9.14583e+08	5.71441e+08	4.7262e+08	8.10009e+08	8.0007e+08
K02962	small subunit ribosomal protein S17e	1.31804e+10	4.50593e+09	4.50335e+09	4.17116e+09	6.55611e+08	8.48189e+08	6.04257e+08	8.91011e+08	7.88309e+08	7.18554e+08	8.3954e+08	7.88561e+08	7.77009e+08	6.00068e+08	8.8892e+08	6.09253e+08	8.45022e+08	8.84951e+08	6.13834e+08	5.50158e+08	5.96036e+08	6.81162e+08
K02964	small subunit ribosomal protein S18e	2.488e+10	8.81831e+09	8.48595e+09	7.57575e+09	1.42155e+09	1413209922	1.42484e+09	1.56997e+09	1.62139e+09	1.36734e+09	1.48806e+09	1.19309e+09	1.26434e+09	1.58326e+09	1.49165e+09	1.46555e+09	1.42755e+09	1.4413e+09	1.22541e+09	1.04742e+09	1.1853e+09	1.24876e+09
K02966	small subunit ribosomal protein S19e	2.00263e+10	6.92911e+09	6.64021e+09	6.45703e+09	1.25619e+09	1.24627e+09	1.02295e+09	1.12053e+09	1.15852e+09	1.12465e+09	1.18836e+09	1.06177e+09	1.07485e+09	1.17593e+09	1.21203e+09	9.27269e+08	1.29136e+09	1.20708e+09	9.70495e+08	8.69726e+08	1.05313e+09	1.06524e+09
K02969	small subunit ribosomal protein S20e	9.29669e+09	3.37089e+09	3.06437e+09	2.86143e+09	5.21208e+08	573707566	5.20681e+08	6.60216e+08	5.45631e+08	5.49446e+08	6.16417e+08	4.71819e+08	4.64226e+08	5.16627e+08	5.15989e+08	4.79288e+08	4.93379e+08	5.02007e+08	4.45823e+08	3.63435e+08	5.11882e+08	5.44906e+08
K02971	small subunit ribosomal protein S21e	7.82121e+09	2.71166e+09	2.54394e+09	2.56561e+09	4.93355e+08	4.72307e+08	4.16077e+08	4.56713e+08	4.40118e+08	4.33086e+08	4.94384e+08	3.89703e+08	3.97773e+08	4.17176e+08	4.43318e+08	4.0159e+08	5.25887e+08	4.94694e+08	3.82064e+08	3.02776e+08	3.89886e+08	4.70302e+08
K02973	small subunit ribosomal protein S23e	1.00655e+10	3.75381e+09	3.18272e+09	3.12896e+09	5.97915e+08	7.52349e+08	5.53479e+08	4.8772e+08	7.35967e+08	6.26376e+08	4.41235e+08	5.06339e+08	4.97762e+08	6.00742e+08	5.95512e+08	5.41128e+08	5.49304e+08	5.35814e+08	5.38933e+08	4.51025e+08	5.40818e+08	5.1307e+08
K02974	small subunit ribosomal protein S24e	6.70433e+09	2.4066e+09	2.11935e+09	2.17838e+09	4.62451e+08	4.41195e+08	2.8907e+08	3.90337e+08	4.09358e+08	4.14186e+08	3.6763e+08	3.73645e+08	3.67708e+08	3.07932e+08	4.26792e+08	2.75641e+08	4.00855e+08	4.01651e+08	3.13405e+08	2.57852e+08	4.24334e+08	3.80289e+08
K02975	small subunit ribosomal protein S25e	1.98719e+10	7.00876e+09	6.79772e+09	6.06545e+09	1.18383e+09	1.14059e+09	1.06101e+09	1.33726e+09	1.22403e+09	1.06204e+09	1.26689e+09	9.86258e+08	1.06246e+09	1.1392e+09	1.21615e+09	1.12677e+09	1.13761e+09	1.08366e+09	9.76739e+08	8.35283e+08	9.66018e+08	1.06614e+09
K02976	small subunit ribosomal protein S26e	8.41846e+09	3.14856e+09	2.81738e+09	2.45251e+09	4.86151e+08	5.86099e+08	4.20675e+08	6.80439e+08	5.8105e+08	3.9415e+08	4.26081e+08	4.41869e+08	4.24865e+08	6.29422e+08	5.14332e+08	3.80811e+08	4.16898e+08	4.2341e+08	4.05566e+08	3.38028e+08	4.58132e+08	4.10481e+08
K02977	ubiquitin-small subunit ribosomal protein S27Ae	2.8426e+09	1.11199e+09	8.57945e+08	8.72668e+08	2.17634e+08	1.73512e+08	1.62475e+08	1.89058e+08	2.09438e+08	1.59869e+08	1.48247e+08	1.39751e+08	1.45876e+08	1.4137e+08	1.74937e+08	1.07764e+08	1.72304e+08	1.65945e+08	1.07524e+08	9.14391e+07	1.64666e+08	1.7079e+08
K02978	small subunit ribosomal protein S27e	8.14589e+09	3.03499e+09	2.82094e+09	2.28996e+09	4.78534e+08	4.74724e+08	4.48283e+08	7.31793e+08	5.14543e+08	3.8711e+08	5.29656e+08	3.85752e+08	3.92586e+08	5.95551e+08	4.49233e+08	4.68166e+08	4.11797e+08	4.0656e+08	3.98899e+08	3.36131e+08	3.36362e+08	4.00207e+08
K02979	small subunit ribosomal protein S28e	6.16168e+09	2.08982e+09	2.01074e+09	2.06112e+09	3.60941e+08	3.51243e+08	3.06809e+08	4.16739e+08	3.33454e+08	3.20638e+08	3.4851e+08	3.12505e+08	3.2995e+08	2.88626e+08	3.9931e+08	3.31834e+08	4.84435e+08	4.36863e+08	2.97921e+08	2.54573e+08	2.81795e+08	3.05534e+08
K02980	small subunit ribosomal protein S29e	1.67023e+09	6.17742e+08	5.51033e+08	5.01459e+08	1.02937e+08	117097827	9.15798e+07	1.04214e+08	1.17056e+08	8.4858e+07	9.44046e+07	7.70513e+07	8.16401e+07	1.1251e+08	9.15824e+07	9.3844e+07	1.16225e+08	1.03996e+08	6.69548e+07	7.04224e+07	7.70208e+07	6.68398e+07
K02981	small subunit ribosomal protein S2e	2.92609e+10	1.03495e+10	9.73326e+09	9.17812e+09	1.91212e+09	1.55801e+09	1.60432e+09	1.78646e+09	1.81557e+09	1.67305e+09	1.64766e+09	1.4591e+09	1.45519e+09	1.79889e+09	1.75325e+09	1.61919e+09	1.72684e+09	1.67754e+09	1.47726e+09	1.23161e+09	1.5166e+09	1.54828e+09
K02983	small subunit ribosomal protein S30e	2.50224e+09	8.23121e+08	8.49647e+08	8.29471e+08	1.26585e+08	1.95223e+08	1.05178e+08	1.30161e+08	1.29324e+08	1.36649e+08	1.47761e+08	1.35544e+08	1.47213e+08	1.28876e+08	1.6081e+08	1.29442e+08	1.60324e+08	1.55952e+08	1.14548e+08	1.02257e+08	1.85624e+08	1.10766e+08
K02984	small subunit ribosomal protein S3Ae	3.56252e+10	1.27653e+10	1.18695e+10	1.09904e+10	2.3828e+09	2.00406e+09	1.82533e+09	2.43915e+09	2.12478e+09	1.98917e+09	2.31707e+09	1.85375e+09	1.88917e+09	2.11712e+09	2.05835e+09	1.63402e+09	1.94602e+09	1.88813e+09	1.82867e+09	1.49948e+09	1.88497e+09	1.94316e+09
K02985	small subunit ribosomal protein S3e	3.7114e+10	1.28837e+10	1.24948e+10	1.17356e+10	2.35219e+09	2.1678e+09	1.97906e+09	2.20379e+09	2.10993e+09	2.07095e+09	2.19621e+09	2.04727e+09	1.99653e+09	2.20719e+09	2.18776e+09	1.8598e+09	2.08413e+09	2.05204e+09	1.88582e+09	1.52741e+09	2.13965e+09	2.04653e+09
K02987	small subunit ribosomal protein S4e	6.1085e+10	2.18682e+10	1.99338e+10	1.92829e+10	3.24346e+09	3.52437e+09	3.45596e+09	4.38614e+09	3.69486e+09	3.56345e+09	3.64427e+09	2.99518e+09	3.05136e+09	3.90694e+09	3.30194e+09	3.03415e+09	3.42031e+09	3.32146e+09	2.98296e+09	2.8937e+09	3.1109e+09	3.55357e+09
K02989	small subunit ribosomal protein S5e	1.73633e+10	6.43541e+09	5.64257e+09	5.28536e+09	1.09097e+09	1.21815e+09	8.41629e+08	1.15197e+09	1.21806e+09	9.1462e+08	9.45773e+08	8.85183e+08	8.50889e+08	1.08947e+09	1.10294e+09	7.68311e+08	1.05471e+09	1.02698e+09	8.666e+08	7.40233e+08	8.0063e+08	7.96208e+08
K02991	small subunit ribosomal protein S6e	1.87513e+10	6.4529e+09	6.24586e+09	6.05256e+09	1.04991e+09	1.24802e+09	8.87488e+08	1.03812e+09	1.16039e+09	1.06898e+09	1.09772e+09	1.02942e+09	1.03572e+09	1.14068e+09	1.14863e+09	7.93687e+08	1.20537e+09	1.22535e+09	8.51739e+08	7.16215e+08	1.07377e+09	9.80112e+08
K02993	small subunit ribosomal protein S7e	2.28399e+10	8.12242e+09	7.87864e+09	6.8388e+09	1.28594e+09	1.34013e+09	1.13751e+09	1.55537e+09	1.47364e+09	1.32983e+09	1.30167e+09	1.25651e+09	1.25294e+09	1.7396e+09	1.33787e+09	9.90048e+08	1.18623e+09	1.18436e+09	1.13452e+09	9.32454e+08	1.18725e+09	1.21398e+09
K02995	small subunit ribosomal protein S8e	2.74546e+10	9.83251e+09	8.98632e+09	8.63577e+09	1.77648e+09	1.6179e+09	1.45124e+09	1.80167e+09	1.67308e+09	1.51215e+09	1.71153e+09	1.40945e+09	1.3922e+09	1.48482e+09	1.60968e+09	1.37865e+09	1.55153e+09	1.54904e+09	1.33523e+09	1.15278e+09	1.58243e+09	1.46476e+09
K02997	small subunit ribosomal protein S9e	2.58811e+10	9.16349e+09	8.58545e+09	8.13218e+09	1.78862e+09	1.62298e+09	1.34672e+09	1.39603e+09	1.56749e+09	1.44164e+09	1.46151e+09	1.39203e+09	1.38186e+09	1.68837e+09	1.48738e+09	1.17431e+09	1.54642e+09	1.52673e+09	1.25813e+09	1.07491e+09	1.39081e+09	1.33518e+09
K02998	small subunit ribosomal protein SAe	2.85613e+10	1.00743e+10	9.60955e+09	8.87746e+09	1.53073e+09	1.7408e+09	1.39484e+09	2.27425e+09	1.57992e+09	1.55381e+09	1.77315e+09	1.75998e+09	1.81048e+09	1.14159e+09	1.74426e+09	1.38008e+09	1.64629e+09	1.57157e+09	1.43701e+09	1.17191e+09	1.43054e+09	1.62014e+09
K03006	DNA-directed RNA polymerase II subunit RPB1	1.12395e+09	3.95452e+08	3.80436e+08	3.48058e+08	6.2536e+07	6.23758e+07	3.57049e+07	8.60864e+07	6.96562e+07	7.90923e+07	4.40089e+07	5.67808e+07	5.74243e+07	7.66818e+07	7.68988e+07	6.86418e+07	6.47849e+07	7.54664e+07	5.91784e+07	4.74602e+07	5.32153e+07	4.79525e+07
K03010	DNA-directed RNA polymerase II subunit RPB2	8.14556e+07	2.60823e+07	2.86447e+07	2.67287e+07	4.94748e+06	3.8709e+06	4.48993e+06	4.35987e+06	4.08415e+06	4.32996e+06	4.43631e+06	5.17683e+06	5.23065e+06	5.32665e+06	4.48202e+06	3.99225e+06	3.6651e+06	4.0046e+06	4.14351e+06	5.35895e+06	4.96242e+06	4.59409e+06
K03011	DNA-directed RNA polymerase II subunit RPB3	5.07288e+08	1.59084e+08	1.83322e+08	1.64883e+08	2.17625e+07	2.77992e+07	2.40717e+07	1.1225e+07	3.03069e+07	4.39186e+07	4.48611e+07	4.34195e+07	3.14429e+07	1.49482e+07	2.84711e+07	2.01791e+07	3.26922e+07	2.3515e+07	2.0688e+07	3.5017e+07	2.19262e+07	3.10443e+07
K03012	DNA-directed RNA polymerase II subunit RPB4	4.33126e+08	1.20462e+08	1.63627e+08	1.49037e+08	2.51286e+07	13446720	1.6171e+07	1.39626e+07	2.36674e+07	2.80862e+07	2.85736e+07	2.50167e+07	3.34615e+07	1.9549e+07	3.59008e+07	2.11251e+07	2.4232e+07	2.44781e+07	2.15005e+07	1.26269e+07	3.24608e+07	3.3739e+07
K03016	DNA-directed RNA polymerases I, II, and III subunit RPABC3	6.99351e+07	2.19044e+07	2.23113e+07	2.57193e+07	4.40372e+06	1.89227e+06	4.21574e+06	2.41203e+06	3.97913e+06	5.00151e+06	4.67054e+06	5.67397e+06	4.79561e+06	0	4.19256e+06	2.97866e+06	3.43494e+06	3.12937e+06	4.53689e+06	5.15378e+06	3.42583e+06	6.03855e+06
K03028	26S proteasome regulatory subunit N1	4.72059e+09	1.61919e+09	1.47445e+09	1.62694e+09	2.67417e+08	2.51941e+08	2.4599e+08	2.7122e+08	3.01313e+08	2.81313e+08	2.74304e+08	2.09277e+08	2.37089e+08	1.6707e+08	2.92705e+08	2.94005e+08	2.36287e+08	2.72657e+08	2.99786e+08	2.41023e+08	2.68365e+08	3.08826e+08
K03029	26S proteasome regulatory subunit N10	6.76605e+08	2.20569e+08	2.19966e+08	2.36071e+08	4.10276e+07	4.30542e+07	2.05383e+07	3.43624e+07	4.06676e+07	4.09187e+07	4.28923e+07	3.53093e+07	3.46003e+07	2.69287e+07	4.69259e+07	3.33095e+07	3.5566e+07	3.8644e+07	4.70841e+07	3.54694e+07	3.89288e+07	4.03783e+07
K03030	26S proteasome regulatory subunit N11	1.00204e+09	3.53022e+08	3.43308e+08	3.05712e+08	6.74329e+07	4.88635e+07	5.2785e+07	6.22855e+07	6.36315e+07	5.80239e+07	7.5758e+07	5.07976e+07	5.32146e+07	3.69466e+07	6.52436e+07	6.13472e+07	4.84199e+07	4.45285e+07	4.73075e+07	4.94545e+07	4.56415e+07	7.03602e+07
K03031	26S proteasome regulatory subunit N12	2.44212e+09	8.09309e+08	8.46329e+08	7.8648e+08	1.29416e+08	1.5614e+08	9.40617e+07	1.29448e+08	1.77338e+08	1.22905e+08	1.17254e+08	1.22693e+08	1.57548e+08	7.98411e+07	2.62858e+08	1.06135e+08	1.41935e+08	1.77168e+08	1.21021e+08	1.01258e+08	1.38558e+08	1.06541e+08
K03032	26S proteasome regulatory subunit N2	3.43453e+09	1.13674e+09	1.11848e+09	1.1793e+09	2.40062e+08	1.73003e+08	1.64305e+08	1.3668e+08	2.18524e+08	2.04169e+08	1.98262e+08	1.60829e+08	1.97982e+08	1.36574e+08	2.16474e+08	2.08364e+08	1.97337e+08	2.1289e+08	1.96125e+08	1.69821e+08	2.03287e+08	1.99841e+08
K03033	26S proteasome regulatory subunit N3	6.37237e+09	2.0969e+09	2.16105e+09	2.11442e+09	3.77091e+08	3.26284e+08	2.82596e+08	3.42173e+08	3.84826e+08	3.83929e+08	3.78784e+08	2.97413e+08	3.09101e+08	4.12243e+08	3.90873e+08	3.72636e+08	3.13112e+08	3.20206e+08	3.93395e+08	3.25032e+08	3.88805e+08	3.73873e+08
K03035	26S proteasome regulatory subunit N5	4.27824e+09	1.50054e+09	1.37353e+09	1.40417e+09	2.79393e+08	220014842	2.70827e+08	1.26847e+08	3.26994e+08	2.76468e+08	2.01553e+08	2.1526e+08	1.84529e+08	2.21558e+08	2.96554e+08	2.54078e+08	2.25875e+08	2.40081e+08	2.77294e+08	1.97481e+08	2.57603e+08	2.05831e+08
K03036	26S proteasome regulatory subunit N6	1.26175e+10	4.17913e+09	4.14685e+09	4.29153e+09	6.85997e+08	4.97594e+08	5.93951e+08	7.95721e+08	7.14938e+08	8.90924e+08	7.5052e+08	5.87197e+08	6.01264e+08	6.48127e+08	7.55713e+08	8.04032e+08	6.54381e+08	6.3803e+08	6.56536e+08	7.33811e+08	7.28227e+08	8.80547e+08
K03037	26S proteasome regulatory subunit N7	1.43961e+09	5.49547e+08	4.2841e+08	4.61654e+08	8.75079e+07	8.03928e+07	6.71687e+07	1.27158e+08	9.87809e+07	8.8539e+07	9.2456e+07	5.19909e+07	5.77012e+07	6.7609e+07	7.18093e+07	8.68438e+07	6.98255e+07	9.24239e+07	7.73147e+07	5.33645e+07	6.7415e+07	1.0131e+08
K03038	26S proteasome regulatory subunit N8	9.71882e+08	3.30016e+08	2.92796e+08	3.4907e+08	5.6757e+07	6.84591e+07	5.016e+07	3.97161e+07	6.7988e+07	4.69356e+07	6.49777e+07	4.56884e+07	4.89205e+07	2.1449e+07	5.44866e+07	5.72741e+07	4.64251e+07	4.91148e+07	6.78526e+07	5.68746e+07	6.48083e+07	6.39943e+07
K03039	26S proteasome regulatory subunit N9	6.47876e+08	2.18272e+08	2.05079e+08	2.24525e+08	3.90911e+07	30489972	3.57243e+07	3.88395e+07	3.17042e+07	4.2423e+07	4.06308e+07	3.36438e+07	3.33269e+07	2.61761e+07	3.7554e+07	3.37474e+07	3.27077e+07	4.00006e+07	3.82895e+07	3.23265e+07	4.03654e+07	4.08349e+07
K03061	26S proteasome regulatory subunit T1	3.11049e+09	1.05229e+09	1.02021e+09	1.03798e+09	1.8887e+08	1.63917e+08	1.44352e+08	1.92072e+08	1.70097e+08	1.92985e+08	1.90374e+08	1.51276e+08	1.63104e+08	1.53479e+08	1.94185e+08	1.6779e+08	1.72082e+08	1.87999e+08	1.85371e+08	1.6268e+08	1.65785e+08	1.64067e+08
K03062	26S proteasome regulatory subunit T2	3.99752e+09	1.36443e+09	1.28645e+09	1.34665e+09	2.43356e+08	215900310	1.92039e+08	1.80145e+08	2.76167e+08	2.56821e+08	2.03238e+08	1.92528e+08	1.82026e+08	2.65802e+08	2.30013e+08	2.1284e+08	2.23487e+08	2.22553e+08	2.56422e+08	2.07345e+08	2.22358e+08	2.1448e+08
K03063	26S proteasome regulatory subunit T3	2.99032e+09	1.03458e+09	9.78142e+08	9.77601e+08	1.69909e+08	1.75379e+08	1.44908e+08	1.60712e+08	2.00809e+08	1.82863e+08	1.67939e+08	1.47712e+08	1.63434e+08	1.17252e+08	1.84825e+08	1.9698e+08	1.59654e+08	1.72958e+08	1.98388e+08	1.64976e+08	1.39556e+08	1.42068e+08
K03064	26S proteasome regulatory subunit T4	2.84697e+09	9.61217e+08	9.47788e+08	9.37968e+08	1.79504e+08	1.69359e+08	1.22289e+08	1.36961e+08	1.81881e+08	1.71222e+08	2.02115e+08	1.36206e+08	1.48668e+08	1.37481e+08	1.75623e+08	1.47694e+08	1.48205e+08	1.64739e+08	1.62947e+08	1.46817e+08	1.6408e+08	1.51179e+08
K03065	26S proteasome regulatory subunit T5	2.45402e+09	8.86332e+08	7.44851e+08	8.22837e+08	1.64751e+08	1.50659e+08	9.68018e+07	1.46545e+08	1.66111e+08	1.61464e+08	9.68734e+07	1.37201e+08	1.40836e+08	8.18105e+07	1.65049e+08	1.2308e+08	1.38813e+08	1.614e+08	1.38881e+08	1.29838e+08	1.32433e+08	1.21472e+08
K03068	low density lipoprotein receptor-related protein 5/6	0	0	0	0	0	0	0	0	0	0	0	0	0	0	0	0	0	0	0	0	0	0
K03083	glycogen synthase kinase 3 beta	7.21996e+07	2.12844e+07	2.52121e+07	2.57031e+07	2.12723e+06	1.82377e+06	5.63123e+06	2.59182e+06	4.47072e+06	4.63965e+06	4.43123e+06	4.22824e+06	4.57281e+06	3.04491e+06	2.42486e+06	6.51001e+06	3.4478e+06	4.79115e+06	4.43763e+06	1.90598e+06	5.35303e+06	5.76753e+06
K03084	phosphatidylinositol-3,4,5-trisphosphate 5-phosphatase 1	1.80591e+08	6.35486e+07	6.30143e+07	5.40277e+07	1.05598e+07	11159423	1.18547e+07	1.23897e+07	1.02179e+07	7.36707e+06	1.20628e+07	7.4149e+06	8.78241e+06	9.19727e+06	8.9058e+06	1.66511e+07	1.08034e+07	9.48839e+06	8.41929e+06	9.41435e+06	5.35325e+06	1.0549e+07
K03094	S-phase kinase-associated protein 1	6.87062e+08	2.4848e+08	2.20381e+08	2.18201e+08	4.38305e+07	3.94062e+07	3.31394e+07	3.89686e+07	4.79364e+07	4.51985e+07	3.24824e+07	4.35768e+07	3.92609e+07	3.4371e+07	3.83075e+07	3.23829e+07	3.46416e+07	3.35291e+07	3.75382e+07	3.37165e+07	4.12051e+07	3.75705e+07
K03097	casein kinase II subunit alpha	6.94437e+08	2.17369e+08	2.4374e+08	2.33327e+08	4.65775e+07	2.33364e+07	3.00714e+07	4.0229e+07	3.27741e+07	4.43805e+07	4.94643e+07	4.84117e+07	4.06925e+07	2.44866e+07	5.03443e+07	3.03407e+07	3.88366e+07	4.17533e+07	3.54329e+07	3.59966e+07	4.0316e+07	4.0992e+07
K03102	squid	5.68776e+09	1.99536e+09	1.9489e+09	1.7435e+09	4.81631e+08	2.52434e+08	2.59304e+08	2.73863e+08	4.12175e+08	3.15955e+08	3.26539e+08	3.5479e+08	3.34546e+08	4.12365e+08	2.56169e+08	2.64492e+08	2.53697e+08	3.41014e+08	2.41065e+08	2.47561e+08	3.5798e+08	3.02178e+08
K03104	signal recognition particle subunit SRP14	1.81955e+08	6.57728e+07	5.79577e+07	5.82247e+07	1.29729e+07	1.09057e+07	8.76392e+06	5.2996e+06	1.62799e+07	1.15507e+07	6.09658e+06	1.04217e+07	6.80605e+06	1.19428e+07	1.05376e+07	1.21531e+07	7.55201e+06	1.16194e+07	1.40357e+07	9.55794e+06	9.77756e+06	5.68199e+06
K03105	signal recognition particle subunit SRP19	4.33706e+08	1.6388e+08	1.50695e+08	1.1913e+08	2.4586e+07	21623763	2.52081e+07	3.7361e+07	3.0706e+07	2.43951e+07	2.53898e+07	2.64696e+07	2.89418e+07	1.83263e+07	3.27275e+07	1.88404e+07	2.30342e+07	2.58465e+07	1.91825e+07	1.69493e+07	1.44278e+07	1.969e+07
K03106	signal recognition particle subunit SRP54	1.67414e+10	6.52262e+09	5.03801e+09	5.18075e+09	7.5863e+08	7.83694e+08	1.57973e+09	1.31471e+09	1.04121e+09	1.04464e+09	1.03389e+09	6.00842e+08	7.91645e+08	3.65759e+08	9.70192e+08	1.27568e+09	1.07058e+09	8.24933e+08	1.01454e+09	9.45411e+08	5.11484e+08	8.13793e+08
K03107	signal recognition particle subunit SRP68	1.68045e+09	5.62743e+08	5.7557e+08	5.4214e+08	8.11616e+07	9.39982e+07	1.06661e+08	9.61242e+07	9.78553e+07	8.69427e+07	8.50163e+07	1.05602e+08	1.01556e+08	8.18754e+07	1.08237e+08	9.32826e+07	9.47023e+07	1.0934e+08	9.95069e+07	6.64234e+07	6.62481e+07	1.05919e+08
K03108	signal recognition particle subunit SRP72	2.23493e+09	8.13523e+08	7.56436e+08	6.64968e+08	1.16119e+08	1.27818e+08	1.4435e+08	1.55719e+08	1.4707e+08	1.22447e+08	1.22881e+08	1.31446e+08	1.40515e+08	1.14135e+08	1.36893e+08	1.10566e+08	1.16371e+08	1.27575e+08	1.21645e+08	9.82913e+07	1.15354e+08	8.57304e+07
K03109	signal recognition particle subunit SRP9	2.31782e+08	8.31745e+07	7.16067e+07	7.70006e+07	1.17996e+07	9.12495e+06	1.87852e+07	1.12789e+07	1.85498e+07	1.36361e+07	1.2993e+07	1.11944e+07	9.91515e+06	1.42932e+07	1.18381e+07	1.13729e+07	1.6365e+07	1.43967e+07	1.01748e+07	8.16135e+06	1.25908e+07	1.53119e+07
K03111	single-strand DNA-binding protein	6.14241e+07	2.48787e+07	1.94428e+07	1.71026e+07	2.20148e+06	2.46248e+06	2.58812e+06	6.81625e+06	7.98486e+06	2.82555e+06	4.18069e+06	2.48384e+06	4.31806e+06	0	3.83542e+06	4.62474e+06	3.35328e+06	2.95112e+06	2.43886e+06	3.05183e+06	1.68625e+06	3.6213e+06
K03113	translation initiation factor 1	2.57439e+08	9.2132e+07	7.88363e+07	8.64707e+07	1.94896e+07	8.54567e+06	1.42584e+07	1.21979e+07	1.79301e+07	1.97104e+07	1.23365e+07	2.14106e+07	1.67104e+07	0	1.78535e+07	1.05253e+07	1.43003e+07	1.09448e+07	1.39138e+07	1.22046e+07	1.75396e+07	1.75676e+07
K03115	casein kinase II subunit beta	4.49811e+08	1.42533e+08	1.54642e+08	1.52635e+08	2.74729e+07	1.55062e+07	1.93873e+07	2.7681e+07	2.30578e+07	2.94283e+07	3.0401e+07	3.1482e+07	2.14791e+07	2.42334e+07	2.82734e+07	1.87733e+07	2.9048e+07	3.08112e+07	1.98437e+07	2.31327e+07	2.35549e+07	2.62448e+07
K03125	transcription initiation factor TFIID subunit 1	8.5746e+07	1.98215e+07	5.2861e+07	1.30635e+07	0	0	8.54994e+06	1.12716e+07	0	0	1.35955e+07	0	0	1.98681e+07	0	1.93974e+07	0	0	6.98921e+06	0	0	6.0743e+06
K03129	transcription initiation factor TFIID subunit 4	1.94847e+07	7.05176e+06	5.25256e+06	7.18035e+06	667225	689746	1.83207e+06	160307	1.6793e+06	2.02311e+06	1.11929e+06	646710	1.01817e+06	1.90637e+06	562018	0	0	0	2.72663e+06	1.17563e+06	1.22997e+06	2.04812e+06
K03145	transcription elongation factor S-II	1.74339e+08	5.93862e+07	5.48252e+07	6.0128e+07	9.59201e+06	1.15982e+07	6.44631e+06	8.51321e+06	1.38021e+07	9.43435e+06	1.21128e+07	1.01009e+07	1.05247e+07	1.18763e+07	2.35966e+06	7.85083e+06	9.19927e+06	9.16099e+06	8.75678e+06	1.14264e+07	8.02055e+06	1.3564e+07
K03163	DNA topoisomerase I	1.93059e+08	5.53252e+07	6.92772e+07	6.8457e+07	3.14738e+07	1.06125e+07	2.90499e+06	4.45203e+06	2.42967e+06	3.45223e+06	1.29018e+07	3.74978e+06	2.70054e+06	2.98874e+07	1.63566e+07	3.68109e+06	1.89314e+07	3.04456e+06	1.30837e+07	2.02795e+06	2.54074e+07	5.96208e+06
K03171	tumor necrosis factor receptor type 1-associated DEATH domain protein	1.38678e+08	4.42891e+07	5.0229e+07	4.41599e+07	8.92733e+06	5181846	6.10379e+06	5.92089e+06	8.12352e+06	1.00317e+07	9.24922e+06	8.57464e+06	8.58106e+06	6.24421e+06	1.01786e+07	7.40127e+06	7.14239e+06	7.56386e+06	7.21326e+06	3.13696e+06	1.28368e+07	6.26659e+06
K03173	TNF receptor-associated factor 2	2.55815e+08	9.53056e+07	7.99513e+07	8.05585e+07	1.38892e+07	16094275	1.87137e+07	1.86004e+07	1.39822e+07	1.40257e+07	1.41503e+07	1.66647e+07	9.02748e+06	1.18135e+07	1.72042e+07	1.10911e+07	1.30415e+07	1.51253e+07	1.41038e+07	8.98333e+06	1.60337e+07	1.32709e+07
K03178	ubiquitin-activating enzyme E1	5.74103e+09	1.95957e+09	1.85722e+09	1.92424e+09	3.32869e+08	3.17973e+08	2.77337e+08	3.04391e+08	3.67577e+08	3.59419e+08	3.29481e+08	2.86155e+08	3.29336e+08	2.49044e+08	3.63754e+08	2.99454e+08	3.31274e+08	3.16233e+08	3.07189e+08	2.90111e+08	3.24641e+08	3.54797e+08
K03231	elongation factor 1-alpha	1.54917e+11	5.6676e+10	4.84328e+10	4.98087e+10	9.88396e+09	1.00596e+10	7.10823e+09	1.01187e+10	9.35861e+09	1.01469e+10	7.38551e+09	7.98685e+09	7.67769e+09	9.27027e+09	9.09681e+09	7.01567e+09	9.2523e+09	7.1711e+09	9.69609e+09	5.99426e+09	9.49329e+09	8.20165e+09
K03232	elongation factor 1-beta	1.10467e+10	3.81843e+09	3.51798e+09	3.71033e+09	6.31964e+08	5.95915e+08	5.18783e+08	7.36373e+08	6.16218e+08	7.19178e+08	6.04474e+08	5.89022e+08	5.93614e+08	5.63045e+08	6.9094e+08	4.76879e+08	6.91848e+08	6.43624e+08	5.92209e+08	5.53385e+08	5.29128e+08	7.00137e+08
K03233	elongation factor 1-gamma	1.95902e+10	7.03272e+09	6.02933e+09	6.52818e+09	1.11042e+09	1.11458e+09	1.07048e+09	1.30749e+09	1.22741e+09	1.20234e+09	1.11519e+09	8.95514e+08	9.0153e+08	9.50057e+08	1.16036e+09	1.00668e+09	1.22998e+09	1.11353e+09	1.09786e+09	1.08176e+09	8.40258e+08	1.1648e+09
K03234	elongation factor 2	1.29887e+11	4.60886e+10	4.24266e+10	4.13715e+10	8.09449e+09	7.15137e+09	6.40559e+09	8.31251e+09	8.06679e+09	8.05781e+09	7.54587e+09	6.45482e+09	6.39664e+09	8.2741e+09	6.76369e+09	6.99144e+09	7.6511e+09	6.63079e+09	6.92264e+09	5.3385e+09	7.3616e+09	7.46686e+09
K03236	translation initiation factor 1A	6.30398e+08	2.15836e+08	2.04925e+08	2.09637e+08	4.21508e+07	3.52786e+07	2.85494e+07	3.22842e+07	4.26011e+07	3.49722e+07	3.22817e+07	3.60051e+07	3.63877e+07	2.63916e+07	4.10597e+07	3.27995e+07	3.94617e+07	4.28507e+07	3.42959e+07	2.99309e+07	3.00996e+07	3.29977e+07
K03237	translation initiation factor 2 subunit 1	3.50222e+09	1.24165e+09	1.12831e+09	1.13226e+09	2.24533e+08	2.03368e+08	1.84983e+08	2.20551e+08	2.04759e+08	2.03457e+08	1.91735e+08	1.97136e+08	2.02885e+08	1.53257e+08	2.03775e+08	1.79517e+08	2.04061e+08	1.92325e+08	1.74398e+08	1.653e+08	1.90824e+08	2.05355e+08
K03238	translation initiation factor 2 subunit 2	1.35345e+09	5.04869e+08	4.52442e+08	3.96137e+08	8.23175e+07	9.39688e+07	8.05996e+07	9.30071e+07	9.48924e+07	6.00837e+07	8.32577e+07	7.24395e+07	7.22903e+07	6.91739e+07	8.62657e+07	6.90147e+07	6.5918e+07	6.19509e+07	7.10749e+07	5.61022e+07	6.46894e+07	7.64015e+07
K03242	translation initiation factor 2 subunit 3	4.1794e+09	1.68781e+09	1.16144e+09	1.33015e+09	2.76022e+08	2.18608e+08	2.10308e+08	4.25922e+08	2.96735e+08	2.60216e+08	1.72928e+08	1.85358e+08	1.80198e+08	1.99889e+08	2.72201e+08	1.50867e+08	1.70407e+08	2.90665e+08	2.32261e+08	1.42462e+08	2.61087e+08	2.33265e+08
K03243	translation initiation factor 5B	1.98582e+08	5.56696e+07	6.37641e+07	7.91479e+07	8.50927e+06	11170941	7.53841e+06	2.15672e+06	1.27935e+07	1.35007e+07	7.7132e+06	1.14701e+07	9.74264e+06	9.3236e+06	1.69012e+07	8.61335e+06	1.25981e+07	1.19629e+07	9.10243e+06	1.21654e+07	2.0031e+07	1.32881e+07
K03245	translation initiation factor 3 subunit J	2.74076e+08	9.03917e+07	8.90693e+07	9.46154e+07	1.49235e+07	1.443e+07	1.52067e+07	1.08156e+07	1.72631e+07	1.77528e+07	1.84596e+07	1.45068e+07	1.43417e+07	7.66501e+06	1.78973e+07	1.61988e+07	1.61869e+07	1.5203e+07	1.59617e+07	1.49179e+07	1.60535e+07	1.62924e+07
K03246	translation initiation factor 3 subunit I	2.08584e+09	7.25554e+08	6.97183e+08	6.63098e+08	1.2578e+08	101629773	1.02583e+08	1.37284e+08	1.32749e+08	1.25528e+08	1.29346e+08	1.0619e+08	1.15473e+08	1.05453e+08	1.38098e+08	1.02623e+08	1.16077e+08	1.13701e+08	1.0814e+08	1.00628e+08	1.1069e+08	1.13862e+08
K03247	translation initiation factor 3 subunit H	2.26113e+09	8.30366e+08	7.20242e+08	7.10521e+08	1.50076e+08	1.2513e+08	1.19855e+08	1.45713e+08	1.55013e+08	1.3458e+08	1.19324e+08	1.27904e+08	1.08277e+08	1.20121e+08	1.44872e+08	9.97441e+07	1.35102e+08	1.11872e+08	1.29273e+08	1.01336e+08	1.25217e+08	1.0772e+08
K03248	translation initiation factor 3 subunit G	2.01518e+09	7.54099e+08	6.4502e+08	6.16059e+08	1.34155e+08	1.18076e+08	1.02094e+08	1.05219e+08	1.41299e+08	1.53256e+08	1.12863e+08	1.15224e+08	1.03058e+08	1.11425e+08	1.2209e+08	8.0359e+07	9.63536e+07	9.42191e+07	1.20326e+08	9.48248e+07	1.3153e+08	7.88054e+07
K03249	translation initiation factor 3 subunit F	1.62788e+09	5.50365e+08	5.36034e+08	5.41485e+08	1.01979e+08	1.00342e+08	6.38944e+07	6.88054e+07	1.13036e+08	1.02309e+08	8.71925e+07	1.06923e+08	9.34771e+07	6.0871e+07	1.11847e+08	7.57229e+07	1.02821e+08	9.93244e+07	8.59471e+07	7.60362e+07	1.0049e+08	7.68662e+07
K03250	translation initiation factor 3 subunit E	3.12304e+09	1.10497e+09	1.00713e+09	1.01093e+09	1.82442e+08	1.50564e+08	1.61493e+08	1.99949e+08	2.10884e+08	1.99642e+08	1.95265e+08	1.63536e+08	1.58951e+08	1.49256e+08	1.87126e+08	1.52998e+08	1.92863e+08	1.78551e+08	1.6067e+08	1.14383e+08	1.72721e+08	1.91747e+08
K03251	translation initiation factor 3 subunit D	3.20662e+09	1.07284e+09	1.047e+09	1.08678e+09	1.83803e+08	1.69784e+08	1.92973e+08	1.39273e+08	1.93869e+08	1.93136e+08	1.85572e+08	1.90985e+08	1.6942e+08	1.1318e+08	2.30162e+08	1.57677e+08	2.15914e+08	1.87224e+08	1.83992e+08	1.49813e+08	1.58969e+08	1.90872e+08
K03252	translation initiation factor 3 subunit C	8.16172e+09	2.97583e+09	2.60325e+09	2.58264e+09	5.02839e+08	440791505	3.9198e+08	4.87058e+08	5.8706e+08	5.66101e+08	4.1021e+08	4.64318e+08	4.44298e+08	3.94267e+08	5.13372e+08	3.76784e+08	4.61258e+08	4.5535e+08	4.14742e+08	3.62847e+08	4.58674e+08	4.29769e+08
K03253	translation initiation factor 3 subunit B	8.98591e+08	3.00315e+08	2.94153e+08	3.04123e+08	5.27328e+07	4.27796e+07	5.03202e+07	4.35932e+07	4.88786e+07	6.20108e+07	4.96885e+07	5.72858e+07	5.68249e+07	3.2932e+07	6.00609e+07	3.73606e+07	5.01769e+07	4.92716e+07	5.4014e+07	4.58298e+07	5.25422e+07	5.22883e+07
K03254	translation initiation factor 3 subunit A	1.13576e+10	4.01765e+09	3.71726e+09	3.62274e+09	7.26295e+08	6.3192e+08	5.66197e+08	6.27305e+08	7.72812e+08	6.9312e+08	6.08599e+08	5.8638e+08	5.74917e+08	6.71996e+08	7.04419e+08	5.7095e+08	6.68492e+08	6.41419e+08	6.19785e+08	4.97031e+08	5.86503e+08	6.09511e+08
K03255	protein TIF31	6.43941e+07	2.25049e+07	1.898e+07	2.29092e+07	4.07212e+06	2.52826e+06	2.88942e+06	4.13454e+06	3.95686e+06	4.92373e+06	3.81118e+06	3.43521e+06	3.95545e+06	0	3.66686e+06	4.1113e+06	4.12384e+06	2.45739e+06	3.48539e+06	2.9926e+06	6.56743e+06	3.28254e+06
K03257	translation initiation factor 4A	1.89286e+10	6.68675e+09	6.06723e+09	6.1746e+09	1.09283e+09	1.123e+09	9.51486e+08	1.2378e+09	1.14268e+09	1.13894e+09	1.15193e+09	9.27351e+08	9.46618e+08	9.46294e+08	1.11109e+09	9.83949e+08	1.09416e+09	1.00076e+09	1.09306e+09	8.99338e+08	1.02697e+09	1.06032e+09
K03258	translation initiation factor 4B	6.69239e+09	2.38356e+09	2.14373e+09	2.1651e+09	4.02808e+08	3.56463e+08	3.31878e+08	2.88742e+08	6.20929e+08	3.82741e+08	3.50165e+08	3.39149e+08	3.71856e+08	3.15207e+08	3.29496e+08	4.37855e+08	3.11166e+08	3.35162e+08	3.48096e+08	3.17387e+08	3.93089e+08	4.60199e+08
K03259	translation initiation factor 4E	6.1811e+08	1.56933e+08	3.00745e+08	1.60432e+08	2.55358e+07	2.62603e+07	2.4813e+07	2.80583e+07	2.46944e+07	2.75712e+07	2.45757e+07	2.18187e+07	2.42966e+07	2.57447e+07	8.70825e+07	1.17227e+08	2.81525e+07	2.67263e+07	3.123e+07	2.22358e+07	2.5046e+07	2.70412e+07
K03260	translation initiation factor 4G	1.13988e+09	4.16599e+08	3.63332e+08	3.59948e+08	7.85227e+07	6.84224e+07	4.95971e+07	6.52674e+07	8.40884e+07	7.0701e+07	4.99506e+07	7.08189e+07	6.29381e+07	5.05597e+07	7.18983e+07	5.71662e+07	6.38322e+07	6.34388e+07	6.00101e+07	4.55036e+07	7.13887e+07	5.57745e+07
K03262	translation initiation factor 5	2.72869e+08	8.35802e+07	9.18596e+07	9.74293e+07	1.91464e+07	9.87847e+06	1.73009e+07	1.73833e+07	7.79032e+06	1.20808e+07	1.46481e+07	1.2459e+07	1.85471e+07	1.86309e+07	1.14785e+07	1.6096e+07	1.10134e+07	1.91983e+07	2.16177e+07	1.28551e+07	1.57039e+07	1.70409e+07
K03263	translation initiation factor 5A	1.01261e+10	3.60936e+09	3.32516e+09	3.19158e+09	5.76847e+08	6.41442e+08	5.09565e+08	5.95138e+08	7.26248e+08	5.60124e+08	4.50989e+08	5.09198e+08	5.07561e+08	7.00038e+08	6.35921e+08	5.2145e+08	5.71028e+08	4.93874e+08	6.2766e+08	4.43218e+08	5.29482e+08	5.26315e+08
K03264	translation initiation factor 6	1.10206e+09	4.09684e+08	3.67001e+08	3.25378e+08	7.54665e+07	7.02455e+07	4.44083e+07	7.00174e+07	8.73919e+07	6.21539e+07	7.5075e+07	5.54679e+07	6.97112e+07	4.77091e+07	8.11234e+07	3.79149e+07	6.48724e+07	3.93996e+07	4.32249e+07	4.88009e+07	6.19187e+07	6.7161e+07
K03265	peptide chain release factor subunit 1	7.72279e+08	2.48243e+08	2.52828e+08	2.71208e+08	4.83711e+07	40305973	3.26793e+07	4.04734e+07	3.5071e+07	5.13423e+07	4.47961e+07	4.15297e+07	3.91192e+07	3.97911e+07	4.80988e+07	3.94934e+07	4.86173e+07	4.53738e+07	3.94462e+07	3.10523e+07	5.02022e+07	5.65164e+07
K03267	peptide chain release factor subunit 3	1.60687e+09	5.65181e+08	5.28539e+08	5.13153e+08	1.08986e+08	9.91811e+07	7.73969e+07	6.46073e+07	1.06823e+08	1.08188e+08	8.64447e+07	9.63874e+07	6.16417e+07	9.21257e+07	1.07467e+08	8.44727e+07	8.68718e+07	1.01321e+08	1.04477e+08	5.95018e+07	8.28946e+07	7.80855e+07
K03283	heat shock 70kDa protein 1/2/6/8	8.34561e+10	2.84962e+10	2.73908e+10	2.7569e+10	4.81968e+09	4.38933e+09	4.04559e+09	4.90897e+09	4.93142e+09	5.40124e+09	4.71364e+09	4.97711e+09	4.14207e+09	4.5633e+09	4.57665e+09	4.41807e+09	4.74012e+09	4.77955e+09	4.40227e+09	3.85039e+09	4.89893e+09	4.89775e+09
K03331	L-xylulose reductase	1.42815e+10	4.61209e+09	4.74398e+09	4.92548e+09	1.12604e+09	5.58815e+08	5.84989e+08	7.64645e+08	6.94371e+08	8.83227e+08	9.21211e+08	9.04528e+08	7.69573e+08	5.15641e+08	7.85244e+08	8.47784e+08	7.10363e+08	7.05015e+08	6.99144e+08	7.84715e+08	1.0138e+09	1.01244e+09
K03341	O-phospho-L-seryl-tRNASec:L-selenocysteinyl-tRNA synthase	5.60361e+07	1.75313e+07	2.06575e+07	1.78473e+07	3.22609e+06	3404818	2.59165e+06	2.45355e+06	2.06154e+06	3.79366e+06	9.43096e+06	2.78481e+06	2.90197e+06	0	3.28851e+06	2.2512e+06	3.17526e+06	2.38519e+06	2.73181e+06	3.53405e+06	2.68794e+06	3.33303e+06
K03347	cullin 1	0	0	0	0	0	0	0	0	0	0	0	0	0	0	0	0	0	0	0	0	0	0
K03351	anaphase-promoting complex subunit 4	2.65449e+09	9.08494e+08	8.73271e+08	8.72729e+08	1.71933e+08	8.69366e+07	1.25245e+08	1.60033e+08	1.8056e+08	1.83786e+08	1.64978e+08	1.7374e+08	1.17778e+08	1.44214e+08	1.58664e+08	1.13897e+08	1.58307e+08	1.34606e+08	1.2014e+08	1.47148e+08	1.41491e+08	1.71037e+08
K03364	cell division cycle 20-like protein 1, cofactor of APC complex	5.44461e+08	1.91131e+08	1.8334e+08	1.6999e+08	3.09413e+07	2.51637e+07	2.73814e+07	4.24283e+07	3.49789e+07	3.02371e+07	3.3039e+07	3.25144e+07	3.72201e+07	1.91128e+07	2.94288e+07	3.20251e+07	2.78942e+07	2.99356e+07	2.34283e+07	2.63872e+07	2.7046e+07	3.52989e+07
K03372	MFS transporter, PAT family, solute carrier family 33 (acetyl-CoA transportor), member 1	4.05254e+07	1.04034e+07	1.82394e+07	1.18826e+07	4.06664e+06	1.26901e+06	1.95784e+06	0	2.66093e+06	448983	2.78718e+06	2.07306e+06	1.58073e+06	2.0648e+06	4.57817e+06	5.15543e+06	2.4975e+06	4.04059e+06	3.73547e+06	0	1.60905e+06	0
K03386	peroxiredoxin 2/4	5.05786e+10	1.79063e+10	1.56597e+10	1.70126e+10	3.32115e+09	2.63684e+09	2.87333e+09	3.17377e+09	2.86269e+09	3.03848e+09	2.53233e+09	2.5667e+09	2.66913e+09	2.46306e+09	3.05087e+09	2.37763e+09	3.17381e+09	2.91302e+09	2.5959e+09	2.41882e+09	3.16228e+09	2.74875e+09
K03392	aminocarboxymuconate-semialdehyde decarboxylase	8.57095e+09	2.94094e+09	2.87947e+09	2.75054e+09	6.03473e+08	4.86804e+08	3.98784e+08	2.68563e+08	5.97255e+08	5.86058e+08	4.00027e+08	4.60958e+08	4.21003e+08	6.59487e+08	5.46481e+08	3.91517e+08	4.10524e+08	4.20038e+08	4.75235e+08	4.51145e+08	4.86632e+08	5.06964e+08
K03426	NAD+ diphosphatase	9.11208e+07	3.21061e+07	2.9827e+07	2.91877e+07	4.23833e+06	4717567	5.26397e+06	7.5273e+06	6.33464e+06	4.02426e+06	7.75661e+06	3.88642e+06	4.11472e+06	2.14264e+06	6.20383e+06	5.72279e+06	5.34346e+06	6.04723e+06	4.82425e+06	5.54039e+06	2.95629e+06	4.47613e+06
K03456	serine/threonine-protein phosphatase 2A regulatory subunit A	5.01932e+09	1.70322e+09	1.64153e+09	1.67457e+09	2.96353e+08	2.46263e+08	2.46865e+08	2.71063e+08	3.2253e+08	3.20148e+08	2.87784e+08	2.55176e+08	2.99163e+08	2.41065e+08	2.95755e+08	2.62584e+08	2.57899e+08	2.78367e+08	2.91339e+08	2.78226e+08	2.72408e+08	2.96331e+08
K03462	nicotinamide phosphoribosyltransferase	3.226e+09	1.17917e+09	1.02591e+09	1.02092e+09	1.68572e+08	204107359	1.9769e+08	1.6712e+08	2.13381e+08	2.28299e+08	2.15188e+08	1.68533e+08	1.48513e+08	1.35314e+08	1.85684e+08	1.72678e+08	1.97733e+08	1.80639e+08	1.1557e+08	1.56892e+08	1.72736e+08	1.97346e+08
K03469	ribonuclease HI	3.3417e+08	6.53269e+07	1.43793e+08	1.2505e+08	1.57246e+07	5.01256e+06	182890	1.35764e+07	1.1281e+07	1.95494e+07	3.89893e+07	2.22322e+07	2.3293e+07	8.99594e+06	2.7386e+07	2.28962e+07	1.58205e+07	1.46694e+07	2.74069e+07	2.4144e+07	2.22303e+07	2.0779e+07
K03521	electron transfer flavoprotein beta subunit	1.11113e+10	3.6621e+09	3.9367e+09	3.51247e+09	6.27543e+08	5.06085e+08	4.88916e+08	7.20089e+08	6.60178e+08	6.59286e+08	6.30565e+08	7.24113e+08	5.31722e+08	7.70801e+08	6.27776e+08	6.51722e+08	6.22959e+08	6.18696e+08	4.47172e+08	6.70428e+08	5.50877e+08	6.02343e+08
K03544	ATP-dependent Clp protease ATP-binding subunit ClpX	4.26767e+07	1.20126e+07	1.43714e+07	1.62927e+07	3.16378e+06	2225391	2.13176e+06	0	2.92965e+06	1.56199e+06	4.2351e+06	3.23044e+06	2.5411e+06	0	1.83672e+06	2.52807e+06	3.10254e+06	2.21359e+06	2.91652e+06	1.90502e+06	3.71923e+06	2.43584e+06
K03626	nascent polypeptide-associated complex subunit alpha	2.64131e+09	9.22507e+08	9.05339e+08	8.13464e+08	1.75412e+08	1.53224e+08	1.37514e+08	1.78973e+08	1.37709e+08	1.39676e+08	1.69237e+08	1.60569e+08	1.60313e+08	1.11594e+08	1.73684e+08	1.29941e+08	1.63104e+08	1.39965e+08	1.35505e+08	1.13117e+08	1.51905e+08	1.09867e+08
K03627	putative transcription factor	5.48712e+08	2.02552e+08	1.80935e+08	1.65225e+08	3.39858e+07	2.91029e+07	3.58185e+07	3.17964e+07	3.73222e+07	3.45263e+07	2.79082e+07	2.4509e+07	2.56549e+07	3.89501e+07	3.18429e+07	3.207e+07	3.13439e+07	3.17647e+07	2.5249e+07	2.48086e+07	2.56003e+07	2.64583e+07
K03662	V-type H+-transporting ATPase S1 subunit	2.74329e+08	9.26381e+07	8.05731e+07	1.01118e+08	1.88666e+07	1.36059e+07	1.30828e+07	7.39667e+06	1.94296e+07	2.02565e+07	1.69004e+07	1.42556e+07	1.10348e+07	1.18105e+07	1.57154e+07	1.08564e+07	1.81e+07	1.72671e+07	1.66664e+07	1.28949e+07	2.03336e+07	1.58559e+07
K03671	thioredoxin 1	1.56513e+10	5.91198e+09	4.75119e+09	4.98811e+09	9.88094e+08	720150874	9.70191e+08	1.00481e+09	1.32367e+09	9.05067e+08	1.0518e+09	9.043e+08	7.29136e+08	5.17061e+08	7.61935e+08	7.86957e+08	7.75616e+08	1.0056e+09	7.60483e+08	4.89717e+08	8.45887e+08	1.11081e+09
K03676	glutaredoxin 3	8.6846e+08	2.55734e+08	2.74818e+08	3.37908e+08	3.76778e+07	45115767	4.12263e+07	4.14671e+07	4.60904e+07	4.41568e+07	5.00167e+07	4.98368e+07	4.65121e+07	2.55529e+07	4.84344e+07	5.44646e+07	4.84416e+07	4.71704e+07	7.28862e+07	7.93742e+07	3.56762e+07	5.43594e+07
K03679	exosome complex component RRP4	0	0	0	0	0	0	0	0	0	0	0	0	0	0	0	0	0	0	0	0	0	0
K03687	molecular chaperone GrpE	1.76193e+08	5.65828e+07	6.52362e+07	5.4374e+07	1.3234e+07	4.6478e+06	1.00941e+07	8.52569e+06	1.04914e+07	9.58984e+06	9.89332e+06	1.23838e+07	1.14512e+07	9.06992e+06	1.15006e+07	1.09373e+07	9.02896e+06	1.06488e+07	7.83697e+06	7.75606e+06	9.97165e+06	9.13153e+06
K03691	peptide-O-fucosyltransferase	9.90631e+07	3.21535e+07	3.20105e+07	3.48991e+07	6.71645e+06	3.65459e+06	4.41195e+06	3.79706e+06	7.91214e+06	5.66128e+06	4.21343e+06	7.60227e+06	6.81562e+06	0	8.16024e+06	5.21895e+06	5.7545e+06	7.42796e+06	4.38003e+06	3.97057e+06	6.79217e+06	6.57386e+06
K03728	nuclear receptor subfamily 1 group D member 1	5.82378e+08	1.44388e+08	1.7317e+08	2.64821e+08	3.39951e+07	16445841	2.82217e+07	0	2.60269e+07	3.96986e+07	3.82633e+07	2.60057e+07	3.50164e+07	0	3.56708e+07	3.82133e+07	5.58164e+07	3.3453e+07	4.71745e+07	3.55883e+07	4.63054e+07	4.64832e+07
K03767	peptidyl-prolyl cis-trans isomerase A (cyclophilin A)	5.15775e+10	1.67838e+10	1.68381e+10	1.79555e+10	2.79618e+09	2.88659e+09	2.43071e+09	3.01545e+09	2.84618e+09	2.80873e+09	2.02596e+09	2.90396e+09	3.01947e+09	3.18979e+09	2.69106e+09	3.00792e+09	2.59223e+09	2.97175e+09	3.3912e+09	2.94458e+09	2.94391e+09	3.11183e+09
K03768	peptidyl-prolyl cis-trans isomerase B (cyclophilin B)	4.62473e+10	1.64146e+10	1.5745e+10	1.40876e+10	2.95634e+09	2.84896e+09	2.83236e+09	3.00722e+09	2.3124e+09	2.45734e+09	2.55487e+09	2.71362e+09	2.88089e+09	2.81163e+09	2.61504e+09	2.16899e+09	2.60722e+09	2.92881e+09	2.29444e+09	1.41738e+09	2.42735e+09	2.41241e+09
K03781	catalase	2.34231e+11	7.41859e+10	7.86385e+10	8.14062e+10	1.50437e+10	9729481182	1.10721e+10	1.34606e+10	1.07828e+10	1.40973e+10	1.44979e+10	1.22221e+10	1.07597e+10	1.16006e+10	1.19111e+10	1.7647e+10	1.40215e+10	1.3987e+10	1.32438e+10	1.24319e+10	1.55645e+10	1.21574e+10
K03783	purine-nucleoside phosphorylase	2.88737e+07	7.51191e+06	1.00084e+07	1.13533e+07	0	3.24579e+06	0	4.26612e+06	0	0	0	3.75916e+06	2.06349e+06	4.18577e+06	0	0	0	0	4.42499e+06	2.60256e+06	4.32579e+06	0
K03841	fructose-1,6-bisphosphatase I	8.28212e+10	2.79006e+10	3.01123e+10	2.48082e+10	5.95834e+09	3.70066e+09	4.68618e+09	3.6049e+09	4.75807e+09	5.19245e+09	5.79955e+09	4.79416e+09	5.65279e+09	4.17263e+09	4.1924e+09	5.5008e+09	4.25073e+09	3.92159e+09	3.81726e+09	3.08229e+09	4.62468e+09	5.11169e+09
K03844	alpha-1,2-mannosyltransferase	1.17513e+08	3.46129e+07	3.67476e+07	4.61525e+07	5.93877e+06	5.14161e+06	4.96392e+06	7.26319e+06	5.81074e+06	5.49464e+06	4.94307e+06	9.74113e+06	8.90063e+06	2.08823e+06	6.40114e+06	4.67344e+06	6.36514e+06	1.04865e+07	5.68862e+06	1.17258e+07	7.25712e+06	4.62937e+06
K03868	E3 ubiquitin-protein ligase RBX1	7.69492e+07	2.80715e+07	2.34818e+07	2.5396e+07	5.40303e+06	3.77804e+06	3.99939e+06	4.11304e+06	5.09974e+06	5.67825e+06	3.62219e+06	3.27409e+06	4.71731e+06	3.33196e+06	5.41186e+06	3.12436e+06	4.43703e+06	3.96497e+06	3.26014e+06	3.31534e+06	5.761e+06	4.65748e+06
K03869	cullin 3	2.19008e+08	7.2776e+07	7.40089e+07	7.22234e+07	1.4613e+07	1.15345e+07	7.68769e+06	9.99e+06	1.26153e+07	1.63354e+07	1.16178e+07	1.17889e+07	1.35072e+07	6.80554e+06	1.5335e+07	1.49545e+07	1.39639e+07	8.60892e+06	1.43364e+07	9.11014e+06	1.37159e+07	1.24881e+07
K03870	cullin 2	0	0	0	0	0	0	0	0	0	0	0	0	0	0	0	0	0	0	0	0	0	0
K03872	elongin-C	6.82011e+08	2.49225e+08	2.16782e+08	2.16005e+08	4.14539e+07	4.10005e+07	3.80417e+07	3.72334e+07	5.30257e+07	3.84693e+07	3.95908e+07	3.58605e+07	3.14261e+07	3.06254e+07	3.76565e+07	4.16223e+07	3.41818e+07	3.78687e+07	3.83157e+07	3.54366e+07	3.23734e+07	3.78292e+07
K03873	elongin-B	2.99999e+08	9.67812e+07	9.95765e+07	1.03641e+08	1.49323e+07	1.53635e+07	1.58413e+07	1.52114e+07	1.77683e+07	1.76645e+07	2.18053e+07	1.39504e+07	1.73897e+07	7.19457e+06	1.97581e+07	1.94784e+07	1.89409e+07	1.64803e+07	1.78682e+07	1.67971e+07	1.44947e+07	1.906e+07
K03878	NADH-ubiquinone oxidoreductase chain 1	1.58218e+08	4.99983e+07	5.40598e+07	5.416e+07	7.73931e+06	6080190	7.62373e+06	8.30354e+06	9.24042e+06	1.10111e+07	6.82283e+06	1.2782e+07	9.46748e+06	7.12767e+06	8.62705e+06	9.23271e+06	6.96371e+06	1.04223e+07	9.20403e+06	7.66445e+06	1.00465e+07	9.85896e+06
K03879	NADH-ubiquinone oxidoreductase chain 2	1.5414e+08	4.73142e+07	4.90469e+07	5.77794e+07	4.27078e+06	5679775	8.05893e+06	7.12376e+06	9.48318e+06	1.26977e+07	6.24777e+06	9.8177e+06	1.10459e+07	4.94195e+06	9.77741e+06	7.2162e+06	1.17518e+07	1.08224e+07	8.03311e+06	8.85667e+06	8.39047e+06	9.92505e+06
K03880	NADH-ubiquinone oxidoreductase chain 3	2.6993e+08	7.9573e+07	7.98499e+07	1.10508e+08	1.45503e+07	8.27576e+06	1.21268e+07	1.10764e+07	1.43604e+07	1.91834e+07	1.1654e+07	1.57826e+07	1.35076e+07	1.29212e+07	1.52896e+07	1.06949e+07	1.05474e+07	1.51257e+07	2.3777e+07	1.64953e+07	8.50263e+06	3.60595e+07
K03881	NADH-ubiquinone oxidoreductase chain 4	4.95127e+07	1.56443e+07	1.72408e+07	1.66275e+07	2.56342e+06	1.68049e+06	950086	468845	4.72336e+06	5.25813e+06	2.03412e+06	4.34964e+06	3.26097e+06	5.01258e+06	2.58354e+06	0	4.28438e+06	2.70485e+06	0	2.11139e+06	2.99118e+06	4.53574e+06
K03883	NADH-ubiquinone oxidoreductase chain 5	2.31595e+08	8.1856e+07	7.59375e+07	7.38014e+07	1.97604e+07	4.63431e+06	7.15305e+06	1.86062e+07	1.68823e+07	1.48197e+07	3.5504e+06	3.00623e+07	1.87519e+07	0	1.88916e+07	4.68135e+06	6.49403e+06	1.39054e+07	1.26756e+07	6.31593e+06	1.79564e+07	1.6454e+07
K03898	kininogen	3.89964e+09	1.62938e+09	1.2137e+09	1.05656e+09	1.93353e+08	3.67847e+08	3.14558e+08	3.21417e+08	2.50399e+08	1.81803e+08	2.12871e+08	1.93904e+08	2.06923e+08	1.41789e+08	2.35252e+08	2.22965e+08	2.2266e+08	1.93225e+08	1.62905e+08	1.58977e+08	1.45621e+08	1.73175e+08
K03902	coagulation factor V (labile factor)	1.14402e+08	4.07592e+07	3.48164e+07	3.88265e+07	6.00727e+06	3.85446e+06	7.74035e+06	9.02287e+06	6.24692e+06	7.88738e+06	6.80899e+06	8.66535e+06	4.16632e+06	4.2377e+06	4.70433e+06	6.23368e+06	6.4311e+06	7.19359e+06	5.95803e+06	4.2344e+06	7.97244e+06	7.03689e+06
K03903	fibrinogen alpha chain	5.90067e+10	2.40558e+10	1.77228e+10	1.72282e+10	3.25758e+09	4.13324e+09	4.12839e+09	4.78945e+09	3.42197e+09	4.32516e+09	4.04237e+09	2.78405e+09	2.94086e+09	1.7642e+09	2.87226e+09	3.31903e+09	3.18504e+09	2.90681e+09	2.73794e+09	1.9926e+09	3.34301e+09	3.06275e+09
K03904	fibrinogen beta chain	5.0017e+09	1.90851e+09	1.61016e+09	1.48303e+09	2.74118e+08	3.43295e+08	3.67672e+08	3.3239e+08	2.70348e+08	3.20692e+08	4.34644e+08	2.11508e+08	2.4024e+08	1.36132e+08	2.49342e+08	3.38298e+08	3.09417e+08	2.44023e+08	2.17414e+08	1.5018e+08	3.10701e+08	2.51291e+08
K03906	coagulation factor XIII B polypeptide	1.5304e+09	6.41818e+08	4.8539e+08	4.03194e+08	7.97181e+07	1.00963e+08	1.43482e+08	1.6669e+08	5.98091e+07	9.1155e+07	4.20602e+07	8.56134e+07	4.67812e+07	6.51012e+07	1.00357e+08	1.45477e+08	8.6092e+07	9.64816e+07	6.80986e+07	3.58534e+07	4.31741e+07	7.34947e+07
K03910	alpha-2-macroglobulin	4.57942e+10	1.87397e+10	1.31784e+10	1.38761e+10	2.44622e+09	3.60154e+09	4.33112e+09	3.8898e+09	2.32948e+09	2.14158e+09	2.03772e+09	2.22914e+09	2.01741e+09	1.21203e+09	2.59016e+09	3.09196e+09	2.12475e+09	2.94529e+09	2.23995e+09	1.92003e+09	2.26123e+09	2.38483e+09
K03911	antithrombin III	4.63535e+09	1.74617e+09	1.59036e+09	1.29882e+09	3.04542e+08	285509935	2.93835e+08	3.15004e+08	3.07058e+08	2.40218e+08	1.7897e+08	3.41398e+08	2.49032e+08	2.56469e+08	3.12015e+08	2.52481e+08	2.05129e+08	2.78314e+08	2.5992e+08	1.26019e+08	2.53382e+08	1.76054e+08
K03912	heparin cofactor II	1.34814e+09	4.86462e+08	4.35389e+08	4.2629e+08	7.51294e+07	1.05096e+08	8.34713e+07	7.5892e+07	9.02809e+07	5.65927e+07	6.25052e+07	6.66424e+07	9.42896e+07	3.36588e+07	1.01006e+08	7.7287e+07	7.57367e+07	8.04989e+07	5.71762e+07	4.75952e+07	9.37134e+07	7.15696e+07
K03917	coagulation factor XIII A1 polypeptide	5.58436e+08	1.90483e+08	1.71399e+08	1.96555e+08	1.77373e+07	3.35458e+07	5.39191e+07	3.41555e+07	2.15921e+07	2.95331e+07	2.53552e+07	3.44546e+07	3.84342e+07	2.05447e+07	2.20399e+07	3.05703e+07	2.86173e+07	3.33988e+07	3.70986e+07	5.89994e+07	2.77065e+07	1.07341e+07
K03926	periplasmic divalent cation tolerance protein	5.93465e+08	1.89602e+08	2.26604e+08	1.77258e+08	3.67717e+07	3.03692e+07	3.16182e+07	2.74258e+07	2.82923e+07	3.51253e+07	3.88609e+07	3.42192e+07	3.94897e+07	3.09985e+07	5.81352e+07	2.49009e+07	2.01691e+07	2.11172e+07	2.74833e+07	3.85997e+07	2.74663e+07	4.24225e+07
K03934	NADH dehydrogenase (ubiquinone) Fe-S protein 1	2.01642e+09	5.82844e+08	7.74127e+08	6.59452e+08	1.02062e+08	5.96271e+07	8.43944e+07	1.15068e+08	1.1841e+08	1.03283e+08	1.34109e+08	1.53917e+08	1.09702e+08	1.37577e+08	1.10629e+08	1.28192e+08	1.0207e+08	1.21276e+08	1.03083e+08	1.08474e+08	1.03543e+08	1.21007e+08
K03935	NADH dehydrogenase (ubiquinone) Fe-S protein 2	1.18635e+09	3.6761e+08	4.17243e+08	4.01497e+08	7.68841e+07	4.14129e+07	5.28814e+07	4.25527e+07	7.21999e+07	8.16785e+07	6.90039e+07	8.6016e+07	7.3953e+07	5.2169e+07	7.1413e+07	6.46886e+07	6.52222e+07	7.26379e+07	5.50832e+07	6.13212e+07	6.46768e+07	8.25554e+07
K03936	NADH dehydrogenase (ubiquinone) Fe-S protein 3	1.66561e+09	5.05754e+08	5.82514e+08	5.77341e+08	8.31938e+07	7.73814e+07	7.27519e+07	8.50489e+07	9.39882e+07	9.33901e+07	9.11237e+07	1.27713e+08	1.00844e+08	6.04142e+07	1.11383e+08	9.10363e+07	1.02375e+08	1.06105e+08	7.91991e+07	9.55355e+07	9.23625e+07	1.01763e+08
K03938	NADH dehydrogenase (ubiquinone) Fe-S protein 5	2.12319e+08	8.05856e+07	6.63278e+07	6.54061e+07	1.33465e+07	12120456	1.19487e+07	7.16933e+06	2.11522e+07	1.48483e+07	4.69256e+06	1.44079e+07	9.90033e+06	1.43603e+07	1.2903e+07	1.00637e+07	1.027e+07	1.16913e+07	1.22926e+07	1.42515e+07	8.21205e+06	8.68873e+06
K03939	NADH dehydrogenase (ubiquinone) Fe-S protein 6	8.49046e+08	2.8785e+08	3.14746e+08	2.4645e+08	6.56958e+07	3.13867e+07	3.70279e+07	6.19048e+07	5.54559e+07	3.6379e+07	3.64811e+07	5.70822e+07	5.22369e+07	4.68901e+07	6.04539e+07	6.16018e+07	4.30987e+07	4.62969e+07	3.91951e+07	4.13253e+07	4.78025e+07	2.87314e+07
K03940	NADH dehydrogenase (ubiquinone) Fe-S protein 7	4.71457e+08	1.41957e+08	1.70874e+08	1.58625e+08	2.31218e+07	2.019e+07	1.92444e+07	2.44596e+07	2.09221e+07	3.40192e+07	2.72117e+07	3.34221e+07	2.88993e+07	2.78262e+07	3.07831e+07	2.27318e+07	3.32467e+07	2.95288e+07	2.47043e+07	2.11979e+07	2.93826e+07	2.0565e+07
K03941	NADH dehydrogenase (ubiquinone) Fe-S protein 8	8.18325e+08	2.42424e+08	2.9427e+08	2.8163e+08	4.69345e+07	32891819	3.02367e+07	5.07689e+07	4.38673e+07	3.77252e+07	5.27219e+07	5.89713e+07	4.93535e+07	2.1676e+07	6.01959e+07	5.13518e+07	5.6772e+07	6.60914e+07	3.05587e+07	4.00309e+07	4.26577e+07	4.55197e+07
K03942	NADH dehydrogenase (ubiquinone) flavoprotein 1	3.24536e+09	1.05853e+09	1.08418e+09	1.10264e+09	1.91925e+08	1.25662e+08	1.54989e+08	1.92979e+08	1.92576e+08	2.00398e+08	2.08098e+08	1.89173e+08	1.60579e+08	1.40207e+08	1.96902e+08	1.89225e+08	1.95002e+08	1.93588e+08	1.52707e+08	1.6744e+08	1.71385e+08	2.22521e+08
K03943	NADH dehydrogenase (ubiquinone) flavoprotein 2	1.20282e+09	3.83632e+08	4.29847e+08	3.89338e+08	6.33779e+07	58763533	4.65649e+07	8.38156e+07	7.08554e+07	6.02547e+07	7.04274e+07	8.47823e+07	6.91721e+07	5.66392e+07	8.35164e+07	6.53099e+07	5.80958e+07	6.59335e+07	6.63455e+07	7.18333e+07	6.3252e+07	6.38779e+07
K03944	NADH dehydrogenase (ubiquinone) flavoprotein 3	7.65005e+07	2.79405e+07	3.30077e+07	1.55523e+07	2.95314e+06	3.19297e+06	3.52761e+06	1.32399e+07	3.79963e+06	1.22729e+06	5.17268e+06	5.63483e+06	5.826e+06	2.26623e+06	7.13675e+06	6.97122e+06	2.20128e+06	4.93153e+06	3.59385e+06	2.17264e+06	2.65295e+06	0
K03945	NADH dehydrogenase (ubiquinone) 1 alpha subcomplex subunit 1	1.69277e+08	4.25253e+07	6.46758e+07	6.20754e+07	4.32629e+06	4736000	4.394e+06	1.09025e+07	9.71029e+06	8.45627e+06	6.58214e+06	9.28396e+06	8.36081e+06	7.92139e+06	1.60448e+07	1.64827e+07	1.51621e+07	1.9703e+07	9.95655e+06	8.15338e+06	5.45388e+06	3.6465e+06
K03946	NADH dehydrogenase (ubiquinone) 1 alpha subcomplex subunit 2	1.13317e+09	3.92726e+08	3.93608e+08	3.46836e+08	5.73902e+07	4.31844e+07	5.82283e+07	9.91556e+07	6.94224e+07	6.53455e+07	5.34755e+07	7.34602e+07	6.61662e+07	7.82342e+07	6.02611e+07	6.20104e+07	5.31368e+07	6.92159e+07	5.47417e+07	4.55919e+07	6.15947e+07	6.25554e+07
K03947	NADH dehydrogenase (ubiquinone) 1 alpha subcomplex subunit 3	3.90348e+07	1.02313e+07	2.03113e+07	8.4921e+06	0	0	0	3.12924e+06	4.92549e+06	2.1766e+06	4.16897e+06	6.37098e+06	5.61772e+06	0	0	4.15365e+06	0	6.18803e+06	0	0	2.30406e+06	0
K03948	NADH dehydrogenase (ubiquinone) 1 alpha subcomplex subunit 4	2.14493e+09	7.26378e+08	8.79466e+08	5.3909e+08	1.05628e+08	1.10822e+08	1.22987e+08	1.43911e+08	1.62758e+08	8.02723e+07	1.11944e+08	1.51737e+08	1.60344e+08	1.67329e+08	1.44549e+08	1.43563e+08	1.07734e+08	1.20721e+08	7.43739e+07	6.73765e+07	1.18495e+08	5.03894e+07
K03949	NADH dehydrogenase (ubiquinone) 1 alpha subcomplex subunit 5	5.98818e+08	1.96158e+08	2.0678e+08	1.9588e+08	2.80284e+07	34449421	3.63633e+07	4.83934e+07	2.54173e+07	2.35058e+07	4.52936e+07	2.99692e+07	2.52302e+07	3.55761e+07	2.67195e+07	4.39916e+07	2.81461e+07	3.04091e+07	2.86312e+07	3.9812e+07	2.59546e+07	4.29268e+07
K03950	NADH dehydrogenase (ubiquinone) 1 alpha subcomplex subunit 6	5.90029e+08	1.90764e+08	2.0638e+08	1.92885e+08	2.43219e+07	26065443	3.07932e+07	3.36183e+07	4.11364e+07	3.48286e+07	3.3877e+07	4.31235e+07	3.68957e+07	3.25795e+07	2.4676e+07	3.52279e+07	3.38923e+07	2.78159e+07	3.54789e+07	3.79328e+07	2.30596e+07	3.47055e+07
K03951	NADH dehydrogenase (ubiquinone) 1 alpha subcomplex subunit 7	4.5985e+08	1.73473e+08	1.59924e+08	1.26453e+08	2.55282e+07	3.15822e+07	1.72655e+07	5.37319e+07	2.51361e+07	2.0229e+07	1.59642e+07	3.30027e+07	2.909e+07	3.41423e+07	3.21262e+07	1.55989e+07	2.26952e+07	2.61224e+07	2.14669e+07	1.77917e+07	2.41e+07	1.42766e+07
K03952	NADH dehydrogenase (ubiquinone) 1 alpha subcomplex subunit 8	4.66646e+08	1.47743e+08	1.49848e+08	1.69055e+08	2.9349e+07	1.33016e+07	2.54424e+07	2.4551e+07	2.76609e+07	2.74377e+07	2.78995e+07	2.99142e+07	2.42216e+07	1.4982e+07	2.96239e+07	2.32067e+07	3.11721e+07	3.30798e+07	2.39985e+07	2.37438e+07	2.76985e+07	2.93624e+07
K03953	NADH dehydrogenase (ubiquinone) 1 alpha subcomplex subunit 9	7.55838e+08	2.42425e+08	2.71048e+08	2.42365e+08	4.15105e+07	34799823	2.99356e+07	5.3942e+07	4.22714e+07	3.9966e+07	4.05657e+07	5.57248e+07	4.66092e+07	4.60921e+07	4.27854e+07	3.92713e+07	3.79128e+07	4.75227e+07	3.10772e+07	4.8795e+07	4.63274e+07	3.07297e+07
K03954	NADH dehydrogenase (ubiquinone) 1 alpha subcomplex subunit 10	1.29847e+09	3.89529e+08	5.10032e+08	3.98905e+08	6.82955e+07	4.19828e+07	6.34376e+07	6.74473e+07	7.39921e+07	7.43736e+07	5.29247e+07	8.23717e+07	7.44928e+07	1.09802e+08	7.8345e+07	1.12096e+08	6.38282e+07	7.78471e+07	5.88577e+07	7.26723e+07	5.07166e+07	7.4983e+07
K03956	NADH dehydrogenase (ubiquinone) 1 alpha subcomplex subunit 11	3.0904e+08	9.53074e+07	1.09407e+08	1.04325e+08	1.58065e+07	1.19821e+07	1.46753e+07	2.23027e+07	1.48233e+07	1.57175e+07	2.04783e+07	2.04676e+07	1.55778e+07	1.72235e+07	1.70609e+07	1.85987e+07	1.4596e+07	1.65372e+07	1.47615e+07	1.74427e+07	1.97795e+07	2.12085e+07
K03957	NADH dehydrogenase (ubiquinone) 1 beta subcomplex subunit 1	2.34899e+07	7.0564e+06	1.02312e+07	6.20224e+06	1.52118e+06	4124063	0	0	1.41116e+06	0	3.00417e+06	1.1153e+06	1.42595e+06	0	2.06755e+06	2.61827e+06	2.04703e+06	1.79999e+06	0	2.35522e+06	0	0
K03958	NADH dehydrogenase (ubiquinone) 1 beta subcomplex subunit 2	2.15686e+08	7.07397e+07	8.08572e+07	6.40888e+07	1.07541e+07	1.21421e+07	1.03229e+07	1.27043e+07	1.71772e+07	7.63915e+06	1.60586e+07	6.44901e+06	8.07061e+06	1.68493e+07	1.40266e+07	1.9403e+07	1.04164e+07	1.31407e+07	1.11806e+07	1.35418e+07	6.96966e+06	8.83959e+06
K03960	NADH dehydrogenase (ubiquinone) 1 beta subcomplex subunit 4	5.48326e+08	1.90411e+08	2.01066e+08	1.56849e+08	4.15754e+07	26645115	1.89551e+07	2.85872e+07	4.71555e+07	2.74923e+07	2.83592e+07	3.2682e+07	3.04882e+07	3.25472e+07	4.09698e+07	3.60198e+07	3.25508e+07	3.849e+07	2.85643e+07	1.88538e+07	2.43841e+07	1.40065e+07
K03961	NADH dehydrogenase (ubiquinone) 1 beta subcomplex subunit 5	3.34183e+08	1.01883e+08	1.1614e+08	1.16161e+08	2.06693e+07	10390093	1.46933e+07	1.93947e+07	1.67659e+07	1.99694e+07	2.58632e+07	2.25752e+07	1.76954e+07	1.10737e+07	2.08989e+07	1.80333e+07	1.79631e+07	1.91244e+07	1.62922e+07	1.98969e+07	1.95535e+07	2.33305e+07
K03963	NADH dehydrogenase (ubiquinone) 1 beta subcomplex subunit 7	5.95063e+08	1.90767e+08	2.12622e+08	1.91674e+08	3.42921e+07	2.34535e+07	2.83366e+07	3.10252e+07	3.73881e+07	3.62718e+07	2.52211e+07	4.28086e+07	3.49138e+07	3.64186e+07	3.95239e+07	3.37357e+07	3.28161e+07	3.6302e+07	3.67293e+07	3.15505e+07	2.57832e+07	2.8493e+07
K03964	NADH dehydrogenase (ubiquinone) 1 beta subcomplex subunit 8	3.74975e+08	1.22786e+08	1.2953e+08	1.22659e+08	1.73977e+07	1.60825e+07	1.86026e+07	2.81342e+07	2.0903e+07	2.1666e+07	2.20994e+07	2.50905e+07	2.01582e+07	6.88373e+06	2.87072e+07	2.6591e+07	1.88405e+07	2.60259e+07	1.8125e+07	2.61811e+07	1.49759e+07	1.85104e+07
K03965	NADH dehydrogenase (ubiquinone) 1 beta subcomplex subunit 9	1.06016e+09	3.39893e+08	3.83072e+08	3.37194e+08	5.96796e+07	4.98342e+07	3.71115e+07	6.34655e+07	6.05056e+07	6.92969e+07	7.46743e+07	6.80568e+07	5.42021e+07	4.21824e+07	7.32309e+07	7.07252e+07	5.33118e+07	6.99762e+07	5.4099e+07	5.55437e+07	3.81183e+07	6.61449e+07
K03966	NADH dehydrogenase (ubiquinone) 1 beta subcomplex subunit 10	1.37168e+09	4.06011e+08	5.01009e+08	4.64663e+08	8.42941e+07	5.34899e+07	6.07085e+07	6.61534e+07	8.62023e+07	5.51623e+07	7.69213e+07	8.35845e+07	6.58653e+07	9.81999e+07	8.95344e+07	8.69035e+07	9.07764e+07	1.02578e+08	4.40518e+07	7.62621e+07	7.30357e+07	7.79598e+07
K03968	NADH dehydrogenase (ubiquinone) 1 subunit C2	3.5392e+08	1.18913e+08	1.26599e+08	1.08408e+08	1.89323e+07	1.70526e+07	2.10915e+07	1.39495e+07	2.73372e+07	2.055e+07	1.79892e+07	2.12295e+07	1.56001e+07	1.9557e+07	2.61973e+07	2.60258e+07	2.00391e+07	2.04183e+07	1.44849e+07	2.3799e+07	1.60856e+07	1.35808e+07
K03979	GTPase	5.04514e+08	1.72215e+08	2.16659e+08	1.1564e+08	4.33573e+07	24643442	6.07985e+07	1.85356e+07	1.63615e+07	8.51872e+06	3.16979e+07	8.23102e+07	6.29868e+06	2.09054e+07	7.19542e+07	3.49256e+06	1.10655e+07	6.1813e+07	2.33376e+06	0	5.77165e+06	3.46563e+07
K03983	alpha-2-antiplasmin	2.87055e+08	1.22186e+08	8.40174e+07	8.08508e+07	8.81864e+06	2.49086e+07	3.35451e+07	2.50825e+07	1.74785e+07	1.23531e+07	1.117e+07	1.57875e+07	1.88423e+07	2.8535e+06	1.27295e+07	2.26345e+07	2.35678e+07	1.60441e+07	9.48915e+06	8.8155e+06	9.70942e+06	1.32248e+07
K03984	alpha-1-antitrypsin	9.70275e+09	4.17072e+09	2.79529e+09	2.73675e+09	6.04229e+08	8.79044e+08	8.2985e+08	6.34422e+08	7.41415e+08	4.81756e+08	4.34016e+08	4.69398e+08	4.69881e+08	4.27968e+08	4.21373e+08	5.72653e+08	5.29792e+08	4.81358e+08	5.11656e+08	3.37296e+08	5.72018e+08	3.04629e+08
K03987	complement C1q subcomponent subunit B	5.6406e+07	1.96184e+07	1.74402e+07	1.93474e+07	2.54117e+06	4228134	4.92875e+06	3.85846e+06	2.27771e+06	1.78418e+06	5.30558e+06	3.08293e+06	2.08952e+06	0	2.62982e+06	4.3324e+06	4.47026e+06	3.06455e+06	4.85213e+06	2.01713e+06	2.10692e+06	2.83638e+06
K03989	complement component 4	2.35259e+11	9.64632e+10	7.11777e+10	6.76183e+10	1.11186e+10	1.94853e+10	2.1231e+10	1.74396e+10	1.28225e+10	1.43663e+10	1.20191e+10	1.0615e+10	1.20783e+10	1.08113e+10	1.28935e+10	1.27605e+10	1.70935e+10	1.49482e+10	1.07481e+10	6.21844e+09	8.68699e+09	9.92296e+09
K03991	mannose-binding lectin	2.33214e+09	9.78564e+08	5.36697e+08	8.16875e+08	2.28152e+08	8.06162e+07	2.74407e+08	9.48526e+07	2.10512e+08	9.00251e+07	8.04633e+07	1.11144e+08	7.85586e+07	8.74727e+07	9.77092e+07	8.13489e+07	1.29524e+08	1.10491e+08	1.52975e+08	7.10028e+07	1.73917e+08	1.78964e+08
K03992	mannan-binding lectin serine protease 1	6.16873e+07	1.92499e+07	2.38049e+07	1.86326e+07	4.24987e+06	2.8611e+06	2.60142e+06	3.50785e+06	3.18521e+06	2.84442e+06	1.94657e+06	5.11384e+06	5.69712e+06	3.99893e+06	5.28328e+06	1.76514e+06	2.13598e+06	3.49183e+06	3.12417e+06	3.62302e+06	2.9536e+06	3.30396e+06
K03995	complement component 6	1.2866e+09	4.86488e+08	3.85431e+08	4.14682e+08	6.98046e+07	7.95579e+07	1.34172e+08	4.8366e+07	1.00277e+08	5.43107e+07	5.40483e+07	6.06016e+07	5.56513e+07	4.15936e+07	7.70375e+07	9.64982e+07	7.76068e+07	8.46507e+07	8.12638e+07	5.96245e+07	5.96205e+07	5.19159e+07
K03997	complement component 8 subunit alpha	2.90975e+09	1.14201e+09	9.55402e+08	8.1233e+08	1.89382e+08	2.48413e+08	1.70151e+08	1.40037e+08	2.29834e+08	1.64197e+08	1.22704e+08	1.39539e+08	1.17673e+08	2.36852e+08	1.60374e+08	1.78261e+08	1.34719e+08	1.66889e+08	1.25744e+08	1.10976e+08	1.46031e+08	1.27971e+08
K03998	complement component 8 subunit beta	2.04324e+09	7.81724e+08	6.50793e+08	6.1072e+08	1.23755e+08	1.25841e+08	1.80897e+08	1.25203e+08	1.04569e+08	1.21459e+08	1.1116e+08	8.52138e+07	9.91933e+07	8.4137e+07	1.29156e+08	1.41933e+08	1.12331e+08	1.09962e+08	1.10631e+08	8.25764e+07	9.8534e+07	9.66854e+07
K04000	complement component 9	1.45065e+10	5.56551e+09	4.44976e+09	4.49122e+09	8.54491e+08	1.01288e+09	1.32383e+09	8.52703e+08	7.96887e+08	7.24711e+08	8.13446e+08	7.48198e+08	7.48602e+08	4.89971e+08	8.26914e+08	8.22629e+08	9.54247e+08	8.54051e+08	7.46758e+08	4.92121e+08	8.05599e+08	6.38444e+08
K04001	C1 inhibitor	7.15074e+09	2.81744e+09	2.25365e+09	2.07965e+09	3.85991e+08	4.80408e+08	5.32643e+08	6.68541e+08	3.41925e+08	4.07927e+08	3.90098e+08	3.69734e+08	4.23234e+08	3.38616e+08	3.82429e+08	3.49539e+08	4.8328e+08	4.02383e+08	2.67073e+08	2.63436e+08	3.14811e+08	3.4867e+08
K04002	complement component 4 binding protein alpha	1.65637e+09	5.52135e+08	5.70083e+08	5.34156e+08	1.04227e+08	7.32348e+07	1.0808e+08	7.28123e+07	9.63983e+07	9.73826e+07	1.86357e+08	6.94831e+07	6.85938e+07	5.16341e+07	7.5701e+07	1.18314e+08	7.38316e+07	8.94873e+07	9.83748e+07	5.00263e+07	8.27985e+07	1.39637e+08
K04004	complement factor H	3.04463e+10	1.19193e+10	9.57461e+09	8.95234e+09	1.39701e+09	2364546479	1.8316e+09	2.73374e+09	1.51435e+09	2.0781e+09	1.15297e+09	1.72222e+09	1.43111e+09	1.27371e+09	2.12432e+09	1.8703e+09	1.7105e+09	2.15896e+09	1.21123e+09	9.69381e+08	1.55377e+09	1.34848e+09
K04008	CD59 antigen	2.1394e+08	7.44807e+07	6.47074e+07	7.47516e+07	7.88254e+06	1.09913e+07	1.71084e+07	1.68352e+07	1.093e+07	1.07334e+07	1.75562e+07	6.34807e+06	8.87426e+06	8.20841e+06	1.00128e+07	1.37077e+07	1.1455e+07	1.47813e+07	1.60001e+07	6.49338e+06	7.4491e+06	1.85727e+07
K04043	molecular chaperone DnaK	1.14803e+10	3.91748e+09	3.85927e+09	3.70357e+09	7.24344e+08	5.52039e+08	4.46456e+08	6.35687e+08	7.99864e+08	7.5909e+08	5.33472e+08	7.96735e+08	6.49015e+08	7.03182e+08	7.1241e+08	4.64457e+08	6.50763e+08	6.02295e+08	6.39746e+08	5.17065e+08	7.17307e+08	5.76395e+08
K04077	chaperonin GroEL	2.80908e+10	9.73927e+09	9.52998e+09	8.8215e+09	1.6278e+09	1.31268e+09	1.28358e+09	1.79605e+09	1.7444e+09	1.97476e+09	1.74642e+09	1.61287e+09	1.59062e+09	1.6382e+09	1.55597e+09	1.38591e+09	1.52138e+09	1.36212e+09	1.10232e+09	1.5794e+09	1.58806e+09	1.66822e+09
K04078	chaperonin GroES	1.08722e+10	3.66099e+09	3.73836e+09	3.47286e+09	6.40883e+08	4.80364e+08	5.08322e+08	7.01973e+08	6.2011e+08	7.09339e+08	7.11769e+08	6.41877e+08	5.35468e+08	6.07798e+08	6.08049e+08	6.33403e+08	6.57644e+08	5.29774e+08	4.60389e+08	5.8021e+08	5.68597e+08	6.76249e+08
K04079	molecular chaperone HtpG	6.29464e+10	2.16443e+10	2.02786e+10	2.10236e+10	3.88656e+09	3.56286e+09	3.01506e+09	3.23651e+09	4.08869e+09	3.85458e+09	3.42353e+09	3.27187e+09	2.90601e+09	3.63326e+09	3.67971e+09	3.3642e+09	3.56356e+09	3.27809e+09	3.54517e+09	3.1108e+09	3.81104e+09	3.71495e+09
K04254	retinal G protein coupled receptor	1.63498e+09	4.7648e+08	5.94987e+08	5.63515e+08	8.25933e+07	3.23994e+07	7.05932e+07	1.06714e+08	9.68783e+07	8.73026e+07	1.19222e+08	1.16065e+08	8.997e+07	1.21865e+08	7.87742e+07	6.90904e+07	9.60981e+07	7.0715e+07	6.63429e+07	7.21993e+07	1.05103e+08	1.53056e+08
K04257	olfactory receptor	1.9839e+08	6.93838e+07	7.01129e+07	5.88934e+07	1.04595e+07	7.14798e+06	6.29928e+06	2.41386e+07	9.30792e+06	1.20305e+07	1.05708e+07	8.04558e+06	1.00671e+07	2.41336e+07	7.08796e+06	1.02079e+07	9.01085e+06	8.74419e+06	7.97386e+06	7.87544e+06	9.96414e+06	1.5325e+07
K04281	calpastatin	4.06007e+07	1.60011e+07	1.38294e+07	1.07702e+07	2.50877e+06	3.24946e+06	1.27467e+06	3.31717e+06	1.39037e+06	4.26065e+06	2.92483e+06	2.5683e+06	3.51723e+06	0	2.93835e+06	1.88073e+06	3.27566e+06	1.75702e+06	2.26151e+06	1.34552e+06	586275	1.5442e+06
K04345	protein kinase A	2.41283e+09	8.34053e+08	8.07995e+08	7.70784e+08	1.35242e+08	1.48313e+08	1.19618e+08	1.26695e+08	1.5208e+08	1.52104e+08	1.5306e+08	1.22059e+08	1.26461e+08	1.33569e+08	1.37121e+08	1.35726e+08	1.23422e+08	1.24379e+08	1.32895e+08	1.29776e+08	1.18914e+08	1.41399e+08
K04348	serine/threonine-protein phosphatase 2B catalytic subunit	1.42504e+08	4.33646e+07	4.70766e+07	5.20629e+07	8.46486e+06	7.03971e+06	5.99875e+06	5.75541e+06	8.85002e+06	7.25582e+06	9.2116e+06	8.44964e+06	8.60005e+06	2.92023e+06	1.00717e+07	7.82329e+06	9.41949e+06	9.62752e+06	1.0647e+07	7.31238e+06	5.19417e+06	9.86237e+06
K04352	Ras GTPase-activating protein 1	0	0	0	0	0	0	0	0	0	0	0	0	0	0	0	0	0	0	0	0	0	0
K04353	Ras-related protein Rap-1A	1.69394e+09	5.76842e+08	5.50501e+08	5.66597e+08	9.69963e+07	9.16252e+07	8.18115e+07	8.75012e+07	1.12749e+08	1.06159e+08	9.62318e+07	8.61706e+07	9.22181e+07	8.09375e+07	9.94543e+07	9.54885e+07	9.34467e+07	1.05992e+08	7.93241e+07	8.38611e+07	9.77234e+07	1.0625e+08
K04354	serine/threonine-protein phosphatase 2A regulatory subunit B	3.51767e+08	1.22346e+08	1.14938e+08	1.14483e+08	1.90578e+07	1.67972e+07	1.59822e+07	2.6608e+07	1.96641e+07	2.42369e+07	2.06004e+07	1.72894e+07	1.48797e+07	1.95228e+07	2.38908e+07	1.87546e+07	1.47962e+07	2.02513e+07	2.01735e+07	2.02617e+07	1.54101e+07	2.35905e+07
K04358	fibroblast growth factor	2.02374e+09	5.10361e+08	4.8284e+08	1.03054e+09	8.87981e+07	207179104	1.33603e+08	7.93541e+07	1.42674e+06	0	1.69143e+08	0	2.55899e+06	0	1.74379e+08	1.36759e+08	1.09584e+08	0	1.51136e+08	1.54657e+08	1.26161e+08	4.89e+08
K04364	growth factor receptor-bound protein 2	6.45931e+07	1.53169e+07	2.25873e+07	2.66889e+07	3.06802e+06	0	2.61987e+06	5.81264e+06	0	3.81638e+06	5.59626e+06	4.85322e+06	4.21063e+06	1.55431e+06	3.59971e+06	2.77315e+06	3.32132e+06	5.12673e+06	4.73747e+06	5.05544e+06	3.94886e+06	4.49907e+06
K04365	B-Raf proto-oncogene serine/threonine-protein kinase	3.30332e+07	1.49263e+07	1.30696e+07	5.03723e+06	2.57456e+06	0	0	0	7.48518e+06	4.86659e+06	0	2.93852e+06	1.16208e+06	6.76536e+06	0	2.20364e+06	1.1681e+06	0	0	0	3.86912e+06	0
K04368	mitogen-activated protein kinase kinase 1	2.31171e+08	8.3915e+07	6.87634e+07	7.84929e+07	1.21245e+07	1.77135e+07	1.00033e+07	1.42279e+07	1.22529e+07	1.75929e+07	1.18134e+07	1.19554e+07	1.23659e+07	8.38671e+06	1.16489e+07	1.2593e+07	1.20825e+07	1.31823e+07	1.33603e+07	1.19136e+07	1.26958e+07	1.52583e+07
K04370	ragulator complex protein LAMTOR3	1.14437e+08	3.65479e+07	3.7487e+07	4.04017e+07	4.70145e+06	4.7483e+06	5.34643e+06	7.85626e+06	5.33068e+06	8.56476e+06	6.74633e+06	6.8782e+06	9.52269e+06	2.47458e+06	7.33811e+06	4.52713e+06	8.68509e+06	7.03799e+06	6.35183e+06	7.09052e+06	4.87092e+06	6.36539e+06
K04371	mitogen-activated protein kinase 1/3	7.68511e+08	3.02617e+08	2.37352e+08	2.28541e+08	6.03543e+07	4.78383e+07	3.69743e+07	3.13071e+07	8.77303e+07	3.84128e+07	1.2318e+07	3.84456e+07	3.68448e+07	4.70396e+07	4.12276e+07	6.14766e+07	3.56581e+07	3.90398e+07	3.19414e+07	3.68516e+07	3.79829e+07	4.70674e+07
K04373	ribosomal protein S6 kinase alpha-1/2/3/6	4.9305e+07	1.77207e+07	2.11257e+07	1.04586e+07	1.84904e+06	4558851	3.08597e+06	4.06758e+06	2.28487e+06	1.87441e+06	3.83289e+06	1.21605e+07	0	0	1.93779e+06	3.19458e+06	1.17463e+06	1.70589e+06	2.36767e+06	0	1.52674e+06	3.68363e+06
K04380	microtubule-associated protein tau	1.25889e+07	3.50126e+06	5.95639e+06	3.13121e+06	420971	284379	1.49109e+06	467765	518634	318427	2.02259e+06	251220	365529	2.70985e+06	376696	230500	0	132398	1.51513e+06	1.48368e+06	0	0
K04381	stathmin	1.86567e+09	6.11589e+08	6.41488e+08	6.12591e+08	1.10954e+08	134672978	6.1224e+07	4.12274e+07	1.60781e+08	1.0273e+08	7.87233e+07	1.3427e+08	8.02012e+07	1.48059e+08	1.43035e+08	5.71983e+07	1.10062e+08	1.12472e+08	1.07122e+08	8.44486e+07	1.20093e+08	7.83933e+07
K04382	serine/threonine-protein phosphatase 2A catalytic subunit	4.63007e+09	1.64114e+09	1.52011e+09	1.46882e+09	2.40995e+08	3.05165e+08	2.77864e+08	1.82599e+08	2.98976e+08	3.35544e+08	2.69426e+08	2.83512e+08	2.1265e+08	2.66637e+08	2.46433e+08	2.41451e+08	2.65267e+08	2.67811e+08	2.19263e+08	2.16598e+08	2.60364e+08	2.39521e+08
K04392	Ras-related C3 botulinum toxin substrate 1	5.58023e+09	1.91941e+09	1.88227e+09	1.77855e+09	3.08216e+08	2.94436e+08	3.04306e+08	3.62846e+08	3.49656e+08	2.99953e+08	3.80456e+08	2.75158e+08	2.92202e+08	2.82561e+08	3.07655e+08	3.44235e+08	3.12253e+08	3.47093e+08	2.73596e+08	2.62662e+08	2.55838e+08	3.27112e+08
K04393	cell division control protein 42	3.62411e+09	1.30466e+09	1.19015e+09	1.12931e+09	1.90376e+08	1.8221e+08	1.91341e+08	2.29707e+08	2.90701e+08	2.20321e+08	2.11015e+08	1.91723e+08	1.8437e+08	1.9187e+08	2.15353e+08	1.95819e+08	1.9631e+08	2.1225e+08	1.80356e+08	1.44828e+08	1.80702e+08	2.14861e+08
K04396	caspase 6	1.45172e+08	4.73611e+07	4.283e+07	5.49805e+07	8.29983e+06	5.38546e+06	1.09546e+07	8.92297e+06	5.77715e+06	8.02107e+06	7.75244e+06	6.67948e+06	6.39288e+06	4.60939e+06	1.25767e+07	4.81914e+06	8.24394e+06	1.14228e+07	6.21473e+06	7.2529e+06	1.02367e+07	1.16094e+07
K04398	caspase 8	1.85615e+08	6.8419e+07	4.51857e+07	7.201e+07	1.6383e+07	11846167	9.94866e+06	1.22531e+07	1.3813e+07	4.1751e+06	9.64038e+06	8.44902e+06	1.01852e+07	0	9.93881e+06	6.97234e+06	5.84671e+06	1.60869e+07	1.41776e+07	9.68004e+06	1.21371e+07	1.40817e+07
K04407	mitogen-activated protein kinase kinase kinase kinase 4	1.75283e+08	6.60482e+07	6.03386e+07	4.88964e+07	6.20239e+06	23163302	1.14538e+06	264670	2.30438e+07	1.22287e+07	3.09731e+06	1.4237e+07	1.50984e+07	1.10251e+07	1.61738e+07	707019	1.33576e+07	8.10588e+06	3.85189e+06	3.62642e+06	1.53397e+07	4.61481e+06
K04422	mitogen-activated protein kinase kinase kinase 13	1.13428e+08	3.43967e+07	4.10211e+07	3.80104e+07	6.32071e+06	4660802	5.67864e+06	4.26491e+06	6.20934e+06	7.26231e+06	7.49433e+06	7.63414e+06	5.71726e+06	5.67007e+06	6.71726e+06	7.78806e+06	8.52389e+06	5.13684e+06	5.28316e+06	7.06045e+06	5.84016e+06	6.16593e+06
K04437	filamin	1.17643e+10	4.12882e+09	3.99874e+09	3.63669e+09	6.99052e+08	5.43065e+08	5.89119e+08	6.92764e+08	9.74287e+08	6.30536e+08	6.30569e+08	6.13073e+08	6.20549e+08	6.26496e+08	6.89416e+08	8.18637e+08	5.57465e+08	5.46278e+08	5.69663e+08	6.48522e+08	5.91877e+08	7.22885e+08
K04438	C-crk adapter molecule crk	6.5714e+08	2.25769e+08	2.18886e+08	2.12485e+08	4.26745e+07	2.86135e+07	2.87104e+07	3.96029e+07	4.04814e+07	4.56862e+07	3.46197e+07	3.68098e+07	4.4135e+07	2.26105e+07	4.12836e+07	3.94276e+07	3.89022e+07	4.57638e+07	3.42026e+07	3.60793e+07	2.51989e+07	3.23382e+07
K04439	beta-arrestin	1.26522e+08	4.18981e+07	4.71838e+07	3.74398e+07	4.93499e+06	7.69676e+06	9.12664e+06	4.3627e+06	9.51637e+06	6.26064e+06	5.63056e+06	6.52163e+06	1.33994e+07	5.3752e+06	8.84844e+06	7.40857e+06	4.27176e+06	4.80767e+06	8.15768e+06	5.35868e+06	4.77697e+06	1.0067e+07
K04441	p38 MAP kinase	0	0	0	0	0	0	0	0	0	0	0	0	0	0	0	0	0	0	0	0	0	0
K04447	Janus kinase 2	1.31092e+08	2.91603e+07	6.5337e+07	3.65946e+07	0	0	1.58029e+07	1.33575e+07	0	0	2.08076e+07	0	1.52574e+06	2.47556e+07	0	1.82481e+07	0	0	8.8082e+06	7.5372e+06	8.27101e+06	1.19782e+07
K04456	RAC serine/threonine-protein kinase	2.78063e+08	9.83312e+07	9.72099e+07	8.25223e+07	1.70868e+07	1.66439e+07	1.46933e+07	1.89458e+07	1.80735e+07	1.28878e+07	1.59516e+07	1.61881e+07	1.71862e+07	1.35442e+07	1.74699e+07	1.68699e+07	1.65488e+07	1.50535e+07	1.10485e+07	1.21448e+07	1.24699e+07	1.52569e+07
K04457	protein phosphatase 1A	2.55535e+09	8.85202e+08	8.49888e+08	8.20261e+08	1.34631e+08	1.40334e+08	1.47937e+08	1.4586e+08	1.66056e+08	1.50385e+08	1.36327e+08	1.11471e+08	1.16203e+08	1.67739e+08	1.42401e+08	1.75747e+08	1.42599e+08	1.31973e+08	1.40188e+08	1.43045e+08	1.31601e+08	1.30854e+08
K04460	serine/threonine-protein phosphatase 5	6.20748e+07	2.70342e+07	1.6138e+07	1.89026e+07	5.39845e+06	3.03754e+06	4.12008e+06	5.95828e+06	4.69876e+06	3.82104e+06	0	3.66508e+06	5.12913e+06	0	3.22568e+06	4.11816e+06	3.87868e+06	4.71566e+06	3.71482e+06	3.02332e+06	3.57015e+06	0
K04487	cysteine desulfurase	2.27054e+08	8.60471e+07	7.48312e+07	6.61757e+07	1.57197e+07	1.7669e+07	2.27809e+06	1.76631e+07	1.76754e+07	1.50419e+07	1.90143e+07	1.23941e+07	1.48887e+07	1.16518e+07	9.08786e+06	7.79444e+06	9.9473e+06	9.57854e+06	1.08922e+07	1.79083e+07	1.50313e+07	2.81808e+06
K04494	chromodomain helicase DNA binding protein 8	3.62277e+09	9.79603e+08	1.36456e+09	1.27861e+09	2.46555e+08	135852704	9.22949e+07	1.35622e+08	2.00387e+08	1.6889e+08	2.81011e+08	1.88347e+08	2.0037e+08	2.25026e+08	1.97932e+08	2.71874e+08	2.7613e+08	1.9952e+08	1.53462e+08	2.35908e+08	1.87234e+08	2.26356e+08
K04496	C-terminal binding protein	5.9887e+08	2.20276e+08	2.05123e+08	1.73471e+08	3.50455e+07	2.91274e+07	4.74364e+07	4.18384e+07	3.5419e+07	3.1409e+07	4.44355e+07	2.73294e+07	3.86669e+07	2.21707e+07	3.20776e+07	4.04428e+07	2.90492e+07	3.34579e+07	2.38998e+07	2.00417e+07	3.01754e+07	3.68473e+07
K04498	E1A/CREB-binding protein	4.54956e+08	1.44332e+08	1.65884e+08	1.44741e+08	1.19528e+07	2.30261e+07	1.95779e+07	2.54341e+07	4.35018e+07	2.0839e+07	2.37439e+07	2.81793e+07	2.27472e+07	3.50323e+07	2.72284e+07	2.89531e+07	1.70425e+07	2.93999e+07	2.36174e+07	1.75496e+07	2.91497e+07	2.79814e+07
K04499	RuvB-like protein 1	7.78898e+08	2.5576e+08	2.63115e+08	2.60024e+08	4.93247e+07	3.70279e+07	3.49837e+07	3.65831e+07	4.68893e+07	5.09514e+07	4.03279e+07	4.15583e+07	5.23465e+07	3.94937e+07	4.40008e+07	4.53874e+07	4.13586e+07	5.15224e+07	4.60621e+07	4.1933e+07	3.30051e+07	4.61426e+07
K04507	calcyclin binding protein	4.44787e+08	1.60255e+08	1.44927e+08	1.39605e+08	3.01655e+07	26532858	2.12558e+07	1.4132e+07	3.92223e+07	2.89469e+07	2.19837e+07	2.15434e+07	1.95513e+07	3.03825e+07	2.62868e+07	2.5179e+07	2.4763e+07	2.3063e+07	2.54207e+07	1.88238e+07	2.64904e+07	2.10444e+07
K04508	transducin (beta)-like 1	7.02858e+07	2.21999e+07	2.23375e+07	2.57484e+07	3.80619e+06	3.95876e+06	1.51342e+06	5.39844e+06	2.99018e+06	4.5329e+06	2.99001e+06	6.82387e+06	4.58065e+06	0	5.3452e+06	2.59781e+06	2.55242e+06	3.4512e+06	3.18712e+06	6.19338e+06	4.83673e+06	5.52754e+06
K04513	Ras homolog gene family, member A	5.54945e+09	1.89599e+09	1.85039e+09	1.80307e+09	3.1916e+08	3.11519e+08	2.81601e+08	2.4264e+08	3.83298e+08	3.57771e+08	3.14154e+08	2.82533e+08	2.89245e+08	2.77383e+08	3.54668e+08	3.32408e+08	3.19314e+08	3.07191e+08	2.71728e+08	2.44529e+08	2.9068e+08	3.69628e+08
K04515	calcium/calmodulin-dependent protein kinase (CaM kinase) II	4.7403e+09	1.59778e+09	1.53124e+09	1.61128e+09	2.82797e+08	2.34113e+08	2.23893e+08	2.80304e+08	3.01205e+08	2.75463e+08	2.82775e+08	2.56873e+08	2.63438e+08	2.16446e+08	2.77935e+08	2.33773e+08	2.7749e+08	2.73417e+08	2.51017e+08	2.83646e+08	2.58087e+08	2.67624e+08
K04523	ubiquilin	1.74654e+08	6.73177e+07	4.86682e+07	5.8668e+07	1.22546e+07	10755236	1.07427e+07	1.50993e+07	1.07553e+07	7.71041e+06	8.87537e+06	1.00443e+07	9.02283e+06	0	1.24869e+07	8.2388e+06	1.11857e+07	8.60353e+06	1.13847e+07	7.53378e+06	1.20548e+07	7.90558e+06
K04524	apolipoprotein E	8.30046e+09	3.06487e+09	2.56416e+09	2.67143e+09	6.66911e+08	5.36977e+08	4.82405e+08	5.0399e+08	4.12835e+08	4.61753e+08	5.34841e+08	3.94463e+08	4.11618e+08	3.83596e+08	3.94806e+08	4.44839e+08	6.06652e+08	4.21998e+08	3.28628e+08	3.12365e+08	6.97214e+08	3.04573e+08
K04525	serpin A	1.77928e+08	6.25693e+07	5.41849e+07	6.11734e+07	1.14007e+07	11033091	1.11207e+07	9.47964e+06	9.59157e+06	9.94364e+06	8.94181e+06	9.15689e+06	1.10397e+07	4.22576e+06	9.7287e+06	1.10921e+07	1.17748e+07	1.42687e+07	7.32773e+06	7.91759e+06	9.74547e+06	1.01391e+07
K04534	guanine nucleotide-binding protein G(o) subunit alpha	3.56804e+09	1.13571e+09	1.24139e+09	1.19094e+09	2.04742e+08	1.87152e+08	1.80161e+08	1.83733e+08	2.04643e+08	1.75281e+08	2.36643e+08	1.85622e+08	1.96434e+08	1.65223e+08	2.10662e+08	2.46803e+08	1.66234e+08	1.84297e+08	1.96303e+08	2.02887e+08	1.71553e+08	2.69666e+08
K04536	guanine nucleotide-binding protein G(I)/G(S)/G(T) subunit beta-1	5.04473e+09	1.67936e+09	1.69704e+09	1.66833e+09	2.84573e+08	2.02768e+08	2.32529e+08	3.02997e+08	3.63644e+08	2.92847e+08	3.51311e+08	2.66589e+08	2.49435e+08	2.72981e+08	2.7651e+08	2.80213e+08	2.22946e+08	2.59481e+08	2.85899e+08	2.74804e+08	2.49668e+08	3.75533e+08
K04542	guanine nucleotide-binding protein G(I)/G(S)/G(O) subunit gamma-5	1.47841e+08	6.35974e+07	4.46246e+07	3.96194e+07	7.32874e+06	6623445	1.42104e+07	1.74019e+07	9.73089e+06	8.30193e+06	1.27096e+07	4.97228e+06	4.87138e+06	1.55535e+07	6.51781e+06	0	5.78659e+06	4.8468e+06	6.10116e+06	5.00216e+06	4.25068e+06	1.3632e+07
K04550	low-density lipoprotein receptor-related protein 1 (alpha-2-macroglobulin receptor)	1.30595e+10	4.12295e+09	4.34409e+09	4.59247e+09	6.13496e+08	6.62276e+08	6.96632e+08	5.66905e+08	7.24238e+08	8.59404e+08	7.95656e+08	7.39919e+08	1.0566e+09	3.94484e+08	8.63666e+08	4.93771e+08	7.5711e+08	7.25031e+08	7.82105e+08	8.35185e+08	7.44438e+08	7.486e+08
K04552	ubiquitin-conjugating enzyme E2 L3	2.86823e+09	1.01176e+09	8.79436e+08	9.77037e+08	1.54913e+08	1.6511e+08	1.29031e+08	1.42924e+08	2.13266e+08	2.06515e+08	1.41218e+08	1.7173e+08	1.63878e+08	1.08816e+08	1.83855e+08	1.09939e+08	1.56887e+08	1.62978e+08	1.65495e+08	1.42098e+08	1.58236e+08	1.91343e+08
K04557	septin 5	1.25943e+08	5.12072e+07	3.65677e+07	3.81678e+07	8.25019e+06	1.04142e+07	7.84384e+06	5.1187e+06	1.53071e+07	4.27328e+06	7.74495e+06	3.01787e+06	6.36772e+06	6.55349e+06	3.94473e+06	8.93897e+06	4.01553e+06	5.03087e+06	9.38012e+06	7.55366e+06	3.85911e+06	8.32851e+06
K04558	synphilin-1	4.51493e+08	1.71721e+08	1.50253e+08	1.2952e+08	3.20794e+07	2.58845e+07	2.71845e+07	3.15847e+07	2.44004e+07	3.0587e+07	3.38665e+07	2.31949e+07	2.8433e+07	1.88556e+07	2.80202e+07	1.78823e+07	2.32507e+07	2.59421e+07	1.28947e+07	2.09545e+07	1.56289e+07	3.08496e+07
K04559	huntingtin interacting protein 1	5.41757e+07	1.80731e+07	1.96882e+07	1.64143e+07	2.13054e+06	1.08387e+06	5.14693e+06	366666	3.27757e+06	6.06757e+06	1.91314e+06	3.8459e+06	3.21495e+06	1.76799e+06	5.9241e+06	3.02213e+06	4.91242e+06	5.36965e+06	1.46561e+06	3.16328e+06	1.50338e+06	0
K04560	syntaxin 1A	4.53772e+07	1.76736e+07	1.51385e+07	1.2565e+07	3.57526e+06	3.50916e+06	1.53895e+06	2.60769e+06	4.63368e+06	1.80885e+06	2.34689e+06	3.48405e+06	2.98169e+06	1.66508e+06	3.30214e+06	1.35868e+06	2.90435e+06	2.13974e+06	3.62034e+06	0	2.29156e+06	1.60905e+06
K04564	superoxide dismutase, Fe-Mn family	3.51769e+09	1.1666e+09	1.17367e+09	1.17742e+09	2.23374e+08	1.32476e+08	1.67718e+08	2.01881e+08	2.14318e+08	2.26836e+08	2.05993e+08	2.25235e+08	2.01282e+08	1.67096e+08	1.95269e+08	1.78793e+08	1.71803e+08	1.99063e+08	1.59966e+08	2.12533e+08	2.12722e+08	2.21335e+08
K04565	superoxide dismutase, Cu-Zn family	5.32707e+10	1.75414e+10	1.81122e+10	1.76171e+10	2.45392e+09	2.09783e+09	2.76968e+09	2.39702e+09	3.92081e+09	3.90212e+09	3.37431e+09	2.19509e+09	2.75245e+09	2.75232e+09	3.45656e+09	3.58145e+09	3.32215e+09	2.29344e+09	2.45662e+09	3.68757e+09	2.47735e+09	3.38e+09
K04567	lysyl-tRNA synthetase, class II	6.71293e+09	2.3374e+09	2.24159e+09	2.13394e+09	3.57187e+08	322265746	3.88641e+08	2.84153e+08	4.89814e+08	4.95336e+08	3.02199e+08	3.10951e+08	3.40148e+08	4.62201e+08	4.55715e+08	3.70375e+08	3.42179e+08	3.53958e+08	3.89743e+08	3.34724e+08	3.5106e+08	3.62276e+08
K04571	translocon-associated protein subunit delta	8.3698e+09	2.93716e+09	2.70556e+09	2.72709e+09	5.0992e+08	5.54756e+08	3.91287e+08	5.38289e+08	4.64252e+08	4.78655e+08	4.56245e+08	4.76233e+08	5.26701e+08	3.7616e+08	5.47035e+08	3.23182e+08	5.3723e+08	6.24925e+08	4.30658e+08	3.36406e+08	3.85856e+08	4.12013e+08
K04593	adhesion G protein-coupled receptor L2	1.94013e+08	6.47434e+07	6.86069e+07	6.06624e+07	9.63039e+06	5667842	1.65327e+07	5.39126e+06	1.46096e+07	1.29116e+07	7.62016e+06	8.94461e+06	9.20597e+06	1.54294e+07	1.20285e+07	1.53783e+07	8.10025e+06	9.53417e+06	1.11184e+07	1.18157e+07	1.21211e+07	7.97276e+06
K04615	gamma-aminobutyric acid type B receptor	997814	22974.1	572805	402034	0	22974.1	0	0	0	0	0	0	316206	0	168422	88176.4	134894	267140	0	0	0	0
K04630	guanine nucleotide-binding protein G(i) subunit alpha	2.79095e+09	9.01701e+08	9.70376e+08	9.18878e+08	1.67162e+08	1.30127e+08	2.00148e+08	8.24096e+07	1.56341e+08	1.65513e+08	2.4387e+08	1.31382e+08	1.36418e+08	9.88568e+07	1.77312e+08	1.82536e+08	1.87486e+08	1.30345e+08	1.68464e+08	1.44785e+08	1.55961e+08	1.31836e+08
K04634	guanine nucleotide-binding protein G(q) subunit alpha	5.63667e+08	1.94105e+08	1.80841e+08	1.88722e+08	4.2289e+07	2.67296e+07	1.38766e+07	7.82643e+06	6.06511e+07	4.2732e+07	2.1826e+07	3.22521e+07	3.79384e+07	2.00572e+07	4.46567e+07	2.41104e+07	1.45792e+07	3.74834e+07	3.22936e+07	5.46865e+07	3.00212e+07	1.96579e+07
K04644	clathrin light chain A	2.52239e+09	8.56113e+08	8.35866e+08	8.30412e+08	1.40515e+08	1.37324e+08	1.17456e+08	1.55781e+08	1.62295e+08	1.42742e+08	1.46277e+08	1.15473e+08	1.14477e+08	1.38971e+08	1.48648e+08	1.7202e+08	1.71434e+08	1.43561e+08	1.42121e+08	1.29917e+08	1.13003e+08	1.30377e+08
K04645	clathrin light chain B	2.18206e+08	8.09472e+07	7.83641e+07	5.88943e+07	1.01947e+07	11216618	1.51258e+07	9.24339e+06	1.53313e+07	1.98354e+07	9.16192e+06	9.72776e+06	1.36321e+07	1.38244e+07	1.65905e+07	1.54275e+07	9.95425e+06	7.64154e+06	1.22329e+07	1.03342e+07	1.06221e+07	8.10929e+06
K04646	clathrin heavy chain	3.74939e+10	1.23807e+10	1.22281e+10	1.28851e+10	2.14949e+09	1.86024e+09	1.73113e+09	2.02622e+09	2.1009e+09	2.51271e+09	2.29696e+09	2.04063e+09	2.05222e+09	1.5469e+09	2.28026e+09	2.01115e+09	2.16837e+09	1.88701e+09	2.15818e+09	2.00055e+09	2.32083e+09	2.35012e+09
K04648	dynactin 1	3.35115e+08	1.17851e+08	1.05968e+08	1.11296e+08	2.07943e+07	1.72881e+07	1.63168e+07	2.2229e+07	1.99425e+07	2.12806e+07	1.76713e+07	2.22077e+07	1.99654e+07	9.21251e+06	2.0077e+07	1.68337e+07	1.87724e+07	1.7838e+07	1.9458e+07	1.69947e+07	2.06711e+07	1.75617e+07
K04649	ubiquitin-conjugating enzyme (huntingtin interacting protein 2)	5.90247e+07	1.75406e+07	1.96271e+07	2.18569e+07	3.42338e+06	0	2.76922e+06	4.41864e+06	4.18646e+06	2.74294e+06	4.209e+06	2.98946e+06	0	2.33135e+06	6.67272e+06	3.42457e+06	5.06776e+06	4.32064e+06	3.63076e+06	4.31587e+06	4.5219e+06	0
K04660	decorin	2.50337e+09	8.59197e+08	8.02902e+08	8.41274e+08	1.19719e+08	6.867e+07	1.03199e+08	9.6438e+07	3.5155e+08	1.19621e+08	1.33921e+08	1.13501e+08	1.02001e+08	1.2978e+08	1.48453e+08	1.75246e+08	8.01011e+07	5.71827e+07	9.47427e+07	1.01153e+08	2.21179e+08	2.86916e+08
K04673	bone morphogenetic protein receptor type-1A	8.07006e+06	3.54605e+06	3.63299e+06	891021	1.27254e+06	987995	0	1.28551e+06	0	0	0	1.23792e+06	757008	0	1.63807e+06	0	0	891021	0	0	0	0
K04688	ribosomal protein S6 kinase beta	7.07012e+07	2.43362e+07	2.40765e+07	2.22884e+07	3.874e+06	4554981	2.89451e+06	5.41155e+06	3.10046e+06	4.50073e+06	5.38804e+06	4.16608e+06	3.46025e+06	2.53894e+06	4.92024e+06	3.60297e+06	3.73797e+06	3.50275e+06	3.8509e+06	3.31695e+06	3.58922e+06	4.29063e+06
K04692	signal transducer and activator of transcription 3	8.12305e+09	2.93153e+09	2.52278e+09	2.66874e+09	4.02079e+08	5.24189e+08	5.41254e+08	4.44192e+08	4.67539e+08	5.52277e+08	3.67729e+08	3.48286e+08	3.89625e+08	3.78145e+08	5.42913e+08	4.96084e+08	5.03406e+08	5.52588e+08	4.19855e+08	3.62694e+08	3.80294e+08	4.49903e+08
K04693	interferon regulatory factor 9	2.03893e+08	6.38764e+07	7.69302e+07	6.30862e+07	1.02238e+07	8800857	1.03617e+07	6.04773e+06	1.82761e+07	1.01662e+07	1.3867e+07	8.04565e+06	1.08839e+07	1.75825e+07	1.09854e+07	1.55656e+07	9.32636e+06	1.09269e+07	1.05469e+07	1.253e+07	1.15074e+07	8.24865e+06
K04708	3-dehydrosphinganine reductase	6.19165e+07	2.10083e+07	2.30162e+07	1.7892e+07	3.41053e+06	4.37706e+06	2.03102e+06	5.68477e+06	3.89191e+06	1.61303e+06	4.2167e+06	3.3219e+06	5.01765e+06	2.19923e+06	4.60671e+06	3.65402e+06	2.98691e+06	4.87052e+06	2.02885e+06	4.3533e+06	1.7537e+06	1.89873e+06
K04710	sphingoid base N-stearoyltransferase	1.48115e+08	5.90079e+07	5.37117e+07	3.53954e+07	8.8762e+06	9152099	8.70277e+06	1.34023e+07	1.2703e+07	6.17144e+06	7.34307e+06	7.92576e+06	6.75232e+06	1.28408e+07	9.24956e+06	9.60019e+06	8.80388e+06	7.45764e+06	0	6.67439e+06	5.89762e+06	6.56183e+06
K04725	E3 ubiquitin-protein ligase XIAP	3.77974e+08	1.15267e+08	1.32055e+08	1.30651e+08	1.64808e+07	14592469	2.18154e+07	2.60109e+07	1.69823e+07	1.93851e+07	3.09052e+07	2.02725e+07	2.23885e+07	1.47152e+07	2.63555e+07	1.74185e+07	2.49143e+07	2.74313e+07	1.91474e+07	1.66743e+07	1.53185e+07	2.71657e+07
K04727	apoptosis-inducing factor 1	7.30965e+09	2.29437e+09	2.51315e+09	2.50213e+09	3.77361e+08	3.04455e+08	3.11005e+08	3.56692e+08	4.8387e+08	4.60983e+08	4.25723e+08	4.428e+08	4.30064e+08	3.55054e+08	4.41731e+08	4.17778e+08	4.1143e+08	4.27359e+08	3.60772e+08	4.65287e+08	3.83246e+08	4.54035e+08
K04734	NF-kappa-B inhibitor alpha	4.88138e+09	1.83362e+09	1.54463e+09	1.50313e+09	3.68441e+08	2.54441e+08	2.42469e+08	2.60117e+08	4.00728e+08	3.0742e+08	2.62023e+08	2.56528e+08	1.96428e+08	3.11152e+08	2.6783e+08	2.5067e+08	2.7387e+08	2.5597e+08	2.52264e+08	2.61548e+08	2.43233e+08	2.16242e+08
K04735	transcription factor p65	1.37334e+07	2.98282e+06	6.93512e+06	3.81544e+06	0	0	1.5487e+06	0	0	1.43412e+06	1.42021e+06	0	2.24887e+06	0	1.47019e+06	1.79586e+06	0	0	2.13785e+06	1.67758e+06	0	0
K04739	cAMP-dependent protein kinase regulator	3.94481e+09	1.39141e+09	1.2709e+09	1.2825e+09	2.41253e+08	2.3688e+08	1.74464e+08	2.51329e+08	2.37103e+08	2.50384e+08	2.2564e+08	2.02839e+08	2.26719e+08	1.74095e+08	2.40297e+08	2.01306e+08	2.13962e+08	2.1018e+08	2.08909e+08	2.22244e+08	1.99844e+08	2.27361e+08
K04794	peptidyl-tRNA hydrolase, PTH2 family	6.59079e+07	2.19734e+07	2.20759e+07	2.18586e+07	2.33861e+06	1786334	3.93117e+06	8.52478e+06	3.21221e+06	2.18032e+06	5.5617e+06	3.71512e+06	4.40568e+06	0	3.93697e+06	4.45642e+06	1.99462e+06	2.33829e+06	4.86809e+06	6.18097e+06	1.54699e+06	4.92965e+06
K04797	prefoldin alpha subunit	3.39935e+08	1.15182e+08	1.03688e+08	1.21065e+08	1.82162e+07	1.81944e+07	2.23813e+07	1.3899e+07	2.43199e+07	1.81708e+07	1.95369e+07	1.27743e+07	1.56411e+07	1.42911e+07	2.06442e+07	2.08005e+07	1.5225e+07	2.02162e+07	3.76307e+07	1.36196e+07	1.62569e+07	1.81163e+07
K04798	prefoldin beta subunit	1.43936e+08	5.13648e+07	4.99645e+07	4.26069e+07	7.96135e+06	6.975e+06	1.19741e+07	9.90024e+06	6.85871e+06	7.69546e+06	1.35279e+07	7.87198e+06	7.39048e+06	3.05167e+06	7.26246e+06	1.086e+07	6.39642e+06	9.75511e+06	7.60887e+06	6.60884e+06	8.15663e+06	4.08103e+06
K04802	proliferating cell nuclear antigen	2.99155e+08	1.15973e+08	9.25173e+07	9.0665e+07	1.85362e+07	1.48798e+07	1.85304e+07	2.3352e+07	2.46596e+07	1.60151e+07	1.88627e+07	1.67692e+07	9.53532e+06	1.84524e+07	1.16058e+07	1.72919e+07	1.6848e+07	1.24713e+07	1.4484e+07	1.55395e+07	1.13237e+07	1.99984e+07
K04852	voltage-dependent calcium channel R type alpha-1E	2.9114e+08	1.08839e+08	9.56131e+07	8.66882e+07	1.72065e+07	14736708	1.65324e+07	2.30439e+07	1.63332e+07	2.09863e+07	1.45152e+07	1.16003e+07	1.52387e+07	1.90608e+07	1.53745e+07	1.98235e+07	1.63313e+07	1.243e+07	1.52924e+07	1.55128e+07	1.09951e+07	1.61266e+07
K04885	potassium voltage-gated channel Shab-related subfamily B member 1	7.52938e+08	3.22602e+08	2.26069e+08	2.04266e+08	3.51626e+07	68076544	2.45056e+07	1.64174e+07	1.18287e+08	6.0153e+07	3.56589e+07	4.36021e+07	2.77895e+07	6.47226e+07	2.71007e+07	2.71952e+07	1.43764e+07	1.06511e+07	5.61029e+07	2.66906e+07	5.24029e+07	4.40424e+07
K04890	potassium voltage-gated channel Shaw-related subfamily C member 4	2.3121e+07	9.56779e+06	7.37065e+06	6.18258e+06	1.43597e+06	1.35504e+06	984226	755117	936041	4.1014e+06	1.55688e+06	1.10959e+06	1.54966e+06	0	2.71653e+06	437992	1.27905e+06	1.89698e+06	1.15305e+06	422440	0	1.43106e+06
K04948	cyclic nucleotide gated channel alpha 1	1.31092e+08	2.91603e+07	6.5337e+07	3.65946e+07	0	0	1.58029e+07	1.33575e+07	0	0	2.08076e+07	0	1.52574e+06	2.47556e+07	0	1.82481e+07	0	0	8.8082e+06	7.5372e+06	8.27101e+06	1.19782e+07
K04986	polycystin 2	1.35752e+08	5.79909e+07	3.53732e+07	4.23882e+07	1.21208e+07	13123776	0	3.74618e+06	1.62886e+07	1.27117e+07	0	9.68813e+06	6.59037e+06	0	1.04044e+07	8.69028e+06	6.82794e+06	5.16462e+06	1.29823e+07	9.11883e+06	8.29448e+06	0
K04996	potassium inwardly-rectifying channel subfamily J member 2	2.48304e+08	8.23087e+07	1.01439e+08	6.45561e+07	1.22193e+07	14991343	1.42363e+07	1.05647e+07	1.94739e+07	1.08232e+07	1.59658e+07	1.16264e+07	1.70717e+07	2.27274e+07	1.75459e+07	1.65015e+07	1.67782e+07	1.29765e+07	1.18864e+07	7.36205e+06	8.08165e+06	7.47132e+06
K05019	chloride channel, nucleotide-sensitive, 1A	1.69919e+08	6.09496e+07	5.8854e+07	5.01157e+07	8.48717e+06	1.3205e+07	8.24955e+06	8.28879e+06	1.13921e+07	1.1327e+07	2.04661e+07	6.24539e+06	4.97739e+06	1.5261e+06	9.86845e+06	1.57706e+07	1.97828e+06	1.00771e+07	1.45171e+07	8.36738e+06	2.89615e+06	1.22797e+07
K05021	chloride intracellular channel protein 1	2.87894e+08	9.57205e+07	8.79863e+07	1.04187e+08	1.52825e+07	13568067	1.84838e+07	9.454e+06	2.40258e+07	1.49064e+07	1.15464e+07	1.79299e+07	1.61306e+07	6.36387e+06	1.49356e+07	2.10799e+07	1.47686e+07	1.87247e+07	1.75251e+07	1.98691e+07	1.37507e+07	1.95491e+07
K05022	chloride intracellular channel protein 2	1.13278e+09	3.73517e+08	3.5039e+08	4.08875e+08	8.23279e+07	4.77889e+07	4.69314e+07	6.44816e+07	6.28956e+07	6.90917e+07	5.58871e+07	7.69895e+07	6.82238e+07	3.37661e+07	5.90338e+07	5.64902e+07	7.12229e+07	6.33615e+07	6.42152e+07	7.6622e+07	7.66086e+07	5.68447e+07
K05039	solute carrier family 6 (neurotransmitter transporter, taurine) member 6	3.40388e+07	7.27962e+06	1.11005e+07	1.56586e+07	1.22839e+06	714555	2.01973e+06	629968	1.30725e+06	1.37972e+06	1.10438e+06	2.68104e+06	1.0293e+06	3.59482e+06	604373	2.08659e+06	2.39184e+06	5.64959e+06	1.56554e+06	5.58568e+06	0	465993
K05105	Eph receptor A4	3.89613e+07	1.18111e+07	1.48654e+07	1.22848e+07	3.44923e+06	0	0	0	4.06114e+06	4.30077e+06	0	3.24876e+06	2.90809e+06	4.03948e+06	3.29332e+06	1.37574e+06	2.51752e+06	1.79093e+06	0	2.07443e+06	3.95e+06	1.95193e+06
K05204	glutamate receptor, ionotropic kainate 4	3.06142e+07	1.4076e+07	6.37935e+06	1.01588e+07	3.04594e+06	2.31351e+06	1.75678e+06	2.23444e+06	3.66738e+06	1.05799e+06	1.59092e+06	971537	0	0	792094	3.0248e+06	1.36934e+06	1.9964e+06	2.78111e+06	2.09564e+06	1.91629e+06	0
K05236	coatomer subunit alpha	1.82385e+10	6.132e+09	6.34453e+09	5.76199e+09	1.09058e+09	1.08598e+09	9.7844e+08	1.11745e+09	8.75881e+08	9.83662e+08	1.1531e+09	1.00729e+09	1.09104e+09	9.60053e+08	1.15729e+09	9.75757e+08	1.0913e+09	1.02955e+09	8.68606e+08	7.58457e+08	1.02163e+09	9.92452e+08
K05304	sialic acid synthase	2.32096e+09	7.35937e+08	7.84496e+08	8.00526e+08	1.45944e+08	1.31386e+08	1.25601e+08	9.87374e+07	1.22338e+08	1.1193e+08	1.31293e+08	1.47421e+08	1.59325e+08	9.62685e+07	1.4195e+08	1.08239e+08	1.13155e+08	1.35192e+08	1.56961e+08	1.30933e+08	9.5253e+07	1.69033e+08
K05309	microsomal prostaglandin-E synthase 2	1.13075e+08	3.36969e+07	3.64174e+07	4.29613e+07	6.25763e+06	5.32657e+06	2.87333e+06	4.66728e+06	7.16413e+06	7.40792e+06	6.29897e+06	9.91001e+06	6.0241e+06	3.41578e+06	6.58914e+06	4.17936e+06	6.48466e+06	6.9745e+06	4.88175e+06	6.92021e+06	7.63422e+06	1.00659e+07
K05357	vitamin-K-epoxide reductase (warfarin-sensitive)	4.42492e+08	1.57849e+08	1.30419e+08	1.54224e+08	2.56902e+07	2.17257e+07	2.91442e+07	3.01975e+07	2.66806e+07	2.4411e+07	2.34399e+07	2.51295e+07	2.00736e+07	2.38897e+07	2.35856e+07	1.43011e+07	2.14417e+07	3.87619e+07	1.62527e+07	1.81914e+07	2.11098e+07	3.8466e+07
K05360	protein-disulfide reductase (glutathione)	1.13578e+08	3.89068e+07	3.69262e+07	3.77448e+07	6.32013e+06	7.31743e+06	5.92173e+06	2.13065e+06	1.20202e+07	5.19662e+06	4.06302e+06	7.04839e+06	4.99996e+06	1.28647e+07	6.88354e+06	1.06656e+06	6.85016e+06	9.19383e+06	6.02646e+06	5.03767e+06	5.08408e+06	5.55259e+06
K05361	phospholipid-hydroperoxide glutathione peroxidase	2.61876e+08	9.67766e+07	7.62413e+07	8.88581e+07	2.48039e+07	1.40681e+07	1.43027e+07	1.04351e+07	1.43534e+07	1.88134e+07	1.62168e+07	1.55048e+07	1.39099e+07	3.4787e+06	1.4048e+07	1.30831e+07	1.41375e+07	1.06652e+07	1.78336e+07	1.5803e+07	1.95768e+07	1.0842e+07
K05399	lipopolysaccharide-binding protein	1.45437e+08	4.95368e+07	5.17102e+07	4.41896e+07	8.65588e+06	7.21217e+06	7.33874e+06	1.85637e+06	9.82726e+06	1.46464e+07	1.0032e+07	8.39291e+06	7.27622e+06	3.38824e+06	8.11855e+06	1.45023e+07	7.21118e+06	7.47973e+06	6.40274e+06	7.3764e+06	5.75896e+06	9.96055e+06
K05401	toll-like receptor 3	9.01934e+07	3.0198e+07	3.3279e+07	2.67164e+07	7.5309e+06	7402756	3.18201e+06	3.63053e+06	6.66838e+06	1.78339e+06	5.2325e+06	7.08423e+06	7.5581e+06	0	6.15545e+06	7.24869e+06	3.67534e+06	3.84507e+06	5.49234e+06	2.68613e+06	4.94841e+06	6.06915e+06
K05402	toll-interacting protein	7.39258e+08	2.16325e+08	2.72114e+08	2.50819e+08	3.69648e+07	1.97999e+07	4.02129e+07	4.38224e+07	3.00885e+07	4.54361e+07	6.02214e+07	5.20019e+07	4.73516e+07	1.27678e+07	5.16392e+07	4.81324e+07	4.2477e+07	4.62763e+07	4.69537e+07	4.13998e+07	4.15107e+07	3.22017e+07
K05409	TRIF-related adaptor molecule	1.11044e+09	3.86009e+08	3.51716e+08	3.72713e+08	6.72141e+07	8.31089e+07	5.2369e+07	5.87246e+07	5.98563e+07	6.47365e+07	8.20676e+07	6.25275e+07	6.49658e+07	3.72544e+07	5.27347e+07	5.21656e+07	7.20078e+07	7.8819e+07	5.36148e+07	4.71823e+07	4.28027e+07	7.82867e+07
K05474	tumor necrosis factor ligand superfamily member 12	1.3694e+08	4.66387e+07	4.82833e+07	4.2018e+07	6.05068e+06	5156759	8.13425e+06	9.50705e+06	1.03849e+07	7.40514e+06	7.32282e+06	4.94913e+06	5.87712e+06	1.08667e+07	8.7996e+06	1.04679e+07	6.57395e+06	5.69277e+06	7.94486e+06	7.45729e+06	5.05105e+06	9.2981e+06
K05504	growth differentiation factor 15	1.87215e+07	5.95687e+06	7.18127e+06	5.58338e+06	0	0	0	0	3.01697e+06	2.93989e+06	0	2.87349e+06	1.40872e+06	0	2.89907e+06	0	0	609201	1.74982e+06	1.63299e+06	1.59137e+06	0
K05546	mannosyl-oligosaccharide alpha-1,3-glucosidase	2.07411e+10	6.98223e+09	7.04243e+09	6.71646e+09	1.19096e+09	1.18905e+09	1.17392e+09	1.16367e+09	1.11954e+09	1.14508e+09	1.35345e+09	1.15292e+09	1.14641e+09	9.88411e+08	1.25228e+09	1.14896e+09	1.22828e+09	1.35002e+09	1.02157e+09	8.98819e+08	1.10825e+09	1.10952e+09
K05605	3-hydroxyisobutyryl-CoA hydrolase	1.99887e+09	6.2919e+08	7.20106e+08	6.4957e+08	1.09847e+08	7.83563e+07	1.01944e+08	1.18894e+08	1.02505e+08	1.17644e+08	1.25121e+08	8.93735e+07	9.9504e+07	1.75077e+08	1.08274e+08	1.22756e+08	9.77151e+07	9.6153e+07	1.00056e+08	1.33151e+08	9.70212e+07	1.25473e+08
K05607	methylglutaconyl-CoA hydratase	7.48159e+08	2.54156e+08	2.58673e+08	2.3533e+08	4.33091e+07	3.53637e+07	4.31239e+07	4.75416e+07	4.3818e+07	4.09997e+07	4.82639e+07	4.50726e+07	4.72446e+07	3.93656e+07	4.16604e+07	3.70663e+07	3.87487e+07	4.97801e+07	3.08175e+07	3.98937e+07	3.80635e+07	3.80263e+07
K05609	ubiquitin carboxyl-terminal hydrolase L3	2.07227e+09	6.99553e+08	6.96665e+08	6.76053e+08	1.39162e+08	1.13135e+08	7.82403e+07	1.22089e+08	1.17342e+08	1.29583e+08	1.61539e+08	1.06753e+08	9.62295e+07	9.09978e+07	1.34952e+08	1.06194e+08	1.22984e+08	1.0868e+08	1.02501e+08	9.50515e+07	1.11242e+08	1.35596e+08
K05610	ubiquitin carboxyl-terminal hydrolase L5	7.30162e+08	2.49235e+08	2.4382e+08	2.37107e+08	4.24975e+07	3.51522e+07	3.63035e+07	5.85006e+07	4.13255e+07	3.54555e+07	5.07222e+07	3.58205e+07	2.99718e+07	3.22876e+07	5.52289e+07	3.97892e+07	3.02701e+07	3.04926e+07	5.13002e+07	3.79353e+07	3.27921e+07	5.43164e+07
K05612	solute carrier family 1 (neuronal/epithelial high affinity glutamate transporter), member 1	5.86817e+07	2.24694e+07	2.10236e+07	1.51887e+07	2.80276e+06	2.16485e+06	3.93937e+06	5.75901e+06	2.18281e+06	5.62057e+06	7.71637e+06	3.98582e+06	3.20718e+06	0	3.23399e+06	2.88021e+06	6.42961e+06	2.13654e+06	2.00306e+06	1.94849e+06	1.77052e+06	900518
K05623	transglutaminase 7	1.65014e+07	4.37685e+06	4.38183e+06	7.74268e+06	0	1057019	1.18982e+06	1.08564e+06	0	1.04437e+06	714951	2.68972e+06	977164	0	0	0	4.78114e+06	0	1.20177e+06	930608	829158	0
K05625	transglutaminase 2	6.14609e+09	2.19297e+09	2.01785e+09	1.93528e+09	4.81004e+08	2.72439e+08	3.50187e+08	2.46342e+08	5.60798e+08	2.82197e+08	3.46077e+08	4.24449e+08	2.67553e+08	2.50982e+08	3.01168e+08	4.27619e+08	3.01617e+08	2.99242e+08	3.33027e+08	1.73738e+08	2.86141e+08	5.41513e+08
K05627	BAI1-associated protein 2	2.58896e+07	1.11613e+07	4.69003e+06	1.00383e+07	2.60201e+06	1.4397e+06	1.80923e+06	0	3.27639e+06	2.03394e+06	1.29601e+06	0	0	0	1.83069e+06	1.56333e+06	1.64245e+06	2.49043e+06	2.20815e+06	1.93174e+06	0	1.76554e+06
K05658	ATP-binding cassette, subfamily B (MDR/TAP), member 1	1.69035e+10	5.4292e+09	5.94172e+09	5.53253e+09	1.07381e+09	6.20717e+08	7.20903e+08	7.81273e+08	1.5266e+09	7.05904e+08	8.93941e+08	1.05641e+09	8.55679e+08	1.06395e+09	8.28073e+08	1.24367e+09	6.08792e+08	7.00574e+08	8.33267e+08	1.15306e+09	1.20527e+09	1.03158e+09
K05662	ATP-binding cassette, subfamily B (MDR/TAP), member 7	8.54996e+06	2.65649e+06	5.89347e+06	0	0	0	0	1.06331e+06	0	1.59318e+06	1.82039e+06	1.79355e+06	2.27953e+06	0	0	0	0	0	0	0	0	0
K05665	ATP-binding cassette, subfamily C (CFTR/MRP), member 1	3.33169e+09	1.20875e+09	1.12888e+09	9.94061e+08	2.42859e+08	2.36986e+08	1.44479e+08	1.06625e+08	2.88334e+08	1.89466e+08	1.2204e+08	2.5134e+08	1.64458e+08	3.10952e+08	2.08927e+08	7.11594e+07	1.59324e+08	1.62924e+08	1.69268e+08	1.58084e+08	2.00472e+08	1.4399e+08
K05675	ATP-binding cassette, subfamily D (ALD), member 1	2.07293e+08	6.35698e+07	6.33835e+07	8.03393e+07	1.46368e+07	5.83847e+06	5.56283e+06	6.3096e+06	1.51442e+07	1.60779e+07	8.35801e+06	2.22624e+07	9.33213e+06	9.51916e+06	8.19054e+06	5.72123e+06	7.22448e+06	4.66484e+06	1.08704e+07	2.15137e+07	2.45838e+07	1.14821e+07
K05677	ATP-binding cassette, subfamily D (ALD), member 3	5.88321e+09	1.92206e+09	1.97186e+09	1.98929e+09	3.65342e+08	3.01639e+08	3.04224e+08	2.7094e+08	3.67246e+08	3.1267e+08	3.3006e+08	3.17517e+08	3.56688e+08	1.8797e+08	3.25981e+08	4.53642e+08	2.45643e+08	2.64246e+08	4.41434e+08	3.25688e+08	4.18561e+08	2.93718e+08
K05687	protein DJ-1	4.48764e+09	1.46673e+09	1.46275e+09	1.55816e+09	3.19086e+08	2.39995e+08	1.93289e+08	1.69281e+08	3.32415e+08	2.12663e+08	2.25849e+08	2.2486e+08	1.94214e+08	1.99012e+08	3.96289e+08	2.22522e+08	2.4688e+08	2.5724e+08	2.87415e+08	2.33708e+08	3.07709e+08	2.2521e+08
K05689	cadherin 1, type 1, E-cadherin	4.19166e+09	1.43794e+09	1.42099e+09	1.33273e+09	2.67564e+08	2.8382e+08	1.47744e+08	2.56148e+08	2.34577e+08	2.48085e+08	2.65459e+08	2.39725e+08	2.09078e+08	2.10771e+08	2.78808e+08	2.17149e+08	2.23502e+08	2.31745e+08	2.32108e+08	2.2758e+08	1.69379e+08	2.48421e+08
K05690	catenin (cadherin-associated protein), delta 1	3.86921e+08	1.2779e+08	1.33095e+08	1.26036e+08	1.79092e+07	2.37369e+07	1.79892e+07	2.37475e+07	2.30652e+07	2.13416e+07	2.63983e+07	2.31524e+07	2.20315e+07	1.47416e+07	2.86294e+07	1.81417e+07	2.17853e+07	2.26435e+07	2.51647e+07	1.70413e+07	1.99924e+07	1.94092e+07
K05691	catenin alpha	2.47818e+09	7.81564e+08	9.61468e+08	7.35152e+08	1.46926e+08	1.33898e+08	1.14336e+08	1.0791e+08	1.41945e+08	1.36548e+08	1.50324e+08	1.36281e+08	1.28028e+08	9.12003e+07	3.18565e+08	1.3707e+08	1.38275e+08	1.46264e+08	1.22424e+08	9.75084e+07	1.23523e+08	1.07158e+08
K05692	actin beta/gamma 1	3.81487e+11	1.33545e+11	1.27968e+11	1.19974e+11	2.28626e+10	2.01553e+10	2.14433e+10	1.91646e+10	2.77064e+10	2.22125e+10	2.19217e+10	2.0767e+10	2.09043e+10	1.85044e+10	2.07384e+10	2.51325e+10	1.93111e+10	2.13848e+10	1.97212e+10	1.83487e+10	1.81147e+10	2.30932e+10
K05695	receptor-type tyrosine-protein phosphatase F	1.68534e+07	4.63605e+06	6.42668e+06	5.79068e+06	0	914040	0	0	2.40257e+06	1.31943e+06	1.16537e+06	1.29427e+06	1.94819e+06	0	2.01884e+06	0	867243	2.27108e+06	0	0	2.65236e+06	0
K05696	tyrosine-protein phosphatase non-receptor type 1	3.0611e+08	1.05868e+08	1.07713e+08	9.25291e+07	1.58551e+07	12167673	2.07155e+07	1.26948e+07	2.97295e+07	1.47054e+07	1.84338e+07	1.78665e+07	1.80078e+07	2.04492e+07	1.91253e+07	1.38304e+07	1.19944e+07	2.03165e+07	1.5457e+07	1.07776e+07	1.62996e+07	1.76841e+07
K05697	tyrosine-protein phosphatase non-receptor type 6	2.55985e+07	7.5825e+06	6.16971e+06	1.18463e+07	0	0	2.22208e+06	0	3.15175e+06	2.20867e+06	2.95893e+06	0	0	0	0	3.21078e+06	1.47661e+06	2.54067e+06	2.91848e+06	2.3082e+06	0	2.60231e+06
K05699	actinin alpha 1/4	2.37733e+10	8.08543e+09	7.68845e+09	7.99946e+09	1.57824e+09	1.19071e+09	1.12541e+09	1.32047e+09	1.40591e+09	1.46469e+09	1.3429e+09	1.10485e+09	1.43688e+09	1.08724e+09	1.157e+09	1.55958e+09	1.15801e+09	1.66282e+09	1.13975e+09	1.20618e+09	1.26055e+09	1.57214e+09
K05700	vinculin	6.111e+09	1.94015e+09	2.14469e+09	2.02616e+09	2.88404e+08	3.51987e+08	2.80543e+08	2.99501e+08	4.15e+08	3.04715e+08	4.17037e+08	3.66136e+08	3.33052e+08	3.3879e+08	3.36894e+08	3.52778e+08	2.91943e+08	3.13786e+08	3.52114e+08	3.3564e+08	3.44307e+08	3.88373e+08
K05701	tight junction protein 1	1.96554e+08	6.80969e+07	6.39333e+07	6.45234e+07	1.17964e+07	8.56423e+06	7.23299e+06	1.35002e+07	1.30981e+07	1.39051e+07	1.3805e+07	1.0823e+07	1.59638e+07	0	1.33786e+07	9.96288e+06	8.94803e+06	1.02793e+07	1.02695e+07	1.07285e+07	1.14641e+07	1.2834e+07
K05704	tyrosine-protein kinase Src	3.14478e+08	1.11685e+08	1.02858e+08	9.99354e+07	1.80524e+07	1.58498e+07	1.62161e+07	2.22117e+07	1.93872e+07	1.99679e+07	1.81245e+07	1.45469e+07	1.27728e+07	2.08289e+07	1.72615e+07	1.93233e+07	1.58819e+07	1.68737e+07	1.50392e+07	1.3483e+07	1.80871e+07	2.05705e+07
K05717	fibronectin 1	4.3513e+09	1.56783e+09	1.40448e+09	1.379e+09	2.5893e+08	251978007	3.16203e+08	2.647e+08	2.72572e+08	2.03445e+08	2.47166e+08	2.14407e+08	1.91421e+08	1.82417e+08	2.78962e+08	2.90105e+08	2.54209e+08	2.84236e+08	2.21397e+08	1.47294e+08	2.1175e+08	2.6011e+08
K05719	integrin beta 1	1.59605e+09	5.44755e+08	5.24246e+08	5.27045e+08	8.25028e+07	6.35543e+07	7.06082e+07	7.46272e+07	1.3074e+08	1.22722e+08	8.26794e+07	6.73419e+07	7.03212e+07	1.19351e+08	7.63472e+07	1.08205e+08	9.10554e+07	6.10478e+07	1.36602e+08	6.99467e+07	7.89121e+07	8.94804e+07
K05720	FYVE, RhoGEF and PH domain containing 1	2.52307e+07	8.08928e+06	8.29513e+06	8.8463e+06	1.38856e+06	1.61436e+06	1.02519e+06	1.92418e+06	1.12728e+06	1.0097e+06	2.15622e+06	1.58275e+06	1.94871e+06	0	1.33531e+06	1.27214e+06	1.23824e+06	1.37172e+06	1.72037e+06	1.31753e+06	1.58415e+06	1.61429e+06
K05724	FYVE, RhoGEF and PH domain containing 5/6	3.4741e+08	1.18362e+08	1.15622e+08	1.13426e+08	2.27335e+07	16951414	3.48186e+07	2.62901e+07	1.17099e+07	5.85796e+06	2.54841e+07	2.03547e+07	2.30077e+07	5.017e+06	1.89659e+07	2.2793e+07	2.39175e+07	2.18111e+07	1.52821e+07	1.21339e+07	1.64063e+07	2.38753e+07
K05726	breast cancer anti-estrogen resistance 1	4.66519e+07	1.69171e+07	1.3263e+07	1.64718e+07	3.2933e+06	3202820	2.53092e+06	0	3.61735e+06	4.2727e+06	1.63201e+06	3.95342e+06	2.82646e+06	0	3.98356e+06	867587	0	3.46172e+06	3.31725e+06	3.1453e+06	3.42658e+06	3.12092e+06
K05732	glucocorticoid receptor DNA-binding factor 1	3.5203e+08	1.11739e+08	1.2417e+08	1.16121e+08	1.94283e+07	1.6472e+07	1.64472e+07	1.85335e+07	2.03381e+07	2.05201e+07	3.05283e+07	2.08139e+07	2.04217e+07	8.33912e+06	1.94726e+07	2.45946e+07	1.78977e+07	1.90413e+07	2.00495e+07	1.97221e+07	1.71859e+07	2.22243e+07
K05738	myosin light chain 1	2.56329e+08	7.68581e+07	8.93618e+07	9.0109e+07	1.20592e+07	13336954	1.17226e+07	1.59198e+07	1.06543e+07	1.31653e+07	1.98949e+07	1.70471e+07	1.66735e+07	1.01169e+07	1.1648e+07	1.39812e+07	1.50605e+07	1.84704e+07	1.63613e+07	1.18013e+07	1.72184e+07	1.11971e+07
K05740	diaphanous 1	9.9939e+06	3.06538e+06	4.36628e+06	2.56224e+06	0	595993	1.05302e+06	1.41637e+06	0	0	3.16486e+06	0	0	0	0	1.20142e+06	0	0	0	0	0	2.56224e+06
K05747	Wiskott-Aldrich syndrome protein	7.92754e+09	2.93523e+09	2.65994e+09	2.33238e+09	5.56496e+08	4.50887e+08	5.23151e+08	4.16684e+08	5.26844e+08	4.61163e+08	4.08714e+08	3.38495e+08	5.50748e+08	3.38162e+08	5.40639e+08	4.83178e+08	4.92678e+08	3.86294e+08	3.59193e+08	3.37319e+08	3.42144e+08	4.14756e+08
K05749	cytoplasmic FMR1 interacting protein	1.98271e+08	9.88576e+07	5.71913e+07	4.22224e+07	4.84756e+07	7.9759e+06	1.07962e+07	7.70717e+06	7.49626e+06	1.64063e+07	1.70104e+07	5.25192e+06	4.19797e+06	1.5367e+07	6.69948e+06	8.66451e+06	4.99053e+06	5.30897e+06	3.17646e+06	1.11218e+06	4.43833e+06	2.31959e+07
K05750	NCK-associated protein 1	1.84642e+08	5.80804e+07	6.35979e+07	6.29641e+07	1.01606e+07	9.85451e+06	4.05041e+06	4.15486e+06	1.84176e+07	1.14425e+07	7.06399e+06	1.06059e+07	1.11585e+07	1.48925e+07	1.25542e+07	7.32291e+06	1.2174e+07	8.38399e+06	9.55597e+06	7.15705e+06	1.46733e+07	1.10197e+07
K05752	chromosome 3 open reading frame 10	3.7701e+08	1.29514e+08	1.24479e+08	1.23016e+08	2.26077e+07	1.64196e+07	2.02593e+07	1.66232e+07	2.47447e+07	2.88597e+07	2.09417e+07	2.03092e+07	2.3325e+07	1.40925e+07	2.37073e+07	2.21037e+07	2.37913e+07	2.76679e+07	1.46939e+07	1.16804e+07	2.04435e+07	2.47393e+07
K05754	actin related protein 2/3 complex, subunit 5	1.04246e+09	3.48582e+08	3.38776e+08	3.55099e+08	6.51117e+07	5.63924e+07	5.29176e+07	5.09244e+07	6.14956e+07	6.17405e+07	6.55615e+07	5.51755e+07	5.60806e+07	3.46862e+07	6.51297e+07	6.21426e+07	5.92265e+07	6.62518e+07	5.13973e+07	5.62355e+07	5.58215e+07	6.61667e+07
K05756	actin related protein 2/3 complex, subunit 3	9.77643e+08	3.40778e+08	3.3257e+08	3.04295e+08	5.68407e+07	47629343	6.0345e+07	3.6365e+07	7.21215e+07	6.74767e+07	5.69061e+07	4.27716e+07	4.23963e+07	6.03807e+07	6.038e+07	6.97351e+07	5.52599e+07	4.98421e+07	5.13802e+07	3.69122e+07	5.3807e+07	5.70931e+07
K05758	actin related protein 2/3 complex, subunit 2	1.632e+09	5.74316e+08	5.12303e+08	5.45377e+08	1.08647e+08	9.80301e+07	9.94434e+07	5.66017e+07	1.12419e+08	9.91751e+07	9.80298e+07	8.31938e+07	8.32187e+07	6.39719e+07	9.27795e+07	9.11096e+07	8.18818e+07	9.47964e+07	8.91663e+07	7.93578e+07	8.54008e+07	1.14773e+08
K05759	profilin	1.71053e+10	5.79957e+09	5.42002e+09	5.88574e+09	9.62348e+08	900029763	9.08226e+08	8.18358e+08	1.15907e+09	1.05153e+09	1.02662e+09	8.43869e+08	8.77747e+08	6.91335e+08	9.71322e+08	1.00913e+09	9.74982e+08	1.09224e+09	9.47092e+08	8.53983e+08	8.94664e+08	1.12278e+09
K05760	paxillin	1.14782e+08	3.94282e+07	4.37793e+07	3.15745e+07	6.45742e+06	5.81493e+06	7.41904e+06	5.3294e+06	9.45121e+06	4.95617e+06	6.4021e+06	4.38742e+06	5.5512e+06	1.3424e+07	5.73324e+06	8.28143e+06	5.73692e+06	3.86221e+06	6.03981e+06	5.62282e+06	5.58918e+06	4.7235e+06
K05761	villin 1	1.83487e+09	6.50464e+08	5.54581e+08	6.29829e+08	9.08511e+07	48534830	1.11237e+08	9.28558e+07	2.04137e+08	1.02848e+08	9.90083e+07	7.35156e+07	9.34455e+07	8.30392e+07	1.06461e+08	9.91113e+07	9.97482e+07	1.17169e+08	1.54279e+08	1.06249e+08	5.21603e+07	1.00224e+08
K05762	radixin	1.27845e+10	4.6471e+09	4.06048e+09	4.07688e+09	8.09359e+08	7.58833e+08	7.0819e+08	5.95639e+08	9.76134e+08	7.9894e+08	6.02386e+08	5.89068e+08	5.89305e+08	7.47872e+08	7.23015e+08	8.08833e+08	6.08668e+08	7.16211e+08	6.44097e+08	7.88757e+08	6.15487e+08	7.03658e+08
K05764	thymosin, beta 4	1.13241e+09	4.88188e+08	2.91195e+08	3.53027e+08	7.69247e+07	8.22897e+07	8.85449e+07	3.3074e+07	1.39777e+08	6.75776e+07	2.91785e+07	4.50813e+07	2.89052e+07	5.45135e+07	5.20042e+07	8.15125e+07	6.25977e+07	4.39556e+07	9.86367e+07	5.62761e+07	2.66605e+07	6.49006e+07
K05765	cofilin	1.86103e+10	6.50768e+09	6.03644e+09	6.06621e+09	1.23727e+09	1.00382e+09	1.03251e+09	9.22471e+08	1.21703e+09	1.09459e+09	1.11362e+09	9.11901e+08	1.0394e+09	8.87085e+08	1.12113e+09	9.63303e+08	9.98276e+08	1.15286e+09	9.91842e+08	9.69847e+08	8.69282e+08	1.0841e+09
K05767	Ras GTPase-activating-like protein IQGAP2/3	2.88907e+10	9.99901e+09	9.88688e+09	9.00482e+09	1.81821e+09	1536062127	1.56598e+09	2.05284e+09	1.49222e+09	1.53371e+09	1.64219e+09	1.52253e+09	1.9108e+09	1.58823e+09	1.56194e+09	1.6612e+09	1.34285e+09	1.59448e+09	1.30928e+09	1.2369e+09	1.60973e+09	1.91158e+09
K05768	gelsolin	7.23435e+09	2.81649e+09	2.1407e+09	2.27716e+09	4.15637e+08	1.95262e+08	4.10083e+08	5.93006e+08	7.56181e+08	4.46326e+08	2.58066e+08	3.84295e+08	4.98524e+08	2.07862e+08	4.59596e+08	3.32355e+08	2.70467e+08	5.49367e+08	4.09858e+08	3.83452e+08	2.17272e+08	4.46744e+08
K05771	glucocorticoid receptor	3.35778e+07	1.00208e+07	1.23378e+07	1.12191e+07	2.29487e+06	1.43415e+06	1.36605e+06	927693	2.4958e+06	1.50224e+06	2.67677e+06	1.9883e+06	2.00691e+06	1.99281e+06	2.05483e+06	1.61822e+06	1.56381e+06	1.26743e+06	2.31966e+06	1.83161e+06	1.67352e+06	2.56311e+06
K05850	P-type Ca2+ transporter type 2B	2.67645e+08	9.65562e+07	9.24295e+07	7.86597e+07	1.35562e+07	8.21086e+06	1.15625e+07	2.849e+07	2.27337e+07	1.20029e+07	1.17825e+07	1.08676e+07	1.92518e+07	2.68495e+07	1.06941e+07	1.29841e+07	1.33855e+07	1.60316e+07	1.10205e+07	1.85423e+07	1.21434e+07	7.53636e+06
K05853	P-type Ca2+ transporter type 2A	8.32899e+09	2.91659e+09	2.81334e+09	2.59906e+09	4.34149e+08	4.23509e+08	5.4414e+08	5.26253e+08	5.13159e+08	4.75379e+08	5.23026e+08	4.80594e+08	4.22216e+08	4.61858e+08	4.10858e+08	5.14792e+08	4.72982e+08	5.17936e+08	4.39131e+08	3.60174e+08	3.79575e+08	4.29264e+08
K05858	phosphatidylinositol phospholipase C, beta	1.7092e+08	5.18819e+07	5.95748e+07	5.94631e+07	7.38711e+06	9035903	1.08203e+07	8.45101e+06	7.92451e+06	8.26305e+06	9.02842e+06	5.62259e+06	5.02784e+06	1.78527e+07	1.00973e+07	1.1946e+07	1.22781e+07	1.31911e+07	8.52121e+06	6.32235e+06	8.49469e+06	1.06557e+07
K05860	phosphatidylinositol phospholipase C, epsilon	1.26609e+08	3.95381e+07	3.98845e+07	4.7186e+07	6.3986e+06	3.33116e+06	5.73759e+06	7.70413e+06	6.96369e+06	9.40297e+06	0	9.46988e+06	3.62155e+06	5.59669e+06	1.12976e+07	9.89876e+06	5.6883e+06	1.13453e+07	7.45433e+06	4.73703e+06	9.75568e+06	8.20542e+06
K05862	voltage-dependent anion channel protein 1	4.71853e+09	1.38683e+09	1.61814e+09	1.71356e+09	2.84034e+08	1.6902e+08	2.05386e+08	2.30908e+08	2.38626e+08	2.58855e+08	3.17598e+08	3.1203e+08	2.7582e+08	1.62941e+08	2.93792e+08	2.55958e+08	2.69485e+08	3.22263e+08	2.2057e+08	2.5959e+08	2.58183e+08	3.83465e+08
K05863	solute carrier family 25 (mitochondrial adenine nucleotide translocator), member 4/5/6/31	2.91309e+10	9.83598e+09	9.67043e+09	9.62445e+09	1.87491e+09	1.20441e+09	1.14428e+09	1.93959e+09	1.77928e+09	1.89352e+09	1.68777e+09	1.76856e+09	1.49916e+09	1.7265e+09	1.33781e+09	1.65063e+09	1.74295e+09	1.63906e+09	1.41461e+09	1.26098e+09	1.78616e+09	1.7807e+09
K05901	biliverdin reductase / flavin reductase	1.1228e+10	3.67763e+09	3.29234e+09	4.25802e+09	6.27801e+08	5.63888e+08	6.18967e+08	6.616e+08	4.84439e+08	7.20932e+08	5.55674e+08	6.40203e+08	6.04392e+08	5.00395e+08	4.94207e+08	4.97473e+08	4.91302e+08	4.12719e+08	8.1706e+08	8.71711e+08	8.79802e+08	7.85427e+08
K05906	prenylcysteine oxidase / farnesylcysteine lyase	2.24662e+08	5.66175e+07	6.92953e+07	9.87495e+07	1.07789e+07	8.7304e+06	1.2704e+07	1.06116e+07	4.97837e+06	8.81421e+06	1.74077e+07	1.4949e+07	1.29308e+07	7.60374e+06	9.4003e+06	7.00379e+06	3.53257e+07	1.66849e+07	1.26061e+07	9.32919e+06	1.63248e+07	8.47883e+06
K05917	sterol 14alpha-demethylase	9.83192e+08	3.60629e+08	3.04697e+08	3.17866e+08	8.80264e+07	5.06522e+07	3.80335e+07	1.1815e+08	3.86452e+07	2.71217e+07	4.00827e+07	3.70094e+07	4.34359e+07	7.62665e+07	5.06002e+07	5.73022e+07	3.93799e+07	1.08933e+08	4.5747e+07	3.75938e+07	3.51763e+07	5.10358e+07
K05929	phosphoethanolamine N-methyltransferase	1.46287e+10	5.08772e+09	4.55513e+09	4.98586e+09	8.31902e+08	1.05716e+09	8.3124e+08	8.76693e+08	5.7366e+08	9.17061e+08	9.76255e+08	7.43181e+08	6.89934e+08	7.04559e+08	8.65193e+08	5.76006e+08	7.62819e+08	7.96322e+08	8.45656e+08	7.06666e+08	7.56827e+08	1.11757e+09
K05940	carnitine O-octanoyltransferase	2.28556e+09	6.8324e+08	8.10967e+08	7.9135e+08	9.97261e+07	117997503	7.21252e+07	9.15537e+07	1.14502e+08	1.87335e+08	1.36166e+08	1.53159e+08	1.11478e+08	9.26818e+07	1.83787e+08	1.33695e+08	1.31191e+08	1.24592e+08	1.56901e+08	1.14226e+08	1.10242e+08	1.54197e+08
K05955	protein farnesyltransferase/geranylgeranyltransferase type-1 subunit alpha	4.08286e+07	1.58176e+07	1.20732e+07	1.29378e+07	3.59709e+06	3.09102e+06	0	1.04922e+06	4.05089e+06	4.0294e+06	0	3.37854e+06	2.51632e+06	0	4.09592e+06	2.08238e+06	3.94018e+06	2.74482e+06	1.60971e+06	2.35369e+06	2.28946e+06	0
K05970	sialate O-acetylesterase	6.2979e+07	2.04791e+07	2.02551e+07	2.22448e+07	2.12299e+06	4.12329e+06	5.0635e+06	3.7545e+06	2.98928e+06	2.42552e+06	3.95104e+06	2.717e+06	2.64645e+06	0	4.30382e+06	6.63684e+06	4.54259e+06	3.90499e+06	3.94062e+06	2.85913e+06	2.19497e+06	4.8025e+06
K05995	dipeptidase E	3.15884e+08	1.00092e+08	1.06444e+08	1.09348e+08	1.97375e+07	2.12305e+07	2.14089e+07	7.92898e+06	2.21246e+07	7.66125e+06	2.93595e+07	1.55028e+07	2.90023e+07	1.66716e+07	6.88588e+06	9.02195e+06	1.08736e+07	2.68286e+07	2.42951e+07	1.64404e+07	1.1966e+07	1.89445e+07
K06013	STE24 endopeptidase	1.03847e+09	3.62858e+08	3.30859e+08	3.44754e+08	5.85678e+07	5.52603e+07	4.68121e+07	4.51999e+07	7.8635e+07	7.83829e+07	5.05913e+07	6.60504e+07	6.45805e+07	3.08319e+07	6.5664e+07	5.31409e+07	7.22268e+07	6.53497e+07	5.13343e+07	4.88814e+07	5.7328e+07	4.96339e+07
K06027	vesicle-fusing ATPase	3.4711e+08	1.00831e+08	1.29955e+08	1.16324e+08	1.80261e+07	1.51994e+07	2.78568e+07	1.37055e+07	1.45281e+07	1.15149e+07	2.4842e+07	2.01451e+07	1.49463e+07	2.16543e+07	2.18042e+07	2.65635e+07	1.59612e+07	1.77201e+07	1.456e+07	2.56813e+07	2.27313e+07	1.96697e+07
K06030	mitofusin 2	3.92946e+07	1.47659e+07	1.03917e+07	1.4137e+07	2.6282e+06	2.08486e+06	2.36099e+06	1.337e+06	3.66092e+06	2.69392e+06	1.54081e+06	2.02995e+06	1.53299e+06	0	1.78122e+06	3.5067e+06	2.66905e+06	1.67656e+06	0	4.26527e+06	2.98743e+06	2.53871e+06
K06063	SNW domain-containing protein 1	1.22616e+08	4.34364e+07	3.87721e+07	4.04073e+07	8.025e+06	6.41155e+06	5.26224e+06	9.25208e+06	5.93984e+06	8.54573e+06	6.235e+06	7.93894e+06	6.80805e+06	0	1.07296e+07	7.06045e+06	7.55265e+06	6.81527e+06	6.63935e+06	6.05515e+06	6.97704e+06	6.36789e+06
K06067	histone deacetylase 1/2	3.81143e+08	1.08017e+08	1.40933e+08	1.32193e+08	2.38446e+07	1.34398e+07	1.77451e+07	7.70944e+06	2.3082e+07	2.21957e+07	2.32413e+07	2.66834e+07	2.57049e+07	1.60272e+07	2.66637e+07	2.26124e+07	1.96228e+07	2.05737e+07	2.12387e+07	1.97075e+07	2.39806e+07	2.70696e+07
K06068	novel protein kinase C delta type	5.08783e+07	2.95866e+07	7.3543e+06	1.39374e+07	3.29436e+06	2.99534e+06	4.45139e+06	1.16894e+07	4.85368e+06	2.3024e+06	0	0	704306	6.64999e+06	0	0	4.41556e+06	0	5.93151e+06	3.59031e+06	0	0
K06081	poliovirus receptor-related protein 1	2.57162e+08	5.6997e+07	9.35627e+07	1.06602e+08	8.93249e+06	1.05769e+07	9.28028e+06	7.37062e+06	1.13275e+07	9.50921e+06	2.00251e+07	1.46604e+07	2.46718e+07	7.05804e+06	1.71458e+07	1.00017e+07	2.52254e+07	1.50939e+07	2.52617e+07	8.96331e+06	9.02022e+06	2.30379e+07
K06082	FERM, RhoGEF and pleckstrin domain protein 2	3.10359e+08	1.12083e+08	1.10041e+08	8.82339e+07	1.66907e+07	16149310	3.20986e+07	9.58192e+06	2.55107e+07	1.20523e+07	1.55181e+07	1.43586e+07	1.09389e+07	3.50131e+07	1.56941e+07	1.85186e+07	1.93714e+07	1.10309e+07	1.52401e+07	1.27181e+07	1.70695e+07	1.28039e+07
K06084	F-box protein 20	4.15148e+07	8.06022e+06	1.73928e+07	1.60617e+07	0	2.04097e+06	0	0	6.01925e+06	0	1.46774e+06	3.01826e+06	4.20888e+06	2.88457e+06	3.64704e+06	2.16636e+06	0	3.90909e+06	0	5.57511e+06	2.70546e+06	3.87204e+06
K06087	claudin	2.52618e+08	8.83227e+07	9.88863e+07	6.54094e+07	1.50505e+07	2.03697e+07	1.62409e+07	1.51909e+07	1.34473e+07	8.02336e+06	342679	1.23344e+07	1.16438e+07	4.61496e+07	1.42999e+07	1.41159e+07	6.55944e+06	1.21563e+07	1.40169e+07	9.40354e+06	1.29175e+07	1.03557e+07
K06089	junctional adhesion molecule 1	7.55385e+07	2.7801e+07	2.14232e+07	2.63142e+07	5.23675e+06	5.39901e+06	3.68176e+06	3.10935e+06	6.7367e+06	3.63746e+06	3.89584e+06	8.14211e+06	5.36437e+06	0	4.02089e+06	0	5.0451e+06	3.51923e+06	5.28602e+06	3.91749e+06	1.64675e+06	6.89964e+06
K06094	lethal(2) giant larvae protein	2.33223e+08	9.29467e+07	7.16083e+07	6.86684e+07	1.45567e+07	1.34617e+07	1.18853e+07	2.24681e+07	1.7134e+07	1.34408e+07	5.64503e+06	1.43436e+07	1.11981e+07	1.10132e+07	1.41645e+07	1.5244e+07	1.72714e+07	1.48385e+07	1.45415e+07	3.18357e+06	9.20864e+06	9.62483e+06
K06096	vesicle-associated membrane protein-associated protein A	1.48608e+09	5.42736e+08	5.14122e+08	4.29219e+08	7.56455e+07	9.0778e+07	7.54312e+07	9.50494e+07	1.35663e+08	7.01689e+07	7.07766e+07	8.48265e+07	6.80603e+07	1.03306e+08	8.29549e+07	1.04197e+08	7.55684e+07	5.82931e+07	7.04944e+07	7.36024e+07	7.68298e+07	7.44314e+07
K06099	cold shock domain protein A	6.64686e+09	2.54197e+09	2.11896e+09	1.98593e+09	3.4735e+08	4.05898e+08	3.54944e+08	6.44122e+08	4.27444e+08	3.62208e+08	2.848e+08	3.29421e+08	2.64589e+08	4.25519e+08	4.14196e+08	4.00438e+08	3.86169e+08	2.86235e+08	3.73222e+08	2.54134e+08	3.81003e+08	3.05163e+08
K06103	calcium/calmodulin-dependent serine protein kinase	8.82392e+06	235064	3.06374e+06	5.52512e+06	0	0	0	235064	0	0	279954	475065	627458	934040	747220	0	1.80936e+06	2.23291e+06	0	547217	935633	0
K06106	cortactin	2.4026e+09	8.67416e+08	8.00876e+08	7.34305e+08	1.41963e+08	1.77229e+08	1.24338e+08	1.09037e+08	1.82471e+08	1.32377e+08	1.40405e+08	1.21735e+08	1.34054e+08	1.17063e+08	1.54775e+08	1.32844e+08	1.06014e+08	1.35505e+08	1.24845e+08	1.00661e+08	1.45876e+08	1.21403e+08
K06107	erythrocyte membrane protein band 4.1	1.25432e+08	4.57663e+07	3.86206e+07	4.10454e+07	1.09138e+07	7.37934e+06	8.80655e+06	7.51314e+06	3.42042e+06	7.73303e+06	6.59801e+06	4.36146e+06	4.45126e+06	7.89206e+06	5.49363e+06	9.82419e+06	5.7277e+06	3.99373e+06	5.71089e+06	6.86686e+06	1.06742e+07	8.07206e+06
K06114	spectrin alpha	2.13041e+10	7.24107e+09	7.36869e+09	6.69435e+09	1.36668e+09	1.17238e+09	1.19135e+09	8.92019e+08	1.45893e+09	1.15971e+09	1.19233e+09	1.40519e+09	1.3458e+09	1.15732e+09	1.05549e+09	1.21256e+09	1.08104e+09	1.08514e+09	1.08257e+09	1.13638e+09	1.13322e+09	1.17601e+09
K06115	spectrin beta	8.08827e+09	2.88102e+09	2.87803e+09	2.32922e+09	5.76353e+08	4.57251e+08	4.67336e+08	3.7634e+08	5.59273e+08	4.44463e+08	4.50972e+08	4.99388e+08	5.30242e+08	4.30189e+08	4.33497e+08	5.3374e+08	3.83652e+08	3.90731e+08	3.32555e+08	3.60291e+08	4.52997e+08	4.08998e+08
K06124	phosphoethanolamine/phosphocholine phosphatase	2.95231e+07	3.78333e+06	8.05965e+06	1.76801e+07	465592	899305	0	994805	1.42363e+06	0	891465	5.32561e+06	998874	0	0	843698	3.06969e+06	1.25738e+06	902752	0	1.24503e+07	0
K06126	ubiquinone biosynthesis monooxygenase Coq6	1.05834e+08	4.0606e+07	3.74046e+07	2.7823e+07	7.35356e+06	3.96886e+06	5.25691e+06	8.15701e+06	9.06492e+06	6.80477e+06	9.43534e+06	3.39449e+06	4.53098e+06	3.97942e+06	1.08922e+07	5.17219e+06	2.14495e+06	3.04524e+06	5.67124e+06	7.20337e+06	1.81273e+06	7.94543e+06
K06129	lysophospholipase III	1.28272e+08	5.26027e+07	2.99996e+07	4.56693e+07	8.11405e+06	6292839	9.84755e+06	9.53435e+06	7.81682e+06	1.09971e+07	4.22341e+06	7.18145e+06	3.09407e+06	1.74746e+06	8.70225e+06	5.05095e+06	1.12548e+07	8.21757e+06	5.33104e+06	4.67101e+06	9.16837e+06	7.02651e+06
K06130	lysophospholipase II	1.64758e+09	5.68361e+08	5.62325e+08	5.16896e+08	8.04525e+07	8.49178e+07	8.95111e+07	8.17278e+07	1.27912e+08	1.0384e+08	8.88427e+07	8.86372e+07	9.18248e+07	1.02315e+08	9.73689e+07	9.33367e+07	8.75364e+07	9.14368e+07	8.65121e+07	9.04372e+07	7.49721e+07	8.60009e+07
K06134	3-demethoxyubiquinol 3-hydroxylase	1.06487e+08	3.04981e+07	3.26492e+07	4.33393e+07	5.49115e+06	4.16817e+06	2.63556e+06	1.6245e+06	5.41431e+06	1.11645e+07	2.60934e+06	5.71246e+06	1.2779e+07	0	1.15484e+07	0	1.03745e+07	5.51378e+06	3.48969e+06	1.16394e+07	7.83022e+06	4.49169e+06
K06171	nicastrin	1.22326e+08	3.67032e+07	3.73697e+07	4.82534e+07	9.67673e+06	2.82051e+06	3.37664e+06	6.98825e+06	7.70135e+06	6.13971e+06	6.10127e+06	1.11122e+07	7.68035e+06	0	9.53389e+06	2.94194e+06	1.0889e+07	1.00129e+07	7.57545e+06	2.42986e+06	1.01429e+07	7.20318e+06
K06173	tRNA pseudouridine38-40 synthase	1.22631e+08	4.47484e+07	4.33532e+07	3.4529e+07	1.11967e+07	9.24895e+06	1.09535e+07	272036	7.02956e+06	6.04776e+06	8.10285e+06	7.8198e+06	4.46324e+06	4.71428e+06	1.12202e+07	7.03282e+06	1.19923e+07	6.79632e+06	4.09879e+06	2.54416e+06	5.03496e+06	4.06244e+06
K06174	ATP-binding cassette, sub-family E, member 1	1.45955e+09	4.89791e+08	4.93533e+08	4.76225e+08	7.76908e+07	8.19907e+07	8.65293e+07	7.42691e+07	7.81332e+07	9.11781e+07	9.93075e+07	8.2676e+07	7.15883e+07	7.79797e+07	8.59979e+07	7.59835e+07	9.0881e+07	7.80776e+07	8.69702e+07	6.10345e+07	7.42668e+07	8.49952e+07
K06184	ATP-binding cassette, subfamily F, member 1	2.33421e+09	6.3459e+08	7.62062e+08	9.37557e+08	1.09676e+08	162747771	1.12592e+08	8.67724e+07	8.01437e+07	8.26577e+07	9.42586e+07	2.04704e+08	6.30273e+07	1.96775e+08	1.0907e+08	9.4228e+07	9.7859e+07	1.01453e+08	2.34687e+08	1.98557e+08	2.10577e+08	9.44232e+07
K06201	copper homeostasis protein	7.74186e+08	2.44736e+08	2.92045e+08	2.37405e+08	4.27102e+07	2.6364e+07	5.05592e+07	5.20581e+07	3.37416e+07	3.93033e+07	5.04926e+07	4.37819e+07	5.53491e+07	4.28254e+07	5.63402e+07	4.32555e+07	4.35588e+07	4.93969e+07	3.8132e+07	2.62499e+07	3.99136e+07	4.01542e+07
K06210	nicotinamide mononucleotide adenylyltransferase	1.89394e+10	6.87226e+09	6.00348e+09	6.06362e+09	1.06648e+09	1.58142e+09	1.02374e+09	1.02236e+09	9.70295e+08	1.20796e+09	1.24252e+09	7.66298e+08	8.37387e+08	7.41955e+08	1.58632e+09	8.29009e+08	1.2283e+09	7.33925e+08	1.04002e+09	8.3922e+08	9.75564e+08	1.24659e+09
K06224	hedgehog	6.33096e+07	2.29364e+07	2.17901e+07	1.85831e+07	4.09449e+06	2.60791e+06	4.23407e+06	970461	5.94548e+06	5.08404e+06	1.85923e+06	5.51869e+06	6.52568e+06	1.45886e+06	4.35766e+06	2.06994e+06	3.3608e+06	4.93005e+06	3.37919e+06	1.1421e+06	4.35462e+06	1.41638e+06
K06228	fused	1.28083e+08	5.28892e+07	3.5333e+07	3.98604e+07	1.0227e+07	17550856	0	6.87609e+06	8.98951e+06	9.24571e+06	0	8.00745e+06	6.78543e+06	7.505e+06	7.44621e+06	5.58896e+06	8.63297e+06	7.53382e+06	6.15574e+06	7.69266e+06	9.84522e+06	0
K06236	collagen type I alpha	8.34997e+10	2.97685e+10	3.09998e+10	2.27314e+10	3.95913e+09	2606394560	4.79399e+09	3.03272e+09	1.21011e+10	3.2752e+09	5.23301e+09	2.99846e+09	3.95421e+09	5.73016e+09	5.83067e+09	7.25333e+09	3.44029e+09	3.00359e+09	4.84426e+09	4.50322e+09	2.54493e+09	4.39507e+09
K06237	collagen type IV alpha	7.28003e+07	3.24655e+07	1.48992e+07	2.54356e+07	4.50153e+06	4.27653e+06	4.1659e+06	6.43463e+06	8.75701e+06	4.32987e+06	2.90726e+06	2.41543e+06	1.56096e+06	4.38737e+06	1.09445e+06	2.53378e+06	2.61404e+06	3.98282e+06	9.02158e+06	1.77065e+06	2.02446e+06	6.02209e+06
K06238	collagen type VI alpha	4.26056e+10	1.4648e+10	1.35171e+10	1.44404e+10	2.46439e+09	1.4683e+09	2.02318e+09	1.5531e+09	4.42753e+09	2.71151e+09	2.4923e+09	1.97805e+09	1.94781e+09	1.92028e+09	2.5222e+09	2.6565e+09	1.78028e+09	2.00821e+09	2.00863e+09	1.78735e+09	2.03871e+09	4.81726e+09
K06240	laminin, alpha 3/5	0	0	0	0	0	0	0	0	0	0	0	0	0	0	0	0	0	0	0	0	0	0
K06251	vitronectin	6.90503e+08	2.28604e+08	2.38999e+08	2.229e+08	3.404e+07	3.14344e+07	4.18059e+07	3.89247e+07	3.74944e+07	4.49046e+07	4.208e+07	3.45588e+07	4.82781e+07	4.07881e+07	4.03265e+07	3.29674e+07	3.64532e+07	5.49945e+07	3.75414e+07	2.93027e+07	2.55121e+07	3.90963e+07
K06255	basement membrane-specific heparan sulfate proteoglycan core protein	5.05219e+07	1.73554e+07	2.47985e+07	8.36802e+06	0	745322	5.72807e+06	6.94962e+06	2.08308e+06	1.84929e+06	1.34344e+07	0	0	5.90664e+06	763889	4.69354e+06	0	834608	3.90701e+06	1.16637e+06	1.34047e+06	1.11956e+06
K06258	MFS transporter, VNT family, synaptic vesicle glycoprotein 2	4.18948e+09	1.47132e+09	1.37786e+09	1.3403e+09	2.30302e+08	2.77181e+08	2.23442e+08	2.68449e+08	2.61379e+08	2.10565e+08	2.30764e+08	2.03542e+08	2.173e+08	2.53535e+08	2.23368e+08	2.49349e+08	2.55084e+08	2.29111e+08	2.37523e+08	1.97567e+08	2.11868e+08	2.09149e+08
K06259	CD36 antigen	9.29969e+09	2.89559e+09	2.95077e+09	3.45333e+09	5.09654e+08	3.82658e+08	3.51729e+08	3.9844e+08	6.57978e+08	5.9513e+08	5.2377e+08	4.44148e+08	4.84166e+08	5.19417e+08	4.77829e+08	5.01436e+08	5.49855e+08	4.27656e+08	4.8516e+08	4.41249e+08	8.00377e+08	7.49037e+08
K06269	serine/threonine-protein phosphatase PP1 catalytic subunit	8.1619e+09	2.73582e+09	2.67431e+09	2.75177e+09	5.40861e+08	3.87157e+08	4.12472e+08	3.67783e+08	5.06691e+08	5.20861e+08	4.57368e+08	4.51668e+08	4.20499e+08	4.18566e+08	4.94712e+08	4.31495e+08	4.34662e+08	4.95321e+08	4.04182e+08	4.32382e+08	4.51788e+08	5.33437e+08
K06270	protein phosphatase 1 regulatory subunit 12A	2.7501e+07	1.09938e+07	9.85523e+06	6.65205e+06	2.53783e+06	2048686	2.18239e+06	1.15623e+06	3.06863e+06	0	1.06597e+06	1.74234e+06	1.50628e+06	0	1.61936e+06	3.92129e+06	0	1.64461e+06	3.07479e+06	1.93265e+06	0	0
K06271	talin	6.92365e+09	2.46371e+09	2.22761e+09	2.23232e+09	4.10771e+08	3.6423e+08	3.8871e+08	3.37577e+08	4.8912e+08	4.73306e+08	3.7725e+08	3.54448e+08	3.68189e+08	3.21858e+08	4.19887e+08	3.85975e+08	3.96946e+08	3.72145e+08	3.82347e+08	2.96415e+08	3.86549e+08	3.97922e+08
K06272	integrin-linked kinase	2.42712e+08	8.77677e+07	6.82926e+07	8.66517e+07	1.47374e+07	1.26685e+07	1.14739e+07	1.85117e+07	1.64192e+07	1.3957e+07	1.25493e+07	1.29725e+07	1.18539e+07	7.94201e+06	8.12032e+06	1.48547e+07	1.45942e+07	1.4782e+07	1.33595e+07	1.33516e+07	1.33952e+07	1.71691e+07
K06273	zyxin	1.03457e+08	2.823e+07	3.63565e+07	3.88707e+07	4.71741e+06	4.24462e+06	5.14156e+06	3.87975e+06	4.99561e+06	5.25108e+06	9.15606e+06	1.06024e+07	3.58947e+06	0	4.46216e+06	8.54645e+06	5.18179e+06	6.14444e+06	4.49917e+06	5.45893e+06	9.57506e+06	8.01134e+06
K06274	vasodilator-stimulated phosphoprotein	4.84947e+08	1.59332e+08	1.66228e+08	1.59387e+08	3.37909e+07	2.01043e+07	2.3771e+07	2.41476e+07	3.09283e+07	2.65895e+07	3.01335e+07	2.165e+07	2.64618e+07	2.35559e+07	3.22405e+07	3.21866e+07	2.92438e+07	3.46412e+07	2.01891e+07	1.99328e+07	2.68927e+07	2.84875e+07
K06278	caveolin 1	2.95388e+07	1.85392e+07	3.68252e+06	7.31714e+06	2.18355e+06	3.65425e+06	1.92653e+06	1.77917e+06	7.52723e+06	1.46846e+06	1.53313e+06	0	0	0	0	2.14938e+06	1.24169e+06	1.37693e+06	0	1.80263e+06	1.04021e+06	1.85569e+06
K06279	SHC-transforming protein 1	2.92006e+06	777873	1.26986e+06	872329	0	0	214244	0	0	563629	0	0	0	0	997943	271915	0	0	872329	0	0	0
K06287	nucleoside triphosphate pyrophosphatase	4.32281e+09	1.51309e+09	1.33198e+09	1.47774e+09	2.79066e+08	2.12986e+08	1.93808e+08	2.62634e+08	3.41217e+08	2.23377e+08	1.85667e+08	2.13697e+08	2.2043e+08	1.81461e+08	2.38412e+08	2.92308e+08	2.1008e+08	2.68327e+08	2.49248e+08	2.27259e+08	2.52367e+08	2.70461e+08
K06476	integrin alpha 2B	1.00692e+07	0	0	1.00692e+07	0	0	0	0	0	0	0	0	0	0	0	0	0	0	0	1.00692e+07	0	0
K06489	CD53 antigen	1.44714e+08	4.19512e+07	5.21322e+07	5.06308e+07	8.47736e+06	6.9618e+06	6.11914e+06	5.65815e+06	6.30559e+06	8.42911e+06	1.07101e+07	6.8928e+06	1.05699e+07	1.07915e+07	6.00256e+06	7.16532e+06	1.16351e+07	7.12928e+06	7.4947e+06	8.85785e+06	5.69136e+06	9.82257e+06
K06490	intercellular adhesion molecule 1	7.18342e+07	3.43728e+07	2.47333e+07	1.27281e+07	1.44242e+06	7.9838e+06	4.81023e+06	545809	1.20401e+07	7.5505e+06	4.75904e+06	7.34049e+06	1.62178e+06	0	9.66755e+06	1.34447e+06	2.39453e+06	1.27664e+06	1.75208e+06	1.25107e+06	4.56361e+06	1.49017e+06
K06492	CD58 antigen	2.02329e+09	6.53153e+08	6.85537e+08	6.84601e+08	9.67705e+07	6.60215e+07	1.20204e+08	8.9065e+07	1.38631e+08	1.42461e+08	1.33486e+08	1.11943e+08	1.23792e+08	4.65826e+07	1.52416e+08	1.17316e+08	9.31971e+07	9.52064e+07	1.2507e+08	8.97517e+07	1.01221e+08	1.80154e+08
K06497	CD63 antigen	2.66796e+08	9.24482e+07	8.76289e+07	8.67187e+07	1.78561e+07	20009127	8.83135e+06	8.44256e+06	1.96213e+07	1.76877e+07	5.17586e+06	1.34709e+07	1.1736e+07	3.39685e+07	1.70809e+07	6.1968e+06	1.78124e+07	1.13315e+07	1.74856e+07	1.91461e+07	1.51878e+07	5.75532e+06
K06499	carcinoembryonic antigen-related cell adhesion molecule	3.54902e+08	1.2544e+08	1.29249e+08	1.00213e+08	2.10633e+07	2.05666e+07	3.58691e+07	1.98705e+07	1.03652e+07	1.77056e+07	2.8619e+07	1.12334e+07	1.73451e+07	1.84655e+07	2.04931e+07	3.30931e+07	2.14911e+07	8.13312e+06	1.98468e+07	1.13772e+07	2.68013e+07	1.25635e+07
K06501	CD68 antigen	3.16058e+09	1.12927e+09	9.18768e+08	1.11254e+09	1.27729e+08	1.65144e+08	1.85862e+08	1.71372e+08	2.00186e+08	2.78981e+08	1.5043e+08	1.69042e+08	1.53091e+08	1.23441e+08	1.54616e+08	1.68147e+08	2.328e+08	1.88164e+08	1.49417e+08	1.57251e+08	1.6683e+08	2.18074e+08
K06503	transferrin receptor	7.37527e+09	2.64593e+09	2.27754e+09	2.4518e+09	3.75836e+08	4.8966e+08	4.1686e+08	5.9785e+08	4.15301e+08	3.50421e+08	3.34445e+08	3.24995e+08	3.10481e+08	4.73002e+08	4.36775e+08	3.97841e+08	3.3052e+08	5.22953e+08	4.79819e+08	2.94664e+08	4.02252e+08	4.21594e+08
K06508	CD81 antigen	4.89091e+08	1.61981e+08	1.48569e+08	1.78541e+08	2.66078e+07	2.35551e+07	2.14682e+07	3.0683e+07	2.87095e+07	3.0957e+07	3.6963e+07	1.99187e+07	2.41498e+07	1.46731e+07	2.7179e+07	2.56852e+07	2.91064e+07	3.47718e+07	3.14432e+07	3.30057e+07	1.53906e+07	3.48237e+07
K06519	solute carrier family 3, member 2	5.61071e+07	2.31409e+07	8.29874e+06	2.46675e+07	4.58176e+06	5.61866e+06	3.95229e+06	0	7.86295e+06	1.12524e+06	0	4.97676e+06	0	0	3.32198e+06	0	5.20506e+06	3.81182e+06	0	0	7.3487e+06	8.30189e+06
K06528	lysosomal-associated membrane protein 1/2	1.23159e+08	3.72625e+07	3.64617e+07	4.94344e+07	5.8849e+06	5.55054e+06	5.45655e+06	6.12644e+06	4.81214e+06	9.43193e+06	8.07072e+06	6.6942e+06	5.52976e+06	4.56026e+06	7.57578e+06	4.03101e+06	7.55944e+06	8.28472e+06	9.06701e+06	9.07354e+06	8.55682e+06	6.89285e+06
K06531	poliovirus receptor-related protein 2	5.65616e+08	1.89733e+08	1.91623e+08	1.8426e+08	3.35615e+07	4.14673e+07	2.49829e+07	2.96892e+07	3.49582e+07	2.50741e+07	3.62526e+07	3.92093e+07	3.77097e+07	8.70758e+06	3.30323e+07	3.67116e+07	2.34754e+07	3.0438e+07	2.62129e+07	2.92582e+07	3.07975e+07	4.40777e+07
K06532	prominin 1	5.01357e+08	1.97452e+08	1.59739e+08	1.44167e+08	4.71268e+07	2.03227e+07	3.04433e+07	4.94354e+07	2.19148e+07	2.82088e+07	4.87306e+07	2.27003e+07	1.64859e+07	2.09651e+07	1.70074e+07	3.38497e+07	2.77671e+07	1.398e+07	3.04808e+07	2.93574e+07	1.74054e+07	2.51758e+07
K06535	basigin	2.37103e+09	8.27646e+08	7.8102e+08	7.62368e+08	1.18892e+08	9.43085e+07	1.31793e+08	1.12346e+08	1.77647e+08	1.9266e+08	1.5793e+08	1.62998e+08	1.27926e+08	5.33558e+07	1.15544e+08	1.63266e+08	1.48374e+08	7.80569e+07	1.65957e+08	1.09334e+08	1.14544e+08	1.46103e+08
K06549	sialic acid binding Ig-like lectin 5	2.61369e+08	1.15953e+08	7.6949e+07	6.8467e+07	1.79597e+07	39890880	1.02145e+07	6.46175e+06	2.81742e+07	1.32519e+07	9.92697e+06	1.20547e+07	1.06676e+07	2.54473e+07	1.68636e+07	1.98884e+06	1.37884e+07	1.42361e+07	1.31668e+07	1.00084e+07	9.75893e+06	7.50832e+06
K06550	L1 cell adhesion molecule	7.54724e+08	2.75778e+08	2.54932e+08	2.24014e+08	8.08712e+07	3.79418e+07	3.2338e+07	2.22889e+07	4.37683e+07	5.85697e+07	4.40419e+07	3.73969e+07	3.85671e+07	3.66529e+07	5.09489e+07	4.73238e+07	2.77656e+07	2.3535e+07	3.26874e+07	5.23003e+07	4.95123e+07	3.82138e+07
K06562	lysosomal-associated membrane protein 3	1.2557e+07	2.18826e+06	1.21504e+06	9.15373e+06	518369	0	0	0	0	1.66989e+06	0	1.21504e+06	0	0	0	0	2.34195e+06	3.5445e+06	1.44643e+06	0	1.82084e+06	0
K06563	C-type lectin domain family 4 member M	5.10084e+07	1.39728e+07	1.62375e+07	2.07981e+07	719999	3870630	1.53692e+06	379201	6.4029e+06	1.06319e+06	2.62541e+06	6.16912e+06	2.6168e+06	2.20927e+06	2.61693e+06	0	4.32132e+06	2.17811e+06	7.01657e+06	1.30166e+06	2.40556e+06	3.57485e+06
K06566	interferon induced transmembrane protein	2.361e+07	1.07424e+07	8.32313e+06	4.54445e+06	0	3.04236e+06	2.5111e+06	1.60065e+06	2.87307e+06	715248	4.83959e+06	2.43723e+06	0	0	603884	442420	0	0	1.98542e+06	1.19092e+06	0	1.36811e+06
K06573	solute carrier family 4 (anion exchanger), member 1	9.78503e+09	2.94665e+09	3.43264e+09	3.40574e+09	3.9338e+08	6.63054e+08	7.04507e+08	6.64789e+08	2.63532e+08	2.57392e+08	4.96346e+08	7.12839e+08	6.79293e+08	5.72516e+08	4.91621e+08	4.80019e+08	5.38677e+08	5.10017e+08	7.48334e+08	7.7857e+08	5.28533e+08	3.01612e+08
K06624	cyclin-dependent kinase inhibitor 1B	3.83784e+08	1.13699e+08	1.51483e+08	1.18602e+08	2.03522e+07	18590140	1.31403e+07	9.07773e+06	2.60385e+07	2.65e+07	1.88445e+07	3.27513e+07	1.67377e+07	7.18603e+07	5.58754e+06	5.70205e+06	5.38401e+06	4.65237e+06	1.39824e+07	8.72014e+06	5.39271e+07	3.19364e+07
K06630	14-3-3 protein epsilon	7.76497e+09	2.62533e+09	2.58681e+09	2.55283e+09	4.49186e+08	3.81066e+08	3.9885e+08	4.64732e+08	4.69996e+08	4.61502e+08	4.45881e+08	3.90953e+08	4.27274e+08	4.28274e+08	4.97364e+08	3.97065e+08	4.19046e+08	4.34183e+08	4.42943e+08	3.79786e+08	4.16355e+08	4.60512e+08
K06636	structural maintenance of chromosome 1	5.80131e+08	2.04865e+08	1.98949e+08	1.76317e+08	3.6418e+07	2.84498e+07	2.82375e+07	3.80247e+07	3.9604e+07	3.41312e+07	3.60803e+07	3.36568e+07	3.24819e+07	1.32705e+07	4.0627e+07	4.28324e+07	3.13747e+07	2.43663e+07	3.62743e+07	2.94728e+07	2.94324e+07	2.5397e+07
K06669	structural maintenance of chromosome 3 (chondroitin sulfate proteoglycan 6)	1.94974e+08	5.97054e+07	6.32054e+07	7.20632e+07	8.12498e+06	9.25377e+06	9.69788e+06	5.14223e+06	1.50718e+07	1.24148e+07	6.1131e+06	1.22737e+07	1.19927e+07	1.28276e+07	1.37046e+07	6.29357e+06	1.35316e+07	1.3863e+07	1.24066e+07	1.0601e+07	1.04753e+07	1.11856e+07
K06671	cohesin complex subunit SA-1/2	0	0	0	0	0	0	0	0	0	0	0	0	0	0	0	0	0	0	0	0	0	0
K06685	MOB kinase activator 1	1.12501e+08	3.0114e+07	3.49162e+07	4.74706e+07	3.63091e+06	3.35878e+06	8.50497e+06	6.7341e+06	5.32169e+06	2.56352e+06	3.94872e+06	7.65627e+06	7.43621e+06	0	3.95097e+06	1.1924e+07	9.38722e+06	9.19986e+06	7.03816e+06	1.00722e+07	6.14636e+06	5.62682e+06
K06689	ubiquitin-conjugating enzyme E2 D	6.91997e+08	2.24417e+08	2.31896e+08	2.35684e+08	4.82955e+07	30014874	3.72615e+07	2.88949e+07	3.85919e+07	4.13579e+07	4.33659e+07	3.64026e+07	3.14413e+07	4.68935e+07	4.13345e+07	3.24582e+07	4.05743e+07	3.45862e+07	3.66177e+07	2.58568e+07	5.18101e+07	4.6239e+07
K06691	26S proteasome regulatory subunit N13	1.34363e+08	4.89476e+07	3.77929e+07	4.76223e+07	1.43207e+07	6.48763e+06	3.66394e+06	7.6717e+06	1.07994e+07	6.00434e+06	4.03746e+06	8.19268e+06	9.94559e+06	0	1.02179e+07	5.39931e+06	6.08379e+06	9.629e+06	8.43285e+06	8.8871e+06	8.8106e+06	5.77893e+06
K06692	26S proteasome non-ATPase regulatory subunit 5	3.6319e+08	1.07574e+08	1.25443e+08	1.30172e+08	1.95336e+07	1.95089e+07	1.4053e+07	9.23275e+06	2.35593e+07	2.16868e+07	2.31907e+07	2.17065e+07	2.17464e+07	9.72049e+06	2.64499e+07	2.26287e+07	1.68658e+07	2.55219e+07	2.3807e+07	2.17579e+07	2.01402e+07	2.20797e+07
K06693	26S proteasome regulatory subunit N4	3.78669e+08	1.2748e+08	1.31016e+08	1.20172e+08	2.65269e+07	2.08488e+07	1.52097e+07	2.7669e+07	1.13451e+07	2.58809e+07	2.72412e+07	2.63346e+07	1.93774e+07	2.18926e+07	1.17227e+07	2.44479e+07	2.22555e+07	2.05671e+07	2.33607e+07	1.15016e+07	1.72058e+07	2.52818e+07
K06696	proteasome activator subunit 1 (PA28 alpha)	9.18932e+09	3.15349e+09	2.93763e+09	3.0982e+09	4.95351e+08	4.99764e+08	5.22573e+08	4.38223e+08	5.80177e+08	6.17403e+08	6.48331e+08	4.40273e+08	4.45725e+08	3.55053e+08	5.24695e+08	5.23554e+08	4.80197e+08	5.59813e+08	5.06655e+08	4.86026e+08	4.99425e+08	5.66086e+08
K06697	proteasome activator subunit 2 (PA28 beta)	7.32417e+09	2.57674e+09	2.52869e+09	2.21874e+09	4.9503e+08	3.82102e+08	3.89986e+08	3.38216e+08	4.91043e+08	4.80361e+08	5.38749e+08	3.25811e+08	4.22397e+08	3.63748e+08	4.61097e+08	4.16887e+08	2.89167e+08	4.15623e+08	3.90046e+08	4.03213e+08	3.56303e+08	3.64389e+08
K06698	proteasome activator subunit 3 (PA28 gamma)	7.90432e+07	2.59962e+07	2.20749e+07	3.09721e+07	6.27389e+06	4537059	5.12825e+06	0	4.68081e+06	5.37615e+06	0	4.66478e+06	6.14893e+06	0	6.74911e+06	4.51212e+06	6.64159e+06	5.907e+06	5.98285e+06	0	7.22655e+06	5.21412e+06
K06704	disintegrin and metalloproteinase domain-containing protein 10	1.83371e+08	7.31453e+07	4.99442e+07	6.02812e+07	1.69386e+07	8.71792e+06	1.25679e+07	1.01027e+07	1.11225e+07	1.36958e+07	8.45564e+06	1.05742e+07	9.06787e+06	5.22907e+06	1.24931e+07	4.12433e+06	1.16406e+07	1.08245e+07	9.38048e+06	6.50404e+06	1.12264e+07	1.07052e+07
K06712	butyrophilin	6.11607e+09	2.06634e+09	1.99238e+09	2.05736e+09	3.31205e+08	3.14239e+08	2.83019e+08	3.1054e+08	4.14406e+08	4.1293e+08	3.26427e+08	3.45613e+08	3.70051e+08	2.4586e+08	3.63383e+08	3.41045e+08	3.19507e+08	3.71221e+08	3.03325e+08	3.20544e+08	3.5177e+08	3.90988e+08
K06721	C-type lectin domain family 10 member A	8.30448e+09	3.18274e+09	2.81521e+09	2.30653e+09	5.75916e+08	4.64301e+08	5.4124e+08	5.92005e+08	5.89182e+08	4.20091e+08	3.85419e+08	4.21056e+08	6.02014e+08	3.48289e+08	4.67014e+08	5.91421e+08	4.42847e+08	2.97301e+08	4.49507e+08	2.7178e+08	3.92315e+08	4.52782e+08
K06722	CD302 antigen	4.17366e+07	1.28626e+07	1.18345e+07	1.70395e+07	2.72144e+06	1.58184e+06	4.27659e+06	0	2.41826e+06	1.8645e+06	1.57357e+06	4.6685e+06	3.62767e+06	0	1.96476e+06	0	2.19441e+06	1.76932e+06	3.9976e+06	3.21795e+06	2.36059e+06	3.49962e+06
K06732	CUB domain-containing protein 1	2.6273e+07	5.90167e+06	1.38434e+07	6.5279e+06	0	0	5.90167e+06	0	0	0	0	0	0	4.75309e+06	0	9.09032e+06	0	0	0	6.5279e+06	0	0
K06737	epithelial cell adhesion molecule	1.16477e+09	4.28779e+08	3.80392e+08	3.55595e+08	8.10609e+07	6.37305e+07	8.06233e+07	6.32378e+07	7.6709e+07	6.34177e+07	5.92025e+07	5.45959e+07	6.11191e+07	6.45975e+07	4.1544e+07	9.93334e+07	4.04345e+07	4.99068e+07	1.01236e+08	5.17088e+07	4.53825e+07	6.69269e+07
K06751	MHC class I antigen	4.3562e+09	1.38354e+09	1.52286e+09	1.4498e+09	2.32288e+08	3.2156e+08	1.65057e+08	1.29709e+08	3.39978e+08	1.94951e+08	1.70279e+08	2.87239e+08	3.03021e+08	1.66808e+08	3.87981e+08	2.07533e+08	1.53612e+08	2.8666e+08	2.3742e+08	1.11674e+08	2.81179e+08	3.79251e+08
K06752	MHC class II antigen	3.29985e+09	1.15356e+09	1.16886e+09	9.77427e+08	1.57538e+08	1.47834e+08	1.97275e+08	2.36472e+08	2.07298e+08	2.07141e+08	2.34068e+08	1.35391e+08	1.4577e+08	2.57093e+08	1.76999e+08	2.19544e+08	1.45984e+08	1.41798e+08	1.90629e+08	1.1614e+08	1.46577e+08	2.36299e+08
K06781	cell adhesion molecule 1	1.29978e+08	4.37444e+07	4.47425e+07	4.14916e+07	1.09022e+07	5.09648e+06	3.15611e+06	8.4008e+06	7.84735e+06	8.34147e+06	1.25142e+07	7.36505e+06	7.4447e+06	7.48123e+06	6.11135e+06	3.8259e+06	1.00355e+07	5.96576e+06	5.4983e+06	5.45258e+06	6.22517e+06	8.3143e+06
K06821	plexin B	5.60988e+07	2.32326e+07	1.71902e+07	1.5676e+07	2.80489e+06	6.91523e+06	2.51512e+06	3.42998e+06	3.43837e+06	4.12902e+06	3.29092e+06	5.07757e+06	4.29282e+06	0	1.2828e+06	3.24605e+06	3.09534e+06	1.12526e+06	1.56928e+06	0	2.73947e+06	7.14664e+06
K06825	fibrillin 1	3.3084e+08	1.06273e+08	1.25041e+08	9.9526e+07	2.51548e+07	9.3374e+06	1.71168e+07	1.3983e+07	2.74637e+07	1.32169e+07	1.82101e+07	1.17075e+07	1.53432e+07	3.64448e+07	1.75136e+07	2.58217e+07	1.28532e+07	1.22237e+07	1.82662e+07	1.73601e+07	2.13711e+07	1.74517e+07
K06826	nidogen (entactin)	7.4632e+07	2.2335e+07	2.97229e+07	2.2574e+07	3.83404e+06	4056833	0	4.79389e+06	5.19432e+06	4.45597e+06	4.71858e+06	6.74358e+06	5.16241e+06	2.42747e+06	5.75442e+06	4.91647e+06	2.6594e+06	3.07934e+06	6.61403e+06	5.62947e+06	4.59176e+06	0
K06828	midkine	4.09583e+06	3.3527e+06	0	743129	0	3.3527e+06	0	0	0	0	0	0	0	0	0	0	0	0	0	0	743129	0
K06830	galectin-1	2.08047e+09	7.01342e+08	6.85546e+08	6.93587e+08	1.2917e+08	8.65698e+07	1.13647e+08	7.56765e+07	1.80786e+08	1.15493e+08	8.45254e+07	2.08589e+08	7.51128e+07	6.44886e+07	9.86018e+07	1.54229e+08	1.05798e+08	8.21878e+07	1.49763e+08	1.58666e+08	1.04412e+08	9.27603e+07
K06831	galectin-3	2.60414e+08	9.32277e+07	8.89849e+07	7.82011e+07	1.38228e+07	1.57096e+07	1.37031e+07	2.05228e+07	1.55576e+07	1.39118e+07	2.15339e+07	1.0752e+07	1.27329e+07	1.81512e+07	1.37544e+07	1.20604e+07	1.44194e+07	1.27992e+07	1.08294e+07	1.28321e+07	1.27155e+07	1.46055e+07
K06832	galectin-8	7.03581e+09	2.55e+09	2.10139e+09	2.38441e+09	4.51574e+08	3.80049e+08	4.74991e+08	3.13637e+08	4.81165e+08	4.48587e+08	3.40498e+08	3.07108e+08	3.91679e+08	2.61338e+08	3.97861e+08	4.0291e+08	2.35079e+08	5.10265e+08	3.48854e+08	3.78277e+08	4.59473e+08	4.52461e+08
K06840	semaphorin 3	1.31439e+08	3.89905e+07	4.25149e+07	4.99337e+07	8.67688e+06	3113527	2.30027e+06	0	1.00101e+07	1.48897e+07	5.69798e+06	9.71173e+06	1.53395e+07	0	1.17657e+07	0	1.19243e+07	8.54344e+06	3.85966e+06	1.06674e+07	7.79194e+06	7.147e+06
K06843	netrin 1	0	0	0	0	0	0	0	0	0	0	0	0	0	0	0	0	0	0	0	0	0	0
K06847	RGM domain family member B	5.58479e+07	2.52507e+07	6.49898e+06	2.40983e+07	4.11464e+06	4597155	8.12942e+06	0	3.65466e+06	4.7548e+06	0	4.41174e+06	0	0	2.08724e+06	0	3.23733e+06	4.62682e+06	5.3148e+06	6.31297e+06	1.87269e+06	2.73364e+06
K06856	immunoglobulin heavy chain	1.12513e+09	4.04041e+08	3.68834e+08	3.52251e+08	2.79428e+07	7.76584e+07	1.32906e+08	1.31831e+07	1.12293e+08	4.00581e+07	1.40587e+08	3.58415e+07	3.43583e+07	1.34553e+07	4.26023e+07	1.0199e+08	1.05901e+08	3.79003e+07	3.25614e+07	7.54415e+07	3.06837e+07	6.97627e+07
K06874	zinc finger protein	9.39174e+07	2.23317e+07	2.85296e+07	4.30561e+07	2.94024e+06	4434229	5.00892e+06	0	3.00437e+06	6.94391e+06	5.0948e+06	0	3.92734e+06	8.92664e+06	2.27002e+06	8.31084e+06	3.44077e+06	2.69814e+06	1.3973e+07	1.35398e+07	3.02895e+06	6.37543e+06
K06875	programmed cell death protein 5	5.06155e+08	1.4307e+08	1.72855e+08	1.90229e+08	2.88751e+07	18370748	2.65378e+07	3.32144e+07	1.69684e+07	1.91039e+07	3.5097e+07	4.112e+07	3.84039e+07	2.10067e+07	1.86748e+07	1.85528e+07	2.50592e+07	5.00198e+07	3.80498e+07	1.62472e+07	3.86967e+07	2.21565e+07
K06883	uncharacterized protein	1.31921e+10	4.48274e+09	4.13114e+09	4.57819e+09	7.03834e+08	6.6199e+08	7.29227e+08	6.08895e+08	9.09914e+08	8.68884e+08	7.52605e+08	7.53091e+08	6.87582e+08	6.05513e+08	6.72694e+08	6.59656e+08	7.39036e+08	7.44484e+08	7.27841e+08	6.16368e+08	9.0615e+08	8.44312e+08
K06911	quercetin 2,3-dioxygenase	4.21175e+07	1.13675e+07	2.20351e+07	8.71495e+06	0	3.99763e+06	3.12743e+06	0	1.15386e+06	3.08856e+06	0	7.79154e+06	5.62996e+06	0	8.61357e+06	0	3.17149e+06	3.25238e+06	0	2.29108e+06	0	0
K06934	uncharacterized protein	2.99325e+08	9.99863e+07	9.31807e+07	1.06158e+08	1.55931e+07	1.80892e+07	1.45309e+07	9.9461e+06	2.18493e+07	1.99777e+07	1.25691e+07	1.98933e+07	6.92101e+06	2.5859e+07	1.7984e+07	9.95426e+06	3.00218e+07	5.05166e+06	1.62043e+07	1.75458e+07	2.70386e+07	1.0296e+07
K06944	developmentally-regulated GTP-binding protein	3.35548e+07	1.41411e+07	1.24752e+07	6.93845e+06	4.07219e+06	2.46843e+06	3.53724e+06	0	795260	3.26795e+06	6.58511e+06	0	0	5.89013e+06	0	0	3.86072e+06	2.36724e+06	432750	277734	0	0
K06972	presequence protease	1.24979e+08	4.54118e+07	4.3533e+07	3.6034e+07	1.08075e+07	3.55459e+06	4.82498e+06	9.30704e+06	7.4489e+06	9.46881e+06	5.71008e+06	1.20682e+07	1.08981e+07	0	7.91096e+06	6.94569e+06	3.52427e+06	5.60593e+06	4.72842e+06	6.12364e+06	9.75376e+06	6.29801e+06
K06989	aspartate dehydrogenase	1.34743e+09	4.07883e+08	4.54551e+08	4.84994e+08	6.41446e+07	6.01731e+07	5.71922e+07	7.39511e+07	5.8161e+07	9.42615e+07	7.38385e+07	4.65351e+07	9.33102e+07	5.11457e+07	5.38095e+07	1.35912e+08	9.27833e+07	6.69168e+07	1.08123e+08	9.82584e+07	4.74459e+07	7.14663e+07
K06990	MEMO1 family protein	9.21691e+07	3.08374e+07	2.9343e+07	3.19887e+07	7.08929e+06	4.8488e+06	4.70843e+06	7.85283e+06	1.89863e+06	4.4394e+06	7.77652e+06	4.05608e+06	4.29766e+06	0	7.37685e+06	5.83592e+06	4.79717e+06	3.93981e+06	6.71067e+06	5.50401e+06	4.37427e+06	6.66272e+06
K06997	PLP dependent protein	2.63149e+08	9.13992e+07	8.63423e+07	8.54073e+07	1.38122e+07	1.37006e+07	1.33598e+07	2.39538e+07	1.17634e+07	1.48094e+07	1.52001e+07	1.54937e+07	1.9169e+07	7.27547e+06	1.40113e+07	1.51926e+07	1.36051e+07	1.39152e+07	1.62228e+07	1.2555e+07	1.43866e+07	1.47226e+07
K07002	uncharacterized protein	4.38398e+08	1.40673e+08	1.45233e+08	1.52492e+08	2.46565e+07	17721152	1.57247e+07	2.68049e+07	2.46517e+07	3.11138e+07	3.06019e+07	3.21424e+07	2.41266e+07	1.23432e+07	3.17817e+07	1.42375e+07	3.34885e+07	2.32513e+07	2.25172e+07	2.60887e+07	1.96252e+07	2.75209e+07
K07048	phosphotriesterase-related protein	1.32593e+10	4.38732e+09	4.75164e+09	4.12033e+09	5.81009e+08	7.14157e+08	6.41949e+08	7.8157e+08	8.91571e+08	7.77062e+08	8.28364e+08	6.50908e+08	7.39027e+08	8.1554e+08	8.55878e+08	8.61921e+08	7.17364e+08	6.45726e+08	6.57616e+08	5.87737e+08	5.79413e+08	9.32476e+08
K07050	misacylated tRNA(Ala) deacylase	9.60639e+07	2.9279e+07	2.83993e+07	3.83856e+07	3.97558e+06	6.09177e+06	9.68132e+06	2.91957e+06	6.61071e+06	0	8.3074e+06	5.49989e+06	3.59216e+06	0	4.78866e+06	6.21119e+06	7.42941e+06	3.60567e+06	2.13597e+06	1.09783e+07	4.68036e+06	9.55591e+06
K07071	uncharacterized protein	2.06064e+08	8.16216e+07	5.87093e+07	6.57329e+07	1.39391e+07	1.91567e+07	9.72444e+06	9.06527e+06	1.48585e+07	1.48777e+07	6.73289e+06	1.62163e+07	1.10985e+07	8.35931e+06	1.03923e+07	5.90999e+06	1.26222e+07	1.16786e+07	8.30542e+06	1.23429e+07	1.38605e+07	6.92339e+06
K07119	prostaglandin reductase 3	5.69293e+09	1.66379e+09	1.91926e+09	2.10989e+09	3.96832e+08	1.83707e+08	2.05861e+08	3.07794e+08	2.89294e+08	2.80301e+08	3.12376e+08	3.20799e+08	2.93821e+08	2.42482e+08	4.62698e+08	2.87084e+08	3.39988e+08	4.44283e+08	2.40041e+08	3.13959e+08	4.69292e+08	3.02322e+08
K07151	dolichyl-diphosphooligosaccharide---protein glycosyltransferase	1.43063e+10	5.03279e+09	4.83624e+09	4.43725e+09	7.34161e+08	8.3339e+08	9.41029e+08	8.2377e+08	8.4726e+08	8.53183e+08	8.05408e+08	8.12263e+08	7.26377e+08	8.0841e+08	9.16369e+08	7.67412e+08	8.18952e+08	8.99738e+08	7.35515e+08	6.3086e+08	5.66039e+08	7.86145e+08
K07190	phosphorylase kinase alpha/beta subunit	4.2892e+08	1.46184e+08	1.27181e+08	1.55554e+08	2.57955e+07	1.69618e+07	1.76087e+07	2.35647e+07	1.54088e+07	4.68447e+07	2.50454e+07	2.09484e+07	2.34741e+07	8.98342e+06	2.63322e+07	2.23979e+07	2.37228e+07	2.46598e+07	3.53415e+07	2.51156e+07	2.40443e+07	2.26702e+07
K07191	MFS transporter, SP family, solute carrier family 2 (facilitated glucose transporter), member 4	1.37228e+09	4.45425e+08	4.72545e+08	4.54305e+08	5.87356e+07	8.16234e+07	4.31017e+07	7.92896e+07	8.87318e+07	9.39432e+07	9.32231e+07	8.28022e+07	8.45413e+07	8.3427e+07	7.47138e+07	5.38371e+07	9.95419e+07	8.70422e+07	7.22249e+07	5.81252e+07	6.71154e+07	7.02559e+07
K07192	flotillin	7.66496e+09	2.53635e+09	2.70836e+09	2.42026e+09	4.54997e+08	2.69227e+08	4.15534e+08	3.6566e+08	5.58109e+08	4.72828e+08	5.31086e+08	4.31191e+08	3.46107e+08	3.00718e+08	7.23941e+08	3.75312e+08	4.03882e+08	3.49063e+08	4.63282e+08	3.85669e+08	3.94676e+08	4.23683e+08
K07198	5'-AMP-activated protein kinase, catalytic alpha subunit	1.37243e+09	4.92581e+08	4.43569e+08	4.36284e+08	6.61655e+07	6.37086e+07	6.82526e+07	1.1065e+08	8.35904e+07	1.00214e+08	8.7003e+07	5.63468e+07	7.70485e+07	5.67908e+07	9.62706e+07	7.01098e+07	6.98424e+07	8.93218e+07	7.0772e+07	7.40026e+07	6.57313e+07	6.66138e+07
K07199	5'-AMP-activated protein kinase, regulatory beta subunit	3.43649e+09	1.13671e+09	1.101e+09	1.19877e+09	2.18593e+08	215553375	1.5942e+08	1.71548e+08	1.706e+08	2.00999e+08	2.06982e+08	2.19304e+08	1.75196e+08	1.69906e+08	1.84633e+08	1.44982e+08	1.97074e+08	2.02107e+08	2.07991e+08	1.53947e+08	2.38405e+08	1.9925e+08
K07200	5'-AMP-activated protein kinase, regulatory gamma subunit	9.70638e+08	3.22575e+08	3.32383e+08	3.15679e+08	4.62335e+07	4.39421e+07	4.24072e+07	8.07576e+07	3.9921e+07	6.9314e+07	8.22755e+07	4.70492e+07	5.76358e+07	4.87155e+07	5.39626e+07	4.27444e+07	5.21438e+07	5.66198e+07	5.05425e+07	4.46033e+07	3.82656e+07	7.35043e+07
K07203	serine/threonine-protein kinase mTOR	4.0066e+07	1.34831e+07	1.43369e+07	1.2246e+07	567688	1.05347e+06	2.54298e+06	1.4419e+06	5.20727e+06	2.66984e+06	3.78185e+06	2.13373e+06	2.9753e+06	2.38162e+06	896288	2.16809e+06	2.18277e+06	1.67905e+06	0	3.76312e+06	3.384e+06	1.23706e+06
K07205	eukaryotic translation initiation factor 4E binding protein 1	3.07032e+07	1.27172e+07	9.96028e+06	8.02574e+06	2.02622e+06	84638.2	5.82924e+06	3.57907e+06	1.19803e+06	0	4.19212e+06	0	2.9465e+06	0	48914.5	2.77275e+06	2.40035e+06	4.3462e+06	0	0	0	1.27919e+06
K07206	tuberous sclerosis 1	1.21184e+08	2.6281e+07	2.88602e+07	6.60427e+07	7.3637e+06	2.23726e+06	2.17095e+06	809255	3.93129e+06	9.76851e+06	6.97692e+06	4.85053e+06	2.27383e+06	1.72291e+06	4.13873e+06	8.89726e+06	6.17077e+06	5.91073e+06	9.13587e+06	1.23028e+07	1.22368e+07	2.02858e+07
K07213	copper chaperone	2.50685e+09	8.6143e+08	8.4701e+08	7.98405e+08	1.34116e+08	1.41581e+08	1.17992e+08	1.64906e+08	1.65375e+08	1.3746e+08	1.08393e+08	1.35592e+08	2.10029e+08	6.68728e+07	1.96674e+08	1.29449e+08	1.27874e+08	1.58414e+08	1.33661e+08	1.41007e+08	9.82052e+07	1.39244e+08
K07253	phenylpyruvate tautomerase	2.02998e+10	6.87125e+09	6.87294e+09	6.55562e+09	1.22286e+09	1.05438e+09	1.09203e+09	9.52806e+08	1.28284e+09	1.26632e+09	1.06248e+09	1.04444e+09	1.02897e+09	1.12837e+09	1.2801e+09	1.32857e+09	1.07448e+09	1.07685e+09	1.04913e+09	1.12044e+09	9.40584e+08	1.29413e+09
K07277	outer membrane protein insertion porin family	3.8808e+08	1.15656e+08	1.43525e+08	1.28899e+08	2.1149e+07	13954422	1.65638e+07	1.67031e+07	2.10768e+07	2.62091e+07	2.75809e+07	2.80477e+07	2.51409e+07	1.70313e+07	2.61072e+07	1.96171e+07	2.34337e+07	2.52675e+07	1.50925e+07	2.06363e+07	2.10208e+07	2.3448e+07
K07292	hepatocyte nuclear factor 4-alpha	3.30805e+06	1.99445e+06	361597	952001	1.13256e+06	861885	0	0	0	0	0	210289	0	0	151309	0	0	952001	0	0	0	0
K07293	tyrosine-protein phosphatase non-receptor type 11	2.84015e+08	9.97436e+07	9.29755e+07	9.12962e+07	1.65364e+07	14958670	1.29355e+07	1.82052e+07	1.71924e+07	1.99154e+07	1.65623e+07	1.49495e+07	1.64768e+07	8.58635e+06	1.7821e+07	1.85796e+07	1.2687e+07	1.42067e+07	1.59745e+07	1.89333e+07	1.50468e+07	1.44479e+07
K07295	nuclear receptor subfamily 2 group A	6.88869e+07	2.22743e+07	2.10418e+07	2.55708e+07	6.03339e+06	3.5773e+06	2.26729e+06	1.86676e+06	5.26394e+06	3.26559e+06	2.51277e+06	4.67057e+06	4.90797e+06	2.14743e+06	4.13953e+06	2.66359e+06	5.57365e+06	3.55502e+06	4.74265e+06	3.91321e+06	4.60705e+06	3.17922e+06
K07304	peptide-methionine (S)-S-oxide reductase	4.9061e+08	1.68317e+08	1.53423e+08	1.6887e+08	3.42134e+07	2.89599e+07	2.88985e+07	2.07575e+07	1.96475e+07	3.58406e+07	1.95574e+07	3.50264e+07	2.69324e+07	2.06749e+07	2.64061e+07	2.48255e+07	3.05088e+07	2.77562e+07	2.75023e+07	2.20882e+07	3.00704e+07	3.09443e+07
K07305	peptide-methionine (R)-S-oxide reductase	1.66801e+08	6.02465e+07	4.73321e+07	5.92226e+07	8.66789e+06	8.91517e+06	1.01345e+07	6.1075e+06	2.08421e+07	5.57939e+06	4.50383e+06	1.05922e+07	5.33588e+06	4.36246e+06	1.22535e+07	1.02843e+07	1.62871e+07	8.78889e+06	7.70198e+06	4.33896e+06	1.0658e+07	1.14476e+07
K07342	protein transport protein SEC61 subunit gamma and related proteins	7.82848e+07	4.30036e+07	1.72947e+07	1.79865e+07	3.88905e+06	13377609	1.17577e+06	7.41222e+06	1.32204e+07	3.92856e+06	0	2.29892e+06	4.15184e+06	4.66546e+06	3.54883e+06	2.62967e+06	5.44571e+06	3.49293e+06	2.75442e+06	2.94906e+06	2.46445e+06	879888
K07374	tubulin alpha	5.63061e+10	1.9282e+10	1.77456e+10	1.92784e+10	3.166e+09	3.78064e+09	2.57533e+09	3.12794e+09	3.31974e+09	3.3124e+09	3.18227e+09	2.97245e+09	2.84353e+09	2.31789e+09	3.135e+09	3.29448e+09	2.98754e+09	3.23599e+09	3.35736e+09	2.77333e+09	3.15375e+09	3.77044e+09
K07375	tubulin beta	9.54737e+10	3.28515e+10	3.0506e+10	3.21161e+10	5.58754e+09	5.9694e+09	4.34663e+09	5.77989e+09	5.58042e+09	5.58763e+09	5.43281e+09	4.87496e+09	4.9422e+09	4.21428e+09	5.43836e+09	5.60341e+09	5.20545e+09	5.22014e+09	5.54562e+09	4.62199e+09	5.29729e+09	6.22565e+09
K07379	contactin associated protein 1	6.68557e+07	2.29502e+07	2.41938e+07	1.97118e+07	5.57654e+06	3.4402e+06	4.90558e+06	3.24013e+06	3.46899e+06	2.31871e+06	2.79448e+06	1.67779e+06	3.22512e+06	9.35227e+06	3.20133e+06	3.94276e+06	3.27677e+06	4.95864e+06	4.07029e+06	2.93566e+06	2.45277e+06	2.01766e+06
K07390	monothiol glutaredoxin	2.93704e+08	9.05426e+07	1.06022e+08	9.714e+07	1.51306e+07	1.28153e+07	1.61345e+07	1.36338e+07	2.10236e+07	1.18048e+07	1.5672e+07	1.85708e+07	1.80677e+07	1.8088e+07	1.74304e+07	1.81927e+07	1.6975e+07	1.9241e+07	1.83961e+07	1.25101e+07	1.36194e+07	1.63984e+07
K07408	cytochrome P450 family 1 subfamily A1	3.18651e+09	1.17668e+09	1.05173e+09	9.58098e+08	2.76739e+08	1.4772e+08	1.52465e+08	1.21113e+08	2.54742e+08	2.23905e+08	5.71428e+07	1.76957e+08	1.98918e+08	3.31341e+08	1.98673e+08	8.87014e+07	2.13467e+08	1.50311e+08	1.16015e+08	1.47108e+08	1.31276e+08	1.99921e+08
K07411	cytochrome P450 family 2 subfamily A	3.17198e+10	1.07575e+10	1.06095e+10	1.03529e+10	2.11006e+09	1.7871e+09	1.6819e+09	2.46909e+09	1.52891e+09	1.18041e+09	2.41456e+09	2.1335e+09	1.63005e+09	1.46837e+09	1.43466e+09	1.52834e+09	1.03578e+09	2.62701e+09	1.08648e+09	1.52726e+09	2.06857e+09	2.00776e+09
K07418	cytochrome P450 family 2 subfamily J	1.00572e+10	2.86445e+09	3.35283e+09	3.8399e+09	7.89851e+08	2.9697e+08	2.75057e+08	2.96064e+08	4.50828e+08	7.55679e+08	4.27275e+08	8.84559e+08	4.85929e+08	3.82877e+08	6.21113e+08	5.51076e+08	7.01005e+08	5.56383e+08	4.90086e+08	6.91937e+08	3.98701e+08	1.00179e+09
K07425	long-chain fatty acid omega-monooxygenase	7.4164e+09	2.56129e+09	2.56426e+09	2.29085e+09	4.01637e+08	406057913	4.52651e+08	3.62315e+08	5.65343e+08	3.73287e+08	3.35469e+08	5.44649e+08	4.56116e+08	3.18584e+08	4.59867e+08	4.49577e+08	3.73283e+08	4.57349e+08	2.89658e+08	3.36762e+08	3.85901e+08	4.47895e+08
K07427	docosahexaenoic acid omega-hydroxylase	1.16167e+10	3.22397e+09	4.21494e+09	4.17781e+09	7.04832e+08	3.91646e+08	5.01942e+08	4.6437e+08	3.75533e+08	7.85647e+08	5.55646e+08	7.2995e+08	5.31881e+08	9.09592e+08	8.70974e+08	6.16896e+08	5.97097e+08	6.73403e+08	5.7564e+08	6.52881e+08	5.71847e+08	1.10695e+09
K07431	sterol 12-alpha-hydroxylase	1.80482e+10	6.35036e+09	6.25115e+09	5.44667e+09	1.13907e+09	8.16808e+08	8.10395e+08	6.16335e+08	1.06274e+09	1.905e+09	1.42526e+09	1.16726e+09	1.03664e+09	7.10239e+08	9.10221e+08	1.00153e+09	1.26216e+09	7.59344e+08	8.49138e+08	5.9734e+08	1.16286e+09	8.15828e+08
K07432	beta-1,4-N-acetylglucosaminyltransferase	3.62593e+07	1.08206e+07	1.64655e+07	8.97323e+06	0	2386617	2.5597e+06	0	0	5.87427e+06	0	3.54838e+06	0	7.56489e+06	2.43705e+06	2.91517e+06	4.73226e+06	2.18544e+06	0	0	2.05553e+06	0
K07435	cytochrome P450 family 20 subfamily A	9.65134e+08	3.33007e+08	3.53114e+08	2.79013e+08	5.35704e+07	65107393	6.08057e+07	5.339e+07	5.42476e+07	4.58855e+07	6.72706e+07	6.42268e+07	6.49935e+07	3.95037e+07	7.07029e+07	4.64163e+07	5.76065e+07	4.56562e+07	4.17557e+07	3.11043e+07	5.13163e+07	5.15744e+07
K07440	cholesterol 24-hydroxylase	1.36143e+10	5.10621e+09	4.53998e+09	3.96807e+09	7.28806e+08	7.81902e+08	8.57139e+08	1.20518e+09	8.45438e+08	6.87746e+08	4.90581e+08	8.37874e+08	7.69197e+08	8.60825e+08	6.43003e+08	9.38495e+08	5.95267e+08	7.9355e+08	5.31178e+08	6.20294e+08	6.3765e+08	7.90129e+08
K07441	beta-1,4-N-acetylglucosaminyltransferase	2.75855e+09	7.32304e+08	1.12299e+09	9.03255e+08	1.5402e+08	134921378	1.07403e+08	8.37586e+07	1.18968e+08	1.33234e+08	1.68945e+08	1.81099e+08	2.23055e+08	2.21125e+08	1.67537e+08	1.61226e+08	1.50553e+08	1.37727e+08	1.04876e+08	1.68931e+08	1.71201e+08	1.69967e+08
K07508	acetyl-CoA acyltransferase 2	1.16209e+08	4.38382e+07	3.85251e+07	3.38458e+07	5.62464e+06	6.90114e+06	5.31003e+06	4.40086e+06	1.43305e+07	7.27107e+06	7.45176e+06	8.39249e+06	2.8558e+06	1.02266e+07	3.90715e+06	5.69129e+06	4.44532e+06	4.08909e+06	2.65334e+06	7.86776e+06	3.94744e+06	1.08429e+07
K07509	acetyl-CoA acyltransferase	7.56223e+09	2.44976e+09	2.5885e+09	2.52398e+09	4.7826e+08	3.66927e+08	2.93927e+08	4.2721e+08	4.33415e+08	4.50017e+08	4.2327e+08	4.37678e+08	4.4006e+08	3.87605e+08	4.6479e+08	4.35095e+08	4.25181e+08	4.95457e+08	3.15888e+08	4.52127e+08	3.52458e+08	4.82863e+08
K07511	enoyl-CoA hydratase	6.41199e+09	2.20108e+09	2.19338e+09	2.01753e+09	3.82479e+08	2.63883e+08	3.71281e+08	4.48033e+08	3.20812e+08	4.14594e+08	4.17366e+08	4.41851e+08	3.77741e+08	2.86623e+08	3.46489e+08	3.23314e+08	3.10269e+08	3.42428e+08	2.38066e+08	4.01392e+08	3.43686e+08	3.81685e+08
K07513	acetyl-CoA acyltransferase 1	1.15349e+10	3.87907e+09	3.35769e+09	4.29813e+09	7.20035e+08	7.43326e+08	3.23002e+08	5.52879e+08	7.23079e+08	8.16744e+08	5.38258e+08	7.33921e+08	4.06279e+08	5.86195e+08	6.65658e+08	4.27376e+08	5.50062e+08	5.97576e+08	8.67955e+08	6.26553e+08	9.31469e+08	7.24512e+08
K07515	enoyl-CoA hydratase / long-chain 3-hydroxyacyl-CoA dehydrogenase	1.78671e+10	5.94523e+09	5.99764e+09	5.9242e+09	1.12619e+09	8.72016e+08	7.53015e+08	1.13155e+09	1.01288e+09	1.04958e+09	1.00914e+09	1.02211e+09	9.66738e+08	9.5935e+08	1.04262e+09	9.97677e+08	8.71095e+08	1.09312e+09	7.47972e+08	1.07743e+09	9.39353e+08	1.19523e+09
K07526	SLIT-ROBO Rho GTPase activating protein	2.72423e+08	7.24595e+07	8.55588e+07	1.14405e+08	1.31924e+07	13516436	8.818e+06	1.05347e+07	1.06371e+07	1.57609e+07	1.606e+07	1.81652e+07	8.41281e+06	1.42964e+07	1.65134e+07	1.2111e+07	1.10446e+07	1.55006e+07	2.82629e+07	2.31882e+07	2.07696e+07	1.56387e+07
K07529	dihydropyrimidinase-like 5	1.38332e+08	4.08279e+07	5.32664e+07	4.42378e+07	5.30916e+06	3881553	1.04262e+07	5.83127e+06	5.22804e+06	1.01517e+07	9.04803e+06	6.77739e+06	1.10234e+07	8.34625e+06	1.0622e+07	7.44935e+06	8.16688e+06	7.31454e+06	8.71048e+06	6.01087e+06	9.07094e+06	4.9641e+06
K07575	malignant T-cell-amplified sequence	4.80532e+08	1.73669e+08	1.50778e+08	1.56084e+08	3.36568e+07	2.69003e+07	3.24717e+07	3.02691e+07	2.71723e+07	2.31989e+07	3.453e+07	2.44542e+07	2.27441e+07	1.96272e+07	2.49877e+07	2.44351e+07	2.31354e+07	2.48651e+07	2.503e+07	2.20999e+07	2.26394e+07	3.83143e+07
K07604	type I keratin, acidic	1.11274e+11	3.72698e+10	3.85596e+10	3.54442e+10	6.95247e+09	5.93069e+09	5.2604e+09	5.18927e+09	7.61518e+09	6.32176e+09	6.65952e+09	5.33304e+09	5.68497e+09	6.40672e+09	6.02114e+09	8.45424e+09	4.75402e+09	6.04305e+09	5.19493e+09	5.52678e+09	6.98375e+09	6.94169e+09
K07605	type II keratin, basic	1.40708e+11	4.8693e+10	4.85053e+10	4.35094e+10	8.86252e+09	7.27048e+09	7.51358e+09	6.76569e+09	1.0376e+10	7.90477e+09	7.64792e+09	7.32487e+09	6.72515e+09	9.73848e+09	6.73971e+09	1.03292e+10	5.82332e+09	6.65077e+09	6.98131e+09	6.82025e+09	8.90035e+09	8.33338e+09
K07611	lamin B	3.39209e+10	1.12732e+10	1.14172e+10	1.12305e+10	1.80394e+09	1.60918e+09	1.66666e+09	1.74882e+09	2.36032e+09	2.08425e+09	2.02124e+09	2.04741e+09	1.8897e+09	1.52097e+09	2.03307e+09	1.90481e+09	1.725e+09	1.96593e+09	1.76334e+09	1.86363e+09	1.65978e+09	2.2528e+09
K07612	gap junction alpha-3 protein	5.96074e+08	2.28027e+08	2.03419e+08	1.64629e+08	3.38417e+07	2.95142e+07	3.10954e+07	7.2326e+07	3.01753e+07	3.10741e+07	3.5695e+07	3.05937e+07	3.20647e+07	3.82523e+07	3.89826e+07	2.78306e+07	3.05129e+07	2.34291e+07	3.17327e+07	1.65144e+07	2.51868e+07	3.72528e+07
K07616	gap junction gamma-1 protein	1.81553e+07	3.47305e+06	7.09036e+06	7.59185e+06	0	0	3.47305e+06	0	0	0	7.09036e+06	0	0	0	0	0	0	0	0	0	0	7.59185e+06
K07748	sterol-4alpha-carboxylate 3-dehydrogenase (decarboxylating)	1.32065e+09	4.42263e+08	4.40271e+08	4.38113e+08	8.61991e+07	5.27142e+07	7.00843e+07	9.64945e+07	7.81593e+07	5.86111e+07	9.19681e+07	7.51556e+07	7.62889e+07	5.29866e+07	5.59031e+07	8.79689e+07	6.96576e+07	1.0945e+08	5.58232e+07	6.25548e+07	6.40193e+07	7.66078e+07
K07750	methylsterol monooxygenase	1.49507e+08	3.86292e+07	2.6913e+07	8.39653e+07	7.40938e+06	4.32069e+06	4.27457e+06	8.72695e+06	0	1.38976e+07	1.05415e+07	6.55405e+06	1.22915e+06	4.25188e+06	0	4.33643e+06	1.03409e+07	6.44e+06	2.3535e+07	8.21585e+06	2.7527e+07	7.90656e+06
K07755	arsenite methyltransferase	3.05968e+08	1.08661e+08	8.48161e+07	1.12491e+08	1.68203e+07	2.07278e+07	3.94688e+06	2.00785e+07	2.35469e+07	2.35409e+07	8.74511e+06	1.6669e+07	6.79326e+06	1.63423e+07	2.59604e+07	1.03061e+07	1.78988e+07	1.56157e+07	1.96156e+07	7.12891e+06	2.06434e+07	3.15886e+07
K07758	pyridoxal phosphatase	3.015e+08	1.02086e+08	9.14125e+07	1.08001e+08	1.468e+07	2.21831e+07	1.66271e+07	1.18678e+07	1.62479e+07	2.04803e+07	1.92575e+07	1.15185e+07	1.71924e+07	1.70208e+06	2.019e+07	2.15519e+07	1.51893e+07	2.21219e+07	1.89825e+07	1.55634e+07	1.68827e+07	1.9261e+07
K07767	katanin p60 ATPase-containing subunit A1	3.18616e+08	6.51475e+07	1.23506e+08	1.29963e+08	6.60419e+06	8502412	3.02307e+07	5.04026e+06	4.31904e+06	1.04509e+07	1.12535e+07	5.54418e+07	2.66571e+07	1.66863e+07	1.34671e+07	0	1.44372e+07	1.79551e+07	3.12869e+07	2.54579e+07	3.36164e+07	7.20911e+06
K07830	Ras-related protein R-Ras2	1.49517e+08	6.03587e+07	4.52494e+07	4.39092e+07	8.63388e+06	8.64624e+06	7.85711e+06	1.17703e+07	1.56397e+07	7.81147e+06	6.74682e+06	5.41488e+06	7.51667e+06	7.8605e+06	7.7392e+06	9.97137e+06	6.28685e+06	8.18277e+06	6.41082e+06	9.40248e+06	5.94549e+06	7.6808e+06
K07834	Ras-related protein Ral-A	6.95043e+08	2.33192e+08	2.41227e+08	2.20625e+08	4.07741e+07	3.50229e+07	4.1063e+07	3.87283e+07	4.1121e+07	3.64829e+07	4.05173e+07	4.64783e+07	3.65401e+07	3.46574e+07	3.3681e+07	4.93526e+07	3.85187e+07	3.71587e+07	3.89268e+07	3.1076e+07	3.95299e+07	3.54146e+07
K07874	Ras-related protein Rab-1A	1.43429e+10	4.74922e+09	4.81036e+09	4.78334e+09	7.29364e+08	7.83403e+08	7.36467e+08	7.18569e+08	9.0804e+08	8.73372e+08	7.96059e+08	8.61591e+08	7.64587e+08	8.43294e+08	8.53717e+08	6.91117e+08	8.51121e+08	8.25552e+08	7.57991e+08	6.74259e+08	8.00122e+08	8.74295e+08
K07876	Ras-related protein Rab-35	1.22522e+07	3.97764e+06	2.91058e+06	5.36399e+06	0	3.97764e+06	0	0	0	0	0	0	0	0	2.64321e+06	267378	2.24112e+06	0	588516	669704	0	1.86466e+06
K07877	Ras-related protein Rab-2A	3.10374e+09	1.02826e+09	1.02348e+09	1.052e+09	1.84773e+08	2.0533e+08	1.65697e+08	1.40936e+08	1.59964e+08	1.71558e+08	1.65736e+08	1.88258e+08	1.61621e+08	1.47049e+08	1.80878e+08	1.79942e+08	1.7641e+08	2.00808e+08	1.55305e+08	1.58261e+08	1.73833e+08	1.87386e+08
K07879	Ras-related protein Rab-4A	1.36698e+08	4.12794e+07	4.29594e+07	5.24594e+07	7.22092e+06	7.12223e+06	9.38372e+06	4.58142e+06	3.88945e+06	9.08164e+06	7.82563e+06	7.08242e+06	5.62693e+06	2.77875e+06	7.72157e+06	1.19241e+07	7.01186e+06	4.50803e+06	1.03699e+07	7.35299e+06	4.49643e+06	1.87202e+07
K07881	Ras-related protein Rab-14	2.44315e+09	7.75352e+08	8.09301e+08	8.58495e+08	1.38922e+08	1.2e+08	1.04507e+08	1.26358e+08	1.42073e+08	1.43491e+08	1.04541e+08	1.62909e+08	1.30321e+08	1.26157e+08	1.51078e+08	1.34295e+08	1.2646e+08	1.50296e+08	1.29493e+08	1.40318e+08	1.55867e+08	1.56062e+08
K07887	Ras-related protein Rab-5A	1.97505e+09	6.78569e+08	6.26039e+08	6.70444e+08	1.31193e+08	1.10641e+08	9.78651e+07	9.25465e+07	1.29909e+08	1.16415e+08	1.00847e+08	1.00174e+08	1.1188e+08	7.55121e+07	1.24186e+08	1.1344e+08	1.18923e+08	1.30033e+08	9.46802e+07	9.96813e+07	9.906e+07	1.28067e+08
K07891	Ras-related protein Rab-22	1.48776e+08	4.47887e+07	4.57084e+07	5.82792e+07	8.78186e+06	8.50134e+06	7.33914e+06	3.44636e+06	6.69879e+06	1.00212e+07	9.21399e+06	5.80795e+06	7.40761e+06	3.32965e+06	8.74939e+06	1.11998e+07	1.06875e+07	1.35493e+07	4.52666e+06	1.03459e+07	7.63864e+06	1.15313e+07
K07893	Ras-related protein Rab-6A	1.69633e+08	6.97528e+07	5.01247e+07	4.97558e+07	1.27254e+07	1.67881e+07	9.75754e+06	1.00457e+07	1.56572e+07	4.77878e+06	8.09223e+06	9.76318e+06	9.29595e+06	8.21852e+06	6.63772e+06	8.11705e+06	1.12747e+07	1.06936e+07	6.93535e+06	5.5882e+06	8.37393e+06	6.88996e+06
K07897	Ras-related protein Rab-7A	6.39605e+09	2.09417e+09	2.06181e+09	2.24007e+09	3.42068e+08	3.29329e+08	3.38747e+08	3.00178e+08	3.97429e+08	3.86417e+08	3.00886e+08	3.20294e+08	3.16921e+08	4.03571e+08	3.77841e+08	3.423e+08	3.95403e+08	3.7265e+08	3.27496e+08	3.91595e+08	3.38339e+08	4.14585e+08
K07901	Ras-related protein Rab-8A	4.60273e+08	1.73409e+08	1.47819e+08	1.39044e+08	2.66095e+07	2.94337e+07	2.32036e+07	2.38761e+07	4.2142e+07	2.81446e+07	2.13584e+07	2.29346e+07	2.33221e+07	2.31108e+07	2.98709e+07	2.72224e+07	2.28135e+07	2.4338e+07	2.28895e+07	2.49544e+07	2.11897e+07	2.28594e+07
K07904	Ras-related protein Rab-11A	3.28388e+09	1.06322e+09	1.16434e+09	1.05632e+09	1.9048e+08	1.45949e+08	1.64624e+08	1.79145e+08	1.98949e+08	1.84076e+08	2.35776e+08	1.78562e+08	1.65521e+08	2.15579e+08	1.74163e+08	1.94738e+08	1.58522e+08	2.07273e+08	1.61914e+08	1.6307e+08	1.73697e+08	1.91842e+08
K07910	Ras-related protein Rab-18	1.38586e+09	4.35191e+08	4.87457e+08	4.63214e+08	8.04533e+07	68244490	7.33301e+07	6.45829e+07	8.28732e+07	6.5707e+07	7.98583e+07	8.44079e+07	8.87986e+07	6.45253e+07	9.24296e+07	7.74373e+07	8.00394e+07	9.51512e+07	6.66472e+07	6.17775e+07	8.23636e+07	7.72348e+07
K07919	Ras-related protein Rab-33A	5.20266e+07	1.54038e+07	2.24841e+07	1.41387e+07	3.07803e+06	2.32968e+06	2.05039e+06	4.04224e+06	2.48429e+06	1.41915e+06	4.82119e+06	3.82515e+06	3.85506e+06	4.10695e+06	1.88501e+06	3.99068e+06	1.25488e+06	0	3.51469e+06	2.50885e+06	2.52235e+06	4.33794e+06
K07930	Ras-related protein Rab-43	1.07284e+07	3.80736e+06	3.25696e+06	3.66408e+06	0	0	3.80736e+06	0	0	0	2.46066e+06	0	796306	0	0	0	0	1.41198e+06	1.24862e+06	0	1.00349e+06	0
K07933	Rab-like protein 3	4.75169e+07	1.64811e+07	1.33487e+07	1.76871e+07	1.54026e+06	1225114	1.89971e+06	7.55077e+06	2.10639e+06	2.1589e+06	375825	1.69531e+06	1.31681e+06	3.40405e+06	1.34883e+06	5.20789e+06	1.03101e+06	1.34548e+06	9.94595e+06	4.11228e+06	1.25235e+06	0
K07936	GTP-binding nuclear protein Ran	1.00146e+10	3.43779e+09	3.39591e+09	3.18087e+09	6.34528e+08	600772043	5.0651e+08	5.01171e+08	6.35381e+08	5.59424e+08	5.73807e+08	5.17602e+08	5.52459e+08	6.38098e+08	5.84471e+08	5.29479e+08	5.25913e+08	5.18024e+08	5.50618e+08	4.79665e+08	5.07356e+08	5.99299e+08
K07937	ADP-ribosylation factor 1/2	9.73843e+09	3.39695e+09	3.16069e+09	3.18079e+09	5.50536e+08	5.51707e+08	5.57744e+08	5.42511e+08	6.07267e+08	5.87188e+08	5.38671e+08	5.11101e+08	5.24223e+08	4.79644e+08	5.72814e+08	5.34238e+08	5.60931e+08	5.96465e+08	5.04646e+08	4.44843e+08	5.25043e+08	5.48858e+08
K07941	ADP-ribosylation factor 6	2.9437e+09	1.00401e+09	9.34338e+08	1.00535e+09	1.52422e+08	209575666	1.39239e+08	1.73319e+08	1.36568e+08	1.92883e+08	1.77678e+08	1.59236e+08	1.65334e+08	1.37591e+08	1.47855e+08	1.46645e+08	1.66402e+08	1.62106e+08	1.61393e+08	1.34232e+08	1.52273e+08	2.28944e+08
K07942	ADP-ribosylation factor-like protein 1	4.249e+08	1.38276e+08	1.37239e+08	1.49385e+08	2.8879e+07	1.86366e+07	2.17485e+07	2.08871e+07	1.83636e+07	2.97609e+07	2.18399e+07	2.1477e+07	2.70479e+07	1.57541e+07	3.21852e+07	1.89347e+07	2.81866e+07	3.14144e+07	1.93017e+07	1.85673e+07	3.33861e+07	1.8529e+07
K07951	ADP-ribosylation factor-like protein 6	4.11393e+07	1.54672e+07	7.23895e+06	1.84332e+07	1.94413e+06	1.80071e+06	1.54379e+06	3.12777e+06	4.01109e+06	3.03969e+06	0	1.6362e+06	3.3586e+06	0	0	2.24415e+06	522469	4.06519e+06	3.86976e+06	3.12733e+06	4.02439e+06	2.82403e+06
K07955	ADP-ribosylation factor-like protein 8	5.00309e+08	1.65792e+08	1.58173e+08	1.76344e+08	2.49561e+07	2.37239e+07	2.97329e+07	2.61108e+07	2.59149e+07	3.53537e+07	2.58156e+07	2.47225e+07	3.37195e+07	3.31301e+07	2.10582e+07	1.9727e+07	2.96619e+07	2.69705e+07	2.63052e+07	2.47282e+07	2.35216e+07	4.51567e+07
K07957	ADP-ribosylation factor-like protein 9	5.56286e+07	1.07914e+07	3.68784e+07	7.95884e+06	1.72715e+06	1.76551e+06	1.68701e+06	1.07058e+06	3.79173e+06	749407	2.60543e+07	0	2.28536e+06	0	0	8.53873e+06	1.52424e+06	2.62487e+06	682765	1.86316e+06	1.26381e+06	0
K07996	matrix metalloproteinase-16 (membrane-inserted)	2.15432e+08	7.8069e+07	7.90596e+07	5.83039e+07	9.8458e+06	11320753	2.16534e+07	8.09095e+06	1.53271e+07	1.1831e+07	1.40747e+07	8.4413e+06	9.59611e+06	1.35502e+07	1.2456e+07	2.09412e+07	1.57572e+07	1.28788e+07	8.53271e+06	6.37599e+06	7.97561e+06	6.78358e+06
K08051	pleckstrin homology domain containing family A member 8	0	0	0	0	0	0	0	0	0	0	0	0	0	0	0	0	0	0	0	0	0	0
K08052	neurofibromin 1	9.24091e+07	2.76306e+07	2.60394e+07	3.87391e+07	3.87748e+06	1.49918e+06	3.79939e+06	2.3122e+06	5.6695e+06	1.04728e+07	2.81143e+06	2.33791e+06	6.87507e+06	2.3835e+06	6.41112e+06	5.2204e+06	6.73476e+06	8.6778e+06	4.59727e+06	1.2126e+07	2.93305e+06	3.67025e+06
K08054	calnexin	9.89678e+09	3.4047e+09	3.35429e+09	3.13779e+09	5.85566e+08	5.68336e+08	5.17298e+08	5.91724e+08	5.649e+08	5.76873e+08	5.38175e+08	5.90354e+08	6.92647e+08	4.66527e+08	5.98396e+08	4.68193e+08	5.88098e+08	5.70345e+08	4.90535e+08	3.9517e+08	5.12708e+08	5.80935e+08
K08055	beta-2-microglobulin	1.54347e+09	5.46171e+08	5.12397e+08	4.84901e+08	1.28889e+08	119139471	7.10058e+07	4.94445e+07	9.74873e+07	8.0205e+07	5.59651e+07	8.89903e+07	1.18638e+08	4.21642e+07	1.3727e+08	6.93697e+07	4.97384e+07	1.01439e+08	8.28862e+07	3.81895e+07	1.14406e+08	9.82418e+07
K08056	protein disulfide-isomerase A3	1.90167e+11	6.71078e+10	6.69097e+10	5.61498e+10	1.02858e+10	1.14555e+10	1.24645e+10	1.28764e+10	1.06968e+10	9.32873e+09	1.05877e+10	9.94045e+09	1.20575e+10	1.14701e+10	1.18291e+10	1.10249e+10	1.10722e+10	1.21797e+10	8.91258e+09	6.65777e+09	7.19558e+09	1.01319e+10
K08057	calreticulin	1.58336e+11	5.66775e+10	5.51571e+10	4.65013e+10	9.38639e+09	9.42978e+09	9.69782e+09	1.10284e+10	8.25489e+09	8.88023e+09	7.78792e+09	9.20678e+09	1.01319e+10	9.75509e+09	1.00338e+10	8.24165e+09	8.90408e+09	1.02017e+10	8.20531e+09	4.9585e+09	6.40042e+09	7.83128e+09
K08058	TAP binding protein (tapasin)	2.6526e+08	9.86877e+07	8.93912e+07	7.71808e+07	9.7115e+06	9202319	2.21077e+07	1.2607e+07	3.03926e+07	1.46665e+07	1.45858e+07	1.85296e+07	2.19825e+07	0	1.52631e+07	1.90302e+07	9.72746e+06	2.02368e+07	1.63179e+07	7.40708e+06	4.69596e+06	1.87955e+07
K08059	interferon, gamma-inducible protein 30	3.23562e+08	1.16371e+08	1.05403e+08	1.01788e+08	1.7501e+07	1.43462e+07	2.645e+07	2.05996e+06	2.08556e+07	3.51587e+07	1.59165e+07	1.30317e+07	1.98714e+07	7.52798e+06	1.73686e+07	3.16864e+07	2.64766e+07	2.02554e+07	1.55335e+07	8.15978e+06	1.65875e+07	1.47758e+07
K08074	ADP-dependent glucokinase	2.47788e+08	1.13886e+08	5.89351e+07	7.49674e+07	1.52562e+07	1.38271e+07	1.63361e+07	1.14911e+07	4.10541e+07	1.59214e+07	9.33807e+06	7.84656e+06	1.08678e+07	1.183e+07	1.07934e+07	8.2592e+06	1.28265e+07	1.71225e+07	1.12931e+07	7.16616e+06	1.44088e+07	1.21503e+07
K08122	lumican	5.35776e+09	1.95289e+09	1.77838e+09	1.62649e+09	2.60456e+08	2.82372e+08	3.42256e+08	2.63113e+08	5.74747e+08	2.29945e+08	2.94535e+08	2.48223e+08	2.7036e+08	2.75877e+08	3.34765e+08	3.54615e+08	2.16107e+08	2.19026e+08	2.66941e+08	2.26926e+08	2.96204e+08	4.01287e+08
K08126	osteoglycin	1.78329e+08	6.17922e+07	5.68822e+07	5.96543e+07	8.611e+06	4.61298e+06	7.33793e+06	7.9907e+06	2.41937e+07	9.04595e+06	1.33958e+07	5.54822e+06	8.91592e+06	1.01284e+07	1.06354e+07	8.25841e+06	6.14139e+06	8.95558e+06	8.17445e+06	7.5842e+06	1.06815e+07	1.81173e+07
K08132	collagen type XII alpha	1.92588e+08	8.39646e+07	4.60245e+07	6.25991e+07	9.22382e+06	2.93299e+06	6.55821e+06	3.12534e+06	5.26586e+07	9.46568e+06	1.01156e+07	9.43482e+06	7.82804e+06	0	7.30965e+06	1.13365e+07	7.28358e+06	3.2369e+06	6.7498e+06	7.55045e+06	1.24695e+07	2.53089e+07
K08133	collagen type XIV alpha	5.89865e+08	1.90691e+08	1.93966e+08	2.05208e+08	3.07718e+07	29237606	2.34015e+07	2.33195e+07	5.40848e+07	2.98759e+07	3.85328e+07	2.67457e+07	2.62569e+07	3.31132e+07	3.305e+07	3.62677e+07	2.16893e+07	2.44555e+07	2.91625e+07	2.63096e+07	3.70454e+07	6.65454e+07
K08146	MFS transporter, SP family, solute carrier family 2 (facilitated glucose transporter), member 9	2.32502e+08	7.6827e+07	8.33637e+07	7.23115e+07	1.49475e+07	1.15074e+07	1.3185e+07	1.35326e+07	1.00726e+07	1.3582e+07	1.79842e+07	1.26365e+07	1.27415e+07	1.33805e+07	9.6404e+06	1.69806e+07	1.05524e+07	1.08588e+07	1.32722e+07	1.24616e+07	1.44162e+07	1.07503e+07
K08171	MFS transporter, OPA family, solute carrier family 37 (glycerol-6-phosphate transporter), member 4	2.3652e+08	8.76645e+07	7.35572e+07	7.52983e+07	1.30657e+07	6198862	2.04544e+07	1.37014e+07	1.80853e+07	1.6159e+07	9.14786e+06	1.48619e+07	1.31887e+07	1.6153e+07	1.20106e+07	8.19515e+06	1.08644e+07	8.07882e+06	1.15452e+07	1.51492e+07	1.20687e+07	1.7592e+07
K08179	MFS transporter, MCT family, solute carrier family 16 (monocarboxylic acid transporters), member 1	1.73536e+08	5.55671e+07	5.84628e+07	5.95061e+07	3.8656e+06	4.88157e+06	1.22744e+07	8.63086e+06	1.26705e+07	1.32443e+07	1.29429e+07	8.07354e+06	9.02503e+06	0	6.32057e+06	2.21007e+07	1.89236e+07	3.82577e+06	2.25621e+07	3.64549e+06	2.23209e+06	8.31705e+06
K08184	MFS transporter, MCT family, solute carrier family 16 (monocarboxylic acid transporters), member 7	1.82085e+08	6.09303e+07	7.21088e+07	4.9046e+07	1.35188e+07	6.38648e+06	9.33187e+06	1.03999e+07	7.4522e+06	1.3841e+07	1.0839e+07	8.94437e+06	1.20055e+07	1.6316e+07	1.15599e+07	1.2444e+07	8.72324e+06	6.73029e+06	1.03084e+07	6.59286e+06	1.0295e+07	6.39619e+06
K08187	MFS transporter, MCT family, solute carrier family 16 (monocarboxylic acid transporters), member 10	6.89579e+08	2.45336e+08	2.34113e+08	2.1013e+08	3.31339e+07	3.11676e+07	3.71039e+07	3.82125e+07	6.31554e+07	4.25628e+07	4.11837e+07	5.49042e+07	4.10155e+07	1.81983e+07	4.17422e+07	3.70694e+07	4.45477e+07	3.81805e+07	3.08106e+07	2.11671e+07	3.16873e+07	4.37363e+07
K08214	MFS transporter, OCT family, solute carrier family 22 (organic cation transporter), member 18	1.96142e+09	6.035e+08	6.63563e+08	6.94356e+08	8.15126e+07	6.81765e+07	1.17063e+08	9.90883e+07	1.06491e+08	1.31168e+08	7.27529e+07	8.35275e+07	6.77651e+07	7.38336e+07	1.60541e+08	2.05143e+08	1.12775e+08	1.26542e+08	1.45136e+08	1.15688e+08	1.16194e+08	7.80203e+07
K08266	target of rapamycin complex subunit LST8	6.25348e+07	2.04587e+07	2.02914e+07	2.17847e+07	2.77834e+06	1.71052e+06	4.69351e+06	5.91006e+06	2.87828e+06	2.48794e+06	4.01064e+06	4.32626e+06	2.87888e+06	4.04057e+06	2.80602e+06	2.22903e+06	2.76931e+06	3.26172e+06	3.92384e+06	4.46315e+06	3.23472e+06	4.13196e+06
K08272	calcium binding protein 39	1.15722e+09	4.14875e+08	3.95393e+08	3.46955e+08	7.27904e+07	5.5134e+07	5.6063e+07	7.82722e+07	9.49307e+07	5.76844e+07	6.07569e+07	5.97489e+07	6.62202e+07	7.52824e+07	6.53101e+07	6.80744e+07	5.84348e+07	5.61873e+07	6.14872e+07	4.89011e+07	6.44603e+07	5.74847e+07
K08288	protein kinase C substrate 80K-H	5.82901e+09	2.0586e+09	1.96642e+09	1.80399e+09	3.10167e+08	3.63473e+08	3.72213e+08	2.96313e+08	4.11679e+08	3.04753e+08	3.01857e+08	3.12365e+08	3.23293e+08	3.46268e+08	3.73249e+08	3.09384e+08	3.62518e+08	3.88112e+08	2.98269e+08	2.51825e+08	2.44075e+08	2.59194e+08
K08290	Fas-activated serine/threonine kinase	4.16625e+09	1.46523e+09	1.33881e+09	1.36221e+09	3.16576e+08	148247856	2.40136e+08	2.47932e+08	2.48297e+08	2.64038e+08	2.34877e+08	1.6614e+08	1.83036e+08	2.88966e+08	1.74802e+08	2.90993e+08	1.98718e+08	1.76618e+08	1.98037e+08	2.03227e+08	2.75642e+08	3.09969e+08
K08341	GABA(A) receptor-associated protein	3.63721e+08	1.23606e+08	1.13529e+08	1.26586e+08	2.19851e+07	2.37593e+07	1.65962e+07	1.98076e+07	1.94592e+07	2.19985e+07	1.98547e+07	2.01139e+07	2.09867e+07	1.47868e+07	1.60926e+07	2.16945e+07	2.38576e+07	3.28652e+07	1.89592e+07	1.62148e+07	1.6407e+07	1.82825e+07
K08399	leucine-rich repeat-containing G protein-coupled receptor 6	1.22613e+07	3.81449e+06	3.8251e+06	4.62176e+06	264528	633913	347918	0	1.30661e+06	1.26152e+06	475635	1.30927e+06	1.02733e+06	1.01287e+06	0	0	1.18654e+06	1.17714e+06	468218	0	1.14967e+06	640193
K08471	gustatory receptor	4.27499e+08	1.44734e+08	1.24082e+08	1.58683e+08	1.18027e+07	11490074	4.31665e+07	2.02584e+07	1.33277e+07	4.46882e+07	1.85445e+07	2.7172e+07	2.28048e+07	2.61523e+07	1.0339e+07	1.90698e+07	1.88604e+07	1.86649e+07	4.49093e+07	1.87339e+07	2.65175e+07	3.09973e+07
K08488	syntaxin 7	6.70882e+07	2.56475e+07	2.17067e+07	1.97339e+07	3.71052e+06	5.56226e+06	2.45595e+06	5.62482e+06	4.66166e+06	3.63233e+06	3.61361e+06	3.22247e+06	6.84858e+06	0	4.78328e+06	3.23875e+06	2.4352e+06	2.88831e+06	3.85088e+06	2.81414e+06	2.97629e+06	4.76912e+06
K08496	golgi SNAP receptor complex member 2	4.08055e+08	1.44554e+08	1.14296e+08	1.49205e+08	2.52971e+07	2.87046e+07	1.83885e+07	3.00236e+07	2.14903e+07	2.06496e+07	1.49576e+07	2.10881e+07	2.37546e+07	9.17499e+06	2.23701e+07	2.29505e+07	2.80208e+07	3.59194e+07	2.28981e+07	1.24559e+07	2.70399e+07	2.28715e+07
K08507	unconventional SNARE in the endoplasmic reticulum protein 1	1.74008e+08	6.61908e+07	5.7341e+07	5.0476e+07	1.05151e+07	1.48127e+07	8.74729e+06	2.95357e+06	1.77055e+07	1.14566e+07	5.8905e+06	8.80834e+06	8.13358e+06	2.28774e+07	1.019e+07	1.44116e+06	7.40045e+06	7.27957e+06	8.78288e+06	9.62876e+06	7.66928e+06	9.71507e+06
K08508	synaptosomal-associated protein 23	4.52531e+07	1.40581e+07	1.20563e+07	1.91388e+07	3.349e+06	0	997957	0	5.73615e+06	3.97497e+06	0	3.60085e+06	3.63389e+06	0	4.82151e+06	0	4.20271e+06	8.21349e+06	0	0	3.69598e+06	3.02662e+06
K08512	vesicle-associated membrane protein 8	3.78914e+07	2.02789e+07	6.4935e+06	1.1119e+07	2.80809e+06	2.62632e+06	0	5.88234e+06	5.91771e+06	3.04442e+06	0	2.20854e+06	1.01592e+06	0	3.26904e+06	0	3.32239e+06	2.48292e+06	0	1.9464e+06	3.36727e+06	0
K08513	vesicle-associated membrane protein 4	2.71394e+08	1.47347e+08	5.30195e+07	7.10267e+07	1.77107e+07	51111306	1.4394e+07	8.40601e+06	2.46827e+07	3.10427e+07	0	2.42507e+07	1.37373e+07	5.90251e+06	6.87636e+06	2.25263e+06	6.7706e+06	4.65589e+06	1.2432e+07	4.38566e+06	3.34703e+07	9.31232e+06
K08516	synaptobrevin homolog YKT6	3.22063e+07	1.06992e+07	1.03477e+07	1.11594e+07	1.90255e+06	1.76271e+06	1.5661e+06	2.21688e+06	1.74312e+06	1.50783e+06	2.37707e+06	2.349e+06	1.80069e+06	0	1.72372e+06	2.09728e+06	2.25428e+06	2.0279e+06	1.6829e+06	1.30211e+06	1.83145e+06	2.06072e+06
K08517	vesicle transport protein SEC22	5.88163e+09	1.89608e+09	1.98753e+09	1.99802e+09	2.96325e+08	3.52322e+08	3.1479e+08	2.93673e+08	3.25553e+08	3.13418e+08	3.31061e+08	3.34888e+08	3.47563e+08	2.07662e+08	3.78367e+08	3.87993e+08	3.57012e+08	3.33069e+08	3.60927e+08	3.15568e+08	2.77798e+08	3.53641e+08
K08524	retinoid X receptor alpha	3.70433e+09	1.24458e+09	1.27237e+09	1.18738e+09	2.10725e+08	1.94828e+08	1.94234e+08	2.09107e+08	2.37478e+08	1.98211e+08	1.98274e+08	2.18912e+08	1.99994e+08	2.06063e+08	2.27878e+08	2.21245e+08	1.91668e+08	1.76211e+08	2.23265e+08	1.85285e+08	2.06154e+08	2.04801e+08
K08568	cathepsin X	6.34382e+09	2.15543e+09	2.00837e+09	2.18002e+09	2.54767e+08	2.3797e+08	5.14368e+08	3.36496e+08	2.66046e+08	5.4578e+08	4.31259e+08	3.03864e+08	2.97467e+08	1.41244e+08	3.29766e+08	5.04771e+08	5.05129e+08	3.75268e+08	3.88739e+08	2.99065e+08	2.10622e+08	4.01196e+08
K08583	calpain, small subunit 1	2.26189e+09	7.24929e+08	7.44643e+08	7.92315e+08	1.37352e+08	105712058	1.29663e+08	8.09912e+07	1.50899e+08	1.20312e+08	1.0683e+08	1.5843e+08	1.45251e+08	6.73999e+07	1.23654e+08	1.43079e+08	1.17873e+08	1.50337e+08	1.40415e+08	1.47511e+08	1.00748e+08	1.35432e+08
K08627	a disintegrin and metalloproteinase with thrombospondin motifs 13	8.07263e+06	3.66497e+06	2.61186e+06	1.79579e+06	647110	0	865412	0	773683	1.37876e+06	1.22025e+06	0	0	0	1.03233e+06	359289	730571	521574	543648	0	0	0
K08648	hyaluronan binding protein 2	2.85727e+09	1.16726e+09	8.86971e+08	8.03037e+08	1.59689e+08	2.36736e+08	1.85048e+08	2.78041e+08	1.63966e+08	1.43782e+08	1.37619e+08	1.64485e+08	1.33723e+08	1.12188e+08	1.70304e+08	1.68653e+08	1.5829e+08	2.03823e+08	1.0896e+08	1.05079e+08	1.20638e+08	1.06248e+08
K08655	dipeptidyl-peptidase 8	6.23796e+07	1.772e+07	2.07668e+07	2.38927e+07	3.83237e+06	2.17665e+06	1.8478e+06	0	5.17384e+06	4.68938e+06	2.10772e+06	3.18633e+06	6.22013e+06	1.63486e+06	3.01443e+06	4.60338e+06	4.27006e+06	8.01317e+06	3.22765e+06	2.33383e+06	3.24731e+06	2.80067e+06
K08660	cytosolic nonspecific dipeptidase	1.05464e+10	3.56253e+09	3.23078e+09	3.75309e+09	6.33128e+08	5.86045e+08	5.18144e+08	6.53694e+08	5.92949e+08	5.78572e+08	5.99654e+08	4.37178e+08	5.50516e+08	5.40416e+08	5.73456e+08	5.29556e+08	5.19251e+08	5.94831e+08	7.01889e+08	6.19324e+08	4.96342e+08	8.21451e+08
K08665	hepsin	5.24784e+08	1.27089e+08	2.03533e+08	1.94162e+08	1.61611e+07	1.68363e+07	2.12525e+07	3.62272e+06	3.18003e+07	3.74163e+07	3.11938e+07	3.45985e+07	2.98062e+07	3.63565e+07	4.30903e+07	2.84873e+07	3.68157e+07	3.70876e+07	2.4387e+07	2.95106e+07	3.66105e+07	2.97509e+07
K08669	HtrA serine peptidase 2	2.81236e+09	1.11077e+09	8.47811e+08	8.53773e+08	1.96966e+08	1.98527e+08	1.69021e+08	8.6002e+07	2.73566e+08	1.86694e+08	1.04137e+08	1.64839e+08	1.3437e+08	1.71824e+08	1.08888e+08	1.63754e+08	1.42564e+08	1.15621e+08	1.17126e+08	1.43854e+08	1.39302e+08	1.95306e+08
K08672	proprotein convertase subtilisin/kexin type 6	1.06041e+08	3.44556e+07	4.10109e+07	3.05746e+07	6.47209e+06	5.52667e+06	3.05915e+06	6.43537e+06	7.17004e+06	5.7923e+06	9.46491e+06	5.41333e+06	6.67876e+06	4.66306e+06	7.91386e+06	6.87695e+06	6.47925e+06	4.62278e+06	5.85801e+06	5.51923e+06	3.90034e+06	4.195e+06
K08675	ATP-dependent Lon protease	3.83027e+08	1.32181e+08	1.29533e+08	1.21314e+08	2.06078e+07	1.72861e+07	1.7021e+07	3.17564e+07	2.0337e+07	2.51724e+07	2.0138e+07	2.56462e+07	3.13301e+07	1.17925e+07	2.79537e+07	1.26726e+07	1.90295e+07	2.2063e+07	1.71965e+07	2.17089e+07	1.78999e+07	2.34157e+07
K08683	3-hydroxyacyl-CoA dehydrogenase / 3-hydroxy-2-methylbutyryl-CoA dehydrogenase	1.0541e+09	3.78569e+08	3.59557e+08	3.15969e+08	6.66371e+07	4.14463e+07	6.46514e+07	8.21214e+07	6.328e+07	6.04329e+07	5.16613e+07	8.96822e+07	6.85163e+07	3.97402e+07	5.44928e+07	5.54642e+07	5.99598e+07	5.179e+07	5.63302e+07	4.57047e+07	4.08933e+07	6.1291e+07
K08702	nuclear receptor subfamily 2 group F member 5	2.07572e+07	7.72124e+06	5.38293e+06	7.65308e+06	1.66874e+06	1.08085e+06	1.31383e+06	547277	1.38633e+06	1.72422e+06	0	835225	1.33542e+06	0	1.36413e+06	1.84815e+06	1.49911e+06	1.15167e+06	1.30717e+06	1.154e+06	1.18923e+06	1.3519e+06
K08726	soluble epoxide hydrolase / lipid-phosphate phosphatase	8.08522e+09	2.51627e+09	2.68806e+09	2.8809e+09	4.56821e+08	3.19084e+08	2.83305e+08	3.1776e+08	5.11492e+08	6.27804e+08	3.81306e+08	4.6207e+08	5.81362e+08	3.53993e+08	4.66808e+08	4.42522e+08	4.47845e+08	6.56869e+08	2.56102e+08	4.68924e+08	4.76228e+08	5.74929e+08
K08732	ral guanine nucleotide dissociation stimulator	2.1901e+08	7.97656e+07	6.54923e+07	7.37523e+07	1.45144e+07	15190832	1.1766e+07	1.0668e+07	1.25193e+07	1.51071e+07	1.67549e+07	0	0	2.26283e+07	1.29969e+07	1.31121e+07	1.1757e+07	1.18532e+07	1.29524e+07	1.12099e+07	1.34933e+07	1.24864e+07
K08733	DCC-interacting protein 13 alpha	2.86345e+08	9.82234e+07	9.48868e+07	9.3235e+07	1.82595e+07	1.41979e+07	1.06496e+07	2.1795e+07	1.34153e+07	1.99061e+07	1.36101e+07	1.20148e+07	1.22426e+07	1.39623e+07	2.50731e+07	1.7984e+07	1.65632e+07	1.50584e+07	9.08609e+06	1.74347e+07	1.80758e+07	1.70168e+07
K08738	cytochrome c	1.2014e+09	3.59596e+08	3.96098e+08	4.45703e+08	6.25917e+07	3.34741e+07	3.93356e+07	8.28881e+07	5.94986e+07	8.18077e+07	5.46989e+07	9.00864e+07	6.612e+07	5.43281e+07	4.08683e+07	8.99964e+07	6.82417e+07	8.97324e+07	6.54933e+07	8.69473e+07	6.05761e+07	7.47123e+07
K08746	solute carrier family 27 (fatty acid transporter), member 2	2.15795e+10	6.91993e+09	7.2907e+09	7.36882e+09	1.30567e+09	8.95721e+08	7.99112e+08	9.37208e+08	1.34063e+09	1.6416e+09	1.39295e+09	1.21978e+09	1.22777e+09	8.52103e+08	1.35279e+09	1.24529e+09	1.28231e+09	1.07414e+09	1.01045e+09	1.07825e+09	1.44337e+09	1.4803e+09
K08747	solute carrier organic anion transporter family, member 1C	1.31167e+10	3.78127e+09	4.37866e+09	4.95674e+09	5.44025e+08	5.7711e+08	8.06514e+08	3.69442e+08	7.1982e+08	7.64357e+08	5.1551e+08	8.78623e+08	6.83438e+08	1.12039e+09	6.86998e+08	4.93708e+08	8.27862e+08	7.82278e+08	1.02804e+09	1.2228e+09	7.85133e+08	3.10622e+08
K08750	fatty acid-binding protein 1, liver	1.48205e+09	6.54532e+08	4.00305e+08	4.27218e+08	2.03201e+08	9.68347e+07	2.36725e+06	1.09174e+06	2.03365e+08	1.47672e+08	1.02523e+07	1.69148e+08	1.00745e+08	2.55389e+06	1.16015e+08	1.59014e+06	1.16344e+08	1.03069e+08	6.82671e+06	2.26983e+06	1.46368e+08	5.23404e+07
K08751	fatty acid-binding protein 2, intestinal	1.42874e+09	4.5e+08	4.08199e+08	5.70544e+08	5.70068e+07	9.05042e+07	6.67233e+07	8.79006e+07	7.42296e+07	7.36354e+07	4.52375e+07	4.80752e+07	6.35128e+07	3.48921e+07	5.43257e+07	1.62156e+08	9.25697e+07	1.23662e+08	6.07613e+07	9.81958e+07	1.09865e+08	8.54906e+07
K08752	fatty acid-binding protein 3, muscle and heart	9.79272e+10	4.01324e+10	2.99519e+10	2.78429e+10	5.06699e+09	4.98817e+09	5.38266e+09	1.21838e+10	8.25088e+09	4.25985e+09	4.54706e+09	6.5705e+09	3.20736e+09	5.35086e+09	3.34074e+09	6.9354e+09	3.56762e+09	5.13181e+09	3.524e+09	3.88949e+09	6.5414e+09	5.18856e+09
K08755	fatty acid-binding protein 6, ileal (gastrotropin)	2.68442e+08	1.14564e+08	7.32764e+07	8.06022e+07	4.42847e+07	9.97362e+06	2.32424e+07	7.877e+06	8.51923e+06	2.06669e+07	1.34063e+07	1.51693e+07	9.01507e+06	1.76574e+07	1.08409e+07	7.18733e+06	1.80981e+07	1.00129e+07	1.85561e+07	1.05087e+07	2.52323e+06	2.09032e+07
K08757	apolipoprotein A-I	2.59361e+11	9.93037e+10	7.75546e+10	8.25025e+10	1.39666e+10	1.59047e+10	2.29005e+10	1.65901e+10	1.42301e+10	1.57116e+10	1.84385e+10	1.08043e+10	1.23135e+10	7.03637e+09	1.40685e+10	1.48935e+10	1.87305e+10	1.0346e+10	1.59153e+10	1.39451e+10	1.25554e+10	1.10101e+10
K08760	apolipoprotein A-IV	1.33695e+10	5.37131e+09	4.05655e+09	3.94161e+09	1.10674e+09	1.08931e+09	1.11069e+09	8.11008e+08	5.05004e+08	7.48555e+08	1.13063e+09	5.31661e+08	6.08745e+08	3.35481e+08	7.00901e+08	7.49127e+08	9.86702e+08	7.15207e+08	4.84662e+08	4.05745e+08	9.67109e+08	3.8219e+08
K08762	diazepam-binding inhibitor (GABA receptor modulator, acyl-CoA-binding protein)	4.26857e+10	1.47785e+10	1.43798e+10	1.35274e+10	2.36703e+09	2.48222e+09	1.67019e+09	3.1387e+09	3.05375e+09	2.06663e+09	2.73917e+09	1.75788e+09	2.17192e+09	1.79692e+09	2.30414e+09	3.60975e+09	1.60279e+09	1.96005e+09	2.79601e+09	2.09807e+09	2.1634e+09	2.90708e+09
K08764	sterol carrier protein 2	1.74883e+10	5.52988e+09	6.04805e+09	5.91034e+09	9.52634e+08	820972246	6.60806e+08	1.15324e+09	8.97928e+08	1.0443e+09	1.15473e+09	9.52306e+08	8.86705e+08	7.71634e+08	1.13114e+09	1.15153e+09	9.47847e+08	9.53913e+08	9.90686e+08	8.63519e+08	1.17473e+09	9.79642e+08
K08765	carnitine O-palmitoyltransferase 1, liver isoform	7.07433e+08	2.09942e+08	2.58575e+08	2.38915e+08	5.15375e+07	2.77355e+07	2.16114e+07	3.4935e+07	3.04536e+07	4.36695e+07	5.07207e+07	3.7539e+07	3.78268e+07	4.28174e+07	5.45878e+07	3.50836e+07	3.41109e+07	4.13913e+07	4.04178e+07	5.54426e+07	3.81099e+07	2.94427e+07
K08766	carnitine O-palmitoyltransferase 2	3.36815e+09	1.18227e+09	1.15947e+09	1.02642e+09	2.03652e+08	1.53267e+08	1.61604e+08	2.39865e+08	2.00091e+08	2.23789e+08	1.66625e+08	2.1456e+08	1.92818e+08	1.60072e+08	2.13745e+08	2.11645e+08	1.86816e+08	1.91428e+08	1.48003e+08	1.86039e+08	1.41033e+08	1.73096e+08
K08770	ubiquitin C	2.13771e+08	6.37609e+07	6.67683e+07	8.32416e+07	8.25095e+06	3.25179e+07	7.36382e+06	2.45571e+06	5.49973e+06	7.67277e+06	5.61148e+06	2.21589e+07	1.04587e+07	1.30281e+07	8.25823e+06	7.25279e+06	1.41948e+07	1.27617e+07	1.81391e+07	1.23116e+07	1.11682e+07	1.46661e+07
K08776	puromycin-sensitive aminopeptidase	3.81183e+09	1.28919e+09	1.2061e+09	1.31655e+09	2.17012e+08	1.83884e+08	2.09513e+08	1.88432e+08	2.22746e+08	2.67603e+08	2.54188e+08	1.68455e+08	2.10816e+08	1.4369e+08	2.10122e+08	2.18825e+08	2.22038e+08	2.51552e+08	2.09412e+08	2.04573e+08	1.83941e+08	2.45031e+08
K08794	calcium/calmodulin-dependent protein kinase I	6.35873e+07	1.74434e+07	2.17921e+07	2.43519e+07	3.49427e+06	2.10943e+06	3.36243e+06	4.9609e+06	1.54359e+06	1.97276e+06	7.38501e+06	2.23412e+06	3.74538e+06	2.81171e+06	1.31597e+06	4.29988e+06	2.1331e+06	804931	3.61279e+06	2.99305e+06	6.84285e+06	7.96515e+06
K08800	NUAK family, SNF1-like kinase	4.25147e+07	1.00596e+07	1.88892e+07	1.35658e+07	0	3037943	1.80105e+06	3.55423e+06	1.6664e+06	0	5.91073e+06	3.98879e+06	3.4386e+06	0	2.50674e+06	3.04438e+06	1.86001e+06	510208	4.16927e+06	3.34969e+06	2.68092e+06	995734
K08808	protein serine kinase H	4.96485e+07	8.90153e+06	3.23779e+07	8.3691e+06	8.15906e+06	0	742473	0	0	0	0	0	2.70264e+06	2.59622e+07	1.84263e+06	1.87043e+06	0	6.1724e+06	0	0	0	2.1967e+06
K08810	triple functional domain protein	1.00128e+09	2.76008e+08	3.97038e+08	3.28232e+08	4.80136e+07	44931904	4.47027e+07	3.1128e+07	5.94729e+07	4.77587e+07	6.49563e+07	5.34961e+07	3.69722e+07	1.09703e+08	6.61085e+07	6.5802e+07	6.89724e+07	5.89242e+07	5.04869e+07	5.33777e+07	4.39978e+07	5.24729e+07
K08816	vaccinia related kinase	3.36621e+08	1.02624e+08	1.17767e+08	1.1623e+08	1.79264e+07	1.36534e+07	1.52348e+07	1.5578e+07	2.19015e+07	1.83298e+07	1.82328e+07	2.29492e+07	2.12215e+07	1.47317e+07	1.85421e+07	2.20895e+07	2.91344e+07	2.14401e+07	1.34725e+07	1.13037e+07	2.29062e+07	1.7973e+07
K08820	cyclin-dependent kinase 16	8.2999e+07	2.85524e+07	3.03213e+07	2.41252e+07	4.98796e+06	3.4079e+06	3.65914e+06	7.08882e+06	5.30164e+06	4.10694e+06	5.33296e+06	5.3651e+06	4.76471e+06	4.79487e+06	4.51773e+06	5.54595e+06	3.83187e+06	3.84459e+06	3.25137e+06	3.45193e+06	4.42408e+06	5.32139e+06
K08835	serine/threonine-protein kinase OSR1/STK39	4.20533e+08	1.85465e+08	1.68053e+08	6.70149e+07	2.31038e+07	33282740	3.63698e+07	1.5335e+07	7.11282e+07	6.24551e+06	1.74806e+07	1.61252e+07	2.34833e+07	4.75511e+07	1.8692e+07	4.47209e+07	4.70546e+06	5.94883e+06	2.79899e+07	1.23413e+07	5.4698e+06	1.05595e+07
K08836	STE20-like kinase	1.52317e+07	4.14123e+06	5.1769e+06	5.91357e+06	249146	705378	0	0	1.56241e+06	1.6243e+06	223093	1.46818e+06	1.31312e+06	673579	1.49893e+06	0	1.06329e+06	768624	0	1.01441e+06	1.54235e+06	1.52489e+06
K08852	serine/threonine-protein kinase/endoribonuclease IRE1	5.0412e+06	940551	3.31228e+06	788368	0	0	739177	201375	0	0	355639	0	0	1.96954e+06	0	987109	0	0	0	0	0	788368
K08857	NIMA (never in mitosis gene a)-related kinase 1/4/5	6.53591e+07	2.54678e+07	2.91486e+07	1.07427e+07	0	1.25431e+07	1.2179e+07	0	0	745709	6.75965e+06	2.04666e+06	3.17388e+06	0	0	1.71684e+07	0	0	4.39452e+06	0	2.04867e+06	4.29948e+06
K08869	aarF domain-containing kinase	1.17103e+08	3.55364e+07	3.91343e+07	4.24323e+07	1.10784e+07	2525591	7.73091e+06	5.71099e+06	3.23861e+06	5.2519e+06	8.86495e+06	9.36643e+06	8.5977e+06	4.76036e+06	3.03606e+06	4.50878e+06	6.17284e+06	3.68775e+06	5.99641e+06	9.36121e+06	9.41813e+06	7.796e+06
K08870	twinfilin	4.3848e+08	1.6304e+08	1.35526e+08	1.39914e+08	2.83033e+07	2.80643e+07	3.17213e+07	2.68569e+07	2.8807e+07	1.9287e+07	3.23748e+07	1.64357e+07	1.39651e+07	2.31255e+07	2.92874e+07	2.03379e+07	2.88662e+07	1.86671e+07	2.76831e+07	2.51455e+07	1.72764e+07	2.22758e+07
K08876	SCY1-like protein 1	4.18846e+07	1.24901e+07	1.09797e+07	1.84148e+07	3.47338e+06	3.36658e+06	2.08685e+06	0	3.5633e+06	0	2.96083e+06	0	0	0	5.72967e+06	2.28915e+06	3.7747e+06	4.09412e+06	3.78164e+06	4.82906e+06	0	1.93532e+06
K08893	hemopoietic cell kinase	4.88403e+07	1.0535e+07	1.43668e+07	2.39385e+07	5.00701e+06	0	0	0	0	5.528e+06	0	5.60661e+06	3.91534e+06	0	4.84485e+06	0	4.55717e+06	5.08423e+06	4.09171e+06	4.57623e+06	5.62911e+06	0
K08956	AFG3 family protein	1.30478e+09	4.1783e+08	4.23189e+08	4.63763e+08	8.94036e+07	4.99079e+07	5.94044e+07	5.71236e+07	7.77845e+07	8.4206e+07	5.4832e+07	6.9676e+07	7.2806e+07	1.03237e+08	6.82195e+07	5.44194e+07	5.44031e+07	8.81769e+07	1.05248e+08	9.32858e+07	5.93494e+07	6.32999e+07
K08963	methylthioribose-1-phosphate isomerase	5.5911e+08	2.00008e+08	1.85834e+08	1.73269e+08	2.8551e+07	26945682	3.00644e+07	4.00536e+07	3.51533e+07	3.92398e+07	3.09459e+07	2.70568e+07	2.60171e+07	3.62648e+07	3.31565e+07	3.23924e+07	2.56284e+07	2.54389e+07	3.00672e+07	3.25151e+07	2.54199e+07	3.41995e+07
K08964	methylthioribulose-1-phosphate dehydratase	2.31032e+08	7.29893e+07	7.54034e+07	8.26397e+07	1.0006e+07	8506413	8.24966e+06	1.66387e+07	1.13393e+07	1.82491e+07	9.93391e+06	1.54432e+07	1.78807e+07	2.95771e+06	1.91414e+07	1.00465e+07	1.66575e+07	1.456e+07	1.60109e+07	8.12186e+06	1.51668e+07	1.21226e+07
K08967	1,2-dihydroxy-3-keto-5-methylthiopentene dioxygenase	1.70129e+08	5.29656e+07	6.35101e+07	5.36529e+07	1.33585e+07	8.52395e+06	6.07902e+06	8.53433e+06	8.31124e+06	8.15853e+06	1.23362e+07	1.02979e+07	1.09301e+07	4.35749e+06	1.77308e+07	7.85762e+06	8.34565e+06	7.48575e+06	9.15331e+06	8.2451e+06	1.06886e+07	9.73446e+06
K09022	2-iminobutanoate/2-iminopropanoate deaminase	3.34718e+09	8.10297e+08	1.23826e+09	1.29862e+09	1.56347e+08	7.4768e+07	1.62012e+08	1.75238e+08	1.39539e+08	1.02394e+08	2.40664e+08	1.18512e+08	2.41901e+08	7.21714e+07	2.55731e+08	3.09283e+08	3.3522e+08	3.55634e+08	1.04973e+08	2.27522e+08	8.67862e+07	1.88488e+08
K09053	activating transcription factor 1	1.62298e+08	5.26857e+07	5.75469e+07	5.20657e+07	9.14941e+06	8707720	1.00345e+07	4.05579e+06	1.12119e+07	9.52635e+06	8.67294e+06	8.05322e+06	9.04186e+06	9.90808e+06	1.0313e+07	1.15578e+07	9.06805e+06	7.87447e+06	9.61201e+06	1.01677e+07	7.46547e+06	7.87809e+06
K09084	atonal protein 8	4.50756e+07	1.46486e+07	1.62761e+07	1.41509e+07	2.98583e+06	2028543	2.395e+06	3.99879e+06	790009	2.45045e+06	1.82015e+06	2.78274e+06	5.10374e+06	0	3.66537e+06	2.90409e+06	1.89613e+06	3.02453e+06	5.38363e+06	2.74218e+06	1.10443e+06	0
K09168	nuclear factor I/A	1.01841e+08	4.17708e+07	2.85363e+07	3.15341e+07	7.00289e+06	7.78133e+06	5.32408e+06	7.26083e+06	6.80554e+06	7.59612e+06	3.47017e+06	7.95342e+06	7.56232e+06	2.36252e+06	7.1879e+06	0	6.546e+06	1.61437e+06	5.61372e+06	4.18585e+06	5.95506e+06	7.61906e+06
K09209	krueppel-like factor 10/11	2.19542e+08	9.55919e+07	2.63024e+07	9.76479e+07	6.28779e+06	15231263	3.87215e+07	6.45985e+06	1.5543e+07	1.33485e+07	0	7.43326e+06	5.13571e+06	0	1.37334e+07	0	2.87683e+07	1.86227e+07	0	2.24477e+07	9.82258e+06	1.79866e+07
K09228	KRAB domain-containing zinc finger protein	1.0356e+09	4.26142e+08	3.15299e+08	2.94161e+08	4.76119e+07	6.22493e+07	9.36228e+07	8.60194e+07	6.00545e+07	7.65843e+07	7.28521e+07	4.38827e+07	4.82124e+07	4.43436e+07	3.71582e+07	6.885e+07	5.12459e+07	4.28299e+07	5.37578e+07	3.11142e+07	5.46886e+07	6.05242e+07
K09250	cellular nucleic acid-binding protein	3.91277e+09	1.43507e+09	1.28279e+09	1.1949e+09	2.50582e+08	2.41579e+08	2.27631e+08	2.83624e+08	2.65841e+08	1.65817e+08	1.56034e+08	1.94151e+08	2.43381e+08	2.53043e+08	2.48215e+08	1.87966e+08	2.15857e+08	2.75114e+08	2.13712e+08	1.85336e+08	1.69328e+08	1.35556e+08
K09272	FACT complex subunit SSRP1/POB3	2.17317e+07	3.02453e+06	1.16856e+07	7.02156e+06	0	424787	0	2.59975e+06	0	0	0	0	0	0	5.80115e+06	5.88448e+06	0	7.02156e+06	0	0	0	0
K09273	upstream-binding transcription factor	5.07574e+07	1.56658e+07	1.74449e+07	1.76466e+07	4.64733e+06	4.47596e+06	0	3.54528e+06	2.06795e+06	929293	446321	4.05816e+06	4.76586e+06	0	8.10959e+06	65013.2	6.65126e+06	7.89919e+06	0	881612	2.21455e+06	0
K09288	coiled-coil domain-containing protein 6	6.66934e+07	2.00631e+07	2.44379e+07	2.21924e+07	2.20418e+06	3.5159e+06	3.32921e+06	6.0342e+06	4.46352e+06	516051	776525	5.00908e+06	4.04362e+06	6.16729e+06	4.3977e+06	4.04372e+06	2.75516e+06	5.22735e+06	665027	4.26595e+06	8.74164e+06	537244
K09290	tropomyosin 3	1.58984e+10	5.56266e+09	5.53949e+09	4.79621e+09	9.87909e+08	7.98732e+08	8.06729e+08	8.92287e+08	1.20543e+09	8.71574e+08	9.35634e+08	8.5852e+08	8.99204e+08	8.78413e+08	9.73548e+08	9.94171e+08	7.78996e+08	8.90544e+08	7.99972e+08	7.52112e+08	7.37195e+08	8.37388e+08
K09291	nucleoprotein TPR	2.33978e+08	8.47211e+07	8.33121e+07	6.5945e+07	1.31124e+07	1.72981e+07	1.55744e+07	6.98891e+06	1.83622e+07	1.3385e+07	9.7976e+06	1.15477e+07	1.94979e+07	7.17338e+06	2.0291e+07	1.50045e+07	1.20279e+07	8.42811e+06	1.34462e+07	1.77359e+07	8.96217e+06	5.34462e+06
K09292	protein TFG	1.4895e+09	5.25104e+08	4.85992e+08	4.78409e+08	9.61347e+07	9.68723e+07	6.82909e+07	8.76162e+07	9.30663e+07	8.31239e+07	7.21766e+07	6.5613e+07	7.8158e+07	7.95723e+07	1.04778e+08	8.56943e+07	7.24977e+07	9.02625e+07	8.2846e+07	8.65088e+07	7.89363e+07	6.73574e+07
K09294	homeobox protein HoxB/C/D9	2.77016e+07	5.26396e+06	1.05836e+07	1.1854e+07	651670	0	644077	3.96821e+06	0	0	535184	0	600110	8.10132e+06	0	1.34697e+06	1.53315e+06	0	519781	8.74243e+06	0	1.05867e+06
K09377	cysteine and glycine-rich protein	1.77893e+08	6.6365e+07	4.94064e+07	6.2122e+07	1.46329e+07	3.78486e+06	1.41746e+07	4.7614e+06	1.9292e+07	9.71922e+06	5.00574e+06	7.46115e+06	8.87381e+06	1.74037e+06	1.12942e+07	1.50312e+07	1.04864e+07	9.50434e+06	1.13854e+07	1.07261e+07	1.28801e+07	7.13962e+06
K09404	forkhead box protein K	6.90226e+07	2.43101e+07	1.8463e+07	2.62494e+07	3.99715e+06	4.41572e+06	4.18225e+06	0	6.70083e+06	5.01419e+06	2.70382e+06	4.51468e+06	3.03376e+06	0	3.74486e+06	4.46591e+06	3.85414e+06	3.93026e+06	6.57628e+06	7.33785e+06	4.5509e+06	0
K09452	homeobox protein aristaless-related	1.22767e+07	2.0012e+06	1.73937e+06	8.53612e+06	0	2.0012e+06	0	0	0	0	0	0	1.73937e+06	0	0	0	3.67443e+06	4.86169e+06	0	0	0	0
K09479	very long chain acyl-CoA dehydrogenase	3.79045e+08	1.18269e+08	1.36853e+08	1.23922e+08	1.69974e+07	16915972	1.3889e+07	2.46489e+07	1.78023e+07	2.80158e+07	2.69675e+07	2.43901e+07	1.42326e+07	3.07912e+07	1.61105e+07	2.4361e+07	2.29684e+07	1.68428e+07	2.17094e+07	2.14655e+07	1.66894e+07	2.42468e+07
K09485	heat shock protein 110kDa	6.81694e+09	2.32928e+09	2.14607e+09	2.3416e+09	3.90492e+08	3.82986e+08	3.34836e+08	3.58995e+08	4.51533e+08	4.10438e+08	3.81279e+08	3.57009e+08	3.2241e+08	3.39394e+08	3.91169e+08	3.54806e+08	3.75304e+08	4.20327e+08	4.00415e+08	3.41377e+08	3.78024e+08	4.2615e+08
K09486	hypoxia up-regulated 1	1.49186e+10	5.5434e+09	5.01855e+09	4.35661e+09	9.9635e+08	1.09291e+09	8.61706e+08	1.06709e+09	7.63453e+08	7.61897e+08	6.79879e+08	7.65025e+08	1.00778e+09	8.5575e+08	8.87362e+08	8.22755e+08	9.55014e+08	9.3378e+08	7.45794e+08	4.46852e+08	6.50271e+08	6.24897e+08
K09487	heat shock protein 90kDa beta	3.47321e+11	1.18973e+11	1.27738e+11	1.0061e+11	1.89458e+10	2.12302e+10	2.2201e+10	2.04393e+10	1.80298e+10	1.81268e+10	1.72455e+10	1.97241e+10	2.29274e+10	2.34873e+10	2.46406e+10	1.97126e+10	1.95747e+10	2.2282e+10	1.70603e+10	1.12581e+10	1.36337e+10	1.68013e+10
K09488	TNF receptor-associated protein 1	1.08819e+08	2.77997e+07	4.60382e+07	3.49815e+07	1.92305e+06	2.53142e+06	4.81584e+06	6.82419e+06	5.98209e+06	5.72311e+06	6.73806e+06	8.31289e+06	7.63064e+06	8.67785e+06	7.21697e+06	7.46175e+06	6.21628e+06	5.40273e+06	5.07589e+06	6.02128e+06	7.26098e+06	5.00436e+06
K09490	endoplasmic reticulum chaperone BiP	2.1174e+11	7.32368e+10	7.41648e+10	6.43383e+10	1.25596e+10	1.32629e+10	1.08505e+10	1.43481e+10	1.03264e+10	1.18893e+10	1.12828e+10	1.28767e+10	1.23684e+10	1.31697e+10	1.2203e+10	1.22643e+10	1.3104e+10	1.36354e+10	9.98552e+09	6.88877e+09	1.03826e+10	1.0342e+10
K09493	T-complex protein 1 subunit alpha	5.91108e+09	1.98553e+09	1.87515e+09	2.0504e+09	3.79477e+08	2.84455e+08	2.87494e+08	3.11271e+08	3.15941e+08	4.06896e+08	3.41485e+08	2.9392e+08	3.04861e+08	2.77884e+08	3.60117e+08	2.96887e+08	3.33122e+08	3.55159e+08	3.68685e+08	2.65327e+08	3.66471e+08	3.61631e+08
K09494	T-complex protein 1 subunit beta	1.14262e+09	3.8232e+08	3.88072e+08	3.7223e+08	6.66562e+07	51320392	5.02391e+07	8.82695e+07	5.82429e+07	6.75923e+07	8.32379e+07	4.81924e+07	5.68181e+07	6.70517e+07	7.17004e+07	6.10712e+07	6.12663e+07	6.33935e+07	6.93098e+07	4.59004e+07	6.38652e+07	6.84951e+07
K09495	T-complex protein 1 subunit gamma	5.616e+09	1.90828e+09	1.82202e+09	1.88569e+09	4.09252e+08	2.81605e+08	2.89279e+08	2.92507e+08	2.76466e+08	3.59174e+08	3.41022e+08	2.80768e+08	2.48875e+08	2.829e+08	3.28529e+08	3.39923e+08	2.95653e+08	2.96737e+08	3.56505e+08	2.16486e+08	3.41773e+08	3.78541e+08
K09496	T-complex protein 1 subunit delta	4.88505e+09	1.67391e+09	1.61924e+09	1.5919e+09	3.30041e+08	2.17723e+08	2.63726e+08	2.39289e+08	2.83614e+08	3.39516e+08	2.95604e+08	2.38399e+08	2.27201e+08	2.92499e+08	2.91185e+08	2.74349e+08	2.67889e+08	2.50898e+08	3.00688e+08	1.97181e+08	2.85851e+08	2.89398e+08
K09497	T-complex protein 1 subunit epsilon	4.27038e+09	1.5077e+09	1.41833e+09	1.34436e+09	2.69501e+08	2.16253e+08	2.02729e+08	2.51847e+08	2.65567e+08	3.018e+08	2.67383e+08	1.76999e+08	1.89085e+08	2.43727e+08	2.73172e+08	2.67963e+08	2.16874e+08	2.16204e+08	2.69833e+08	1.66046e+08	2.11021e+08	2.6438e+08
K09498	T-complex protein 1 subunit zeta	7.72824e+09	2.78046e+09	2.5497e+09	2.39808e+09	4.98484e+08	3.91183e+08	6.29137e+08	3.40159e+08	4.75979e+08	4.45516e+08	4.97195e+08	3.25794e+08	3.71966e+08	4.29048e+08	4.63967e+08	4.61729e+08	4.63156e+08	3.34708e+08	4.90242e+08	3.49904e+08	4.26898e+08	3.33174e+08
K09499	T-complex protein 1 subunit eta	3.36176e+09	1.16779e+09	1.03431e+09	1.15966e+09	2.25083e+08	1.73841e+08	1.85651e+08	1.84026e+08	1.79e+08	2.20186e+08	2.08025e+08	1.63773e+08	1.57938e+08	1.33369e+08	2.14412e+08	1.56797e+08	1.85352e+08	1.96877e+08	2.27251e+08	1.60181e+08	1.79542e+08	2.1046e+08
K09500	T-complex protein 1 subunit theta	5.54939e+09	1.86954e+09	1.80979e+09	1.87006e+09	3.77753e+08	2.75102e+08	2.80583e+08	2.78403e+08	3.02291e+08	3.55407e+08	3.2334e+08	2.67054e+08	2.65106e+08	3.00509e+08	3.42864e+08	3.1092e+08	2.94185e+08	3.03696e+08	3.65931e+08	2.51192e+08	3.32025e+08	3.23032e+08
K09501	serpin peptidase inhibitor, clade H, member 1	4.00372e+09	1.4407e+09	1.27857e+09	1.28445e+09	1.92151e+08	3.43555e+08	1.80087e+08	2.67747e+08	2.06445e+08	2.50717e+08	1.56124e+08	2.77444e+08	1.44855e+08	2.28218e+08	2.70409e+08	2.01522e+08	2.40304e+08	3.0576e+08	2.12886e+08	1.14858e+08	1.92571e+08	2.18071e+08
K09502	DnaJ homolog subfamily A member 1	1.15263e+10	3.60159e+09	4.13023e+09	3.7945e+09	6.79659e+08	5.22675e+08	4.93568e+08	4.83203e+08	6.60818e+08	7.61671e+08	6.02851e+08	7.4474e+08	6.56121e+08	7.81416e+08	7.54011e+08	5.9109e+08	6.14729e+08	6.65019e+08	5.51467e+08	6.14608e+08	7.10613e+08	6.38062e+08
K09516	all-trans-retinol 13,14-reductase	7.22824e+09	2.3169e+09	2.68454e+09	2.2268e+09	3.49906e+08	428058331	3.30804e+08	4.01892e+08	4.41279e+08	3.64958e+08	4.69231e+08	4.06864e+08	4.165e+08	4.74435e+08	4.74453e+08	4.43059e+08	3.53565e+08	4.14848e+08	3.67932e+08	3.79641e+08	3.43401e+08	3.67412e+08
K09517	DnaJ homolog subfamily B member 11	1.70004e+09	5.82855e+08	6.03841e+08	5.13341e+08	8.82789e+07	1.09035e+08	8.03085e+07	1.14767e+08	1.03812e+08	8.66531e+07	7.97404e+07	1.25958e+08	1.12812e+08	1.00774e+08	1.09727e+08	7.48303e+07	1.19799e+08	1.18599e+08	7.50322e+07	6.07155e+07	6.26107e+07	7.65843e+07
K09523	DnaJ homolog subfamily C member 3	6.75766e+09	2.42114e+09	2.49239e+09	1.84413e+09	4.25921e+08	3.89453e+08	4.09583e+08	4.51393e+08	3.13101e+08	4.31686e+08	2.69547e+08	3.89847e+08	4.17376e+08	5.76841e+08	4.17428e+08	4.21355e+08	4.40771e+08	4.14207e+08	2.99891e+08	1.97636e+08	2.64719e+08	2.26903e+08
K09527	DnaJ homolog subfamily C member 7	9.83904e+07	3.73348e+07	3.03234e+07	3.07321e+07	6.03166e+06	6.13627e+06	6.72688e+06	5.17233e+06	8.00255e+06	5.26509e+06	5.88889e+06	4.81053e+06	4.91887e+06	0	5.93349e+06	8.77165e+06	5.35581e+06	5.75662e+06	6.59379e+06	2.52775e+06	5.90053e+06	4.59765e+06
K09528	DnaJ homolog subfamily C member 8	3.48619e+07	9.66933e+06	1.64001e+07	8.79246e+06	1.39187e+06	3.38929e+06	946642	1.34266e+06	1.93534e+06	663516	3.45504e+06	2.64208e+06	3.5593e+06	0	1.67774e+06	5.06595e+06	382464	883348	936586	1.76201e+06	947564	3.88048e+06
K09529	DnaJ homolog subfamily C member 9	1.7882e+07	8.15454e+06	4.99536e+06	4.73215e+06	2.04336e+06	747990	1.32783e+06	0	2.41152e+06	1.62384e+06	0	2.40931e+06	0	0	1.16603e+06	1.42002e+06	927012	1.2577e+06	486036	1.24685e+06	0	814554
K09533	DnaJ homolog subfamily C member 13	1.54524e+07	5.32595e+06	4.97563e+06	5.15083e+06	801313	735624	465885	0	1.76281e+06	1.56032e+06	0	1.34747e+06	795000	0	2.72429e+06	108864	1.67917e+06	0	1.46258e+06	1.12497e+06	884112	0
K09535	DnaJ homolog subfamily C member 15	4.77468e+07	1.77621e+07	1.81598e+07	1.18249e+07	2.57454e+06	1.85626e+06	4.08029e+06	4.00951e+06	2.45851e+06	2.78299e+06	4.17451e+06	2.72912e+06	3.4543e+06	2.16702e+06	2.70591e+06	2.92893e+06	2.17998e+06	3.33562e+06	1.52982e+06	0	1.99972e+06	2.77976e+06
K09540	translocation protein SEC63	6.79091e+08	2.59089e+08	2.07208e+08	2.12794e+08	4.69783e+07	34875112	4.65723e+07	5.63967e+07	3.70148e+07	3.72522e+07	3.49685e+07	3.858e+07	3.50267e+07	2.60619e+07	3.31365e+07	3.94343e+07	3.93229e+07	3.34983e+07	3.86027e+07	2.12948e+07	3.35965e+07	4.64789e+07
K09548	prefoldin subunit 1	3.00812e+08	9.29434e+07	9.45402e+07	1.13328e+08	2.17491e+07	11242226	2.13895e+07	1.33063e+07	1.02767e+07	1.49796e+07	1.25923e+07	1.56926e+07	1.58816e+07	1.62324e+07	1.85344e+07	1.56069e+07	1.61203e+07	1.83005e+07	2.35269e+07	2.23828e+07	1.92623e+07	1.37352e+07
K09549	prefoldin subunit 2	4.69735e+08	1.68799e+08	1.4598e+08	1.54957e+08	2.66573e+07	2.40892e+07	2.75288e+07	2.2505e+07	3.54952e+07	3.25233e+07	2.13495e+07	2.26073e+07	2.05026e+07	2.75751e+07	2.65731e+07	2.73723e+07	2.45762e+07	2.63884e+07	2.55886e+07	2.48355e+07	2.79598e+07	2.5608e+07
K09550	prefoldin subunit 4	1.09085e+08	3.67651e+07	3.32065e+07	3.9113e+07	6.3819e+06	5295318	4.95361e+06	6.116e+06	6.71966e+06	7.29864e+06	5.24907e+06	5.59982e+06	5.05052e+06	3.95396e+06	7.5683e+06	5.78485e+06	7.3121e+06	7.34018e+06	6.97974e+06	4.36887e+06	6.01412e+06	7.09804e+06
K09552	spastic paraplegia 7	2.49387e+07	1.07193e+07	8.29942e+06	5.91997e+06	2.81927e+06	2.069e+06	882464	2.55872e+06	0	2.38989e+06	2.19823e+06	1.08857e+06	1.8921e+06	1.89607e+06	0	1.22445e+06	0	0	1.29422e+06	1.2519e+06	1.34944e+06	2.02441e+06
K09554	cell division cycle protein 37	2.07116e+08	6.58476e+07	6.48755e+07	7.63932e+07	1.28995e+07	9.91286e+06	8.77367e+06	9.01815e+06	1.33323e+07	1.19111e+07	1.14296e+07	1.17941e+07	1.21136e+07	6.5419e+06	1.3385e+07	9.61128e+06	1.21429e+07	1.50855e+07	1.41593e+07	1.19873e+07	1.33412e+07	9.67701e+06
K09560	suppressor of tumorigenicity protein 13	3.29875e+09	1.07451e+09	1.10937e+09	1.11487e+09	2.04372e+08	1.71451e+08	1.50648e+08	1.7848e+08	1.77065e+08	1.92497e+08	1.95273e+08	1.83197e+08	1.8995e+08	1.13444e+08	2.36296e+08	1.91207e+08	2.00658e+08	2.24264e+08	1.49836e+08	1.75054e+08	1.61609e+08	2.03446e+08
K09561	STIP1 homology and U-box containing protein 1	1.93649e+08	6.10548e+07	7.06729e+07	6.19211e+07	1.18648e+07	7.01874e+06	8.97115e+06	1.28226e+07	9.04976e+06	1.13277e+07	1.1754e+07	1.30302e+07	7.7817e+06	1.37316e+07	1.12151e+07	1.31603e+07	9.3991e+06	9.56238e+06	9.46287e+06	7.3062e+06	1.29309e+07	1.32596e+07
K09565	peptidyl-prolyl isomerase F (cyclophilin D)	1.72736e+09	5.6248e+08	6.41134e+08	5.23744e+08	1.0326e+08	7.28098e+07	9.24363e+07	1.01607e+08	8.80271e+07	1.0434e+08	1.0649e+08	1.10316e+08	1.03157e+08	9.90669e+07	1.07749e+08	1.14354e+08	9.51745e+07	9.97741e+07	7.36416e+07	8.29403e+07	8.81803e+07	8.40327e+07
K09567	peptidyl-prolyl isomerase H (cyclophilin H)	1.28769e+08	4.52635e+07	4.18435e+07	4.16618e+07	4.48211e+06	6.6044e+06	1.04086e+07	2.63002e+06	1.36253e+07	7.51318e+06	5.2803e+06	7.61317e+06	4.86469e+06	5.51273e+06	8.14357e+06	1.0429e+07	7.06543e+06	5.39654e+06	7.81406e+06	8.8738e+06	5.72305e+06	6.78897e+06
K09569	FK506-binding protein 2	5.14454e+09	1.79175e+09	1.73072e+09	1.62207e+09	3.2922e+08	3.52451e+08	2.817e+08	2.71348e+08	3.10993e+08	2.46034e+08	2.35257e+08	3.40904e+08	3.01467e+08	2.91908e+08	3.18928e+08	2.42254e+08	3.05897e+08	3.17364e+08	2.38682e+08	2.02669e+08	2.88438e+08	2.69025e+08
K09570	FK506-binding protein 3	1.48712e+09	5.05581e+08	4.99717e+08	4.81821e+08	7.37077e+07	9.60442e+07	8.30122e+07	8.32055e+07	9.24454e+07	7.71662e+07	6.97358e+07	1.03504e+08	1.13489e+08	6.30948e+07	7.55845e+07	7.43089e+07	8.66639e+07	1.00689e+08	6.4377e+07	6.31218e+07	6.80536e+07	9.89158e+07
K09574	FK506-binding protein 8	1.29702e+08	4.71128e+07	4.48522e+07	3.77373e+07	7.67737e+06	6.95113e+06	8.53828e+06	9.94601e+06	7.06545e+06	6.93454e+06	8.53423e+06	6.71271e+06	8.65537e+06	5.24308e+06	7.04526e+06	8.66151e+06	8.24336e+06	6.8664e+06	5.43683e+06	2.333e+06	6.32503e+06	8.53265e+06
K09575	FK506-binding protein 9/10	4.43169e+08	1.74592e+08	1.41535e+08	1.27042e+08	2.3764e+07	3.69637e+07	3.68245e+07	2.53248e+07	3.08568e+07	2.08582e+07	2.45898e+07	2.12501e+07	1.93381e+07	2.68623e+07	2.35397e+07	2.59546e+07	2.09014e+07	1.71832e+07	1.66398e+07	2.1015e+07	1.71827e+07	3.41199e+07
K09576	FK506-binding protein 11	4.26943e+09	1.54301e+09	1.45935e+09	1.26706e+09	2.89948e+08	2.76934e+08	2.18649e+08	3.65559e+08	1.96309e+08	1.95614e+08	1.86432e+08	3.08106e+08	3.42853e+08	1.6403e+08	2.65817e+08	1.92114e+08	2.28053e+08	2.44031e+08	1.88459e+08	1.49747e+08	2.11137e+08	2.45637e+08
K09578	peptidyl-prolyl cis-trans isomerase NIMA-interacting 1	6.11156e+07	2.22312e+07	1.92346e+07	1.96498e+07	3.39607e+06	2.98038e+06	3.92897e+06	3.35288e+06	3.92511e+06	4.64776e+06	3.36253e+06	4.48438e+06	3.92415e+06	4.45548e+06	3.00808e+06	0	3.52349e+06	3.34452e+06	0	3.10865e+06	5.88114e+06	3.79203e+06
K09579	peptidyl-prolyl cis-trans isomerase NIMA-interacting 4	2.28841e+08	7.86305e+07	6.86802e+07	8.15306e+07	1.73556e+07	9.03707e+06	2.42599e+06	1.94723e+07	1.00154e+07	2.03242e+07	954852	1.25173e+07	1.30427e+07	7.9683e+06	1.8978e+07	1.52191e+07	1.84851e+07	1.47648e+07	2.67395e+07	3.82155e+06	1.48045e+07	2.91505e+06
K09580	protein disulfide-isomerase A1	2.508e+11	8.93046e+10	8.69656e+10	7.45302e+10	1.39994e+10	1.60107e+10	1.59336e+10	1.84373e+10	1.16706e+10	1.32531e+10	1.42813e+10	1.30779e+10	1.60743e+10	1.38546e+10	1.59225e+10	1.3755e+10	1.47553e+10	1.37504e+10	1.22487e+10	9.04549e+09	1.12548e+10	1.34755e+10
K09582	protein disulfide-isomerase A4	1.59258e+11	5.59537e+10	5.75839e+10	4.57206e+10	9.44165e+09	9.41028e+09	1.03137e+10	1.20501e+10	6.7101e+09	8.02782e+09	8.7447e+09	8.30758e+09	1.03705e+10	9.93279e+09	1.0719e+10	9.50927e+09	8.89592e+09	9.12705e+09	7.55087e+09	4.87631e+09	6.71713e+09	8.55335e+09
K09584	protein disulfide-isomerase A6	4.24352e+10	1.44575e+10	1.46845e+10	1.32932e+10	2.50501e+09	2.45136e+09	2.13775e+09	3.09378e+09	1.92517e+09	2.34443e+09	2.11725e+09	2.25645e+09	2.52655e+09	2.94264e+09	2.68154e+09	2.16012e+09	2.5365e+09	3.01688e+09	2.25497e+09	1.3821e+09	2.03584e+09	2.0669e+09
K09585	thioredoxin domain-containing protein 10	2.45257e+08	7.52264e+07	7.62351e+07	9.37956e+07	1.43497e+07	1.42705e+07	9.1982e+06	1.43313e+07	1.18319e+07	1.12448e+07	1.12735e+07	1.24164e+07	1.25991e+07	9.3859e+06	1.53882e+07	1.5172e+07	1.2688e+07	1.61922e+07	1.70412e+07	2.24945e+07	6.0319e+06	1.93478e+07
K09592	hypoxia-inducible factor prolyl hydroxylase	3.02419e+07	9.819e+06	9.26835e+06	1.11546e+07	1.90837e+06	2248393	882847	1.87073e+06	1.31586e+06	1.5928e+06	2.72563e+06	1.97019e+06	1.9449e+06	0	1.83132e+06	796308	2.30636e+06	2.1451e+06	1.39836e+06	1.63692e+06	2.1632e+06	1.50463e+06
K09595	minor histocompatibility antigen H13	1.2887e+09	4.6318e+08	4.3848e+08	3.87035e+08	5.93985e+07	5.78725e+07	1.07113e+08	7.11784e+07	7.38872e+07	9.37307e+07	8.32836e+07	5.00839e+07	7.95051e+07	7.45086e+07	6.22732e+07	8.88261e+07	7.8051e+07	6.39829e+07	6.7646e+07	5.12862e+07	6.49934e+07	6.10756e+07
K09611	probable aminopeptidase NPEPL1	3.01187e+09	1.04804e+09	9.41493e+08	1.02234e+09	1.72696e+08	153039876	1.3305e+08	1.87192e+08	1.96336e+08	2.05726e+08	1.65632e+08	1.4576e+08	1.79213e+08	1.18713e+08	1.8251e+08	1.49665e+08	1.29313e+08	1.58588e+08	1.60375e+08	1.77523e+08	1.67106e+08	2.29435e+08
K09613	COP9 signalosome complex subunit 5	4.8542e+07	2.74494e+07	1.56461e+07	5.44639e+06	4.14886e+06	2.53031e+06	2.38963e+06	4.85887e+06	1.01637e+07	3.35807e+06	1.56673e+06	2.6458e+06	3.25606e+06	0	6.42638e+06	1.75118e+06	0	0	0	1.41092e+06	2.27845e+06	1.75702e+06
K09645	vitellogenic carboxypeptidase-like protein	5.30776e+09	1.68047e+09	1.47023e+09	2.15706e+09	1.96502e+08	2.09062e+08	3.67441e+08	2.73199e+08	2.32194e+08	4.02068e+08	2.83622e+08	3.34675e+08	1.90639e+08	7.78199e+07	2.855e+08	2.97979e+08	5.11702e+08	3.29753e+08	3.22852e+08	2.43284e+08	3.06453e+08	4.43013e+08
K09646	serine carboxypeptidase 1	1.9604e+08	7.38991e+07	4.86182e+07	7.35231e+07	1.41391e+07	6.16682e+06	9.75536e+06	1.10523e+07	1.04058e+07	2.23797e+07	1.28332e+07	7.17709e+06	7.88533e+06	0	1.0436e+07	1.02866e+07	2.2627e+07	1.73424e+07	8.00553e+06	2.82489e+06	1.26814e+07	1.00419e+07
K09649	thymus-specific serine protease	1.76936e+09	4.02099e+08	5.65146e+08	8.02118e+08	4.67093e+07	1.1277e+08	9.48925e+07	6.24753e+07	3.76669e+07	4.75853e+07	6.24947e+07	1.7725e+08	9.40948e+07	8.15713e+07	7.58753e+07	7.38605e+07	1.22922e+08	8.66e+07	1.93329e+08	2.19115e+08	1.1942e+08	6.07315e+07
K09666	beta-1,2-N-acetylglucosaminyltransferase	1.3263e+08	4.54286e+07	4.09891e+07	4.62121e+07	9.50857e+06	6.56179e+06	6.17715e+06	1.06875e+07	5.33065e+06	7.16301e+06	9.02932e+06	7.261e+06	6.45509e+06	4.76728e+06	6.23625e+06	7.24016e+06	7.79974e+06	7.66302e+06	7.1294e+06	5.31182e+06	8.26232e+06	1.00458e+07
K09667	protein O-GlcNAc transferase	1.10924e+08	3.37299e+07	3.99639e+07	3.72307e+07	4.68654e+06	4.77467e+06	8.84775e+06	3.32036e+06	6.25815e+06	5.84241e+06	5.22439e+06	3.36647e+06	3.87289e+06	1.79263e+07	3.32788e+06	6.24597e+06	1.5384e+07	3.20872e+06	6.23097e+06	2.96135e+06	5.20325e+06	4.24237e+06
K09680	type II pantothenate kinase	1.25318e+09	3.9059e+08	3.90515e+08	4.72077e+08	5.57835e+07	6.92412e+07	4.65646e+07	4.5039e+07	7.161e+07	1.02352e+08	7.5587e+07	6.46777e+07	5.32117e+07	4.56619e+07	9.74133e+07	5.39629e+07	7.83817e+07	6.52852e+07	5.6472e+07	5.53612e+07	8.76571e+07	1.2892e+08
K09699	2-oxoisovalerate dehydrogenase E2 component (dihydrolipoyl transacylase)	2.37763e+09	7.81568e+08	8.61541e+08	7.34518e+08	1.70126e+08	9.37582e+07	9.34817e+07	9.74662e+07	1.80718e+08	1.46017e+08	1.15019e+08	1.46003e+08	1.49409e+08	2.10728e+08	1.22423e+08	1.17959e+08	1.23929e+08	1.49666e+08	9.8267e+07	1.25547e+08	1.19413e+08	1.17696e+08
K09821	angiotensinogen	9.53166e+08	3.67046e+08	2.65598e+08	3.20522e+08	3.8077e+07	7.02466e+07	9.31078e+07	4.86126e+07	4.61386e+07	7.0863e+07	5.38937e+07	4.47941e+07	4.32327e+07	1.24523e+07	5.93665e+07	5.18591e+07	5.7897e+07	7.11999e+07	5.78555e+07	4.01113e+07	4.0457e+07	5.30014e+07
K09828	Delta24-sterol reductase	1.19308e+09	4.82963e+08	3.87093e+08	3.23019e+08	1.11807e+08	7.6806e+07	8.37635e+07	1.04974e+08	7.57352e+07	2.98765e+07	6.175e+07	5.2445e+07	5.28507e+07	1.22323e+08	4.5822e+07	5.19022e+07	4.70531e+07	9.44094e+07	2.58645e+07	4.19336e+07	5.58772e+07	5.78815e+07
K09864	aquaporin-1	1.08411e+08	3.53236e+07	3.75763e+07	3.55113e+07	7.25233e+06	3.93817e+06	6.76574e+06	4.10558e+06	6.5402e+06	6.72159e+06	5.88095e+06	5.34006e+06	4.61508e+06	1.05927e+07	3.05892e+06	8.08858e+06	1.04071e+07	3.6987e+06	5.29663e+06	5.4683e+06	6.60957e+06	4.03103e+06
K09869	aquaporin-8	2.11753e+09	7.1273e+08	7.1248e+08	6.92316e+08	1.32515e+08	142212101	739104	1.43354e+08	1.3101e+08	1.629e+08	2.21684e+08	1.00368e+08	1.1545e+08	5.1397e+07	9.60517e+07	1.2753e+08	1.28142e+08	1.06963e+08	9.81527e+07	7.5742e+07	1.34511e+08	1.48805e+08
K09871	aquaporin-12	2.3718e+07	9.96099e+06	4.62652e+06	9.13047e+06	0	8323911	1.63708e+06	0	0	0	736905	1.72035e+06	882802	0	0	1.28646e+06	0	0	8.41927e+06	0	711201	0
K10048	CCAAT/enhancer binding protein (C/EBP), beta	2.98103e+07	1.33754e+07	6.9163e+06	9.51855e+06	3.04674e+06	3940913	0	0	3.66732e+06	2.72044e+06	0	2.50136e+06	1.62915e+06	0	2.78579e+06	0	2.42954e+06	2.7037e+06	2.47836e+06	0	1.90695e+06	0
K10056	junction plakoglobin	2.85481e+09	1.05203e+09	9.27717e+08	8.75067e+08	1.89423e+08	1.79193e+08	1.50843e+08	1.44722e+08	2.40402e+08	1.47446e+08	1.9609e+08	1.65411e+08	1.6308e+08	1.16295e+08	1.10158e+08	1.76682e+08	1.5916e+08	1.32587e+08	1.6254e+08	1.18814e+08	1.22754e+08	1.79211e+08
K10059	C-type lectin domain family 4 member E	1.57332e+10	5.56739e+09	5.10972e+09	5.0561e+09	8.75049e+08	1.09427e+09	1.20851e+09	9.0913e+08	6.2215e+08	8.58289e+08	1.0807e+09	7.37937e+08	9.10671e+08	6.31546e+08	9.42324e+08	8.06545e+08	1.03378e+09	9.56754e+08	7.78252e+08	5.8227e+08	8.19797e+08	8.85242e+08
K10080	lectin, mannose-binding 1	8.7342e+09	2.99679e+09	3.00083e+09	2.73657e+09	5.2465e+08	6.06207e+08	4.27796e+08	5.04096e+08	4.94457e+08	4.39588e+08	4.5886e+08	5.62669e+08	4.81781e+08	5.80486e+08	5.1699e+08	4.00043e+08	5.24591e+08	4.68801e+08	4.637e+08	3.34528e+08	5.28805e+08	4.16149e+08
K10082	lectin, mannose-binding 2	2.96113e+09	1.12421e+09	9.85982e+08	8.50933e+08	1.68944e+08	1.50284e+08	2.13007e+08	2.61507e+08	1.74452e+08	1.5602e+08	1.55794e+08	1.59404e+08	1.65435e+08	1.64089e+08	1.55614e+08	1.85645e+08	1.7138e+08	1.47563e+08	1.36234e+08	1.23753e+08	1.1291e+08	1.59094e+08
K10088	protein OS-9	5.90394e+08	2.27624e+08	1.69064e+08	1.93706e+08	5.28827e+07	42792836	2.59263e+07	4.22089e+07	3.79648e+07	2.58486e+07	1.55618e+07	3.75634e+07	3.79971e+07	1.97563e+07	3.82551e+07	1.99299e+07	3.10469e+07	4.19691e+07	3.82847e+07	2.21379e+07	2.92656e+07	3.10016e+07
K10089	cation-dependent mannose-6-phosphate receptor	2.52423e+08	9.04862e+07	7.60543e+07	8.58824e+07	1.11801e+07	11414437	1.78415e+07	1.82935e+07	1.63012e+07	1.54555e+07	1.63056e+07	1.11655e+07	7.65456e+06	1.0212e+07	1.7281e+07	1.34357e+07	1.17323e+07	1.77836e+07	1.28546e+07	1.63002e+07	1.33115e+07	1.39001e+07
K10099	F-box protein 2	1.33671e+09	4.84628e+08	4.27072e+08	4.25006e+08	1.07741e+08	6.48865e+07	5.95921e+07	9.88935e+07	2.70819e+07	1.26433e+08	7.40018e+07	4.03169e+07	2.69273e+07	9.5073e+07	1.08924e+08	8.18284e+07	3.26797e+07	1.01705e+08	6.5177e+07	7.28987e+07	7.2973e+07	7.9573e+07
K10106	vitamin K-dependent gamma-carboxylase	4.88662e+09	1.88748e+09	1.57855e+09	1.42059e+09	2.80414e+08	3.6677e+08	3.44119e+08	3.26293e+08	2.2524e+08	3.44643e+08	2.77064e+08	2.4459e+08	2.93099e+08	2.93174e+08	2.63374e+08	2.07249e+08	3.10728e+08	2.87595e+08	2.15068e+08	1.65719e+08	1.9613e+08	2.45352e+08
K10133	tumor protein p53-inducible protein 3	2.80272e+07	2.9025e+06	1.36555e+07	1.14692e+07	0	0	0	0	1.5642e+06	1.3383e+06	0	0	1.86833e+06	2.49035e+06	1.65252e+06	7.64431e+06	2.10153e+06	4.52489e+06	4.84281e+06	0	0	0
K10154	interferon regulatory factor 6	1.26812e+08	4.0093e+07	3.99192e+07	4.67997e+07	6.18744e+06	5.42536e+06	5.94613e+06	1.07106e+07	7.10723e+06	4.7163e+06	4.75845e+06	7.37214e+06	8.19563e+06	5.98233e+06	8.98402e+06	4.62664e+06	5.0925e+06	6.09011e+06	6.76532e+06	4.69839e+06	1.71971e+07	6.95625e+06
K10180	T-box protein 6	1.01406e+08	5.21069e+07	2.58984e+07	2.34008e+07	1.57229e+06	23892540	1.48779e+07	1.46408e+06	1.8407e+06	8.45935e+06	7.53078e+06	1.67017e+06	646650	0	8.14428e+06	7.90651e+06	3.858e+06	4.23414e+06	0	1.70943e+06	8.24918e+06	5.35002e+06
K10203	elongation of very long chain fatty acids protein 6	3.89141e+07	7.96211e+06	1.22382e+07	1.87138e+07	1.89872e+06	1.68e+06	0	2.68536e+06	1.69802e+06	0	0	0	2.16784e+06	5.06413e+06	2.20465e+06	2.80154e+06	1.77766e+06	1.67671e+06	1.58859e+06	0	1.11321e+07	2.53877e+06
K10205	elongation of very long chain fatty acids protein 2	5.67623e+08	2.13335e+08	1.37174e+08	2.17114e+08	3.36857e+07	2.61681e+07	2.23672e+07	6.01341e+07	3.29017e+07	3.80784e+07	1.85674e+07	2.40887e+07	4.812e+06	3.12754e+07	1.95556e+07	3.88747e+07	3.91368e+07	4.33866e+07	4.2552e+07	2.79761e+07	2.9628e+07	3.44341e+07
K10224	acyl-CoA (8-3)-desaturase (Delta-5 desaturase)	2.81175e+09	1.02111e+09	8.1892e+08	9.71713e+08	1.71528e+08	134916978	1.99532e+08	2.57299e+08	1.21368e+08	1.36469e+08	1.83621e+08	9.04157e+07	6.64879e+07	1.85011e+08	1.50049e+08	1.43335e+08	1.5856e+08	2.20158e+08	1.73319e+08	6.9641e+07	1.93009e+08	1.57027e+08
K10244	elongation of very long chain fatty acids protein 5	5.02752e+08	1.4829e+08	1.52637e+08	2.01825e+08	3.45708e+07	2.20031e+07	1.67708e+07	3.01193e+07	2.45557e+07	2.02706e+07	3.27285e+07	2.02762e+07	1.99552e+07	2.285e+07	2.9075e+07	2.7752e+07	2.21311e+07	3.89789e+07	3.32882e+07	2.17982e+07	5.31808e+07	3.24481e+07
K10247	elongation of very long chain fatty acids protein 1	5.97409e+07	2.26283e+07	1.83732e+07	1.87393e+07	4.44452e+06	5.35901e+06	3.27289e+06	2.45444e+06	4.63484e+06	2.46265e+06	1.54635e+06	4.42575e+06	3.13146e+06	3.70935e+06	2.48273e+06	3.07759e+06	2.70988e+06	3.3408e+06	2.23871e+06	1.211e+06	6.46353e+06	2.77538e+06
K10249	elongation of very long chain fatty acids protein 4	8.89269e+07	4.43147e+07	1.69265e+07	2.76857e+07	7.22962e+06	7522900	4.63047e+06	5.05498e+06	1.17427e+07	8.134e+06	4.11122e+06	3.32247e+06	5.41112e+06	0	0	4.08173e+06	9.0993e+06	0	0	2.59873e+06	8.16321e+06	7.82443e+06
K10251	17beta-estradiol 17-dehydrogenase / very-long-chain 3-oxoacyl-CoA reductase	4.14682e+09	1.27e+09	1.42339e+09	1.45343e+09	1.71788e+08	218860622	1.91042e+08	2.20901e+08	2.15454e+08	2.5195e+08	1.98788e+08	1.96796e+08	2.07504e+08	2.6158e+08	2.25963e+08	3.32758e+08	2.17386e+08	1.90215e+08	2.48201e+08	1.62294e+08	3.05465e+08	3.29872e+08
K10258	very-long-chain enoyl-CoA reductase	1.4535e+08	5.8876e+07	4.16964e+07	4.47773e+07	1.07861e+07	1.17391e+07	5.87662e+06	6.47939e+06	1.44566e+07	9.53819e+06	5.94287e+06	1.01017e+07	8.70281e+06	0	1.04271e+07	6.52197e+06	7.63246e+06	8.50802e+06	6.41157e+06	5.43878e+06	8.63522e+06	8.15123e+06
K10268	F-box and leucine-rich repeat protein 2/20	6.2759e+07	1.84624e+07	2.31767e+07	2.11199e+07	4.93168e+06	2.07283e+06	3.55783e+06	1.32819e+06	3.48125e+06	3.09066e+06	2.05869e+06	4.15075e+06	3.54902e+06	5.41785e+06	3.41937e+06	4.58106e+06	3.46866e+06	2.64053e+06	4.53123e+06	4.27588e+06	3.64183e+06	2.56175e+06
K10276	F-box and leucine-rich repeat protein 10/11	5.78824e+08	2.02996e+08	2.10542e+08	1.65286e+08	3.99131e+07	18489356	2.83709e+07	4.31289e+07	3.6025e+07	3.70686e+07	4.40486e+07	2.69757e+07	3.16621e+07	4.06197e+07	3.41887e+07	3.30474e+07	2.84747e+07	1.60911e+07	2.69436e+07	2.12871e+07	3.25951e+07	3.9894e+07
K10291	F-box protein 4	2.89503e+07	1.23972e+07	9.07806e+06	7.47506e+06	1.85e+06	2194765	0	4.83711e+06	1.1281e+06	2.38724e+06	1.75206e+06	0	2.95005e+06	0	2.60042e+06	1.77553e+06	0	2.48459e+06	0	1.50918e+06	3.4813e+06	0
K10324	ankyrin repeat and SOCS box protein 2	0	0	0	0	0	0	0	0	0	0	0	0	0	0	0	0	0	0	0	0	0	0
K10352	myosin heavy chain 9/10/11/14	4.18396e+10	1.48661e+10	1.39052e+10	1.30683e+10	2.89825e+09	2.02394e+09	2.22498e+09	2.02188e+09	3.32146e+09	2.37554e+09	2.33979e+09	2.58044e+09	1.91839e+09	2.3121e+09	2.17534e+09	2.57916e+09	2.18053e+09	2.21302e+09	2.11145e+09	1.95678e+09	2.14444e+09	2.46211e+09
K10356	myosin I	6.54336e+09	2.2071e+09	2.15889e+09	2.17738e+09	4.35558e+08	3.22954e+08	3.02577e+08	3.68921e+08	3.78779e+08	3.98308e+08	3.98155e+08	3.15197e+08	4.35074e+08	3.20516e+08	3.49581e+08	3.40364e+08	3.59709e+08	3.63063e+08	3.65545e+08	2.94721e+08	3.96767e+08	3.97571e+08
K10357	myosin V	5.08054e+08	1.74194e+08	1.30046e+08	2.03814e+08	7.30904e+07	5.02082e+06	1.94309e+07	1.03229e+07	8.56099e+06	5.77678e+07	2.20894e+07	1.69868e+07	2.12985e+07	2.84789e+07	2.39911e+07	1.72013e+07	2.5588e+07	3.51468e+07	2.61203e+07	2.52007e+07	5.6475e+07	3.52836e+07
K10362	myosin XVIII	5.85911e+07	1.97767e+07	2.0291e+07	1.85234e+07	2.85213e+06	2.76349e+06	5.19708e+06	1.94048e+06	2.19966e+06	4.82381e+06	4.72228e+06	1.91901e+06	6.43331e+06	2.57526e+06	2.38856e+06	2.25259e+06	2.6921e+06	0	5.70575e+06	3.20663e+06	4.05568e+06	2.86322e+06
K10364	capping protein (actin filament) muscle Z-line, alpha	5.35461e+09	1.82362e+09	1.78379e+09	1.74719e+09	3.06886e+08	2.95254e+08	2.82338e+08	2.79214e+08	3.33617e+08	3.26314e+08	3.19341e+08	2.84984e+08	2.94163e+08	2.53061e+08	3.33539e+08	2.98705e+08	2.71626e+08	3.15717e+08	2.92257e+08	2.75816e+08	2.65345e+08	3.26428e+08
K10365	capping protein (actin filament) muscle Z-line, beta	4.68211e+09	1.66396e+09	1.5398e+09	1.47834e+09	2.89684e+08	2.15122e+08	2.65539e+08	2.15202e+08	3.80885e+08	2.97534e+08	2.94183e+08	2.53622e+08	2.22343e+08	1.98324e+08	2.77764e+08	2.93566e+08	2.26057e+08	2.83724e+08	2.56267e+08	2.59046e+08	2.09794e+08	2.43452e+08
K10366	dystrophin	3.78094e+08	1.1875e+08	1.46881e+08	1.12463e+08	1.71592e+07	9.08409e+06	1.88597e+07	8.18629e+06	5.28512e+07	1.26098e+07	2.67947e+07	1.45193e+07	2.18437e+07	2.51744e+07	2.25152e+07	3.60335e+07	1.53122e+07	1.67296e+07	2.44372e+07	2.12179e+07	1.66137e+07	1.81524e+07
K10370	tropomodulin	7.03931e+07	2.26643e+07	2.64582e+07	2.12705e+07	4.19777e+06	2.93224e+06	3.92018e+06	3.10365e+06	4.06345e+06	4.44703e+06	4.00021e+06	4.68486e+06	4.97703e+06	4.36176e+06	2.84862e+06	5.58575e+06	2.64598e+06	4.20432e+06	2.99143e+06	3.0783e+06	3.98775e+06	4.36273e+06
K10380	ankyrin	3.20171e+08	9.35777e+07	1.06251e+08	1.20343e+08	1.86752e+07	1.05169e+07	1.05616e+07	1.44891e+07	1.54257e+07	2.39091e+07	2.18809e+07	1.92001e+07	2.03259e+07	2.84754e+06	2.01462e+07	2.18502e+07	1.76123e+07	1.62885e+07	1.90862e+07	2.12738e+07	2.47124e+07	2.13695e+07
K10381	desmoplakin	3.34741e+08	1.08133e+08	1.01587e+08	1.25022e+08	1.92297e+07	1.78463e+07	1.12923e+07	1.97616e+07	2.09573e+07	1.90454e+07	1.91425e+07	1.52977e+07	1.61244e+07	1.27356e+07	1.64567e+07	2.18297e+07	1.74486e+07	2.24708e+07	1.9693e+07	1.47469e+07	2.33271e+07	2.73355e+07
K10382	dystonin	4.60807e+09	1.56618e+09	1.57833e+09	1.46356e+09	2.81191e+08	2.08528e+08	2.36918e+08	2.74359e+08	2.86496e+08	2.78687e+08	2.86163e+08	2.46922e+08	2.47047e+08	3.009e+08	2.23536e+08	2.7376e+08	2.25449e+08	2.24608e+08	2.21966e+08	2.59525e+08	2.58609e+08	2.73404e+08
K10383	envoplakin	3.4675e+08	1.72507e+08	9.51256e+07	7.91176e+07	1.58804e+07	62953447	1.73535e+07	2.51798e+07	3.70993e+07	1.40408e+07	2.30797e+07	1.16305e+07	1.47474e+07	6.88413e+06	1.42858e+07	2.44982e+07	2.0198e+07	1.64644e+07	1.48518e+07	1.10546e+07	8.45212e+06	8.09668e+06
K10390	tubulin delta	1.68253e+07	1.5388e+07	0	1.43726e+06	0	0	0	1.45387e+07	0	849354	0	0	0	0	0	0	0	0	728796	708463	0	0
K10392	kinesin family member 1	3.10913e+07	1.11483e+07	8.05528e+06	1.18877e+07	1.63653e+06	2.00236e+06	2.08153e+06	0	3.0302e+06	2.39768e+06	1.30324e+06	1.79089e+06	1.37626e+06	0	2.061e+06	1.52389e+06	2.34486e+06	2.28667e+06	2.45e+06	1.69583e+06	1.41948e+06	1.6909e+06
K10396	kinesin family member 5	1.78905e+08	6.64991e+07	4.9838e+07	6.25679e+07	1.75535e+07	7.12479e+06	8.40546e+06	1.05955e+07	1.19175e+07	1.09024e+07	1.79143e+06	1.0574e+07	8.15244e+06	8.73354e+06	1.21759e+07	8.41067e+06	1.83471e+07	1.31136e+07	1.04969e+07	8.77692e+06	7.2893e+06	4.54415e+06
K10402	kinesin family member 20	1.2142e+08	3.68685e+07	4.53021e+07	3.92493e+07	8.20585e+06	4.27935e+06	2.73944e+06	8.33997e+06	5.84626e+06	7.45766e+06	1.20198e+07	5.1587e+06	6.74876e+06	3.40701e+06	1.01919e+07	7.77591e+06	6.02343e+06	2.92704e+06	7.04663e+06	7.5857e+06	9.21466e+06	6.4518e+06
K10408	dynein axonemal heavy chain	8.4308e+08	2.75693e+08	2.72882e+08	2.94504e+08	6.17294e+07	31272140	4.15094e+07	1.69081e+07	6.07536e+07	6.35205e+07	2.53358e+07	5.5464e+07	3.25444e+07	6.75545e+07	5.15975e+07	4.03861e+07	4.97949e+07	3.68629e+07	5.44837e+07	6.02941e+07	2.9183e+07	6.38856e+07
K10413	dynein cytoplasmic 1 heavy chain	4.09959e+09	1.39611e+09	1.35482e+09	1.34866e+09	2.08381e+08	1.8724e+08	2.48354e+08	2.63201e+08	2.63881e+08	2.25058e+08	2.44279e+08	1.8604e+08	1.99727e+08	2.27793e+08	2.27887e+08	2.69095e+08	2.34649e+08	2.65064e+08	2.08732e+08	1.8685e+08	2.13444e+08	2.39919e+08
K10416	dynein cytoplasmic 1 light intermediate chain	2.4021e+08	5.92875e+07	5.28196e+07	1.28103e+08	1.12378e+07	8908415	3.35815e+06	7.76469e+06	1.58176e+07	1.22008e+07	8.95848e+06	6.03753e+06	0	1.38649e+07	7.10465e+06	1.68541e+07	1.32545e+07	9.17614e+06	2.31091e+07	1.05038e+07	6.12134e+07	1.0846e+07
K10418	dynein light chain LC8-type	3.50455e+09	1.17155e+09	1.17573e+09	1.15727e+09	2.12907e+08	1.90923e+08	1.8003e+08	1.64013e+08	2.062e+08	2.17476e+08	2.06056e+08	1.94132e+08	2.12601e+08	1.82215e+08	1.9565e+08	1.85074e+08	1.52971e+08	1.9576e+08	1.68779e+08	1.77793e+08	2.35785e+08	2.26186e+08
K10421	CAP-Gly domain-containing linker protein 1	1.56527e+08	4.59326e+07	5.40835e+07	5.65109e+07	1.02751e+07	4061212	8.54154e+06	8.48842e+06	6.50451e+06	8.06181e+06	1.29544e+07	7.56783e+06	1.15549e+07	0	1.04579e+07	1.15485e+07	1.2313e+07	1.35241e+07	6.51265e+06	6.94452e+06	5.09654e+06	1.21202e+07
K10424	dynactin 2	3.12697e+08	1.1088e+08	8.93605e+07	1.12457e+08	1.6839e+07	20733645	1.24924e+07	1.9802e+07	1.89295e+07	2.20837e+07	1.33599e+07	1.54212e+07	1.65505e+07	5.55027e+06	2.22275e+07	1.62513e+07	1.8268e+07	1.67232e+07	1.79463e+07	2.70861e+07	1.82382e+07	1.41948e+07
K10425	dynactin 3	1.669e+08	6.00864e+07	5.05543e+07	5.62588e+07	1.15069e+07	8.97179e+06	9.21675e+06	8.41405e+06	1.13501e+07	1.06267e+07	6.86364e+06	9.38624e+06	7.81597e+06	5.48049e+06	1.00959e+07	1.09121e+07	9.44238e+06	9.07409e+06	9.77793e+06	1.04544e+07	8.5926e+06	8.9174e+06
K10426	dynactin 4	7.20953e+07	2.10839e+07	2.42969e+07	2.67145e+07	3.39766e+06	2784233	0	5.38106e+06	4.39674e+06	5.12425e+06	4.38466e+06	3.35992e+06	2.8399e+06	3.5992e+06	4.38535e+06	5.72785e+06	4.17535e+06	3.56606e+06	6.40268e+06	3.21861e+06	3.27555e+06	6.07628e+06
K10429	microtubule-associated protein 1	1.98151e+08	8.45963e+07	6.59354e+07	4.76192e+07	8.71213e+06	1.84989e+07	8.19168e+06	1.86155e+07	2.20789e+07	8.49913e+06	1.70176e+07	7.78362e+06	6.86732e+06	8.61119e+06	1.17927e+07	1.3863e+07	9.2749e+06	6.94672e+06	7.60618e+06	6.54951e+06	7.26767e+06	9.97417e+06
K10431	microtubule-associated protein 4	8.47235e+06	5.10376e+06	2.7235e+06	645090	0	1.76955e+06	0	0	2.16226e+06	1.17196e+06	0	1.59926e+06	1.12424e+06	0	0	0	0	0	0	0	645090	0
K10434	microtubule-associated protein 9	4.35939e+08	1.44878e+08	1.57327e+08	1.33735e+08	2.34946e+07	20619430	2.57762e+07	3.04647e+07	2.59343e+07	1.85887e+07	3.10462e+07	2.21159e+07	2.80389e+07	2.43058e+07	1.95902e+07	3.22298e+07	1.93233e+07	1.95061e+07	2.22005e+07	2.42024e+07	2.01091e+07	2.83931e+07
K10436	microtubule-associated protein, RP/EB family	3.28656e+08	1.26841e+08	9.69983e+07	1.04817e+08	2.43025e+07	2.12951e+07	1.3092e+07	2.87958e+07	2.4957e+07	1.43982e+07	1.45276e+07	1.57069e+07	1.8116e+07	7.85909e+06	2.23523e+07	1.84364e+07	1.51398e+07	2.29917e+07	1.9727e+07	1.26e+07	2.19984e+07	1.23601e+07
K10522	diablo	4.27839e+09	1.39506e+09	1.71272e+09	1.17061e+09	2.19502e+08	2.44848e+08	2.46345e+08	1.26183e+08	3.37507e+08	2.20677e+08	2.27834e+08	1.91677e+08	2.6784e+08	3.36716e+08	3.1706e+08	3.71593e+08	1.77962e+08	2.24668e+08	2.45965e+08	2.12287e+08	1.57687e+08	1.52038e+08
K10575	ubiquitin-conjugating enzyme E2 G1	6.85066e+07	2.6201e+07	2.01742e+07	2.21314e+07	3.52698e+06	3.10661e+06	3.75534e+06	7.42606e+06	3.89611e+06	4.48988e+06	3.21034e+06	3.92136e+06	4.03073e+06	0	4.33133e+06	4.68046e+06	1.03304e+06	4.00912e+06	2.83957e+06	8.04841e+06	2.4493e+06	3.75199e+06
K10579	ubiquitin-conjugating enzyme E2 M	8.23256e+07	4.0785e+07	1.59395e+07	2.56011e+07	8.17414e+06	1.5472e+06	2.73736e+06	3.35162e+06	9.6325e+06	1.53421e+07	4.32581e+06	4.56511e+06	5.42294e+06	0	0	1.62567e+06	1.05075e+07	5.48915e+06	3.26568e+06	0	0	6.33876e+06
K10580	ubiquitin-conjugating enzyme E2 N	1.43574e+09	5.05496e+08	4.75174e+08	4.55065e+08	7.4678e+07	8.11726e+07	7.75304e+07	8.6904e+07	1.02653e+08	8.2558e+07	9.52354e+07	7.47393e+07	7.05812e+07	6.88841e+07	7.74264e+07	8.83077e+07	8.39243e+07	7.01123e+07	8.03125e+07	6.49997e+07	6.6756e+07	8.89603e+07
K10590	E3 ubiquitin-protein ligase TRIP12	3.97105e+07	1.45151e+07	6.48939e+06	1.8706e+07	4.25373e+06	2.03176e+06	2.54968e+06	0	3.73651e+06	1.9434e+06	2.93146e+06	0	1.29063e+06	0	0	2.26731e+06	3.78121e+06	2.09244e+06	2.21736e+06	1.73459e+06	2.93424e+06	5.94615e+06
K10591	E3 ubiquitin-protein ligase NEDD4	0	0	0	0	0	0	0	0	0	0	0	0	0	0	0	0	0	0	0	0	0	0
K10592	E3 ubiquitin-protein ligase HUWE1	4.15685e+08	1.49031e+08	1.34192e+08	1.32462e+08	3.32003e+07	2.15074e+07	1.83056e+07	2.97453e+07	2.22761e+07	2.3996e+07	2.16e+07	1.7836e+07	2.79413e+07	1.08248e+07	3.34303e+07	2.25594e+07	2.07264e+07	2.06179e+07	2.59506e+07	2.62297e+07	1.82665e+07	2.06712e+07
K10599	pre-mRNA-processing factor 19	1.67795e+09	5.67473e+08	5.40825e+08	5.69655e+08	9.55626e+07	9.50323e+07	6.94355e+07	1.02306e+08	1.03652e+08	1.01485e+08	8.04511e+07	1.04201e+08	1.26498e+08	6.2195e+07	9.40689e+07	7.34108e+07	8.95617e+07	9.47524e+07	6.72954e+07	8.28644e+07	1.12513e+08	1.22668e+08
K10610	DNA damage-binding protein 1	4.92954e+09	1.50456e+09	1.48326e+09	1.94171e+09	1.68831e+08	2.44463e+08	5.9217e+08	2.10489e+08	1.20356e+08	1.68254e+08	1.54647e+08	4.21023e+08	3.03689e+08	2.18748e+08	2.00233e+08	1.84925e+08	2.70585e+08	2.19387e+08	6.27204e+08	3.95615e+08	2.73892e+08	1.55029e+08
K10612	cullin 5	4.28811e+08	1.7804e+08	1.16876e+08	1.33894e+08	2.17835e+07	2.35755e+07	5.05304e+07	3.16737e+07	2.33803e+07	2.7097e+07	2.41993e+07	1.65947e+07	1.75464e+07	1.38296e+07	2.16301e+07	2.30762e+07	2.08901e+07	2.13831e+07	2.5612e+07	2.00329e+07	1.7904e+07	2.80719e+07
K10613	cullin 7	4.43145e+08	1.6683e+08	1.32029e+08	1.44285e+08	2.87324e+07	2.27274e+07	2.72554e+07	2.19283e+07	4.44007e+07	2.17858e+07	1.90042e+07	2.18789e+07	2.06389e+07	2.01564e+07	2.63016e+07	2.40493e+07	2.45827e+07	1.84007e+07	3.30127e+07	1.98479e+07	2.5052e+07	2.33895e+07
K10631	E3 ubiquitin-protein ligase Topors	3.54848e+08	1.06783e+08	1.30997e+08	1.17069e+08	2.07494e+07	12248758	1.65408e+07	1.80792e+07	1.7941e+07	2.12232e+07	2.09925e+07	2.17811e+07	1.52475e+07	3.13762e+07	2.01479e+07	2.14516e+07	2.00006e+07	1.85577e+07	1.78871e+07	1.85267e+07	1.91201e+07	2.29769e+07
K10634	E3 ubiquitin-protein ligase Praja2	6.02344e+07	8.75418e+06	2.52875e+07	2.61927e+07	0	0	5.46731e+06	3.28687e+06	0	0	5.6907e+06	5.00842e+06	0	0	7.05463e+06	7.53378e+06	0	6.79233e+06	6.50509e+06	7.02246e+06	0	5.87281e+06
K10637	E3 ubiquitin-protein ligase MYLIP	2.60675e+09	8.7675e+08	9.09482e+08	8.20516e+08	1.74711e+08	140172640	1.41115e+08	1.77435e+08	1.10599e+08	1.32717e+08	1.55307e+08	1.49624e+08	1.67625e+08	1.66587e+08	1.43432e+08	1.26907e+08	1.57073e+08	1.72376e+08	1.15437e+08	7.35946e+07	1.56128e+08	1.45907e+08
K10652	tripartite motif-containing protein 25	1.07948e+09	3.75152e+08	3.72953e+08	3.31371e+08	6.10477e+07	4.92611e+07	5.97502e+07	8.17622e+07	6.24926e+07	6.08377e+07	7.80786e+07	5.74563e+07	5.46986e+07	6.09647e+07	5.45551e+07	6.72002e+07	6.25887e+07	5.29966e+07	5.0185e+07	5.14358e+07	5.2405e+07	6.17601e+07
K10655	tripartite motif-containing protein 63	1.80313e+08	6.62249e+07	5.73825e+07	5.67057e+07	1.0443e+07	8939212	1.15483e+07	1.44432e+07	9.11694e+06	1.17342e+07	1.86703e+07	0	6.98047e+06	7.39792e+06	1.11607e+07	1.3173e+07	9.23521e+06	8.08959e+06	1.18638e+07	8.83736e+06	8.02746e+06	1.06523e+07
K10661	E3 ubiquitin-protein ligase MARCH6	1.85281e+08	5.52714e+07	5.53183e+07	7.46913e+07	5.94381e+06	4873981	9.89278e+06	1.20154e+07	5.56928e+06	1.69762e+07	4.96935e+06	1.48255e+07	1.21066e+07	1.25062e+07	4.80784e+06	6.10277e+06	5.7766e+06	1.15224e+07	1.36353e+07	4.72161e+06	1.92684e+07	1.9767e+07
K10684	ubiquitin-like 1-activating enzyme E1 A	1.57714e+08	5.25251e+07	5.221e+07	5.29793e+07	8.83889e+06	1.03805e+07	7.12984e+06	6.89456e+06	9.54641e+06	9.73494e+06	8.64107e+06	8.70599e+06	6.82087e+06	8.33842e+06	9.3217e+06	1.03819e+07	9.803e+06	7.84203e+06	7.71416e+06	8.24161e+06	6.49084e+06	1.28876e+07
K10685	ubiquitin-like 1-activating enzyme E1 B	7.70169e+08	2.54436e+08	2.61067e+08	2.54666e+08	5.04837e+07	4.36022e+07	3.20852e+07	3.40197e+07	5.16841e+07	4.2561e+07	4.30173e+07	4.91544e+07	5.5054e+07	2.62055e+07	5.70962e+07	3.05396e+07	3.85727e+07	4.86446e+07	3.16176e+07	4.77871e+07	3.58449e+07	5.21995e+07
K10703	very-long-chain (3R)-3-hydroxyacyl-CoA dehydratase	3.37743e+08	1.0809e+08	9.78737e+07	1.31779e+08	2.37001e+07	1.82605e+07	1.42751e+07	1.54029e+07	2.24636e+07	1.39882e+07	2.13706e+07	1.65597e+07	1.11836e+07	1.65831e+07	1.28055e+07	1.93711e+07	5.96726e+06	2.58487e+07	3.53463e+07	1.56732e+07	1.6149e+07	3.27946e+07
K10704	ubiquitin-conjugating enzyme E2 variant	1.31648e+09	4.25739e+08	4.33098e+08	4.57643e+08	7.73889e+07	88112083	7.47545e+07	4.20334e+07	6.60461e+07	7.74038e+07	7.23656e+07	8.15652e+07	6.59955e+07	8.47118e+07	7.06057e+07	5.78546e+07	8.62977e+07	7.69703e+07	7.30646e+07	7.86995e+07	7.42922e+07	6.83184e+07
K10744	ribonuclease H2 subunit B	0	0	0	0	0	0	0	0	0	0	0	0	0	0	0	0	0	0	0	0	0	0
K10752	histone-binding protein RBBP4	3.82684e+09	1.2797e+09	1.3899e+09	1.15724e+09	2.24911e+08	2.03637e+08	2.03021e+08	1.2035e+08	3.33996e+08	1.93782e+08	1.49948e+08	1.91046e+08	1.79865e+08	3.94152e+08	2.46347e+08	2.28539e+08	1.95486e+08	1.6873e+08	2.58922e+08	1.73759e+08	1.94499e+08	1.65846e+08
K10771	AP endonuclease 1	2.91177e+09	9.40546e+08	9.87438e+08	9.83784e+08	1.5786e+08	1.7572e+08	1.45407e+08	8.51507e+07	2.10116e+08	1.66291e+08	1.45908e+08	1.70469e+08	1.44959e+08	1.86972e+08	1.75907e+08	1.63224e+08	1.53108e+08	1.42109e+08	1.85169e+08	1.82718e+08	1.34835e+08	1.85844e+08
[truncated: 802 more rows]
