# Supplementary material for: On the Compatibility of Fish Meal Replacements in Aquafeeds for Rainbow Trout. A Combined Metabolomic, Proteomic and Histological Study
Source: Front Physiol. 2022 Jun 29;13:920289. doi: 10.3389/fphys.2022.920289 (PMC9276982; doi:10.3389/fphys.2022.920289)
Supplement: Supplementary file 5 [file Table9.XLSX]

## Sheet: Supplementary Material 12
Supplementary Material 12. KEGG metabolites IDs used as input entries for Joint Pathway Analysis.
Query	Match	HMDB	PubChem	KEGG	SMILES	Comment
C00123	L-Leucine	HMDB0000687	6106	C00123	CC(C)C[C@@H](C(=O)O)N	1
C00407	L-Isoleucine	HMDB0000172	6306	C00407	CC[C@H](C)[C@@H](C(=O)O)N	1
C00183	L-Valine	HMDB0000883	6287	C00183	CC(C)[C@@H](C(=O)O)N	1
C00186	L-Lactic acid	HMDB0000190	61503	C00186	C[C@@H](C(=O)O)O	1
C00041	L-Alanine	HMDB0000161	5950	C00041	C[C@@H](C(=O)O)N	1
C00033	Acetic acid	HMDB0000042	176	C00033	CC(=O)O	1
C00042	Succinic acid	HMDB0000254	1110	C00042	C(CC(=O)O)C(=O)O	1
C00025	L-Glutamic acid	HMDB0000148	33032	C00025	C(CC(=O)O)[C@@H](C(=O)O)N	1
C00099	Beta-Alanine	HMDB0000056	239	C00099	C(CN)C(=O)O	1
C00114	Choline	HMDB0000097	305	C00114	C[N+](C)(C)CCO	1
C00719	Betaine	HMDB0000043	247	C00719	C[N+](C)(C)CC(=O)[O-]	1
C00037	Glycine	HMDB0000123	750	C00037	C(C(=O)O)N	1
C00031	D-Glucose	HMDB0000122	5793	C00031	C([C@@H]1[C@H]([C@@H]([C@H](C(O1)O)O)O)O)O	1
C00122	Fumaric acid	HMDB0000134	444972	C00122	C(=C/C(=O)O)\C(=O)O	1
C00079	L-Phenylalanine	HMDB0000159	6140	C00079	C1=CC=C(C=C1)C[C@@H](C(=O)O)N	1
C00058	Formic acid	HMDB0000142	284	C00058	C(=O)O	1
