# Supplementary material for: On the Compatibility of Fish Meal Replacements in Aquafeeds for Rainbow Trout. A Combined Metabolomic, Proteomic and Histological Study
Source: Front Physiol. 2022 Jun 29;13:920289. doi: 10.3389/fphys.2022.920289 (PMC9276982; doi:10.3389/fphys.2022.920289)
Supplement: Supplementary file 7 [file Table15.XLSX]

## Sheet: Supplementary_Material_18
Supplementary Material 18. KEGG-based functional metabolic pathways annotated by Joint Pathway Analysis.
Pathway	Total	Expected	Hits	Pval	FDR	Hits (%)
Metabolic pathways	4090	355	454	1.5e-38	2.69e-36	11.1
Valine, leucine and isoleucine degradation	105	9.12	36	1.06e-13	9.46e-12	34.29
Carbon metabolism	350	30.4	68	5.32e-11	2.58e-09	19.43
Fatty acid metabolism	71	6.17	26	5.77e-11	2.58e-09	36.62
Biosynthesis of secondary metabolites	1460	127	187	1.76e-10	5.9e-09	12.81
Biosynthesis of cofactors	360	31.3	68	1.98e-10	5.9e-09	18.89
Glycolysis/Gluconeogenesis	96	8.34	27	1.97e-08	5.03e-07	28.13
Alanine, aspartate and glutamate metabolism	98	8.52	27	3.18e-08	6.55e-07	27.55
Glycine, serine and threonine metabolism	130	11.3	32	3.29e-08	6.55e-07	24.62
Glutathione metabolism	76	6.6	22	2.38e-07	4.27e-06	28.95
Citrate cycle (TCA cycle)	78	6.78	22	3.94e-07	6.41e-06	28.21
Glyoxylate and dicarboxylate metabolism	128	11.1	29	9.75e-07	1.45e-05	22.66
Carbon fixation in photosynthetic organisms	36	3.13	13	4.88e-06	6.72e-05	36.11
Fatty acid elongation	51	4.43	15	1.64e-05	0.00021	29.41
Fatty acid degradation	77	6.69	19	2.08e-05	0.000248	24.68
beta-Alanine metabolism	65	5.65	17	2.51e-05	0.000281	26.15
Drug metabolism - other enzymes	55	4.78	15	4.42e-05	0.000466	27.27
Biosynthesis of amino acids	235	20.4	38	0.000105	0.00105	16.17
Biosynthesis of unsaturated fatty acids	53	4.61	14	0.000116	0.00109	26.42
Tryptophan metabolism	117	10.2	23	0.000141	0.00126	19.66
Cysteine and methionine metabolism	151	13.1	27	0.000203	0.00173	17.88
Ether lipid metabolism	29	2.52	9	0.000539	0.00439	31.03
Propanoate metabolism	113	9.82	21	0.000604	0.0047	18.58
Various types of N-glycan biosynthesis	57	4.95	13	0.000946	0.00706	22.81
Pyruvate metabolism	143	12.4	24	0.00117	0.00834	16.78
N-Glycan biosynthesis	81	7.04	16	0.00136	0.00934	19.75
Aminoacyl-tRNA biosynthesis	22	1.91	7	0.00192	0.0127	31.82
Histidine metabolism	62	5.39	13	0.00215	0.0137	20.97
Caprolactam degradation	12	1.04	5	0.00229	0.0142	41.67
Purine metabolism	274	23.8	37	0.0041	0.0244	13.5
Amino sugar and nucleotide sugar metabolism	174	15.1	25	0.00792	0.0457	14.37
Sphingolipid metabolism	51	4.43	10	0.011	0.0605	19.61
Lysine degradation	108	9.38	17	0.0112	0.0605	15.74
Pentose phosphate pathway	101	8.78	16	0.0128	0.0666	15.84
Arginine and proline metabolism	136	11.8	20	0.013	0.0666	14.71
Other glycan degradation	12	1.04	4	0.0158	0.0788	33.33
Pantothenate and CoA biosynthesis	55	4.78	10	0.0185	0.0894	18.18
Glycerophospholipid metabolism	82	7.13	13	0.0234	0.11	15.85
Oxidative phosphorylation	20	1.74	5	0.0251	0.115	25
Arachidonic acid metabolism	80	6.95	12	0.0421	0.185	15
Selenocompound metabolism	38	3.3	7	0.0425	0.185	18.42
D-Glutamine and D-glutamate metabolism	16	1.39	4	0.0442	0.188	25
Steroid biosynthesis	73	6.34	11	0.0489	0.204	15.07
Valine, leucine and isoleucine biosynthesis	24	2.09	5	0.0517	0.207	20.83
Pentose and glucuronate interconversions	101	8.78	14	0.0529	0.207	13.86
Arginine biosynthesis	74	6.43	11	0.0532	0.207	14.86
Retinol metabolism	58	5.04	9	0.0608	0.227	15.52
Inositol phosphate metabolism	94	8.17	13	0.0615	0.227	13.83
Glycerolipid metabolism	85	7.39	12	0.0622	0.227	14.12
Primary bile acid biosynthesis	60	5.21	9	0.0725	0.256	15
Ascorbate and aldarate metabolism	69	6	10	0.073	0.256	14.49
Butanoate metabolism	118	10.3	15	0.0852	0.288	12.71
Insect hormone biosynthesis	1	0.0869	1	0.0869	0.288	100
Biosynthesis of ansamycins	1	0.0869	1	0.0869	0.288	100
Neomycin, kanamycin and gentamicin biosynthesis	6	0.521	2	0.0894	0.291	33.33
Tropane, piperidine and pyridine alkaloid biosynthesis	21	1.82	4	0.103	0.33	19.05
One carbon pool by folate	47	4.08	7	0.109	0.342	14.89
Geraniol degradation	7	0.608	2	0.118	0.365	28.57
Fructose and mannose metabolism	125	10.9	15	0.123	0.374	12
Pyrimidine metabolism	139	12.1	16	0.148	0.44	11.51
Vitamin B6 metabolism	24	2.09	4	0.15	0.44	16.67
Microbial metabolism in diverse environments	1050	91.2	100	0.157	0.452	9.52
Porphyrin and chlorophyll metabolism	122	10.6	14	0.171	0.486	11.48
Terpenoid backbone biosynthesis	44	3.82	6	0.179	0.495	13.64
2-Oxocarboxylic acid metabolism	73	6.34	9	0.18	0.495	12.33
Tyrosine metabolism	125	10.9	14	0.195	0.528	11.2
Glycosaminoglycan degradation	36	3.13	5	0.199	0.531	13.89
Streptomycin biosynthesis	18	1.56	3	0.202	0.531	16.67
Folate biosynthesis	88	7.65	10	0.232	0.601	11.36
Flavone and flavonol biosynthesis	3	0.261	1	0.239	0.602	33.33
Betalain biosynthesis	3	0.261	1	0.239	0.602	33.33
Starch and sucrose metabolism	103	8.95	11	0.281	0.689	10.68
Taurine and hypotaurine metabolism	31	2.69	4	0.281	0.689	12.9
Galactose metabolism	104	9.04	11	0.292	0.7	10.58
Caffeine metabolism	22	1.91	3	0.298	0.7	13.64
alpha-Linolenic acid metabolism	32	2.78	4	0.301	0.7	12.5
Indole alkaloid biosynthesis	4	0.348	1	0.305	0.7	25
Limonene and pinene degradation	4	0.348	1	0.305	0.7	25
Sesquiterpenoid and triterpenoid biosynthesis	13	1.13	2	0.314	0.711	15.38
Linoleic acid metabolism	23	2	3	0.323	0.713	13.04
Styrene degradation	23	2	3	0.323	0.713	13.04
Phenylalanine metabolism	86	7.47	9	0.33	0.721	10.47
Ubiquinone and other terpenoid-quinone biosynthesis	66	5.73	7	0.349	0.751	10.61
Fatty acid biosynthesis	45	3.91	5	0.353	0.751	11.11
Isoquinoline alkaloid biosynthesis	51	4.43	5	0.459	0.964	9.8
Thiamine metabolism	40	3.48	4	0.463	0.964	10
Riboflavin metabolism	53	4.61	5	0.493	1	9.43
Glycosphingolipid biosynthesis - ganglio series	35	3.04	3	0.597	1	8.57
Glycolysis or Gluconeogenesis	23	2	2	0.606	1	8.7
Cyanoamino acid metabolism	36	3.13	3	0.617	1	8.33
Nicotinate and nicotinamide metabolism	98	8.52	8	0.627	1	8.16
Penicillin and cephalosporin biosynthesis	11	0.956	1	0.632	1	9.09
Sulfur metabolism	100	8.69	8	0.65	1	8
Fluorobenzoate degradation	12	1.04	1	0.664	1	8.33
Chloroalkane and chloroalkene degradation	39	3.39	3	0.671	1	7.69
Drug metabolism - cytochrome P450	66	5.73	5	0.691	1	7.58
Glycosaminoglycan biosynthesis - heparan sulfate/heparin	13	1.13	1	0.694	1	7.69
Glucosinolate biosynthesis	13	1.13	1	0.694	1	7.69
D-Arginine and D-ornithine metabolism	13	1.13	1	0.694	1	7.69
Steroid hormone biosynthesis	118	10.3	9	0.709	1	7.63
Nitrotoluene degradation	14	1.22	1	0.72	1	7.14
Metabolism of xenobiotics by cytochrome P450	94	8.17	7	0.72	1	7.45
Glycosphingolipid biosynthesis - globo and isoglobo series	30	2.61	2	0.749	1	6.67
Phenylalanine, tyrosine and tryptophan biosynthesis	74	6.43	5	0.783	1	6.76
Naphthalene degradation	17	1.48	1	0.787	1	5.88
Glycosaminoglycan biosynthesis - chondroitin sulfate/dermatan sulfate	18	1.56	1	0.806	1	5.56
O-Antigen nucleotide sugar biosynthesis	90	7.82	6	0.806	1	6.67
Nitrogen metabolism	63	5.47	4	0.81	1	6.35
Aflatoxin biosynthesis	19	1.65	1	0.823	1	5.26
Methane metabolism	186	16.2	13	0.834	1	6.99
Novobiocin biosynthesis	20	1.74	1	0.838	1	5
Phenylpropanoid biosynthesis	20	1.74	1	0.838	1	5
Aminobenzoate degradation	37	3.22	2	0.844	1	5.41
Monobactam biosynthesis	21	1.82	1	0.852	1	4.76
Carbon fixation pathways in prokaryotes	110	9.56	7	0.854	1	6.36
Biotin metabolism	27	2.35	1	0.915	1	3.7
Phosphonate and phosphinate metabolism	30	2.61	1	0.935	1	3.33
Chlorocyclohexane and chlorobenzene degradation	36	3.13	1	0.963	1	2.78
Mannose type O-glycan biosynthesis	37	3.22	1	0.966	1	2.7
Toluene degradation	38	3.3	1	0.969	1	2.63
