# Supplementary material for: On the Compatibility of Fish Meal Replacements in Aquafeeds for Rainbow Trout. A Combined Metabolomic, Proteomic and Histological Study
Source: Front Physiol. 2022 Jun 29;13:920289. doi: 10.3389/fphys.2022.920289 (PMC9276982; doi:10.3389/fphys.2022.920289)
Supplement: Supplementary file 9 [file Table11.XLSX]

## Sheet: Supplementary Material 14
Supplementary Material 14. Number of peptides, proteins, KEGG orthologs and protein families identified and/or quantified in each sample (average and cumulative values).
	All samples				C group				I group				P group				Samples
	Total	Mean	SD	CV	Total	Mean	SD	CV	Total	Mean	SD	CV	Total	Mean	SD	CV	C_1	C_2	C_3	C_4	C_5	C_6	I_1	I_2	I_3	I_4	I_5	I_6	P_1	P_2	P_3	P_4	P_5	P_6
Peptide sequence	32817	29813.9	1325.78	0.0444687	32673	30008.2	596.237	0.0198692	32627	29256.8	2220.18	0.075886	32649	30176.7	340.408	0.0112805	30344	30501	29305	29197	30482	30220	29800	30211	30393	24768	30558	29811	30589	30530	30069	29965	30207	29700
Protein	4472	4221.78	111.258	0.0263534	4457	4248.17	53.7677	0.0126567	4459	4169.5	184.214	0.0441813	4452	4247.67	18.4788	0.00435035	4259	4296	4208	4162	4301	4263	4227	4258	4253	3795	4262	4222	4275	4254	4245	4243	4251	4218
KEGG ortholog	2140	2041.89	46.0331	0.0225444	2134	2053.67	20.9253	0.0101892	2134	2021.33	76.8028	0.0379961	2135	2050.67	10.1127	0.00493142	2064	2066	2038	2018	2069	2067	2041	2057	2061	1866	2064	2039	2067	2056	2048	2050	2046	2037
Protein family	1097	1057	20.0968	0.0190131	1095	1065.33	9.0037	0.00845154	1094	1046.17	32.4001	0.0309703	1095	1059.5	3.27109	0.00308739	1063	1074	1061	1051	1075	1068	1056	1059	1067	981	1063	1051	1062	1061	1060	1053	1061	1060
