# Supplementary material for: On the Compatibility of Fish Meal Replacements in Aquafeeds for Rainbow Trout. A Combined Metabolomic, Proteomic and Histological Study
Source: Front Physiol. 2022 Jun 29;13:920289. doi: 10.3389/fphys.2022.920289 (PMC9276982; doi:10.3389/fphys.2022.920289)
Supplement: Supplementary file 10 [file Table4.XLSX]

## Sheet: Supplementary Material 5
Supplementary Material 5. Protein family identification and quantification data.
Protein family	Area
	All samples	C group	I group	P group	C_1	C_2	C_3	C_4	C_5	C_6	I_1	I_2	I_3	I_4	I_5	I_6	P_1	P_2	P_3	P_4	P_5	P_6
14-3-3 family	5.23309e+10	1.81353e+10	1.73169e+10	1.68788e+10	2.94146e+09	2.77735e+09	2.76072e+09	3.19169e+09	3.6618e+09	2.80226e+09	3.01683e+09	2.43894e+09	2.64148e+09	2.96532e+09	3.33272e+09	2.92157e+09	2.56837e+09	2.85702e+09	3.03248e+09	2.78011e+09	2.47626e+09	3.16456e+09
1-acyl-sn-glycerol-3-phosphate acyltransferase family	1.26853e+09	8.48078e+08	8.05126e+08	9.63924e+08	1.12241e+08	1.35984e+08	1.48585e+08	1.29959e+08	1.58168e+08	1.63141e+08	1.58487e+08	1.18162e+08	1.17013e+08	1.12437e+08	1.41157e+08	1.57869e+08	1.26626e+08	1.66332e+08	1.65208e+08	1.14633e+08	1.61409e+08	2.29717e+08
2-oxoacid dehydrogenase family	3.12398e+09	1.70746e+09	1.90504e+09	1.68834e+09	3.8526e+08	2.01778e+08	2.2686e+08	2.66927e+08	3.37224e+08	2.89415e+08	2.71885e+08	2.93648e+08	3.21788e+08	3.82985e+08	3.27079e+08	3.07658e+08	2.72498e+08	3.09002e+08	2.33296e+08	2.98173e+08	2.81045e+08	2.94323e+08
3-beta-HSD family	3.20305e+08	4.94933e+08	4.9101e+08	4.90525e+08	9.26402e+07	6.34432e+07	7.71596e+07	1.07377e+08	8.58994e+07	6.84128e+07	9.97231e+07	8.81139e+07	8.58733e+07	5.57396e+07	6.35993e+07	9.79605e+07	7.66896e+07	1.15184e+08	6.64637e+07	7.36057e+07	7.49328e+07	8.365e+07
3-HAO family	5.00185e+09	3.88986e+09	3.31967e+09	3.39716e+09	6.84956e+08	575300307	3.15735e+08	8.00302e+08	7.66311e+08	7.47253e+08	7.57156e+08	4.74912e+08	5.61274e+08	2.53241e+08	6.33717e+08	6.39371e+08	7.71835e+08	7.60041e+08	5.76246e+08	2.84111e+08	3.57097e+08	6.47827e+08
3-hydroxyacyl-CoA dehydrogenase family	2.1193e+09	2.24979e+09	2.4685e+09	2.48031e+09	4.17164e+08	3.17826e+08	2.90257e+08	3.82335e+08	3.84678e+08	4.57529e+08	3.92486e+08	4.37252e+08	3.28296e+08	3.01629e+08	5.39702e+08	4.69137e+08	3.58444e+08	4.67846e+08	3.52852e+08	4.30566e+08	4.11787e+08	4.58812e+08
3-oxoacid CoA-transferase family	6.0827e+09	2.97707e+09	3.08191e+09	2.97431e+09	4.92835e+08	3.72612e+08	4.07687e+08	5.72655e+08	5.89525e+08	5.41761e+08	5.59913e+08	5.72966e+08	4.7845e+08	3.41121e+08	5.25971e+08	6.0349e+08	4.56241e+08	6.65636e+08	3.86161e+08	5.28767e+08	4.36627e+08	5.00877e+08
4HPPD family	1.71504e+10	5.7263e+09	5.88504e+09	5.97152e+09	9.69717e+08	9.51619e+08	7.39955e+08	9.55404e+08	9.76397e+08	1.13321e+09	1.04889e+09	1.16504e+09	1.16268e+09	6.67868e+08	1.10878e+09	7.3178e+08	9.91968e+08	1.09336e+09	9.15895e+08	7.61234e+08	1.08556e+09	1.1235e+09
5'(3')-deoxyribonucleotidase family	5.13179e+08	7.52558e+08	5.54e+08	5.55234e+08	1.24713e+08	9.92624e+07	8.14394e+07	1.6026e+08	1.41679e+08	1.45204e+08	9.58824e+07	1.11716e+08	9.99798e+07	5.8519e+07	1.04475e+08	8.34282e+07	7.49822e+07	1.11747e+08	7.69636e+07	8.57701e+07	1.27405e+08	7.83666e+07
5'-3' exonuclease family	3.20954e+08	3.32857e+08	3.8107e+08	2.85173e+08	5.62978e+07	5.06867e+07	4.50429e+07	6.67027e+07	7.39948e+07	4.01319e+07	6.86034e+07	6.49296e+07	7.447e+07	5.44083e+07	7.86231e+07	4.00358e+07	4.52349e+07	4.08219e+07	5.07555e+07	4.71958e+07	4.76906e+07	5.34742e+07
5'-AMP-activated protein kinase beta subunit family	3.1918e+09	1.13671e+09	1.101e+09	1.19877e+09	2.18593e+08	215553375	1.5942e+08	1.71548e+08	1.706e+08	2.00999e+08	2.06982e+08	2.19304e+08	1.75196e+08	1.69906e+08	1.84633e+08	1.44982e+08	1.97074e+08	2.02107e+08	2.07991e+08	1.53947e+08	2.38405e+08	1.9925e+08
6-phosphogluconate dehydrogenase family	1.01916e+10	7.84945e+09	6.25227e+09	6.30014e+09	8.98765e+08	7.0316e+08	6.5781e+08	2.16276e+09	1.69182e+09	1.73513e+09	1.09383e+09	6.28736e+08	1.08904e+09	4.13589e+08	4.75261e+08	2.55181e+09	7.30659e+08	1.12102e+09	1.24852e+09	6.92733e+08	1.23062e+09	1.27659e+09
AAA ATPase family	2.67555e+10	1.43782e+10	1.39646e+10	1.37372e+10	2.71157e+09	2.26934e+09	2.03866e+09	2.26299e+09	2.55385e+09	2.54178e+09	2.49436e+09	2.30259e+09	2.22721e+09	2.12962e+09	2.60009e+09	2.21069e+09	2.30417e+09	2.44214e+09	2.42058e+09	2.11393e+09	2.32504e+09	2.13138e+09
AB hydrolase 2 family	1.13984e+08	5.68361e+08	5.62325e+08	5.16896e+08	8.04525e+07	8.49178e+07	8.95111e+07	8.17278e+07	1.27912e+08	1.0384e+08	8.88427e+07	8.86372e+07	9.18248e+07	1.02315e+08	9.73689e+07	9.33367e+07	8.75364e+07	9.14368e+07	8.65121e+07	9.04372e+07	7.49721e+07	8.60009e+07
ABCC family	2.9091e+09	1.20875e+09	1.12888e+09	9.94061e+08	2.42859e+08	2.36986e+08	1.44479e+08	1.06625e+08	2.88334e+08	1.89466e+08	1.2204e+08	2.5134e+08	1.64458e+08	3.10952e+08	2.08927e+08	7.11594e+07	1.59324e+08	1.62924e+08	1.69268e+08	1.58084e+08	2.00472e+08	1.4399e+08
ABCD family	3.70916e+08	3.59631e+08	3.14224e+08	2.86211e+08	1.07758e+08	5.02231e+07	5.81097e+07	5.85291e+07	5.474e+07	3.02711e+07	5.44649e+07	4.24169e+07	5.91238e+07	2.02427e+07	5.90272e+07	7.89488e+07	3.89678e+07	2.99722e+07	5.81072e+07	3.7987e+07	6.96559e+07	5.15208e+07
Abd-B homeobox family	2.77016e+07	5.26396e+06	1.05836e+07	1.1854e+07	651670	0	644077	3.96821e+06	0	0	535184	0	600110	8.10132e+06	0	1.34697e+06	1.53315e+06	0	519781	8.74243e+06	0	1.05867e+06
ABP1 family	8.63536e+08	7.75122e+08	6.92103e+08	6.39909e+08	1.39463e+08	1.36639e+08	1.23143e+08	1.04361e+08	1.34432e+08	1.37085e+08	1.03072e+08	9.37461e+07	1.08804e+08	1.19123e+08	1.11341e+08	1.56016e+08	1.0462e+08	1.20746e+08	9.27033e+07	8.93939e+07	1.00124e+08	1.32322e+08
ACDP family	2.23113e+08	3.92121e+08	4.35767e+08	4.46163e+08	1.09424e+08	4.36216e+07	4.95757e+07	5.54659e+07	8.32841e+07	5.07495e+07	6.40396e+07	5.14641e+07	6.07471e+07	5.9865e+07	1.15719e+08	8.39327e+07	6.05991e+07	7.7307e+07	7.68041e+07	7.90177e+07	8.25123e+07	6.9923e+07
Acetyltransferase family	0	3.18876e+07	2.78109e+07	2.77633e+07	6.28245e+06	5.05413e+06	4.09051e+06	7.58014e+06	3.74324e+06	5.13718e+06	5.80554e+06	4.63863e+06	4.68893e+06	3.01703e+06	5.02126e+06	4.63949e+06	3.6538e+06	4.82799e+06	5.76466e+06	4.81951e+06	3.73827e+06	4.95905e+06
Acid ceramidase family	2.49114e+08	5.32995e+08	5.13497e+08	6.4971e+08	7.94839e+07	5.94292e+07	6.50017e+07	8.60537e+07	9.29334e+07	1.50094e+08	1.27044e+08	8.64755e+07	8.58328e+07	3.58387e+07	8.46118e+07	9.36938e+07	1.5228e+08	7.701e+07	1.15448e+08	1.21333e+08	9.75653e+07	8.60734e+07
Acireductone dioxygenase (ARD) family	1.23512e+08	5.29656e+07	6.35101e+07	5.36529e+07	1.33585e+07	8.52395e+06	6.07902e+06	8.53433e+06	8.31124e+06	8.15853e+06	1.23362e+07	1.02979e+07	1.09301e+07	4.35749e+06	1.77308e+07	7.85762e+06	8.34565e+06	7.48575e+06	9.15331e+06	8.2451e+06	1.06886e+07	9.73446e+06
Aconitase/IPM isomerase family	1.85009e+10	1.57479e+10	1.35744e+10	1.39126e+10	2.20936e+09	3.29544e+09	2.08124e+09	3.22436e+09	2.21284e+09	2.72469e+09	1.7333e+09	2.72762e+09	2.62455e+09	2.59739e+09	1.86596e+09	2.02554e+09	2.27702e+09	2.74246e+09	2.84055e+09	2.2216e+09	1.75194e+09	2.07909e+09
Actin family	2.21684e+11	1.12127e+11	1.08498e+11	1.03793e+11	1.93807e+10	1.68915e+10	1.78549e+10	1.59017e+10	2.28435e+10	1.92544e+10	1.86561e+10	1.83901e+10	1.82922e+10	1.47412e+10	1.799e+10	2.04282e+10	1.64575e+10	1.85368e+10	1.69441e+10	1.57725e+10	1.57628e+10	2.03198e+10
Actin-binding proteins ADF family	1.02178e+10	6.93707e+09	6.45735e+09	6.4569e+09	1.31026e+09	1.07519e+09	1.10332e+09	9.88629e+08	1.2958e+09	1.16388e+09	1.19239e+09	9.81084e+08	1.10183e+09	9.52833e+08	1.19647e+09	1.03275e+09	1.06e+09	1.22e+09	1.05577e+09	1.04291e+09	9.22602e+08	1.15562e+09
Acyl-CoA dehydrogenase family	1.72655e+10	1.05255e+10	1.08957e+10	1.06308e+10	2.13158e+09	1.39257e+09	1.42693e+09	1.67587e+09	1.8367e+09	2.06189e+09	1.83741e+09	1.79515e+09	1.71468e+09	1.78106e+09	1.92557e+09	1.8418e+09	1.73116e+09	1.61842e+09	1.41273e+09	1.91495e+09	1.89799e+09	2.05555e+09
Acyl-CoA oxidase family	8.33134e+09	1.06228e+10	1.16407e+10	1.16605e+10	1.85196e+09	1.49777e+09	1.42968e+09	1.4806e+09	2.14816e+09	2.21469e+09	2.28751e+09	1.68816e+09	1.58272e+09	1.60448e+09	2.45859e+09	2.01925e+09	2.00239e+09	1.88769e+09	1.7994e+09	1.94925e+09	2.00294e+09	2.01887e+09
Adaptor complexes large subunit family	5.21058e+09	3.82979e+09	3.76325e+09	3.88347e+09	6.35673e+08	5.63612e+08	5.76815e+08	5.48528e+08	6.88863e+08	8.16299e+08	6.68394e+08	6.3577e+08	6.41733e+08	5.3632e+08	6.46982e+08	6.34052e+08	6.40768e+08	6.16752e+08	6.56218e+08	5.87031e+08	6.41955e+08	7.40742e+08
Adaptor complexes medium subunit family	1.40902e+09	2.48681e+09	2.34999e+09	2.34929e+09	4.01321e+08	4.31118e+08	3.54432e+08	4.29489e+08	4.47187e+08	4.23267e+08	4.11992e+08	3.62045e+08	3.76195e+08	3.77599e+08	3.87332e+08	4.34831e+08	4.28283e+08	3.88653e+08	4.03857e+08	3.54362e+08	3.70806e+08	4.03333e+08
Adaptor complexes small subunit family	1.09965e+09	4.16144e+08	4.15017e+08	4.10309e+08	7.35938e+07	6.52563e+07	6.43489e+07	8.20728e+07	6.31978e+07	6.76747e+07	8.70591e+07	6.19464e+07	6.6195e+07	5.05382e+07	7.56135e+07	7.3665e+07	7.3504e+07	6.58004e+07	6.75904e+07	5.8695e+07	7.10442e+07	7.36747e+07
ADCK protein kinase family	3.63634e+07	3.55364e+07	3.91343e+07	4.24323e+07	1.10784e+07	2525591	7.73091e+06	5.71099e+06	3.23861e+06	5.2519e+06	8.86495e+06	9.36643e+06	8.5977e+06	4.76036e+06	3.03606e+06	4.50878e+06	6.17284e+06	3.68775e+06	5.99641e+06	9.36121e+06	9.41813e+06	7.796e+06
Adenosine and AMP deaminases family	8.44582e+08	9.34381e+08	8.62752e+08	8.99231e+08	1.10645e+08	1.71472e+08	1.45444e+08	1.57799e+08	1.584e+08	1.90622e+08	1.604e+08	1.12553e+08	1.26518e+08	1.02292e+08	1.53431e+08	2.07557e+08	1.27188e+08	1.8501e+08	1.33193e+08	1.76455e+08	9.33984e+07	1.83986e+08
Adenosylhomocysteinase family	7.68918e+10	4.32014e+10	4.64968e+10	3.86618e+10	9.00432e+09	4151382940	5.37496e+09	6.06964e+09	6.61777e+09	1.19833e+10	6.61678e+09	6.59887e+09	7.92308e+09	8.07829e+09	8.65661e+09	8.62316e+09	7.23546e+09	4.7156e+09	5.71859e+09	6.18956e+09	7.577e+09	7.22563e+09
Adenylate kinase family	3.20938e+09	1.61255e+09	1.54033e+09	1.51488e+09	3.27918e+08	2.80068e+08	2.15205e+08	1.89351e+08	3.34861e+08	2.65142e+08	1.94079e+08	3.02908e+08	2.20818e+08	3.55478e+08	2.34679e+08	2.32364e+08	2.82279e+08	2.47304e+08	2.5302e+08	2.33321e+08	2.34291e+08	2.64669e+08
Adenylosuccinate synthetase family	3.5702e+09	1.58087e+09	1.65108e+09	1.68325e+09	3.26075e+08	2.68548e+08	1.87721e+08	1.47729e+08	3.87668e+08	2.63131e+08	2.07754e+08	2.80176e+08	2.82779e+08	4.27307e+08	3.16845e+08	1.36215e+08	2.63456e+08	2.63811e+08	2.88697e+08	2.80024e+08	3.3574e+08	2.51524e+08
Adenylyl cyclase class-4/guanylyl cyclase family	0	2.77085e+07	1.65746e+07	1.94115e+07	6.21422e+06	8.16971e+06	905975	0	7.77584e+06	4.64274e+06	894727	2.4311e+06	3.01393e+06	1.43333e+06	7.50704e+06	1.29446e+06	7.25922e+06	4.09258e+06	0	5.44699e+06	2.0736e+06	539153
AdoMet synthase family	2.51613e+10	1.90906e+10	1.90261e+10	1.76908e+10	3.81786e+09	2.87471e+09	2.89584e+09	2.72643e+09	3.09447e+09	3.6813e+09	3.61468e+09	2.91687e+09	3.36488e+09	3.03328e+09	3.37774e+09	2.71862e+09	3.0691e+09	2.72167e+09	2.86386e+09	1.9039e+09	3.35892e+09	3.77338e+09
ADP-ribosyl cyclase family	0	1.97312e+06	5.74078e+06	3.04347e+06	0	0	303114	0	725320	944684	0	1.55282e+06	3.00714e+06	0	1.18082e+06	0	0	0	0	0	0	3.04347e+06
ADP-ribosylglycohydrolase family	0	1.95646e+07	1.84676e+07	1.89192e+07	3.83881e+06	3.08053e+06	3.50221e+06	1.99411e+06	4.12992e+06	3.01897e+06	2.63728e+06	2.61267e+06	2.62879e+06	3.51971e+06	3.2409e+06	3.82821e+06	2.75328e+06	2.75354e+06	3.86608e+06	4.16651e+06	2.74013e+06	2.63971e+06
ADRM1 family	1.09143e+08	4.89476e+07	3.77929e+07	4.76223e+07	1.43207e+07	6.48763e+06	3.66394e+06	7.6717e+06	1.07994e+07	6.00434e+06	4.03746e+06	8.19268e+06	9.94559e+06	0	1.02179e+07	5.39931e+06	6.08379e+06	9.629e+06	8.43285e+06	8.8871e+06	8.8106e+06	5.77893e+06
Aerobic coproporphyrinogen-III oxidase family	1.4764e+09	4.8476e+08	4.99878e+08	4.91763e+08	6.32135e+07	8.47227e+07	8.19311e+07	1.12739e+08	6.1431e+07	8.07232e+07	8.77414e+07	9.02752e+07	9.63508e+07	5.35134e+07	1.0117e+08	7.08272e+07	9.36151e+07	1.1889e+08	8.10718e+07	6.68402e+07	5.29604e+07	7.83856e+07
Aerolysin family	0	1.84412e+07	1.31905e+07	1.17896e+07	306963	2033547	1.73979e+06	0	5.44335e+06	8.91753e+06	2.62515e+06	2.80826e+06	2.75732e+06	0	3.44534e+06	1.55439e+06	2.48022e+06	0	2.34942e+06	1.3509e+06	2.52278e+06	3.0863e+06
AGC Ser/Thr protein kinase family	1.20006e+08	4.20569e+07	4.52023e+07	3.2747e+07	5.72303e+06	9113832	5.98048e+06	9.47913e+06	5.38533e+06	6.37513e+06	9.22094e+06	1.63266e+07	3.46025e+06	2.53894e+06	6.85803e+06	6.79754e+06	4.9126e+06	5.20864e+06	6.21856e+06	3.31695e+06	5.11595e+06	7.97426e+06
AHA1 family	5.51545e+07	2.29096e+07	1.22452e+07	1.99997e+07	3.39981e+06	5447689	3.09156e+06	2.55533e+06	4.4038e+06	4.01142e+06	2.56692e+06	3.26237e+06	3.09143e+06	0	3.32447e+06	0	3.14557e+06	3.66666e+06	2.58219e+06	3.06254e+06	3.31161e+06	4.23117e+06
AIDA family	0	4.20054e+07	4.1688e+07	4.74157e+07	1.00796e+07	3.68289e+06	4.94718e+06	3.39503e+06	7.84639e+06	1.20543e+07	7.21856e+06	6.56651e+06	6.78402e+06	5.82345e+06	8.05774e+06	7.2377e+06	1.01043e+07	8.6086e+06	6.50731e+06	6.30754e+06	8.04804e+06	7.83991e+06
AIG1 family	0	3.87992e+07	3.24795e+07	2.09842e+07	5.34469e+06	8885839	5.6856e+06	7.1794e+06	7.10452e+06	4.59918e+06	1.54888e+06	8.6865e+06	5.94414e+06	1.10878e+07	3.45072e+06	1.7614e+06	3.1508e+06	1.70651e+06	5.00288e+06	1.59562e+06	7.72316e+06	1.80524e+06
AIG1/Toc34/Toc159-like paraseptin GTPase family	1.04678e+08	7.5949e+07	5.81828e+07	4.22957e+07	1.10407e+07	9.09458e+06	5.4241e+06	6.81738e+06	2.89478e+07	1.46244e+07	5.90078e+06	9.58431e+06	1.89165e+07	6.19094e+06	1.35489e+07	4.04139e+06	4.1149e+06	1.45313e+07	6.24714e+06	8.09158e+06	5.85651e+06	3.45433e+06
AIR carboxylase family	1.84185e+10	1.3389e+10	1.14016e+10	1.17659e+10	2.53463e+09	2.39637e+09	1.79173e+09	2.28061e+09	1.92444e+09	2.46124e+09	2.17385e+09	1.07599e+09	1.97299e+09	2.15661e+09	2.30504e+09	1.71708e+09	2.28113e+09	2.09458e+09	1.84707e+09	1.45046e+09	1.85501e+09	2.23762e+09
ALAD family	4.12438e+09	1.39683e+09	1.5811e+09	1.39971e+09	2.59281e+08	1.76648e+08	2.1734e+08	2.06131e+08	2.63448e+08	2.73977e+08	2.64263e+08	2.70038e+08	3.08637e+08	2.79405e+08	2.12485e+08	2.46274e+08	2.44475e+08	2.38583e+08	1.97262e+08	2.12531e+08	2.27758e+08	2.79102e+08
AlaDH/PNT family	2.63107e+09	1.66272e+09	1.72034e+09	1.51442e+09	3.45895e+08	2.06402e+08	2.24457e+08	2.85364e+08	3.00925e+08	2.99677e+08	2.53965e+08	3.12807e+08	2.93921e+08	2.67292e+08	2.92604e+08	2.99754e+08	2.83483e+08	2.49019e+08	2.19223e+08	2.55224e+08	2.57367e+08	2.50106e+08
Aldehyde dehydrogenase family	8.36614e+10	5.95974e+10	6.16036e+10	6.03336e+10	1.16672e+10	7.01343e+09	7.93219e+09	1.02103e+10	1.21404e+10	1.06339e+10	1.02674e+10	8.76566e+09	1.05186e+10	1.0322e+10	1.02849e+10	1.14451e+10	8.99052e+09	9.57235e+09	9.33453e+09	1.00625e+10	1.07985e+10	1.15752e+10
Aldo/keto reductase family	2.08469e+10	1.77656e+10	1.72545e+10	1.55524e+10	3.10378e+09	2.76973e+09	2.4211e+09	3.18787e+09	3.01438e+09	3.26871e+09	3.08865e+09	2.63082e+09	2.98683e+09	2.5488e+09	3.26663e+09	2.73278e+09	2.40043e+09	2.92025e+09	2.25218e+09	2.62978e+09	2.29196e+09	3.05782e+09
Aldolase class II family	1.82075e+08	2.71344e+08	2.6645e+08	2.34549e+08	4.47894e+07	4.76316e+07	4.12648e+07	4.50189e+07	5.03011e+07	4.23386e+07	3.71962e+07	4.97004e+07	4.78004e+07	4.14992e+07	3.81275e+07	5.21265e+07	3.813e+07	3.77203e+07	2.72691e+07	3.20453e+07	4.87283e+07	5.06556e+07
Aldose epimerase family	7.49265e+07	1.28813e+08	1.60937e+08	1.53838e+08	2.9734e+07	2.30016e+07	8.016e+06	2.54007e+07	1.44115e+07	2.82488e+07	2.82459e+07	2.82943e+07	3.97966e+07	0	3.67765e+07	2.78239e+07	9.3319e+06	2.68804e+07	3.89872e+07	1.99423e+07	3.77461e+07	2.09501e+07
Allantoicase family	3.63565e+09	2.47826e+09	3.02359e+09	2.94851e+09	5.97586e+08	3.40369e+08	2.56787e+08	3.25176e+08	5.08043e+08	4.50298e+08	4.39526e+08	5.10549e+08	3.44782e+08	6.33807e+08	7.28446e+08	3.66483e+08	3.8964e+08	3.54926e+08	5.5494e+08	6.38333e+08	6.1769e+08	3.92986e+08
Alpha family	8.1181e+09	9.37201e+09	1.06881e+10	9.60625e+09	1.50134e+09	1.51873e+09	1.67455e+09	1.46439e+09	1.59139e+09	1.62162e+09	1.88996e+09	1.46403e+09	1.71541e+09	1.90939e+09	1.87775e+09	1.83156e+09	1.64728e+09	1.61504e+09	1.57485e+09	1.54055e+09	1.60698e+09	1.62156e+09
Alpha-actinin family	1.44122e+10	8.08543e+09	7.68845e+09	7.99946e+09	1.57824e+09	1.19071e+09	1.12541e+09	1.32047e+09	1.40591e+09	1.46469e+09	1.3429e+09	1.10485e+09	1.43688e+09	1.08724e+09	1.157e+09	1.55958e+09	1.15801e+09	1.66282e+09	1.13975e+09	1.20618e+09	1.26055e+09	1.57214e+09
Alpha-carbonic anhydrase family	3.46389e+09	3.42605e+09	3.84191e+09	4.18832e+09	5.47475e+08	6.93302e+08	7.81243e+08	6.24188e+08	3.67918e+08	4.11925e+08	9.36449e+08	6.32096e+08	6.73175e+08	6.42324e+08	6.29496e+08	3.28375e+08	5.88799e+08	6.65953e+08	7.44597e+08	1.00653e+09	6.43967e+08	5.38474e+08
Alpha-ketoglutarate dehydrogenase family	4.54952e+09	2.64611e+09	2.62371e+09	2.45589e+09	5.35584e+08	2.96061e+08	3.51672e+08	4.02871e+08	5.70486e+08	4.89432e+08	4.00212e+08	4.78738e+08	4.71053e+08	4.73804e+08	4.0924e+08	3.90662e+08	3.9606e+08	4.88504e+08	2.99763e+08	4.26192e+08	4.30797e+08	4.14572e+08
Amidase family	1.12905e+08	3.12146e+07	3.51951e+07	4.64954e+07	8.85926e+06	2698705	2.60352e+06	4.73628e+06	6.00054e+06	6.31631e+06	5.89824e+06	8.9564e+06	1.03119e+07	0	7.43395e+06	2.5946e+06	6.15265e+06	8.07486e+06	7.08165e+06	7.55393e+06	6.23747e+06	1.13949e+07
Anamorsin family	0	8.42058e+07	8.56342e+07	9.92472e+07	1.34447e+07	7.23069e+06	1.42805e+07	1.84458e+07	1.45014e+07	1.63027e+07	1.6638e+07	1.1758e+07	1.62807e+07	9.43735e+06	1.63435e+07	1.51767e+07	1.57517e+07	1.70211e+07	2.03002e+07	1.40253e+07	1.75108e+07	1.4638e+07
Anion exchanger (TC 2.A.31) family	3.20486e+09	2.70795e+09	3.07882e+09	2.96115e+09	3.69873e+08	5.90737e+08	6.24501e+08	6.20165e+08	2.56235e+08	2.46437e+08	4.47875e+08	6.10343e+08	5.93489e+08	5.35267e+08	4.53604e+08	4.38245e+08	4.79958e+08	4.47386e+08	6.40469e+08	6.59532e+08	4.55777e+08	2.7803e+08
Annexin family	5.02499e+10	2.53521e+10	2.65106e+10	2.77779e+10	4.22547e+09	4.13176e+09	3.78219e+09	3.99269e+09	4.57917e+09	4.64083e+09	5.84221e+09	4.41866e+09	4.13637e+09	3.48667e+09	4.62875e+09	3.99794e+09	4.26599e+09	4.81366e+09	4.47209e+09	4.54751e+09	4.43041e+09	5.24826e+09
API5 family	5.24034e+08	1.73683e+08	2.57389e+08	2.29101e+08	4.30065e+07	1.01035e+07	3.97587e+07	2.01183e+07	4.26523e+07	1.80441e+07	4.56041e+07	4.46482e+07	5.27272e+07	2.22987e+07	4.59329e+07	4.61774e+07	5.37932e+07	5.34337e+07	2.15755e+07	2.26007e+07	3.5623e+07	4.20744e+07
Apolipoprotein A1/A4/E family	1.09411e+11	1.05284e+11	8.24356e+10	8.7443e+10	1.52606e+10	1.70441e+10	2.40046e+10	1.746e+10	1.49341e+10	1.65805e+10	1.96245e+10	1.15185e+10	1.30731e+10	7.54871e+09	1.4911e+10	1.57598e+10	1.99268e+10	1.11912e+10	1.6516e+10	1.44939e+10	1.37939e+10	1.15213e+10
Apolipoprotein C1 family	6.54233e+09	3.6875e+09	2.75314e+09	2.48541e+09	8.32588e+08	4.62497e+08	4.70929e+08	6.88397e+08	5.21206e+08	7.11883e+08	6.0249e+08	4.14827e+08	4.24883e+08	4.34959e+08	3.34633e+08	5.41351e+08	5.01829e+08	4.3341e+08	4.63983e+08	2.82455e+08	4.90449e+08	3.13285e+08
Apolipoprotein C2 family	1.07985e+09	3.7989e+08	3.26691e+08	3.7327e+08	4.83318e+07	5.46819e+07	8.60518e+07	8.24561e+07	4.72434e+07	6.11254e+07	9.53058e+07	5.05358e+07	6.13038e+07	2.02691e+07	4.20145e+07	5.72625e+07	7.40269e+07	4.19731e+07	7.44874e+07	7.58906e+07	6.73945e+07	3.94974e+07
Apolipoprotein L family	0	1.30834e+08	1.07383e+08	1.29725e+08	2.84394e+07	7639277	9.67625e+06	2.24387e+07	2.42261e+07	3.84142e+07	1.67659e+07	8.45824e+06	2.06377e+07	8.56464e+06	8.94075e+06	4.40158e+07	2.2553e+07	2.59778e+07	2.27057e+07	1.07112e+07	2.41526e+07	2.3625e+07
Apolipoprotein O/MICOS complex subunit Mic27 family	2.80249e+07	9.98507e+07	1.15615e+08	8.98715e+07	1.81587e+07	9406603	1.21215e+07	2.41799e+07	2.18971e+07	1.4087e+07	2.02641e+07	2.3225e+07	2.27056e+07	1.25387e+07	2.33562e+07	1.35259e+07	1.59912e+07	1.99153e+07	1.01002e+07	1.1973e+07	2.01501e+07	1.17417e+07
Arf family	1.67458e+10	1.08203e+10	1.02216e+10	1.05332e+10	1.73699e+09	1.81625e+09	1.71409e+09	1.61667e+09	1.97217e+09	1.96409e+09	1.75041e+09	1.82175e+09	1.72943e+09	1.50587e+09	1.75521e+09	1.65892e+09	1.7763e+09	1.81764e+09	1.67612e+09	1.43739e+09	1.89035e+09	1.93544e+09
Arginase family	4.41763e+09	4.50432e+09	4.60128e+09	3.77585e+09	9.40831e+08	5.19198e+08	6.63776e+08	7.9409e+08	7.37926e+08	8.48498e+08	8.06897e+08	8.81084e+08	7.17333e+08	8.16553e+08	6.89012e+08	6.90398e+08	6.91988e+08	6.3387e+08	4.68556e+08	6.12124e+08	6.91137e+08	6.78179e+08
Argonaute family	5.32483e+07	3.28052e+08	3.27274e+08	3.78529e+08	3.8892e+07	3.44937e+07	5.23756e+07	5.5523e+07	5.6836e+07	8.99318e+07	4.26214e+07	6.31838e+07	7.00311e+07	4.77149e+07	5.44766e+07	4.92463e+07	4.19601e+07	5.90882e+07	7.85293e+07	5.59099e+07	5.89123e+07	8.41295e+07
Arg-specific ADP-ribosyltransferase family	1.85165e+08	2.46247e+08	1.52439e+08	6.7341e+07	1.42616e+08	1.02285e+07	2.12904e+07	1.60269e+07	3.72025e+07	1.88824e+07	1.4469e+07	1.33396e+07	1.14477e+07	1.04829e+07	8.52378e+07	1.74615e+07	1.03953e+07	1.32219e+07	1.29876e+07	1.022e+07	9.90425e+06	1.0612e+07
ARMET family	6.87069e+09	3.25038e+09	2.55957e+09	2.55876e+09	7.68712e+08	5.42942e+08	3.08505e+08	6.46661e+08	2.61407e+08	7.22151e+08	2.56331e+08	2.7227e+08	3.63115e+08	8.20967e+08	4.2923e+08	4.17656e+08	3.48131e+08	5.32603e+08	2.36214e+08	4.07894e+08	6.26497e+08	4.07426e+08
Aromatic-ring hydroxylase family	6.44676e+09	3.73542e+09	4.26602e+09	4.22116e+09	9.77832e+08	5.97809e+08	5.22295e+08	4.91545e+08	5.68882e+08	5.77059e+08	8.00768e+08	7.53263e+08	7.54066e+08	5.55953e+08	6.96187e+08	7.05781e+08	6.50614e+08	7.9941e+08	5.83401e+08	6.73168e+08	7.60292e+08	7.54272e+08
ARPC2 family	8.97518e+08	5.74316e+08	5.12303e+08	5.45377e+08	1.08647e+08	9.80301e+07	9.94434e+07	5.66017e+07	1.12419e+08	9.91751e+07	9.80298e+07	8.31938e+07	8.32187e+07	6.39719e+07	9.27795e+07	9.11096e+07	8.18818e+07	9.47964e+07	8.91663e+07	7.93578e+07	8.54008e+07	1.14773e+08
ARPC3 family	4.80105e+08	3.40778e+08	3.3257e+08	3.04295e+08	5.68407e+07	47629343	6.0345e+07	3.6365e+07	7.21215e+07	6.74767e+07	5.69061e+07	4.27716e+07	4.23963e+07	6.03807e+07	6.038e+07	6.97351e+07	5.52599e+07	4.98421e+07	5.13802e+07	3.69122e+07	5.3807e+07	5.70931e+07
ARPC4 family	8.79287e+08	5.5246e+08	5.18327e+08	5.55659e+08	1.04542e+08	9.93705e+07	9.09312e+07	6.78394e+07	9.00854e+07	9.96908e+07	1.09046e+08	7.51561e+07	7.74336e+07	6.68391e+07	9.12007e+07	9.86515e+07	9.39679e+07	9.66389e+07	8.82775e+07	7.5147e+07	8.76851e+07	1.13943e+08
ARPC5 family	9.7633e+08	3.48582e+08	3.38776e+08	3.55099e+08	6.51117e+07	5.63924e+07	5.29176e+07	5.09244e+07	6.14956e+07	6.17405e+07	6.55615e+07	5.51755e+07	5.60806e+07	3.46862e+07	6.51297e+07	6.21426e+07	5.92265e+07	6.62518e+07	5.13973e+07	5.62355e+07	5.58215e+07	6.61667e+07
Arpin family	1.9192e+07	7.59184e+06	6.76354e+06	4.8366e+06	1.90392e+06	2.53951e+06	0	0	0	3.1484e+06	0	1.35413e+06	1.74522e+06	0	3.66419e+06	0	0	1.99332e+06	0	1.6802e+06	0	1.16308e+06
Arrestin family	1.26522e+08	4.18981e+07	4.71838e+07	3.74398e+07	4.93499e+06	7.69676e+06	9.12664e+06	4.3627e+06	9.51637e+06	6.26064e+06	5.63056e+06	6.52163e+06	1.33994e+07	5.3752e+06	8.84844e+06	7.40857e+06	4.27176e+06	4.80767e+06	8.15768e+06	5.35868e+06	4.77697e+06	1.0067e+07
ARS2 family	4.96383e+07	5.17148e+07	5.31023e+07	5.46131e+07	1.14489e+07	9.29693e+06	2.80205e+06	3.11924e+06	1.1657e+07	1.33907e+07	6.10193e+06	1.1848e+07	1.13689e+07	8.18211e+06	1.15881e+07	4.01331e+06	1.09183e+07	1.12408e+07	7.05416e+06	6.91972e+06	1.10481e+07	7.43192e+06
ARTD/PARP family	2.22462e+08	1.56731e+08	1.39271e+08	1.44762e+08	2.03594e+07	2.38712e+07	2.62146e+07	3.07768e+07	3.3874e+07	2.16348e+07	2.58916e+07	2.63798e+07	2.38837e+07	1.25131e+07	2.34066e+07	2.71956e+07	2.07543e+07	1.75397e+07	3.15004e+07	2.31619e+07	2.18667e+07	2.99394e+07
Arylamine N-acetyltransferase family	1.13786e+09	9.29872e+08	9.70576e+08	5.67731e+08	2.00808e+08	1.66766e+08	1.3162e+08	7.18418e+07	1.6118e+08	1.97655e+08	2.97211e+08	1.72872e+08	8.3045e+07	1.34313e+08	1.26277e+08	1.56858e+08	8.5746e+07	8.46493e+07	5.32973e+07	1.77899e+08	7.01891e+07	9.59493e+07
AspA/AstE family	2.62451e+09	1.05089e+10	1.34052e+10	1.1861e+10	1.50059e+09	1261899988	2.43674e+09	1.94812e+09	1.77119e+09	1.59031e+09	2.67316e+09	2.06211e+09	1.60257e+09	2.47463e+09	1.79196e+09	2.80075e+09	1.4388e+09	1.54915e+09	2.49505e+09	2.65664e+09	1.34557e+09	2.37575e+09
Aspartyl/asparaginyl beta-hydroxylase family	4.94207e+09	3.07079e+09	2.67169e+09	2.76723e+09	5.49162e+08	5.07387e+08	4.69693e+08	4.97935e+08	4.98717e+08	5.47894e+08	4.88093e+08	4.62434e+08	3.75262e+08	4.33006e+08	5.05428e+08	4.07468e+08	4.59306e+08	4.5588e+08	4.182e+08	3.54623e+08	5.46402e+08	5.32822e+08
ATG37 family	4.76951e+08	5.22877e+08	4.91144e+08	5.88051e+08	9.59271e+07	1.01203e+08	5.24879e+07	9.7756e+07	1.02908e+08	7.25952e+07	8.12224e+07	1.08166e+08	7.94397e+07	5.32992e+07	6.65163e+07	1.02501e+08	9.81409e+07	8.28803e+07	9.53126e+07	1.16578e+08	1.07367e+08	8.77719e+07
ATG8 family	3.63721e+08	1.23606e+08	1.13529e+08	1.26586e+08	2.19851e+07	2.37593e+07	1.65962e+07	1.98076e+07	1.94592e+07	2.19985e+07	1.98547e+07	2.01139e+07	2.09867e+07	1.47868e+07	1.60926e+07	2.16945e+07	2.38576e+07	3.28652e+07	1.89592e+07	1.62148e+07	1.6407e+07	1.82825e+07
ATP synthase subunit s family	3.07805e+07	4.70105e+07	5.31417e+07	5.44551e+07	7.22355e+06	6.97849e+06	5.59294e+06	6.80967e+06	9.09287e+06	1.1313e+07	1.08116e+07	7.64715e+06	1.13584e+07	6.53734e+06	8.68776e+06	8.09948e+06	9.80829e+06	1.46793e+07	3.89411e+06	6.2983e+06	8.26847e+06	1.15066e+07
ATP:guanido phosphotransferase family	2.21156e+09	9.74572e+08	8.61649e+08	8.13387e+08	1.64297e+08	1.80993e+08	1.5386e+08	8.21696e+07	2.13954e+08	1.79298e+08	1.14125e+08	1.41577e+08	1.19769e+08	2.47553e+08	1.61704e+08	7.69209e+07	1.40535e+08	1.32019e+08	1.70178e+08	1.1938e+08	1.11296e+08	1.39978e+08
ATPase A chain family	6.13906e+08	1.92055e+08	2.09141e+08	2.1271e+08	2.95297e+07	24606262	2.48801e+07	3.86714e+07	3.13629e+07	4.30044e+07	3.84491e+07	4.06179e+07	3.90792e+07	2.66664e+07	3.52708e+07	2.90578e+07	2.84716e+07	2.62134e+07	3.69453e+07	3.59342e+07	3.66405e+07	4.85052e+07
ATPase alpha/beta chains family	1.14933e+11	8.57742e+10	9.9932e+10	9.25451e+10	1.61761e+10	1.17761e+10	1.18763e+10	1.51705e+10	1.43898e+10	1.63855e+10	1.71681e+10	1.87119e+10	1.79408e+10	1.51525e+10	1.59955e+10	1.49632e+10	1.40609e+10	1.54658e+10	1.35055e+10	1.51576e+10	1.64212e+10	1.79341e+10
ATPase d subunit family	1.6407e+10	5.75267e+09	6.70565e+09	6.13612e+09	9.71577e+08	7.2017e+08	8.2125e+08	1.21046e+09	9.53373e+08	1.07583e+09	1.15022e+09	1.25634e+09	1.15707e+09	1.02199e+09	1.05038e+09	1.06964e+09	1.00003e+09	1.06352e+09	8.61457e+08	1.05982e+09	9.41757e+08	1.20954e+09
ATPase delta chain family	4.56384e+09	3.68553e+09	4.35568e+09	4.17514e+09	6.6266e+08	483281790	4.83866e+08	6.34463e+08	6.33e+08	7.88261e+08	7.60664e+08	8.63697e+08	7.68354e+08	6.48305e+08	6.87539e+08	6.27125e+08	6.44327e+08	6.85255e+08	5.81833e+08	6.39629e+08	7.68717e+08	8.55382e+08
ATPase e subunit family	2.42934e+09	1.0143e+09	1.12594e+09	1.016e+09	1.72131e+08	160455858	1.2866e+08	1.90304e+08	1.67928e+08	1.94819e+08	2.02011e+08	2.08674e+08	2.03565e+08	1.76363e+08	1.90454e+08	1.44871e+08	1.67704e+08	1.7861e+08	1.06841e+08	1.58689e+08	1.95996e+08	2.08162e+08
ATPase epsilon chain family	1.6438e+09	8.88765e+08	9.44179e+08	8.03551e+08	1.44605e+08	1.0273e+08	1.49731e+08	1.79759e+08	1.73313e+08	1.38627e+08	1.31835e+08	2.04801e+08	2.17283e+08	9.24352e+07	1.77587e+08	1.20237e+08	1.26659e+08	1.13608e+08	1.28465e+08	1.41757e+08	1.3828e+08	1.54781e+08
ATPase F chain family	3.09201e+09	1.31769e+09	1.51085e+09	1.38313e+09	2.4712e+08	182566852	1.71108e+08	2.39857e+08	2.30228e+08	2.46814e+08	2.5292e+08	2.85067e+08	2.41514e+08	2.80047e+08	2.18719e+08	2.32578e+08	2.13546e+08	2.12751e+08	1.89903e+08	2.12353e+08	2.63507e+08	2.91069e+08
ATPase g subunit family	1.1271e+09	1.61009e+09	1.98109e+09	1.85363e+09	2.86838e+08	2.17888e+08	2.20075e+08	3.49552e+08	2.39204e+08	2.96529e+08	4.04739e+08	3.51918e+08	3.28272e+08	2.79963e+08	2.83855e+08	3.32348e+08	3.04657e+08	3.25523e+08	2.50167e+08	2.97784e+08	3.0509e+08	3.70414e+08
ATPase gamma chain family	7.67311e+09	4.45115e+09	5.04792e+09	4.63099e+09	7.92897e+08	6.006e+08	5.96163e+08	6.76725e+08	9.29136e+08	8.55625e+08	9.19348e+08	9.28692e+08	8.66114e+08	7.49643e+08	8.05039e+08	7.79088e+08	7.38571e+08	7.44412e+08	7.29192e+08	7.7314e+08	7.60241e+08	8.85429e+08
ATPase inhibitor family	3.74339e+08	7.323e+08	7.7957e+08	6.19171e+08	1.32799e+08	8.59463e+07	1.24969e+08	1.08633e+08	1.72272e+08	1.0768e+08	8.60728e+07	1.3335e+08	1.10535e+08	1.92009e+08	1.25635e+08	1.31968e+08	9.91378e+07	1.02664e+08	1.17416e+08	1.19014e+08	1.02351e+08	7.85881e+07
ATPase protein 8 family	1.8029e+09	9.08359e+08	1.06742e+09	9.58551e+08	1.59405e+08	128975658	1.33791e+08	1.59849e+08	1.49546e+08	1.76791e+08	1.68482e+08	1.86998e+08	1.64996e+08	1.99005e+08	1.74062e+08	1.73878e+08	1.3926e+08	1.62028e+08	1.4622e+08	1.63397e+08	1.687e+08	1.78946e+08
ATP-dependent AMP-binding enzyme family	1.31913e+09	8.60091e+08	8.29453e+08	8.80632e+08	1.7004e+08	1.06679e+08	1.12077e+08	1.51729e+08	1.50506e+08	1.69059e+08	1.34699e+08	1.56592e+08	1.34154e+08	1.50285e+08	1.44203e+08	1.09519e+08	1.40064e+08	1.49777e+08	1.28072e+08	1.37148e+08	1.35046e+08	1.90525e+08
ATZ/TRZ family	1.62059e+08	4.10835e+07	4.49872e+07	7.5988e+07	1.91875e+07	3.52627e+06	7.72634e+06	1.22714e+06	2.40469e+06	7.01155e+06	1.63671e+07	3.96732e+06	4.1224e+06	3.08392e+06	7.85745e+06	9.58903e+06	1.46513e+07	1.83117e+06	1.82645e+07	6.44922e+06	1.58654e+07	1.89264e+07
Band 7/mec-2 family	6.62048e+09	3.91696e+09	4.19687e+09	4.05091e+09	6.77644e+08	4.90113e+08	6.38837e+08	5.85241e+08	8.39622e+08	6.85504e+08	7.93881e+08	7.02376e+08	6.12969e+08	5.39951e+08	9.9568e+08	5.52012e+08	7.57587e+08	6.86721e+08	6.86035e+08	5.62879e+08	6.16771e+08	7.40917e+08
BBP/SF1 family	6.11082e+07	8.0343e+07	6.75342e+07	7.19942e+07	1.35617e+07	1.19194e+07	9.79068e+06	1.17984e+07	1.89245e+07	1.43482e+07	5.06848e+06	1.34467e+07	5.1235e+06	1.64141e+07	1.78538e+07	9.62767e+06	1.2615e+07	1.37631e+07	1.23494e+07	1.19659e+07	1.38613e+07	7.4395e+06
BCAP29/BCAP31 family	2.18613e+08	1.96672e+08	1.9685e+08	1.7426e+08	2.81349e+07	4.3539e+07	3.03235e+07	2.44005e+07	3.96984e+07	3.0576e+07	3.59978e+07	4.09583e+07	3.61251e+07	2.30066e+07	2.741e+07	3.33526e+07	2.82121e+07	2.61766e+07	2.29415e+07	2.80529e+07	3.30477e+07	3.58296e+07
BCKDHA family	5.6619e+08	2.84382e+08	3.53574e+08	2.90975e+08	5.64005e+07	2.5588e+07	3.70407e+07	5.19253e+07	5.44203e+07	5.9007e+07	4.97976e+07	6.21152e+07	7.00285e+07	7.17821e+07	4.55381e+07	5.43122e+07	4.55091e+07	5.89031e+07	4.54637e+07	5.45259e+07	4.13132e+07	4.526e+07
Bcl-2 family	0	0	0	0	0	0	0	0	0	0	0	0	0	0	0	0	0	0	0	0	0	0
BCLAF1/THRAP3 family	6.55887e+07	1.8902e+07	1.74e+07	2.92867e+07	2.99988e+06	6.80022e+06	1.45285e+06	325410	3.78075e+06	3.54293e+06	1.35509e+06	2.20551e+06	1.6793e+06	8.37134e+06	1.69475e+06	2.09398e+06	8.91264e+06	1.01236e+07	1.14013e+06	1.79917e+06	5.01197e+06	2.29913e+06
BCP1 family	0	8.51547e+07	9.35538e+07	8.72382e+07	1.70396e+07	1.28124e+07	1.13915e+07	9.95618e+06	1.83933e+07	1.55617e+07	1.38046e+07	1.74773e+07	1.90973e+07	1.36945e+07	1.80809e+07	1.13992e+07	1.45858e+07	1.2252e+07	1.28075e+07	1.62165e+07	1.39751e+07	1.74013e+07
Beta type-B retroviral polymerase family	1.85849e+08	7.14386e+07	6.07442e+07	5.36662e+07	1.05137e+07	12426935	1.78121e+07	5.23761e+06	1.43164e+07	1.11319e+07	4.67695e+06	9.95975e+06	6.99044e+06	1.39932e+07	7.69637e+06	1.74274e+07	1.30337e+07	1.0146e+07	8.45056e+06	9.57654e+06	7.76829e+06	4.69108e+06
Beta-2-microglobulin family	0	5.46171e+08	5.12397e+08	4.84901e+08	1.28889e+08	119139471	7.10058e+07	4.94445e+07	9.74873e+07	8.0205e+07	5.59651e+07	8.89903e+07	1.18638e+08	4.21642e+07	1.3727e+08	6.93697e+07	4.97384e+07	1.01439e+08	8.28862e+07	3.81895e+07	1.14406e+08	9.82418e+07
Beta-catenin family	3.36792e+09	1.63319e+09	1.56409e+09	1.47883e+09	3.00099e+08	2.68908e+08	2.44434e+08	2.30412e+08	3.40283e+08	2.49059e+08	3.11761e+08	2.50769e+08	2.82382e+08	1.77376e+08	2.60355e+08	2.81448e+08	2.58236e+08	2.41306e+08	2.59935e+08	2.0808e+08	2.23556e+08	2.87715e+08
BI1 family	4.36885e+07	3.40734e+07	4.11764e+07	4.36732e+07	2.59316e+06	9.3512e+06	1.0079e+07	3.02268e+06	3.95524e+06	5.07207e+06	7.92453e+06	7.16198e+06	7.02359e+06	4.82182e+06	9.00479e+06	5.23968e+06	8.49992e+06	5.34155e+06	6.64287e+06	2.10183e+06	4.23153e+06	1.68555e+07
Biopterin-dependent aromatic amino acid hydroxylase family	1.95738e+10	1.80569e+10	1.814e+10	1.57014e+10	5.08613e+09	1.90288e+09	2.42154e+09	2.45055e+09	3.57549e+09	2.62027e+09	2.01928e+09	3.62294e+09	3.33544e+09	3.59703e+09	2.946e+09	2.61931e+09	2.58181e+09	1.71345e+09	2.32656e+09	1.83394e+09	3.36166e+09	3.884e+09
BLOC1S1 family	0	1.48245e+07	9.62861e+06	1.14956e+07	3.27574e+06	1.67346e+06	1.75598e+06	3.18403e+06	2.76237e+06	2.17288e+06	2.32466e+06	1.82246e+06	2.92832e+06	0	0	2.55316e+06	3.59434e+06	3.7853e+06	1.8231e+06	0	0	2.2929e+06
BLOC1S2 family	4.06765e+07	2.99902e+08	2.50032e+08	2.03423e+08	3.17432e+07	65984359	5.68374e+07	1.96327e+07	7.66896e+07	4.9015e+07	2.58581e+07	3.64166e+07	2.14438e+07	1.31898e+08	1.74147e+07	1.70008e+07	1.60305e+07	8.42436e+06	5.71472e+07	2.41203e+07	6.68963e+07	3.08048e+07
BolA/IbaG family	3.44021e+08	5.35205e+08	5.2189e+08	3.72718e+08	1.06925e+08	110848664	5.77821e+07	1.20168e+08	5.17155e+07	8.77655e+07	9.04499e+07	8.62956e+07	1.3484e+08	6.85647e+07	6.2651e+07	7.90883e+07	7.4459e+07	6.08443e+07	5.6569e+07	5.54573e+07	5.13128e+07	7.4076e+07
BRK1 family	1.00543e+08	8.25037e+07	7.13378e+07	6.85612e+07	1.53842e+07	9441139	1.46663e+07	9.81349e+06	1.56518e+07	1.75467e+07	1.01301e+07	1.26621e+07	1.19666e+07	7.55518e+06	1.50195e+07	1.40042e+07	1.3983e+07	1.29886e+07	1.07998e+07	5.38214e+06	1.2175e+07	1.32327e+07
BTD/VNN family	4.78068e+07	8.13582e+07	9.67078e+07	8.6225e+07	9.76855e+06	8.9221e+06	1.47501e+07	1.39282e+07	2.05072e+07	1.34822e+07	1.50396e+07	6.16413e+06	1.43587e+07	1.19841e+07	2.46875e+07	2.44738e+07	2.45075e+07	2.1965e+07	1.42224e+07	5.26653e+06	1.29004e+07	7.36323e+06
BTN/MOG family	2.41917e+09	1.81121e+09	1.84179e+09	1.8628e+09	2.98361e+08	2.66986e+08	2.26763e+08	2.77705e+08	3.85337e+08	3.56057e+08	3.02814e+08	3.31347e+08	3.34938e+08	2.11085e+08	3.54598e+08	3.0701e+08	2.96749e+08	3.44784e+08	2.82269e+08	2.66465e+08	3.27345e+08	3.45187e+08
Bystin family	0	1.51868e+07	1.07059e+07	1.22415e+07	2.69899e+06	3.16427e+06	2.5115e+06	1.12841e+06	3.53172e+06	2.15193e+06	1.0378e+06	1.95699e+06	1.29675e+06	2.60032e+06	1.31802e+06	2.49603e+06	1.72302e+06	1.24696e+06	2.86291e+06	2.32179e+06	2.01733e+06	2.06954e+06
BZIP family	0	1.33754e+07	6.9163e+06	9.51855e+06	3.04674e+06	3940913	0	0	3.66732e+06	2.72044e+06	0	2.50136e+06	1.62915e+06	0	2.78579e+06	0	2.42954e+06	2.7037e+06	2.47836e+06	0	1.90695e+06	0
BZW family	2.94436e+08	1.9737e+08	2.08538e+08	1.70554e+08	3.25047e+07	22193884	2.88475e+07	4.55921e+07	3.31444e+07	3.50874e+07	3.85283e+07	3.14279e+07	2.89335e+07	5.27614e+07	2.90038e+07	2.78833e+07	3.2242e+07	2.65806e+07	2.338e+07	1.82375e+07	2.85343e+07	4.15797e+07
C/M/P thioester hydrolase family	2.72939e+09	1.13818e+09	1.38844e+09	1.28876e+09	2.31027e+08	2.21139e+08	1.81399e+08	1.34136e+08	1.6037e+08	2.10104e+08	2.51348e+08	1.84791e+08	2.14998e+08	2.36927e+08	2.7375e+08	2.26628e+08	2.10672e+08	1.66451e+08	1.89886e+08	2.2066e+08	2.60736e+08	2.40358e+08
CAF1 family	9.12927e+07	8.10325e+07	8.46301e+07	1.10349e+08	1.35845e+07	16668746	1.3377e+07	1.60125e+07	9.43162e+06	1.19581e+07	1.66279e+07	1.47767e+07	1.08047e+07	1.59819e+07	1.06118e+07	1.58271e+07	2.49625e+07	9.6335e+06	2.1527e+07	1.86897e+07	1.34308e+07	2.21055e+07
Calcium channel alpha-1 subunit (TC 1.A.1.11) family	0	1.08839e+08	9.56131e+07	8.66882e+07	1.72065e+07	14736708	1.65324e+07	2.30439e+07	1.63332e+07	2.09863e+07	1.45152e+07	1.16003e+07	1.52387e+07	1.90608e+07	1.53745e+07	1.98235e+07	1.63313e+07	1.243e+07	1.52924e+07	1.55128e+07	1.09951e+07	1.61266e+07
Calponin family	3.10235e+09	1.24703e+09	1.55709e+09	1.37173e+09	2.41655e+08	1.8552e+08	1.75875e+08	1.23475e+08	2.89178e+08	2.31328e+08	2.09565e+08	2.59645e+08	2.95186e+08	2.74999e+08	2.43442e+08	2.74249e+08	2.17428e+08	2.04203e+08	1.74857e+08	2.44731e+08	2.54991e+08	2.7552e+08
Calreticulin family	1.17753e+11	6.00822e+10	5.85114e+10	4.96391e+10	9.97196e+09	9.99812e+09	1.02151e+10	1.16201e+10	8.81979e+09	9.45711e+09	8.3261e+09	9.79714e+09	1.08245e+10	1.02216e+10	1.06322e+10	8.70984e+09	9.49218e+09	1.07721e+10	8.69584e+09	5.35367e+09	6.91313e+09	8.41222e+09
CAMK Ser/Thr protein kinase family	1.6127e+09	1.19562e+09	1.31257e+09	1.23097e+09	2.06811e+08	1.66188e+08	1.73735e+08	1.98585e+08	2.2693e+08	2.23374e+08	2.42954e+08	1.94227e+08	1.84631e+08	2.3343e+08	2.3697e+08	2.20361e+08	2.05438e+08	2.40653e+08	1.95713e+08	2.0455e+08	2.01327e+08	1.83284e+08
CAMP-dependent kinase regulatory chain family	1.62128e+09	1.39141e+09	1.2709e+09	1.2825e+09	2.41253e+08	2.3688e+08	1.74464e+08	2.51329e+08	2.37103e+08	2.50384e+08	2.2564e+08	2.02839e+08	2.26719e+08	1.74095e+08	2.40297e+08	2.01306e+08	2.13962e+08	2.1018e+08	2.08909e+08	2.22244e+08	1.99844e+08	2.27361e+08
CAMSAP1 family	0	1.25613e+07	1.50162e+07	1.78056e+07	2.17939e+06	1.76664e+06	3.38442e+06	0	2.41305e+06	2.81778e+06	2.93407e+06	3.06841e+06	3.69032e+06	0	3.27618e+06	2.04726e+06	2.62232e+06	2.41323e+06	2.58954e+06	3.30207e+06	2.12911e+06	4.74931e+06
Canopy family	3.66668e+09	1.90989e+09	1.8823e+09	1.59221e+09	1.88266e+08	3.749e+08	3.0467e+08	4.11541e+08	3.15286e+08	3.15226e+08	2.92899e+08	3.32803e+08	2.82622e+08	3.28929e+08	3.95737e+08	2.4931e+08	3.10842e+08	3.97363e+08	2.56347e+08	2.31604e+08	1.18833e+08	2.77224e+08
CAP family	4.2768e+09	3.60245e+09	3.33398e+09	3.0761e+09	5.72684e+08	5.32717e+08	6.09147e+08	5.68463e+08	7.24877e+08	5.9456e+08	5.63215e+08	4.26155e+08	4.58123e+08	6.08183e+08	6.10746e+08	6.67562e+08	5.17699e+08	5.68252e+08	5.16919e+08	4.55903e+08	4.55881e+08	5.61448e+08
Caprin family	4.38342e+07	6.83944e+07	6.72696e+07	6.53683e+07	1.4601e+07	1.15805e+07	9.92821e+06	1.36361e+07	1.42862e+07	4.3624e+06	1.14737e+07	1.12795e+07	8.09715e+06	1.07364e+07	1.31305e+07	1.25523e+07	1.40236e+07	1.07794e+07	1.09232e+07	6.9533e+06	1.47999e+07	7.88895e+06
Carbohydrate kinase PfkB family	1.6003e+10	8.10434e+09	9.57728e+09	8.01316e+09	1.13904e+09	1.25971e+09	1.27379e+09	7.57676e+08	1.75776e+09	1.91636e+09	1.14668e+09	1.14546e+09	1.79749e+09	2.32326e+09	1.32196e+09	1.84244e+09	1.33108e+09	8.07483e+08	1.0813e+09	9.4419e+08	1.62562e+09	2.22349e+09
CARF family	5.18692e+07	2.16421e+07	1.64599e+07	1.37672e+07	4.17956e+06	2509174	4.43547e+06	801711	5.45819e+06	4.25798e+06	1.09808e+06	4.13819e+06	3.11342e+06	0	3.45081e+06	4.6594e+06	3.05498e+06	2.36413e+06	2.66142e+06	3.38414e+06	2.30251e+06	0
Carnitine/choline acetyltransferase family	4.94528e+09	2.75819e+09	3.02706e+09	2.76548e+09	4.91877e+08	4.05901e+08	3.42449e+08	4.37543e+08	5.08141e+08	5.72283e+08	4.55889e+08	5.47304e+08	4.70508e+08	4.53513e+08	5.86626e+08	5.13217e+08	4.57949e+08	4.66055e+08	4.47894e+08	5.00585e+08	4.01922e+08	4.91076e+08
Carotenoid oxygenase family	6.73035e+08	4.47424e+08	5.13549e+08	5.57318e+08	8.08776e+07	5.69309e+07	7.81938e+07	3.95182e+07	7.51646e+07	1.16739e+08	6.47829e+07	5.99546e+07	9.77157e+07	1.20355e+08	8.08334e+07	8.99071e+07	5.9414e+07	6.98991e+07	1.01617e+08	8.89629e+07	1.57233e+08	8.0191e+07
Casein kinase 2 subunit beta family	1.41216e+08	1.42533e+08	1.54642e+08	1.52635e+08	2.74729e+07	1.55062e+07	1.93873e+07	2.7681e+07	2.30578e+07	2.94283e+07	3.0401e+07	3.1482e+07	2.14791e+07	2.42334e+07	2.82734e+07	1.87733e+07	2.9048e+07	3.08112e+07	1.98437e+07	2.31327e+07	2.35549e+07	2.62448e+07
Catalase family	1.6266e+11	7.41859e+10	7.86385e+10	8.14062e+10	1.50437e+10	9729481182	1.10721e+10	1.34606e+10	1.07828e+10	1.40973e+10	1.44979e+10	1.22221e+10	1.07597e+10	1.16006e+10	1.19111e+10	1.7647e+10	1.40215e+10	1.3987e+10	1.32438e+10	1.24319e+10	1.55645e+10	1.21574e+10
Cation diffusion facilitator (CDF) transporter (TC 2.A.4) family	0	1.1257e+08	1.05861e+08	9.96233e+07	1.54317e+07	19644932	2.14387e+07	2.58539e+07	1.35421e+07	1.66588e+07	2.21999e+07	2.10939e+07	1.78165e+07	8.29016e+06	1.6469e+07	1.99919e+07	1.72636e+07	1.55358e+07	1.92277e+07	1.36401e+07	1.68759e+07	1.70802e+07
Cation transport ATPase (P-type) (TC 3.A.3) family	1.39575e+10	9.33988e+09	9.5018e+09	9.17572e+09	1.35155e+09	1.36607e+09	1.55373e+09	1.71701e+09	1.70571e+09	1.64581e+09	1.81339e+09	1.49006e+09	1.49955e+09	1.33339e+09	1.62108e+09	1.74433e+09	1.62187e+09	1.6463e+09	1.40597e+09	1.59993e+09	1.33037e+09	1.57128e+09
Cation-dependent O-methyltransferase family	8.89066e+09	6.58107e+09	6.17524e+09	7.18057e+09	1.16139e+09	1.1216e+09	8.10839e+08	1.02939e+09	9.91123e+08	1.46673e+09	1.47941e+09	9.68959e+08	1.03363e+09	5.59654e+08	1.19281e+09	9.40783e+08	1.11011e+09	1.33556e+09	1.2813e+09	1.22037e+09	7.68709e+08	1.46452e+09
Caveolin family	2.95388e+07	1.85392e+07	3.68252e+06	7.31714e+06	2.18355e+06	3.65425e+06	1.92653e+06	1.77917e+06	7.52723e+06	1.46846e+06	1.53313e+06	0	0	0	0	2.14938e+06	1.24169e+06	1.37693e+06	0	1.80263e+06	1.04021e+06	1.85569e+06
CAVIN family	4.92571e+07	1.0638e+08	8.03015e+07	8.59495e+07	1.97548e+07	1.58858e+07	1.27147e+07	1.24089e+07	3.29589e+07	1.26568e+07	1.63228e+07	1.40804e+07	1.28334e+07	9.07809e+06	1.13604e+07	1.66265e+07	1.34043e+07	1.1545e+07	1.07484e+07	1.68672e+07	1.40017e+07	1.93828e+07
CBP3 family	1.3388e+07	5.22751e+06	4.34099e+06	3.81949e+06	0	2367313	838914	2.02128e+06	0	0	0	2.1254e+06	0	0	0	2.21559e+06	0	0	0	1.89844e+06	0	1.92105e+06
CCDC22 family	0	0	0	0	0	0	0	0	0	0	0	0	0	0	0	0	0	0	0	0	0	0
CD225/Dispanin family	0	1.07424e+07	8.32313e+06	4.54445e+06	0	3.04236e+06	2.5111e+06	1.60065e+06	2.87307e+06	715248	4.83959e+06	2.43723e+06	0	0	603884	442420	0	0	1.98542e+06	1.19092e+06	0	1.36811e+06
CD36 family	4.04385e+09	2.89559e+09	2.95077e+09	3.45333e+09	5.09654e+08	3.82658e+08	3.51729e+08	3.9844e+08	6.57978e+08	5.9513e+08	5.2377e+08	4.44148e+08	4.84166e+08	5.19417e+08	4.77829e+08	5.01436e+08	5.49855e+08	4.27656e+08	4.8516e+08	4.41249e+08	8.00377e+08	7.49037e+08
CDC37 family	2.95449e+07	6.58476e+07	6.48755e+07	7.63932e+07	1.28995e+07	9.91286e+06	8.77367e+06	9.01815e+06	1.33323e+07	1.19111e+07	1.14296e+07	1.17941e+07	1.21136e+07	6.5419e+06	1.3385e+07	9.61128e+06	1.21429e+07	1.50855e+07	1.41593e+07	1.19873e+07	1.33412e+07	9.67701e+06
CDC5/LEM3 family	0	5.07827e+07	4.83908e+07	6.24782e+07	9.43849e+06	8.91965e+06	7.03152e+06	7.0457e+06	7.47851e+06	1.08689e+07	1.77752e+06	8.47493e+06	9.90017e+06	1.09264e+07	1.03276e+07	6.98413e+06	1.02418e+07	1.47397e+07	8.73703e+06	8.18341e+06	1.04495e+07	1.01267e+07
CDI family	3.83784e+08	1.13699e+08	1.51483e+08	1.18602e+08	2.03522e+07	18590140	1.31403e+07	9.07773e+06	2.60385e+07	2.65e+07	1.88445e+07	3.27513e+07	1.67377e+07	7.18603e+07	5.58754e+06	5.70205e+06	5.38401e+06	4.65237e+06	1.39824e+07	8.72014e+06	5.39271e+07	3.19364e+07
CDK5RAP3 family	5.75625e+08	3.56518e+08	3.53203e+08	3.12632e+08	5.77849e+07	5.94925e+07	6.07145e+07	6.57431e+07	5.55318e+07	5.72507e+07	6.54035e+07	5.23564e+07	5.47921e+07	6.48757e+07	5.99985e+07	5.57765e+07	5.45952e+07	5.88494e+07	5.22892e+07	4.29184e+07	4.57487e+07	5.82316e+07
CDP-alcohol phosphatidyltransferase class-I family	2.3519e+08	8.71497e+07	8.1591e+07	7.09597e+07	1.38087e+07	1.37978e+07	1.6e+07	1.35569e+07	1.86174e+07	1.13689e+07	1.57002e+07	1.47149e+07	1.32812e+07	1.32215e+07	1.07866e+07	1.38867e+07	1.43594e+07	1.31732e+07	9.99754e+06	1.42561e+07	1.23073e+07	6.86606e+06
CDV3 family	7.60389e+07	6.39176e+07	7.91077e+07	5.21054e+07	1.11539e+07	1.87364e+07	6.666e+06	1.08517e+07	9.35293e+06	7.15656e+06	1.05932e+07	7.85764e+06	1.10872e+07	2.27807e+07	1.11268e+07	1.5662e+07	1.01103e+07	6.77427e+06	1.23339e+07	5.33493e+06	1.36399e+07	3.91209e+06
CEF1 family	1.70226e+09	6.63173e+08	5.85975e+08	5.07567e+08	9.61675e+07	1.41127e+08	9.60909e+07	6.88954e+07	1.58374e+08	1.02518e+08	7.21198e+07	7.6667e+07	8.27186e+07	1.63221e+08	8.90052e+07	1.02244e+08	7.92071e+07	8.58278e+07	1.09922e+08	7.97086e+07	6.80788e+07	8.48225e+07
CELF/BRUNOL family	0	7.0135e+07	7.13701e+07	6.88005e+07	1.20012e+07	11606746	3.74203e+06	1.26164e+07	1.65415e+07	1.36271e+07	1.01437e+07	1.26359e+07	1.14034e+07	1.42976e+07	1.43092e+07	8.58021e+06	1.38881e+07	1.16905e+07	8.6723e+06	8.78634e+06	1.56076e+07	1.01556e+07
Chaperonin (HSP6) family	1.00029e+10	9.73927e+09	9.52998e+09	8.8215e+09	1.6278e+09	1.31268e+09	1.28358e+09	1.79605e+09	1.7444e+09	1.97476e+09	1.74642e+09	1.61287e+09	1.59062e+09	1.6382e+09	1.55597e+09	1.38591e+09	1.52138e+09	1.36212e+09	1.10232e+09	1.5794e+09	1.58806e+09	1.66822e+09
Chloride channel CLIC family	2.34247e+08	2.10795e+08	1.88142e+08	2.28169e+08	4.15019e+07	2.54102e+07	3.5239e+07	2.88801e+07	4.31806e+07	3.65831e+07	2.92101e+07	3.77025e+07	2.99882e+07	1.65178e+07	3.46648e+07	4.00587e+07	2.95605e+07	3.77304e+07	4.18675e+07	4.56469e+07	3.53895e+07	3.79738e+07
Citrate synthase family	1.99514e+09	1.45142e+09	1.50205e+09	1.3992e+09	2.54184e+08	2.05968e+08	1.88812e+08	2.62034e+08	2.55496e+08	2.8492e+08	2.45705e+08	2.83466e+08	2.75275e+08	2.1504e+08	2.45473e+08	2.37089e+08	2.39426e+08	2.64536e+08	1.90577e+08	1.99479e+08	2.55109e+08	2.5007e+08
Class I fructose-bisphosphate aldolase family	1.77541e+11	1.28382e+11	1.28908e+11	1.19649e+11	2.39144e+10	1.91962e+10	1.91968e+10	2.13029e+10	2.17296e+10	2.30422e+10	2.03471e+10	2.18563e+10	2.20115e+10	2.23737e+10	2.1791e+10	2.05289e+10	1.91809e+10	2.15955e+10	1.68947e+10	1.8041e+10	2.18165e+10	2.21202e+10
Class I-like SAM-binding methyltransferase superfamily	4.60111e+07	5.97423e+07	5.22288e+07	5.8027e+07	1.05153e+07	8.77386e+06	7.30149e+06	9.9528e+06	1.192e+07	1.12788e+07	7.14506e+06	1.06488e+07	7.91975e+06	6.89632e+06	1.07636e+07	8.85532e+06	9.08604e+06	7.07306e+06	1.02455e+07	1.01966e+07	1.05785e+07	1.08473e+07
Class-I aminoacyl-tRNA synthetase family	6.94956e+09	5.69924e+09	5.23586e+09	5.19032e+09	9.45608e+08	8.7109e+08	7.87033e+08	1.04793e+09	1.09098e+09	9.56596e+08	8.54352e+08	8.13789e+08	9.21394e+08	7.56604e+08	1.13077e+09	7.58959e+08	9.00616e+08	9.89174e+08	9.01263e+08	7.34408e+08	7.95758e+08	8.69104e+08
Class-I pyridine nucleotide-disulfide oxidoreductase family	7.05963e+09	4.79864e+09	4.50289e+09	4.67292e+09	8.67892e+08	5.81858e+08	6.33552e+08	8.37824e+08	1.0607e+09	8.16816e+08	8.65719e+08	7.03243e+08	6.73156e+08	6.41647e+08	7.44195e+08	8.74927e+08	7.47346e+08	9.53426e+08	7.1954e+08	6.86559e+08	7.80827e+08	7.85224e+08
Class-I pyridoxal-phosphate-dependent aminotransferase family	8.79528e+09	1.10917e+10	1.15813e+10	1.05609e+10	2.82068e+09	1.2934e+09	1.42265e+09	1.51619e+09	2.08435e+09	1.95445e+09	2.55175e+09	1.9202e+09	1.7512e+09	1.97966e+09	1.75504e+09	1.62342e+09	1.89522e+09	1.53924e+09	1.35589e+09	1.5424e+09	2.44434e+09	1.78381e+09
Classic translation factor GTPase family	1.41129e+11	1.03959e+11	9.20633e+10	9.23236e+10	1.8196e+10	1.7393e+10	1.36878e+10	1.85869e+10	1.76731e+10	1.84224e+10	1.51406e+10	1.46523e+10	1.42524e+10	1.77322e+10	1.60921e+10	1.41937e+10	1.70993e+10	1.39848e+10	1.68204e+10	1.14963e+10	1.70485e+10	1.58743e+10
Class-II aminoacyl-tRNA synthetase family	1.50632e+10	1.10052e+10	9.98819e+09	9.60801e+09	1.89715e+09	1.68448e+09	1.66457e+09	1.83643e+09	2.01057e+09	1.91201e+09	1.66586e+09	1.43127e+09	1.56677e+09	1.83205e+09	1.94496e+09	1.54727e+09	1.56086e+09	1.69944e+09	1.79555e+09	1.37756e+09	1.59367e+09	1.58092e+09
Class-II pyridoxal-phosphate-dependent aminotransferase family	1.84772e+09	1.372e+09	1.31818e+09	1.26e+09	2.8837e+08	192433525	1.60063e+08	1.89879e+08	2.80506e+08	2.60749e+08	1.96844e+08	3.17987e+08	2.49276e+08	1.56866e+08	1.5838e+08	2.38826e+08	2.38219e+08	2.39822e+08	1.57371e+08	1.911e+08	2.62367e+08	1.71123e+08
Class-III pyridoxal-phosphate-dependent aminotransferase family	1.34303e+09	6.58767e+08	8.7166e+08	6.68313e+08	1.3945e+08	7.95078e+07	9.12602e+07	6.09505e+07	1.88451e+08	9.9147e+07	7.3148e+07	1.66798e+08	1.58192e+08	1.91709e+08	1.06005e+08	1.75808e+08	1.04753e+08	6.48384e+07	8.15545e+07	7.49461e+07	1.58004e+08	1.84217e+08
Class-IV pyridoxal-phosphate-dependent aminotransferase family	2.20509e+08	8.73716e+07	1.30281e+08	1.86858e+08	0	71309978	3.21009e+06	5.14542e+06	902867	6.80322e+06	5.95859e+07	3.21576e+06	4.00861e+07	1.53789e+07	8.20905e+06	3.80534e+06	4.54651e+06	1.12929e+07	3.2126e+07	0	9.32559e+07	4.56369e+07
Class-V pyridoxal-phosphate-dependent aminotransferase family	2.38284e+10	1.85258e+10	2.18586e+10	1.87796e+10	4.09238e+09	2.27915e+09	2.15395e+09	3.16154e+09	3.86326e+09	2.97552e+09	3.2198e+09	3.81419e+09	4.10136e+09	3.84462e+09	3.04577e+09	3.83285e+09	2.3652e+09	4.18468e+09	2.16586e+09	2.79396e+09	3.78978e+09	3.48009e+09
Clathrin heavy chain family	2.11239e+10	1.23807e+10	1.22281e+10	1.28851e+10	2.14949e+09	1.86024e+09	1.73113e+09	2.02622e+09	2.1009e+09	2.51271e+09	2.29696e+09	2.04063e+09	2.05222e+09	1.5469e+09	2.28026e+09	2.01115e+09	2.16837e+09	1.88701e+09	2.15818e+09	2.00055e+09	2.32083e+09	2.35012e+09
Clathrin light chain family	1.57065e+09	9.3706e+08	9.1423e+08	8.89307e+08	1.50709e+08	1.48541e+08	1.32582e+08	1.65025e+08	1.77626e+08	1.62577e+08	1.55439e+08	1.25201e+08	1.28109e+08	1.52795e+08	1.65238e+08	1.87448e+08	1.81388e+08	1.51202e+08	1.54354e+08	1.40251e+08	1.23625e+08	1.38486e+08
Claudin family	2.80275e+07	8.83227e+07	9.88863e+07	6.54094e+07	1.50505e+07	2.03697e+07	1.62409e+07	1.51909e+07	1.34473e+07	8.02336e+06	342679	1.23344e+07	1.16438e+07	4.61496e+07	1.42999e+07	1.41159e+07	6.55944e+06	1.21563e+07	1.40169e+07	9.40354e+06	1.29175e+07	1.03557e+07
ClpA/ClpB family	0	2.99822e+07	3.30878e+07	4.11681e+07	7.19348e+06	4053256	3.65748e+06	2.65006e+06	7.46464e+06	4.96332e+06	6.20291e+06	9.38837e+06	4.92475e+06	3.23442e+06	5.00885e+06	4.32849e+06	5.60024e+06	4.04038e+06	4.13346e+06	7.16947e+06	1.28844e+07	7.34018e+06
Clusterin family	9.5972e+08	3.46168e+08	4.19881e+08	2.49592e+08	4.57918e+07	22176629	5.89884e+07	3.61746e+07	1.57683e+08	2.53536e+07	7.10709e+07	2.15057e+07	3.84029e+07	8.12896e+07	8.13374e+07	1.26275e+08	4.10728e+07	3.14229e+07	6.81284e+07	4.79463e+07	2.18206e+07	3.92014e+07
CMP-NeuNAc synthase family	1.17144e+09	5.104e+08	4.47969e+08	5.16338e+08	8.09336e+07	9.05672e+07	9.38012e+07	8.44578e+07	7.59148e+07	8.47256e+07	7.40014e+07	7.00831e+07	7.79479e+07	7.63416e+07	5.78731e+07	9.17214e+07	8.3953e+07	6.99401e+07	9.95988e+07	9.00543e+07	9.78466e+07	7.49457e+07
CNPase family	8.14721e+08	4.75872e+08	5.34187e+08	4.68601e+08	6.07301e+07	6.8724e+07	5.52353e+07	6.98206e+07	1.15919e+08	1.05443e+08	7.10817e+07	1.16557e+08	1.31837e+08	6.21193e+07	6.82454e+07	8.43472e+07	8.7668e+07	6.06273e+07	8.29594e+07	5.35653e+07	6.2873e+07	1.20908e+08
CoA-transferase III family	5.11988e+08	9.79482e+08	8.36418e+08	7.85433e+08	1.89341e+08	9.78147e+07	1.92028e+08	2.57387e+08	1.10072e+08	1.3284e+08	2.18948e+08	1.39444e+08	1.43207e+08	9.40172e+07	1.33722e+08	1.0708e+08	1.20947e+08	7.73276e+07	1.47233e+08	1.48092e+08	1.12579e+08	1.79254e+08
Cob(I)alamin adenosyltransferase family	0	6.51945e+06	1.16934e+07	1.38629e+07	0	3.46234e+06	0	0	3.05711e+06	0	2.08698e+06	3.46354e+06	2.41485e+06	0	3.72805e+06	0	2.61824e+06	4.06964e+06	887125	1.32263e+06	1.955e+06	3.0103e+06
Complement C6/C7/C8/C9 family	7.71962e+09	7.97573e+09	6.44139e+09	6.32895e+09	1.23743e+09	1.46669e+09	1.80905e+09	1.16631e+09	1.23157e+09	1.06468e+09	1.10136e+09	1.03355e+09	1.02112e+09	8.52553e+08	1.19348e+09	1.23932e+09	1.2789e+09	1.21555e+09	1.0644e+09	7.45297e+08	1.10978e+09	9.15016e+08
Complex I 2 kDa subunit family	1.84049e+08	1.41957e+08	1.70874e+08	1.58625e+08	2.31218e+07	2.019e+07	1.92444e+07	2.44596e+07	2.09221e+07	3.40192e+07	2.72117e+07	3.34221e+07	2.88993e+07	2.78262e+07	3.07831e+07	2.27318e+07	3.32467e+07	2.95288e+07	2.47043e+07	2.11979e+07	2.93826e+07	2.0565e+07
Complex I 23 kDa subunit family	4.53875e+08	2.42424e+08	2.9427e+08	2.8163e+08	4.69345e+07	32891819	3.02367e+07	5.07689e+07	4.38673e+07	3.77252e+07	5.27219e+07	5.89713e+07	4.93535e+07	2.1676e+07	6.01959e+07	5.13518e+07	5.6772e+07	6.60914e+07	3.05587e+07	4.00309e+07	4.26577e+07	4.55197e+07
Complex I 24 kDa subunit family	5.39316e+08	3.83632e+08	4.29847e+08	3.89338e+08	6.33779e+07	58763533	4.65649e+07	8.38156e+07	7.08554e+07	6.02547e+07	7.04274e+07	8.47823e+07	6.91721e+07	5.66392e+07	8.35164e+07	6.53099e+07	5.80958e+07	6.59335e+07	6.63455e+07	7.18333e+07	6.3252e+07	6.38779e+07
Complex I 3 kDa subunit family	9.83141e+08	5.05754e+08	5.82514e+08	5.77341e+08	8.31938e+07	7.73814e+07	7.27519e+07	8.50489e+07	9.39882e+07	9.33901e+07	9.11237e+07	1.27713e+08	1.00844e+08	6.04142e+07	1.11383e+08	9.10363e+07	1.02375e+08	1.06105e+08	7.91991e+07	9.55355e+07	9.23625e+07	1.01763e+08
Complex I 49 kDa subunit family	3.45138e+08	3.6761e+08	4.17243e+08	4.01497e+08	7.68841e+07	4.14129e+07	5.28814e+07	4.25527e+07	7.21999e+07	8.16785e+07	6.90039e+07	8.6016e+07	7.3953e+07	5.2169e+07	7.1413e+07	6.46886e+07	6.52222e+07	7.26379e+07	5.50832e+07	6.13212e+07	6.46768e+07	8.25554e+07
Complex I 51 kDa subunit family	2.14486e+09	1.05853e+09	1.08418e+09	1.10264e+09	1.91925e+08	1.25662e+08	1.54989e+08	1.92979e+08	1.92576e+08	2.00398e+08	2.08098e+08	1.89173e+08	1.60579e+08	1.40207e+08	1.96902e+08	1.89225e+08	1.95002e+08	1.93588e+08	1.52707e+08	1.6744e+08	1.71385e+08	2.22521e+08
Complex I 75 kDa subunit family	5.853e+08	3.87775e+08	4.94376e+08	3.89808e+08	5.88234e+07	4.97382e+07	5.92832e+07	6.736e+07	9.05055e+07	6.20646e+07	7.13711e+07	9.84887e+07	6.62533e+07	8.70454e+07	8.23263e+07	8.88908e+07	6.84297e+07	6.30792e+07	6.40124e+07	6.96109e+07	5.8264e+07	6.64119e+07
Complex I LYR family	1.09321e+09	5.30657e+08	5.89451e+08	5.30079e+08	8.40016e+07	7.58996e+07	6.79047e+07	9.70837e+07	1.01642e+08	1.04125e+08	1.08551e+08	1.1118e+08	9.10977e+07	7.47619e+07	9.79069e+07	1.05953e+08	8.72041e+07	9.77921e+07	8.95779e+07	9.34765e+07	6.1178e+07	1.0085e+08
Complex I NDUFA1 subunit family	6.29582e+08	4.32054e+08	5.74708e+08	4.6098e+08	7.26218e+07	4.67188e+07	6.78316e+07	7.83498e+07	8.37024e+07	8.28299e+07	5.95068e+07	9.16556e+07	8.28536e+07	1.17723e+08	9.43897e+07	1.28579e+08	7.89904e+07	9.75501e+07	6.88142e+07	8.08257e+07	5.61705e+07	7.86295e+07
Complex I NDUFA11 subunit family	1.92606e+08	9.53074e+07	1.09407e+08	1.04325e+08	1.58065e+07	1.19821e+07	1.46753e+07	2.23027e+07	1.48233e+07	1.57175e+07	2.04783e+07	2.04676e+07	1.55778e+07	1.72235e+07	1.70609e+07	1.85987e+07	1.4596e+07	1.65372e+07	1.47615e+07	1.74427e+07	1.97795e+07	2.12085e+07
Complex I NDUFA12 subunit family	2.63831e+08	1.22136e+08	1.61321e+08	1.18568e+08	2.56181e+07	2.02666e+07	1.65058e+07	9.2568e+06	2.7069e+07	2.34197e+07	4.74544e+07	3.11899e+07	2.10037e+07	1.817e+07	2.47517e+07	1.87517e+07	2.19371e+07	2.17919e+07	1.66612e+07	1.6005e+07	2.05646e+07	2.16081e+07
Complex I NDUFA13 subunit family	3.69761e+08	3.32949e+08	3.57323e+08	3.35071e+08	6.29535e+07	42373288	4.33372e+07	5.16254e+07	6.37506e+07	6.89087e+07	5.63415e+07	7.36258e+07	5.75043e+07	5.39863e+07	6.15352e+07	5.43295e+07	4.43754e+07	6.11262e+07	4.97509e+07	5.61256e+07	5.79052e+07	6.57874e+07
Complex I NDUFA2 subunit family	1.13317e+09	3.92726e+08	3.93608e+08	3.46836e+08	5.73902e+07	4.31844e+07	5.82283e+07	9.91556e+07	6.94224e+07	6.53455e+07	5.34755e+07	7.34602e+07	6.61662e+07	7.82342e+07	6.02611e+07	6.20104e+07	5.31368e+07	6.92159e+07	5.47417e+07	4.55919e+07	6.15947e+07	6.25554e+07
Complex I NDUFA3 subunit family	0	1.02313e+07	2.03113e+07	8.4921e+06	0	0	0	3.12924e+06	4.92549e+06	2.1766e+06	4.16897e+06	6.37098e+06	5.61772e+06	0	0	4.15365e+06	0	6.18803e+06	0	0	2.30406e+06	0
Complex I NDUFA5 subunit family	2.93534e+08	1.96158e+08	2.0678e+08	1.9588e+08	2.80284e+07	34449421	3.63633e+07	4.83934e+07	2.54173e+07	2.35058e+07	4.52936e+07	2.99692e+07	2.52302e+07	3.55761e+07	2.67195e+07	4.39916e+07	2.81461e+07	3.04091e+07	2.86312e+07	3.9812e+07	2.59546e+07	4.29268e+07
Complex I NDUFA7 subunit family	2.94531e+08	1.73473e+08	1.59924e+08	1.26453e+08	2.55282e+07	3.15822e+07	1.72655e+07	5.37319e+07	2.51361e+07	2.0229e+07	1.59642e+07	3.30027e+07	2.909e+07	3.41423e+07	3.21262e+07	1.55989e+07	2.26952e+07	2.61224e+07	2.14669e+07	1.77917e+07	2.41e+07	1.42766e+07
Complex I NDUFA8 subunit family	2.95369e+08	1.47743e+08	1.49848e+08	1.69055e+08	2.9349e+07	1.33016e+07	2.54424e+07	2.4551e+07	2.76609e+07	2.74377e+07	2.78995e+07	2.99142e+07	2.42216e+07	1.4982e+07	2.96239e+07	2.32067e+07	3.11721e+07	3.30798e+07	2.39985e+07	2.37438e+07	2.76985e+07	2.93624e+07
Complex I NDUFB1 subunit family	8.55084e+08	4.13067e+08	5.1124e+08	4.70866e+08	8.58153e+07	5.7614e+07	6.07085e+07	6.61534e+07	8.76134e+07	5.51623e+07	7.99255e+07	8.46998e+07	6.72913e+07	9.81999e+07	9.1602e+07	8.95218e+07	9.28234e+07	1.04378e+08	4.40518e+07	7.86173e+07	7.30357e+07	7.79598e+07
Complex I NDUFB11 subunit family	2.38967e+08	7.67337e+07	8.88144e+07	7.34191e+07	1.20955e+07	1.18125e+07	9.30644e+06	1.14302e+07	2.26128e+07	9.47619e+06	1.389e+07	1.44294e+07	1.20543e+07	1.38666e+07	1.47816e+07	1.97925e+07	1.44815e+07	1.34509e+07	1.04986e+07	1.79157e+07	7.74403e+06	9.32839e+06
Complex I NDUFB2 subunit family	2.15686e+08	7.07397e+07	8.08572e+07	6.40888e+07	1.07541e+07	1.21421e+07	1.03229e+07	1.27043e+07	1.71772e+07	7.63915e+06	1.60586e+07	6.44901e+06	8.07061e+06	1.68493e+07	1.40266e+07	1.9403e+07	1.04164e+07	1.31407e+07	1.11806e+07	1.35418e+07	6.96966e+06	8.83959e+06
Complex I NDUFB4 subunit family	2.83813e+08	1.90411e+08	2.01066e+08	1.56849e+08	4.15754e+07	26645115	1.89551e+07	2.85872e+07	4.71555e+07	2.74923e+07	2.83592e+07	3.2682e+07	3.04882e+07	3.25472e+07	4.09698e+07	3.60198e+07	3.25508e+07	3.849e+07	2.85643e+07	1.88538e+07	2.43841e+07	1.40065e+07
Complex I NDUFB5 subunit family	0	1.01883e+08	1.1614e+08	1.16161e+08	2.06693e+07	10390093	1.46933e+07	1.93947e+07	1.67659e+07	1.99694e+07	2.58632e+07	2.25752e+07	1.76954e+07	1.10737e+07	2.08989e+07	1.80333e+07	1.79631e+07	1.91244e+07	1.62922e+07	1.98969e+07	1.95535e+07	2.33305e+07
Complex I NDUFB6 subunit family	2.00165e+08	1.06783e+08	1.30997e+08	1.17069e+08	2.07494e+07	12248758	1.65408e+07	1.80792e+07	1.7941e+07	2.12232e+07	2.09925e+07	2.17811e+07	1.52475e+07	3.13762e+07	2.01479e+07	2.14516e+07	2.00006e+07	1.85577e+07	1.78871e+07	1.85267e+07	1.91201e+07	2.29769e+07
Complex I NDUFB7 subunit family	4.13878e+08	1.90767e+08	2.12622e+08	1.91674e+08	3.42921e+07	2.34535e+07	2.83366e+07	3.10252e+07	3.73881e+07	3.62718e+07	2.52211e+07	4.28086e+07	3.49138e+07	3.64186e+07	3.95239e+07	3.37357e+07	3.28161e+07	3.6302e+07	3.67293e+07	3.15505e+07	2.57832e+07	2.8493e+07
Complex I NDUFB8 subunit family	3.04106e+08	1.22786e+08	1.2953e+08	1.22659e+08	1.73977e+07	1.60825e+07	1.86026e+07	2.81342e+07	2.0903e+07	2.1666e+07	2.20994e+07	2.50905e+07	2.01582e+07	6.88373e+06	2.87072e+07	2.6591e+07	1.88405e+07	2.60259e+07	1.8125e+07	2.61811e+07	1.49759e+07	1.85104e+07
Complex I NDUFC2 subunit family	2.7669e+08	1.18913e+08	1.26599e+08	1.08408e+08	1.89323e+07	1.70526e+07	2.10915e+07	1.39495e+07	2.73372e+07	2.055e+07	1.79892e+07	2.12295e+07	1.56001e+07	1.9557e+07	2.61973e+07	2.60258e+07	2.00391e+07	2.04183e+07	1.44849e+07	2.3799e+07	1.60856e+07	1.35808e+07
Complex I NDUFS5 subunit family	2.12319e+08	8.05856e+07	6.63278e+07	6.54061e+07	1.33465e+07	12120456	1.19487e+07	7.16933e+06	2.11522e+07	1.48483e+07	4.69256e+06	1.44079e+07	9.90033e+06	1.43603e+07	1.2903e+07	1.00637e+07	1.027e+07	1.16913e+07	1.22926e+07	1.42515e+07	8.21205e+06	8.68873e+06
Complex I NDUFS6 subunit family	0	2.8785e+08	3.14746e+08	2.4645e+08	6.56958e+07	3.13867e+07	3.70279e+07	6.19048e+07	5.54559e+07	3.6379e+07	3.64811e+07	5.70822e+07	5.22369e+07	4.68901e+07	6.04539e+07	6.16018e+07	4.30987e+07	4.62969e+07	3.91951e+07	4.13253e+07	4.78025e+07	2.87314e+07
Complex I NDUFV3 subunit family	0	2.79405e+07	3.30077e+07	1.55523e+07	2.95314e+06	3.19297e+06	3.52761e+06	1.32399e+07	3.79963e+06	1.22729e+06	5.17268e+06	5.63483e+06	5.826e+06	2.26623e+06	7.13675e+06	6.97122e+06	2.20128e+06	4.93153e+06	3.59385e+06	2.17264e+06	2.65295e+06	0
Complex I subunit 1 family	1.58218e+08	4.99983e+07	5.40598e+07	5.416e+07	7.73931e+06	6080190	7.62373e+06	8.30354e+06	9.24042e+06	1.10111e+07	6.82283e+06	1.2782e+07	9.46748e+06	7.12767e+06	8.62705e+06	9.23271e+06	6.96371e+06	1.04223e+07	9.20403e+06	7.66445e+06	1.00465e+07	9.85896e+06
Complex I subunit 2 family	0	4.73142e+07	4.90469e+07	5.77794e+07	4.27078e+06	5679775	8.05893e+06	7.12376e+06	9.48318e+06	1.26977e+07	6.24777e+06	9.8177e+06	1.10459e+07	4.94195e+06	9.77741e+06	7.2162e+06	1.17518e+07	1.08224e+07	8.03311e+06	8.85667e+06	8.39047e+06	9.92505e+06
Complex I subunit 3 family	0	7.9573e+07	7.98499e+07	1.10508e+08	1.45503e+07	8.27576e+06	1.21268e+07	1.10764e+07	1.43604e+07	1.91834e+07	1.1654e+07	1.57826e+07	1.35076e+07	1.29212e+07	1.52896e+07	1.06949e+07	1.05474e+07	1.51257e+07	2.3777e+07	1.64953e+07	8.50263e+06	3.60595e+07
Complex I subunit 4 family	0	1.56443e+07	1.72408e+07	1.66275e+07	2.56342e+06	1.68049e+06	950086	468845	4.72336e+06	5.25813e+06	2.03412e+06	4.34964e+06	3.26097e+06	5.01258e+06	2.58354e+06	0	4.28438e+06	2.70485e+06	0	2.11139e+06	2.99118e+06	4.53574e+06
Complex I subunit 5 family	0	8.1856e+07	7.59375e+07	7.38014e+07	1.97604e+07	4.63431e+06	7.15305e+06	1.86062e+07	1.68823e+07	1.48197e+07	3.5504e+06	3.00623e+07	1.87519e+07	0	1.88916e+07	4.68135e+06	6.49403e+06	1.39054e+07	1.26756e+07	6.31593e+06	1.79564e+07	1.6454e+07
Connexin family	1.06377e+08	2.315e+08	2.10509e+08	1.7222e+08	3.38417e+07	2.95142e+07	3.45685e+07	7.2326e+07	3.01753e+07	3.10741e+07	4.27854e+07	3.05937e+07	3.20647e+07	3.82523e+07	3.89826e+07	2.78306e+07	3.05129e+07	2.34291e+07	3.17327e+07	1.65144e+07	2.51868e+07	4.48447e+07
Constitutive coactivator of PPAR-gamma family	1.73268e+08	7.4965e+07	9.10702e+07	8.08718e+07	2.1163e+07	13800425	2.83952e+06	1.35452e+07	7.23668e+06	1.63802e+07	1.88632e+07	2.05408e+07	1.85541e+07	1.30332e+07	1.68244e+07	3.25451e+06	1.39889e+07	1.54282e+07	1.40834e+07	1.53161e+07	1.75551e+07	4.50012e+06
COPE family	1.30328e+09	7.91762e+08	7.72467e+08	7.01105e+08	1.14156e+08	1.20182e+08	1.36123e+08	1.72821e+08	1.24858e+08	1.2362e+08	1.67512e+08	1.16001e+08	1.34198e+08	1.06471e+08	1.08164e+08	1.40122e+08	1.30795e+08	1.19335e+08	1.26967e+08	1.10889e+08	1.03145e+08	1.09974e+08
COPG family	3.92203e+09	2.81776e+09	2.72483e+09	2.5887e+09	4.50975e+08	4.97764e+08	3.98412e+08	5.83609e+08	4.47352e+08	4.39649e+08	5.64569e+08	4.57218e+08	4.70755e+08	3.15661e+08	4.91448e+08	4.25178e+08	4.92311e+08	4.55348e+08	4.2488e+08	3.73993e+08	4.14449e+08	4.27718e+08
Copine family	4.86866e+09	4.89916e+09	4.49213e+09	4.24547e+09	9.13831e+08	7.78864e+08	8.36043e+08	7.15138e+08	7.91571e+08	8.63713e+08	6.90642e+08	7.40458e+08	8.66196e+08	7.28287e+08	7.30025e+08	7.3652e+08	7.50883e+08	6.25073e+08	7.60052e+08	7.7421e+08	5.84575e+08	7.50676e+08
Copper transporter (Ctr) (TC 1.A.56) family	1.65369e+08	2.22405e+08	2.76758e+08	1.80825e+08	6.1169e+07	3.26249e+07	3.31355e+07	2.68361e+07	2.96743e+07	3.89647e+07	4.91225e+07	3.73311e+07	8.29082e+07	3.59666e+07	4.06864e+07	3.07435e+07	2.62371e+07	4.82503e+07	2.59979e+07	1.52392e+07	3.5443e+07	2.96575e+07
Copper/topaquinone oxidase family	2.15531e+08	1.41869e+08	1.12962e+08	1.43635e+08	3.88749e+07	2.08353e+07	2.24631e+07	7.91825e+06	1.88964e+07	3.28806e+07	2.52082e+07	2.61002e+07	1.70713e+07	2.28448e+06	5.55532e+06	3.67428e+07	5.5859e+06	2.10041e+07	5.75488e+07	1.18511e+07	1.66491e+07	3.09964e+07
COQ7 family	3.76011e+07	3.04981e+07	3.26492e+07	4.33393e+07	5.49115e+06	4.16817e+06	2.63556e+06	1.6245e+06	5.41431e+06	1.11645e+07	2.60934e+06	5.71246e+06	1.2779e+07	0	1.15484e+07	0	1.03745e+07	5.51378e+06	3.48969e+06	1.16394e+07	7.83022e+06	4.49169e+06
COQ9 family	9.12575e+07	4.07822e+08	3.81285e+08	3.59694e+08	6.48498e+07	5.94303e+07	4.66387e+07	7.20218e+07	9.80102e+07	6.68709e+07	5.85233e+07	6.41502e+07	4.22113e+07	8.58759e+07	6.68267e+07	6.36978e+07	3.56238e+07	6.08051e+07	5.68007e+07	5.179e+07	4.81303e+07	1.06544e+08
Cornifelin family	0	5.92441e+07	5.07403e+07	4.3587e+07	4.03917e+06	13026458	1.01395e+07	7.05075e+06	1.80528e+07	6.93547e+06	8.17166e+06	7.85758e+06	8.227e+06	5.59175e+06	6.55081e+06	1.43415e+07	7.16462e+06	7.02256e+06	7.41792e+06	8.09712e+06	4.9172e+06	8.96758e+06
CREC family	1.69388e+09	1.59717e+09	1.32479e+09	1.38009e+09	3.142e+08	2.59088e+08	2.21867e+08	3.09127e+08	2.45923e+08	2.46967e+08	1.35865e+08	2.19634e+08	1.8589e+08	3.33555e+08	2.30057e+08	2.19785e+08	2.11084e+08	3.00794e+08	2.37487e+08	1.93701e+08	2.21309e+08	2.15716e+08
CREG family	0	2.64235e+07	3.52252e+07	5.47204e+07	3.21165e+06	6.00424e+06	7.13806e+06	2.14907e+06	4.23535e+06	3.68517e+06	9.99106e+06	7.40531e+06	3.24595e+06	0	5.1484e+06	9.43446e+06	9.4411e+06	7.88513e+06	9.66787e+06	9.08448e+06	7.81528e+06	1.08266e+07
CRELD family	9.03651e+08	8.25832e+08	7.45672e+08	6.88343e+08	1.0366e+08	1.46128e+08	1.59136e+08	1.89272e+08	1.30496e+08	9.714e+07	8.51573e+07	1.32988e+08	1.04709e+08	1.85159e+08	1.11247e+08	1.26412e+08	1.37734e+08	1.3076e+08	1.07703e+08	8.08845e+07	1.09628e+08	1.21634e+08
CRK family	2.67356e+08	2.25769e+08	2.18886e+08	2.12485e+08	4.26745e+07	2.86135e+07	2.87104e+07	3.96029e+07	4.04814e+07	4.56862e+07	3.46197e+07	3.68098e+07	4.4135e+07	2.26105e+07	4.12836e+07	3.94276e+07	3.89022e+07	4.57638e+07	3.42026e+07	3.60793e+07	2.51989e+07	3.23382e+07
CSN1 family	1.89033e+08	6.67722e+07	6.20573e+07	6.02033e+07	1.045e+07	1.06938e+07	1.12998e+07	1.03936e+07	1.29296e+07	1.10054e+07	1.26863e+07	1.04733e+07	1.05847e+07	4.08206e+06	1.17072e+07	1.25236e+07	9.97867e+06	1.07523e+07	1.11087e+07	1.14942e+07	8.8052e+06	8.06419e+06
CSN2 family	3.26389e+07	3.29771e+07	1.98767e+07	1.78797e+07	2.99732e+06	6.44125e+06	7.55149e+06	4.89272e+06	7.29655e+06	3.79781e+06	8.51342e+06	1.92617e+06	1.11948e+06	0	0	8.3176e+06	3.19108e+06	0	3.74387e+06	2.87304e+06	0	8.07175e+06
CSN3 family	8.87294e+07	1.0684e+08	1.10454e+08	1.07622e+08	1.67273e+07	2.32544e+07	1.26111e+07	1.84126e+07	1.97769e+07	1.60577e+07	1.741e+07	2.16476e+07	2.02943e+07	1.04752e+07	2.69931e+07	1.36337e+07	1.94015e+07	2.17936e+07	1.62506e+07	1.55284e+07	1.74917e+07	1.71562e+07
CSN4 family	3.48167e+08	2.35091e+08	2.00052e+08	2.1721e+08	4.46767e+07	3.68851e+07	2.95982e+07	3.89316e+07	4.13932e+07	4.36066e+07	3.04865e+07	3.51578e+07	4.16044e+07	1.68508e+07	3.98304e+07	3.61221e+07	3.64159e+07	4.03408e+07	3.49475e+07	3.33557e+07	3.94778e+07	3.26723e+07
CSN7/EIF3M family	1.62313e+08	1.54236e+08	1.34345e+08	1.4315e+08	2.63939e+07	2.12975e+07	1.86222e+07	3.40708e+07	2.83719e+07	2.548e+07	1.92277e+07	2.27802e+07	2.44789e+07	1.24978e+07	2.98709e+07	2.54894e+07	2.58984e+07	2.59127e+07	2.6383e+07	2.21185e+07	1.64798e+07	2.63576e+07
CSN8 family	1.80313e+08	6.62249e+07	5.73825e+07	5.67057e+07	1.0443e+07	8939212	1.15483e+07	1.44432e+07	9.11694e+06	1.17342e+07	1.86703e+07	0	6.98047e+06	7.39792e+06	1.11607e+07	1.3173e+07	9.23521e+06	8.08959e+06	1.18638e+07	8.83736e+06	8.02746e+06	1.06523e+07
CTAG/PCC1 family	9.61303e+07	2.69927e+07	2.72917e+07	4.18459e+07	4.36817e+06	0	1.23977e+07	2.49999e+06	2.93897e+06	4.78784e+06	5.18206e+06	0	2.91408e+06	1.11319e+07	4.37906e+06	3.68461e+06	8.28192e+06	3.83048e+06	1.32412e+07	0	1.22289e+07	4.26341e+06
CTF/NF-I family	0	2.15388e+07	1.56223e+07	1.39056e+07	3.11358e+06	5016066	2.15948e+06	5.8211e+06	1.99814e+06	3.43042e+06	1.05213e+06	4.55111e+06	5.14709e+06	0	4.87198e+06	0	4.01484e+06	0	1.37413e+06	1.01296e+06	2.78721e+06	4.71645e+06
CTL (choline transporter-like) family	9.45041e+07	3.5774e+07	2.81205e+07	3.06096e+07	5.33107e+06	6.34513e+06	6.39638e+06	5.00598e+06	6.9043e+06	5.79118e+06	5.3065e+06	1.49863e+06	3.84331e+06	7.48815e+06	4.55856e+06	5.42532e+06	4.71137e+06	5.52164e+06	6.53633e+06	6.35588e+06	0	7.48437e+06
CTP synthase family	5.9431e+07	2.51827e+07	3.15078e+07	3.58076e+07	7.32463e+06	2.52665e+06	751753	684286	6.96841e+06	6.92694e+06	4.36269e+06	7.43266e+06	5.54354e+06	8.15622e+06	6.01269e+06	0	7.95062e+06	6.62985e+06	5.70466e+06	5.25259e+06	8.63404e+06	1.63581e+06
Cullin family	3.30646e+08	4.17646e+08	3.22914e+08	3.50403e+08	6.51289e+07	5.78374e+07	8.54735e+07	6.3592e+07	8.03963e+07	6.52182e+07	5.48213e+07	5.02625e+07	5.16925e+07	4.07915e+07	6.32667e+07	6.20799e+07	5.94368e+07	4.83927e+07	7.29611e+07	4.89909e+07	5.6672e+07	6.39495e+07
CutA family	9.17873e+07	1.89602e+08	2.26604e+08	1.77258e+08	3.67717e+07	3.03692e+07	3.16182e+07	2.74258e+07	2.82923e+07	3.51253e+07	3.88609e+07	3.42192e+07	3.94897e+07	3.09985e+07	5.81352e+07	2.49009e+07	2.01691e+07	2.11172e+07	2.74833e+07	3.85997e+07	2.74663e+07	4.24225e+07
CutC family	3.16932e+07	2.44736e+08	2.92045e+08	2.37405e+08	4.27102e+07	2.6364e+07	5.05592e+07	5.20581e+07	3.37416e+07	3.93033e+07	5.04926e+07	4.37819e+07	5.53491e+07	4.28254e+07	5.63402e+07	4.32555e+07	4.35588e+07	4.93969e+07	3.8132e+07	2.62499e+07	3.99136e+07	4.01542e+07
Cu-Zn superoxide dismutase family	3.52195e+10	1.75414e+10	1.81122e+10	1.76171e+10	2.45392e+09	2.09783e+09	2.76968e+09	2.39702e+09	3.92081e+09	3.90212e+09	3.37431e+09	2.19509e+09	2.75245e+09	2.75232e+09	3.45656e+09	3.58145e+09	3.32215e+09	2.29344e+09	2.45662e+09	3.68757e+09	2.47735e+09	3.38e+09
CYBC1 family	0	0	0	0	0	0	0	0	0	0	0	0	0	0	0	0	0	0	0	0	0	0
CybS family	1.2008e+08	3.43904e+07	4.40802e+07	4.16092e+07	6.79839e+06	4.3218e+06	5.31586e+06	4.47656e+06	6.29589e+06	7.1819e+06	8.84487e+06	6.53098e+06	6.52959e+06	7.95396e+06	7.41246e+06	6.80835e+06	6.61256e+06	6.14067e+06	5.1846e+06	4.79934e+06	8.24698e+06	1.0625e+07
Cyclodeaminase/cyclohydrolase family	3.21386e+10	2.02817e+10	2.23038e+10	2.57405e+10	4.59871e+09	2.86999e+09	2.59082e+09	3.07736e+09	3.41054e+09	3.73427e+09	3.67746e+09	3.4196e+09	3.57559e+09	3.51114e+09	4.72781e+09	3.39224e+09	3.43895e+09	3.63183e+09	5.05002e+09	4.12635e+09	4.69186e+09	4.80148e+09
Cyclophilin-type PPIase family	4.85588e+10	3.38337e+10	3.32983e+10	3.26307e+10	5.86238e+09	5.81859e+09	5.36808e+09	6.13196e+09	5.26684e+09	5.38579e+09	4.69541e+09	5.73925e+09	6.0138e+09	6.1151e+09	5.42726e+09	5.3075e+09	5.30392e+09	6.01226e+09	5.77251e+09	4.45605e+09	5.46737e+09	5.61856e+09
Cystatin family	1.7394e+09	1.0676e+09	1.07558e+09	1.03031e+09	1.80916e+08	2.02691e+08	1.51823e+08	1.52486e+08	1.95827e+08	1.83856e+08	1.85868e+08	1.78286e+08	1.89449e+08	1.54105e+08	2.06734e+08	1.61134e+08	1.50894e+08	1.76638e+08	1.64301e+08	1.76711e+08	1.60101e+08	2.01663e+08
Cysteine dioxygenase family	3.12058e+07	3.27862e+07	2.57983e+07	3.52808e+07	7.27753e+06	4.04512e+06	3.29273e+06	0	6.67137e+06	1.14995e+07	0	7.88515e+06	2.12134e+06	7.42628e+06	8.36555e+06	0	5.81581e+06	0	4.14821e+06	0	1.6404e+07	8.91277e+06
Cysteine synthase/cystathionine beta-synthase family	1.76388e+09	1.15956e+09	1.30592e+09	1.03155e+09	2.13517e+08	2.33152e+08	1.9115e+08	1.94069e+08	1.96285e+08	1.31389e+08	1.52768e+08	1.52997e+08	2.49299e+08	2.8741e+08	2.2522e+08	2.38222e+08	1.61268e+08	2.01448e+08	1.33673e+08	1.90173e+08	1.80556e+08	1.6443e+08
Cytidine and deoxycytidylate deaminase family	3.13614e+08	1.81779e+08	1.74399e+08	2.57841e+08	2.5484e+07	1.86112e+07	3.73716e+07	2.47102e+07	2.32149e+07	5.23871e+07	3.31886e+07	3.15345e+07	1.9259e+07	0	5.35592e+07	3.68582e+07	8.24097e+07	4.30479e+07	1.03901e+07	7.18247e+06	6.46047e+07	5.0206e+07
Cytochrome b5 family	2.57661e+09	1.89735e+09	1.86712e+09	1.95831e+09	3.56205e+08	2.66077e+08	2.70747e+08	3.1942e+08	4.17043e+08	2.67861e+08	3.39724e+08	4.22978e+08	2.92118e+08	1.73913e+08	3.28272e+08	3.10118e+08	3.02638e+08	3.78325e+08	2.75753e+08	3.2638e+08	2.74052e+08	4.01159e+08
Cytochrome b56 family	5.02171e+07	1.57384e+07	1.65729e+07	1.79058e+07	2.58392e+06	2.50159e+06	2.10212e+06	2.93117e+06	2.65971e+06	2.95988e+06	2.72886e+06	3.40821e+06	4.04096e+06	0	3.2518e+06	3.14308e+06	2.53331e+06	2.81199e+06	2.54817e+06	2.55013e+06	2.54032e+06	4.92184e+06
Cytochrome c family	1.54369e+09	1.30183e+09	1.54456e+09	1.44669e+09	2.01329e+08	1.4037e+08	1.44561e+08	2.86819e+08	2.44443e+08	2.84307e+08	2.75158e+08	3.14092e+08	2.82129e+08	2.00575e+08	2.1318e+08	2.59429e+08	2.11148e+08	2.53895e+08	2.23282e+08	2.82435e+08	2.06374e+08	2.69555e+08
Cytochrome c oxidase IV family	4.14184e+09	2.16722e+09	2.23768e+09	2.08584e+09	3.6336e+08	2.63276e+08	3.18869e+08	4.44773e+08	4.08728e+08	3.68215e+08	3.70319e+08	4.1433e+08	3.6821e+08	3.93269e+08	3.09104e+08	3.82446e+08	3.21317e+08	3.90962e+08	2.93757e+08	3.40092e+08	3.22407e+08	4.17309e+08
Cytochrome c oxidase subunit 2 family	8.69144e+08	1.79298e+09	2.04418e+09	1.84364e+09	2.95466e+08	2.86841e+08	2.33731e+08	3.11333e+08	3.42563e+08	3.23044e+08	3.52946e+08	4.28889e+08	3.87429e+08	2.74033e+08	3.44596e+08	2.56286e+08	2.8817e+08	3.21637e+08	2.56666e+08	3.22248e+08	2.9414e+08	3.60779e+08
Cytochrome c oxidase subunit 3 family	7.02331e+07	3.06065e+07	2.20031e+07	1.76234e+07	3.61913e+06	4.01152e+06	5.68758e+06	2.89148e+06	8.37182e+06	6.02499e+06	2.88048e+06	3.76661e+06	3.28474e+06	4.32842e+06	4.25963e+06	3.48325e+06	3.44901e+06	2.24832e+06	5.03784e+06	0	2.83937e+06	4.04888e+06
Cytochrome c oxidase subunit 5A family	4.48235e+09	3.13408e+09	3.50948e+09	3.39851e+09	5.18636e+08	4.3023e+08	4.5197e+08	5.48334e+08	5.81496e+08	6.03418e+08	6.51877e+08	6.25861e+08	5.64326e+08	6.14747e+08	5.0021e+08	5.52465e+08	5.48732e+08	5.87511e+08	4.89778e+08	5.67609e+08	5.11334e+08	6.93548e+08
Cytochrome c oxidase subunit 5B family	2.49618e+09	1.12597e+09	1.08804e+09	9.73993e+08	1.97967e+08	1.16658e+08	1.6019e+08	2.82158e+08	1.83877e+08	1.85116e+08	2.2051e+08	1.84972e+08	1.70653e+08	1.22218e+08	1.92223e+08	1.97467e+08	1.61533e+08	2.00852e+08	1.47585e+08	1.73299e+08	1.01256e+08	1.89468e+08
Cytochrome c oxidase subunit 6A family	0	2.32092e+08	2.41652e+08	2.11827e+08	4.71521e+07	2.62771e+07	1.776e+07	5.67157e+07	5.66293e+07	2.75581e+07	4.33708e+07	6.97085e+07	5.11267e+07	2.13919e+07	3.88139e+07	1.72402e+07	4.28419e+07	4.99078e+07	2.03003e+07	2.25867e+07	5.67563e+07	1.94342e+07
Cytochrome c oxidase subunit 6c family	5.45007e+09	1.7163e+09	2.10261e+09	1.74813e+09	2.71088e+08	2.20456e+08	2.97285e+08	2.89106e+08	3.33134e+08	3.05233e+08	3.95677e+08	3.37578e+08	3.27486e+08	3.24272e+08	3.02066e+08	4.15534e+08	2.73388e+08	3.32193e+08	2.56432e+08	2.93463e+08	2.68325e+08	3.24326e+08
Cytochrome c oxidase VIIa family	9.72528e+08	4.33434e+08	5.10633e+08	4.08903e+08	6.2177e+07	6.45067e+07	6.26498e+07	1.0602e+08	6.63525e+07	7.17275e+07	1.10507e+08	9.46902e+07	9.53545e+07	5.89636e+07	7.72816e+07	7.38353e+07	5.59413e+07	7.52098e+07	5.99474e+07	6.04331e+07	7.64449e+07	8.09267e+07
Cytochrome c oxidase VIIb family	0	1.6483e+08	1.44664e+08	1.14813e+08	1.92329e+07	41573420	2.00281e+07	1.27864e+07	5.00757e+07	2.11339e+07	1.65993e+07	1.84546e+07	1.5835e+07	4.71082e+07	1.91171e+07	2.75503e+07	1.72762e+07	1.73768e+07	1.89723e+07	2.59158e+07	1.54302e+07	1.98415e+07
Cytochrome c oxidase VIIc family	5.3923e+07	8.54807e+07	8.77235e+07	9.06515e+07	9.57804e+06	1.3423e+07	1.16626e+07	1.46444e+07	1.47868e+07	2.13859e+07	2.09983e+07	1.4282e+07	1.38623e+07	1.29509e+07	1.49715e+07	1.06585e+07	1.82622e+07	1.91252e+07	1.2454e+07	1.04177e+07	1.32804e+07	1.71121e+07
Cytochrome P45 family	1.02911e+11	6.34487e+10	6.494e+10	6.0785e+10	1.1858e+10	9.46799e+09	8.72955e+09	1.14924e+10	1.09102e+10	1.09905e+10	1.10769e+10	1.30393e+10	1.03837e+10	9.97076e+09	9.60578e+09	1.08636e+10	1.00206e+10	1.17461e+10	8.00128e+09	8.80559e+09	9.79854e+09	1.24129e+10
DAD/OST2 family	2.03597e+09	8.43238e+08	8.63617e+08	7.5977e+08	1.43464e+08	1.04343e+08	1.39793e+08	1.89917e+08	1.11766e+08	1.53955e+08	1.53254e+08	1.50666e+08	1.58344e+08	1.38287e+08	1.5278e+08	1.10286e+08	1.43804e+08	1.60408e+08	1.05163e+08	1.11709e+08	1.09034e+08	1.29653e+08
Damage-control phosphatase family	0	6.10887e+06	5.63158e+06	7.75878e+06	0	1.26676e+06	1.15189e+06	1.90957e+06	0	1.78065e+06	0	1.72994e+06	1.79155e+06	0	1.40001e+06	710088	0	4.72215e+06	1.72304e+06	0	1.31359e+06	0
DAMOX/DASOX family	1.0622e+09	1.60012e+09	1.66883e+09	2.07911e+09	3.1088e+08	2.62291e+08	1.64672e+08	1.99798e+08	3.12789e+08	3.49692e+08	3.12787e+08	2.325e+08	2.17796e+08	1.81544e+08	3.95806e+08	3.28398e+08	2.63907e+08	3.33425e+08	2.92679e+08	3.77918e+08	4.34475e+08	3.76702e+08
DapA family	9.18231e+07	3.57605e+07	2.82733e+07	2.77893e+07	6.79166e+06	3.93991e+06	3.71645e+06	3.35836e+06	1.09984e+07	6.95572e+06	6.52902e+06	2.9293e+06	5.36276e+06	0	7.89514e+06	5.55706e+06	7.59003e+06	5.37265e+06	4.48032e+06	4.65569e+06	2.47577e+06	3.21488e+06
DDAH family	1.40867e+09	7.90131e+08	8.16748e+08	7.88979e+08	1.20921e+08	1.08188e+08	1.21973e+08	1.32025e+08	1.37624e+08	1.69399e+08	1.7612e+08	1.03626e+08	1.30491e+08	1.32051e+08	1.275e+08	1.46959e+08	1.36359e+08	1.26455e+08	1.28113e+08	1.26885e+08	1.19648e+08	1.51521e+08
DDB1 family	2.64942e+08	1.50456e+09	1.48326e+09	1.94171e+09	1.68831e+08	2.44463e+08	5.9217e+08	2.10489e+08	1.20356e+08	1.68254e+08	1.54647e+08	4.21023e+08	3.03689e+08	2.18748e+08	2.00233e+08	1.84925e+08	2.70585e+08	2.19387e+08	6.27204e+08	3.95615e+08	2.73892e+08	1.55029e+08
DDI1 family	4.68376e+07	8.12166e+07	5.67863e+07	6.42379e+07	1.25129e+07	7.75402e+06	2.19867e+07	1.89526e+07	1.67057e+07	3.3047e+06	1.26899e+07	2.53423e+06	1.13021e+07	3.32333e+06	1.2758e+07	1.41788e+07	1.1431e+07	1.17716e+07	3.0929e+06	9.85054e+06	2.89475e+06	2.51971e+07
DDOST 48 kDa subunit family	5.67609e+09	4.82936e+09	4.87397e+09	4.46008e+09	7.14639e+08	8.21097e+08	8.28811e+08	9.83609e+08	6.76797e+08	8.04409e+08	9.00697e+08	8.67713e+08	9.17032e+08	5.65426e+08	8.78844e+08	7.44257e+08	8.14602e+08	8.63344e+08	6.82158e+08	6.00984e+08	5.86946e+08	9.12045e+08
DDRGK1 family	1.76057e+08	1.20648e+08	1.06454e+08	8.98517e+07	1.90414e+07	2.14785e+07	1.94173e+07	2.42228e+07	2.08041e+07	1.56841e+07	1.47648e+07	2.18815e+07	2.33323e+07	1.27096e+07	1.68813e+07	1.68848e+07	1.29162e+07	1.46704e+07	1.58966e+07	1.4451e+07	1.35424e+07	1.83751e+07
DEAD box helicase family	1.92882e+10	1.01075e+10	9.39726e+09	9.62952e+09	1.67322e+09	1.63444e+09	1.35795e+09	1.75281e+09	1.89834e+09	1.79072e+09	1.70451e+09	1.52341e+09	1.44164e+09	1.41363e+09	1.72517e+09	1.5889e+09	1.68824e+09	1.55762e+09	1.68511e+09	1.35972e+09	1.64243e+09	1.6964e+09
DENR family	0	1.05699e+07	7.61751e+06	7.52196e+06	1.97333e+06	1.78994e+06	2.25101e+06	0	2.51943e+06	2.03622e+06	1.29959e+06	1.30058e+06	1.5697e+06	0	1.64207e+06	1.80557e+06	1.9304e+06	1.53552e+06	1.28032e+06	961087	0	1.81463e+06
Derlin family	0	2.03316e+07	2.38804e+07	1.52018e+07	0	4.84539e+06	3.09882e+06	4.52975e+06	4.80129e+06	3.05636e+06	2.30873e+06	6.75215e+06	4.76615e+06	2.85238e+06	3.52071e+06	3.6803e+06	1.78231e+06	3.12766e+06	3.02502e+06	1.9551e+06	2.51763e+06	2.79404e+06
D-glutamate cyclase family	3.57877e+08	1.92634e+08	1.76486e+08	1.28745e+08	3.79787e+07	20950030	3.23474e+07	3.30022e+07	4.06627e+07	2.76934e+07	2.10289e+07	1.77824e+07	3.16303e+07	3.15444e+07	4.63519e+07	2.81483e+07	2.39933e+07	1.57537e+07	1.82534e+07	2.12969e+07	1.5372e+07	3.40751e+07
DHOase family	2.5917e+09	2.07136e+09	1.9003e+09	2.09727e+09	3.58447e+08	3.21369e+08	2.41384e+08	4.16357e+08	3.41925e+08	3.91877e+08	3.16669e+08	2.92061e+08	3.29144e+08	2.62326e+08	4.18666e+08	2.81432e+08	3.46055e+08	3.56281e+08	3.78805e+08	3.0898e+08	3.39935e+08	3.67216e+08
Diacylglycerol acyltransferase family	1.36663e+09	4.64758e+08	5.91375e+08	6.00987e+08	4.93118e+07	6.15497e+07	6.88875e+07	6.48557e+07	1.01285e+08	1.18869e+08	1.46344e+08	1.05497e+08	1.09081e+08	2.45185e+07	1.01855e+08	1.04079e+08	9.37294e+07	1.21371e+08	8.35167e+07	8.33861e+07	9.08669e+07	1.28117e+08
Dicarboxylate/amino acid:cation symporter (DAACS) (TC 2.A.23) family	5.86817e+07	2.24694e+07	2.10236e+07	1.51887e+07	2.80276e+06	2.16485e+06	3.93937e+06	5.75901e+06	2.18281e+06	5.62057e+06	7.71637e+06	3.98582e+06	3.20718e+06	0	3.23399e+06	2.88021e+06	6.42961e+06	2.13654e+06	2.00306e+06	1.94849e+06	1.77052e+06	900518
Dienelactone hydrolase family	1.62959e+09	1.14016e+09	1.15121e+09	3.4991e+08	1.11182e+08	1.70544e+08	1.95496e+08	2.08744e+08	3.17258e+08	1.36939e+08	1.99254e+08	1.51781e+08	2.83765e+08	1.53251e+08	1.24881e+08	2.38273e+08	1.25103e+08	960631	1.37727e+08	3.43036e+07	2.3023e+07	2.87928e+07
Dihydropyrimidine dehydrogenase family	1.34298e+09	1.3155e+09	1.41718e+09	1.41018e+09	2.81002e+08	186699902	1.75791e+08	1.24144e+08	1.928e+08	3.5506e+08	2.1713e+08	2.40529e+08	2.05262e+08	2.1483e+08	2.51969e+08	2.87463e+08	2.35786e+08	2.63432e+08	2.58934e+08	2.01605e+08	2.30677e+08	2.19745e+08
Diphosphomevalonate decarboxylase family	0	7.67476e+07	3.5396e+07	4.23275e+07	1.80207e+07	1.39848e+07	9.52201e+06	2.49977e+07	8.26812e+06	1.95417e+06	5.9781e+06	4.1545e+06	7.15175e+06	2.33496e+06	3.42465e+06	1.2352e+07	4.9906e+06	1.37574e+07	4.88153e+06	5.3431e+06	7.84994e+06	5.5049e+06
D-isomer specific 2-hydroxyacid dehydrogenase family	3.42712e+08	5.27724e+08	5.13077e+08	5.05826e+08	7.91427e+07	7.48549e+07	8.98891e+07	8.83591e+07	1.0446e+08	9.10183e+07	1.16708e+08	8.1683e+07	8.44767e+07	5.52989e+07	9.15846e+07	8.33265e+07	7.91767e+07	7.1624e+07	8.92782e+07	6.4174e+07	9.03945e+07	1.11179e+08
DNA polymerase type-X family	3.51784e+07	1.24492e+07	1.16436e+07	1.10856e+07	2.93358e+06	1077185	732166	2.3679e+06	2.29923e+06	3.03913e+06	2.47221e+06	1.995e+06	2.47737e+06	0	3.03924e+06	1.65975e+06	1.19316e+06	2.42523e+06	1.34269e+06	2.68474e+06	2.2543e+06	1.18547e+06
DNA repair enzymes AP/ExoA family	9.16604e+08	9.40546e+08	9.87438e+08	9.83784e+08	1.5786e+08	1.7572e+08	1.45407e+08	8.51507e+07	2.10116e+08	1.66291e+08	1.45908e+08	1.70469e+08	1.44959e+08	1.86972e+08	1.75907e+08	1.63224e+08	1.53108e+08	1.42109e+08	1.85169e+08	1.82718e+08	1.34835e+08	1.85844e+08
DNA2/NAM7 helicase family	3.58433e+08	3.07011e+08	2.46484e+08	2.41588e+08	6.40662e+07	4.99743e+07	5.2555e+07	2.70787e+07	6.52357e+07	4.81012e+07	3.5927e+07	3.58178e+07	3.11143e+07	5.02483e+07	4.39171e+07	4.94595e+07	4.28381e+07	3.45965e+07	3.8707e+07	3.80285e+07	4.0692e+07	4.67255e+07
DNase II family	0	2.2208e+07	2.08375e+07	2.37542e+07	3.67487e+06	2476270	4.30584e+06	3.25589e+06	3.20688e+06	5.28826e+06	5.34535e+06	3.46659e+06	2.53763e+06	2.16628e+06	1.92186e+06	5.39983e+06	4.32421e+06	6.74991e+06	3.60184e+06	3.78826e+06	2.62855e+06	2.66147e+06
DP1 family	4.37768e+08	3.1119e+08	2.85036e+08	2.7105e+08	4.18155e+07	4.3099e+07	4.43317e+07	4.81101e+07	7.44358e+07	5.93982e+07	3.44671e+07	4.69425e+07	3.79661e+07	8.22423e+07	4.15571e+07	4.18613e+07	4.63971e+07	4.11765e+07	4.91202e+07	4.72283e+07	4.33312e+07	4.37969e+07
Dpy-19 family	3.36041e+08	2.34418e+08	2.17838e+08	2.34929e+08	3.97874e+07	3.8791e+07	5.69687e+07	3.99469e+07	3.03387e+07	2.85853e+07	5.01581e+07	3.05618e+07	4.30498e+07	2.11913e+07	3.08887e+07	4.19882e+07	3.74974e+07	8.0857e+07	4.17864e+07	5.59931e+06	3.25543e+07	3.66342e+07
Dpy-3 family	0	2.87632e+06	2.06244e+06	4.38546e+06	0	1.5261e+06	0	0	1.35021e+06	0	454524	0	929109	0	678812	0	1.15981e+06	1.14879e+06	346025	787376	943456	0
DSH family	2.9996e+07	1.23577e+07	1.11162e+07	6.52205e+06	2.19621e+06	1.49344e+06	2.27426e+06	960562	2.98433e+06	2.44889e+06	1.42564e+06	2.58876e+06	1.43796e+06	2.2644e+06	1.47973e+06	1.91972e+06	0	1.50911e+06	1.3966e+06	1.98052e+06	0	1.63582e+06
DTDP-4-dehydrorhamnose reductase family	9.31666e+07	1.4009e+08	1.22226e+08	8.77841e+07	1.89235e+07	2.35802e+07	3.06241e+07	1.5902e+07	2.85048e+07	2.25558e+07	2.18566e+07	1.58654e+07	1.60032e+07	2.17389e+07	2.40105e+07	2.27518e+07	1.96277e+07	1.29454e+07	1.76992e+07	1.28383e+07	1.10913e+07	1.35823e+07
Dymeclin family	3.87277e+07	1.46965e+07	1.05206e+07	1.35106e+07	3.49064e+06	0	0	3.49639e+06	3.50903e+06	4.20042e+06	0	0	3.06635e+06	0	3.44455e+06	4.00976e+06	5.07689e+06	4.73433e+06	0	0	3.69937e+06	0
Dynactin subunit 2 family	0	1.1088e+08	8.93605e+07	1.12457e+08	1.6839e+07	20733645	1.24924e+07	1.9802e+07	1.89295e+07	2.20837e+07	1.33599e+07	1.54212e+07	1.65505e+07	5.55027e+06	2.22275e+07	1.62513e+07	1.8268e+07	1.67232e+07	1.79463e+07	2.70861e+07	1.82382e+07	1.41948e+07
Dynamin/Fzo/YdjA family	3.76749e+08	2.41588e+08	2.17828e+08	2.44631e+08	4.13137e+07	3.75371e+07	3.0196e+07	4.37587e+07	4.42454e+07	4.45374e+07	4.33457e+07	4.0441e+07	3.95619e+07	1.45907e+07	4.25921e+07	3.72962e+07	4.13864e+07	4.04155e+07	4.00681e+07	4.31342e+07	3.17967e+07	4.78299e+07
Dynein heavy chain family	1.87545e+09	1.67181e+09	1.6277e+09	1.64316e+09	2.70111e+08	2.18512e+08	2.89863e+08	2.80109e+08	3.24635e+08	2.88578e+08	2.69615e+08	2.41504e+08	2.32271e+08	2.95347e+08	2.79485e+08	3.09481e+08	2.84444e+08	3.01927e+08	2.63216e+08	2.47144e+08	2.42627e+08	3.03804e+08
Dynein light chain family	4.32557e+08	1.17155e+09	1.17573e+09	1.15727e+09	2.12907e+08	1.90923e+08	1.8003e+08	1.64013e+08	2.062e+08	2.17476e+08	2.06056e+08	1.94132e+08	2.12601e+08	1.82215e+08	1.9565e+08	1.85074e+08	1.52971e+08	1.9576e+08	1.68779e+08	1.77793e+08	2.35785e+08	2.26186e+08
Dynein light intermediate chain family	0	5.92875e+07	5.28196e+07	1.28103e+08	1.12378e+07	8908415	3.35815e+06	7.76469e+06	1.58176e+07	1.22008e+07	8.95848e+06	6.03753e+06	0	1.38649e+07	7.10465e+06	1.68541e+07	1.32545e+07	9.17614e+06	2.31091e+07	1.05038e+07	6.12134e+07	1.0846e+07
E(R) family	6.07775e+08	3.03325e+08	3.20292e+08	3.14533e+08	5.51519e+07	43393895	4.70009e+07	5.27192e+07	5.05003e+07	5.45586e+07	6.58739e+07	5.15662e+07	5.37677e+07	4.1873e+07	5.71667e+07	5.00447e+07	4.72117e+07	4.86455e+07	4.91371e+07	4.9892e+07	5.18084e+07	6.78383e+07
EBP family	2.53194e+08	9.8929e+07	8.1114e+07	7.31509e+07	1.65073e+07	2.25267e+07	2.26672e+07	8.67237e+06	1.63383e+07	1.22172e+07	1.03738e+07	1.32103e+07	1.49557e+07	1.23456e+07	1.02527e+07	1.99759e+07	9.76274e+06	1.53633e+07	1.46603e+07	1.00299e+07	1.13141e+07	1.20206e+07
EBP2 family	3.30579e+07	1.57156e+07	6.55631e+06	1.0786e+07	4.06686e+06	3.34921e+06	1.84608e+06	0	2.74315e+06	3.71033e+06	1.88125e+06	0	0	4.67506e+06	0	0	0	4.85052e+06	3.82426e+06	0	0	2.11122e+06
EF-1-beta/EF-1-delta family	1.10514e+09	5.07251e+09	4.69401e+09	5.02842e+09	8.52029e+08	8.19656e+08	6.85314e+08	9.45686e+08	8.08941e+08	9.60884e+08	8.41524e+08	7.79664e+08	7.73834e+08	7.22361e+08	9.30478e+08	6.46148e+08	9.41313e+08	8.70572e+08	7.88905e+08	7.4698e+08	7.30607e+08	9.50042e+08
EF-Ts family	4.01321e+08	1.23035e+08	1.72933e+08	1.56832e+08	2.31964e+07	1.3167e+07	1.82962e+07	2.51754e+07	1.47321e+07	2.84678e+07	3.10761e+07	3.69776e+07	3.31196e+07	1.43068e+07	2.66612e+07	3.07921e+07	1.59096e+07	1.50085e+07	3.06231e+07	2.32441e+07	3.59657e+07	3.6081e+07
EIF-1A family	5.59033e+08	2.15836e+08	2.04925e+08	2.09637e+08	4.21508e+07	3.52786e+07	2.85494e+07	3.22842e+07	4.26011e+07	3.49722e+07	3.22817e+07	3.60051e+07	3.63877e+07	2.63916e+07	4.10597e+07	3.27995e+07	3.94617e+07	4.28507e+07	3.42959e+07	2.99309e+07	3.00996e+07	3.29977e+07
EIF-2-alpha family	8.70887e+08	1.24165e+09	1.12831e+09	1.13226e+09	2.24533e+08	2.03368e+08	1.84983e+08	2.20551e+08	2.04759e+08	2.03457e+08	1.91735e+08	1.97136e+08	2.02885e+08	1.53257e+08	2.03775e+08	1.79517e+08	2.04061e+08	1.92325e+08	1.74398e+08	1.653e+08	1.90824e+08	2.05355e+08
EIF-2-beta/eIF-5 family	6.9203e+08	5.88449e+08	5.44301e+08	4.93566e+08	1.01464e+08	1.03847e+08	9.79005e+07	1.1039e+08	1.02683e+08	7.21645e+07	9.79058e+07	8.48985e+07	9.08374e+07	8.78049e+07	9.77442e+07	8.51107e+07	7.69314e+07	8.11492e+07	9.26926e+07	6.89573e+07	8.03933e+07	9.34423e+07
EIF-3 subunit A family	5.77614e+09	4.01765e+09	3.71726e+09	3.62274e+09	7.26295e+08	6.3192e+08	5.66197e+08	6.27305e+08	7.72812e+08	6.9312e+08	6.08599e+08	5.8638e+08	5.74917e+08	6.71996e+08	7.04419e+08	5.7095e+08	6.68492e+08	6.41419e+08	6.19785e+08	4.97031e+08	5.86503e+08	6.09511e+08
EIF-3 subunit C family	3.29538e+09	2.96738e+09	2.59675e+09	2.56376e+09	5.01767e+08	4.37912e+08	3.8899e+08	4.86871e+08	5.86458e+08	5.65378e+08	4.05842e+08	4.64318e+08	4.43515e+08	3.94267e+08	5.12537e+08	3.76267e+08	4.61258e+08	4.5535e+08	4.09132e+08	3.62847e+08	4.58674e+08	4.16494e+08
EIF-3 subunit D family	1.28331e+09	1.07284e+09	1.047e+09	1.08678e+09	1.83803e+08	1.69784e+08	1.92973e+08	1.39273e+08	1.93869e+08	1.93136e+08	1.85572e+08	1.90985e+08	1.6942e+08	1.1318e+08	2.30162e+08	1.57677e+08	2.15914e+08	1.87224e+08	1.83992e+08	1.49813e+08	1.58969e+08	1.90872e+08
EIF-3 subunit E family	1.17814e+09	1.10497e+09	1.00713e+09	1.01093e+09	1.82442e+08	1.50564e+08	1.61493e+08	1.99949e+08	2.10884e+08	1.99642e+08	1.95265e+08	1.63536e+08	1.58951e+08	1.49256e+08	1.87126e+08	1.52998e+08	1.92863e+08	1.78551e+08	1.6067e+08	1.14383e+08	1.72721e+08	1.91747e+08
EIF-3 subunit F family	1.01698e+09	5.50365e+08	5.36034e+08	5.41485e+08	1.01979e+08	1.00342e+08	6.38944e+07	6.88054e+07	1.13036e+08	1.02309e+08	8.71925e+07	1.06923e+08	9.34771e+07	6.0871e+07	1.11847e+08	7.57229e+07	1.02821e+08	9.93244e+07	8.59471e+07	7.60362e+07	1.0049e+08	7.68662e+07
EIF-3 subunit G family	9.7578e+08	7.54099e+08	6.4502e+08	6.16059e+08	1.34155e+08	1.18076e+08	1.02094e+08	1.05219e+08	1.41299e+08	1.53256e+08	1.12863e+08	1.15224e+08	1.03058e+08	1.11425e+08	1.2209e+08	8.0359e+07	9.63536e+07	9.42191e+07	1.20326e+08	9.48248e+07	1.3153e+08	7.88054e+07
EIF-3 subunit H family	1.66353e+09	8.30366e+08	7.20242e+08	7.10521e+08	1.50076e+08	1.2513e+08	1.19855e+08	1.45713e+08	1.55013e+08	1.3458e+08	1.19324e+08	1.27904e+08	1.08277e+08	1.20121e+08	1.44872e+08	9.97441e+07	1.35102e+08	1.11872e+08	1.29273e+08	1.01336e+08	1.25217e+08	1.0772e+08
EIF-3 subunit I family	8.28429e+08	7.25554e+08	6.97183e+08	6.63098e+08	1.2578e+08	101629773	1.02583e+08	1.37284e+08	1.32749e+08	1.25528e+08	1.29346e+08	1.0619e+08	1.15473e+08	1.05453e+08	1.38098e+08	1.02623e+08	1.16077e+08	1.13701e+08	1.0814e+08	1.00628e+08	1.1069e+08	1.13862e+08
EIF-3 subunit J family	0	9.03917e+07	8.90693e+07	9.46154e+07	1.49235e+07	1.443e+07	1.52067e+07	1.08156e+07	1.72631e+07	1.77528e+07	1.84596e+07	1.45068e+07	1.43417e+07	7.66501e+06	1.78973e+07	1.61988e+07	1.61869e+07	1.5203e+07	1.59617e+07	1.49179e+07	1.60535e+07	1.62924e+07
EIF-3 subunit K family	1.11208e+09	6.71341e+08	6.61346e+08	6.47549e+08	1.13118e+08	1.02667e+08	1.0325e+08	1.2277e+08	1.10242e+08	1.19294e+08	1.34082e+08	1.37816e+08	1.13389e+08	7.85859e+07	1.23123e+08	7.43498e+07	9.68865e+07	1.13407e+08	1.06538e+08	9.82857e+07	1.18907e+08	1.13525e+08
EIF-3 subunit L family	1.12093e+09	1.54389e+09	1.51225e+09	1.5031e+09	2.77378e+08	257958470	2.07885e+08	2.29128e+08	2.99397e+08	2.72141e+08	2.79464e+08	2.61675e+08	2.27203e+08	2.08222e+08	3.07689e+08	2.28001e+08	2.40092e+08	2.82052e+08	2.55697e+08	2.27832e+08	2.52002e+08	2.45424e+08
EIF-3 subunit M family	2.01051e+08	3.60043e+08	3.0771e+08	3.49381e+08	7.02065e+07	5.47648e+07	4.45931e+07	4.84578e+07	6.9569e+07	7.24516e+07	5.82813e+07	5.43562e+07	5.76913e+07	3.66554e+07	6.03264e+07	4.03991e+07	5.4473e+07	5.70006e+07	5.6304e+07	3.93746e+07	7.48428e+07	6.73858e+07
EIF4E-binding protein family	0	1.27172e+07	9.96028e+06	8.02574e+06	2.02622e+06	84638.2	5.82924e+06	3.57907e+06	1.19803e+06	0	4.19212e+06	0	2.9465e+06	0	48914.5	2.77275e+06	2.40035e+06	4.3462e+06	0	0	0	1.27919e+06
EIF-5A family	2.83538e+09	3.67541e+09	3.3855e+09	3.24047e+09	5.8305e+08	6.64605e+08	5.1071e+08	5.95403e+08	7.49292e+08	5.72352e+08	4.54087e+08	5.23435e+08	5.22659e+08	7.11063e+08	6.52095e+08	5.22157e+08	5.84386e+08	5.0198e+08	6.31512e+08	4.46845e+08	5.44822e+08	5.3093e+08
EIF-6 family	2.90189e+08	4.09684e+08	3.67001e+08	3.25378e+08	7.54665e+07	7.02455e+07	4.44083e+07	7.00174e+07	8.73919e+07	6.21539e+07	7.5075e+07	5.54679e+07	6.97112e+07	4.77091e+07	8.11234e+07	3.79149e+07	6.48724e+07	3.93996e+07	4.32249e+07	4.88009e+07	6.19187e+07	6.7161e+07
ELO family	5.97409e+07	4.36531e+08	3.37349e+08	4.84078e+08	8.18293e+07	6.27331e+07	4.70413e+07	1.00448e+08	7.5533e+07	6.89456e+07	5.69535e+07	5.21131e+07	3.54776e+07	6.28988e+07	5.33179e+07	7.65876e+07	7.48548e+07	8.73829e+07	7.96675e+07	5.35841e+07	1.08568e+08	8.00208e+07
EMC1 family	5.6406e+07	1.96184e+07	1.74402e+07	1.93474e+07	2.54117e+06	4228134	4.92875e+06	3.85846e+06	2.27771e+06	1.78418e+06	5.30558e+06	3.08293e+06	2.08952e+06	0	2.62982e+06	4.3324e+06	4.47026e+06	3.06455e+06	4.85213e+06	2.01713e+06	2.10692e+06	2.83638e+06
EMC2 family	0	4.65543e+07	5.5486e+07	7.00881e+07	9.16338e+06	7168400	3.36714e+06	8.38424e+06	8.6351e+06	9.83606e+06	1.09837e+07	1.06627e+07	9.30024e+06	5.94481e+06	1.03341e+07	8.26041e+06	2.29902e+07	9.98231e+06	8.68392e+06	8.12394e+06	8.93744e+06	1.13702e+07
EMP24/GP25L family	5.91342e+09	8.71684e+09	7.93143e+09	7.66992e+09	1.30099e+09	1.62244e+09	1.42729e+09	1.68784e+09	1.39182e+09	1.28646e+09	1.44786e+09	1.38147e+09	1.48105e+09	1.05548e+09	1.28546e+09	1.28011e+09	1.621e+09	1.5737e+09	1.0895e+09	1.08284e+09	1.01786e+09	1.28502e+09
Ena/VASP family	6.21114e+07	1.59332e+08	1.66228e+08	1.59387e+08	3.37909e+07	2.01043e+07	2.3771e+07	2.41476e+07	3.09283e+07	2.65895e+07	3.01335e+07	2.165e+07	2.64618e+07	2.35559e+07	3.22405e+07	3.21866e+07	2.92438e+07	3.46412e+07	2.01891e+07	1.99328e+07	2.68927e+07	2.84875e+07
Enolase family	7.03927e+10	3.96146e+10	3.96259e+10	4.28383e+10	6.62101e+09	6.37172e+09	4.96502e+09	7.22033e+09	5.91209e+09	8.52443e+09	7.22713e+09	5.87606e+09	6.25108e+09	5.09068e+09	8.19506e+09	6.98591e+09	7.40389e+09	6.9586e+09	6.26478e+09	7.38986e+09	6.09185e+09	8.72935e+09
Enoyl-CoA hydratase/isomerase family	1.2168e+10	8.41962e+09	8.47083e+09	8.1895e+09	1.5538e+09	1.17364e+09	1.16844e+09	1.62959e+09	1.38315e+09	1.51099e+09	1.47767e+09	1.51414e+09	1.39526e+09	1.29057e+09	1.43346e+09	1.35972e+09	1.22088e+09	1.48753e+09	1.01765e+09	1.51997e+09	1.32412e+09	1.61935e+09
EPCAM family	9.1194e+08	4.28779e+08	3.80392e+08	3.55595e+08	8.10609e+07	6.37305e+07	8.06233e+07	6.32378e+07	7.6709e+07	6.34177e+07	5.92025e+07	5.45959e+07	6.11191e+07	6.45975e+07	4.1544e+07	9.93334e+07	4.04345e+07	4.99068e+07	1.01236e+08	5.17088e+07	4.53825e+07	6.69269e+07
Ependymin family	5.87694e+09	6.52946e+09	6.5198e+09	7.24734e+09	1.12508e+09	1.05338e+09	1.32087e+09	1.12658e+09	7.09392e+08	1.19415e+09	1.67246e+09	1.07097e+09	8.00942e+08	1.12017e+09	1.00088e+09	8.54378e+08	1.57278e+09	1.02505e+09	8.83222e+08	1.26836e+09	1.09932e+09	1.39862e+09
ERG28 family	2.57308e+08	1.7045e+08	1.49686e+08	1.37112e+08	1.30017e+07	27172464	3.19812e+07	4.23981e+07	3.87095e+07	1.7187e+07	3.05267e+07	1.87763e+07	2.2729e+07	2.25304e+07	1.57824e+07	3.93417e+07	1.74133e+07	3.03564e+07	2.39857e+07	1.53037e+07	2.08092e+07	2.9244e+07
ERG4/ERG24 family	4.99091e+09	2.7718e+09	2.29116e+09	1.96268e+09	4.36998e+08	5.15802e+08	3.5804e+08	7.89076e+08	4.05019e+08	2.66867e+08	3.5568e+08	2.48903e+08	3.51803e+08	5.72094e+08	2.60982e+08	5.01694e+08	2.60025e+08	4.38583e+08	3.23498e+08	2.97236e+08	3.34238e+08	3.09104e+08
ERGIC family	0	6.89559e+07	6.94741e+07	5.42362e+07	1.02625e+07	1.17782e+07	1.46122e+07	1.27327e+07	9.28878e+06	1.02813e+07	1.31103e+07	7.41513e+06	8.57065e+06	1.34201e+07	1.04141e+07	1.65438e+07	1.11474e+07	1.1868e+07	8.20847e+06	9.64926e+06	3.69067e+06	9.6724e+06
EROs family	1.67905e+08	2.33587e+08	2.27135e+08	2.42725e+08	4.29783e+07	3.6729e+07	2.97713e+07	4.64435e+07	3.35934e+07	4.40714e+07	3.52672e+07	4.65546e+07	4.91168e+07	2.48267e+07	4.61303e+07	2.52398e+07	3.99417e+07	4.84036e+07	3.09913e+07	3.44542e+07	4.51737e+07	4.37604e+07
Esterase D family	3.29711e+09	1.64545e+09	1.62693e+09	1.61207e+09	2.46405e+08	2.6213e+08	2.56132e+08	3.08152e+08	2.65982e+08	3.06645e+08	3.28593e+08	2.4292e+08	2.77148e+08	2.28648e+08	2.99444e+08	2.50173e+08	2.65713e+08	2.50225e+08	2.70522e+08	2.5882e+08	2.25813e+08	3.40976e+08
ETF alpha-subunit/FixB family	1.53709e+10	6.27346e+09	6.55292e+09	6.62626e+09	1.35997e+09	8.44669e+08	9.45998e+08	9.52885e+08	1.03423e+09	1.13572e+09	1.07798e+09	1.25375e+09	1.02185e+09	8.61609e+08	1.11641e+09	1.22133e+09	9.131e+08	9.33053e+08	9.38661e+08	1.24299e+09	1.3894e+09	1.20905e+09
ETF beta-subunit/FixA family	5.5712e+09	3.6621e+09	3.9367e+09	3.51247e+09	6.27543e+08	5.06085e+08	4.88916e+08	7.20089e+08	6.60178e+08	6.59286e+08	6.30565e+08	7.24113e+08	5.31722e+08	7.70801e+08	6.27776e+08	6.51722e+08	6.22959e+08	6.18696e+08	4.47172e+08	6.70428e+08	5.50877e+08	6.02343e+08
Eukaryotic ATPase B chain family	4.33903e+09	5.02582e+09	5.25312e+09	5.05527e+09	8.85979e+08	6.42757e+08	7.5418e+08	9.47348e+08	8.36642e+08	9.58916e+08	9.14105e+08	1.00031e+09	9.08138e+08	8.18659e+08	7.99691e+08	8.12214e+08	7.48119e+08	7.91228e+08	7.35619e+08	8.14024e+08	9.22747e+08	1.04353e+09
Eukaryotic ATPase epsilon family	1.67544e+09	6.83597e+08	7.03424e+08	6.34497e+08	1.37204e+08	92009701	1.05263e+08	1.20608e+08	1.16459e+08	1.12052e+08	1.3592e+08	9.69107e+07	1.07136e+08	1.30319e+08	1.09569e+08	1.2357e+08	1.06235e+08	1.1244e+08	8.43746e+07	9.05358e+07	1.08067e+08	1.32845e+08
Eukaryotic ATPase subunit F6 family	6.52866e+09	3.30648e+09	3.77555e+09	3.3778e+09	5.91931e+08	3.46492e+08	5.49382e+08	7.67842e+08	5.08437e+08	5.42395e+08	6.19804e+08	6.08855e+08	6.84462e+08	7.21059e+08	5.68043e+08	5.73328e+08	6.09977e+08	5.42696e+08	5.72708e+08	5.31738e+08	4.98604e+08	6.22072e+08
Eukaryotic GSH synthase family	1.03593e+09	6.79391e+08	5.76135e+08	6.20054e+08	1.06618e+08	9.64174e+07	1.12147e+08	1.15481e+08	1.11196e+08	1.37532e+08	1.12238e+08	8.26236e+07	9.1241e+07	7.44136e+07	1.10636e+08	1.04983e+08	9.18007e+07	9.48154e+07	1.05961e+08	1.0202e+08	1.02443e+08	1.23014e+08
Eukaryotic initiation factor 4E family	5.77371e+08	1.69612e+08	3.21572e+08	1.79042e+08	2.75923e+07	2.77167e+07	2.69281e+07	3.03801e+07	2.67928e+07	3.02023e+07	2.77345e+07	2.41371e+07	2.88514e+07	3.06685e+07	9.04033e+07	1.19777e+08	3.09694e+07	3.0584e+07	3.34127e+07	2.70232e+07	2.73328e+07	2.97201e+07
Eukaryotic initiation factor 4G family	2.84327e+08	2.57841e+08	2.42893e+08	2.40612e+08	5.07324e+07	4.00972e+07	3.53417e+07	3.98659e+07	4.7677e+07	4.41269e+07	3.06524e+07	4.90674e+07	4.10114e+07	3.59843e+07	4.81976e+07	3.79797e+07	4.10739e+07	4.43143e+07	3.98739e+07	3.20537e+07	4.61191e+07	3.71769e+07
Eukaryotic mitochondrial porin family	4.60164e+09	9.12205e+09	1.0507e+10	1.06423e+10	1.75964e+09	1.17474e+09	1.33262e+09	1.61742e+09	1.57163e+09	1.66599e+09	1.95133e+09	1.97223e+09	1.78935e+09	1.44195e+09	1.82146e+09	1.53066e+09	1.61099e+09	1.90133e+09	1.39148e+09	1.80215e+09	1.82953e+09	2.1068e+09
Eukaryotic NMN adenylyltransferase family	7.57327e+07	5.20589e+07	5.36444e+07	5.25987e+07	8.4514e+06	1.03274e+07	5.21247e+06	1.14632e+07	6.7861e+06	9.81831e+06	9.85586e+06	9.50065e+06	8.93622e+06	8.6139e+06	7.88342e+06	8.85435e+06	9.5421e+06	9.4112e+06	6.3225e+06	7.04737e+06	9.27842e+06	1.09971e+07
Eukaryotic PMM family	1.13887e+08	3.60319e+07	4.33651e+07	3.44901e+07	7.43762e+06	5103447	5.68099e+06	6.97623e+06	4.14376e+06	6.68983e+06	9.94855e+06	5.67645e+06	6.13679e+06	7.99155e+06	6.85032e+06	6.76143e+06	7.25048e+06	5.99409e+06	6.55104e+06	6.08439e+06	4.19634e+06	4.41378e+06
Eukaryotic release factor 1 family	3.74424e+08	2.48243e+08	2.52828e+08	2.71208e+08	4.83711e+07	40305973	3.26793e+07	4.04734e+07	3.5071e+07	5.13423e+07	4.47961e+07	4.15297e+07	3.91192e+07	3.97911e+07	4.80988e+07	3.94934e+07	4.86173e+07	4.53738e+07	3.94462e+07	3.10523e+07	5.02022e+07	5.65164e+07
Eukaryotic ribosomal protein eL13 family	4.94491e+09	8.90409e+09	8.53214e+09	7.42387e+09	1.48616e+09	1.47238e+09	1.22791e+09	1.79117e+09	1.62005e+09	1.30643e+09	1.52102e+09	1.20436e+09	1.32053e+09	1.52025e+09	1.61039e+09	1.3556e+09	1.4927e+09	1.39041e+09	1.17813e+09	1.04365e+09	1.2324e+09	1.08659e+09
Eukaryotic ribosomal protein eL14 family	7.62743e+09	1.95452e+10	2.46507e+10	3.10231e+10	2.84885e+09	4.02025e+09	5.82772e+09	3.14236e+09	1.55419e+09	2.15185e+09	3.50911e+09	4.46976e+09	3.94521e+09	7.06724e+09	2.29822e+09	3.36113e+09	4.87008e+09	4.49045e+09	7.09592e+09	7.7964e+09	4.28465e+09	2.48556e+09
Eukaryotic ribosomal protein eL15 family	4.03988e+09	6.05986e+09	5.44393e+09	4.72506e+09	1.02734e+09	1.17344e+09	9.28339e+08	8.89426e+08	1.18583e+09	8.55479e+08	7.61678e+08	7.8952e+08	7.8017e+08	1.1829e+09	9.65523e+08	9.64137e+08	8.83723e+08	8.90947e+08	8.22661e+08	6.86786e+08	7.67524e+08	6.73421e+08
Eukaryotic ribosomal protein eL18 family	1.09805e+10	9.356e+09	8.72784e+09	8.01255e+09	1.61659e+09	1.64146e+09	1.43099e+09	1.40968e+09	1.78256e+09	1.47471e+09	1.46863e+09	1.44873e+09	1.31041e+09	1.61111e+09	1.5565e+09	1.33245e+09	1.42556e+09	1.38041e+09	1.29285e+09	1.15709e+09	1.48624e+09	1.2704e+09
Eukaryotic ribosomal protein eL19 family	1.10486e+10	5.96236e+09	5.80562e+09	5.366e+09	9.50812e+08	1.12658e+09	8.66577e+08	9.91707e+08	1.09843e+09	9.28251e+08	1.06932e+09	8.74344e+08	9.08281e+08	1.02799e+09	1.05483e+09	8.70862e+08	1.05381e+09	1.05196e+09	8.05683e+08	7.25772e+08	8.93204e+08	8.35569e+08
Eukaryotic ribosomal protein eL2 family	5.9383e+09	4.12972e+09	3.98468e+09	3.67752e+09	7.14032e+08	7.5248e+08	5.37678e+08	7.9608e+08	7.42232e+08	5.87218e+08	7.42153e+08	5.84956e+08	6.28103e+08	7.1382e+08	7.54379e+08	5.61267e+08	7.34866e+08	7.02931e+08	5.20285e+08	4.76879e+08	6.22898e+08	6.19662e+08
Eukaryotic ribosomal protein eL21 family	7.8738e+09	4.83967e+09	4.57379e+09	4.11322e+09	8.75842e+08	9.73638e+08	6.37428e+08	8.19e+08	8.37853e+08	6.95914e+08	7.76557e+08	7.33471e+08	7.58285e+08	8.28821e+08	7.83526e+08	6.9313e+08	7.86901e+08	8.18838e+08	6.10402e+08	4.57193e+08	8.43845e+08	5.9604e+08
Eukaryotic ribosomal protein eL22 family	1.16118e+10	8.22471e+09	8.65857e+09	7.29897e+09	1.48263e+09	1.11799e+09	1.23815e+09	1.69559e+09	1.2704e+09	1.41996e+09	1.52447e+09	1.38437e+09	1.50975e+09	1.55316e+09	1.41994e+09	1.26688e+09	1.22105e+09	1.22821e+09	1.06127e+09	9.40737e+08	1.38016e+09	1.46754e+09
Eukaryotic ribosomal protein eL24 family	4.6679e+09	3.7961e+09	3.45602e+09	3.38229e+09	7.53657e+08	6.79195e+08	4.91514e+08	6.20536e+08	6.23444e+08	6.27756e+08	5.28824e+08	5.68626e+08	5.79896e+08	6.59982e+08	6.08586e+08	5.10105e+08	6.49201e+08	6.09268e+08	4.81841e+08	3.97624e+08	6.93807e+08	5.50544e+08
Eukaryotic ribosomal protein eL27 family	1.27456e+09	4.76312e+09	4.48903e+09	4.15983e+09	8.74483e+08	7.93811e+08	6.38963e+08	9.49872e+08	7.29251e+08	7.76736e+08	8.68381e+08	7.2378e+08	7.7042e+08	7.22956e+08	7.81458e+08	6.22038e+08	7.73167e+08	7.70197e+08	5.95104e+08	5.3834e+08	7.4549e+08	7.37534e+08
Eukaryotic ribosomal protein eL28 family	3.71436e+09	3.87368e+09	3.60689e+09	3.16696e+09	6.48742e+08	6.15094e+08	6.08704e+08	6.64777e+08	7.17467e+08	6.18897e+08	5.8251e+08	5.52097e+08	5.27403e+08	8.10598e+08	5.70179e+08	5.64103e+08	5.65721e+08	5.19381e+08	5.69615e+08	4.40119e+08	5.38384e+08	5.33735e+08
Eukaryotic ribosomal protein eL29 family	1.40036e+08	4.25613e+07	6.63349e+07	7.85607e+07	4.92545e+06	1.04455e+07	8.14032e+06	1.08163e+07	4.93537e+06	3.29837e+06	7.18663e+06	5.69251e+06	1.24717e+07	0	1.93157e+07	2.16684e+07	2.47901e+07	3.04568e+07	4.46936e+06	1.27591e+07	3.19115e+06	2.89417e+06
Eukaryotic ribosomal protein eL3 family	3.0407e+09	5.38277e+09	4.86711e+09	4.27625e+09	1.01982e+09	9.66506e+08	8.13177e+08	8.98888e+08	9.93553e+08	6.90829e+08	8.22338e+08	7.95613e+08	7.15458e+08	8.43465e+08	8.60542e+08	8.29692e+08	7.70912e+08	6.86569e+08	7.28637e+08	5.63747e+08	7.59916e+08	7.66471e+08
Eukaryotic ribosomal protein eL31 family	4.86455e+09	3.48998e+09	3.19526e+09	2.61971e+09	5.8658e+08	6.2633e+08	5.17187e+08	5.96072e+08	6.96649e+08	4.67159e+08	5.1908e+08	4.15998e+08	4.48222e+08	7.53464e+08	5.36866e+08	5.21631e+08	4.98527e+08	4.73014e+08	4.46739e+08	3.79428e+08	4.54158e+08	3.67842e+08
Eukaryotic ribosomal protein eL32 family	5.54197e+09	4.35832e+09	3.92939e+09	3.6053e+09	7.86346e+08	7.90627e+08	7.36746e+08	4.58381e+08	8.78705e+08	7.07515e+08	5.12188e+08	6.95121e+08	5.8412e+08	8.39213e+08	6.51795e+08	6.46952e+08	6.14118e+08	5.93448e+08	7.31076e+08	5.02384e+08	6.57576e+08	5.06696e+08
Eukaryotic ribosomal protein eL33 family	7.51839e+09	4.0656e+09	3.9266e+09	3.54722e+09	6.841e+08	6.77115e+08	6.32607e+08	7.20603e+08	7.32369e+08	6.18802e+08	6.70346e+08	5.58458e+08	5.68534e+08	8.83671e+08	6.56342e+08	5.89251e+08	7.64554e+08	6.63781e+08	5.18415e+08	4.10918e+08	5.55736e+08	6.3382e+08
Eukaryotic ribosomal protein eL34 family	3.95212e+09	4.16269e+09	4.23523e+09	3.58089e+09	8.59591e+08	7.40537e+08	7.0462e+08	6.252e+08	7.78224e+08	4.54518e+08	5.81734e+08	6.4563e+08	5.77244e+08	9.27479e+08	7.50191e+08	7.52951e+08	6.73296e+08	6.44193e+08	5.7404e+08	5.26663e+08	6.68646e+08	4.94054e+08
Eukaryotic ribosomal protein eL36 family	6.63136e+09	2.47037e+09	2.26311e+09	2.14284e+09	4.42674e+08	4.29032e+08	3.63235e+08	4.86131e+08	3.66247e+08	3.83049e+08	4.51157e+08	3.51387e+08	3.51637e+08	3.75045e+08	3.8193e+08	3.51953e+08	4.02301e+08	4.05921e+08	3.23909e+08	2.47195e+08	3.87343e+08	3.76173e+08
Eukaryotic ribosomal protein eL37 family	1.30052e+09	1.03426e+09	1.0187e+09	8.43923e+08	1.82786e+08	2.12638e+08	1.3592e+08	1.77156e+08	1.93342e+08	1.32418e+08	1.59836e+08	1.31988e+08	1.38392e+08	2.76687e+08	1.75067e+08	1.36735e+08	1.78053e+08	1.84846e+08	1.23125e+08	1.22485e+08	1.3105e+08	1.04364e+08
Eukaryotic ribosomal protein eL38 family	3.29098e+09	2.56094e+09	2.28191e+09	2.2423e+09	5.60171e+08	4.48273e+08	3.29273e+08	4.25145e+08	4.01433e+08	3.96649e+08	4.48249e+08	3.88088e+08	4.26163e+08	2.68468e+08	4.19209e+08	3.31729e+08	4.31869e+08	4.211e+08	3.22711e+08	2.73375e+08	4.16761e+08	3.76479e+08
Eukaryotic ribosomal protein eL39 family	0	4.86288e+08	3.71957e+08	3.86566e+08	1.07336e+08	56905872	4.30382e+07	1.29617e+08	9.09497e+07	5.84418e+07	5.0563e+07	5.66887e+07	8.15525e+07	5.53634e+07	7.42987e+07	5.34903e+07	9.65222e+07	7.97003e+07	4.39588e+07	3.89652e+07	7.39715e+07	5.3448e+07
Eukaryotic ribosomal protein eL4 family	1.37318e+09	2.96188e+09	2.56529e+09	2.54617e+09	5.19859e+08	4.5867e+08	4.3747e+08	3.99065e+08	5.27434e+08	6.19379e+08	4.48021e+08	4.094e+08	3.89609e+08	5.2957e+08	4.27775e+08	3.60918e+08	4.00316e+08	4.86009e+08	4.35844e+08	3.43425e+08	4.12174e+08	4.68404e+08
Eukaryotic ribosomal protein eL42 family	5.6893e+09	2.4088e+09	1.95395e+09	1.67986e+09	4.4477e+08	466682398	3.5291e+08	3.41336e+08	5.13783e+08	2.89323e+08	3.04536e+08	2.78505e+08	2.69282e+08	5.08971e+08	3.66297e+08	2.26355e+08	3.20201e+08	3.1406e+08	2.96303e+08	2.5097e+08	2.93948e+08	2.04375e+08
Eukaryotic ribosomal protein eL43 family	4.45268e+09	3.96646e+09	3.42669e+09	3.27339e+09	7.43232e+08	6.39535e+08	6.01751e+08	7.00554e+08	6.7321e+08	6.08179e+08	5.88263e+08	5.29767e+08	5.13852e+08	7.08398e+08	5.88241e+08	4.9817e+08	5.85709e+08	5.44553e+08	5.69214e+08	4.21542e+08	6.33178e+08	5.19196e+08
Eukaryotic ribosomal protein eL6 family	1.2242e+10	9.35952e+09	9.00608e+09	7.95955e+09	1.63308e+09	1.55889e+09	1.40776e+09	1.66108e+09	1.61543e+09	1.48328e+09	1.60214e+09	1.37036e+09	1.39432e+09	1.70447e+09	1.55299e+09	1.3818e+09	1.45415e+09	1.37534e+09	1.30114e+09	1.04166e+09	1.40859e+09	1.37867e+09
Eukaryotic ribosomal protein eL8 family	2.16579e+10	1.57018e+10	1.44627e+10	1.32768e+10	2.80536e+09	2.58066e+09	2.21047e+09	3.24251e+09	2.51523e+09	2.34753e+09	2.56492e+09	2.26831e+09	2.30249e+09	2.57691e+09	2.48622e+09	2.26381e+09	2.31762e+09	2.37322e+09	2.17628e+09	1.81783e+09	2.31496e+09	2.27691e+09
Eukaryotic ribosomal protein eS1 family	3.15878e+10	1.5818e+10	1.47918e+10	1.38642e+10	2.93922e+09	2.51687e+09	2.24994e+09	2.96651e+09	2.697e+09	2.44841e+09	2.86006e+09	2.25037e+09	2.39431e+09	2.49498e+09	2.70914e+09	2.08298e+09	2.55429e+09	2.53131e+09	2.26134e+09	1.87894e+09	2.24817e+09	2.39018e+09
Eukaryotic ribosomal protein eS12 family	6.50763e+09	4.34163e+09	3.88999e+09	3.87981e+09	7.14524e+08	7.6338e+08	6.79126e+08	6.83156e+08	7.9106e+08	7.10386e+08	7.16724e+08	6.43657e+08	5.94728e+08	6.56088e+08	7.08439e+08	5.70351e+08	7.33004e+08	6.7157e+08	5.87994e+08	4.90433e+08	6.38431e+08	7.5838e+08
Eukaryotic ribosomal protein eS19 family	1.83693e+10	6.92911e+09	6.64021e+09	6.45703e+09	1.25619e+09	1.24627e+09	1.02295e+09	1.12053e+09	1.15852e+09	1.12465e+09	1.18836e+09	1.06177e+09	1.07485e+09	1.17593e+09	1.21203e+09	9.27269e+08	1.29136e+09	1.20708e+09	9.70495e+08	8.69726e+08	1.05313e+09	1.06524e+09
Eukaryotic ribosomal protein eS21 family	1.8395e+09	2.71166e+09	2.54394e+09	2.56561e+09	4.93355e+08	4.72307e+08	4.16077e+08	4.56713e+08	4.40118e+08	4.33086e+08	4.94384e+08	3.89703e+08	3.97773e+08	4.17176e+08	4.43318e+08	4.0159e+08	5.25887e+08	4.94694e+08	3.82064e+08	3.02776e+08	3.89886e+08	4.70302e+08
Eukaryotic ribosomal protein eS24 family	1.72744e+09	2.4066e+09	2.11935e+09	2.17838e+09	4.62451e+08	4.41195e+08	2.8907e+08	3.90337e+08	4.09358e+08	4.14186e+08	3.6763e+08	3.73645e+08	3.67708e+08	3.07932e+08	4.26792e+08	2.75641e+08	4.00855e+08	4.01651e+08	3.13405e+08	2.57852e+08	4.24334e+08	3.80289e+08
Eukaryotic ribosomal protein eS25 family	1.05138e+10	7.00876e+09	6.79772e+09	6.06545e+09	1.18383e+09	1.14059e+09	1.06101e+09	1.33726e+09	1.22403e+09	1.06204e+09	1.26689e+09	9.86258e+08	1.06246e+09	1.1392e+09	1.21615e+09	1.12677e+09	1.13761e+09	1.08366e+09	9.76739e+08	8.35283e+08	9.66018e+08	1.06614e+09
Eukaryotic ribosomal protein eS26 family	5.14422e+09	3.14856e+09	2.81738e+09	2.45251e+09	4.86151e+08	5.86099e+08	4.20675e+08	6.80439e+08	5.8105e+08	3.9415e+08	4.26081e+08	4.41869e+08	4.24865e+08	6.29422e+08	5.14332e+08	3.80811e+08	4.16898e+08	4.2341e+08	4.05566e+08	3.38028e+08	4.58132e+08	4.10481e+08
Eukaryotic ribosomal protein eS27 family	2.33793e+09	3.03499e+09	2.82094e+09	2.28996e+09	4.78534e+08	4.74724e+08	4.48283e+08	7.31793e+08	5.14543e+08	3.8711e+08	5.29656e+08	3.85752e+08	3.92586e+08	5.95551e+08	4.49233e+08	4.68166e+08	4.11797e+08	4.0656e+08	3.98899e+08	3.36131e+08	3.36362e+08	4.00207e+08
Eukaryotic ribosomal protein eS28 family	2.66944e+09	2.08982e+09	2.01074e+09	2.06112e+09	3.60941e+08	3.51243e+08	3.06809e+08	4.16739e+08	3.33454e+08	3.20638e+08	3.4851e+08	3.12505e+08	3.2995e+08	2.88626e+08	3.9931e+08	3.31834e+08	4.84435e+08	4.36863e+08	2.97921e+08	2.54573e+08	2.81795e+08	3.05534e+08
Eukaryotic ribosomal protein eS3 family	1.95149e+09	8.33231e+08	8.62161e+08	8.50962e+08	1.26952e+08	2.02264e+08	1.05178e+08	1.30161e+08	1.31371e+08	1.37305e+08	1.49738e+08	1.38247e+08	1.50755e+08	1.28876e+08	1.65102e+08	1.29442e+08	1.68497e+08	1.65434e+08	1.14548e+08	1.02257e+08	1.89081e+08	1.11144e+08
Eukaryotic ribosomal protein eS31 family	2.38311e+09	1.11199e+09	8.57945e+08	8.72668e+08	2.17634e+08	1.73512e+08	1.62475e+08	1.89058e+08	2.09438e+08	1.59869e+08	1.48247e+08	1.39751e+08	1.45876e+08	1.4137e+08	1.74937e+08	1.07764e+08	1.72304e+08	1.65945e+08	1.07524e+08	9.14391e+07	1.64666e+08	1.7079e+08
Eukaryotic ribosomal protein eS4 family	4.00064e+10	2.18682e+10	1.99338e+10	1.92829e+10	3.24346e+09	3.52437e+09	3.45596e+09	4.38614e+09	3.69486e+09	3.56345e+09	3.64427e+09	2.99518e+09	3.05136e+09	3.90694e+09	3.30194e+09	3.03415e+09	3.42031e+09	3.32146e+09	2.98296e+09	2.8937e+09	3.1109e+09	3.55357e+09
Eukaryotic ribosomal protein eS6 family	9.11367e+09	6.4529e+09	6.24586e+09	6.05256e+09	1.04991e+09	1.24802e+09	8.87488e+08	1.03812e+09	1.16039e+09	1.06898e+09	1.09772e+09	1.02942e+09	1.03572e+09	1.14068e+09	1.14863e+09	7.93687e+08	1.20537e+09	1.22535e+09	8.51739e+08	7.16215e+08	1.07377e+09	9.80112e+08
Eukaryotic ribosomal protein eS7 family	1.48694e+10	8.12242e+09	7.87864e+09	6.8388e+09	1.28594e+09	1.34013e+09	1.13751e+09	1.55537e+09	1.47364e+09	1.32983e+09	1.30167e+09	1.25651e+09	1.25294e+09	1.7396e+09	1.33787e+09	9.90048e+08	1.18623e+09	1.18436e+09	1.13452e+09	9.32454e+08	1.18725e+09	1.21398e+09
Eukaryotic ribosomal protein eS8 family	8.19166e+09	9.83251e+09	8.98632e+09	8.63577e+09	1.77648e+09	1.6179e+09	1.45124e+09	1.80167e+09	1.67308e+09	1.51215e+09	1.71153e+09	1.40945e+09	1.3922e+09	1.48482e+09	1.60968e+09	1.37865e+09	1.55153e+09	1.54904e+09	1.33523e+09	1.15278e+09	1.58243e+09	1.46476e+09
Eukaryotic ribosomal protein P1/P2 family	1.33251e+10	1.44801e+10	1.55905e+10	1.52537e+10	2.54456e+09	1742173622	2.47162e+09	2.62277e+09	2.07125e+09	3.02772e+09	2.46721e+09	2.90568e+09	2.89434e+09	3.15892e+09	2.09539e+09	2.06898e+09	2.24241e+09	2.50015e+09	2.74264e+09	1.7226e+09	2.76199e+09	3.28387e+09
Eukaryotic RPB8 RNA polymerase subunit family	0	2.19044e+07	2.23113e+07	2.57193e+07	4.40372e+06	1.89227e+06	4.21574e+06	2.41203e+06	3.97913e+06	5.00151e+06	4.67054e+06	5.67397e+06	4.79561e+06	0	4.19256e+06	2.97866e+06	3.43494e+06	3.12937e+06	4.53689e+06	5.15378e+06	3.42583e+06	6.03855e+06
Exportin family	1.20669e+08	1.99778e+08	1.86744e+08	1.8513e+08	3.41109e+07	21256149	4.05194e+07	3.59706e+07	3.64177e+07	3.15035e+07	3.14033e+07	3.03867e+07	3.10161e+07	2.35652e+07	3.53994e+07	3.49733e+07	2.8756e+07	3.19749e+07	3.19661e+07	2.33234e+07	3.18895e+07	3.72195e+07
Extended synaptotagmin family	9.50546e+07	1.51812e+08	1.54558e+08	1.38433e+08	3.05758e+07	1.64363e+07	2.12116e+07	2.05996e+07	3.61791e+07	2.68091e+07	2.72738e+07	3.84798e+07	2.1865e+07	2.42871e+07	2.03007e+07	2.23514e+07	2.36457e+07	2.10793e+07	1.29244e+07	2.51278e+07	3.58044e+07	1.98514e+07
F-actin-capping protein alpha subunit family	4.061e+09	1.82362e+09	1.78379e+09	1.74719e+09	3.06886e+08	2.95254e+08	2.82338e+08	2.79214e+08	3.33617e+08	3.26314e+08	3.19341e+08	2.84984e+08	2.94163e+08	2.53061e+08	3.33539e+08	2.98705e+08	2.71626e+08	3.15717e+08	2.92257e+08	2.75816e+08	2.65345e+08	3.26428e+08
F-actin-capping protein beta subunit family	9.22591e+08	1.66396e+09	1.5398e+09	1.47834e+09	2.89684e+08	2.15122e+08	2.65539e+08	2.15202e+08	3.80885e+08	2.97534e+08	2.94183e+08	2.53622e+08	2.22343e+08	1.98324e+08	2.77764e+08	2.93566e+08	2.26057e+08	2.83724e+08	2.56267e+08	2.59046e+08	2.09794e+08	2.43452e+08
FAD-binding oxidoreductase/transferase type 4 family	9.22204e+08	1.11315e+09	1.16349e+09	1.15787e+09	1.92156e+08	1.58734e+08	1.52774e+08	2.02018e+08	2.32433e+08	1.75037e+08	2.06603e+08	1.80426e+08	1.46382e+08	2.06913e+08	1.71722e+08	2.51446e+08	1.51324e+08	1.82652e+08	1.89756e+08	1.83414e+08	1.84093e+08	2.66633e+08
FAD-dependent glycerol-3-phosphate dehydrogenase family	5.55484e+07	7.42502e+07	1.09606e+08	8.68408e+07	1.33389e+07	1.09497e+07	3.67306e+06	1.72459e+07	1.57411e+07	1.33015e+07	3.24668e+07	1.92495e+07	1.33726e+07	1.63645e+07	1.59316e+07	1.22206e+07	1.08798e+07	2.27957e+07	1.38507e+07	1.28247e+07	1.21742e+07	1.43158e+07
FAD-dependent oxidoreductase 2 family	3.26282e+09	2.10744e+09	2.17808e+09	2.09093e+09	3.16313e+08	3.05121e+08	3.89287e+08	2.62421e+08	4.23862e+08	4.10432e+08	3.55934e+08	4.22835e+08	4.036e+08	2.68128e+08	3.4128e+08	3.86299e+08	3.28821e+08	3.53239e+08	3.39801e+08	3.89707e+08	2.97913e+08	3.81455e+08
FAD-dependent oxidoreductase family	1.76985e+09	2.29437e+09	2.51315e+09	2.50213e+09	3.77361e+08	3.04455e+08	3.11005e+08	3.56692e+08	4.8387e+08	4.60983e+08	4.25723e+08	4.428e+08	4.30064e+08	3.55054e+08	4.41731e+08	4.17778e+08	4.1143e+08	4.27359e+08	3.60772e+08	4.65287e+08	3.83246e+08	4.54035e+08
FAH family	1.93789e+10	1.26411e+10	1.24295e+10	1.32269e+10	2.12898e+09	2.06924e+09	1.75946e+09	1.71298e+09	2.35587e+09	2.61452e+09	1.40935e+09	2.23575e+09	2.53697e+09	1.89518e+09	2.26546e+09	2.08675e+09	1.78018e+09	2.55736e+09	1.71788e+09	1.7607e+09	2.37973e+09	3.03101e+09
FAM1 family	2.50148e+09	1.07451e+09	1.10937e+09	1.11487e+09	2.04372e+08	1.71451e+08	1.50648e+08	1.7848e+08	1.77065e+08	1.92497e+08	1.95273e+08	1.83197e+08	1.8995e+08	1.13444e+08	2.36296e+08	1.91207e+08	2.00658e+08	2.24264e+08	1.49836e+08	1.75054e+08	1.61609e+08	2.03446e+08
FAM114 family	4.40502e+07	2.9899e+07	2.50065e+07	2.07186e+07	4.33397e+06	4.43173e+06	5.77248e+06	4.06982e+06	6.22909e+06	5.06195e+06	5.89221e+06	1.59584e+06	7.90453e+06	0	3.32309e+06	6.29086e+06	4.4954e+06	3.26115e+06	2.48602e+06	1.13674e+06	2.9732e+06	6.36609e+06
FAM136 family	0	2.83432e+07	3.31374e+07	2.16872e+07	3.86038e+06	2.55755e+06	4.78798e+06	7.35049e+06	5.80895e+06	3.97786e+06	3.29568e+06	7.35957e+06	3.81803e+06	4.89375e+06	5.0673e+06	8.70311e+06	3.30808e+06	4.23355e+06	3.42269e+06	4.68154e+06	3.13761e+06	2.90375e+06
FAM189 family	0	1.32125e+07	6.07952e+06	9.85179e+06	2.37048e+06	4.11773e+06	0	0	4.93998e+06	1.78434e+06	0	1.43091e+06	1.41686e+06	0	1.38715e+06	1.8446e+06	1.62661e+06	1.44849e+06	1.19776e+06	1.24584e+06	2.23335e+06	2.09974e+06
FAM2 family	2.85692e+08	1.84648e+08	2.03134e+08	1.63278e+08	3.80632e+07	44665105	3.00753e+07	3.63291e+07	2.36353e+07	1.18796e+07	3.66334e+07	2.61118e+07	2.20942e+07	4.34359e+07	6.51394e+07	9.71936e+06	2.94052e+07	1.25273e+07	2.86081e+07	2.29894e+07	2.61593e+07	4.35883e+07
FAM3 family	1.33225e+08	1.49593e+08	1.80157e+08	1.51575e+08	2.40686e+07	1.81464e+07	2.28576e+07	2.47032e+07	3.21204e+07	2.76968e+07	3.81994e+07	2.72869e+07	2.83248e+07	2.02665e+07	2.96898e+07	3.63897e+07	2.74996e+07	2.92271e+07	2.08287e+07	1.51009e+07	2.17056e+07	3.72126e+07
FAM53 family	2.33615e+08	6.36696e+07	7.66589e+07	9.32865e+07	1.21677e+07	1.39366e+07	2.59519e+06	1.28955e+07	8.4799e+06	1.35947e+07	1.44974e+07	1.63338e+07	2.09016e+07	9.47009e+06	7.75361e+06	7.70232e+06	1.70253e+07	1.77192e+07	1.18284e+07	1.30685e+07	1.82996e+07	1.53454e+07
Fatty acid desaturase type 1 family	2.27184e+09	1.08769e+09	1.04491e+09	1.20539e+09	1.78097e+08	1.56134e+08	1.90749e+08	2.6317e+08	1.48627e+08	1.50913e+08	1.95888e+08	1.28571e+08	8.58393e+07	3.06246e+08	1.67904e+08	1.60457e+08	2.2366e+08	2.08934e+08	1.88947e+08	6.73087e+07	3.41868e+08	1.74671e+08
Fatty-acid binding protein (FABP) family	4.83828e+11	2.34982e+11	2.39292e+11	2.51072e+11	4.78631e+10	3.882e+10	3.2385e+10	3.28213e+10	3.86994e+10	4.43932e+10	3.45087e+10	3.45057e+10	3.79723e+10	4.83396e+10	4.18922e+10	4.20738e+10	3.37388e+10	4.00276e+10	3.56793e+10	4.29467e+10	5.45815e+10	4.40981e+10
FBPase class 1 family	4.34589e+10	2.79006e+10	3.01123e+10	2.48082e+10	5.95834e+09	3.70066e+09	4.68618e+09	3.6049e+09	4.75807e+09	5.19245e+09	5.79955e+09	4.79416e+09	5.65279e+09	4.17263e+09	4.1924e+09	5.5008e+09	4.25073e+09	3.92159e+09	3.81726e+09	3.08229e+09	4.62468e+09	5.11169e+09
Ferritin family	7.50637e+09	6.7975e+09	5.10907e+09	6.44721e+09	5.68746e+08	4.91119e+08	8.10817e+08	7.60561e+08	1.94716e+09	2.2191e+09	4.18447e+08	5.84079e+08	1.27902e+09	4.27151e+08	8.95333e+08	1.50504e+09	1.5843e+09	1.38253e+09	6.06025e+08	1.80517e+09	5.01696e+08	5.67491e+08
Ferrochelatase family	9.71078e+07	3.25962e+07	2.91146e+07	3.53971e+07	8.63356e+06	0	5.31605e+06	1.21479e+07	6.49862e+06	0	5.68487e+06	4.30577e+06	5.32297e+06	0	6.56111e+06	7.23988e+06	8.71461e+06	6.71088e+06	6.22094e+06	5.82956e+06	4.9971e+06	2.92398e+06
FGAMS family	8.95548e+09	4.6769e+09	4.43191e+09	3.94598e+09	7.80964e+08	7.74425e+08	6.60302e+08	1.03555e+09	5.91388e+08	8.34264e+08	7.11663e+08	6.64796e+08	8.47763e+08	6.50731e+08	7.29266e+08	8.27692e+08	7.58399e+08	6.68714e+08	5.47754e+08	4.66095e+08	7.17228e+08	7.87788e+08
FGGY kinase family	3.34437e+09	1.65926e+09	1.47516e+09	1.52194e+09	3.30667e+08	2.19669e+08	2.76589e+08	2.33631e+08	2.61528e+08	3.37179e+08	2.75078e+08	2.27765e+08	2.16524e+08	1.73275e+08	3.31759e+08	2.50763e+08	3.07581e+08	2.57533e+08	2.67634e+08	2.18941e+08	2.15167e+08	2.55082e+08
FHIP family	1.36007e+08	5.91295e+07	3.20134e+07	4.48638e+07	1.13487e+07	11750716	0	1.76527e+06	2.88374e+07	5.4274e+06	0	7.62363e+06	5.35759e+06	0	1.55173e+07	3.51485e+06	4.11076e+06	5.67452e+06	4.34434e+06	5.273e+06	1.06961e+07	1.47651e+07
Fibrillarin family	2.1509e+09	1.82353e+09	1.67628e+09	1.20871e+09	3.54952e+08	2.68007e+08	1.47925e+08	5.57238e+08	2.80847e+08	2.14561e+08	2.29175e+08	2.60775e+08	2.63663e+08	4.98635e+08	2.64839e+08	1.59197e+08	1.93521e+08	1.37398e+08	2.07931e+08	2.31375e+08	2.30814e+08	2.07671e+08
Fibulin family	0	1.55762e+07	1.67852e+07	1.44754e+07	3.44427e+06	1.33625e+06	4.3527e+06	1.69258e+06	4.75038e+06	0	2.00659e+06	1.73021e+06	1.62957e+06	4.68267e+06	2.78381e+06	3.95232e+06	2.43766e+06	2.49361e+06	2.08873e+06	1.78386e+06	2.56703e+06	3.1045e+06
Filamin family	5.44616e+09	4.12882e+09	3.99874e+09	3.63669e+09	6.99052e+08	5.43065e+08	5.89119e+08	6.92764e+08	9.74287e+08	6.30536e+08	6.30569e+08	6.13073e+08	6.20549e+08	6.26496e+08	6.89416e+08	8.18637e+08	5.57465e+08	5.46278e+08	5.69663e+08	6.48522e+08	5.91877e+08	7.22885e+08
FIS1 family	8.42197e+07	6.32261e+07	5.8466e+07	6.30665e+07	1.01964e+07	8282580	1.3712e+07	1.32344e+07	9.32846e+06	8.47229e+06	1.19256e+07	9.15387e+06	8.20092e+06	5.69404e+06	1.29191e+07	1.05724e+07	1.12189e+07	8.9842e+06	1.30006e+07	1.01227e+07	8.68355e+06	1.10565e+07
Flavin monoamine oxidase family	9.76439e+08	4.24196e+08	4.48286e+08	4.35217e+08	1.49562e+08	59933369	2.70318e+07	1.85772e+07	8.30117e+07	8.60803e+07	5.14808e+07	8.13134e+07	8.138e+07	1.09915e+08	6.14593e+07	6.27379e+07	4.4771e+07	8.70391e+07	4.33094e+07	6.56168e+07	9.56725e+07	9.88078e+07
Flavoprotein pyridine nucleotide cytochrome reductase family	3.49408e+09	3.02259e+09	2.56415e+09	2.27294e+09	4.77185e+08	4.5872e+08	3.83998e+08	5.74406e+08	6.88666e+08	4.39611e+08	4.34352e+08	4.45387e+08	4.01451e+08	3.73605e+08	4.62366e+08	4.46992e+08	3.08832e+08	3.79787e+08	3.4025e+08	3.5067e+08	3.41316e+08	5.5208e+08
FMN-dependent alpha-hydroxy acid dehydrogenase family	4.873e+09	2.53396e+09	3.64991e+09	3.25033e+09	6.76489e+08	4.83065e+08	1.90673e+08	2.57321e+08	6.20569e+08	3.05839e+08	6.03099e+08	8.93178e+08	2.91218e+08	4.55852e+08	8.3895e+08	5.67613e+08	6.41279e+08	3.50213e+08	4.28393e+08	4.44974e+08	5.2882e+08	8.5665e+08
FMO family	2.5905e+10	1.76348e+10	2.91264e+10	2.33448e+10	4.30097e+09	2.7044e+09	1.05342e+09	1.13815e+09	6.23611e+09	2.20179e+09	5.30243e+09	5.63441e+09	6.24868e+09	5.80572e+09	2.56099e+09	3.57415e+09	3.07754e+09	3.99494e+09	3.05551e+09	4.45398e+09	3.95703e+09	4.8058e+09
FMR1 family	0	3.50559e+07	3.41828e+07	2.98598e+07	6.29657e+06	5.42992e+06	5.77796e+06	3.8856e+06	7.46946e+06	6.19639e+06	6.29232e+06	7.06507e+06	5.32695e+06	5.21269e+06	3.50156e+06	6.78425e+06	6.07289e+06	4.7864e+06	3.10687e+06	3.88201e+06	5.30224e+06	6.70936e+06
Formate--tetrahydrofolate ligase family	1.41687e+10	1.06562e+10	1.09639e+10	8.30507e+09	2.13149e+09	1.27192e+09	1.59237e+09	1.61893e+09	2.48744e+09	1.55407e+09	1.4243e+09	1.7928e+09	2.38469e+09	2.30236e+09	1.44716e+09	1.61258e+09	1.51953e+09	1.21938e+09	1.24255e+09	7.85633e+08	2.04065e+09	1.49732e+09
FRG1 family	0	2.89751e+06	1.70454e+06	327823	0	1672899	0	0	1.22461e+06	0	0	0	0	0	974641	729899	0	0	0	0	0	327823
Fucolectin family	3.2685e+09	2.53184e+09	2.42953e+09	2.22582e+09	2.12651e+08	4.62333e+08	5.11142e+08	5.11011e+08	5.14066e+08	3.20636e+08	5.49672e+08	4.99228e+08	3.01273e+08	2.78593e+08	3.60621e+08	4.40143e+08	3.35607e+08	2.95838e+08	6.21737e+08	2.22213e+08	2.51237e+08	4.99189e+08
FXYD family	0	1.50752e+08	1.24054e+08	9.76272e+07	3.71375e+06	3.28279e+07	2.58173e+07	2.82696e+07	4.61632e+07	1.39603e+07	1.25238e+07	1.79071e+07	1.30603e+07	1.57636e+07	2.37535e+07	4.10461e+07	1.80434e+07	2.16792e+07	1.86e+07	1.50835e+07	1.38351e+07	1.0386e+07
G protein gamma family	1.47841e+08	6.35974e+07	4.46246e+07	3.96194e+07	7.32874e+06	6623445	1.42104e+07	1.74019e+07	9.73089e+06	8.30193e+06	1.27096e+07	4.97228e+06	4.87138e+06	1.55535e+07	6.51781e+06	0	5.78659e+06	4.8468e+06	6.10116e+06	5.00216e+06	4.25068e+06	1.3632e+07
G-alpha family	3.45856e+08	1.94105e+08	1.80841e+08	1.88722e+08	4.2289e+07	2.67296e+07	1.38766e+07	7.82643e+06	6.06511e+07	4.2732e+07	2.1826e+07	3.22521e+07	3.79384e+07	2.00572e+07	4.46567e+07	2.41104e+07	1.45792e+07	3.74834e+07	3.22936e+07	5.46865e+07	3.00212e+07	1.96579e+07
Gamma-BBH/TMLD family	5.50613e+07	7.92726e+07	1.02548e+08	1.33083e+08	1.2773e+07	2.30705e+07	1.70823e+07	1.1788e+07	8.65502e+06	5.90381e+06	1.18626e+07	2.86877e+07	1.98959e+07	1.76238e+07	1.46395e+07	9.83853e+06	2.38912e+07	1.87163e+07	1.92e+07	3.32338e+07	2.8525e+07	9.51636e+06
Gamma-glutamyl phosphate reductase family	1.06132e+09	7.50508e+08	7.12396e+08	5.25914e+08	1.11446e+08	1.50084e+08	1.2215e+08	1.23002e+08	1.16589e+08	1.27238e+08	2.32463e+08	1.31084e+08	1.03391e+08	6.63037e+07	9.19682e+07	8.71864e+07	9.30276e+07	1.06194e+08	8.72028e+07	9.45909e+07	1.05747e+08	3.91517e+07
Gamma-glutamyltransferase family	2.62607e+08	2.37238e+08	2.34421e+08	2.52387e+08	1.16504e+06	4.72631e+07	5.58931e+07	7.52392e+07	3.0942e+07	2.67359e+07	3.60617e+07	2.34764e+07	3.10235e+07	3.23337e+07	3.705e+07	7.44757e+07	8.59216e+07	6.3759e+07	2.37916e+07	3.14835e+07	1.57912e+07	3.16402e+07
GAPVD1 family	4.23461e+07	1.69993e+07	8.9707e+06	1.63761e+07	3.39636e+06	3185517	2.83225e+06	0	4.59073e+06	2.99446e+06	1.54356e+06	2.63878e+06	2.0546e+06	0	0	2.73376e+06	3.19892e+06	2.49088e+06	2.40238e+06	2.83925e+06	3.52454e+06	1.9201e+06
GAR1 family	1.85274e+08	6.13414e+07	6.19913e+07	6.1941e+07	1.3253e+07	8.06038e+06	7.3276e+06	5.57059e+06	1.22799e+07	1.48499e+07	1.01662e+07	1.17346e+07	1.08849e+07	9.6799e+06	1.15073e+07	8.0183e+06	9.10985e+06	8.33376e+06	8.1102e+06	7.99104e+06	1.44231e+07	1.3973e+07
GARS family	4.47419e+09	4.81873e+09	4.70304e+09	4.24664e+09	8.75685e+08	7.27849e+08	7.98823e+08	9.38762e+08	6.39725e+08	8.37882e+08	8.20808e+08	6.57863e+08	8.82955e+08	7.83833e+08	8.61665e+08	6.95913e+08	7.50714e+08	8.09273e+08	6.46153e+08	5.91114e+08	6.73603e+08	7.75784e+08
GB1/RHD3 GTPase family	3.33323e+08	3.23736e+08	2.20671e+08	2.31538e+08	3.59904e+07	46586482	4.26978e+07	2.78484e+07	8.11415e+07	8.94715e+07	5.184e+07	2.55481e+07	2.84135e+07	2.87436e+07	4.15405e+07	4.4585e+07	4.05997e+07	4.96912e+07	3.30965e+07	3.31219e+07	2.07487e+07	5.42799e+07
GCN1 family	1.28771e+09	9.30678e+08	8.24131e+08	7.34328e+08	1.4395e+08	1.43501e+08	1.25243e+08	1.98979e+08	1.70117e+08	1.48887e+08	1.21545e+08	1.5922e+08	1.61727e+08	1.12309e+08	1.43728e+08	1.25602e+08	1.31539e+08	1.30148e+08	1.29241e+08	9.18472e+07	1.23873e+08	1.27678e+08
GcvH family	9.19309e+08	9.94931e+08	1.05473e+09	9.65991e+08	2.05603e+08	1.14782e+08	1.66604e+08	1.17727e+08	2.03877e+08	1.86338e+08	1.57213e+08	1.68078e+08	1.97109e+08	1.60044e+08	1.75852e+08	1.96436e+08	1.68337e+08	1.86073e+08	1.20474e+08	1.41897e+08	1.75613e+08	1.73598e+08
GcvP family	1.52235e+09	1.12227e+09	1.1704e+09	1.14797e+09	2.88657e+08	150886511	1.10696e+08	1.50045e+08	2.19268e+08	2.02715e+08	1.04142e+08	2.04474e+08	2.96768e+08	1.54164e+08	2.08255e+08	2.02592e+08	2.09244e+08	1.18756e+08	1.10882e+08	1.06912e+08	2.75898e+08	3.2628e+08
GcvT family	1.2589e+10	9.5254e+09	1.07936e+10	9.11932e+09	2.47434e+09	1.10223e+09	1.04551e+09	1.22044e+09	1.82276e+09	1.86012e+09	1.67621e+09	2.06182e+09	2.22647e+09	1.58957e+09	1.54713e+09	1.69239e+09	1.34852e+09	1.15614e+09	1.01523e+09	1.47295e+09	2.11449e+09	2.01199e+09
GDA1/CD39 NTPase family	3.5761e+08	1.12569e+08	1.29404e+08	1.15636e+08	2.34463e+07	14706804	7.85483e+06	7.11773e+06	3.25918e+07	2.68512e+07	1.17507e+07	2.49764e+07	1.78722e+07	5.12408e+07	1.32519e+07	1.03124e+07	1.67974e+07	1.3378e+07	1.90117e+07	1.78588e+07	2.34935e+07	2.50969e+07
Gfo/Idh/MocA family	1.31446e+09	9.36821e+08	1.14668e+09	9.10485e+08	1.70102e+08	1.37976e+08	1.49765e+08	1.43922e+08	1.8601e+08	1.49046e+08	1.59499e+08	1.76213e+08	1.83973e+08	2.5665e+08	2.11461e+08	1.58882e+08	1.75874e+08	1.24834e+08	1.484e+08	1.17907e+08	1.74719e+08	1.68751e+08
GFRP family	5.36851e+08	2.67121e+08	2.69428e+08	3.0128e+08	8.06228e+07	5.27332e+07	2.00783e+07	3.009e+07	3.85259e+07	4.50707e+07	3.8357e+07	4.85987e+07	5.34709e+07	4.93547e+07	4.95475e+07	3.00995e+07	4.06584e+07	3.77437e+07	3.39289e+07	4.40004e+07	8.48337e+07	6.01153e+07
GHMP kinase family	9.86872e+08	4.78171e+08	3.72816e+08	3.12951e+08	6.68915e+07	5.61147e+07	7.14036e+07	1.33369e+08	7.79949e+07	7.23968e+07	7.29588e+07	4.7674e+07	5.4464e+07	7.9945e+07	4.65808e+07	7.11939e+07	4.777e+07	5.2217e+07	5.55012e+07	4.1569e+07	7.2686e+07	4.32081e+07
GILT family	3.23562e+08	1.16371e+08	1.05403e+08	1.01788e+08	1.7501e+07	1.43462e+07	2.645e+07	2.05996e+06	2.08556e+07	3.51587e+07	1.59165e+07	1.30317e+07	1.98714e+07	7.52798e+06	1.73686e+07	3.16864e+07	2.64766e+07	2.02554e+07	1.55335e+07	8.15978e+06	1.65875e+07	1.47758e+07
Globin family	7.67727e+11	4.66599e+11	5.98979e+11	8.04748e+11	5.08478e+10	1.29819e+11	1.44354e+11	7.19806e+10	2.51839e+10	4.44137e+10	8.2991e+10	1.39941e+11	1.09561e+11	1.30212e+11	5.98279e+10	7.64467e+10	1.19914e+11	1.0619e+11	1.73124e+11	2.2646e+11	1.19166e+11	5.98938e+10
Glu/Leu/Phe/Val dehydrogenases family	4.25811e+10	3.22837e+10	3.24657e+10	3.03512e+10	7.021e+09	4.15699e+09	5.04339e+09	4.87047e+09	5.19747e+09	5.9944e+09	5.23494e+09	6.40386e+09	6.29004e+09	4.64205e+09	4.51813e+09	5.37672e+09	5.55054e+09	4.93696e+09	3.29181e+09	4.35282e+09	6.02693e+09	6.19211e+09
Glucosamine/galactosamine-6-phosphate isomerase family	5.89068e+08	7.15664e+08	6.11728e+08	6.8733e+08	1.05587e+08	1.31219e+08	9.78175e+07	1.61952e+08	1.15201e+08	1.03888e+08	8.79321e+07	9.28098e+07	1.13115e+08	7.95334e+07	1.38739e+08	9.95979e+07	1.01669e+08	1.32153e+08	1.39826e+08	1.23341e+08	8.44566e+07	1.05885e+08
Glucose-6-phosphatase family	1.27182e+09	6.49608e+08	5.87245e+08	5.21516e+08	1.05751e+08	9.70362e+07	9.077e+07	1.19129e+08	1.12023e+08	1.24899e+08	1.53397e+08	1.12141e+08	1.06485e+08	5.46223e+07	8.57356e+07	7.48642e+07	7.79699e+07	8.78194e+07	8.3524e+07	6.70331e+07	1.1942e+08	8.57501e+07
Glucose-6-phosphate dehydrogenase family	5.57197e+09	3.55327e+09	3.20372e+09	3.64391e+09	5.24946e+08	5.43071e+08	4.85073e+08	5.46025e+08	8.6135e+08	5.92802e+08	6.47833e+08	4.43476e+08	5.43776e+08	3.7114e+08	6.14943e+08	5.82553e+08	4.88821e+08	6.58487e+08	6.84287e+08	6.58802e+08	5.27088e+08	6.26423e+08
Glutamate--cysteine ligase type 3 family	0	5.41014e+07	4.17402e+07	5.5671e+07	8.72549e+06	10924467	6.41058e+06	4.03233e+06	8.92178e+06	1.50868e+07	6.23181e+06	9.37141e+06	7.2253e+06	4.09289e+06	9.18191e+06	5.63685e+06	8.04937e+06	1.18957e+07	9.47136e+06	5.86021e+06	9.12576e+06	1.12686e+07
Glutaminase family	1.20099e+08	5.24178e+07	4.7307e+07	3.41225e+07	7.70085e+06	4251736	4.54591e+06	1.98774e+07	7.09395e+06	8.94793e+06	6.66574e+06	7.50632e+06	8.17253e+06	1.40138e+07	6.84133e+06	4.1073e+06	4.50293e+06	5.14944e+06	4.21898e+06	6.28456e+06	8.26651e+06	5.7001e+06
Glutamine synthetase family	4.32826e+07	4.20867e+07	3.47375e+07	4.60692e+07	4.0436e+06	3.94154e+06	7.65538e+06	9.62068e+06	5.57213e+06	1.12534e+07	2.96782e+06	3.26341e+06	1.54027e+06	9.25791e+06	7.92624e+06	9.78185e+06	8.56597e+06	6.20642e+06	1.6313e+07	5.04446e+06	6.33466e+06	3.60467e+06
Glutaredoxin family	0	5.29464e+07	5.43652e+07	5.07993e+07	1.04376e+07	7.24867e+06	9.28968e+06	4.96269e+06	1.24086e+07	8.5992e+06	5.94157e+06	1.11455e+07	8.0788e+06	1.14346e+07	9.46748e+06	8.29714e+06	9.18894e+06	1.16266e+07	1.04889e+07	5.37549e+06	7.22479e+06	6.89461e+06
Glutathione peroxidase family	4.80459e+09	2.18087e+09	2.16873e+09	2.77448e+09	4.18928e+08	3.25379e+08	3.50159e+08	2.69381e+08	3.67821e+08	4.49198e+08	4.14634e+08	3.19332e+08	4.38526e+08	1.70098e+08	4.28702e+08	3.97434e+08	6.39324e+08	3.43866e+08	4.79632e+08	4.2979e+08	4.76043e+08	4.05823e+08
Glyceraldehyde-3-phosphate dehydrogenase family	1.07065e+11	1.26758e+11	1.16771e+11	1.27155e+11	1.89397e+10	1.99894e+10	1.85858e+10	2.22505e+10	2.16356e+10	2.53574e+10	2.23897e+10	1.6545e+10	2.13468e+10	1.50151e+10	2.15018e+10	1.9973e+10	2.03014e+10	2.04549e+10	1.96664e+10	2.00225e+10	1.92994e+10	2.74104e+10
Glycerate kinase type-2 family	7.31178e+09	4.19156e+09	4.57963e+09	3.93209e+09	9.01308e+08	4.869e+08	5.94368e+08	7.5837e+08	6.85568e+08	7.65052e+08	7.64111e+08	5.95745e+08	6.55019e+08	9.40214e+08	8.78477e+08	7.46061e+08	6.55792e+08	7.01248e+08	5.38567e+08	7.17641e+08	6.13798e+08	7.05045e+08
Glycine N-methyltransferase family	3.19708e+10	3.2926e+10	4.22687e+10	3.88436e+10	4.49746e+09	5.43719e+09	3.7177e+09	6.1942e+09	4.91027e+09	8.16923e+09	6.08855e+09	6.96356e+09	7.33167e+09	4.92254e+09	1.1011e+10	5.95133e+09	6.02668e+09	5.58244e+09	7.02622e+09	6.26437e+09	5.49145e+09	8.45244e+09
Glycogen phosphorylase family	3.70172e+10	2.91159e+10	2.9522e+10	3.45934e+10	4.6361e+09	4.13285e+09	3.89463e+09	4.84657e+09	4.91295e+09	6.69277e+09	5.31602e+09	4.62875e+09	4.52303e+09	5.51269e+09	6.12618e+09	3.41532e+09	4.88016e+09	5.60314e+09	7.10577e+09	6.86954e+09	4.98421e+09	5.15053e+09
Glycosyl hydrolase 13 family	3.95333e+07	1.61548e+08	9.97326e+07	1.43255e+08	1.70723e+07	2.86526e+07	2.50863e+07	2.30475e+07	4.68929e+07	2.07961e+07	2.48763e+07	8.67038e+06	2.06617e+07	8.24485e+06	2.15728e+07	1.57064e+07	3.10679e+07	3.8521e+07	2.82703e+07	9.60351e+06	2.266e+07	1.31319e+07
Glycosyl hydrolase 18 family	5.10606e+07	3.54651e+07	2.68456e+07	3.6398e+07	8.67266e+06	3.64795e+06	7.16488e+06	8.34275e+06	4.47228e+06	3.16462e+06	4.75134e+06	6.03881e+06	5.26075e+06	0	3.9858e+06	6.80894e+06	1.3404e+07	4.67262e+06	4.44637e+06	5.72006e+06	3.16558e+06	4.98936e+06
Glycosyl hydrolase 2 family	2.65908e+09	1.80191e+09	1.57183e+09	1.77025e+09	2.18295e+08	2.52788e+08	3.68243e+08	2.91113e+08	2.55967e+08	4.15505e+08	3.75803e+08	2.63222e+08	2.51931e+08	9.96011e+07	2.94974e+08	2.86299e+08	4.06805e+08	2.96647e+08	2.2522e+08	2.12508e+08	2.77256e+08	3.51812e+08
Glycosyl hydrolase 22 family	2.0008e+09	2.67654e+09	2.70498e+09	2.22204e+09	3.92026e+08	2.83721e+08	9.58745e+08	2.93401e+08	4.31052e+08	3.17594e+08	5.95409e+08	1.84245e+08	2.82001e+08	1.52354e+08	7.41156e+08	7.49817e+08	6.18114e+08	6.15453e+08	3.8426e+08	2.08069e+08	2.42685e+08	1.5346e+08
Glycosyl hydrolase 23 family	1.98868e+08	1.18444e+08	1.3244e+08	2.09323e+08	1.58447e+07	1.30889e+07	2.27712e+07	3.61914e+07	1.84295e+07	1.21183e+07	2.96089e+07	3.94576e+06	2.06261e+07	3.38015e+07	1.528e+07	2.91778e+07	5.41491e+07	9.42504e+06	3.01175e+07	7.86643e+07	3.13825e+07	5.58463e+06
Glycosyl hydrolase 27 family	1.6943e+08	2.82406e+08	2.38185e+08	3.36824e+08	4.04454e+07	3.07119e+07	5.6037e+07	3.59162e+07	5.26607e+07	6.66345e+07	4.12873e+07	3.96021e+07	3.22358e+07	1.84712e+07	4.3095e+07	6.34931e+07	6.65717e+07	6.49544e+07	5.01166e+07	5.97436e+07	5.21781e+07	4.32592e+07
Glycosyl hydrolase 29 family	6.12898e+08	3.1683e+08	3.39871e+08	4.28194e+08	3.7892e+07	3.81229e+07	4.83294e+07	5.21461e+07	6.74965e+07	7.2843e+07	5.54006e+07	6.47152e+07	4.78744e+07	4.25063e+07	6.95032e+07	5.98716e+07	1.11359e+08	7.43793e+07	3.83163e+07	6.44816e+07	7.04221e+07	6.92352e+07
Glycosyl hydrolase 3 family	5.43318e+07	3.36709e+07	4.13269e+07	4.17571e+07	2.1616e+06	4.9966e+06	5.89733e+06	4.98474e+06	5.27362e+06	1.0357e+07	8.25208e+06	2.96433e+06	5.53722e+06	5.78114e+06	7.73638e+06	1.10558e+07	1.21389e+07	8.12256e+06	6.91416e+06	5.71752e+06	6.08143e+06	2.78254e+06
Glycosyl hydrolase 31 family	1.36079e+10	6.98223e+09	7.04243e+09	6.71646e+09	1.19096e+09	1.18905e+09	1.17392e+09	1.16367e+09	1.11954e+09	1.14508e+09	1.35345e+09	1.15292e+09	1.14641e+09	9.88411e+08	1.25228e+09	1.14896e+09	1.22828e+09	1.35002e+09	1.02157e+09	8.98819e+08	1.10825e+09	1.10952e+09
Glycosyl hydrolase 35 family	2.13202e+08	7.74411e+07	8.7059e+07	1.02088e+08	1.37057e+07	3.81342e+06	8.12352e+06	3.96916e+06	2.2258e+07	2.55713e+07	3.3754e+06	1.50077e+07	1.34526e+07	9.46374e+06	1.33568e+07	3.24028e+07	2.32189e+07	2.35766e+07	1.69187e+07	1.3052e+07	1.37887e+07	1.15335e+07
Glycosyl hydrolase 38 family	2.74364e+09	1.16206e+09	1.60785e+09	1.59013e+09	1.74606e+08	3.01228e+08	2.36762e+08	1.67885e+08	1.28789e+08	1.5279e+08	2.35216e+08	4.06256e+08	3.34053e+08	2.51091e+08	2.01942e+08	1.79295e+08	2.68798e+08	2.15059e+08	2.60405e+08	4.14739e+08	2.20833e+08	2.10297e+08
Glycosyl hydrolase 47 family	6.32434e+08	4.97574e+08	5.2651e+08	4.91725e+08	1.00327e+08	8.91547e+07	7.39895e+07	9.25096e+07	5.26117e+07	8.89818e+07	1.3347e+08	8.03907e+07	7.18676e+07	7.67629e+07	7.95632e+07	8.4455e+07	9.13238e+07	8.4074e+07	8.07916e+07	7.08676e+07	8.29364e+07	8.17311e+07
Glycosyl hydrolase 59 family	1.24579e+07	4.99598e+06	2.87994e+06	4.58201e+06	1.0299e+06	0	1.10236e+06	460446	881742	1.52153e+06	0	695759	611723	0	1.57246e+06	0	1.63798e+06	1.52792e+06	0	0	0	1.41611e+06
Glycosyl hydrolase 63 family	8.74251e+08	5.17248e+08	5.33178e+08	4.94275e+08	7.66313e+07	8.60165e+07	9.81326e+07	9.73979e+07	8.96431e+07	6.94269e+07	1.06252e+08	9.63714e+07	9.19069e+07	6.88882e+07	8.47595e+07	8.49998e+07	9.3504e+07	9.8332e+07	9.12474e+07	5.13473e+07	7.1783e+07	8.80616e+07
Glycosyl hydrolase 85 family	0	3.05384e+07	3.51417e+07	3.83154e+07	5.94528e+06	5.34406e+06	3.55908e+06	4.01366e+06	2.32545e+06	9.35089e+06	9.07187e+06	7.81729e+06	5.51057e+06	0	3.22224e+06	9.51977e+06	6.61063e+06	5.25675e+06	8.82381e+06	9.8483e+06	4.59371e+06	3.18221e+06
Glycosyltransferase 16 (GT16) protein family	1.04939e+08	1.13211e+08	1.27148e+08	1.02781e+08	1.89761e+07	2.02966e+07	1.88245e+07	1.00857e+07	2.66232e+07	1.84052e+07	1.65902e+07	2.21282e+07	1.8732e+07	2.97938e+07	1.72582e+07	2.2646e+07	2.20749e+07	1.41973e+07	2.13717e+07	1.07429e+07	1.60182e+07	1.83758e+07
Glycosyltransferase 2 family	6.19817e+08	2.06401e+08	2.15326e+08	1.9809e+08	2.31302e+07	4.46245e+07	3.20023e+07	4.03269e+07	3.73051e+07	2.9012e+07	4.18667e+07	3.70057e+07	3.79438e+07	3.59732e+07	3.75229e+07	2.50133e+07	3.37487e+07	4.28591e+07	3.25629e+07	3.41851e+07	2.08239e+07	3.39106e+07
Glycosyltransferase 28 family	0	1.08206e+07	1.64655e+07	8.97323e+06	0	2386617	2.5597e+06	0	0	5.87427e+06	0	3.54838e+06	0	7.56489e+06	2.43705e+06	2.91517e+06	4.73226e+06	2.18544e+06	0	0	2.05553e+06	0
Glycosyltransferase 3 family	1.40767e+09	1.63551e+09	1.56377e+09	1.97321e+09	3.44442e+08	2.32056e+08	1.97406e+08	2.55668e+08	2.3442e+08	3.71517e+08	2.74364e+08	2.58108e+08	2.24544e+08	2.62162e+08	3.23018e+08	2.21575e+08	2.17e+08	3.60868e+08	3.54205e+08	3.3218e+08	3.88785e+08	3.2017e+08
Glycosyltransferase 41 family	2.07066e+07	1.12246e+07	5.79587e+06	3.68612e+06	1.62e+06	1.70892e+06	2.6924e+06	0	2.82249e+06	2.3808e+06	0	0	0	3.88255e+06	0	1.91332e+06	0	0	1.90105e+06	0	1.78507e+06	0
Glycosyltransferase 65 family	5.48268e+07	3.21535e+07	3.20105e+07	3.48991e+07	6.71645e+06	3.65459e+06	4.41195e+06	3.79706e+06	7.91214e+06	5.66128e+06	4.21343e+06	7.60227e+06	6.81562e+06	0	8.16024e+06	5.21895e+06	5.7545e+06	7.42796e+06	4.38003e+06	3.97057e+06	6.79217e+06	6.57386e+06
Glycosyltransferase 8 family	3.96682e+09	2.20525e+09	2.28072e+09	2.10449e+09	3.97759e+08	3.31696e+08	3.53032e+08	4.16075e+08	3.73738e+08	3.3295e+08	4.17599e+08	3.71052e+08	3.61282e+08	3.06145e+08	4.39161e+08	3.85477e+08	4.02155e+08	3.89602e+08	3.29731e+08	2.84071e+08	3.41012e+08	3.57919e+08
Glycosyltransferase group 1 family	0	3.46129e+07	3.67476e+07	4.61525e+07	5.93877e+06	5.14161e+06	4.96392e+06	7.26319e+06	5.81074e+06	5.49464e+06	4.94307e+06	9.74113e+06	8.90063e+06	2.08823e+06	6.40114e+06	4.67344e+06	6.36514e+06	1.04865e+07	5.68862e+06	1.17258e+07	7.25712e+06	4.62937e+06
Glyoxalase I family	2.01671e+08	7.60595e+07	5.04433e+07	7.51681e+07	1.52364e+07	1.1571e+07	1.05595e+07	1.08932e+07	1.10503e+07	1.67492e+07	9.92153e+06	8.34045e+06	7.92234e+06	6.76114e+06	7.83645e+06	9.66144e+06	1.61158e+07	1.54252e+07	1.40395e+07	6.95303e+06	8.35926e+06	1.42753e+07
Glyoxalase II family	4.09511e+07	2.37057e+07	1.95088e+07	1.73731e+07	2.83385e+06	2.44175e+06	4.68913e+06	7.75995e+06	3.75375e+06	2.22726e+06	5.02994e+06	3.25658e+06	0	3.49245e+06	2.98124e+06	4.7486e+06	2.07416e+06	2.06136e+06	3.43071e+06	3.59281e+06	1.72925e+06	4.48483e+06
GMC oxidoreductase family	2.43989e+09	1.91694e+09	2.07968e+09	2.00128e+09	4.17991e+08	1.94793e+08	2.58153e+08	2.92804e+08	3.63315e+08	3.89886e+08	3.20035e+08	3.4309e+08	3.68374e+08	2.97309e+08	4.22607e+08	3.28269e+08	2.28744e+08	3.22615e+08	3.27919e+08	4.15993e+08	3.33625e+08	3.72383e+08
GOLM family	0	1.57569e+07	1.06026e+07	1.31615e+07	2.48033e+06	2263423	4.15852e+06	538082	3.41892e+06	2.89758e+06	1.05851e+06	3.01387e+06	2.08182e+06	0	0	4.44841e+06	0	2.32291e+06	3.77483e+06	2.67979e+06	3.11789e+06	1.26607e+06
GOLPH3/VPS74 family	0	3.27064e+07	4.43947e+07	3.2191e+07	2.1561e+06	8.90665e+06	3.71756e+06	7.73625e+06	4.58346e+06	5.60641e+06	8.6138e+06	8.84496e+06	9.38853e+06	5.93043e+06	5.17947e+06	6.43748e+06	1.24592e+06	6.99957e+06	1.95425e+06	7.32258e+06	8.53554e+06	6.13312e+06
GORASP family	8.71092e+08	6.64326e+08	6.55341e+08	6.40485e+08	9.51809e+07	1.14856e+08	1.08604e+08	1.1904e+08	1.17698e+08	1.08947e+08	1.25605e+08	1.0565e+08	1.14652e+08	6.76694e+07	1.24847e+08	1.16919e+08	1.15981e+08	1.43212e+08	1.07209e+08	9.78475e+07	7.89801e+07	9.72556e+07
GOSR2 family	1.75836e+08	1.44554e+08	1.14296e+08	1.49205e+08	2.52971e+07	2.87046e+07	1.83885e+07	3.00236e+07	2.14903e+07	2.06496e+07	1.49576e+07	2.10881e+07	2.37546e+07	9.17499e+06	2.23701e+07	2.29505e+07	2.80208e+07	3.59194e+07	2.28981e+07	1.24559e+07	2.70399e+07	2.28715e+07
GPI family	9.92047e+09	5.77182e+09	5.2012e+09	5.0326e+09	8.47368e+08	8.13512e+08	9.53419e+08	1.2939e+09	9.99181e+08	8.64442e+08	8.38584e+08	9.40206e+08	1.11757e+09	6.98608e+08	7.8346e+08	8.2277e+08	6.48438e+08	9.58901e+08	8.02776e+08	8.1008e+08	7.95994e+08	1.01641e+09
Granulin family	1.49431e+08	1.55761e+08	1.30041e+08	1.31199e+08	1.51174e+07	2.11098e+07	4.73951e+07	2.28967e+07	2.01637e+07	2.90783e+07	1.97843e+07	2.47496e+07	2.00839e+07	7.67317e+06	1.79926e+07	3.9757e+07	3.31261e+07	2.55017e+07	2.47058e+07	1.36475e+07	1.48959e+07	1.93216e+07
GroES chaperonin family	4.58356e+09	3.66099e+09	3.73836e+09	3.47286e+09	6.40883e+08	4.80364e+08	5.08322e+08	7.01973e+08	6.2011e+08	7.09339e+08	7.11769e+08	6.41877e+08	5.35468e+08	6.07798e+08	6.08049e+08	6.33403e+08	6.57644e+08	5.29774e+08	4.60389e+08	5.8021e+08	5.68597e+08	6.76249e+08
Group II decarboxylase family	1.30108e+09	7.18636e+08	7.7871e+08	9.19179e+08	7.84409e+07	1.46248e+08	1.65644e+08	1.24421e+08	1.03925e+08	9.99565e+07	1.38572e+08	1.1922e+08	1.18918e+08	1.44232e+08	1.44553e+08	1.13215e+08	1.60445e+08	3.00249e+08	9.7014e+07	1.43433e+08	1.13539e+08	1.04499e+08
GrpE family	6.83406e+07	5.65828e+07	6.52362e+07	5.4374e+07	1.3234e+07	4.6478e+06	1.00941e+07	8.52569e+06	1.04914e+07	9.58984e+06	9.89332e+06	1.23838e+07	1.14512e+07	9.06992e+06	1.15006e+07	1.09373e+07	9.02896e+06	1.06488e+07	7.83697e+06	7.75606e+06	9.97165e+06	9.13153e+06
GST superfamily	2.64856e+09	3.35769e+09	3.26795e+09	3.94347e+09	5.03262e+08	4.96993e+08	4.78593e+08	6.14419e+08	7.10375e+08	5.54052e+08	5.75013e+08	5.4079e+08	5.10096e+08	7.91622e+08	4.30566e+08	4.19865e+08	5.27232e+08	7.73912e+08	7.06985e+08	6.93163e+08	5.99178e+08	6.42997e+08
GTP cyclohydrolase I family	7.01072e+08	6.8782e+08	7.42788e+08	7.83302e+08	2.20389e+08	1.05181e+08	8.23096e+07	5.15647e+07	1.32284e+08	9.6093e+07	9.1076e+07	8.80229e+07	9.14873e+07	2.46407e+08	1.54606e+08	7.11892e+07	1.08872e+08	6.76611e+07	1.35852e+08	1.13692e+08	2.26772e+08	1.30454e+08
GTP cyclohydrolase I type 2/NIF3 family	5.93481e+07	3.30266e+07	2.90004e+07	3.26988e+07	7.31787e+06	5.03366e+06	5.90285e+06	4.71668e+06	5.31008e+06	4.74544e+06	7.92623e+06	3.55168e+06	3.21044e+06	4.23986e+06	3.97199e+06	6.10023e+06	6.27988e+06	6.88453e+06	4.29054e+06	1.74005e+06	6.0581e+06	7.4457e+06
GTP-binding SRP family	1.63361e+10	6.62218e+09	5.11022e+09	5.25091e+09	7.71979e+08	7.98638e+08	1.59484e+09	1.33726e+09	1.05985e+09	1.05961e+09	1.04781e+09	6.1102e+08	7.96798e+08	3.82041e+08	9.8405e+08	1.2885e+09	1.08469e+09	8.38687e+08	1.02478e+09	9.50351e+08	5.22988e+08	8.29412e+08
Guanylate kinase family	5.46566e+06	1.53948e+07	9.99295e+06	6.58009e+06	1.7133e+06	3.97908e+06	5.1077e+06	1.65552e+06	2.93922e+06	0	696934	0	2.02171e+06	5.83618e+06	1.43813e+06	0	0	0	2.61276e+06	2.27277e+06	1.69456e+06	0
HAD-like hydrolase superfamily	1.94629e+08	2.23287e+08	4.08951e+08	2.46251e+08	8.60712e+07	3.59512e+07	2.02896e+07	2.7432e+07	2.32909e+07	3.02518e+07	3.12854e+07	1.24774e+08	7.50561e+07	3.74828e+06	8.94976e+07	8.45899e+07	2.71959e+07	3.51235e+07	2.87771e+07	5.44334e+07	2.95587e+07	7.11627e+07
HAM1 NTPase family	0	0	0	0	0	0	0	0	0	0	0	0	0	0	0	0	0	0	0	0	0	0
HDGF family	0	3.02804e+06	5.31363e+06	6.35685e+06	0	1.4354e+06	0	0	934623	658020	706306	1.45775e+06	1.51245e+06	0	1.63713e+06	0	1.71879e+06	1.79361e+06	143560	214778	2.14015e+06	345955
Heat shock protein 7 family	1.07999e+11	1.13554e+11	1.12614e+11	1.02346e+11	1.9496e+10	1.96845e+10	1.65449e+10	2.13221e+10	1.72787e+10	1.92275e+10	1.75956e+10	1.97775e+10	1.84936e+10	1.96421e+10	1.87757e+10	1.833e+10	1.98332e+10	2.03752e+10	1.61818e+10	1.20506e+10	1.70333e+10	1.68716e+10
Heat shock protein 9 family	2.59011e+11	1.40789e+11	1.48228e+11	1.21814e+11	2.28463e+10	2.48186e+10	2.52404e+10	2.37081e+10	2.2168e+10	2.2008e+10	2.06996e+10	2.30324e+10	2.58638e+10	2.71643e+10	2.83547e+10	2.31132e+10	2.31615e+10	2.55949e+10	2.06342e+10	1.43925e+10	1.74812e+10	2.05492e+10
HEBP family	1.88644e+09	1.68154e+09	1.71465e+09	1.80636e+09	2.90837e+08	2.1465e+08	3.2634e+08	1.35284e+08	2.31565e+08	4.82861e+08	5.99574e+08	2.16099e+08	2.77931e+08	1.41105e+08	2.30517e+08	2.49422e+08	5.19727e+08	2.26493e+08	2.8033e+08	1.5459e+08	3.44486e+08	2.80733e+08
Hedgehog family	6.33096e+07	2.29364e+07	2.17901e+07	1.85831e+07	4.09449e+06	2.60791e+06	4.23407e+06	970461	5.94548e+06	5.08404e+06	1.85923e+06	5.51869e+06	6.52568e+06	1.45886e+06	4.35766e+06	2.06994e+06	3.3608e+06	4.93005e+06	3.37919e+06	1.1421e+06	4.35462e+06	1.41638e+06
Helicase family	7.57517e+08	4.02774e+08	4.41436e+08	3.97757e+08	8.00196e+07	5.78397e+07	6.39765e+07	4.73566e+07	7.56805e+07	7.79008e+07	8.42587e+07	7.5025e+07	8.49199e+07	5.33916e+07	7.56019e+07	6.82385e+07	6.43911e+07	6.50225e+07	5.43401e+07	6.32926e+07	7.47373e+07	7.59728e+07
Heme oxygenase family	1.13002e+09	5.55724e+08	5.8369e+08	6.65006e+08	8.53308e+07	7.29104e+07	6.54683e+07	1.01734e+08	1.10554e+08	1.19726e+08	1.28664e+08	9.05154e+07	8.7884e+07	7.02155e+07	1.23698e+08	8.27137e+07	1.02674e+08	9.81632e+07	1.30681e+08	9.12907e+07	9.86337e+07	1.43563e+08
Heme-copper respiratory oxidase family	2.13644e+08	6.61617e+07	8.11266e+07	6.63553e+07	5.26069e+06	10006902	8.17714e+06	6.71262e+06	1.59875e+07	2.00169e+07	1.32746e+07	1.37864e+07	2.94281e+07	1.14772e+06	1.92669e+07	4.2228e+06	1.26587e+07	1.7195e+06	8.27778e+06	1.67985e+07	4.16453e+06	2.27363e+07
Hemopexin family	1.56677e+10	8.31076e+09	6.67329e+09	7.00239e+09	1.10969e+09	1.20006e+09	1.90936e+09	1.71769e+09	1.13437e+09	1.2396e+09	1.66525e+09	6.55143e+08	1.01058e+09	8.62184e+08	1.05092e+09	1.42921e+09	1.10044e+09	1.02589e+09	1.12967e+09	1.23691e+09	1.31816e+09	1.19132e+09
Heparin-binding growth factors family	3.91885e+07	1.5138e+07	1.69442e+07	7.10623e+06	1.75953e+06	2.58777e+06	3.75647e+06	2.75051e+06	1.99097e+06	2.29277e+06	3.23e+06	2.75126e+06	3.63358e+06	0	1.50053e+06	5.82882e+06	3.35464e+06	0	869630	2.88196e+06	0	0
Hexokinase family	1.9263e+09	7.30592e+08	5.99984e+08	1.11163e+09	6.99746e+07	1.69479e+08	9.8208e+07	1.27337e+08	1.46009e+08	1.19585e+08	1.10383e+08	1.04342e+08	9.09047e+07	6.38974e+07	9.09015e+07	1.39555e+08	1.1219e+08	1.79712e+08	1.38976e+08	2.48876e+08	3.2488e+08	1.06998e+08
HIBADH-related family	9.82035e+08	5.68942e+08	6.10775e+08	5.98761e+08	1.00018e+08	7.31169e+07	1.03415e+08	1.05285e+08	9.1876e+07	9.52306e+07	1.23669e+08	1.06677e+08	1.19022e+08	5.35168e+07	9.98507e+07	1.08039e+08	9.52673e+07	1.08342e+08	9.47322e+07	1.14099e+08	5.59087e+07	1.30413e+08
Histone deacetylase family	1.28652e+08	1.08017e+08	1.40933e+08	1.32193e+08	2.38446e+07	1.34398e+07	1.77451e+07	7.70944e+06	2.3082e+07	2.21957e+07	2.32413e+07	2.66834e+07	2.57049e+07	1.60272e+07	2.66637e+07	2.26124e+07	1.96228e+07	2.05737e+07	2.12387e+07	1.97075e+07	2.39806e+07	2.70696e+07
Histone H1/H5 family	2.68903e+10	2.49545e+10	2.58809e+10	2.44044e+10	3.61039e+09	4.16134e+09	4.42653e+09	4.13906e+09	4.67081e+09	3.94638e+09	4.65489e+09	4.01656e+09	4.38775e+09	4.42643e+09	3.50362e+09	4.89162e+09	3.81994e+09	3.71727e+09	4.3146e+09	4.81912e+09	3.31618e+09	4.41726e+09
Histone H2A family	9.42498e+10	3.304e+10	3.80809e+10	3.37147e+10	4.17141e+09	6.63947e+09	5.20092e+09	4.94525e+09	7.18501e+09	4.8979e+09	5.95512e+09	5.57691e+09	6.98839e+09	7.33738e+09	5.50794e+09	6.71514e+09	5.95373e+09	5.2494e+09	5.69968e+09	6.41907e+09	4.31782e+09	6.07496e+09
Histone H2B family	1.64786e+11	6.57773e+10	7.07968e+10	6.67454e+10	1.20512e+10	1.07024e+10	1.04491e+10	7.34755e+09	1.33214e+10	1.19057e+10	1.09641e+10	1.1593e+10	1.19361e+10	1.38014e+10	1.08773e+10	1.16249e+10	1.05874e+10	1.04473e+10	1.12488e+10	1.16333e+10	1.06354e+10	1.21933e+10
Histone H3 family	6.82208e+10	4.68392e+10	4.64657e+10	4.23873e+10	7.69202e+09	7.88331e+09	7.43285e+09	8.07056e+09	9.44111e+09	6.3194e+09	8.41154e+09	6.30876e+09	7.36287e+09	8.84315e+09	6.38812e+09	9.1513e+09	6.93118e+09	6.69182e+09	7.64692e+09	8.38085e+09	5.3395e+09	7.39701e+09
Histone H4 family	1.39286e+11	8.55652e+10	8.94457e+10	8.79507e+10	1.61421e+10	1.40689e+10	1.40833e+10	1.09457e+10	1.57692e+10	1.4556e+10	1.51576e+10	1.46748e+10	1.60166e+10	1.29646e+10	1.41313e+10	1.65008e+10	1.36434e+10	1.34223e+10	1.52305e+10	1.64324e+10	1.37668e+10	1.54553e+10
HIT family	0	7.38704e+07	7.04148e+07	7.0589e+07	1.40437e+07	1.25141e+07	1.22118e+07	7.84086e+06	1.57674e+07	1.14926e+07	9.59143e+06	1.07586e+07	1.22947e+07	7.4613e+06	1.32947e+07	1.70141e+07	1.04598e+07	1.04799e+07	1.50005e+07	1.28249e+07	1.01339e+07	1.169e+07
HMGB family	1.53214e+09	8.67803e+08	8.94284e+08	8.10403e+08	1.3887e+08	168459828	1.4327e+08	1.20661e+08	1.63041e+08	1.33501e+08	1.5398e+08	1.18397e+08	1.20312e+08	1.91961e+08	1.29373e+08	1.80262e+08	1.00232e+08	1.0802e+08	1.69783e+08	1.048e+08	1.39536e+08	1.88033e+08
HMG-CoA lyase family	1.42589e+08	1.34016e+08	1.39911e+08	1.50609e+08	2.71487e+07	1.73585e+07	1.7978e+07	2.66642e+07	2.3543e+07	2.1324e+07	2.70832e+07	2.669e+07	2.70967e+07	1.88516e+07	2.08289e+07	1.93604e+07	1.94298e+07	3.22441e+07	1.6052e+07	2.41158e+07	2.695e+07	3.18171e+07
HMG-CoA synthase family	5.27827e+08	7.02623e+08	6.41885e+08	6.09327e+08	1.49884e+08	1.52385e+08	9.27302e+07	1.57627e+08	7.98861e+07	7.01112e+07	1.12541e+08	9.35276e+07	8.0844e+07	1.18226e+08	1.14648e+08	1.22098e+08	6.96011e+07	1.72833e+08	7.71978e+07	6.74852e+07	1.31042e+08	9.11687e+07
HMGN family	2.55375e+08	1.64052e+08	1.83344e+08	1.42996e+08	2.20792e+07	5.04403e+07	1.42588e+07	1.25406e+07	4.94619e+07	1.52714e+07	1.02366e+07	3.47853e+07	4.31037e+07	4.54731e+07	3.14166e+07	1.83288e+07	2.48321e+07	1.48682e+07	1.94133e+07	3.19158e+07	4.55015e+07	6.46491e+06
Homogentisate dioxygenase family	0	2.98439e+09	2.60274e+09	3.14051e+09	6.62957e+08	4.70746e+08	3.68321e+08	3.7896e+08	5.08183e+08	5.95224e+08	4.99442e+08	4.29434e+08	4.14141e+08	3.29977e+08	5.05349e+08	4.244e+08	5.16401e+08	5.43381e+08	4.26699e+08	3.64644e+08	6.16096e+08	6.73291e+08
Hook family	0	3.24743e+07	3.73541e+07	4.16186e+07	5.93991e+06	7.58987e+06	2.14777e+06	6.69953e+06	3.24108e+06	6.85616e+06	4.50399e+06	7.08168e+06	6.55916e+06	7.74095e+06	6.20007e+06	5.26824e+06	8.74453e+06	6.50113e+06	8.26708e+06	6.5311e+06	6.68988e+06	4.88484e+06
HutI family	9.07608e+09	6.65021e+09	6.1851e+09	6.18358e+09	1.36377e+09	9.56526e+08	1.03448e+09	8.31134e+08	1.22577e+09	1.23852e+09	1.41441e+09	8.5027e+08	1.05303e+09	7.69197e+08	1.16366e+09	9.34529e+08	1.032e+09	1.24621e+09	8.63634e+08	1.09605e+09	9.23898e+08	1.02179e+09
Hydantoinase/dihydropyrimidinase family	1.38332e+08	4.08279e+07	5.32664e+07	4.42378e+07	5.30916e+06	3881553	1.04262e+07	5.83127e+06	5.22804e+06	1.01517e+07	9.04803e+06	6.77739e+06	1.10234e+07	8.34625e+06	1.0622e+07	7.44935e+06	8.16688e+06	7.31454e+06	8.71048e+06	6.01087e+06	9.07094e+06	4.9641e+06
Hyi family	2.30218e+08	1.88268e+08	1.88665e+08	2.33007e+08	3.61026e+07	21087071	2.06081e+07	4.65358e+07	3.33256e+07	3.06087e+07	3.733e+07	3.24291e+07	2.96406e+07	2.50684e+07	2.57131e+07	3.84833e+07	2.72493e+07	3.44328e+07	3.11781e+07	3.15705e+07	6.03747e+07	4.82015e+07
IAP family	3.77974e+08	1.15267e+08	1.32055e+08	1.30651e+08	1.64808e+07	14592469	2.18154e+07	2.60109e+07	1.69823e+07	1.93851e+07	3.09052e+07	2.02725e+07	2.23885e+07	1.47152e+07	2.63555e+07	1.74185e+07	2.49143e+07	2.74313e+07	1.91474e+07	1.66743e+07	1.53185e+07	2.71657e+07
ICAM family	7.18342e+07	3.43728e+07	2.47333e+07	1.27281e+07	1.44242e+06	7.9838e+06	4.81023e+06	545809	1.20401e+07	7.5505e+06	4.75904e+06	7.34049e+06	1.62178e+06	0	9.66755e+06	1.34447e+06	2.39453e+06	1.27664e+06	1.75208e+06	1.25107e+06	4.56361e+06	1.49017e+06
Immunoglobulin superfamily	0	2.7801e+07	2.14232e+07	2.63142e+07	5.23675e+06	5.39901e+06	3.68176e+06	3.10935e+06	6.7367e+06	3.63746e+06	3.89584e+06	8.14211e+06	5.36437e+06	0	4.02089e+06	0	5.0451e+06	3.51923e+06	5.28602e+06	3.91749e+06	1.64675e+06	6.89964e+06
IMPDH/GMPR family	7.41621e+08	7.70054e+08	8.13664e+08	7.31777e+08	1.35409e+08	1.10038e+08	1.40526e+08	9.93524e+07	1.58976e+08	1.25754e+08	1.22184e+08	1.42398e+08	1.44172e+08	1.39907e+08	1.3852e+08	1.26483e+08	1.31921e+08	1.07744e+08	1.31011e+08	1.29136e+08	1.00328e+08	1.31637e+08
Importin alpha family	1.76649e+08	6.4634e+07	6.01419e+07	7.09049e+07	1.08779e+07	8.82038e+06	8.28847e+06	1.4765e+07	8.92459e+06	1.29577e+07	1.17945e+07	1.28833e+07	1.43088e+07	1.685e+06	1.11497e+07	8.32056e+06	1.24852e+07	1.375e+07	1.32874e+07	9.12895e+06	1.21455e+07	1.01079e+07
Importin beta family	6.03573e+08	9.17655e+08	8.27898e+08	8.37105e+08	1.42647e+08	1.32094e+08	1.3849e+08	1.37762e+08	2.15701e+08	1.50962e+08	1.35838e+08	1.15964e+08	1.16874e+08	1.52433e+08	1.521e+08	1.54688e+08	1.40273e+08	1.22763e+08	1.57446e+08	1.36103e+08	1.24324e+08	1.56197e+08
Indoleamine 2	3.22816e+07	3.65002e+07	3.04641e+07	3.7524e+07	7.55244e+06	3.17405e+06	6.95917e+06	6.02322e+06	4.12689e+06	8.66448e+06	2.74367e+06	2.57066e+06	2.57798e+06	4.21859e+06	7.14125e+06	1.1212e+07	1.04158e+07	6.72004e+06	5.71657e+06	6.38233e+06	5.42465e+06	2.86463e+06
Inositol monophosphatase superfamily	1.1867e+09	1.5846e+09	1.54722e+09	1.46318e+09	2.66915e+08	2.17241e+08	1.77759e+08	2.83099e+08	2.83832e+08	3.55756e+08	2.97581e+08	2.41248e+08	2.72607e+08	1.87322e+08	3.40859e+08	2.07603e+08	2.32588e+08	2.58281e+08	2.39223e+08	2.56113e+08	2.21929e+08	2.55049e+08
Integrin alpha chain family	0	0	0	1.00692e+07	0	0	0	0	0	0	0	0	0	0	0	0	0	0	0	1.00692e+07	0	0
Integrin beta chain family	5.21449e+08	5.44755e+08	5.24246e+08	5.27045e+08	8.25028e+07	6.35543e+07	7.06082e+07	7.46272e+07	1.3074e+08	1.22722e+08	8.26794e+07	6.73419e+07	7.03212e+07	1.19351e+08	7.63472e+07	1.08205e+08	9.10554e+07	6.10478e+07	1.36602e+08	6.99467e+07	7.89121e+07	8.94804e+07
Intermediate filament family	1.00019e+11	9.56127e+10	9.68799e+10	8.91168e+10	1.73316e+10	1.45624e+10	1.42021e+10	1.35049e+10	1.99825e+10	1.60292e+10	1.60714e+10	1.44494e+10	1.41137e+10	1.71699e+10	1.46057e+10	2.04697e+10	1.2116e+10	1.45383e+10	1.37171e+10	1.40231e+10	1.7402e+10	1.73203e+10
Inward rectifier-type potassium channel (TC 1.A.2.1) family	0	8.23087e+07	1.01439e+08	6.45561e+07	1.22193e+07	14991343	1.42363e+07	1.05647e+07	1.94739e+07	1.08232e+07	1.59658e+07	1.16264e+07	1.70717e+07	2.27274e+07	1.75459e+07	1.65015e+07	1.67782e+07	1.29765e+07	1.18864e+07	7.36205e+06	8.08165e+06	7.47132e+06
Iodothyronine deiodinase family	0	1.40366e+07	2.40005e+07	2.09358e+07	969738	3186769	995869	1.2559e+06	3.86483e+06	3.76347e+06	5.69645e+06	1.87461e+06	1.86145e+06	3.03105e+06	6.65191e+06	4.88504e+06	2.42077e+06	3.7015e+06	4.34804e+06	3.23563e+06	1.84893e+06	5.38096e+06
IPP isomerase type 1 family	1.88517e+08	7.46202e+07	6.30456e+07	5.08509e+07	1.54795e+07	1.78818e+07	9.04372e+06	2.59046e+07	3.5928e+06	2.71784e+06	7.34386e+06	4.26056e+06	1.08584e+07	1.29978e+07	9.48772e+06	1.80974e+07	4.25249e+06	2.20594e+07	4.09983e+06	3.51045e+06	1.12148e+07	5.714e+06
Iron/ascorbate-dependent oxidoreductase family	4.59653e+07	1.28715e+07	1.80877e+07	1.50061e+07	2.68026e+06	3473787	1.3598e+06	1.97421e+06	1.52977e+06	1.85365e+06	5.17691e+06	2.42502e+06	1.90711e+06	3.15764e+06	2.21066e+06	3.21035e+06	2.28136e+06	3.49787e+06	2.08896e+06	2.28307e+06	2.5032e+06	2.35166e+06
Iron/manganese superoxide dismutase family	2.6834e+09	1.1666e+09	1.17367e+09	1.17742e+09	2.23374e+08	1.32476e+08	1.67718e+08	2.01881e+08	2.14318e+08	2.26836e+08	2.05993e+08	2.25235e+08	2.01282e+08	1.67096e+08	1.95269e+08	1.78793e+08	1.71803e+08	1.99063e+08	1.59966e+08	2.12533e+08	2.12722e+08	2.21335e+08
Iron-containing alcohol dehydrogenase family	1.44792e+08	5.71211e+07	7.50525e+07	6.46384e+07	8.83265e+06	5.07076e+06	8.69831e+06	8.52271e+06	1.45734e+07	1.14232e+07	8.12995e+06	1.80969e+07	1.02383e+07	8.8798e+06	1.52518e+07	1.44557e+07	1.15204e+07	1.61757e+07	8.05847e+06	1.52409e+07	3.03409e+06	1.06088e+07
Isochorismatase family	1.00279e+09	5.88052e+08	6.44477e+08	4.62503e+08	1.20625e+08	73145861	9.44562e+07	1.32986e+08	6.88669e+07	9.79724e+07	9.00221e+07	1.32228e+08	1.42988e+08	9.35655e+07	9.5433e+07	9.02405e+07	7.7307e+07	7.14991e+07	5.51746e+07	8.26732e+07	8.98286e+07	8.60204e+07
Isocitrate and isopropylmalate dehydrogenases family	4.06114e+10	2.23812e+10	2.22893e+10	2.53166e+10	3.05252e+09	3.07937e+09	3.06494e+09	4.82755e+09	3.50912e+09	4.84766e+09	3.04098e+09	2.9912e+09	2.49742e+09	2.17415e+09	5.64769e+09	5.93785e+09	3.97353e+09	4.80679e+09	5.29097e+09	3.61625e+09	4.49292e+09	3.13617e+09
IST1 family	0	7.27737e+09	5.73494e+09	4.41285e+09	1.02269e+09	1131404172	1.15904e+09	1.531e+09	1.37412e+09	1.05912e+09	6.30631e+08	1.11403e+09	7.8979e+08	1.84875e+09	5.00478e+08	8.5126e+08	6.16813e+08	4.27772e+08	7.68103e+08	6.66857e+08	1.13181e+09	8.01493e+08
ITIH family	1.39889e+09	7.44518e+08	5.32511e+08	5.95344e+08	8.36077e+07	1.08728e+08	1.55463e+08	1.36118e+08	6.95322e+07	1.9107e+08	1.15684e+08	9.0398e+07	1.11146e+08	5.11697e+07	8.33431e+07	8.07709e+07	8.38004e+07	8.14165e+07	1.06439e+08	7.25979e+07	1.05325e+08	1.45766e+08
KAE1 / TsaD family	0	2.54918e+07	2.2148e+07	2.43891e+07	5.03512e+06	3.23194e+06	4.41088e+06	5.54399e+06	3.70542e+06	3.56443e+06	4.63679e+06	5.52673e+06	3.31778e+06	0	6.02984e+06	2.63689e+06	2.92864e+06	4.05453e+06	3.32946e+06	4.24656e+06	4.48957e+06	5.3403e+06
Kappa family	7.42815e+09	4.56831e+09	5.12636e+09	4.68358e+09	9.194e+08	6.82349e+08	6.86426e+08	8.86052e+08	6.18799e+08	7.75285e+08	7.0189e+08	9.05738e+08	1.00462e+09	1.16388e+09	6.56589e+08	6.93635e+08	5.68121e+08	1.01383e+09	8.09885e+08	7.48147e+08	8.11579e+08	7.32014e+08
KHDRBS family	2.53845e+09	1.07026e+09	1.14474e+09	1.04772e+09	1.72838e+08	1.78837e+08	1.5189e+08	1.40605e+08	2.26334e+08	1.99755e+08	2.07996e+08	1.96064e+08	1.78442e+08	1.96205e+08	1.9483e+08	1.71199e+08	1.77695e+08	1.80883e+08	1.62021e+08	1.63324e+08	1.85112e+08	1.78684e+08
Kindlin family	2.008e+08	1.97022e+08	1.44437e+08	1.50611e+08	3.27881e+07	2.99059e+07	2.44515e+07	3.23918e+07	4.09544e+07	3.65306e+07	3.24878e+07	2.11706e+07	2.40734e+07	2.15516e+07	2.43076e+07	2.08463e+07	1.88776e+07	2.59756e+07	2.63602e+07	1.90067e+07	2.46507e+07	3.57399e+07
Kinesin family	2.87517e+08	1.3592e+08	1.1347e+08	1.23333e+08	2.95879e+07	1.81918e+07	1.32264e+07	2.54057e+07	2.58922e+07	2.36163e+07	1.51145e+07	2.00796e+07	1.81828e+07	1.52441e+07	2.71388e+07	1.77105e+07	2.8938e+07	2.06664e+07	2.16108e+07	2.04221e+07	1.9009e+07	1.26868e+07
KRTCAP2 family	0	5.89752e+07	4.73062e+07	5.5967e+07	6.94894e+06	11892938	1.09425e+07	1.2901e+07	7.26865e+06	9.02114e+06	6.53673e+06	1.1184e+07	7.95797e+06	4.61268e+06	1.1725e+07	5.28987e+06	8.50344e+06	1.20411e+07	1.11984e+07	5.48559e+06	1.18745e+07	6.86404e+06
Ku7 family	1.82702e+08	4.64317e+07	7.89905e+07	5.72802e+07	9.91674e+06	9.31471e+06	5.83583e+06	9.01496e+06	7.45796e+06	4.89146e+06	1.2089e+07	1.55314e+07	2.43318e+07	2.7205e+06	1.61771e+07	8.14072e+06	1.79515e+06	1.30254e+07	4.74755e+06	1.04458e+07	1.65657e+07	1.07006e+07
Kynureninase family	3.3477e+09	2.54224e+09	2.35916e+09	2.09661e+09	4.91319e+08	4.65039e+08	3.05656e+08	4.00476e+08	3.14534e+08	5.65216e+08	4.47454e+08	3.51771e+08	5.40024e+08	2.59631e+08	4.03304e+08	3.56973e+08	3.93059e+08	2.7304e+08	3.15146e+08	3.24543e+08	3.65187e+08	4.25635e+08
L6 tetraspanin family	1.35905e+08	4.64362e+07	4.11444e+07	4.83245e+07	9.93878e+06	8427677	9.68062e+06	6.90855e+06	7.6763e+06	3.80422e+06	6.41146e+06	8.75169e+06	6.75152e+06	8.47796e+06	3.32435e+06	7.42747e+06	5.36335e+06	1.16949e+07	8.13946e+06	6.24131e+06	8.76516e+06	8.12026e+06
LAMP family	1.10942e+09	1.16872e+09	9.56445e+08	1.17112e+09	1.34133e+08	1.70694e+08	1.91319e+08	1.77498e+08	2.04999e+08	2.90082e+08	1.58501e+08	1.76951e+08	1.5862e+08	1.28002e+08	1.62192e+08	1.72178e+08	2.42701e+08	1.99993e+08	1.59931e+08	1.66325e+08	1.77208e+08	2.24967e+08
LAMTOR3 family	0	3.65479e+07	3.7487e+07	4.04017e+07	4.70145e+06	4.7483e+06	5.34643e+06	7.85626e+06	5.33068e+06	8.56476e+06	6.74633e+06	6.8782e+06	9.52269e+06	2.47458e+06	7.33811e+06	4.52713e+06	8.68509e+06	7.03799e+06	6.35183e+06	7.09052e+06	4.87092e+06	6.36539e+06
LDH/MDH superfamily	1.1597e+11	8.01225e+10	7.9027e+10	8.31956e+10	1.30629e+10	1.13477e+10	1.11086e+10	1.55808e+10	1.34622e+10	1.55602e+10	1.29198e+10	1.25929e+10	1.25036e+10	1.26617e+10	1.46945e+10	1.36545e+10	1.22593e+10	1.1932e+10	1.36616e+10	1.52189e+10	1.47503e+10	1.53734e+10
LDLR family	1.64393e+09	3.14914e+09	3.34286e+09	3.56724e+09	4.25599e+08	5.05885e+08	5.28707e+08	4.33727e+08	5.60546e+08	6.94675e+08	6.29825e+08	5.46658e+08	8.83226e+08	2.96445e+08	6.47302e+08	3.394e+08	5.69262e+08	5.58502e+08	6.07336e+08	7.00917e+08	5.74248e+08	5.56973e+08
LECT2/MIM-1 family	7.32406e+08	2.93391e+08	3.25284e+08	3.42412e+08	2.62625e+07	6.29574e+07	8.0503e+07	2.8991e+07	5.15685e+07	4.31088e+07	6.40985e+07	2.53231e+07	5.2266e+07	1.86447e+07	1.03109e+08	6.18427e+07	1.13034e+08	5.97169e+07	6.56025e+07	0	5.19853e+07	5.2073e+07
LEG1 family	1.08109e+09	1.4934e+09	1.29194e+09	1.28116e+09	2.44742e+08	2.46507e+08	3.45351e+08	2.32837e+08	2.13089e+08	2.1088e+08	2.69565e+08	1.88027e+08	2.20528e+08	1.24551e+08	2.29092e+08	2.60177e+08	1.87851e+08	1.9758e+08	2.66787e+08	2.08474e+08	2.14812e+08	2.05653e+08
LEM family	4.7024e+07	5.6765e+07	5.07262e+07	4.94652e+07	7.51206e+06	1.14848e+07	9.8473e+06	6.15262e+06	1.6184e+07	5.58421e+06	6.78886e+06	8.99447e+06	8.08825e+06	1.81405e+06	1.13562e+07	1.36843e+07	1.08741e+07	6.56238e+06	6.85926e+06	8.28032e+06	3.2309e+06	1.36583e+07
Lin-7 family	0	1.62705e+08	1.56477e+08	1.63049e+08	3.16972e+07	16770025	2.02588e+07	3.83683e+07	2.2781e+07	3.28299e+07	2.80857e+07	2.61083e+07	2.96839e+07	2.9949e+07	2.75406e+07	1.51092e+07	2.84156e+07	2.77875e+07	2.80261e+07	2.25492e+07	2.95939e+07	2.66763e+07
Lipase family	1.99479e+08	1.10265e+08	8.51457e+07	7.56251e+07	2.07919e+07	19233927	1.41306e+07	1.17507e+07	2.59517e+07	1.84059e+07	5.31802e+06	1.34243e+07	6.51924e+06	4.2925e+07	1.19082e+07	5.05095e+06	1.28614e+07	9.09231e+06	9.8423e+06	6.80262e+06	2.79794e+07	9.04706e+06
Lipase maturation factor family	1.69357e+09	1.01732e+09	1.08011e+09	9.76457e+08	1.67708e+08	1.77885e+08	1.31967e+08	2.34214e+08	1.5765e+08	1.4789e+08	1.87629e+08	2.15994e+08	2.22809e+08	1.28784e+08	1.97466e+08	1.27426e+08	1.85143e+08	1.75299e+08	1.43236e+08	1.39437e+08	1.42804e+08	1.90539e+08
Lipocalin family	1.86237e+09	2.68359e+09	1.82159e+09	1.95123e+09	4.27992e+08	4.90828e+08	5.35211e+08	2.82284e+08	4.64272e+08	4.82999e+08	3.12586e+08	2.87979e+08	2.78888e+08	2.50959e+08	3.50673e+08	3.40508e+08	4.90421e+08	3.36045e+08	2.57172e+08	2.13917e+08	3.24686e+08	3.28986e+08
L-isoaspartyl/D-aspartyl protein methyltransferase family	1.65431e+08	5.05539e+07	5.49541e+07	5.99233e+07	6.66284e+06	7.69228e+06	9.32984e+06	1.02966e+07	8.02139e+06	8.551e+06	1.2499e+07	9.98255e+06	8.69597e+06	5.09509e+06	1.09699e+07	7.71161e+06	4.00004e+06	7.9442e+06	1.00283e+07	1.10777e+07	1.02194e+07	1.66536e+07
Low molecular weight phosphotyrosine protein phosphatase family	8.44848e+08	4.71212e+08	4.24343e+08	3.93992e+08	9.23085e+07	6.82701e+07	6.94048e+07	8.68488e+07	6.98668e+07	8.45129e+07	7.49587e+07	6.95668e+07	7.91687e+07	3.96724e+07	8.89408e+07	7.20358e+07	7.29878e+07	8.06313e+07	6.66148e+07	4.72031e+07	5.02986e+07	7.62563e+07
LSM14 family	0	4.15233e+06	7.77007e+06	1.69353e+06	0	0	0	895187	1.20616e+06	2.05098e+06	0	0	0	7.77007e+06	0	0	0	0	0	0	1.69353e+06	0
Luc7 family	2.86821e+08	1.7331e+08	1.72866e+08	1.70648e+08	2.93099e+07	3.30579e+07	2.73342e+07	2.97609e+07	2.7964e+07	2.58835e+07	3.29145e+07	3.58979e+07	3.40949e+07	1.42933e+07	2.81937e+07	2.74718e+07	2.29584e+07	2.43088e+07	2.9285e+07	3.1191e+07	2.63312e+07	3.65739e+07
Lyase 1 family	2.27128e+09	1.68917e+09	1.52462e+09	1.66526e+09	2.8986e+08	2.49386e+08	2.06704e+08	3.16761e+08	2.7468e+08	3.51775e+08	2.76072e+08	2.15883e+08	2.48116e+08	1.89828e+08	3.45386e+08	2.49334e+08	2.47516e+08	2.83193e+08	2.74153e+08	2.99197e+08	2.49714e+08	3.11486e+08
Mago nashi family	5.13339e+08	2.23434e+08	2.25017e+08	2.26732e+08	3.92595e+07	3.77202e+07	3.43903e+07	2.68832e+07	4.26926e+07	4.24884e+07	4.04903e+07	4.0283e+07	4.37168e+07	3.43228e+07	4.28842e+07	2.33196e+07	3.64957e+07	3.52866e+07	3.35229e+07	3.69542e+07	3.94067e+07	4.5066e+07
MAGUK family	7.0917e+07	3.77448e+07	2.76363e+07	3.18265e+07	6.01692e+06	4.66558e+06	3.43516e+06	6.58657e+06	8.33568e+06	8.70484e+06	5.79404e+06	3.80164e+06	8.30659e+06	1.95098e+06	4.63265e+06	3.1504e+06	6.04522e+06	3.35245e+06	4.72087e+06	5.06178e+06	5.68242e+06	6.96375e+06
Malectin family	9.02016e+08	1.4428e+09	1.52478e+09	1.58165e+09	2.56581e+08	2.24849e+08	2.36033e+08	2.3316e+08	2.09249e+08	2.8293e+08	3.1282e+08	2.74598e+08	2.29955e+08	1.83831e+08	2.89764e+08	2.33808e+08	2.82315e+08	3.12653e+08	2.33984e+08	1.95044e+08	2.61806e+08	2.95849e+08
Malic enzymes family	2.47899e+09	1.22649e+09	1.21254e+09	1.30125e+09	2.99877e+08	1.62981e+08	1.02014e+08	1.44972e+08	2.79621e+08	2.3702e+08	2.4045e+08	2.05723e+08	1.49627e+08	7.43166e+07	2.44586e+08	2.9784e+08	1.74574e+08	1.76611e+08	1.9021e+08	2.71843e+08	2.07116e+08	2.80895e+08
MAM33 family	7.99208e+08	4.58377e+08	4.91732e+08	4.19458e+08	7.90734e+07	5.47538e+07	6.57648e+07	1.12891e+08	6.26578e+07	8.32354e+07	8.16755e+07	1.02791e+08	1.06484e+08	6.11546e+07	8.25879e+07	5.70392e+07	6.51178e+07	6.44367e+07	4.80185e+07	8.19958e+07	7.01786e+07	8.97112e+07
Mannose-6-phosphate isomerase type 1 family	0	5.32282e+07	3.94709e+07	4.29377e+07	7.17199e+06	9364533	6.54092e+06	1.33687e+07	9.93662e+06	6.84552e+06	1.02604e+07	3.56432e+06	2.97919e+06	3.0703e+06	8.40891e+06	1.11879e+07	4.24474e+06	6.68606e+06	1.03785e+07	6.54368e+06	4.25278e+06	1.08319e+07
MAPEG family	0	2.61157e+07	1.39041e+07	1.21632e+07	5.18283e+06	6.55272e+06	1.66591e+06	0	1.22263e+07	487923	0	6.80915e+06	2.63767e+06	0	1.61769e+06	2.83954e+06	1.06333e+06	5.6797e+06	1.1364e+06	0	1.91691e+06	2.36683e+06
MAPRE family	1.65826e+08	1.26841e+08	9.69983e+07	1.04817e+08	2.43025e+07	2.12951e+07	1.3092e+07	2.87958e+07	2.4957e+07	1.43982e+07	1.45276e+07	1.57069e+07	1.8116e+07	7.85909e+06	2.23523e+07	1.84364e+07	1.51398e+07	2.29917e+07	1.9727e+07	1.26e+07	2.19984e+07	1.23601e+07
MARCKS family	2.29887e+08	9.06977e+07	9.74699e+07	9.18792e+07	1.23942e+07	6.66683e+06	1.90932e+07	1.01955e+07	2.83141e+07	1.40338e+07	1.38363e+07	1.69323e+07	1.4438e+07	1.36462e+07	1.38608e+07	2.47563e+07	9.74019e+06	1.50531e+07	2.13744e+07	1.63668e+07	9.33178e+06	2.00129e+07
MCM family	1.94854e+07	6.13475e+07	5.88031e+07	3.86792e+07	1.15086e+07	6.21693e+06	9.802e+06	6.77688e+06	2.14437e+07	5.59942e+06	5.56281e+06	1.44993e+07	8.72085e+06	1.55327e+07	7.54431e+06	6.94315e+06	6.74752e+06	3.94914e+06	5.55124e+06	6.90626e+06	1.01054e+07	5.41969e+06
MCTS1 family	3.71265e+08	1.73669e+08	1.50778e+08	1.56084e+08	3.36568e+07	2.69003e+07	3.24717e+07	3.02691e+07	2.71723e+07	2.31989e+07	3.453e+07	2.44542e+07	2.27441e+07	1.96272e+07	2.49877e+07	2.44351e+07	2.31354e+07	2.48651e+07	2.503e+07	2.20999e+07	2.26394e+07	3.83143e+07
MDH type 2 family	1.44742e+09	1.15124e+09	1.25797e+09	1.24204e+09	2.05756e+08	216914492	1.39563e+08	2.03774e+08	1.47728e+08	2.37503e+08	1.94166e+08	2.28338e+08	1.92471e+08	1.48785e+08	3.36159e+08	1.58053e+08	1.85536e+08	2.01417e+08	1.86305e+08	2.0203e+08	2.41727e+08	2.25024e+08
Mediator complex subunit 31 family	1.75977e+07	1.11819e+07	4.46219e+06	1.95359e+06	0	4647883	0	6.17459e+06	359479	0	0	0	0	3.60571e+06	0	856483	0	0	0	505330	0	1.44826e+06
Membrane-bound acyltransferase family	0	5.23359e+06	5.41614e+06	6.49946e+06	1.10282e+06	0	303512	520702	728391	2.57817e+06	2.43543e+06	688477	546253	0	1.38444e+06	361540	420561	1.46938e+06	868308	511101	1.87262e+06	1.35748e+06
MEMO1 family	9.21691e+07	3.08374e+07	2.9343e+07	3.19887e+07	7.08929e+06	4.8488e+06	4.70843e+06	7.85283e+06	1.89863e+06	4.4394e+06	7.77652e+06	4.05608e+06	4.29766e+06	0	7.37685e+06	5.83592e+06	4.79717e+06	3.93981e+06	6.71067e+06	5.50401e+06	4.37427e+06	6.66272e+06
MESD family	7.54107e+08	2.75838e+08	2.71583e+08	2.32132e+08	4.76783e+07	4.44897e+07	4.0909e+07	4.21483e+07	5.79248e+07	4.2688e+07	3.89761e+07	3.93767e+07	4.26816e+07	6.17974e+07	4.81242e+07	4.06272e+07	4.59159e+07	5.13436e+07	3.79493e+07	2.85981e+07	3.40312e+07	3.4294e+07
MET18/MMS19 family	6.48805e+07	3.07599e+08	2.88914e+08	3.41728e+08	7.42625e+07	21862435	2.99505e+07	6.09065e+07	8.22409e+07	3.83759e+07	7.08544e+07	3.19239e+06	4.66647e+07	2.88757e+07	4.05085e+07	9.88185e+07	3.85976e+07	5.41741e+07	6.34642e+07	4.01558e+07	8.57697e+07	5.95662e+07
Metallo-dependent hydrolases superfamily	3.67173e+09	2.94094e+09	2.87947e+09	2.75054e+09	6.03473e+08	4.86804e+08	3.98784e+08	2.68563e+08	5.97255e+08	5.86058e+08	4.00027e+08	4.60958e+08	4.21003e+08	6.59487e+08	5.46481e+08	3.91517e+08	4.10524e+08	4.20038e+08	4.75235e+08	4.51145e+08	4.86632e+08	5.06964e+08
Metaxin family	0	3.39866e+08	4.05228e+08	3.42781e+08	5.5343e+07	39710792	5.74821e+07	5.15698e+07	7.37348e+07	6.20254e+07	7.35025e+07	6.09118e+07	6.29824e+07	6.59026e+07	7.57585e+07	6.61707e+07	4.87552e+07	6.82823e+07	6.59121e+07	6.13618e+07	4.62991e+07	5.21708e+07
Methylmalonyl-CoA mutase family	7.02028e+08	4.64774e+08	5.62019e+08	4.918e+08	1.02038e+08	5.26996e+07	8.17465e+07	6.45659e+07	8.74375e+07	7.62867e+07	1.04891e+08	8.97742e+07	1.09809e+08	7.19198e+07	9.86628e+07	8.69632e+07	8.113e+07	8.54043e+07	5.96469e+07	8.82524e+07	8.72505e+07	9.01162e+07
Methyltransferase superfamily	2.95823e+07	9.69431e+06	9.55334e+06	1.03347e+07	1.48307e+06	1.2967e+06	1.4786e+06	2.17322e+06	1.55405e+06	1.70867e+06	2.65925e+06	1.54447e+06	1.6758e+06	0	2.08367e+06	1.59015e+06	1.76567e+06	1.74023e+06	1.54692e+06	1.43956e+06	1.65309e+06	2.18919e+06
MHC class I family	1.60771e+09	1.38354e+09	1.52286e+09	1.4498e+09	2.32288e+08	3.2156e+08	1.65057e+08	1.29709e+08	3.39978e+08	1.94951e+08	1.70279e+08	2.87239e+08	3.03021e+08	1.66808e+08	3.87981e+08	2.07533e+08	1.53612e+08	2.8666e+08	2.3742e+08	1.11674e+08	2.81179e+08	3.79251e+08
MICOS complex subunit Mic1 family	7.70007e+07	2.68014e+07	2.88746e+07	2.13247e+07	5.0548e+06	3.31007e+06	5.20571e+06	2.56381e+06	6.06441e+06	4.60257e+06	4.12343e+06	3.05004e+06	4.0686e+06	7.45851e+06	4.54129e+06	5.6327e+06	4.547e+06	3.65836e+06	3.90985e+06	2.91108e+06	2.73509e+06	3.56332e+06
MICOS complex subunit Mic13 family	0	7.19608e+07	9.30964e+07	8.82934e+07	1.42037e+07	9756601	8.59682e+06	1.35519e+07	1.21951e+07	1.36567e+07	2.0389e+07	1.8347e+07	1.3968e+07	1.08749e+07	1.63445e+07	1.31729e+07	1.48158e+07	1.6767e+07	1.44435e+07	1.26898e+07	1.35342e+07	1.60433e+07
MICOS complex subunit Mic6 family	1.94387e+09	1.71221e+09	2.00224e+09	1.75749e+09	3.09702e+08	2.33601e+08	2.30108e+08	3.24813e+08	3.23312e+08	2.90679e+08	3.2812e+08	3.70401e+08	3.50496e+08	2.83268e+08	3.71859e+08	2.98093e+08	2.7401e+08	3.16174e+08	2.6876e+08	2.86675e+08	3.06887e+08	3.04981e+08
MIF family	1.02869e+10	6.87125e+09	6.87294e+09	6.55562e+09	1.22286e+09	1.05438e+09	1.09203e+09	9.52806e+08	1.28284e+09	1.26632e+09	1.06248e+09	1.04444e+09	1.02897e+09	1.12837e+09	1.2801e+09	1.32857e+09	1.07448e+09	1.07685e+09	1.04913e+09	1.12044e+09	9.40584e+08	1.29413e+09
MIP/aquaporin (TC 1.A.8) family	2.11753e+09	7.58014e+08	7.54683e+08	7.36958e+08	1.39768e+08	1.54474e+08	9.14192e+06	1.47459e+08	1.3755e+08	1.69621e+08	2.28301e+08	1.07428e+08	1.20948e+08	6.19897e+07	9.91106e+07	1.36905e+08	1.38549e+08	1.10662e+08	1.11869e+08	8.12103e+07	1.41832e+08	1.52836e+08
MIP18 family	0	1.04608e+08	1.01069e+08	1.08569e+08	2.26898e+07	1.7865e+07	6.60833e+06	1.07214e+07	2.25974e+07	2.41265e+07	8.4182e+06	1.99914e+07	2.43312e+07	3.19678e+06	2.44075e+07	2.0724e+07	1.96836e+07	2.03789e+07	1.98989e+07	2.01763e+07	2.20578e+07	6.37342e+06
Mitochondrial carrier (TC 2.A.29) family	3.42844e+10	2.06853e+10	2.17031e+10	2.03452e+10	3.8626e+09	2.56226e+09	2.75343e+09	3.74514e+09	3.93835e+09	3.82355e+09	3.85917e+09	3.8522e+09	3.40543e+09	3.84072e+09	2.87831e+09	3.86722e+09	3.55523e+09	3.46388e+09	2.85666e+09	2.82731e+09	3.6896e+09	3.95255e+09
Mitochondrial pyruvate carrier (MPC) (TC 2.A.15) family	1.36361e+09	4.42533e+09	3.8798e+09	3.50764e+09	5.84972e+08	7.38164e+08	5.54844e+08	5.049e+08	1.19623e+09	8.46214e+08	6.55584e+08	4.85579e+08	5.15058e+08	8.75896e+08	6.28197e+08	7.1949e+08	6.03689e+08	5.38653e+08	6.54307e+08	5.91477e+08	4.58875e+08	6.60635e+08
MIX23 family	0	5.62013e+07	6.62732e+07	4.82738e+07	1.00599e+07	6.24793e+06	1.20206e+07	1.06835e+07	8.63212e+06	8.55728e+06	1.24451e+07	1.34227e+07	1.26504e+07	7.26324e+06	8.34767e+06	1.21441e+07	8.16473e+06	9.25134e+06	3.84586e+06	1.2951e+07	9.12424e+06	4.93663e+06
Mo25 family	9.68562e+08	4.14875e+08	3.95393e+08	3.46955e+08	7.27904e+07	5.5134e+07	5.6063e+07	7.82722e+07	9.49307e+07	5.76844e+07	6.07569e+07	5.97489e+07	6.62202e+07	7.52824e+07	6.53101e+07	6.80744e+07	5.84348e+07	5.61873e+07	6.14872e+07	4.89011e+07	6.44603e+07	5.74847e+07
MoaB/Mog family	0	5.15346e+07	5.32021e+07	5.18217e+07	8.59227e+06	6.90595e+06	6.68899e+06	1.11441e+07	6.63861e+06	1.15647e+07	1.13808e+07	9.9892e+06	9.12734e+06	5.94288e+06	7.12493e+06	9.63691e+06	9.33609e+06	8.09961e+06	7.42005e+06	7.76046e+06	8.26205e+06	1.09434e+07
MON2 family	1.40533e+08	5.76873e+07	4.05322e+07	4.23133e+07	5.89878e+06	14898454	1.77654e+07	3.8024e+06	9.92035e+06	5.40192e+06	4.92053e+06	5.99017e+06	5.34341e+06	9.67141e+06	5.86871e+06	8.73801e+06	4.97841e+06	4.77722e+06	1.73086e+07	7.31233e+06	7.93669e+06	0
Monocarboxylate porter (TC 2.A.1.13) family	1.73536e+08	5.55671e+07	5.84628e+07	5.95061e+07	3.8656e+06	4.88157e+06	1.22744e+07	8.63086e+06	1.26705e+07	1.32443e+07	1.29429e+07	8.07354e+06	9.02503e+06	0	6.32057e+06	2.21007e+07	1.89236e+07	3.82577e+06	2.25621e+07	3.64549e+06	2.23209e+06	8.31705e+06
Mrp/NBP35 ATP-binding proteins family	5.55318e+07	1.78652e+07	2.0224e+07	1.74426e+07	2.4061e+06	3.91037e+06	1.5558e+06	1.20267e+06	4.25131e+06	4.53892e+06	3.73617e+06	4.72967e+06	4.84852e+06	0	4.41871e+06	2.49093e+06	3.60431e+06	2.89243e+06	3.35066e+06	2.72308e+06	3.6784e+06	1.19374e+06
MS4A family	4.25296e+08	1.57702e+08	1.51013e+08	1.56541e+08	1.50364e+07	45507703	2.58894e+07	2.13599e+07	2.69739e+07	2.29343e+07	2.42132e+07	3.02943e+07	3.12024e+07	1.89975e+07	3.00581e+07	1.62478e+07	2.57996e+07	3.47159e+07	1.85869e+07	2.576e+07	2.62843e+07	2.53941e+07
MsrA Met sulfoxide reductase family	5.50599e+07	1.68317e+08	1.53423e+08	1.6887e+08	3.42134e+07	2.89599e+07	2.88985e+07	2.07575e+07	1.96475e+07	3.58406e+07	1.95574e+07	3.50264e+07	2.69324e+07	2.06749e+07	2.64061e+07	2.48255e+07	3.05088e+07	2.77562e+07	2.75023e+07	2.20882e+07	3.00704e+07	3.09443e+07
MsrB Met sulfoxide reductase family	2.92542e+07	6.02465e+07	4.73321e+07	5.92226e+07	8.66789e+06	8.91517e+06	1.01345e+07	6.1075e+06	2.08421e+07	5.57939e+06	4.50383e+06	1.05922e+07	5.33588e+06	4.36246e+06	1.22535e+07	1.02843e+07	1.62871e+07	8.78889e+06	7.70198e+06	4.33896e+06	1.0658e+07	1.14476e+07
MT-A7-like family	5.52428e+06	0	5.52428e+06	0	0	0	0	0	0	0	0	0	2.00139e+06	3.5229e+06	0	0	0	0	0	0	0	0
Multicopper oxidase family	8.83664e+08	4.28337e+08	4.50447e+08	3.99575e+08	5.72392e+07	57357873	8.39755e+07	9.04143e+07	7.31944e+07	6.61554e+07	8.46691e+07	1.06325e+08	8.26059e+07	4.83766e+07	6.54535e+07	6.30172e+07	7.22678e+07	5.92634e+07	4.74667e+07	6.90906e+07	7.38426e+07	7.76438e+07
MYG1 family	0	3.57305e+07	2.68597e+07	2.97393e+07	3.95564e+06	8.18864e+06	5.60186e+06	2.52204e+06	1.02039e+07	5.25843e+06	2.23653e+06	4.73347e+06	3.00921e+06	5.99638e+06	4.43797e+06	6.44618e+06	3.96287e+06	4.49384e+06	7.70935e+06	6.3338e+06	3.11428e+06	4.12516e+06
Myo-inositol oxygenase family	2.68063e+07	5.98724e+07	7.10865e+07	4.61839e+07	1.67678e+07	9756442	1.29403e+07	2.40657e+06	8.87607e+06	9.12521e+06	4.88104e+06	1.30391e+07	2.33827e+07	1.56296e+07	1.00374e+07	4.11666e+06	7.95857e+06	8.19242e+06	6.97968e+06	4.41583e+06	1.29137e+07	5.72369e+06
Myosin family	2.11369e+10	1.70528e+10	1.60369e+10	1.52886e+10	3.38534e+09	2.33632e+09	2.5214e+09	2.33831e+09	3.67876e+09	2.79265e+09	2.7234e+09	2.89572e+09	2.3616e+09	2.62513e+09	2.52261e+09	2.90841e+09	2.52704e+09	2.58741e+09	2.4776e+09	2.25403e+09	2.57942e+09	2.86311e+09
NAC-beta family	2.71829e+09	1.30123e+09	1.19222e+09	1.37424e+09	2.51711e+08	1.82946e+08	1.86514e+08	1.94088e+08	2.24111e+08	2.61857e+08	1.87342e+08	2.92006e+08	1.7645e+08	1.42114e+08	2.08912e+08	1.85398e+08	2.19794e+08	2.55357e+08	2.25392e+08	2.07874e+08	2.13641e+08	2.52182e+08
N-acetylmuramoyl-L-alanine amidase 2 family	7.63474e+07	4.23917e+07	1.94777e+07	1.4478e+07	1.93845e+06	7.12313e+06	1.77267e+07	4.21682e+06	6.66174e+06	4.72482e+06	4.37542e+06	3.59983e+06	2.3515e+06	2.78372e+06	3.78026e+06	2.58693e+06	3.6912e+06	1.67123e+06	1.57395e+06	2.51872e+06	1.89319e+06	3.12975e+06
N-acylglucosamine 2-epimerase family	1.28946e+08	5.13484e+07	5.08387e+07	4.98982e+07	7.82818e+06	3.17398e+06	6.28382e+06	1.11033e+07	8.94763e+06	1.40115e+07	9.50467e+06	8.64736e+06	8.59994e+06	4.89168e+06	1.43207e+07	4.87435e+06	3.90497e+06	1.04838e+07	1.14064e+07	1.08351e+07	6.96951e+06	6.29843e+06
NAD synthetase family	7.99345e+07	8.57453e+07	9.88493e+07	9.1743e+07	1.72834e+07	8.99254e+06	7.89192e+06	9.84112e+06	1.76892e+07	2.40471e+07	2.26534e+07	2.67729e+07	1.96121e+07	4.97138e+06	1.51504e+07	9.68918e+06	1.55036e+07	1.30926e+07	2.1608e+07	1.3148e+07	1.43014e+07	1.40894e+07
NAD(P)-dependent epimerase/dehydratase family	1.11785e+09	6.66366e+08	6.15925e+08	6.75704e+08	1.08158e+08	1.06581e+08	1.05982e+08	1.11017e+08	1.06956e+08	1.27672e+08	1.07161e+08	1.14936e+08	1.1169e+08	8.75943e+07	1.04615e+08	8.99298e+07	9.99966e+07	1.09039e+08	1.25731e+08	8.87192e+07	1.10226e+08	1.41993e+08
NadC/ModD family	3.42666e+09	1.44937e+09	1.22425e+09	1.3866e+09	2.83266e+08	2.04861e+08	2.46039e+08	2.05052e+08	2.37148e+08	2.73006e+08	2.01584e+08	1.4378e+08	1.90323e+08	2.62006e+08	2.29432e+08	1.97126e+08	1.88601e+08	2.36427e+08	2.34608e+08	1.99846e+08	2.3376e+08	2.93356e+08
NAD-dependent glycerol-3-phosphate dehydrogenase family	2.45132e+10	1.76636e+10	1.55814e+10	1.64293e+10	2.69768e+09	2.47953e+09	2.09762e+09	2.0024e+09	4.11649e+09	4.26992e+09	2.74485e+09	2.0354e+09	2.66128e+09	2.80211e+09	2.9583e+09	2.3795e+09	2.856e+09	1.87858e+09	3.58248e+09	3.36528e+09	1.92305e+09	2.82391e+09
NADP-dependent oxidoreductase L4BD family	6.50839e+07	8.74422e+07	6.76467e+07	6.95321e+07	6.57832e+06	1.96182e+07	1.12229e+07	1.15618e+07	2.63682e+07	1.20928e+07	1.00192e+07	1.4393e+07	1.30596e+07	4.08111e+06	1.4712e+07	1.13818e+07	9.24407e+06	1.46179e+07	1.02698e+07	1.40823e+07	1.28626e+07	8.4554e+06
NADPH--cytochrome P45 reductase family	5.80617e+09	4.67077e+09	4.94948e+09	4.68219e+09	9.03681e+08	7.55635e+08	6.38097e+08	6.39809e+08	8.23918e+08	9.09634e+08	8.58405e+08	8.23186e+08	8.14532e+08	7.80272e+08	9.95793e+08	6.77297e+08	7.47616e+08	7.40593e+08	6.91712e+08	7.16903e+08	8.80353e+08	9.05013e+08
NAPRTase family	1.00362e+09	1.17917e+09	1.02591e+09	1.02092e+09	1.68572e+08	204107359	1.9769e+08	1.6712e+08	2.13381e+08	2.28299e+08	2.15188e+08	1.68533e+08	1.48513e+08	1.35314e+08	1.85684e+08	1.72678e+08	1.97733e+08	1.80639e+08	1.1557e+08	1.56892e+08	1.72736e+08	1.97346e+08
NDK family	1.68818e+10	2.2643e+10	2.10594e+10	2.12437e+10	3.43826e+09	3.85988e+09	3.16059e+09	4.77039e+09	3.54245e+09	3.87142e+09	4.08031e+09	3.06401e+09	3.08754e+09	3.85482e+09	3.58934e+09	3.38341e+09	3.35189e+09	3.82062e+09	3.47218e+09	3.5905e+09	3.16919e+09	3.83931e+09
NDRG family	2.74e+09	1.52983e+09	1.53567e+09	1.60316e+09	2.4665e+08	2.32442e+08	1.92141e+08	2.60621e+08	2.97886e+08	3.00088e+08	2.89744e+08	2.76608e+08	2.57576e+08	1.59441e+08	2.83076e+08	2.6923e+08	2.89746e+08	2.68942e+08	2.337e+08	2.55542e+08	2.66757e+08	2.88469e+08
NECAP family	1.00885e+08	4.40952e+07	4.10328e+07	4.54625e+07	5.12205e+06	7.55795e+06	8.5284e+06	6.77322e+06	9.28655e+06	6.82705e+06	6.97829e+06	9.42726e+06	7.91211e+06	0	9.58652e+06	7.12866e+06	5.54686e+06	8.11028e+06	8.0049e+06	6.18569e+06	7.72154e+06	9.89321e+06
Neurexin family	0	2.29502e+07	2.41938e+07	1.97118e+07	5.57654e+06	3.4402e+06	4.90558e+06	3.24013e+06	3.46899e+06	2.31871e+06	2.79448e+06	1.67779e+06	3.22512e+06	9.35227e+06	3.20133e+06	3.94276e+06	3.27677e+06	4.95864e+06	4.07029e+06	2.93566e+06	2.45277e+06	2.01766e+06
Niban family	2.60712e+08	1.6053e+08	1.55472e+08	1.55533e+08	1.62071e+07	3.91808e+07	1.61909e+07	5.02327e+07	2.27962e+07	1.59224e+07	2.17516e+07	3.52385e+07	3.136e+07	2.96085e+07	1.87338e+07	1.878e+07	8.14663e+06	2.93039e+07	3.82681e+07	1.85527e+07	2.39025e+07	3.73596e+07
Nicastrin family	3.51958e+08	1.71501e+08	1.73439e+08	1.80297e+08	3.04754e+07	2.72007e+07	2.92781e+07	2.53469e+07	3.20834e+07	2.71165e+07	3.38675e+07	3.39496e+07	2.70286e+07	2.17062e+07	2.75838e+07	2.93034e+07	2.87543e+07	2.97372e+07	2.59435e+07	2.89471e+07	3.3371e+07	3.35437e+07
NifU family	0	2.04979e+07	1.668e+07	1.88481e+07	4.02701e+06	2681618	2.43518e+06	3.35167e+06	5.39224e+06	2.61014e+06	3.18567e+06	4.1896e+06	5.05695e+06	0	0	4.2478e+06	3.30977e+06	3.52935e+06	2.90075e+06	3.36338e+06	2.94704e+06	2.79781e+06
NipSnap family	3.59721e+09	1.62993e+09	1.43255e+09	1.40644e+09	2.3648e+08	2.40539e+08	1.78708e+08	2.63576e+08	4.37927e+08	2.727e+08	1.94292e+08	2.4205e+08	2.69706e+08	2.76586e+08	2.68754e+08	1.81163e+08	2.33954e+08	3.11715e+08	2.07791e+08	2.64336e+08	2.11345e+08	1.77297e+08
NIT1/NIT2 family	3.40765e+08	1.30292e+08	1.48281e+08	1.04811e+08	2.38221e+07	20321892	1.8923e+07	1.80772e+07	2.78805e+07	2.1267e+07	2.08177e+07	2.83563e+07	3.08233e+07	2.36296e+07	2.87809e+07	1.58734e+07	1.44051e+07	1.54478e+07	1.93307e+07	1.98393e+07	1.57799e+07	2.0008e+07
NMT family	1.87687e+08	1.50263e+08	1.30851e+08	1.59243e+08	2.70414e+07	2.34277e+07	1.96219e+07	2.52217e+07	2.76371e+07	2.73131e+07	2.68868e+07	2.30595e+07	2.27352e+07	7.75263e+06	3.04408e+07	1.99759e+07	2.60188e+07	2.63383e+07	2.75829e+07	1.96735e+07	3.1485e+07	2.81442e+07
NnrD/CARKD family	0	1.14713e+07	1.28602e+07	7.13221e+06	1.93227e+06	1.85023e+06	576176	2.57323e+06	1.99638e+06	2.54306e+06	902103	3.03212e+06	3.04235e+06	0	4.424e+06	1.45964e+06	1.23026e+06	1.73204e+06	0	1.92929e+06	0	2.24063e+06
NOC2 family	0	4.2803e+06	4.04651e+06	3.43694e+06	0	1.41341e+06	0	0	2.86689e+06	0	0	1.61631e+06	1.3023e+06	0	1.12789e+06	0	0	0	1.28873e+06	1.00201e+06	0	1.1462e+06
Nonaspanin (TM9SF) (TC 9.A.2) family	4.01921e+08	6.61875e+08	6.87918e+08	6.42329e+08	1.09637e+08	1.24448e+08	1.08007e+08	1.13326e+08	9.85079e+07	1.07948e+08	1.15221e+08	1.14877e+08	1.18529e+08	1.12933e+08	9.78678e+07	1.2849e+08	1.24903e+08	1.28602e+08	1.01024e+08	8.30178e+07	9.90664e+07	1.05715e+08
Non-lysosomal glucosylceramidase family	0	2.19946e+07	1.36079e+07	1.40203e+07	3.16483e+06	4.82012e+06	4.0421e+06	7.27416e+06	2.69337e+06	0	2.50298e+06	1.98111e+06	2.28053e+06	0	2.4005e+06	4.44275e+06	3.15522e+06	3.43237e+06	0	2.13531e+06	3.346e+06	1.95137e+06
NOP1 family	1.08938e+09	3.77949e+08	4.04211e+08	3.07218e+08	5.52497e+07	6.44162e+07	2.00996e+07	8.37039e+07	8.00951e+07	7.43847e+07	5.5504e+07	6.82431e+07	5.86628e+07	6.83747e+07	8.0244e+07	7.31822e+07	5.39362e+07	5.8655e+07	6.06405e+07	6.06397e+07	5.40759e+07	1.92709e+07
NOP5/NOP56 family	2.6868e+09	1.60691e+09	1.635e+09	1.53206e+09	3.31241e+08	2.28269e+08	1.97826e+08	2.77178e+08	2.78048e+08	2.94347e+08	3.35237e+08	2.58558e+08	2.50581e+08	2.68674e+08	2.72379e+08	2.49571e+08	2.13472e+08	1.77646e+08	2.69513e+08	2.82238e+08	2.80637e+08	3.08557e+08
NOSIP family	2.43145e+07	9.21278e+06	8.00864e+06	7.09308e+06	2.11462e+06	1.57062e+06	1.80167e+06	1.10863e+06	1.50309e+06	1.11415e+06	1.19351e+06	2.51766e+06	1.20939e+06	0	2.17357e+06	914510	1.19272e+06	0	1.81627e+06	1.37556e+06	1.73272e+06	975808
NPC2 family	7.05559e+08	4.49271e+08	3.29693e+08	3.93395e+08	7.02998e+07	58989103	9.63724e+07	6.90601e+07	7.48193e+07	7.97303e+07	7.86828e+07	4.04351e+07	3.01129e+07	6.7445e+07	6.71332e+07	4.58837e+07	1.12144e+08	6.14196e+07	5.88836e+07	4.17318e+07	5.92069e+07	6.0009e+07
NPL4 family	2.29844e+08	1.06758e+08	1.00502e+08	1.13407e+08	1.93313e+07	1.70468e+07	1.57819e+07	2.07968e+07	1.4636e+07	1.91653e+07	2.25967e+07	2.09595e+07	1.05834e+07	1.40916e+07	1.86369e+07	1.3634e+07	2.00421e+07	2.43519e+07	1.40787e+07	1.83172e+07	2.0438e+07	1.6179e+07
NRDE2 family	1.44399e+08	6.49127e+07	4.15687e+07	3.79177e+07	6.426e+06	16359130	8.16959e+06	3.22916e+06	2.11012e+07	9.6276e+06	5.1524e+06	7.65016e+06	6.04609e+06	1.59993e+07	0	6.72081e+06	7.13019e+06	0	7.6212e+06	7.91864e+06	8.53235e+06	6.71527e+06
Ntn-hydrolase family	1.07126e+08	1.30099e+08	9.50638e+07	1.52024e+08	2.74657e+07	26250147	1.07345e+07	1.80134e+07	2.36663e+07	2.39686e+07	2.45211e+07	1.66227e+07	1.3688e+07	1.32246e+07	1.43699e+07	1.26374e+07	2.82327e+07	1.4314e+07	2.29358e+07	2.13349e+07	3.19782e+07	3.32282e+07
Nuclear hormone receptor family	6.84843e+08	1.78678e+08	2.06911e+08	3.02563e+08	4.34559e+07	2.23192e+07	3.1855e+07	2.79445e+06	3.37866e+07	4.44665e+07	4.34529e+07	3.28749e+07	4.19312e+07	4.14023e+06	4.20165e+07	4.24951e+07	6.29539e+07	3.92274e+07	5.42368e+07	4.13331e+07	5.2586e+07	5.22255e+07
Nucleobindin family	3.69669e+09	2.86079e+09	2.79315e+09	2.42404e+09	3.75571e+08	5.38388e+08	5.56826e+08	5.20431e+08	3.96836e+08	4.72736e+08	4.50221e+08	5.35922e+08	5.45544e+08	2.82422e+08	5.09506e+08	4.69533e+08	5.04032e+08	4.95997e+08	4.84825e+08	3.42164e+08	2.62224e+08	3.34799e+08
Nucleoplasmin family	2.10697e+09	1.56445e+09	1.6764e+09	1.59473e+09	3.5303e+08	2.27816e+08	2.00304e+08	2.19999e+08	2.9636e+08	2.66938e+08	2.59403e+08	2.9385e+08	2.93075e+08	2.50619e+08	3.12562e+08	2.6689e+08	2.6876e+08	2.21017e+08	2.90037e+08	3.00592e+08	2.47905e+08	2.66417e+08
Nucleoporin interacting component (NIC) family	1.17886e+08	6.26577e+07	7.09822e+07	1.02704e+08	8.68621e+06	1.51242e+07	5.72596e+06	8.93837e+06	1.34134e+07	1.07695e+07	8.50198e+06	1.27895e+07	1.50291e+07	7.19578e+06	1.70158e+07	1.04499e+07	2.11745e+07	3.93471e+07	9.98957e+06	1.03467e+07	1.10932e+07	1.0753e+07
Nucleoporin Nup133 family	1.83813e+07	9.30928e+06	4.1939e+06	4.87816e+06	1.50203e+06	1.37999e+06	1.38115e+06	1.4412e+06	1.3872e+06	2.21771e+06	0	1.95712e+06	1.45575e+06	0	0	781028	1.21271e+06	1.12119e+06	0	1.95772e+06	586539	0
Nucleoporin Nup85 family	2.76652e+07	9.54613e+06	8.50871e+06	9.61032e+06	1.5667e+06	1.54976e+06	1.93964e+06	0	2.59688e+06	1.89316e+06	2.15303e+06	1.73339e+06	1.21714e+06	0	2.1516e+06	1.25355e+06	1.49656e+06	1.61768e+06	1.92179e+06	0	1.6661e+06	2.90818e+06
Nucleosome assembly protein (NAP) family	4.15162e+09	2.77562e+09	2.73555e+09	2.5726e+09	5.30785e+08	3.83573e+08	3.34317e+08	4.82282e+08	5.27714e+08	5.16948e+08	4.3674e+08	5.07335e+08	5.09706e+08	4.21154e+08	4.91518e+08	3.69101e+08	4.34328e+08	4.49866e+08	3.89311e+08	3.78465e+08	4.77765e+08	4.42862e+08
NudC family	8.71862e+07	2.26179e+08	2.15101e+08	2.14966e+08	4.61269e+07	3.31937e+07	2.60965e+07	3.97353e+07	4.18012e+07	3.92249e+07	3.12898e+07	3.49406e+07	3.3301e+07	3.13892e+07	4.63873e+07	3.77933e+07	4.29193e+07	4.63163e+07	3.26572e+07	2.852e+07	4.00694e+07	2.44837e+07
Nudix hydrolase family	5.3208e+08	1.04446e+09	9.42258e+08	9.17906e+08	1.94354e+08	2.10483e+08	1.50644e+08	1.98632e+08	1.45463e+08	1.44886e+08	1.38717e+08	1.37414e+08	1.61874e+08	1.13541e+08	2.33248e+08	1.57465e+08	1.61363e+08	1.66852e+08	1.52002e+08	1.50767e+08	1.301e+08	1.56821e+08
NUP21 family	0	4.18129e+07	4.88162e+07	5.21315e+07	8.78423e+06	5.52835e+06	6.56659e+06	7.17573e+06	5.63945e+06	8.11855e+06	1.11842e+07	8.97605e+06	8.44014e+06	3.34693e+06	8.36652e+06	8.50234e+06	5.61627e+06	7.5323e+06	8.42008e+06	1.02045e+07	8.40694e+06	1.19513e+07
NUPR family	2.41213e+08	2.05739e+08	1.59334e+08	1.5103e+08	2.7193e+07	3.79267e+07	4.18306e+07	2.81323e+07	3.80912e+07	3.25655e+07	3.05603e+07	1.23576e+07	2.46587e+07	3.41107e+07	4.38123e+07	1.38347e+07	1.71626e+07	1.51493e+07	3.64117e+07	1.83604e+07	3.40045e+07	2.99409e+07
NXPE family	0	1.09675e+08	7.63261e+07	6.82279e+07	1.18712e+07	1.36168e+07	2.47048e+07	2.61582e+07	1.5018e+07	1.83066e+07	2.12819e+07	0	9.61933e+06	1.33735e+07	1.12477e+07	2.08037e+07	7.92182e+06	1.10638e+07	1.52863e+07	0	9.2176e+06	2.47384e+07
OBG GTPase family	2.21922e+09	1.42287e+09	1.40369e+09	1.26145e+09	2.81061e+08	2.44035e+08	2.32651e+08	2.02898e+08	2.50365e+08	2.11865e+08	2.08739e+08	2.80781e+08	2.26896e+08	1.81103e+08	3.06088e+08	2.00078e+08	2.30357e+08	2.63635e+08	1.93131e+08	1.42161e+08	1.93091e+08	2.39074e+08
ODR-4 family	1.22118e+07	2.15861e+07	2.59676e+07	2.10874e+07	5.7786e+06	2.4591e+06	3.95145e+06	291242	3.95713e+06	5.14861e+06	3.13027e+06	5.5102e+06	6.25595e+06	3.33937e+06	3.75815e+06	3.97369e+06	3.30056e+06	3.82404e+06	2.93877e+06	4.31063e+06	3.28075e+06	3.43265e+06
OHCU decarboxylase family	4.44079e+09	2.80679e+09	2.38759e+09	2.79596e+09	3.82228e+08	5.06932e+08	7.03556e+08	3.21881e+08	4.65714e+08	4.26482e+08	3.87482e+08	3.61549e+08	3.49839e+08	3.21266e+08	4.63096e+08	5.04357e+08	4.00669e+08	4.21652e+08	3.29224e+08	8.44531e+08	3.67549e+08	4.32336e+08
Omega family	9.49154e+09	3.16199e+09	5.58953e+09	6.05165e+09	5.48594e+08	2.33591e+08	2.41901e+07	2.05616e+08	2.11853e+09	3.14659e+07	6.24427e+08	4.79543e+08	4.63548e+08	7.02629e+08	1.4934e+09	1.82598e+09	2.53713e+08	8.31681e+08	1.08499e+09	8.0325e+08	1.00445e+09	2.07357e+09
OMP decarboxylase family	5.83175e+08	2.59011e+08	2.19482e+08	2.21466e+08	4.62697e+07	35830742	4.37937e+07	5.21887e+07	4.4934e+07	3.59943e+07	5.4473e+07	2.47971e+07	2.34115e+07	3.57909e+07	3.53182e+07	4.56919e+07	3.40118e+07	3.01835e+07	3.50034e+07	4.20861e+07	2.29567e+07	5.72241e+07
Organo anion transporter (TC 2.A.6) family	1.96103e+09	3.78127e+09	4.37866e+09	4.95674e+09	5.44025e+08	5.7711e+08	8.06514e+08	3.69442e+08	7.1982e+08	7.64357e+08	5.1551e+08	8.78623e+08	6.83438e+08	1.12039e+09	6.86998e+08	4.93708e+08	8.27862e+08	7.82278e+08	1.02804e+09	1.2228e+09	7.85133e+08	3.10622e+08
Organophosphate:Pi antiporter (OPA) (TC 2.A.1.4) family	2.3652e+08	8.76645e+07	7.35572e+07	7.52983e+07	1.30657e+07	6198862	2.04544e+07	1.37014e+07	1.80853e+07	1.6159e+07	9.14786e+06	1.48619e+07	1.31887e+07	1.6153e+07	1.20106e+07	8.19515e+06	1.08644e+07	8.07882e+06	1.15452e+07	1.51492e+07	1.20687e+07	1.7592e+07
OSBP family	2.66648e+08	5.40511e+08	4.34388e+08	4.48355e+08	8.36652e+07	9.91953e+07	9.15417e+07	8.11751e+07	9.04793e+07	9.44546e+07	8.54041e+07	5.77133e+07	7.01012e+07	5.61482e+07	7.92258e+07	8.57957e+07	6.73142e+07	7.66121e+07	8.81275e+07	5.58313e+07	8.66032e+07	7.38667e+07
OST1 family	1.17026e+10	1.43003e+10	1.31625e+10	1.21399e+10	2.13532e+09	2.51172e+09	2.38576e+09	2.77503e+09	2.24852e+09	2.24393e+09	2.20385e+09	2.31096e+09	2.2906e+09	1.96515e+09	2.45199e+09	1.93994e+09	2.31005e+09	2.52551e+09	1.88523e+09	1.60032e+09	1.68374e+09	2.13505e+09
Oxoprolinase family	1.66916e+08	2.21647e+08	1.80676e+08	2.67736e+08	2.25338e+07	2.47915e+07	2.76608e+07	2.51188e+07	5.45959e+07	6.6946e+07	4.60905e+07	3.0027e+07	4.85055e+07	1.02707e+07	1.83196e+07	2.74627e+07	4.5538e+07	3.40838e+07	2.23511e+07	7.00661e+07	6.28518e+07	3.28451e+07
P4HA family	0	4.57606e+06	922863	5.04815e+06	770362	0	0	531072	1.27264e+06	2.00199e+06	0	0	0	0	922863	0	1.08715e+06	2.38193e+06	0	0	1.57907e+06	0
PA28 family	6.54935e+09	5.75623e+09	5.4884e+09	5.34791e+09	9.96654e+08	8.86403e+08	9.17687e+08	7.76439e+08	1.0759e+09	1.10314e+09	1.18708e+09	7.70749e+08	8.74271e+08	7.18801e+08	9.92541e+08	9.44954e+08	7.76006e+08	9.81342e+08	9.02683e+08	8.89239e+08	8.62954e+08	9.35689e+08
PAL/histidase family	3.16345e+09	2.3209e+09	2.67175e+09	1.88296e+09	4.65577e+08	440680371	2.89199e+08	2.24142e+08	4.90517e+08	4.10785e+08	4.06475e+08	4.17897e+08	6.88151e+08	4.72439e+08	3.65998e+08	3.20786e+08	3.21575e+08	3.06078e+08	2.60564e+08	2.52516e+08	3.5181e+08	3.90417e+08
Palmitoyl-protein thioesterase family	1.29425e+09	5.95713e+08	6.73478e+08	6.57667e+08	1.09721e+08	5.54987e+07	1.12629e+08	6.2367e+07	1.09339e+08	1.46158e+08	1.67774e+08	1.15425e+08	1.1192e+08	4.81432e+07	1.32324e+08	9.78908e+07	1.13262e+08	1.14974e+08	1.02495e+08	1.18276e+08	1.01855e+08	1.06803e+08
Pancreatic ribonuclease family	2.10243e+08	1.03781e+08	8.0495e+07	8.44377e+07	1.75938e+07	2.47493e+07	1.03491e+07	1.74997e+07	2.1011e+07	1.25784e+07	8.67266e+06	1.12524e+07	1.37474e+07	2.05281e+07	1.64027e+07	9.89181e+06	1.602e+07	2.43694e+07	1.08519e+07	7.04794e+06	1.51456e+07	1.10028e+07
Parvalbumin family	7.89963e+07	8.28075e+07	1.73143e+07	3.10164e+07	8.45494e+06	3.17551e+07	1.47339e+07	451382	1.20991e+07	1.53131e+07	3.6367e+06	4.60927e+06	940024	1.65558e+06	4.8342e+06	1.63848e+06	3.52841e+06	8.05721e+06	7.9336e+06	1.07891e+06	7.78245e+06	2.63581e+06
PAT1 family	1.8822e+07	2.74389e+06	5.53384e+06	1.05442e+07	0	1.34763e+06	0	0	711935	684329	267889	854450	1.90555e+06	0	2.40162e+06	104337	2.38724e+06	5.33359e+06	406495	0	1.78355e+06	633354
Patched family	9.53621e+07	4.26511e+07	3.82132e+07	5.29784e+07	5.06247e+06	6.97478e+06	4.68035e+06	9.14754e+06	4.50763e+06	1.22783e+07	9.81576e+06	6.47345e+06	6.58276e+06	4.65335e+06	5.39801e+06	5.28988e+06	1.0086e+07	1.2265e+07	7.04561e+06	5.83429e+06	8.92375e+06	8.82376e+06
PCNA family	2.99155e+08	1.15973e+08	9.25173e+07	9.0665e+07	1.85362e+07	1.48798e+07	1.85304e+07	2.3352e+07	2.46596e+07	1.60151e+07	1.88627e+07	1.67692e+07	9.53532e+06	1.84524e+07	1.16058e+07	1.72919e+07	1.6848e+07	1.24713e+07	1.4484e+07	1.55395e+07	1.13237e+07	1.99984e+07
PDCD1 family	0	1.4219e+07	1.83706e+07	1.44285e+07	2.85027e+06	5.21584e+06	0	3.5207e+06	0	2.63216e+06	2.32918e+06	4.53474e+06	4.06079e+06	4.43575e+06	3.01008e+06	0	2.98059e+06	3.18352e+06	2.97524e+06	2.55227e+06	2.73689e+06	0
PDCD4 family	5.83729e+08	3.01759e+08	2.91569e+08	3.13466e+08	5.973e+07	3.9842e+07	4.01661e+07	3.28297e+07	6.24323e+07	6.67586e+07	6.41756e+07	4.58459e+07	5.32922e+07	2.38226e+07	6.82772e+07	3.61557e+07	4.49827e+07	3.78268e+07	6.2862e+07	6.32067e+07	4.51003e+07	5.94871e+07
PDCD5 family	1.70273e+08	1.4307e+08	1.72855e+08	1.90229e+08	2.88751e+07	18370748	2.65378e+07	3.32144e+07	1.69684e+07	1.91039e+07	3.5097e+07	4.112e+07	3.84039e+07	2.10067e+07	1.86748e+07	1.85528e+07	2.50592e+07	5.00198e+07	3.80498e+07	1.62472e+07	3.86967e+07	2.21565e+07
PDK/BCKDK protein kinase family	8.81468e+08	2.76486e+08	3.19327e+08	2.85655e+08	5.70998e+07	51975500	5.92945e+07	0	6.20388e+07	4.60772e+07	5.38201e+07	5.29046e+07	5.81135e+07	4.14666e+07	6.22961e+07	5.07266e+07	4.77068e+07	4.87015e+07	5.77579e+07	3.67477e+07	4.49867e+07	4.97545e+07
Pentraxin family	6.02598e+08	3.65724e+08	2.42603e+08	2.23099e+08	4.17679e+07	3.04957e+07	2.5669e+07	7.69545e+07	1.14952e+08	7.58855e+07	3.12382e+07	4.67916e+07	3.85242e+07	4.03615e+07	4.04332e+07	4.5254e+07	2.80118e+07	4.22515e+07	3.19428e+07	2.82376e+07	3.79162e+07	5.47386e+07
Peptidase A1 family	8.32921e+09	3.97266e+09	3.15238e+09	4.48315e+09	5.04048e+08	4.49433e+08	7.46055e+08	7.33605e+08	5.46518e+08	9.93004e+08	4.69422e+08	5.93904e+08	5.70849e+08	2.57026e+08	5.21189e+08	7.39988e+08	1.23029e+09	7.12846e+08	7.12144e+08	5.49873e+08	5.6987e+08	7.08125e+08
Peptidase A22B family	0	4.6318e+08	4.3848e+08	3.87035e+08	5.93985e+07	5.78725e+07	1.07113e+08	7.11784e+07	7.38872e+07	9.37307e+07	8.32836e+07	5.00839e+07	7.95051e+07	7.45086e+07	6.22732e+07	8.88261e+07	7.8051e+07	6.39829e+07	6.7646e+07	5.12862e+07	6.49934e+07	6.10756e+07
Peptidase C1 family	1.17794e+10	9.3348e+09	8.48545e+09	9.34344e+09	1.24942e+09	1.3811e+09	1.663e+09	1.66062e+09	1.39787e+09	1.98279e+09	1.76896e+09	1.51913e+09	1.19094e+09	7.07844e+08	1.67919e+09	1.61938e+09	1.99099e+09	1.83688e+09	1.61483e+09	1.11994e+09	1.24694e+09	1.53385e+09
Peptidase C12 family	1.6362e+09	9.09934e+08	9.00072e+08	8.78459e+08	1.8166e+08	1.40218e+08	1.05137e+08	1.68346e+08	1.50216e+08	1.64357e+08	2.01559e+08	1.42574e+08	1.26201e+08	1.18611e+08	1.75026e+08	1.36101e+08	1.53254e+08	1.39172e+08	1.43154e+08	1.24084e+08	1.44034e+08	1.74761e+08
Peptidase C13 family	1.22603e+09	4.85814e+08	6.42682e+08	4.38433e+08	1.03858e+08	5.57447e+07	1.48134e+08	5.09252e+07	7.15523e+07	5.55997e+07	1.23161e+08	1.26889e+08	2.03523e+08	5.87017e+07	7.69995e+07	5.3408e+07	3.89129e+07	1.05495e+08	9.93088e+07	6.80581e+07	5.06482e+07	7.60104e+07
Peptidase C14A family	3.03609e+08	1.09641e+08	7.90035e+07	1.14965e+08	2.37054e+07	2.4624e+07	1.14489e+07	2.26017e+07	1.62144e+07	1.10462e+07	1.08095e+07	1.42284e+07	1.51164e+07	1.41456e+07	1.86281e+07	6.07555e+06	1.44054e+07	2.81179e+07	1.85127e+07	1.27239e+07	2.14449e+07	1.97605e+07
Peptidase C19 family	2.45194e+09	1.83657e+09	1.80757e+09	1.77353e+09	3.21507e+08	2.75402e+08	2.65673e+08	2.87196e+08	3.6672e+08	3.20078e+08	2.78212e+08	2.8911e+08	2.90506e+08	2.97918e+08	3.5145e+08	3.00376e+08	2.76917e+08	3.15947e+08	3.3643e+08	3.07093e+08	2.73022e+08	2.64118e+08
Peptidase C2 family	1.30788e+09	1.01343e+09	1.0617e+09	1.12298e+09	1.91803e+08	1.73651e+08	1.46399e+08	1.13706e+08	2.00043e+08	1.87831e+08	1.0074e+08	2.34882e+08	2.09944e+08	1.38023e+08	1.79708e+08	1.98408e+08	1.6588e+08	2.05499e+08	1.81572e+08	2.07088e+08	1.84038e+08	1.78902e+08
Peptidase C26 family	1.33683e+08	5.44615e+07	4.0615e+07	3.86068e+07	7.12689e+06	9.68178e+06	1.22794e+07	2.60508e+06	9.49104e+06	1.32772e+07	1.24084e+07	5.37553e+06	0	0	1.2678e+07	1.0153e+07	1.12661e+07	5.68078e+06	6.68011e+06	0	3.24911e+06	1.17307e+07
Peptidase C56 family	3.9576e+09	1.46673e+09	1.46275e+09	1.55816e+09	3.19086e+08	2.39995e+08	1.93289e+08	1.69281e+08	3.32415e+08	2.12663e+08	2.25849e+08	2.2486e+08	1.94214e+08	1.99012e+08	3.96289e+08	2.22522e+08	2.4688e+08	2.5724e+08	2.87415e+08	2.33708e+08	3.07709e+08	2.2521e+08
Peptidase C65 family	1.04069e+08	3.21475e+07	3.15892e+07	4.03326e+07	4.11605e+06	3.05014e+06	8.36017e+06	3.48125e+06	5.89849e+06	7.24142e+06	3.3015e+06	5.96234e+06	4.37855e+06	5.15667e+06	6.54171e+06	6.24841e+06	4.24186e+06	5.6344e+06	8.06492e+06	8.25725e+06	6.96625e+06	7.16791e+06
Peptidase C69 family	7.1071e+08	7.34407e+08	5.88289e+08	6.54776e+08	1.31949e+08	1.09722e+08	1.12874e+08	1.28527e+08	1.20026e+08	1.3131e+08	1.07724e+08	1.08199e+08	8.79929e+07	6.88618e+07	8.34237e+07	1.32087e+08	1.10664e+08	1.26249e+08	1.01626e+08	1.00199e+08	7.44986e+07	1.41539e+08
Peptidase M1 family	3.0015e+09	2.80484e+09	2.64805e+09	2.90233e+09	4.50423e+08	4.16623e+08	4.09711e+08	4.40154e+08	5.25551e+08	5.62375e+08	5.07706e+08	4.015e+08	4.26848e+08	2.94543e+08	5.26114e+08	4.9134e+08	5.00715e+08	5.02488e+08	4.3753e+08	3.9541e+08	4.41455e+08	6.24735e+08
Peptidase M14 family	5.69357e+07	2.3041e+07	4.60595e+07	1.45345e+07	2.3991e+06	3.94267e+06	3.85176e+06	5.78479e+06	5.04025e+06	2.02241e+06	3.64847e+06	1.82614e+06	2.65382e+06	3.85607e+06	2.95444e+07	4.53066e+06	4.0102e+06	2.01279e+06	1.98064e+06	1.88095e+06	2.4325e+06	2.21741e+06
Peptidase M16 family	1.03272e+09	1.25193e+09	1.12807e+09	1.19876e+09	3.62733e+08	1.37441e+08	1.64316e+08	1.36217e+08	1.98604e+08	2.52619e+08	1.66951e+08	2.07026e+08	1.96535e+08	1.63777e+08	2.1247e+08	1.81313e+08	1.97339e+08	2.5874e+08	2.23639e+08	1.7764e+08	1.59448e+08	1.81957e+08
Peptidase M17 family	3.42777e+10	2.09996e+10	1.89224e+10	2.36287e+10	2.35679e+09	3.05256e+09	3.49792e+09	3.15688e+09	2.93204e+09	6.00338e+09	3.24594e+09	3.2901e+09	2.94165e+09	3.62994e+09	2.53646e+09	3.27832e+09	3.81821e+09	3.15892e+09	4.73162e+09	3.43352e+09	3.98033e+09	4.50608e+09
Peptidase M1A family	0	7.8069e+07	7.90596e+07	5.83039e+07	9.8458e+06	11320753	2.16534e+07	8.09095e+06	1.53271e+07	1.1831e+07	1.40747e+07	8.4413e+06	9.59611e+06	1.35502e+07	1.2456e+07	2.09412e+07	1.57572e+07	1.28788e+07	8.53271e+06	6.37599e+06	7.97561e+06	6.78358e+06
Peptidase M24 family	3.94622e+09	3.78304e+09	3.74422e+09	3.50282e+09	6.58392e+08	5.68556e+08	5.73644e+08	6.05427e+08	7.56476e+08	6.20547e+08	6.80565e+08	5.98091e+08	6.05101e+08	6.04864e+08	6.87548e+08	5.68057e+08	6.10889e+08	5.62539e+08	5.88511e+08	4.9685e+08	6.33583e+08	6.10451e+08
Peptidase M24A family	1.21902e+09	5.30066e+08	4.02955e+08	4.05835e+08	1.034e+08	8.62364e+07	6.86874e+07	1.0064e+08	9.73196e+07	7.37832e+07	5.16557e+07	9.36453e+07	1.24127e+07	8.46147e+07	9.81446e+07	6.24819e+07	9.49903e+07	8.85014e+07	5.12276e+07	9.98495e+06	8.59557e+07	7.51752e+07
Peptidase M24B family	3.91096e+08	5.90498e+08	5.9501e+08	5.58127e+08	1.10204e+08	96380607	9.23191e+07	5.90053e+07	1.22311e+08	1.10279e+08	1.06749e+08	9.33777e+07	9.45784e+07	8.41719e+07	1.25345e+08	9.07877e+07	8.05071e+07	1.09978e+08	7.78289e+07	7.53583e+07	1.14468e+08	9.99863e+07
Peptidase M28 family	3.36035e+09	2.64593e+09	2.27754e+09	2.4518e+09	3.75836e+08	4.8966e+08	4.1686e+08	5.9785e+08	4.15301e+08	3.50421e+08	3.34445e+08	3.24995e+08	3.10481e+08	4.73002e+08	4.36775e+08	3.97841e+08	3.3052e+08	5.22953e+08	4.79819e+08	2.94664e+08	4.02252e+08	4.21594e+08
Peptidase M2A family	8.32753e+09	5.12861e+09	5.06291e+09	5.67405e+09	1.06909e+09	7.61121e+08	7.2753e+08	8.14582e+08	8.73797e+08	8.82488e+08	8.83543e+08	6.67229e+08	7.94775e+08	8.55204e+08	9.67242e+08	8.9492e+08	8.55873e+08	8.71797e+08	9.7426e+08	9.27035e+08	8.66692e+08	1.17839e+09
Peptidase M3 family	5.01724e+09	3.08326e+09	2.67436e+09	2.65346e+09	5.35331e+08	5.45456e+08	4.61577e+08	2.73356e+08	7.21316e+08	5.46226e+08	4.70119e+08	3.93189e+08	3.61421e+08	4.2301e+08	5.19567e+08	5.07052e+08	4.63878e+08	5.0816e+08	4.57292e+08	4.19654e+08	3.55713e+08	4.48759e+08
Peptidase M41 family	2.49387e+07	1.07193e+07	8.29942e+06	5.91997e+06	2.81927e+06	2.069e+06	882464	2.55872e+06	0	2.38989e+06	2.19823e+06	1.08857e+06	1.8921e+06	1.89607e+06	0	1.22445e+06	0	0	1.29422e+06	1.2519e+06	1.34944e+06	2.02441e+06
Peptidase M48A family	6.87888e+08	3.62858e+08	3.30859e+08	3.44754e+08	5.85678e+07	5.52603e+07	4.68121e+07	4.51999e+07	7.8635e+07	7.83829e+07	5.05913e+07	6.60504e+07	6.45805e+07	3.08319e+07	6.5664e+07	5.31409e+07	7.22268e+07	6.53497e+07	5.13343e+07	4.88814e+07	5.7328e+07	4.96339e+07
Peptidase M49 family	2.7161e+09	1.41107e+09	1.3637e+09	1.41919e+09	2.76166e+08	2.05644e+08	1.55407e+08	1.97526e+08	2.52664e+08	3.23665e+08	2.15778e+08	2.5294e+08	2.35698e+08	1.73432e+08	2.9522e+08	1.90635e+08	2.55639e+08	2.21468e+08	2.66556e+08	2.3487e+08	1.98628e+08	2.42026e+08
Peptidase M67A family	6.34082e+08	4.52514e+08	3.89494e+08	4.41035e+08	7.85974e+07	8.06197e+07	6.69968e+07	6.26971e+07	9.35219e+07	7.00813e+07	8.49796e+07	5.84778e+07	6.45409e+07	3.11135e+07	7.73102e+07	7.30718e+07	6.07953e+07	6.10017e+07	8.10476e+07	6.90415e+07	8.25717e+07	8.65774e+07
Peptidase M76 family	1.44008e+08	5.21133e+07	4.67676e+07	4.51269e+07	1.06446e+07	5.80725e+06	8.45379e+06	4.6905e+06	1.49528e+07	7.56439e+06	6.36442e+06	9.39864e+06	6.49871e+06	9.66583e+06	8.50569e+06	6.33427e+06	7.0558e+06	8.14017e+06	7.16756e+06	7.14218e+06	8.18452e+06	7.43668e+06
Peptidase S1 family	4.96232e+09	3.96841e+09	3.41309e+09	3.89414e+09	5.1842e+08	6.18825e+08	7.43313e+08	7.78705e+08	6.45173e+08	6.63972e+08	6.58586e+08	6.43027e+08	4.81566e+08	3.376e+08	6.1936e+08	6.72954e+08	8.53113e+08	6.4054e+08	6.20602e+08	4.66851e+08	6.0703e+08	7.06007e+08
Peptidase S14 family	7.4722e+08	4.62838e+08	4.50731e+08	4.39121e+08	8.84906e+07	52350251	5.57216e+07	7.54637e+07	8.77756e+07	1.03036e+08	6.10313e+07	9.5504e+07	9.36695e+07	6.13861e+07	8.11067e+07	5.80338e+07	7.52701e+07	9.14579e+07	4.70525e+07	7.82002e+07	7.17031e+07	7.54369e+07
Peptidase S16 family	0	1.32181e+08	1.29533e+08	1.21314e+08	2.06078e+07	1.72861e+07	1.7021e+07	3.17564e+07	2.0337e+07	2.51724e+07	2.0138e+07	2.56462e+07	3.13301e+07	1.17925e+07	2.79537e+07	1.26726e+07	1.90295e+07	2.2063e+07	1.71965e+07	2.17089e+07	1.78999e+07	2.34157e+07
Peptidase S1C family	2.81236e+09	1.11077e+09	8.47811e+08	8.53773e+08	1.96966e+08	1.98527e+08	1.69021e+08	8.6002e+07	2.73566e+08	1.86694e+08	1.04137e+08	1.64839e+08	1.3437e+08	1.71824e+08	1.08888e+08	1.63754e+08	1.42564e+08	1.15621e+08	1.17126e+08	1.43854e+08	1.39302e+08	1.95306e+08
Peptidase S26B family	4.06009e+09	1.81447e+09	1.82376e+09	1.60128e+09	2.89494e+08	3.12715e+08	2.44828e+08	3.35745e+08	3.14545e+08	3.17147e+08	2.82491e+08	3.11699e+08	3.51319e+08	3.40409e+08	3.02517e+08	2.35324e+08	3.14376e+08	3.21116e+08	2.34289e+08	2.00929e+08	2.49099e+08	2.81466e+08
Peptidase S28 family	1.07517e+09	6.23511e+08	7.34604e+08	1.03136e+09	6.48608e+07	1.39396e+08	1.38403e+08	1.03547e+08	8.12622e+07	9.60414e+07	1.00129e+08	2.0218e+08	1.18235e+08	8.69526e+07	1.06259e+08	1.20848e+08	1.86551e+08	1.3132e+08	2.22197e+08	2.52746e+08	1.4213e+08	9.64135e+07
Peptidase S33 family	8.81595e+09	7.05022e+09	7.23474e+09	6.71748e+09	1.19208e+09	1.13318e+09	9.3782e+08	1.33938e+09	1.3282e+09	1.11955e+09	1.1557e+09	1.47589e+09	1.42732e+09	1.25646e+09	1.09043e+09	8.28925e+08	1.05208e+09	1.20996e+09	1.04701e+09	1.02057e+09	1.03952e+09	1.34834e+09
Peptidase S51 family	3.15884e+08	1.00092e+08	1.06444e+08	1.09348e+08	1.97375e+07	2.12305e+07	2.14089e+07	7.92898e+06	2.21246e+07	7.66125e+06	2.93595e+07	1.55028e+07	2.90023e+07	1.66716e+07	6.88588e+06	9.02195e+06	1.08736e+07	2.68286e+07	2.42951e+07	1.64404e+07	1.1966e+07	1.89445e+07
Peptidase S8 family	1.07125e+07	3.88547e+06	2.03072e+06	4.79633e+06	759018	1.83861e+06	0	0	1.28784e+06	0	0	0	2.03072e+06	0	0	0	0	0	2.38822e+06	0	2.40811e+06	0
Peptidase S9A family	1.30787e+09	9.11578e+08	8.89043e+08	9.47564e+08	1.3122e+08	1.32219e+08	1.64363e+08	1.53528e+08	1.68054e+08	1.62192e+08	1.69537e+08	1.40701e+08	1.4198e+08	1.28177e+08	1.59575e+08	1.49073e+08	1.35607e+08	1.45134e+08	1.82859e+08	2.02451e+08	1.18648e+08	1.62866e+08
Peptidase T1A family	2.24138e+10	1.46486e+10	1.33917e+10	1.36428e+10	2.45002e+09	2.34768e+09	2.21999e+09	2.47212e+09	2.54119e+09	2.61764e+09	2.64496e+09	1.95761e+09	2.09107e+09	1.74126e+09	2.64367e+09	2.31316e+09	2.18246e+09	2.52336e+09	2.36851e+09	2.08118e+09	2.11018e+09	2.37715e+09
Peptidase T1B family	1.11646e+10	7.63965e+09	6.5585e+09	6.96445e+09	1.32311e+09	1.29709e+09	1.15484e+09	1.09043e+09	1.38979e+09	1.38439e+09	1.21252e+09	1.08885e+09	1.03185e+09	8.99072e+08	1.27176e+09	1.05445e+09	1.10911e+09	1.1729e+09	1.30071e+09	1.02785e+09	1.15081e+09	1.20308e+09
PER33/POM33 family	9.35292e+07	3.56903e+07	2.59657e+07	3.18731e+07	7.434e+06	6.39018e+06	5.00164e+06	5.41727e+06	6.01234e+06	5.43485e+06	7.50189e+06	0	4.13514e+06	3.33793e+06	5.64562e+06	5.34517e+06	4.35266e+06	7.80158e+06	4.10489e+06	3.28525e+06	3.68934e+06	8.63942e+06
Perilipin family	0	7.02684e+06	1.42945e+06	6.77238e+06	0	0	0	3.15684e+06	3.87e+06	0	0	0	1.42945e+06	0	0	0	0	1.72068e+06	0	1.64972e+06	3.40198e+06	0
Peroxin-13 family	1.4879e+07	7.14566e+06	2.45867e+06	5.27465e+06	1.79219e+06	1.46267e+06	0	1.07629e+06	1.59306e+06	1.22145e+06	0	1.34351e+06	1.11515e+06	0	0	0	824410	814310	2.38335e+06	0	1.25258e+06	0
Peroxin-14 family	6.09585e+06	4.83196e+07	5.27849e+07	4.30476e+07	1.17897e+07	5.58461e+06	566626	1.16637e+07	9.4077e+06	9.30725e+06	6.01371e+06	1.08711e+07	1.13131e+07	6.99598e+06	1.1882e+07	5.70909e+06	9.03984e+06	8.98539e+06	7.40595e+06	5.33511e+06	6.30542e+06	5.97585e+06
Peroxin-16 family	0	1.8211e+07	1.83412e+07	1.93894e+07	4.08405e+06	1575933	3.62655e+06	5.68608e+06	0	3.2384e+06	3.0576e+06	3.50563e+06	4.71849e+06	0	4.27895e+06	2.78057e+06	3.51519e+06	5.8867e+06	0	3.41488e+06	3.7283e+06	2.84432e+06
Peroxin-19 family	0	5.11712e+07	4.43585e+07	4.61659e+07	9.37473e+06	6.81181e+06	3.70271e+06	1.20392e+07	8.41158e+06	1.08312e+07	5.34321e+06	8.02621e+06	8.81621e+06	3.14141e+06	7.63205e+06	1.13994e+07	8.49654e+06	3.06748e+06	5.76353e+06	1.07506e+07	1.03218e+07	7.76593e+06
Peroxiredoxin family	2.88654e+10	2.13246e+10	1.9902e+10	1.93314e+10	3.9307e+09	3.35216e+09	3.48646e+09	3.76531e+09	3.40247e+09	3.38754e+09	3.19373e+09	3.33842e+09	3.95883e+09	2.92398e+09	3.4322e+09	3.05481e+09	3.64725e+09	3.37136e+09	2.81427e+09	2.49341e+09	3.58114e+09	3.42395e+09
Peroxiredoxin-like PRXL2 family	9.78008e+07	3.3758e+07	3.21991e+07	3.18437e+07	4.58167e+06	4.25451e+06	3.26991e+06	8.37894e+06	7.77192e+06	5.50105e+06	7.66917e+06	6.37656e+06	4.961e+06	0	4.88042e+06	8.31197e+06	7.27693e+06	1.65972e+06	1.39514e+06	8.82149e+06	8.58498e+06	4.10539e+06
Peroxisomal membrane protein PXMP2/4 family	2.21079e+08	1.94061e+08	2.25686e+08	1.89534e+08	3.36027e+07	2.55205e+07	3.14671e+07	3.26553e+07	3.09557e+07	3.98594e+07	3.1479e+07	3.80814e+07	2.66624e+07	7.05399e+07	2.76328e+07	3.12905e+07	3.54871e+07	2.55167e+07	2.51504e+07	2.03805e+07	3.28499e+07	5.01492e+07
PHF5 family	2.17898e+08	7.67362e+07	8.20071e+07	9.63129e+07	9.65768e+06	16716817	1.06453e+07	1.9667e+07	1.01355e+07	9.91388e+06	1.43592e+07	1.38425e+07	1.05763e+07	9.42173e+06	1.94059e+07	1.44015e+07	2.08679e+07	2.36099e+07	1.25406e+07	1.5622e+07	1.33933e+07	1.02793e+07
Phosphatase 2A regulatory subunit B family	2.57592e+08	1.22346e+08	1.14938e+08	1.14483e+08	1.90578e+07	1.67972e+07	1.59822e+07	2.6608e+07	1.96641e+07	2.42369e+07	2.06004e+07	1.72894e+07	1.48797e+07	1.95228e+07	2.38908e+07	1.87546e+07	1.47962e+07	2.02513e+07	2.01735e+07	2.02617e+07	1.54101e+07	2.35905e+07
Phosphatase 2A regulatory subunit B56 family	7.96019e+07	2.15996e+07	3.20039e+07	2.59983e+07	3.80814e+06	1.88716e+06	4.34744e+06	5.7157e+06	1.11105e+06	4.73016e+06	9.54747e+06	4.64881e+06	4.11997e+06	2.31579e+06	4.28901e+06	7.08286e+06	0	4.33525e+06	5.54577e+06	4.74515e+06	5.77057e+06	5.60159e+06
PHOSPHO family	1.85065e+07	3.78333e+06	8.05965e+06	1.76801e+07	465592	899305	0	994805	1.42363e+06	0	891465	5.32561e+06	998874	0	0	843698	3.06969e+06	1.25738e+06	902752	0	1.24503e+07	0
Phosphoenolpyruvate carboxykinase [GTP] family	3.43347e+10	3.21131e+10	3.27007e+10	2.97195e+10	5.87984e+09	4.11073e+09	4.17852e+09	5.2997e+09	6.20217e+09	6.4421e+09	4.99632e+09	6.12305e+09	5.98598e+09	5.01862e+09	5.41608e+09	5.16062e+09	5.03982e+09	5.55614e+09	3.89346e+09	5.58358e+09	4.57025e+09	5.07622e+09
Phosphofructokinase type A (PFKA) family	2.18584e+08	6.87668e+07	8.08704e+07	6.89463e+07	1.10889e+07	11053326	1.30135e+07	5.29474e+06	1.52708e+07	1.30456e+07	1.04196e+07	7.61159e+06	1.08217e+07	2.17849e+07	1.20332e+07	1.81994e+07	1.2331e+07	9.81704e+06	1.35468e+07	1.08165e+07	1.21247e+07	1.03103e+07
Phosphoglycerate kinase family	1.68655e+10	8.54858e+09	8.07118e+09	8.04695e+09	1.34333e+09	1.54771e+09	1.15957e+09	1.37617e+09	1.49972e+09	1.62206e+09	1.375e+09	1.22674e+09	1.42705e+09	1.0847e+09	1.53731e+09	1.42037e+09	1.31901e+09	1.22759e+09	1.2832e+09	1.34217e+09	1.3126e+09	1.56239e+09
Phosphoglycerate mutase family	3.86042e+10	1.3529e+10	1.65348e+10	1.68728e+10	1.66136e+09	2.62421e+09	3.79429e+09	1.63868e+09	1.78446e+09	2.02604e+09	1.805e+09	4.90714e+09	3.16861e+09	2.15303e+09	2.5179e+09	1.98316e+09	2.51734e+09	2.492e+09	3.76965e+09	2.90311e+09	3.15452e+09	2.03614e+09
Phosphohexose mutase family	9.90386e+09	8.46878e+09	8.52486e+09	8.26006e+09	1.66428e+09	1275953547	1.30396e+09	1.60901e+09	1.23373e+09	1.38184e+09	1.23037e+09	1.39878e+09	1.65134e+09	1.77003e+09	1.40148e+09	1.07285e+09	1.11664e+09	1.37911e+09	9.26602e+08	1.0014e+09	1.83549e+09	2.00081e+09
Phospholipase B-like family	7.9838e+08	6.10492e+08	5.42542e+08	6.78163e+08	8.15962e+07	5.2323e+07	1.36561e+08	9.54897e+07	9.1142e+07	1.53379e+08	1.17877e+08	7.99348e+07	9.19872e+07	5.4444e+07	7.3323e+07	1.24976e+08	1.36953e+08	1.27735e+08	1.59189e+08	8.8387e+07	9.76304e+07	6.82685e+07
Phosphorylase b kinase regulatory chain family	1.12867e+08	1.46184e+08	1.27181e+08	1.55554e+08	2.57955e+07	1.69618e+07	1.76087e+07	2.35647e+07	1.54088e+07	4.68447e+07	2.50454e+07	2.09484e+07	2.34741e+07	8.98342e+06	2.63322e+07	2.23979e+07	2.37228e+07	2.46598e+07	3.53415e+07	2.51156e+07	2.40443e+07	2.26702e+07
Phosphotriesterase family	8.8501e+09	4.38732e+09	4.75164e+09	4.12033e+09	5.81009e+08	7.14157e+08	6.41949e+08	7.8157e+08	8.91571e+08	7.77062e+08	8.28364e+08	6.50908e+08	7.39027e+08	8.1554e+08	8.55878e+08	8.61921e+08	7.17364e+08	6.45726e+08	6.57616e+08	5.87737e+08	5.79413e+08	9.32476e+08
Phytoene/squalene synthase family	0	3.01806e+07	1.52129e+07	1.54329e+07	4.75681e+06	6.23015e+06	3.88887e+06	1.34228e+07	1.88197e+06	0	3.55632e+06	837863	683690	6.58563e+06	1.86634e+06	1.68305e+06	432538	8.72359e+06	1.14193e+06	697508	2.45541e+06	1.98195e+06
Pi family	6.21758e+10	2.91829e+10	2.64563e+10	2.93289e+10	4.82582e+09	3.76141e+09	4.82851e+09	3.72605e+09	6.79585e+09	5.24527e+09	6.26631e+09	4.90438e+09	4.46704e+09	2.48616e+09	4.30491e+09	4.02753e+09	4.19906e+09	6.24089e+09	4.74894e+09	3.87615e+09	4.5062e+09	5.75763e+09
PI3/PI4-kinase family	1.01008e+08	2.95754e+07	3.45222e+07	3.69108e+07	6.59695e+06	1.05347e+06	6.57076e+06	2.84019e+06	5.20727e+06	7.30673e+06	6.19694e+06	4.73796e+06	5.40969e+06	9.16679e+06	4.81121e+06	4.1996e+06	4.96837e+06	4.28963e+06	4.48612e+06	1.05831e+07	8.60642e+06	3.97713e+06
PI3K p85 subunit family	4.45574e+08	9.7705e+07	1.73799e+08	1.7407e+08	6.15477e+06	29296526	0	0	2.90097e+07	3.3244e+07	7.3654e+06	4.71505e+07	4.15339e+07	2.67688e+07	5.09805e+07	0	5.01632e+07	4.93057e+07	9.01302e+06	1.10953e+07	3.71034e+07	1.7389e+07
PICALM/SNAP91 family	1.88207e+08	2.22006e+08	2.35659e+08	2.32412e+08	3.20162e+07	2.77511e+07	4.72872e+07	3.3208e+07	3.88436e+07	4.28998e+07	4.67992e+07	3.4112e+07	3.56225e+07	1.54092e+07	3.83464e+07	6.53699e+07	3.23689e+07	3.53193e+07	3.04248e+07	2.44242e+07	4.11135e+07	6.87617e+07
PICln (TC 1.A.47) family	1.34118e+08	6.09496e+07	5.8854e+07	5.01157e+07	8.48717e+06	1.3205e+07	8.24955e+06	8.28879e+06	1.13921e+07	1.1327e+07	2.04661e+07	6.24539e+06	4.97739e+06	1.5261e+06	9.86845e+06	1.57706e+07	1.97828e+06	1.00771e+07	1.45171e+07	8.36738e+06	2.89615e+06	1.22797e+07
Pinin family	4.21803e+09	1.58525e+09	1.33553e+09	1.29725e+09	2.11544e+08	4.08087e+08	1.47167e+08	1.7473e+08	4.8929e+08	1.54429e+08	1.68948e+08	1.15203e+08	1.5164e+08	1.52772e+08	1.89059e+08	5.57905e+08	1.33443e+08	1.90099e+08	3.73272e+08	2.76739e+08	1.48775e+08	1.74926e+08
Pirin family	4.21175e+07	1.13675e+07	2.20351e+07	8.71495e+06	0	3.99763e+06	3.12743e+06	0	1.15386e+06	3.08856e+06	0	7.79154e+06	5.62996e+06	0	8.61357e+06	0	3.17149e+06	3.25238e+06	0	2.29108e+06	0	0
Pleiotrophin family	4.09583e+06	3.3527e+06	0	743129	0	3.3527e+06	0	0	0	0	0	0	0	0	0	0	0	0	0	0	743129	0
PNP/MTAP phosphorylase family	9.23592e+08	6.6898e+08	5.77664e+08	6.00964e+08	1.49851e+08	121018294	6.91155e+07	1.24474e+08	9.60878e+07	1.08433e+08	1.21478e+08	9.51448e+07	9.3515e+07	7.65869e+07	1.14455e+08	7.6485e+07	9.38002e+07	1.17125e+08	1.08929e+08	8.27753e+07	9.19347e+07	1.064e+08
PNP/UDP phosphorylase family	1.87067e+07	8.11824e+06	5.4357e+06	5.15279e+06	0	0	2.96979e+06	0	0	5.14845e+06	3.7473e+06	0	0	0	1.68839e+06	0	1.75933e+06	0	0	0	3.39346e+06	0
Polyribonucleotide nucleotidyltransferase family	0	0	0	0	0	0	0	0	0	0	0	0	0	0	0	0	0	0	0	0	0	0
PP2C family	6.37941e+08	1.09238e+09	1.04177e+09	9.90105e+08	1.62742e+08	1.78506e+08	1.70567e+08	1.95158e+08	2.06593e+08	1.78817e+08	1.61644e+08	1.52196e+08	1.3809e+08	2.10662e+08	1.78481e+08	2.00695e+08	1.71114e+08	1.59807e+08	1.65093e+08	1.66639e+08	1.70447e+08	1.57004e+08
PPase family	1.3325e+09	1.77392e+09	1.67872e+09	1.95775e+09	2.98289e+08	3.23342e+08	2.91127e+08	3.38105e+08	2.14259e+08	3.08794e+08	3.43081e+08	3.33645e+08	2.88928e+08	2.26704e+08	2.54604e+08	2.31763e+08	3.47335e+08	2.08228e+08	3.93771e+08	4.53093e+08	2.89889e+08	2.65433e+08
PPC synthetase family	0	2.44785e+07	1.79803e+07	2.63079e+07	2.70876e+06	4628098	4.1768e+06	5.98308e+06	3.64052e+06	3.34124e+06	3.91226e+06	2.63732e+06	2.52509e+06	0	4.04603e+06	4.85956e+06	2.36791e+06	3.4233e+06	5.98193e+06	4.43714e+06	5.06914e+06	5.02848e+06
PpiC/parvulin rotamase family	2.28841e+08	7.86305e+07	6.86802e+07	8.15306e+07	1.73556e+07	9.03707e+06	2.42599e+06	1.94723e+07	1.00154e+07	2.03242e+07	954852	1.25173e+07	1.30427e+07	7.9683e+06	1.8978e+07	1.52191e+07	1.84851e+07	1.47648e+07	2.67395e+07	3.82155e+06	1.48045e+07	2.91505e+06
PPP phosphatase family	4.25725e+09	3.18172e+09	3.02213e+09	3.05831e+09	4.90598e+08	5.40521e+08	4.96382e+08	4.31905e+08	5.72115e+08	6.50201e+08	5.57314e+08	5.49606e+08	4.82123e+08	4.43555e+08	5.38021e+08	4.5151e+08	5.33289e+08	5.21125e+08	4.62288e+08	4.42257e+08	5.15833e+08	5.8352e+08
PRA1 family	2.05375e+07	4.82385e+07	3.24639e+07	3.36391e+07	6.68014e+06	1.2462e+07	6.22228e+06	8.11468e+06	7.36314e+06	7.39634e+06	6.75545e+06	1.25689e+06	1.05438e+07	3.60598e+06	6.3346e+06	3.96716e+06	5.14666e+06	7.408e+06	5.72485e+06	4.67961e+06	4.62813e+06	6.05188e+06
Prefoldin subunit alpha family	1.52622e+08	5.51522e+07	4.3643e+07	5.38271e+07	1.17008e+07	10007100	6.25003e+06	1.97917e+06	1.28014e+07	1.24136e+07	4.61764e+06	8.78016e+06	5.90481e+06	1.28259e+07	1.01121e+07	1.40243e+06	8.90039e+06	8.47495e+06	1.02398e+07	8.87297e+06	9.96187e+06	7.37711e+06
Prefoldin subunit beta family	4.44748e+08	3.49872e+08	3.23691e+08	3.50005e+08	6.27497e+07	4.76018e+07	6.5846e+07	5.18275e+07	5.93503e+07	6.24969e+07	5.27188e+07	5.17717e+07	4.88252e+07	5.08131e+07	5.99383e+07	5.9624e+07	5.4405e+07	6.17842e+07	6.37042e+07	5.81961e+07	6.13929e+07	5.05223e+07
Prenylcysteine oxidase family	2.89976e+07	5.66175e+07	6.92953e+07	9.87495e+07	1.07789e+07	8.7304e+06	1.2704e+07	1.06116e+07	4.97837e+06	8.81421e+06	1.74077e+07	1.4949e+07	1.29308e+07	7.60374e+06	9.4003e+06	7.00379e+06	3.53257e+07	1.66849e+07	1.26061e+07	9.32919e+06	1.63248e+07	8.47883e+06
Pro/parathymosin family	5.70102e+09	3.07452e+09	3.07768e+09	2.94451e+09	5.24894e+08	2.95825e+08	6.29745e+08	2.69182e+08	7.39229e+08	6.15648e+08	3.71078e+08	5.88359e+08	5.79271e+08	3.35403e+08	5.82084e+08	6.21483e+08	4.95639e+08	3.85257e+08	5.56606e+08	6.12332e+08	3.36426e+08	5.58251e+08
Profilin family	6.99362e+09	5.59627e+09	5.2683e+09	5.7066e+09	9.34936e+08	8.45232e+08	9.00513e+08	8.08378e+08	1.09799e+09	1.00922e+09	1.0056e+09	8.15709e+08	8.4398e+08	6.61746e+08	9.39127e+08	1.00214e+09	9.32654e+08	1.05733e+09	9.2532e+08	8.3593e+08	8.6063e+08	1.09474e+09
Prohibitin family	1.38409e+10	6.36107e+09	7.36661e+09	6.36324e+09	9.60148e+08	9.27123e+08	9.06417e+08	1.36325e+09	1.15595e+09	1.04819e+09	1.25356e+09	1.33552e+09	1.31374e+09	1.1391e+09	1.12762e+09	1.19708e+09	9.98274e+08	1.14131e+09	8.87763e+08	1.18836e+09	9.34435e+08	1.2131e+09
Prokaryotic/mitochondrial release factor family	1.71681e+08	5.6036e+07	5.6344e+07	5.93009e+07	1.14906e+07	14395468	0	0	1.53133e+07	1.48366e+07	4.81273e+06	1.43172e+07	7.85667e+06	1.60828e+07	1.32746e+07	0	1.25024e+07	1.17056e+07	7.05305e+06	5.2149e+06	1.38774e+07	8.94749e+06
Proline oxidase family	9.61697e+08	6.62766e+08	6.08099e+08	6.16164e+08	9.72872e+07	4.2725e+07	5.68384e+07	2.12628e+08	7.15315e+07	1.81755e+08	1.0699e+08	6.21955e+07	1.00119e+08	1.17723e+08	5.22733e+07	1.68798e+08	1.05431e+08	7.24216e+07	9.84432e+07	1.26803e+08	9.42906e+07	1.18774e+08
Proline racemase family	0	1.85074e+07	1.66503e+07	1.52271e+07	3.15509e+06	4.51079e+06	0	7.13957e+06	851790	2.85012e+06	0	4.21602e+06	3.44818e+06	1.62426e+06	3.93178e+06	3.43007e+06	1.74365e+06	0	1.03627e+06	5.78889e+06	548185	6.11014e+06
Prominin family	1.62513e+08	1.97452e+08	1.59739e+08	1.44167e+08	4.71268e+07	2.03227e+07	3.04433e+07	4.94354e+07	2.19148e+07	2.82088e+07	4.87306e+07	2.27003e+07	1.64859e+07	2.09651e+07	1.70074e+07	3.38497e+07	2.77671e+07	1.398e+07	3.04808e+07	2.93574e+07	1.74054e+07	2.51758e+07
PRORSD1 family	0	3.56647e+07	3.01717e+07	4.45635e+07	1.42326e+07	5.89612e+06	4.91678e+06	3.25114e+06	3.26679e+06	4.10128e+06	5.33652e+06	4.00136e+06	5.96422e+06	3.35953e+06	5.60794e+06	5.90208e+06	1.1132e+07	2.66606e+06	7.21519e+06	6.21971e+06	1.35311e+07	3.79941e+06
Protease inhibitor I39 (alpha-2-macroglobulin) family	8.74398e+09	7.6574e+09	5.63786e+09	6.09122e+09	1.02993e+09	1.31129e+09	1.84364e+09	1.531e+09	9.83143e+08	9.58397e+08	8.07269e+08	9.39807e+08	7.53197e+08	4.91167e+08	1.28727e+09	1.35915e+09	9.04299e+08	1.17385e+09	1.09261e+09	8.74226e+08	9.93401e+08	1.05283e+09
Proteasome subunit p27 family	2.9585e+08	1.2748e+08	1.31016e+08	1.20172e+08	2.65269e+07	2.08488e+07	1.52097e+07	2.7669e+07	1.13451e+07	2.58809e+07	2.72412e+07	2.63346e+07	1.93774e+07	2.18926e+07	1.17227e+07	2.44479e+07	2.22555e+07	2.05671e+07	2.33607e+07	1.15016e+07	1.72058e+07	2.52818e+07
Proteasome subunit p55 family	6.2835e+08	1.50054e+09	1.37353e+09	1.40417e+09	2.79393e+08	220014842	2.70827e+08	1.26847e+08	3.26994e+08	2.76468e+08	2.01553e+08	2.1526e+08	1.84529e+08	2.21558e+08	2.96554e+08	2.54078e+08	2.25875e+08	2.40081e+08	2.77294e+08	1.97481e+08	2.57603e+08	2.05831e+08
Proteasome subunit S1 family	7.31398e+08	5.49547e+08	4.2841e+08	4.61654e+08	8.75079e+07	8.03928e+07	6.71687e+07	1.27158e+08	9.87809e+07	8.8539e+07	9.2456e+07	5.19909e+07	5.77012e+07	6.7609e+07	7.18093e+07	8.68438e+07	6.98255e+07	9.24239e+07	7.73147e+07	5.33645e+07	6.7415e+07	1.0131e+08
Proteasome subunit S14 family	7.07312e+08	8.09309e+08	8.46329e+08	7.8648e+08	1.29416e+08	1.5614e+08	9.40617e+07	1.29448e+08	1.77338e+08	1.22905e+08	1.17254e+08	1.22693e+08	1.57548e+08	7.98411e+07	2.62858e+08	1.06135e+08	1.41935e+08	1.77168e+08	1.21021e+08	1.01258e+08	1.38558e+08	1.06541e+08
Proteasome subunit S2 family	2.46798e+09	1.61919e+09	1.47445e+09	1.62694e+09	2.67417e+08	2.51941e+08	2.4599e+08	2.7122e+08	3.01313e+08	2.81313e+08	2.74304e+08	2.09277e+08	2.37089e+08	1.6707e+08	2.92705e+08	2.94005e+08	2.36287e+08	2.72657e+08	2.99786e+08	2.41023e+08	2.68365e+08	3.08826e+08
Proteasome subunit S3 family	1.21255e+09	2.0969e+09	2.16105e+09	2.11442e+09	3.77091e+08	3.26284e+08	2.82596e+08	3.42173e+08	3.84826e+08	3.83929e+08	3.78784e+08	2.97413e+08	3.09101e+08	4.12243e+08	3.90873e+08	3.72636e+08	3.13112e+08	3.20206e+08	3.93395e+08	3.25032e+08	3.88805e+08	3.73873e+08
Proteasome subunit S5A family	4.12518e+08	2.20569e+08	2.19966e+08	2.36071e+08	4.10276e+07	4.30542e+07	2.05383e+07	3.43624e+07	4.06676e+07	4.09187e+07	4.28923e+07	3.53093e+07	3.46003e+07	2.69287e+07	4.69259e+07	3.33095e+07	3.5566e+07	3.8644e+07	4.70841e+07	3.54694e+07	3.89288e+07	4.03783e+07
Proteasome subunit S9 family	7.80262e+08	4.17913e+09	4.14685e+09	4.29153e+09	6.85997e+08	4.97594e+08	5.93951e+08	7.95721e+08	7.14938e+08	8.90924e+08	7.5052e+08	5.87197e+08	6.01264e+08	6.48127e+08	7.55713e+08	8.04032e+08	6.54381e+08	6.3803e+08	6.56536e+08	7.33811e+08	7.28227e+08	8.80547e+08
Protein arginine deiminase family	4.81782e+08	3.48521e+08	2.95677e+08	2.46452e+08	5.92813e+07	6.80516e+07	6.59021e+07	5.20645e+07	5.17646e+07	5.14565e+07	4.87481e+07	6.83948e+07	6.77269e+07	6.29054e+07	2.22114e+07	2.56908e+07	4.28903e+07	5.50015e+07	7.06454e+07	2.95279e+07	2.89051e+07	1.94822e+07
Protein disulfide isomerase family	3.2935e+11	2.27272e+11	2.26587e+11	1.90113e+11	3.63111e+10	3.94097e+10	4.09119e+10	4.65355e+10	3.1089e+10	3.3015e+10	3.5817e+10	3.36799e+10	4.11004e+10	3.82549e+10	4.1227e+10	3.65081e+10	3.73339e+10	3.81666e+10	3.10358e+10	2.20007e+10	2.72666e+10	3.43091e+10
Protein kinase superfamily	2.09716e+09	1.23675e+09	1.25336e+09	1.20623e+09	2.12817e+08	1.94458e+08	1.84701e+08	2.15085e+08	2.03143e+08	2.26545e+08	2.36781e+08	2.04786e+08	2.00558e+08	2.03473e+08	2.09857e+08	1.97906e+08	1.99792e+08	2.00725e+08	2.00792e+08	1.90275e+08	1.89463e+08	2.25183e+08
Protein prenyltransferase subunit alpha family	0	2.6292e+07	2.59618e+07	2.84193e+07	6.3592e+06	6.13506e+06	0	3.45127e+06	6.31709e+06	4.0294e+06	2.38373e+06	5.42634e+06	5.50211e+06	1.40975e+06	7.05988e+06	4.18001e+06	6.68552e+06	6.25471e+06	3.77807e+06	4.64556e+06	5.16748e+06	1.88799e+06
Protein-tyrosine phosphatase family	2.55951e+08	3.78466e+08	3.6598e+08	3.37963e+08	6.91387e+07	5.23343e+07	5.24167e+07	5.20796e+07	8.97688e+07	6.27282e+07	6.88665e+07	4.89514e+07	5.52048e+07	4.63963e+07	7.06848e+07	7.58765e+07	5.12297e+07	5.83756e+07	6.02536e+07	5.59962e+07	5.55034e+07	5.66047e+07
Protoporphyrinogen/coproporphyrinogen oxidase family	5.71235e+08	2.19218e+08	2.201e+08	1.67901e+08	3.0714e+07	4.53941e+07	3.17309e+07	5.07572e+07	3.552e+07	2.51021e+07	3.37661e+07	3.92927e+07	4.02308e+07	3.19816e+07	4.09808e+07	3.38481e+07	2.31091e+07	3.22335e+07	3.0894e+07	2.39625e+07	2.86534e+07	2.90489e+07
PRP38 family	0	1.27016e+07	1.08785e+07	7.71747e+06	1.2428e+06	2.11611e+06	2.23587e+06	3.5249e+06	1.53004e+06	2.05189e+06	2.62166e+06	0	1.84767e+06	3.03031e+06	0	3.37887e+06	1.90637e+06	1.36085e+06	0	0	0	4.45025e+06
Pseudouridine synthase TruB family	1.09707e+09	6.04231e+08	5.93745e+08	5.91712e+08	9.96669e+07	8.87854e+07	7.97785e+07	1.05388e+08	1.18273e+08	1.12339e+08	9.76324e+07	1.06501e+08	1.03246e+08	7.71652e+07	1.12644e+08	9.65558e+07	8.87198e+07	7.83083e+07	9.1228e+07	9.01729e+07	9.39832e+07	1.49299e+08
Pterin-4-alpha-carbinolamine dehydratase family	4.74631e+09	7.13825e+09	6.93032e+09	7.67336e+09	1.01983e+09	1.0992e+09	9.13087e+08	1.26682e+09	1.34483e+09	1.49449e+09	1.2821e+09	9.89531e+08	9.45021e+08	8.98152e+08	1.60885e+09	1.20667e+09	1.21736e+09	1.30363e+09	1.40779e+09	1.34163e+09	1.05367e+09	1.34928e+09
PTPS family	0	1.72647e+07	1.93984e+06	1.13385e+07	3.11373e+06	3.33778e+06	2.51327e+06	1.41796e+06	4.60815e+06	2.2738e+06	1.93984e+06	0	0	0	0	0	0	0	4.52228e+06	4.39837e+06	0	2.41783e+06
PUR DNA-binding protein family	1.40336e+09	6.44058e+08	6.64087e+08	6.77836e+08	1.24079e+08	1.15127e+08	7.33226e+07	7.10047e+07	1.36932e+08	1.23593e+08	8.7404e+07	9.74986e+07	1.04717e+08	1.00505e+08	1.3867e+08	1.35293e+08	1.31037e+08	1.14759e+08	1.35058e+08	1.31229e+08	7.30513e+07	9.27013e+07
Purine/pyrimidine phosphoribosyltransferase family	1.22807e+09	7.09913e+08	6.20602e+08	6.38317e+08	1.3744e+08	1.32487e+08	1.04085e+08	1.07088e+08	1.12984e+08	1.15829e+08	1.05282e+08	8.29695e+07	1.08787e+08	1.06016e+08	1.18239e+08	9.93091e+07	1.00058e+08	1.17996e+08	1.09983e+08	1.0043e+08	8.47531e+07	1.25097e+08
Pyridoxal phosphate-binding protein YggS/PROSC family	0	9.13992e+07	8.63423e+07	8.54073e+07	1.38122e+07	1.37006e+07	1.33598e+07	2.39538e+07	1.17634e+07	1.48094e+07	1.52001e+07	1.54937e+07	1.9169e+07	7.27547e+06	1.40113e+07	1.51926e+07	1.36051e+07	1.39152e+07	1.62228e+07	1.2555e+07	1.43866e+07	1.47226e+07
Pyridoxamine 5'-phosphate oxidase family	6.56121e+07	2.58447e+07	3.31458e+07	2.41789e+07	4.02752e+06	3.01062e+06	2.63753e+06	5.44178e+06	5.30472e+06	5.42255e+06	3.44502e+06	6.82592e+06	7.54256e+06	2.81525e+06	9.25281e+06	3.2642e+06	2.1531e+06	5.52829e+06	3.5784e+06	4.35063e+06	4.73546e+06	3.83298e+06
Pyridoxine kinase family	8.64657e+07	2.54525e+08	2.4396e+08	2.5848e+08	5.3156e+07	3.15944e+07	2.87143e+07	2.11511e+07	5.83444e+07	6.15644e+07	2.47434e+07	6.40648e+07	6.14042e+07	1.95147e+07	5.55279e+07	1.87048e+07	4.0232e+07	3.51767e+07	5.23848e+07	6.13802e+07	4.85294e+07	2.07768e+07
Pyrimidine 5'-nucleotidase family	8.15648e+07	4.71408e+07	5.54216e+07	5.41097e+07	5.71156e+06	1.29399e+07	6.10181e+06	7.63237e+06	6.71849e+06	8.03663e+06	8.14516e+06	1.96394e+07	7.0086e+06	8.43425e+06	5.05911e+06	7.13506e+06	2.05753e+07	5.27485e+06	4.93114e+06	2.48052e+06	1.46212e+07	6.22673e+06
Pyruvate kinase family	1.29115e+09	6.99649e+08	7.85729e+08	6.64758e+08	1.15632e+08	1.15796e+08	1.04551e+08	7.86566e+07	1.67326e+08	1.17687e+08	1.15536e+08	1.01776e+08	8.85583e+07	6.01267e+07	2.91568e+08	1.28164e+08	9.03412e+07	1.28978e+08	1.02372e+08	9.72856e+07	1.00137e+08	1.45644e+08
Rab family	8.4994e+08	8.16631e+08	8.5226e+08	9.10954e+08	1.46143e+08	1.27123e+08	1.1389e+08	1.3094e+08	1.45963e+08	1.52573e+08	1.12367e+08	1.69991e+08	1.35948e+08	1.28935e+08	1.588e+08	1.46219e+08	1.33472e+08	1.54804e+08	1.39863e+08	1.47671e+08	1.60363e+08	1.74783e+08
Rab GDI family	7.371e+09	6.09182e+09	5.73371e+09	5.68571e+09	1.00779e+09	9.77251e+08	8.52301e+08	1.13682e+09	1.09891e+09	1.01875e+09	1.08559e+09	9.0371e+08	9.73047e+08	7.47435e+08	1.03222e+09	9.91711e+08	1.00592e+09	1.02266e+09	8.85019e+08	8.73475e+08	8.10521e+08	1.08811e+09
Rab3-GAP catalytic subunit family	1.23521e+07	4.2566e+06	3.48325e+06	4.61229e+06	663500	507855	299994	135583	1.48834e+06	1.16133e+06	670510	964413	0	798313	1.05001e+06	0	773355	906577	1.04719e+06	684151	743367	457647
Rabaptin family	0	7.31996e+06	7.2836e+06	8.26561e+06	1.19145e+06	1.41105e+06	1.19028e+06	1.31758e+06	1.08682e+06	1.12279e+06	1.44933e+06	1.32994e+06	1.49741e+06	0	1.7179e+06	1.28902e+06	1.47024e+06	1.92616e+06	1.39191e+06	1.81123e+06	0	1.66608e+06
RAD23 family	1.79044e+09	1.15532e+09	1.05939e+09	1.07705e+09	2.07297e+08	1.64613e+08	1.4934e+08	1.5191e+08	2.35067e+08	2.47089e+08	1.48886e+08	1.82118e+08	2.00645e+08	1.57511e+08	1.9583e+08	1.74398e+08	1.79883e+08	1.5274e+08	2.02201e+08	1.76804e+08	1.80471e+08	1.84947e+08
Ran family	1.40283e+09	3.43779e+09	3.39591e+09	3.18087e+09	6.34528e+08	600772043	5.0651e+08	5.01171e+08	6.35381e+08	5.59424e+08	5.73807e+08	5.17602e+08	5.52459e+08	6.38098e+08	5.84471e+08	5.29479e+08	5.25913e+08	5.18024e+08	5.50618e+08	4.79665e+08	5.07356e+08	5.99299e+08
Ras family	5.07004e+08	8.10034e+08	7.91727e+08	7.87221e+08	1.3777e+08	1.26648e+08	1.22875e+08	1.2623e+08	1.5387e+08	1.42642e+08	1.36749e+08	1.32649e+08	1.28758e+08	1.15595e+08	1.33135e+08	1.44841e+08	1.31965e+08	1.4315e+08	1.18251e+08	1.14937e+08	1.37253e+08	1.41664e+08
RBM8A family	2.24122e+08	3.2602e+08	3.3896e+08	2.85204e+08	5.06549e+07	42740168	5.79148e+07	5.38891e+07	6.83712e+07	5.24495e+07	5.34435e+07	4.83035e+07	5.33153e+07	6.1431e+07	5.94719e+07	6.29948e+07	4.73428e+07	4.35356e+07	5.15663e+07	5.46075e+07	3.9202e+07	4.89496e+07
RENT3 family	2.10968e+09	1.51309e+09	1.33198e+09	1.47774e+09	2.79066e+08	2.12986e+08	1.93808e+08	2.62634e+08	3.41217e+08	2.23377e+08	1.85667e+08	2.13697e+08	2.2043e+08	1.81461e+08	2.38412e+08	2.92308e+08	2.1008e+08	2.68327e+08	2.49248e+08	2.27259e+08	2.52367e+08	2.70461e+08
Repulsive guidance molecule (RGM) family	5.58479e+07	2.52507e+07	6.49898e+06	2.40983e+07	4.11464e+06	4597155	8.12942e+06	0	3.65466e+06	4.7548e+06	0	4.41174e+06	0	0	2.08724e+06	0	3.23733e+06	4.62682e+06	5.3148e+06	6.31297e+06	1.87269e+06	2.73364e+06
RER1 family	0	2.07382e+08	1.8297e+08	1.83443e+08	3.41782e+07	21757187	2.55449e+07	2.55481e+07	6.16549e+07	3.86982e+07	3.64864e+07	3.14642e+07	3.43131e+07	2.09214e+07	3.08449e+07	2.89397e+07	2.58535e+07	2.82709e+07	2.68817e+07	2.41743e+07	2.78834e+07	5.03796e+07
Rho family	9.06096e+08	1.30466e+09	1.19015e+09	1.12931e+09	1.90376e+08	1.8221e+08	1.91341e+08	2.29707e+08	2.90701e+08	2.20321e+08	2.11015e+08	1.91723e+08	1.8437e+08	1.9187e+08	2.15353e+08	1.95819e+08	1.9631e+08	2.1225e+08	1.80356e+08	1.44828e+08	1.80702e+08	2.14861e+08
Rho GDI family	9.08167e+08	1.06917e+09	1.07764e+09	1.08638e+09	1.58358e+08	1.85566e+08	1.39737e+08	1.83912e+08	1.88066e+08	2.13531e+08	1.95058e+08	1.80367e+08	2.10334e+08	1.21253e+08	2.24915e+08	1.45714e+08	1.74064e+08	1.76353e+08	1.95633e+08	1.65991e+08	1.62738e+08	2.116e+08
Ribose 5-phosphate isomerase family	9.04759e+09	5.3581e+09	4.19623e+09	4.45469e+09	8.26644e+08	9.83476e+08	7.60218e+08	1.07562e+09	8.05613e+08	9.06531e+08	9.09167e+08	5.85185e+08	3.97257e+08	7.2118e+08	8.17786e+08	7.65652e+08	6.34364e+08	6.22336e+08	7.32813e+08	8.67304e+08	7.3133e+08	8.66539e+08
Ribose-phosphate pyrophosphokinase family	2.79525e+09	2.92608e+09	2.57284e+09	2.92352e+09	4.94746e+08	4.52493e+08	3.63164e+08	5.80014e+08	5.04007e+08	5.3165e+08	4.70486e+08	3.78511e+08	4.27661e+08	3.77753e+08	5.51422e+08	3.67008e+08	4.62466e+08	4.96862e+08	5.55049e+08	4.03051e+08	4.81233e+08	5.24855e+08
Ribulose-phosphate 3-epimerase family	3.01579e+08	5.88474e+08	6.06312e+08	6.23079e+08	1.04451e+08	1.17717e+08	7.21444e+07	7.65211e+07	1.18823e+08	9.88165e+07	8.60386e+07	7.80541e+07	8.87518e+07	1.24417e+08	1.25172e+08	1.03879e+08	8.45159e+07	8.7759e+07	1.37036e+08	7.31558e+07	1.12726e+08	1.27885e+08
Rieske iron-sulfur protein family	9.84466e+08	4.38373e+08	4.81182e+08	4.04031e+08	5.65714e+07	7.23148e+07	3.6905e+07	1.21738e+08	7.99108e+07	7.09334e+07	9.63553e+07	6.99173e+07	7.01592e+07	8.00864e+07	6.47574e+07	9.99065e+07	5.16977e+07	5.91247e+07	7.94906e+07	7.18148e+07	5.03584e+07	9.15444e+07
RING-box family	0	2.80715e+07	2.34818e+07	2.5396e+07	5.40303e+06	3.77804e+06	3.99939e+06	4.11304e+06	5.09974e+06	5.67825e+06	3.62219e+06	3.27409e+06	4.71731e+06	3.33196e+06	5.41186e+06	3.12436e+06	4.43703e+06	3.96497e+06	3.26014e+06	3.31534e+06	5.761e+06	4.65748e+06
RMT2 methyltransferase family	4.45803e+07	8.04966e+06	2.4525e+07	2.31172e+07	3.3817e+06	0	1.68487e+06	656861	0	2.32623e+06	2.46465e+06	1.87868e+06	2.18945e+06	1.7971e+06	8.80683e+06	7.3883e+06	2.28184e+06	1.66846e+06	2.13755e+06	4.02805e+06	4.79488e+06	8.20642e+06
RNA methyltransferase RlmE family	2.36443e+07	1.03187e+07	6.90223e+06	6.42336e+06	2.30909e+06	2.07195e+06	2.19018e+06	1.79208e+06	0	1.95537e+06	0	2.2182e+06	1.81062e+06	0	2.8734e+06	0	0	1.46076e+06	2.08563e+06	0	2.2219e+06	655076
RNA polymerase beta chain family	0	2.60823e+07	2.86447e+07	2.67287e+07	4.94748e+06	3.8709e+06	4.48993e+06	4.35987e+06	4.08415e+06	4.32996e+06	4.43631e+06	5.17683e+06	5.23065e+06	5.32665e+06	4.48202e+06	3.99225e+06	3.6651e+06	4.0046e+06	4.14351e+06	5.35895e+06	4.96242e+06	4.59409e+06
RNA polymerase beta' chain family	0	1.52326e+07	5.04315e+06	7.99132e+06	3.0245e+06	3.22046e+06	0	2.06419e+06	4.2377e+06	2.68573e+06	0	1.79954e+06	1.69295e+06	0	1.55067e+06	0	2.74886e+06	1.52701e+06	0	1.79569e+06	1.91976e+06	0
RNase H family	3.3417e+08	6.53269e+07	1.43793e+08	1.2505e+08	1.57246e+07	5.01256e+06	182890	1.35764e+07	1.1281e+07	1.95494e+07	3.89893e+07	2.22322e+07	2.3293e+07	8.99594e+06	2.7386e+07	2.28962e+07	1.58205e+07	1.46694e+07	2.74069e+07	2.4144e+07	2.22303e+07	2.0779e+07
RNase H2 subunit B family	0	0	0	0	0	0	0	0	0	0	0	0	0	0	0	0	0	0	0	0	0	0
ROX family	0	1.28299e+08	1.39557e+08	1.76695e+08	2.43542e+07	30797370	2.0068e+07	0	2.41621e+07	2.89169e+07	3.78432e+07	2.81633e+07	2.63159e+07	0	2.45226e+07	2.27121e+07	2.67274e+07	2.81214e+07	2.50378e+07	2.42705e+07	2.58443e+07	4.66933e+07
RRF family	0	3.01905e+07	3.20617e+07	3.00505e+07	6.04782e+06	3.41419e+06	3.06666e+06	7.51547e+06	4.0715e+06	6.07486e+06	2.86312e+06	8.10327e+06	3.58484e+06	7.83473e+06	4.9073e+06	4.76848e+06	3.97708e+06	5.25285e+06	5.4257e+06	5.47378e+06	5.86438e+06	4.05673e+06
RRM elav family	1.5992e+08	3.23917e+08	3.22208e+08	3.35035e+08	5.78318e+07	57461779	4.70861e+07	4.69883e+07	6.61281e+07	4.84206e+07	5.06695e+07	4.77748e+07	5.11374e+07	6.17298e+07	5.03846e+07	6.05117e+07	5.67123e+07	5.69386e+07	5.85625e+07	5.76034e+07	5.6426e+07	4.87919e+07
RRM half pint family	1.00637e+08	2.0281e+08	2.20376e+08	1.80973e+08	3.12187e+07	2.95689e+07	3.81529e+07	4.05789e+07	3.24191e+07	3.08713e+07	4.78198e+07	2.97843e+07	3.434e+07	4.13468e+07	3.09985e+07	3.60869e+07	3.20393e+07	2.99112e+07	4.12855e+07	2.50962e+07	3.34159e+07	1.92244e+07
RRM HNRPC family	1.56304e+08	1.19527e+08	1.14524e+08	1.3695e+08	2.46992e+07	1.89089e+07	1.14458e+07	2.09773e+07	2.37613e+07	1.97349e+07	1.84618e+07	2.67334e+07	2.39133e+07	5.22957e+06	2.30925e+07	1.70936e+07	2.23531e+07	2.77219e+07	2.02834e+07	2.48849e+07	2.31725e+07	1.85344e+07
RRM IMP/VICKZ family	1.16014e+08	4.35526e+07	3.60418e+07	3.64198e+07	5.85608e+06	7025451	7.30635e+06	8.01177e+06	9.7807e+06	5.57229e+06	3.67456e+06	7.30459e+06	4.561e+06	6.07858e+06	4.98388e+06	9.4392e+06	7.09935e+06	5.1349e+06	8.56593e+06	7.52726e+06	4.75687e+06	3.33552e+06
RRM NCBP2 family	0	1.44998e+07	1.32267e+07	1.61035e+07	2.85713e+06	2872931	1.67936e+06	2.34986e+06	2.69825e+06	2.04231e+06	1.8771e+06	1.70053e+06	2.16959e+06	2.08296e+06	2.62536e+06	2.77118e+06	2.93589e+06	2.19659e+06	2.25524e+06	2.68776e+06	2.81755e+06	3.21051e+06
RRM TET family	2.50737e+09	9.04018e+08	9.66501e+08	9.66568e+08	1.77667e+08	1.28516e+08	1.30033e+08	1.16018e+08	1.82108e+08	1.69677e+08	1.79801e+08	1.83295e+08	1.79748e+08	7.52284e+07	1.73224e+08	1.75204e+08	1.45374e+08	1.70925e+08	1.73073e+08	1.71096e+08	1.5202e+08	1.5408e+08
RRM TRSPAP family	0	2.6933e+07	2.47499e+07	2.49909e+07	4.45104e+06	3.75462e+06	5.08099e+06	2.88301e+06	6.47089e+06	4.2924e+06	2.72537e+06	4.4146e+06	3.72213e+06	4.8173e+06	5.10423e+06	3.96627e+06	3.46552e+06	3.68709e+06	4.2905e+06	5.17948e+06	4.07774e+06	4.29056e+06
RRM U1 A/B'' family	2.44075e+08	1.29822e+08	1.32197e+08	1.11378e+08	2.95593e+07	13556380	1.58303e+07	1.4884e+07	3.29567e+07	2.30357e+07	1.67087e+07	2.35655e+07	2.32538e+07	2.68873e+07	2.42072e+07	1.75744e+07	2.10854e+07	1.93576e+07	1.54431e+07	1.87966e+07	2.01819e+07	1.65133e+07
RsmB/NOP family	1.07025e+08	6.7575e+07	6.48755e+07	6.75295e+07	1.44168e+07	1.06447e+07	7.29177e+06	1.24947e+07	1.19528e+07	1.07742e+07	1.41524e+07	1.35089e+07	1.24703e+07	2.67161e+06	1.26916e+07	9.3807e+06	1.04222e+07	8.90654e+06	9.80011e+06	9.88837e+06	1.45689e+07	1.39433e+07
RtcB family	1.46676e+08	8.92458e+07	8.68517e+07	1.03327e+08	1.82615e+07	1.50375e+07	9.04571e+06	7.21361e+06	1.78964e+07	2.17911e+07	1.33124e+07	1.70095e+07	2.35609e+07	7.94379e+06	1.09341e+07	1.4091e+07	1.69668e+07	1.7316e+07	1.73916e+07	1.2269e+07	2.23849e+07	1.69989e+07
RTRAF family	1.3403e+08	9.28203e+07	8.76464e+07	9.00083e+07	1.72735e+07	1.27615e+07	1.18374e+07	1.55382e+07	1.72138e+07	1.81959e+07	1.46484e+07	1.57494e+07	1.71685e+07	1.13345e+07	1.5972e+07	1.27736e+07	1.58789e+07	1.63001e+07	1.476e+07	1.10772e+07	1.34821e+07	1.85101e+07
RUS1 family	3.82275e+07	1.99585e+07	5.86831e+06	1.24006e+07	0	0	1.2629e+06	2.66632e+06	1.60293e+07	0	0	2.4674e+06	1.87846e+06	0	796493	725961	2.31356e+06	924591	7.3165e+06	0	981444	864514
RuvB family	1.18351e+09	5.65117e+08	5.44083e+08	5.17717e+08	1.09504e+08	8.96934e+07	7.04522e+07	9.49699e+07	1.00272e+08	1.00226e+08	9.75204e+07	8.61815e+07	8.87731e+07	6.92577e+07	1.05907e+08	9.64435e+07	8.86461e+07	8.95286e+07	9.11541e+07	8.68234e+07	7.80102e+07	8.35545e+07
S-1 family	1.62271e+09	1.53343e+09	1.14727e+09	1.17903e+09	2.68122e+08	2.30115e+08	1.91676e+08	8.44739e+07	5.37095e+08	2.21946e+08	1.3155e+08	2.44464e+08	1.59908e+08	1.75902e+08	1.91892e+08	2.43554e+08	1.78187e+08	1.27791e+08	2.46254e+08	2.18233e+08	1.72887e+08	2.35682e+08
SAM5/omp85 family	3.15012e+08	1.15656e+08	1.43525e+08	1.28899e+08	2.1149e+07	13954422	1.65638e+07	1.67031e+07	2.10768e+07	2.62091e+07	2.75809e+07	2.80477e+07	2.51409e+07	1.70313e+07	2.61072e+07	1.96171e+07	2.34337e+07	2.52675e+07	1.50925e+07	2.06363e+07	2.10208e+07	2.3448e+07
SAMHD1 family	0	2.9461e+07	3.62689e+07	3.44847e+07	7.82554e+06	4963114	2.35575e+06	5.55372e+06	4.40093e+06	4.36197e+06	6.82395e+06	8.54269e+06	5.80284e+06	5.24425e+06	4.84133e+06	5.01382e+06	3.30734e+06	2.50527e+06	5.62549e+06	4.64324e+06	6.81412e+06	1.15892e+07
SAP18 family	1.24235e+08	1.73337e+08	1.75844e+08	1.5259e+08	3.21394e+07	3.12818e+07	2.70935e+07	1.6728e+07	3.96913e+07	2.6403e+07	2.67136e+07	2.14945e+07	2.76377e+07	3.11757e+07	3.25847e+07	3.62377e+07	2.66434e+07	2.35919e+07	2.81379e+07	2.55256e+07	2.39486e+07	2.47427e+07
SARAF family	1.88558e+08	1.39139e+08	1.19185e+08	1.24941e+08	1.68303e+07	3.24056e+07	2.60355e+07	2.64904e+07	2.49695e+07	1.24082e+07	1.16023e+07	1.73904e+07	1.95457e+07	1.40748e+07	2.5558e+07	3.10139e+07	2.24514e+07	2.4824e+07	2.67352e+07	1.46554e+07	1.17639e+07	2.4511e+07
SCAMP family	6.26653e+07	2.48365e+07	2.05168e+07	1.7312e+07	3.65019e+06	5216643	2.36509e+06	7.96962e+06	4.22816e+06	1.40677e+06	4.07396e+06	2.64174e+06	2.92199e+06	2.32809e+06	3.96274e+06	4.5883e+06	3.77685e+06	4.6472e+06	2.45244e+06	3.15213e+06	1.90295e+06	1.38042e+06
SCC3 family	0	0	0	0	0	0	0	0	0	0	0	0	0	0	0	0	0	0	0	0	0	0
SDO1/SBDS family	0	1.49936e+07	1.14913e+07	1.43688e+07	1.61528e+06	2.62367e+06	2.60987e+06	2.83226e+06	2.47068e+06	2.84182e+06	0	3.52102e+06	3.07957e+06	1.87758e+06	2.46477e+06	548404	2.22133e+06	3.83757e+06	2.43358e+06	1.57197e+06	1.94578e+06	2.35855e+06
SEC16 family	0	3.44141e+07	2.98177e+07	3.02162e+07	5.79119e+06	4011370	5.27862e+06	6.42621e+06	5.7527e+06	7.154e+06	5.26004e+06	5.71668e+06	4.48209e+06	5.66934e+06	5.20189e+06	3.48769e+06	2.45716e+06	5.28684e+06	4.71831e+06	5.11635e+06	5.79734e+06	6.84018e+06
SEC23/SEC24 family	7.28845e+09	3.70321e+09	3.78296e+09	3.56474e+09	6.68551e+08	5.89493e+08	6.42411e+08	6.45678e+08	5.89621e+08	5.67458e+08	6.85193e+08	5.8412e+08	5.91499e+08	5.77612e+08	7.03262e+08	6.41272e+08	5.96164e+08	5.95458e+08	6.14471e+08	4.65543e+08	6.6093e+08	6.32174e+08
SEC62 family	3.96239e+08	2.69835e+08	2.47064e+08	2.00764e+08	3.69508e+07	4.84973e+07	4.68386e+07	4.33115e+07	5.70462e+07	3.71909e+07	3.02579e+07	4.50872e+07	3.99789e+07	5.2656e+07	3.66689e+07	4.24151e+07	3.09483e+07	4.46103e+07	3.38232e+07	3.77526e+07	2.19717e+07	3.16582e+07
SecE/SEC61-gamma family	0	4.30036e+07	1.72947e+07	1.79865e+07	3.88905e+06	13377609	1.17577e+06	7.41222e+06	1.32204e+07	3.92856e+06	0	2.29892e+06	4.15184e+06	4.66546e+06	3.54883e+06	2.62967e+06	5.44571e+06	3.49293e+06	2.75442e+06	2.94906e+06	2.46445e+06	879888
SecY/SEC61-alpha family	8.32075e+09	4.59869e+09	3.98621e+09	3.55625e+09	6.57501e+08	6.55252e+08	7.37042e+08	9.70158e+08	8.44623e+08	7.34117e+08	6.89771e+08	6.0377e+08	5.77426e+08	7.95124e+08	6.55004e+08	6.65111e+08	6.4452e+08	6.23236e+08	6.34853e+08	4.56639e+08	5.45675e+08	6.51323e+08
Selenium-binding protein family	1.80479e+10	1.18002e+10	1.40062e+10	1.55185e+10	1.99772e+09	1.88622e+09	8.85806e+08	1.6029e+09	2.72904e+09	2.69852e+09	2.56088e+09	2.64658e+09	2.58372e+09	1.2196e+09	2.9057e+09	2.08969e+09	2.129e+09	3.2935e+09	2.2715e+09	1.77306e+09	2.80482e+09	3.24661e+09
Selenoprotein M/F family	4.6595e+08	2.22383e+08	2.32474e+08	1.95693e+08	3.61234e+07	4.25498e+07	4.16751e+07	3.75396e+07	2.73247e+07	3.71706e+07	3.75776e+07	4.39153e+07	3.70849e+07	2.46635e+07	4.64216e+07	4.28115e+07	3.20911e+07	4.42036e+07	1.96907e+07	2.81392e+07	3.04825e+07	4.10862e+07
Selenoprotein S family	2.5993e+07	2.87067e+07	3.72839e+07	2.92017e+07	5.11433e+06	6430619	4.11515e+06	1.0839e+06	3.12169e+06	8.84105e+06	2.3715e+06	5.71521e+06	4.81442e+06	1.37165e+07	9.02835e+06	1.63799e+06	7.32839e+06	4.54626e+06	7.96916e+06	2.3458e+06	4.79811e+06	2.21395e+06
SELO family	7.25478e+07	4.42335e+07	4.21624e+07	4.22415e+07	6.67837e+06	5.3015e+06	7.16052e+06	1.13606e+07	7.03396e+06	6.69855e+06	1.10681e+07	6.38099e+06	8.60686e+06	2.3065e+06	6.79065e+06	7.0093e+06	6.55631e+06	6.56457e+06	6.90622e+06	7.09539e+06	7.66658e+06	7.45239e+06
SelWTH family	8.53848e+07	3.08079e+07	2.64722e+07	2.81047e+07	5.90482e+06	4475525	3.50857e+06	5.84338e+06	4.93197e+06	6.14364e+06	4.51861e+06	4.03377e+06	5.11705e+06	2.87373e+06	4.82619e+06	5.10287e+06	5.48377e+06	4.9484e+06	3.55455e+06	3.76629e+06	4.50387e+06	5.8478e+06
Semaphorin family	0	3.89905e+07	4.25149e+07	4.99337e+07	8.67688e+06	3113527	2.30027e+06	0	1.00101e+07	1.48897e+07	5.69798e+06	9.71173e+06	1.53395e+07	0	1.17657e+07	0	1.19243e+07	8.54344e+06	3.85966e+06	1.06674e+07	7.79194e+06	7.147e+06
Sepiapterin reductase family	6.10309e+08	4.07696e+08	4.63331e+08	4.42451e+08	5.35706e+07	6.99433e+07	6.15642e+07	1.00942e+08	6.52849e+07	5.63913e+07	9.91407e+07	6.48312e+07	5.73705e+07	5.37393e+07	1.06052e+08	8.21973e+07	9.55448e+07	8.677e+07	9.00554e+07	4.82077e+07	4.99476e+07	7.19259e+07
SepSecS family	0	1.75313e+07	2.06575e+07	1.78473e+07	3.22609e+06	3404818	2.59165e+06	2.45355e+06	2.06154e+06	3.79366e+06	9.43096e+06	2.78481e+06	2.90197e+06	0	3.28851e+06	2.2512e+06	3.17526e+06	2.38519e+06	2.73181e+06	3.53405e+06	2.68794e+06	3.33303e+06
Septin GTPase family	3.1109e+09	1.89917e+09	1.75078e+09	1.55763e+09	3.1607e+08	2.80734e+08	4.12018e+08	2.17477e+08	3.8815e+08	2.84725e+08	3.06961e+08	2.6894e+08	2.67353e+08	2.28025e+08	3.26407e+08	3.53093e+08	2.83159e+08	2.78144e+08	2.81297e+08	2.28222e+08	2.19668e+08	2.67137e+08
Ser/Thr protein kinase family	5.13385e+08	3.02617e+08	2.37352e+08	2.28541e+08	6.03543e+07	4.78383e+07	3.69743e+07	3.13071e+07	8.77303e+07	3.84128e+07	1.2318e+07	3.84456e+07	3.68448e+07	4.70396e+07	4.12276e+07	6.14766e+07	3.56581e+07	3.90398e+07	3.19414e+07	3.68516e+07	3.79829e+07	4.70674e+07
SERF family	2.0046e+07	8.02479e+06	6.11768e+06	5.90353e+06	0	3.55193e+06	676571	0	3.01164e+06	784653	365805	1.68705e+06	865044	0	2.64787e+06	551914	2.80812e+06	2.17516e+06	0	920259	0	0
Serpin family	1.42206e+10	1.12703e+10	8.81665e+09	8.32581e+09	1.62801e+09	2.2102e+09	2.06504e+09	2.07241e+09	1.76198e+09	1.5327e+09	1.30949e+09	1.5979e+09	1.46818e+09	1.30742e+09	1.58104e+09	1.55262e+09	1.63076e+09	1.65459e+09	1.39047e+09	9.58171e+08	1.48835e+09	1.20347e+09
SF3A2 family	1.12688e+08	4.76179e+07	4.74731e+07	6.25203e+07	9.0371e+06	9.02516e+06	7.73528e+06	5.82916e+06	1.08395e+07	5.15163e+06	6.79701e+06	9.10663e+06	8.87549e+06	1.06417e+07	8.4446e+06	3.60769e+06	1.33576e+07	1.56672e+07	9.57695e+06	9.49624e+06	7.37973e+06	7.04257e+06
SF3A3 family	4.46888e+07	1.47464e+08	1.5604e+08	1.42791e+08	2.9486e+07	23864521	1.04069e+07	2.25158e+07	3.32496e+07	2.79414e+07	2.66195e+07	2.97181e+07	3.14576e+07	1.23975e+07	2.95113e+07	2.6336e+07	2.7656e+07	2.34965e+07	2.27074e+07	2.49718e+07	2.73016e+07	1.66579e+07
SF3B1 family	7.65976e+07	1.31581e+08	1.177e+08	1.27089e+08	2.40854e+07	17747289	1.70333e+07	2.23761e+07	2.27698e+07	2.75692e+07	2.39253e+07	2.03705e+07	1.99405e+07	1.58879e+07	2.1822e+07	1.57535e+07	2.08343e+07	2.3751e+07	1.68407e+07	1.68107e+07	2.04798e+07	2.83723e+07
SF3B4 family	0	1.54672e+07	7.23895e+06	1.84332e+07	1.94413e+06	1.80071e+06	1.54379e+06	3.12777e+06	4.01109e+06	3.03969e+06	0	1.6362e+06	3.3586e+06	0	0	2.24415e+06	522469	4.06519e+06	3.86976e+06	3.12733e+06	4.02439e+06	2.82403e+06
SF3B5 family	0	3.13893e+07	1.31797e+07	1.36719e+07	3.96885e+06	5.18517e+06	4.74576e+06	5.72666e+06	6.1472e+06	5.61567e+06	7.18949e+06	0	0	0	0	5.99019e+06	0	0	5.58108e+06	0	0	8.09085e+06
SFR1/MEI5 family	0	5.48932e+07	6.27162e+07	4.22458e+07	5.94119e+06	5995434	1.28161e+07	7.63924e+06	1.27131e+07	9.78822e+06	8.27873e+06	1.78685e+07	4.32469e+06	8.96728e+06	6.85757e+06	1.64194e+07	7.3478e+06	4.31259e+06	2.20174e+06	1.04564e+07	9.43083e+06	8.49643e+06
SGT family	6.76213e+07	5.22273e+07	5.03686e+07	4.74479e+07	9.7498e+06	8.06038e+06	9.62893e+06	7.90831e+06	1.0011e+07	6.86894e+06	9.49257e+06	9.33838e+06	9.77018e+06	0	1.07595e+07	1.1008e+07	5.49911e+06	9.28096e+06	6.03169e+06	8.8972e+06	9.48257e+06	8.25639e+06
SGT1 family	1.00288e+08	5.02841e+07	4.10274e+07	3.87217e+07	4.93532e+06	7.30961e+06	1.06271e+07	7.76696e+06	1.25292e+07	7.11595e+06	3.27656e+06	4.99708e+06	3.6461e+06	4.32782e+06	8.57386e+06	1.62059e+07	7.78064e+06	5.76864e+06	7.28297e+06	6.98745e+06	5.71712e+06	5.18484e+06
SH3BGR family	0	5.03941e+08	4.92403e+08	4.68413e+08	9.97688e+07	6.32474e+07	7.72898e+07	6.81001e+07	1.24358e+08	7.11769e+07	8.57673e+07	7.1952e+07	6.86412e+07	9.42102e+07	8.41707e+07	8.76612e+07	7.06737e+07	7.39264e+07	9.3301e+07	8.59514e+07	6.43805e+07	8.01798e+07
SHFL family	1.61723e+08	6.78723e+07	5.07444e+07	4.31068e+07	1.62323e+07	1.11222e+07	4.51658e+06	1.13319e+07	1.47057e+07	9.96365e+06	4.36291e+06	1.21259e+07	1.13482e+07	6.84372e+06	1.14992e+07	4.56445e+06	7.27664e+06	5.35945e+06	8.79905e+06	7.8129e+06	9.05607e+06	4.80265e+06
SHMT family	9.42126e+09	6.78748e+09	6.90058e+09	6.14998e+09	1.49155e+09	8.18779e+08	9.41454e+08	9.86558e+08	1.12282e+09	1.42632e+09	1.3753e+09	1.20149e+09	1.17348e+09	8.90612e+08	1.25917e+09	1.00054e+09	1.05809e+09	6.53647e+08	9.76988e+08	9.13682e+08	1.36466e+09	1.18291e+09
Short-chain dehydrogenases/reductases (SDR) family	4.43656e+10	3.46366e+10	4.03636e+10	3.55395e+10	4.47191e+09	5.94905e+09	5.64665e+09	5.8913e+09	6.61418e+09	6.06349e+09	7.95082e+09	6.55945e+09	6.66007e+09	5.01633e+09	6.96308e+09	7.21389e+09	5.82068e+09	6.78586e+09	5.98614e+09	5.96152e+09	4.77952e+09	6.20579e+09
Sideroflexin family	4.50543e+09	2.56148e+09	2.64877e+09	2.31736e+09	5.42627e+08	2.74966e+08	4.28453e+08	3.72412e+08	4.86055e+08	4.56966e+08	4.09329e+08	5.40101e+08	3.67034e+08	5.74621e+08	3.76267e+08	3.81413e+08	3.85236e+08	3.864e+08	3.08058e+08	3.71003e+08	4.18135e+08	4.48532e+08
Sirtuin family	0	0	0	0	0	0	0	0	0	0	0	0	0	0	0	0	0	0	0	0	0	0
SKP1 family	7.77521e+08	4.97704e+08	4.37163e+08	4.34206e+08	8.52844e+07	8.04067e+07	7.11811e+07	7.6202e+07	1.00962e+08	8.36678e+07	7.20732e+07	7.94373e+07	7.0687e+07	6.49964e+07	7.5964e+07	7.40052e+07	6.88234e+07	7.13978e+07	7.58538e+07	6.91531e+07	7.35785e+07	7.53997e+07
SLA2 family	0	1.80731e+07	1.96882e+07	1.64143e+07	2.13054e+06	1.08387e+06	5.14693e+06	366666	3.27757e+06	6.06757e+06	1.91314e+06	3.8459e+06	3.21495e+06	1.76799e+06	5.9241e+06	3.02213e+06	4.91242e+06	5.36965e+06	1.46561e+06	3.16328e+06	1.50338e+06	0
Small leucine-rich proteoglycan (SLRP) family	3.05501e+09	2.81209e+09	2.58128e+09	2.46777e+09	3.80174e+08	3.51042e+08	4.45456e+08	3.59551e+08	9.26297e+08	3.49566e+08	4.28456e+08	3.61725e+08	3.72361e+08	4.05657e+08	4.83218e+08	5.2986e+08	2.96208e+08	2.76208e+08	3.61684e+08	3.28079e+08	5.17383e+08	6.88203e+08
Small membrane AKAP family	4.53162e+07	1.47118e+07	1.57174e+07	1.4887e+07	2.24168e+06	1.75926e+06	1.58293e+06	1.17836e+06	2.32255e+06	5.62705e+06	3.97885e+06	4.11602e+06	2.40786e+06	0	2.64876e+06	2.56587e+06	3.13396e+06	1.26973e+06	2.21779e+06	2.90283e+06	1.36453e+06	3.99821e+06
Small Tim family	4.92556e+08	4.35942e+08	4.78195e+08	4.53649e+08	9.45394e+07	61372480	6.22234e+07	5.34112e+07	7.13725e+07	9.30231e+07	7.71266e+07	9.08471e+07	7.96894e+07	6.49956e+07	9.07705e+07	7.47654e+07	7.48713e+07	7.90394e+07	5.4584e+07	5.66463e+07	8.49546e+07	1.03554e+08
SMC family	1.62169e+08	2.04865e+08	1.98949e+08	1.76317e+08	3.6418e+07	2.84498e+07	2.82375e+07	3.80247e+07	3.9604e+07	3.41312e+07	3.60803e+07	3.36568e+07	3.24819e+07	1.32705e+07	4.0627e+07	4.28324e+07	3.13747e+07	2.43663e+07	3.62743e+07	2.94728e+07	2.94324e+07	2.5397e+07
SMDT1/EMRE family	0	2.61949e+06	1.09242e+07	8.9306e+06	0	757894	414852	0	1.44674e+06	0	2.28964e+06	3.61221e+06	1.75446e+06	0	1.11538e+06	2.15249e+06	689060	1.23825e+06	2.04264e+06	1.39286e+06	1.30382e+06	2.26397e+06
SMP-3/CGR1 family	9.28441e+08	9.93589e+08	1.14157e+09	8.62823e+08	1.5588e+08	1.73349e+08	1.20718e+08	1.82521e+08	1.74351e+08	1.8677e+08	2.01785e+08	1.9857e+08	1.70469e+08	2.09146e+08	1.98014e+08	1.63588e+08	1.46379e+08	1.6129e+08	1.27961e+08	1.22456e+08	1.62213e+08	1.42524e+08
SNAP family	1.75938e+08	2.25715e+08	2.18211e+08	2.35558e+08	4.52027e+07	25388417	3.62834e+07	4.07306e+07	4.29918e+07	3.51185e+07	3.59321e+07	3.62324e+07	3.54722e+07	3.35639e+07	3.6094e+07	4.09161e+07	3.93148e+07	4.602e+07	3.04013e+07	4.04753e+07	3.64685e+07	4.28783e+07
SNAP-25 family	0	1.40581e+07	1.20563e+07	1.91388e+07	3.349e+06	0	997957	0	5.73615e+06	3.97497e+06	0	3.60085e+06	3.63389e+06	0	4.82151e+06	0	4.20271e+06	8.21349e+06	0	0	3.69598e+06	3.02662e+06
SNF2/RAD54 helicase family	4.11988e+07	1.68619e+07	1.16219e+07	1.2715e+07	2.70824e+06	3.39012e+06	2.30765e+06	1.47358e+06	4.87429e+06	2.10807e+06	381102	0	0	3.04029e+06	4.2796e+06	3.92091e+06	3.23053e+06	1.85635e+06	2.13928e+06	2.71122e+06	2.06381e+06	713800
SNF7 family	1.69591e+08	6.07687e+07	4.79358e+07	6.08865e+07	8.46031e+06	5.9e+06	6.97195e+06	1.26067e+07	1.56784e+07	1.11513e+07	6.39301e+06	8.09317e+06	6.7402e+06	8.94335e+06	1.02447e+07	7.5214e+06	9.90428e+06	7.69006e+06	1.48217e+07	1.23953e+07	9.36398e+06	6.71116e+06
SnRNP core protein family	1.16625e+09	1.5383e+09	1.46586e+09	1.5816e+09	2.57799e+08	2.05813e+08	3.12025e+08	2.29871e+08	2.77687e+08	2.551e+08	2.53072e+08	2.50432e+08	2.54603e+08	1.95e+08	2.37739e+08	2.75014e+08	2.82172e+08	2.32403e+08	2.44831e+08	3.01402e+08	2.57458e+08	2.63337e+08
SnRNP Sm proteins family	1.29779e+09	7.20565e+08	7.34131e+08	6.98018e+08	1.39095e+08	1.28154e+08	8.51807e+07	9.52258e+07	1.49385e+08	1.23524e+08	1.15741e+08	1.32827e+08	1.5183e+08	1.04072e+08	1.21804e+08	1.07855e+08	1.20726e+08	1.13631e+08	1.08608e+08	1.08795e+08	1.18209e+08	1.2805e+08
SnRNP SmB/SmN family	7.29288e+08	2.8632e+08	3.13968e+08	2.93933e+08	5.5576e+07	4.13674e+07	3.51793e+07	3.90516e+07	5.90302e+07	5.61157e+07	4.6144e+07	6.28956e+07	5.15026e+07	5.5327e+07	5.02786e+07	4.78201e+07	4.62465e+07	4.11883e+07	4.6022e+07	4.06023e+07	5.7942e+07	6.19316e+07
SNW family	0	4.34364e+07	3.87721e+07	4.04073e+07	8.025e+06	6.41155e+06	5.26224e+06	9.25208e+06	5.93984e+06	8.54573e+06	6.235e+06	7.93894e+06	6.80805e+06	0	1.07296e+07	7.06045e+06	7.55265e+06	6.81527e+06	6.63935e+06	6.05515e+06	6.97704e+06	6.36789e+06
Sodium:neurotransmitter symporter (SNF) (TC 2.A.22) family	0	7.27962e+06	1.11005e+07	1.56586e+07	1.22839e+06	714555	2.01973e+06	629968	1.30725e+06	1.37972e+06	1.10438e+06	2.68104e+06	1.0293e+06	3.59482e+06	604373	2.08659e+06	2.39184e+06	5.64959e+06	1.56554e+06	5.58568e+06	0	465993
Sorting nexin family	2.9346e+09	2.1757e+09	2.15703e+09	2.39021e+09	3.70245e+08	3.01336e+08	3.35707e+08	4.31942e+08	3.60115e+08	3.76356e+08	4.42841e+08	2.83426e+08	3.38265e+08	2.19772e+08	3.88272e+08	4.84456e+08	3.66036e+08	3.55376e+08	3.86387e+08	3.7283e+08	4.72833e+08	4.3675e+08
SPCS1 family	0	4.53746e+08	3.4888e+08	3.11158e+08	6.86979e+07	7.67952e+07	6.71931e+07	9.80367e+07	8.0277e+07	6.27461e+07	3.01191e+07	7.63305e+07	8.50751e+07	3.36293e+07	7.35274e+07	5.01989e+07	6.09571e+07	5.99402e+07	4.13364e+07	2.73903e+07	5.93784e+07	6.21552e+07
SPCS2 family	2.51673e+09	1.97146e+09	1.89501e+09	1.7044e+09	3.04097e+08	3.19232e+08	3.42842e+08	3.87299e+08	3.34272e+08	2.83721e+08	2.64491e+08	3.31785e+08	3.41726e+08	3.28347e+08	3.20335e+08	3.08325e+08	3.45428e+08	3.42733e+08	2.62173e+08	2.10948e+08	2.52348e+08	2.90774e+08
SPCS3 family	4.48974e+07	1.48257e+09	1.4235e+09	1.2139e+09	2.1754e+08	2.34763e+08	2.55559e+08	3.07158e+08	2.67624e+08	1.99925e+08	2.08227e+08	2.16148e+08	2.22335e+08	2.86053e+08	2.35818e+08	2.5492e+08	2.3494e+08	2.33185e+08	1.95902e+08	1.49903e+08	1.66745e+08	2.33225e+08
Spectrin family	1.77366e+10	9.89856e+09	1.00304e+10	8.80074e+09	1.9143e+09	1.57493e+09	1.62282e+09	1.25242e+09	1.97458e+09	1.55949e+09	1.60469e+09	1.86842e+09	1.83942e+09	1.55664e+09	1.46251e+09	1.69868e+09	1.42593e+09	1.4478e+09	1.36855e+09	1.46206e+09	1.55368e+09	1.54272e+09
Spermidine/spermine synthase family	3.70283e+08	2.0824e+08	2.00347e+08	2.41054e+08	4.36633e+07	27613855	2.36303e+07	5.20708e+07	3.39045e+07	2.73568e+07	3.82609e+07	3.70413e+07	2.81796e+07	1.33076e+07	5.15874e+07	3.19702e+07	3.18949e+07	4.96076e+07	4.49755e+07	3.55861e+07	3.08735e+07	4.81163e+07
Splicing factor SR family	6.01618e+09	4.20097e+09	4.35818e+09	4.06922e+09	7.53526e+08	6.5155e+08	5.91956e+08	5.42075e+08	9.43776e+08	7.18088e+08	7.27797e+08	6.56192e+08	8.1481e+08	7.64062e+08	7.21858e+08	6.73462e+08	6.59767e+08	6.46734e+08	6.82791e+08	6.85206e+08	6.72342e+08	7.2238e+08
SPT5 family	4.40298e+07	1.62631e+07	1.50686e+07	1.26981e+07	3.01676e+06	2.20237e+06	2.15526e+06	840223	4.33434e+06	3.71418e+06	1.84461e+06	2.34602e+06	3.3895e+06	2.68391e+06	2.46885e+06	2.33574e+06	2.19125e+06	2.87366e+06	1.82739e+06	3.40036e+06	2.40543e+06	0
Squalene monooxygenase family	6.24254e+07	2.74423e+07	1.77559e+07	1.72272e+07	1.95821e+06	8546542	382303	0	8.97042e+06	7.58484e+06	2.44747e+06	4.65804e+06	3.91448e+06	3.16667e+06	3.56926e+06	0	3.63373e+06	3.445e+06	1.31439e+06	1.72386e+06	2.61055e+06	4.49964e+06
SRP receptor beta subunit family	8.80708e+07	5.58823e+07	5.41161e+07	5.22068e+07	8.94288e+06	7928408	8.04058e+06	1.38525e+07	7.99942e+06	9.11853e+06	9.59657e+06	1.1271e+07	7.45957e+06	9.05456e+06	9.57809e+06	7.15634e+06	1.21408e+07	9.84409e+06	5.63165e+06	6.59109e+06	9.9865e+06	8.01275e+06
SRP14 family	1.81955e+08	6.57728e+07	5.79577e+07	5.82247e+07	1.29729e+07	1.09057e+07	8.76392e+06	5.2996e+06	1.62799e+07	1.15507e+07	6.09658e+06	1.04217e+07	6.80605e+06	1.19428e+07	1.05376e+07	1.21531e+07	7.55201e+06	1.16194e+07	1.40357e+07	9.55794e+06	9.77756e+06	5.68199e+06
SRP19 family	4.33706e+08	1.6388e+08	1.50695e+08	1.1913e+08	2.4586e+07	21623763	2.52081e+07	3.7361e+07	3.0706e+07	2.43951e+07	2.53898e+07	2.64696e+07	2.89418e+07	1.83263e+07	3.27275e+07	1.88404e+07	2.30342e+07	2.58465e+07	1.91825e+07	1.69493e+07	1.44278e+07	1.969e+07
SRP68 family	9.21729e+08	5.62743e+08	5.7557e+08	5.4214e+08	8.11616e+07	9.39982e+07	1.06661e+08	9.61242e+07	9.78553e+07	8.69427e+07	8.50163e+07	1.05602e+08	1.01556e+08	8.18754e+07	1.08237e+08	9.32826e+07	9.47023e+07	1.0934e+08	9.95069e+07	6.64234e+07	6.62481e+07	1.05919e+08
SRP72 family	1.073e+09	8.13523e+08	7.56436e+08	6.64968e+08	1.16119e+08	1.27818e+08	1.4435e+08	1.55719e+08	1.4707e+08	1.22447e+08	1.22881e+08	1.31446e+08	1.40515e+08	1.14135e+08	1.36893e+08	1.10566e+08	1.16371e+08	1.27575e+08	1.21645e+08	9.82913e+07	1.15354e+08	8.57304e+07
SRP9 family	6.25951e+07	8.31745e+07	7.16067e+07	7.70006e+07	1.17996e+07	9.12495e+06	1.87852e+07	1.12789e+07	1.85498e+07	1.36361e+07	1.2993e+07	1.11944e+07	9.91515e+06	1.42932e+07	1.18381e+07	1.13729e+07	1.6365e+07	1.43967e+07	1.01748e+07	8.16135e+06	1.25908e+07	1.53119e+07
SSRP1 family	2.17317e+07	3.02453e+06	1.16856e+07	7.02156e+06	0	424787	0	2.59975e+06	0	0	0	0	0	0	5.80115e+06	5.88448e+06	0	7.02156e+06	0	0	0	0
Stathmin family	9.2596e+08	6.11589e+08	6.41488e+08	6.12591e+08	1.10954e+08	134672978	6.1224e+07	4.12274e+07	1.60781e+08	1.0273e+08	7.87233e+07	1.3427e+08	8.02012e+07	1.48059e+08	1.43035e+08	5.71983e+07	1.10062e+08	1.12472e+08	1.07122e+08	8.44486e+07	1.20093e+08	7.83933e+07
STEAP family	1.43295e+09	1.66965e+09	1.45196e+09	9.64805e+08	1.82768e+08	1.86142e+08	7.12481e+08	1.7368e+08	2.0298e+08	2.11603e+08	5.7568e+08	1.79973e+08	2.87217e+08	1.4103e+08	1.33064e+08	1.34995e+08	3.89465e+08	1.46853e+08	8.36056e+07	7.51849e+07	1.19139e+08	1.50558e+08
Strictosidine synthase family	1.59666e+09	9.00425e+08	9.00411e+08	9.92277e+08	1.27822e+08	1.28096e+08	8.89153e+07	1.32361e+08	2.27597e+08	1.95634e+08	1.61973e+08	1.40386e+08	1.74039e+08	9.99835e+07	1.42786e+08	1.81244e+08	1.67052e+08	1.54024e+08	1.31208e+08	1.2709e+08	2.11726e+08	2.01177e+08
STT3 family	8.63551e+09	5.03279e+09	4.83624e+09	4.43725e+09	7.34161e+08	8.3339e+08	9.41029e+08	8.2377e+08	8.4726e+08	8.53183e+08	8.05408e+08	8.12263e+08	7.26377e+08	8.0841e+08	9.16369e+08	7.67412e+08	8.18952e+08	8.99738e+08	7.35515e+08	6.3086e+08	5.66039e+08	7.86145e+08
STXBP/unc-18/SEC1 family	1.21276e+09	5.94733e+08	5.74131e+08	6.24263e+08	1.16348e+08	8.88459e+07	7.39894e+07	9.30404e+07	1.05988e+08	1.16521e+08	1.18197e+08	1.01979e+08	9.71781e+07	5.81748e+07	9.82913e+07	1.00311e+08	1.0142e+08	1.17758e+08	8.72721e+07	9.15738e+07	1.11904e+08	1.14335e+08
Succinate dehydrogenase/fumarate reductase iron-sulfur protein family	5.85895e+08	9.16962e+08	1.02162e+09	8.80722e+08	1.56753e+08	1.36795e+08	1.53997e+08	1.46772e+08	1.52487e+08	1.70158e+08	1.60994e+08	1.65734e+08	1.89083e+08	2.01422e+08	1.51918e+08	1.52467e+08	1.66476e+08	1.68252e+08	1.23905e+08	1.22147e+08	1.32781e+08	1.6716e+08
Succinate/malate CoA ligase alpha subunit family	3.06861e+09	3.19737e+09	3.46917e+09	2.79758e+09	4.95648e+08	3.70243e+08	4.3871e+08	5.83871e+08	8.20441e+08	4.88459e+08	5.18802e+08	5.62716e+08	6.08093e+08	5.9613e+08	7.08639e+08	4.74785e+08	4.26685e+08	4.2325e+08	4.29541e+08	2.4318e+08	7.7637e+08	4.98556e+08
Succinate/malate CoA ligase beta subunit family	9.41912e+08	5.26836e+08	5.88735e+08	4.8549e+08	7.35602e+07	6.31706e+07	7.87759e+07	1.03163e+08	1.15172e+08	9.29933e+07	9.81488e+07	1.11065e+08	9.42922e+07	1.02811e+08	8.68348e+07	9.55833e+07	9.68491e+07	1.08593e+08	6.89423e+07	3.5453e+07	8.2323e+07	9.333e+07
Sugar transporter (TC 2.A.1.1) family	5.72656e+08	3.56268e+08	3.6155e+08	3.433e+08	4.87119e+07	6.18793e+07	4.31017e+07	6.44731e+07	6.60271e+07	7.20746e+07	7.33436e+07	6.34574e+07	6.53609e+07	6.15738e+07	5.46087e+07	4.32057e+07	6.81108e+07	6.1062e+07	5.94825e+07	4.69774e+07	5.23074e+07	5.53594e+07
SUI1 family	1.21879e+08	9.2132e+07	7.88363e+07	8.64707e+07	1.94896e+07	8.54567e+06	1.42584e+07	1.21979e+07	1.79301e+07	1.97104e+07	1.23365e+07	2.14106e+07	1.67104e+07	0	1.78535e+07	1.05253e+07	1.43003e+07	1.09448e+07	1.39138e+07	1.22046e+07	1.75396e+07	1.75676e+07
Sulfatase family	4.88817e+07	9.29057e+07	8.28628e+07	1.17015e+08	1.16314e+07	1.31224e+07	2.19462e+07	1.73943e+07	1.4476e+07	1.43354e+07	1.69845e+07	1.4753e+07	1.34522e+07	2.52953e+06	1.94011e+07	1.57424e+07	3.93433e+07	2.44723e+07	1.38609e+07	1.57568e+07	1.04672e+07	1.31141e+07
Sulfate adenylyltransferase family	2.12154e+08	2.74378e+08	2.8771e+08	2.79378e+08	3.69845e+07	3.96073e+07	5.32379e+07	8.30278e+07	3.05906e+07	3.09295e+07	4.82088e+07	4.13568e+07	6.21035e+07	4.1144e+07	5.74025e+07	3.74948e+07	4.31016e+07	5.46708e+07	5.2959e+07	3.71647e+07	5.12482e+07	4.02333e+07
Sulfotransferase 1 family	2.43715e+10	1.64327e+10	1.42318e+10	1.31835e+10	2.39922e+09	2.08305e+09	2.11501e+09	2.64824e+09	4.6173e+09	2.56986e+09	3.021e+09	2.69212e+09	1.7956e+09	1.43138e+09	2.36723e+09	2.9245e+09	2.16827e+09	2.18032e+09	2.75433e+09	1.97617e+09	2.11052e+09	1.99384e+09
SURF4 family	8.79973e+08	6.35408e+08	6.5505e+08	6.38654e+08	1.05905e+08	1.10367e+08	1.19866e+08	1.29939e+08	8.74483e+07	8.18829e+07	1.33703e+08	1.2734e+08	1.07736e+08	8.22185e+07	1.02274e+08	1.01779e+08	1.11483e+08	9.5389e+07	1.14156e+08	7.93723e+07	1.17221e+08	1.21032e+08
SWP1 family	1.16115e+10	8.25255e+09	8.42459e+09	7.88702e+09	1.2195e+09	1.28237e+09	1.42688e+09	1.72384e+09	1.12664e+09	1.47332e+09	1.58798e+09	1.57128e+09	1.51569e+09	1.01577e+09	1.44736e+09	1.2865e+09	1.47764e+09	1.54253e+09	1.28069e+09	1.12494e+09	1.06574e+09	1.39548e+09
Synaptobrevin family	4.98371e+09	1.90678e+09	1.99788e+09	2.00917e+09	2.98228e+08	3.54085e+08	3.16357e+08	2.95889e+08	3.27297e+08	3.14926e+08	3.33438e+08	3.37237e+08	3.49363e+08	2.07662e+08	3.80091e+08	3.90091e+08	3.59266e+08	3.35097e+08	3.6261e+08	3.1687e+08	2.79629e+08	3.55702e+08
Synaptophysin/synaptobrevin family	0	1.32089e+08	1.34257e+08	1.39288e+08	2.91931e+07	1.92506e+07	2.46691e+07	1.60886e+07	2.19782e+07	2.09098e+07	2.30073e+07	2.40305e+07	2.46741e+07	1.30101e+07	2.72534e+07	2.22819e+07	2.15245e+07	3.06314e+07	1.74512e+07	1.83319e+07	2.60162e+07	2.53323e+07
Syntaxin family	0	4.13913e+07	2.88013e+07	2.52648e+07	8.03484e+06	9.1949e+06	2.45595e+06	8.69631e+06	9.37694e+06	3.63233e+06	6.15024e+06	5.49895e+06	7.28698e+06	0	6.62636e+06	3.23875e+06	4.18826e+06	2.88831e+06	3.85088e+06	4.31993e+06	5.24833e+06	4.76912e+06
TAF1 family	0	1.98215e+07	5.2861e+07	1.30635e+07	0	0	8.54994e+06	1.12716e+07	0	0	1.35955e+07	0	0	1.98681e+07	0	1.93974e+07	0	0	6.98921e+06	0	0	6.0743e+06
TAF4 family	0	7.05176e+06	5.25256e+06	7.18035e+06	667225	689746	1.83207e+06	160307	1.6793e+06	2.02311e+06	1.11929e+06	646710	1.01817e+06	1.90637e+06	562018	0	0	0	2.72663e+06	1.17563e+06	1.22997e+06	2.04812e+06
TAFA family	8.25712e+06	237991	1.44184e+06	6.57728e+06	237991	0	0	0	0	0	118060	0	510934	0	625963	186888	3.01946e+06	3.0105e+06	0	349300	0	198031
TBCA family	2.24222e+08	1.20429e+08	1.0891e+08	1.04708e+08	2.34827e+07	1.61988e+07	2.24461e+07	6.18176e+06	2.88058e+07	2.33143e+07	1.70545e+07	1.45695e+07	1.76737e+07	1.80519e+07	2.25961e+07	1.89641e+07	1.75262e+07	1.62577e+07	2.10226e+07	2.04292e+07	1.21635e+07	1.73091e+07
TCP-1 chaperonin family	2.12887e+10	1.32755e+10	1.25166e+10	1.26724e+10	2.55625e+09	1.89148e+09	2.18884e+09	1.98577e+09	2.1571e+09	2.49609e+09	2.35729e+09	1.7949e+09	1.82185e+09	2.02699e+09	2.34595e+09	2.16964e+09	2.1175e+09	2.01767e+09	2.44844e+09	1.65222e+09	2.20745e+09	2.22911e+09
TCTP family	1.41234e+09	3.39739e+09	3.09221e+09	3.41947e+09	6.47383e+08	4.81336e+08	4.67161e+08	6.13594e+08	5.38251e+08	6.49661e+08	5.61383e+08	5.18674e+08	4.54899e+08	5.65074e+08	4.92985e+08	4.99196e+08	5.95949e+08	5.24927e+08	5.98679e+08	4.67764e+08	6.43923e+08	5.88225e+08
Terpene cyclase/mutase family	7.15617e+08	5.19115e+08	3.59254e+08	3.75734e+08	1.01987e+08	9.62549e+07	6.66584e+07	1.32607e+08	9.22437e+07	2.93643e+07	6.93259e+07	5.35973e+07	1.04646e+08	3.30924e+07	3.65616e+07	6.2031e+07	3.41441e+07	1.34195e+08	2.74941e+07	3.62327e+07	7.09415e+07	7.27266e+07
TET family	0	1.42261e+07	1.86503e+07	1.30504e+07	1.14795e+06	4750381	0	0	8.32777e+06	0	1.77841e+07	0	0	0	866139	0	0	8.35599e+06	0	377511	0	4.31691e+06
Tetraspanin (TM4SF) family	6.27138e+08	2.9638e+08	2.8833e+08	3.15891e+08	5.29413e+07	50526017	3.64187e+07	4.47837e+07	5.46365e+07	5.70738e+07	5.28489e+07	4.02824e+07	4.64557e+07	5.94332e+07	5.02625e+07	3.90473e+07	5.85538e+07	5.32326e+07	5.64235e+07	6.10097e+07	3.62697e+07	5.04016e+07
TGF-beta family	0	1.61605e+08	1.96637e+08	1.68885e+08	2.14118e+07	27651474	2.86048e+07	2.98518e+07	2.69359e+07	2.71495e+07	4.00195e+07	3.42332e+07	3.59558e+07	2.10951e+07	3.28787e+07	3.24548e+07	3.6173e+07	3.32147e+07	2.40943e+07	2.26503e+07	2.66297e+07	2.61226e+07
Theta family	3.23928e+10	1.75435e+10	1.68923e+10	2.0692e+10	2.91424e+09	3.2408e+09	2.51199e+09	3.42181e+09	2.15761e+09	3.29704e+09	3.35291e+09	2.48933e+09	2.79444e+09	2.57024e+09	2.75299e+09	2.93239e+09	3.63474e+09	3.7448e+09	3.27419e+09	2.99045e+09	3.60638e+09	3.4415e+09
Thiamine pyrophosphokinase family	1.37394e+08	4.24806e+08	4.20656e+08	4.42499e+08	7.18421e+07	6.15844e+07	5.72335e+07	9.10869e+07	6.52801e+07	7.77795e+07	6.89397e+07	6.32636e+07	7.36374e+07	5.58366e+07	9.07654e+07	6.82133e+07	5.96858e+07	6.26289e+07	8.3246e+07	6.95365e+07	6.62207e+07	1.01181e+08
Thioesterase family	4.1669e+08	1.3044e+08	1.39058e+08	1.47192e+08	2.5716e+07	20222492	1.84691e+07	1.91688e+07	2.39349e+07	2.29289e+07	3.40735e+07	1.79692e+07	1.72472e+07	1.598e+07	2.68062e+07	2.69819e+07	2.77367e+07	2.72663e+07	2.42653e+07	2.04078e+07	2.00887e+07	2.74271e+07
Thioesterase PaaI family	1.17161e+08	1.33367e+08	1.44589e+08	1.34462e+08	3.73071e+07	1.45736e+07	1.17833e+07	2.36736e+07	2.38316e+07	2.21982e+07	2.38071e+07	3.14394e+07	2.10838e+07	1.98939e+07	2.79943e+07	2.03703e+07	2.54183e+07	2.15018e+07	1.50475e+07	2.30649e+07	2.0433e+07	2.89968e+07
Thiolase family	1.05709e+10	5.92423e+09	5.59047e+09	6.05173e+09	1.04693e+09	1.05207e+09	6.9223e+08	9.37079e+08	1.16437e+09	1.03155e+09	9.94814e+08	1.01268e+09	8.7089e+08	8.17071e+08	1.00466e+09	8.90356e+08	8.77638e+08	1.04433e+09	1.0236e+09	9.652e+08	1.04282e+09	1.09814e+09
Thioredoxin family	5.18201e+09	5.59561e+09	4.41519e+09	4.67694e+09	9.21195e+08	6.87096e+08	9.29397e+08	9.40533e+08	1.27166e+09	8.45727e+08	1.01708e+09	8.24335e+08	6.5978e+08	4.64355e+08	7.01281e+08	7.48364e+08	7.21616e+08	9.42727e+08	7.14252e+08	4.39965e+08	7.98265e+08	1.06011e+09
THOC5 family	0	9.39556e+06	1.15011e+07	7.56872e+06	2.04766e+06	819894	2.1161e+06	0	2.14551e+06	2.26639e+06	982814	2.34213e+06	1.80346e+06	2.91765e+06	1.63228e+06	1.82272e+06	0	913871	2.19763e+06	1.63479e+06	1.75233e+06	1.0701e+06
Threonine aldolase family	3.03646e+08	3.45793e+08	3.42444e+08	3.05629e+08	3.90083e+07	5.24055e+07	4.76825e+07	7.78727e+07	5.52952e+07	7.35288e+07	6.65029e+07	6.01481e+07	5.56763e+07	4.68145e+07	5.53781e+07	5.79242e+07	5.8921e+07	5.06453e+07	4.65993e+07	5.19326e+07	5.60699e+07	4.14611e+07
Threonine synthase family	7.05312e+08	3.58121e+08	3.6966e+08	3.90171e+08	7.46337e+07	3.37383e+07	4.88768e+07	7.0979e+07	3.55846e+07	9.4309e+07	5.75356e+07	6.24825e+07	7.75401e+07	1.59654e+07	8.48325e+07	7.13043e+07	8.48763e+07	7.78477e+07	6.13384e+07	6.91186e+07	4.63852e+07	5.06048e+07
Thymosin beta family	4.35971e+08	4.88188e+08	2.91195e+08	3.53027e+08	7.69247e+07	8.22897e+07	8.85449e+07	3.3074e+07	1.39777e+08	6.75776e+07	2.91785e+07	4.50813e+07	2.89052e+07	5.45135e+07	5.20042e+07	8.15125e+07	6.25977e+07	4.39556e+07	9.86367e+07	5.62761e+07	2.66605e+07	6.49006e+07
TIM5 family	0	4.56026e+06	8.86816e+06	7.85824e+06	0	0	0	4.56026e+06	0	0	0	5.19821e+06	3.66995e+06	0	0	0	0	0	2.05768e+06	1.96383e+06	3.83673e+06	0
TIP41 family	0	5.00451e+06	5.89661e+06	5.02032e+06	0	0	0	3.76628e+06	0	1.23823e+06	2.75474e+06	0	0	0	3.14187e+06	0	2.94385e+06	2.07647e+06	0	0	0	0
TKL Ser/Thr protein kinase family	8.07006e+06	1.84724e+07	1.67026e+07	5.92825e+06	3.84711e+06	987995	0	1.28551e+06	7.48518e+06	4.86659e+06	0	4.17644e+06	1.91909e+06	6.76536e+06	1.63807e+06	2.20364e+06	1.1681e+06	891021	0	0	3.86912e+06	0
TMC family	7.30526e+08	7.21502e+08	7.33774e+08	7.81648e+08	1.24457e+08	1.17414e+08	1.17463e+08	1.19307e+08	1.21485e+08	1.21376e+08	1.19237e+08	1.40935e+08	1.24366e+08	1.0366e+08	1.26543e+08	1.19032e+08	1.31524e+08	1.38993e+08	1.19647e+08	1.16398e+08	1.28376e+08	1.4671e+08
TMCO1 family	2.81759e+08	1.81338e+08	2.07545e+08	2.03236e+08	4.46837e+07	3.43796e+07	1.98855e+07	1.82906e+07	3.57705e+07	2.83276e+07	2.27099e+07	3.31766e+07	5.42588e+07	2.77979e+07	4.61112e+07	2.34902e+07	3.88924e+07	5.59399e+07	2.84502e+07	2.70871e+07	3.01996e+07	2.26669e+07
TMEM11 family	0	1.50253e+07	1.95826e+07	1.38249e+07	2.07832e+06	1423553	2.41302e+06	3.52861e+06	3.043e+06	2.53879e+06	3.49124e+06	3.81942e+06	3.76575e+06	4.27571e+06	2.30425e+06	1.92628e+06	2.2339e+06	2.38253e+06	1.73233e+06	2.3207e+06	2.35874e+06	2.79668e+06
TMEM14 family	1.29089e+08	4.76974e+07	4.96492e+07	3.17425e+07	8.02935e+06	4393531	1.4933e+07	1.1006e+07	6.42363e+06	2.91188e+06	2.06718e+07	1.99374e+06	1.27279e+07	0	7.04867e+06	7.20715e+06	1.20663e+07	6.82948e+06	4.86984e+06	0	2.39983e+06	5.57714e+06
TMEM178 family	0	6.70719e+07	6.99106e+07	6.37263e+07	1.06022e+07	8048285	1.2438e+07	1.15239e+07	1.62924e+07	8.16707e+06	1.7565e+07	8.69886e+06	1.00158e+07	5.46048e+06	1.46018e+07	1.35686e+07	9.21284e+06	1.66468e+07	8.224e+06	1.73427e+07	5.92061e+06	6.37934e+06
TMEM214 family	4.16363e+07	1.09719e+08	8.48582e+07	7.79281e+07	1.80873e+07	2.05857e+07	1.42463e+07	2.61827e+07	1.662e+07	1.39975e+07	1.44808e+07	1.76941e+07	1.57865e+07	1.56679e+07	1.10843e+07	1.01446e+07	1.55931e+07	1.29491e+07	1.6116e+07	6.44999e+06	1.4423e+07	1.2397e+07
TMEM229 family	0	1.79388e+08	1.77811e+08	1.15446e+08	3.1138e+07	37921247	2.12976e+07	2.61673e+07	4.09044e+07	2.19598e+07	2.55848e+07	3.30849e+07	3.81619e+07	3.11699e+07	1.04577e+07	3.93515e+07	5.59552e+06	1.59771e+07	1.07149e+07	3.24058e+07	2.71519e+07	2.36006e+07
TMEM25 family	2.06554e+08	1.34323e+08	1.70039e+08	1.32636e+08	3.11126e+07	1.76127e+07	3.58778e+07	3.00011e+07	8.83385e+06	1.08849e+07	3.82363e+07	3.51322e+07	3.25177e+07	2.03722e+07	2.81078e+07	1.56732e+07	2.54672e+07	3.43896e+07	1.15072e+07	1.49373e+07	1.89158e+07	2.74184e+07
TMEM38 family	4.29497e+08	1.22345e+08	1.37153e+08	1.95824e+08	2.15469e+07	27518423	6.72372e+06	8.53838e+06	2.45687e+07	3.34493e+07	1.65073e+07	2.31439e+07	3.29616e+07	1.08895e+07	2.64093e+07	2.72411e+07	2.71325e+07	3.00818e+07	4.97784e+07	3.22403e+07	2.0798e+07	3.57935e+07
TMEM43 family	8.02882e+07	2.26987e+07	2.53636e+07	3.22259e+07	5.50372e+06	2410740	3.40528e+06	3.2971e+06	2.96193e+06	5.11996e+06	4.12219e+06	4.38287e+06	3.53916e+06	3.11477e+06	7.19782e+06	3.00675e+06	5.28123e+06	9.07909e+06	5.00344e+06	3.61706e+06	3.36357e+06	5.88154e+06
TMEM97/sigma-2 receptor family	0	1.49662e+08	1.49989e+08	1.46462e+08	1.98167e+07	26563081	1.76998e+07	3.198e+07	3.42481e+07	1.9354e+07	3.14959e+07	2.75695e+07	2.65507e+07	1.99097e+07	1.89596e+07	2.55039e+07	2.42352e+07	2.9369e+07	1.86542e+07	2.61088e+07	1.01283e+07	3.79664e+07
Tollip family	3.36845e+08	2.16325e+08	2.72114e+08	2.50819e+08	3.69648e+07	1.97999e+07	4.02129e+07	4.38224e+07	3.00885e+07	4.54361e+07	6.02214e+07	5.20019e+07	4.73516e+07	1.27678e+07	5.16392e+07	4.81324e+07	4.2477e+07	4.62763e+07	4.69537e+07	4.13998e+07	4.15107e+07	3.22017e+07
Toll-like receptor family	5.33015e+07	8.55309e+07	8.89009e+07	9.38525e+07	2.50538e+07	16241831	9.10528e+06	3.63053e+06	2.05278e+07	1.09716e+07	1.22639e+07	1.53289e+07	1.57422e+07	2.03515e+07	1.79657e+07	7.24869e+06	1.39572e+07	9.91687e+06	1.59305e+07	1.4279e+07	2.29934e+07	1.67756e+07
Tom22 family	0	8.73401e+07	9.20957e+07	7.86313e+07	1.47422e+07	1.30159e+07	1.04326e+07	2.41606e+07	1.50053e+07	9.98349e+06	2.09069e+07	1.58356e+07	1.52277e+07	7.63961e+06	1.59025e+07	1.65833e+07	1.54187e+07	1.41298e+07	1.15456e+07	1.27167e+07	1.05414e+07	1.42791e+07
Tom4 family	2.88313e+07	3.67519e+07	3.51172e+07	3.63123e+07	4.66489e+06	4597313	7.66938e+06	6.88353e+06	5.98398e+06	6.95277e+06	9.47836e+06	6.71268e+06	4.55148e+06	0	5.1244e+06	9.25027e+06	7.36428e+06	5.0475e+06	6.8982e+06	3.84809e+06	4.67534e+06	8.47886e+06
TOR1AIP family	9.50558e+07	6.33358e+07	4.09865e+07	4.70111e+07	1.02633e+07	1.02649e+07	1.10503e+07	1.25152e+07	9.05101e+06	1.0191e+07	5.84095e+06	1.17391e+07	5.19634e+06	2.07883e+06	6.7483e+06	9.38291e+06	1.42922e+07	5.55808e+06	4.07347e+06	6.67995e+06	9.28514e+06	7.12224e+06
TPD52 family	1.03245e+09	5.38484e+08	4.8885e+08	4.83698e+08	7.96038e+07	1.10427e+08	5.99566e+07	6.7202e+07	1.02099e+08	1.19195e+08	5.70233e+07	9.10279e+07	8.41345e+07	1.21457e+08	8.97179e+07	4.54895e+07	9.39971e+07	7.82062e+07	6.76174e+07	6.92931e+07	8.68145e+07	8.77694e+07
TPMT family	3.81064e+08	2.83692e+08	2.50432e+08	2.28052e+08	1.36852e+07	7.67982e+07	4.51093e+07	3.4919e+07	6.69094e+07	4.62706e+07	3.56058e+07	3.08683e+07	4.17759e+07	5.06962e+07	3.31163e+07	5.83694e+07	4.1489e+07	1.72793e+07	3.9662e+07	5.0342e+07	5.49817e+07	2.42984e+07
TPR family	1.32863e+08	8.47211e+07	8.33121e+07	6.5945e+07	1.31124e+07	1.72981e+07	1.55744e+07	6.98891e+06	1.83622e+07	1.3385e+07	9.7976e+06	1.15477e+07	1.94979e+07	7.17338e+06	2.0291e+07	1.50045e+07	1.20279e+07	8.42811e+06	1.34462e+07	1.77359e+07	8.96217e+06	5.34462e+06
TPRG1 family	0	4.18503e+07	6.55573e+07	4.2063e+07	5.61032e+06	4367941	6.67193e+06	9.37665e+06	5.60666e+06	1.02168e+07	1.96187e+07	7.8308e+06	7.10077e+06	1.51808e+07	6.58361e+06	9.2426e+06	4.93101e+06	6.39471e+06	7.65985e+06	6.59323e+06	6.2523e+06	1.02319e+07
TRAM family	2.85536e+08	2.19782e+08	2.64521e+08	1.58739e+08	3.28644e+07	5.04993e+07	2.59844e+07	2.59417e+07	5.5812e+07	2.86807e+07	3.87373e+07	5.45501e+07	2.01495e+07	6.14439e+07	5.00816e+07	3.95587e+07	3.30279e+07	2.35186e+07	3.69406e+07	1.58557e+07	2.18002e+07	2.7596e+07
Transaldolase family	1.02815e+10	9.39378e+09	9.87979e+09	9.10169e+09	1.80666e+09	1.11057e+09	1.4209e+09	1.32838e+09	2.37663e+09	1.35065e+09	1.43898e+09	1.72291e+09	2.05216e+09	1.56338e+09	1.34894e+09	1.75341e+09	1.42973e+09	1.1183e+09	1.48643e+09	1.24731e+09	2.09455e+09	1.72536e+09
Transcription factor STAT family	8.6713e+09	6.30273e+09	5.34996e+09	5.47708e+09	8.65761e+08	1.20207e+09	1.12625e+09	9.44249e+08	9.63166e+08	1.20124e+09	9.78484e+08	7.76284e+08	8.51464e+08	6.50725e+08	1.08631e+09	1.00668e+09	1.08948e+09	1.06305e+09	8.77678e+08	7.11052e+08	8.43072e+08	8.92754e+08
Transcriptional coactivator PC4 family	1.86245e+09	7.90051e+08	8.35188e+08	7.95686e+08	1.45123e+08	1.24365e+08	1.00253e+08	8.34262e+07	1.77105e+08	1.59778e+08	1.19142e+08	1.53141e+08	1.542e+08	1.0971e+08	1.7211e+08	1.26884e+08	1.308e+08	1.25842e+08	1.32658e+08	1.47264e+08	1.2914e+08	1.29983e+08
Transferase hexapeptide repeat family	5.73002e+07	2.54729e+07	1.24e+07	1.94273e+07	4.21914e+06	4539402	4.69565e+06	1.73402e+06	5.96727e+06	4.31739e+06	1.72709e+06	2.81155e+06	0	4.21958e+06	3.64176e+06	0	3.36148e+06	3.29099e+06	6.01727e+06	2.13944e+06	3.26076e+06	1.35736e+06
Transferrin family	9.62921e+10	4.68418e+10	3.64519e+10	3.53135e+10	5.40534e+09	9.20281e+09	1.20526e+10	7.35343e+09	7.02022e+09	5.80743e+09	7.18794e+09	4.88804e+09	5.67684e+09	4.65341e+09	6.12165e+09	7.924e+09	7.62996e+09	7.59719e+09	6.58723e+09	3.78612e+09	5.57785e+09	4.13518e+09
Transglutaminase family	9.72059e+08	1.62163e+09	1.47804e+09	1.43862e+09	3.2894e+08	2.04665e+08	2.8053e+08	2.00632e+08	3.93976e+08	2.12889e+08	2.5153e+08	3.12368e+08	2.11874e+08	1.70052e+08	2.18494e+08	3.13727e+08	2.26713e+08	2.08728e+08	2.53741e+08	1.64347e+08	2.20281e+08	3.64815e+08
Translin family	1.00819e+08	8.27068e+07	8.28623e+07	8.59198e+07	1.2966e+07	1.42376e+07	7.01698e+06	1.90845e+07	1.39573e+07	1.54445e+07	1.6914e+07	1.21092e+07	1.1587e+07	1.18478e+07	1.58834e+07	1.45211e+07	1.12769e+07	1.75743e+07	1.45901e+07	1.11655e+07	1.48653e+07	1.64477e+07
Trans-sulfuration enzymes family	1.43001e+10	8.81383e+09	8.86636e+09	7.96476e+09	1.85053e+09	1.38677e+09	1.25158e+09	1.21665e+09	1.77389e+09	1.33441e+09	1.36478e+09	1.65049e+09	1.65317e+09	1.42263e+09	1.35706e+09	1.41823e+09	1.12243e+09	2.23254e+09	9.72537e+08	1.0434e+09	1.17996e+09	1.41389e+09
Transthyretin family	6.45894e+08	7.05616e+08	6.89962e+08	5.86767e+08	1.47114e+08	169841951	4.20869e+07	1.3587e+08	9.02172e+07	1.20486e+08	1.28505e+08	1.34333e+08	1.16983e+08	1.30322e+08	1.21928e+08	5.78922e+07	1.01098e+08	1.12752e+08	8.96228e+07	1.03013e+08	7.07761e+07	1.09505e+08
TRAP-alpha family	5.85878e+09	1.95633e+09	2.07081e+09	2.04226e+09	3.59981e+08	3.27998e+08	3.06303e+08	3.19761e+08	2.92514e+08	3.49774e+08	3.49865e+08	3.74264e+08	3.75455e+08	3.24139e+08	3.53014e+08	2.94068e+08	3.89084e+08	3.60476e+08	3.11203e+08	2.4237e+08	3.54689e+08	3.84441e+08
TRAP-delta family	2.65699e+09	2.93716e+09	2.70556e+09	2.72709e+09	5.0992e+08	5.54756e+08	3.91287e+08	5.38289e+08	4.64252e+08	4.78655e+08	4.56245e+08	4.76233e+08	5.26701e+08	3.7616e+08	5.47035e+08	3.23182e+08	5.3723e+08	6.24925e+08	4.30658e+08	3.36406e+08	3.85856e+08	4.12013e+08
TRAP-gamma family	3.36871e+08	4.9709e+08	3.58742e+08	3.54682e+08	7.11645e+07	1.11818e+08	6.26792e+07	1.1972e+08	8.03532e+07	5.13557e+07	3.2506e+07	6.67208e+07	7.51162e+07	5.8984e+07	6.91845e+07	5.62302e+07	7.12474e+07	8.30569e+07	5.31052e+07	4.08243e+07	7.02305e+07	3.62173e+07
TRAPP small subunits family	1.09553e+08	6.92151e+07	9.40731e+07	1.13004e+08	1.13875e+07	6680049	2.43055e+07	8.55561e+06	8.15097e+06	1.01355e+07	2.38954e+07	1.63707e+07	1.09108e+07	1.50283e+07	9.61632e+06	1.82516e+07	1.15073e+07	1.28261e+07	2.53148e+07	3.57104e+07	1.13657e+07	1.62796e+07
Triosephosphate isomerase family	6.09626e+10	2.90745e+10	2.85049e+10	2.79685e+10	4.67185e+09	4.76945e+09	4.79716e+09	5.73861e+09	4.58929e+09	4.50819e+09	4.58873e+09	4.45902e+09	4.30978e+09	5.27228e+09	4.9528e+09	4.92227e+09	3.91096e+09	5.39355e+09	3.96364e+09	4.7331e+09	5.04024e+09	4.92704e+09
TRM112 family	0	5.60111e+07	2.87654e+07	4.62324e+07	2.26107e+07	4.13818e+06	6.44367e+06	6.03433e+06	8.63457e+06	8.14973e+06	6.04038e+06	0	1.04887e+07	2.99175e+06	0	9.24459e+06	1.28654e+07	0	8.63486e+06	1.06567e+07	6.08156e+06	7.99398e+06
Tropomyosin family	8.75984e+09	5.56266e+09	5.53949e+09	4.79621e+09	9.87909e+08	7.98732e+08	8.06729e+08	8.92287e+08	1.20543e+09	8.71574e+08	9.35634e+08	8.5852e+08	8.99204e+08	8.78413e+08	9.73548e+08	9.94171e+08	7.78996e+08	8.90544e+08	7.99972e+08	7.52112e+08	7.37195e+08	8.37388e+08
Tryptophan 2	5.68312e+08	4.82855e+08	4.27939e+08	4.99003e+08	7.50301e+07	4.65159e+07	1.53186e+08	7.29795e+07	5.04314e+07	8.47118e+07	1.20084e+08	7.00339e+07	5.89516e+07	4.33044e+07	6.27555e+07	7.28095e+07	1.00596e+08	5.6333e+07	5.93188e+07	4.21657e+07	1.5039e+08	9.02002e+07
TTC38 family	6.64921e+08	2.15578e+08	2.26925e+08	3.2289e+08	2.55629e+07	1.43025e+07	2.45533e+07	5.65793e+07	1.94075e+07	7.51721e+07	3.90019e+07	6.7717e+06	3.47361e+07	3.88596e+07	7.35879e+07	3.39681e+07	3.20327e+07	1.61025e+07	7.54165e+07	7.18232e+07	5.91043e+07	6.84111e+07
TTC39 family	0	2.91964e+07	2.40023e+07	2.80746e+07	3.86712e+06	8423445	0	0	8.34591e+06	8.55989e+06	6.91648e+06	5.26079e+06	5.28732e+06	2.31488e+06	4.2228e+06	0	7.67205e+06	3.63583e+06	7.34067e+06	5.77072e+06	3.65531e+06	0
TtcA family	1.14782e+08	3.94282e+07	4.37793e+07	3.15745e+07	6.45742e+06	5.81493e+06	7.41904e+06	5.3294e+06	9.45121e+06	4.95617e+06	6.4021e+06	4.38742e+06	5.5512e+06	1.3424e+07	5.73324e+06	8.28143e+06	5.73692e+06	3.86221e+06	6.03981e+06	5.62282e+06	5.58918e+06	4.7235e+06
Tubulin family	6.47031e+10	5.21489e+10	4.82516e+10	5.1396e+10	8.75354e+09	9.75004e+09	6.92195e+09	8.92237e+09	8.90016e+09	8.90088e+09	8.61508e+09	7.8474e+09	7.78573e+09	6.53217e+09	8.57337e+09	8.89788e+09	8.19299e+09	8.45613e+09	8.9037e+09	7.39603e+09	8.45104e+09	9.99609e+09
Tumor necrosis factor family	0	4.66387e+07	4.82833e+07	4.2018e+07	6.05068e+06	5156759	8.13425e+06	9.50705e+06	1.03849e+07	7.40514e+06	7.32282e+06	4.94913e+06	5.87712e+06	1.08667e+07	8.7996e+06	1.04679e+07	6.57395e+06	5.69277e+06	7.94486e+06	7.45729e+06	5.05105e+06	9.2981e+06
Type 1 family	4.56412e+09	2.33519e+09	2.79496e+09	4.45042e+09	1.74503e+08	1.96887e+08	7.02256e+08	1.35517e+08	5.65807e+08	5.60217e+08	7.45063e+08	4.21631e+08	3.08703e+08	2.74018e+08	9.04853e+08	1.40694e+08	2.79116e+09	2.76573e+08	2.72908e+08	4.40466e+08	1.412e+08	5.28107e+08
Type IB topoisomerase family	1.36281e+08	5.53252e+07	6.92772e+07	6.8457e+07	3.14738e+07	1.06125e+07	2.90499e+06	4.45203e+06	2.42967e+06	3.45223e+06	1.29018e+07	3.74978e+06	2.70054e+06	2.98874e+07	1.63566e+07	3.68109e+06	1.89314e+07	3.04456e+06	1.30837e+07	2.02795e+06	2.54074e+07	5.96208e+06
Type-B carboxylesterase/lipase family	9.76401e+09	6.07217e+09	5.45431e+09	5.10392e+09	1.68155e+09	1.17656e+09	8.74746e+08	1.00935e+09	8.35518e+08	4.94434e+08	6.51219e+08	8.9232e+08	7.54821e+08	3.18369e+08	8.95897e+08	1.94169e+09	7.55918e+08	1.27522e+09	3.47426e+08	3.27803e+08	6.52942e+08	1.74461e+09
Type-III AFP family	9.25282e+08	7.35937e+08	7.84496e+08	8.00526e+08	1.45944e+08	1.31386e+08	1.25601e+08	9.87374e+07	1.22338e+08	1.1193e+08	1.31293e+08	1.47421e+08	1.59325e+08	9.62685e+07	1.4195e+08	1.08239e+08	1.13155e+08	1.35192e+08	1.56961e+08	1.30933e+08	9.5253e+07	1.69033e+08
Tyr protein kinase family	3.10418e+08	1.5138e+08	1.82562e+08	1.60469e+08	2.30594e+07	1.58498e+07	3.20189e+07	3.55691e+07	1.93872e+07	2.54959e+07	3.89321e+07	2.01535e+07	1.82139e+07	4.55845e+07	2.21063e+07	3.75713e+07	2.04391e+07	2.19579e+07	2.79391e+07	2.55964e+07	3.19872e+07	3.25488e+07
U1 small nuclear ribonucleoprotein C family	0	3.82845e+07	3.88086e+07	3.01479e+07	6.10545e+06	7.91817e+06	3.19611e+06	5.5046e+06	9.39594e+06	6.1642e+06	5.13544e+06	1.0593e+07	7.79295e+06	5.18145e+06	5.91552e+06	4.19024e+06	5.2512e+06	4.46328e+06	4.87786e+06	4.04366e+06	7.74129e+06	3.77065e+06
UbiG/COQ3 family	1.20746e+08	5.24823e+07	5.67605e+07	5.48821e+07	1.00558e+07	4.5386e+06	7.49782e+06	8.99505e+06	1.18791e+07	9.51594e+06	8.87737e+06	1.14397e+07	1.15524e+07	6.69884e+06	9.69468e+06	8.49762e+06	8.09322e+06	1.25031e+07	6.65176e+06	1.00345e+07	8.56717e+06	9.03238e+06
UbiH/COQ6 family	4.62628e+07	4.0606e+07	3.74046e+07	2.7823e+07	7.35356e+06	3.96886e+06	5.25691e+06	8.15701e+06	9.06492e+06	6.80477e+06	9.43534e+06	3.39449e+06	4.53098e+06	3.97942e+06	1.08922e+07	5.17219e+06	2.14495e+06	3.04524e+06	5.67124e+06	7.20337e+06	1.81273e+06	7.94543e+06
Ubiquitin family	2.02712e+08	3.12881e+08	3.84075e+08	3.7472e+08	6.73663e+07	38207274	5.13782e+07	7.24459e+07	4.47217e+07	3.87619e+07	7.36384e+07	3.79146e+07	6.72478e+07	2.02489e+07	9.33952e+07	9.16298e+07	7.02557e+07	9.45795e+07	5.81848e+07	6.70891e+07	2.40491e+07	6.05613e+07
Ubiquitin-activating E1 family	1.05235e+09	7.24284e+08	6.96595e+08	6.92402e+08	1.34699e+08	1.19589e+08	9.52561e+07	1.1527e+08	1.33473e+08	1.25997e+08	1.14084e+08	1.22107e+08	1.32008e+08	8.57836e+07	1.4611e+08	9.65008e+07	1.08087e+08	1.21908e+08	1.0203e+08	1.08348e+08	1.13351e+08	1.38678e+08
Ubiquitin-conjugating enzyme family	1.68774e+09	1.83444e+09	1.65597e+09	1.75059e+09	2.98929e+08	281597656	2.49329e+08	2.70933e+08	3.75955e+08	3.57698e+08	2.91444e+08	2.97285e+08	2.78756e+08	2.30078e+08	3.15505e+08	2.42903e+08	3.02682e+08	2.81374e+08	2.92708e+08	2.40075e+08	2.97727e+08	3.36019e+08
UDP-glucose/GDP-mannose dehydrogenase family	3.38016e+09	1.47492e+09	1.67219e+09	1.21301e+09	2.95833e+08	194873588	1.84061e+08	1.53555e+08	3.13052e+08	3.33542e+08	3.17729e+08	2.97965e+08	2.87041e+08	2.28846e+08	2.34229e+08	3.06378e+08	1.85448e+08	2.13758e+08	1.40516e+08	1.39206e+08	1.52839e+08	3.8124e+08
UDP-glycosyltransferase family	2.90212e+10	2.03201e+10	2.02532e+10	1.81073e+10	3.69893e+09	2.94556e+09	3.47708e+09	3.08514e+09	3.66699e+09	3.44639e+09	3.78751e+09	3.79913e+09	2.70029e+09	3.26204e+09	3.70221e+09	3.00201e+09	3.55472e+09	3.39792e+09	2.06491e+09	2.76125e+09	2.64901e+09	3.67946e+09
UDPGP type 1 family	1.74808e+10	9.3725e+09	9.04601e+09	1.00807e+10	2.10056e+09	1.37651e+09	1.32366e+09	1.21507e+09	1.64306e+09	1.71364e+09	1.60632e+09	1.38033e+09	1.32885e+09	1.53402e+09	1.69617e+09	1.50032e+09	1.02758e+09	1.60762e+09	1.64308e+09	1.51999e+09	1.94157e+09	2.34081e+09
UFD1 family	2.13701e+08	7.26426e+07	7.88559e+07	7.58493e+07	1.26293e+07	15402577	1.05682e+07	1.16123e+07	9.01103e+06	1.34193e+07	1.392e+07	2.01371e+07	1.28667e+07	7.20989e+06	1.32885e+07	1.14338e+07	1.25388e+07	1.39957e+07	1.25078e+07	1.08307e+07	1.15881e+07	1.43881e+07
UFL1 family	5.38044e+08	5.06128e+08	4.84098e+08	4.45754e+08	8.87697e+07	7.49845e+07	8.95567e+07	9.57272e+07	8.4145e+07	7.29446e+07	8.23001e+07	7.62888e+07	8.71178e+07	6.02584e+07	8.99523e+07	8.81807e+07	7.8299e+07	9.02063e+07	8.03625e+07	6.17946e+07	5.84108e+07	7.66812e+07
UFM1 family	0	1.99154e+08	2.01643e+08	1.92298e+08	3.1303e+07	31486017	3.42551e+07	4.04982e+07	2.94391e+07	3.21725e+07	3.45043e+07	2.97141e+07	3.23787e+07	2.9322e+07	4.1271e+07	3.44525e+07	3.42227e+07	3.6641e+07	3.37667e+07	2.35922e+07	2.83865e+07	3.56893e+07
Universal ribosomal protein uL1 family	3.4897e+10	1.53852e+10	1.46696e+10	1.42376e+10	2.552e+09	2.69226e+09	2.27838e+09	2.55729e+09	2.67958e+09	2.6257e+09	2.62337e+09	2.4237e+09	2.49759e+09	2.44685e+09	2.53297e+09	2.14515e+09	2.4444e+09	2.45454e+09	2.44803e+09	1.8942e+09	2.43597e+09	2.56046e+09
Universal ribosomal protein uL11 family	1.28596e+10	4.87247e+09	4.41508e+09	4.20961e+09	7.73598e+08	8.86472e+08	7.07232e+08	8.76428e+08	7.88849e+08	8.39889e+08	7.58334e+08	8.12747e+08	8.21709e+08	6.72127e+08	8.4071e+08	5.09452e+08	8.2394e+08	7.48613e+08	6.06543e+08	5.121e+08	7.8788e+08	7.30537e+08
Universal ribosomal protein uL13 family	2.69648e+09	4.91598e+09	4.77706e+09	4.72152e+09	9.17698e+08	869037817	6.74587e+08	8.29456e+08	8.24656e+08	8.00542e+08	8.84875e+08	7.9261e+08	8.62504e+08	7.28859e+08	8.60349e+08	6.47861e+08	9.62081e+08	9.5293e+08	6.02559e+08	5.10926e+08	9.00644e+08	7.92378e+08
Universal ribosomal protein uL14 family	6.05024e+09	4.88251e+09	4.74808e+09	4.36695e+09	9.15302e+08	8.45601e+08	7.10592e+08	7.76517e+08	8.41254e+08	7.93241e+08	7.76158e+08	7.55737e+08	7.38062e+08	8.91962e+08	8.63118e+08	7.23041e+08	8.36694e+08	8.12546e+08	6.52779e+08	5.3439e+08	7.93184e+08	7.37356e+08
Universal ribosomal protein uL15 family	2.3956e+09	5.83016e+09	5.36877e+09	4.663e+09	1.00573e+09	9.04226e+08	9.31876e+08	1.19953e+09	9.40162e+08	8.48645e+08	9.60223e+08	7.14592e+08	8.46659e+08	1.14892e+09	8.69811e+08	8.28563e+08	9.07232e+08	9.13487e+08	7.25959e+08	6.03861e+08	7.03023e+08	8.09439e+08
Universal ribosomal protein uL18 family	1.0394e+10	6.73269e+09	6.27295e+09	6.00452e+09	1.18133e+09	1.00083e+09	1.0021e+09	1.19925e+09	1.22025e+09	1.12893e+09	1.06715e+09	1.04093e+09	9.47203e+08	1.17046e+09	1.0711e+09	9.76107e+08	1.07089e+09	1.00932e+09	9.99711e+08	8.14922e+08	1.00287e+09	1.10681e+09
Universal ribosomal protein uL22 family	5.81488e+09	4.5999e+09	4.1314e+09	3.81236e+09	8.36383e+08	9.30873e+08	5.39107e+08	7.68095e+08	7.88922e+08	7.36521e+08	5.87426e+08	7.09154e+08	7.7847e+08	7.31963e+08	7.83183e+08	5.41203e+08	7.42851e+08	7.0185e+08	5.99286e+08	4.70044e+08	6.45238e+08	6.53089e+08
Universal ribosomal protein uL23 family	6.23752e+09	4.32987e+09	4.09077e+09	3.76158e+09	6.89876e+08	8.66074e+08	5.53067e+08	7.94909e+08	7.63361e+08	6.62581e+08	7.18719e+08	6.14292e+08	6.71859e+08	6.87115e+08	7.48025e+08	6.50756e+08	7.60533e+08	7.25923e+08	5.81156e+08	5.03915e+08	5.94504e+08	5.95545e+08
Universal ribosomal protein uL24 family	6.34645e+09	6.64351e+09	6.14765e+09	5.1565e+09	1.15958e+09	1.21715e+09	1.00964e+09	9.41854e+08	1.36192e+09	9.5336e+08	9.39437e+08	8.56752e+08	8.70994e+08	1.44919e+09	1.01776e+09	1.01352e+09	9.46412e+08	9.00958e+08	8.80855e+08	7.45428e+08	9.03246e+08	7.79596e+08
Universal ribosomal protein uL29 family	1.20385e+09	4.71312e+09	3.95163e+09	3.70353e+09	7.66407e+08	8.15883e+08	6.27134e+08	8.86532e+08	8.71758e+08	7.45409e+08	6.31669e+08	6.65314e+08	6.68677e+08	6.77512e+08	7.09228e+08	5.99228e+08	6.90439e+08	6.6558e+08	5.79703e+08	5.00266e+08	6.81531e+08	5.86007e+08
Universal ribosomal protein uL3 family	3.62678e+10	2.3782e+10	2.24352e+10	2.09327e+10	4.05785e+09	3.98648e+09	3.45067e+09	4.32875e+09	4.20853e+09	3.74968e+09	3.69481e+09	3.59259e+09	3.72155e+09	4.10868e+09	3.95066e+09	3.36693e+09	3.69428e+09	3.8246e+09	3.44372e+09	2.87856e+09	3.47767e+09	3.61391e+09
Universal ribosomal protein uL4 family	1.43024e+10	1.2626e+10	1.15789e+10	1.07043e+10	2.33259e+09	2.23141e+09	1.8017e+09	2.28969e+09	2.11554e+09	1.85502e+09	2.11308e+09	1.78283e+09	1.85536e+09	1.94205e+09	2.0963e+09	1.7893e+09	2.03624e+09	2.03149e+09	1.68595e+09	1.43958e+09	1.77803e+09	1.73302e+09
Universal ribosomal protein uL5 family	4.40566e+09	4.73143e+09	4.33246e+09	4.12697e+09	8.47394e+08	8.63951e+08	6.70737e+08	6.68137e+08	8.78851e+08	8.02361e+08	7.93984e+08	6.57137e+08	6.75684e+08	8.26566e+08	7.41197e+08	6.37889e+08	7.77736e+08	7.04297e+08	6.52794e+08	5.59399e+08	7.36537e+08	6.96207e+08
Universal ribosomal protein uL6 family	4.0217e+09	4.78933e+09	4.63804e+09	4.43275e+09	8.33394e+08	8.37778e+08	6.61877e+08	8.38639e+08	7.75612e+08	8.42027e+08	8.94874e+08	7.64637e+08	7.96291e+08	7.02948e+08	8.41945e+08	6.37344e+08	8.01881e+08	7.90843e+08	6.67516e+08	5.26966e+08	8.09807e+08	8.35733e+08
Universal ribosomal protein uS1 family	6.36168e+09	3.37089e+09	3.06437e+09	2.86143e+09	5.21208e+08	573707566	5.20681e+08	6.60216e+08	5.45631e+08	5.49446e+08	6.16417e+08	4.71819e+08	4.64226e+08	5.16627e+08	5.15989e+08	4.79288e+08	4.93379e+08	5.02007e+08	4.45823e+08	3.63435e+08	5.11882e+08	5.44906e+08
Universal ribosomal protein uS12 family	7.48236e+09	3.75381e+09	3.18272e+09	3.12896e+09	5.97915e+08	7.52349e+08	5.53479e+08	4.8772e+08	7.35967e+08	6.26376e+08	4.41235e+08	5.06339e+08	4.97762e+08	6.00742e+08	5.95512e+08	5.41128e+08	5.49304e+08	5.35814e+08	5.38933e+08	4.51025e+08	5.40818e+08	5.1307e+08
Universal ribosomal protein uS13 family	9.98365e+09	8.81831e+09	8.48595e+09	7.57575e+09	1.42155e+09	1413209922	1.42484e+09	1.56997e+09	1.62139e+09	1.36734e+09	1.48806e+09	1.19309e+09	1.26434e+09	1.58326e+09	1.49165e+09	1.46555e+09	1.42755e+09	1.4413e+09	1.22541e+09	1.04742e+09	1.1853e+09	1.24876e+09
Universal ribosomal protein uS14 family	4.51813e+08	6.17742e+08	5.51033e+08	5.01459e+08	1.02937e+08	117097827	9.15798e+07	1.04214e+08	1.17056e+08	8.4858e+07	9.44046e+07	7.70513e+07	8.16401e+07	1.1251e+08	9.15824e+07	9.3844e+07	1.16225e+08	1.03996e+08	6.69548e+07	7.04224e+07	7.70208e+07	6.68398e+07
Universal ribosomal protein uS15 family	1.18929e+10	6.61718e+09	6.38204e+09	5.73505e+09	1.12505e+09	1285038189	8.62762e+08	1.21673e+09	1.11758e+09	1.01001e+09	1.21741e+09	1.01472e+09	1.01942e+09	1.13823e+09	1.08869e+09	9.03576e+08	1.05322e+09	1.06284e+09	8.55692e+08	7.39334e+08	1.00955e+09	1.01441e+09
Universal ribosomal protein uS17 family	1.70403e+10	7.9026e+09	7.62013e+09	7.32724e+09	1.37402e+09	1.33043e+09	1.27826e+09	1.34972e+09	1.33818e+09	1.23199e+09	1.07288e+09	1.22141e+09	1.17191e+09	1.86371e+09	1.24513e+09	1.04509e+09	1.26703e+09	1.32044e+09	1.40142e+09	1.01156e+09	1.24916e+09	1.07764e+09
Universal ribosomal protein uS19 family	5.4077e+09	2.62436e+09	2.14474e+09	2.21301e+09	4.47046e+08	4.8192e+08	3.69997e+08	3.69549e+08	5.43342e+08	4.1251e+08	3.41357e+08	3.86153e+08	3.9918e+08	3.12043e+08	4.25009e+08	2.80998e+08	4.03093e+08	3.72223e+08	3.79928e+08	3.11049e+08	3.80928e+08	3.65789e+08
Universal ribosomal protein uS2 family	2.40852e+10	1.00743e+10	9.60955e+09	8.87746e+09	1.53073e+09	1.7408e+09	1.39484e+09	2.27425e+09	1.57992e+09	1.55381e+09	1.77315e+09	1.75998e+09	1.81048e+09	1.14159e+09	1.74426e+09	1.38008e+09	1.64629e+09	1.57157e+09	1.43701e+09	1.17191e+09	1.43054e+09	1.62014e+09
Universal ribosomal protein uS3 family	2.94267e+10	1.28837e+10	1.24948e+10	1.17356e+10	2.35219e+09	2.1678e+09	1.97906e+09	2.20379e+09	2.10993e+09	2.07095e+09	2.19621e+09	2.04727e+09	1.99653e+09	2.20719e+09	2.18776e+09	1.8598e+09	2.08413e+09	2.05204e+09	1.88582e+09	1.52741e+09	2.13965e+09	2.04653e+09
Universal ribosomal protein uS4 family	1.52475e+10	9.16349e+09	8.58545e+09	8.13218e+09	1.78862e+09	1.62298e+09	1.34672e+09	1.39603e+09	1.56749e+09	1.44164e+09	1.46151e+09	1.39203e+09	1.38186e+09	1.68837e+09	1.48738e+09	1.17431e+09	1.54642e+09	1.52673e+09	1.25813e+09	1.07491e+09	1.39081e+09	1.33518e+09
Universal ribosomal protein uS5 family	1.83105e+10	1.03495e+10	9.73326e+09	9.17812e+09	1.91212e+09	1.55801e+09	1.60432e+09	1.78646e+09	1.81557e+09	1.67305e+09	1.64766e+09	1.4591e+09	1.45519e+09	1.79889e+09	1.75325e+09	1.61919e+09	1.72684e+09	1.67754e+09	1.47726e+09	1.23161e+09	1.5166e+09	1.54828e+09
Universal ribosomal protein uS7 family	3.70032e+09	6.43541e+09	5.64257e+09	5.28536e+09	1.09097e+09	1.21815e+09	8.41629e+08	1.15197e+09	1.21806e+09	9.1462e+08	9.45773e+08	8.85183e+08	8.50889e+08	1.08947e+09	1.10294e+09	7.68311e+08	1.05471e+09	1.02698e+09	8.666e+08	7.40233e+08	8.0063e+08	7.96208e+08
Universal ribosomal protein uS8 family	6.93728e+09	5.44218e+09	5.21763e+09	5.00701e+09	1.01609e+09	8.59036e+08	7.8792e+08	8.80419e+08	9.00046e+08	9.98662e+08	1.00762e+09	8.38612e+08	8.41643e+08	9.76958e+08	8.29814e+08	7.22985e+08	9.15247e+08	8.4838e+08	7.61356e+08	5.84832e+08	9.46607e+08	9.50589e+08
Universal ribosomal protein uS9 family	9.34035e+09	4.57757e+09	4.60446e+09	4.47428e+09	8.49157e+08	8.13999e+08	6.27583e+08	7.37563e+08	7.30749e+08	8.18523e+08	7.85459e+08	7.27047e+08	7.79629e+08	7.59266e+08	8.65677e+08	6.87381e+08	9.05558e+08	9.14583e+08	5.71441e+08	4.7262e+08	8.10009e+08	8.0007e+08
UPF389 family	5.08511e+08	1.6955e+08	1.96508e+08	1.89352e+08	3.19481e+07	2.12138e+07	4.0178e+07	2.04518e+07	2.70896e+07	2.86682e+07	3.94656e+07	3.04045e+07	2.33361e+07	2.88925e+07	2.87615e+07	4.56481e+07	2.08476e+07	2.55268e+07	4.80985e+07	3.55404e+07	2.63623e+07	3.29766e+07
UPF585 family	0	7.10477e+07	8.11765e+07	8.92296e+07	1.58637e+07	4930075	8.73851e+06	1.78322e+07	7.83524e+06	1.5848e+07	1.47953e+07	6.01791e+06	1.05756e+07	1.35908e+07	1.00388e+07	2.61581e+07	1.47628e+07	1.31575e+07	1.47314e+07	2.21571e+07	1.00702e+07	1.43506e+07
UPF587 family	8.73742e+07	2.33404e+07	2.70257e+07	3.70081e+07	5.67122e+06	1.67369e+06	3.69932e+06	8.38031e+06	0	3.91584e+06	5.60841e+06	5.32535e+06	5.73168e+06	0	5.99215e+06	4.36812e+06	4.06386e+06	4.96763e+06	5.82873e+06	1.11089e+07	4.94926e+06	6.08972e+06
UPF729 family	1.65595e+08	8.47912e+07	5.08936e+07	2.99107e+07	0	8571591	1.56122e+07	2.99898e+07	1.91915e+07	1.1426e+07	1.22899e+07	0	0	1.72956e+07	0	2.13081e+07	0	0	0	0	1.2673e+07	1.72377e+07
UPL family	0	1.45151e+07	6.48939e+06	1.8706e+07	4.25373e+06	2.03176e+06	2.54968e+06	0	3.73651e+06	1.9434e+06	2.93146e+06	0	1.29063e+06	0	0	2.26731e+06	3.78121e+06	2.09244e+06	2.21736e+06	1.73459e+06	2.93424e+06	5.94615e+06
UQCC3 family	1.18164e+08	4.12845e+07	4.83811e+07	2.84983e+07	8.43913e+06	5029171	5.48454e+06	7.4054e+06	9.90125e+06	5.02505e+06	5.32313e+06	7.74293e+06	8.45936e+06	1.06944e+07	8.82853e+06	7.33272e+06	0	6.18631e+06	7.59661e+06	6.2414e+06	4.34507e+06	4.12889e+06
UQCR1/QCR9 family	2.61684e+08	9.79953e+07	1.30069e+08	1.00992e+08	2.138e+07	7.5747e+06	1.31588e+07	1.17643e+07	2.37509e+07	2.03667e+07	1.55004e+07	2.09606e+07	1.94936e+07	2.30614e+07	2.60399e+07	2.50135e+07	1.53382e+07	1.87442e+07	1.62526e+07	1.60273e+07	2.05173e+07	1.41122e+07
UQCRB/QCR7 family	1.65037e+09	7.21296e+08	8.07378e+08	7.24643e+08	1.20855e+08	1.02441e+08	1.07217e+08	1.1936e+08	1.32231e+08	1.39192e+08	1.44587e+08	1.45568e+08	1.49791e+08	1.10975e+08	1.27858e+08	1.28599e+08	1.30483e+08	1.24599e+08	1.17845e+08	1.19858e+08	1.16957e+08	1.14902e+08
UQCRH/QCR6 family	3.06948e+08	2.34265e+08	2.11788e+08	1.93794e+08	3.25487e+07	4.9693e+07	2.53639e+07	3.09224e+07	5.2623e+07	4.31139e+07	2.81266e+07	4.09682e+07	4.41841e+07	2.3607e+07	4.97845e+07	2.51179e+07	4.12195e+07	4.46558e+07	2.94669e+07	3.28201e+07	2.86111e+07	1.7021e+07
UQCRQ/QCR8 family	1.39692e+09	4.52747e+08	5.10116e+08	4.81883e+08	6.71973e+07	71370565	7.47492e+07	7.89266e+07	7.20608e+07	8.84428e+07	7.7357e+07	9.10011e+07	8.50423e+07	1.1325e+08	7.26732e+07	7.07928e+07	7.97486e+07	7.56252e+07	7.90696e+07	7.85744e+07	9.0637e+07	7.82283e+07
Uricase family	3.98948e+10	1.91027e+10	2.59604e+10	2.1474e+10	3.34677e+09	2.64074e+09	3.66522e+09	3.11023e+09	3.73305e+09	2.60668e+09	4.28015e+09	4.18156e+09	3.06312e+09	4.87165e+09	3.52836e+09	6.03558e+09	3.6959e+09	3.93916e+09	3.60901e+09	3.21302e+09	3.37123e+09	3.64568e+09
Urocanase family	6.13906e+09	6.5884e+09	6.23229e+09	5.64403e+09	1.13197e+09	9.01331e+08	1.02184e+09	1.21812e+09	1.11763e+09	1.19751e+09	1.07016e+09	8.57914e+08	1.32339e+09	1.08579e+09	1.02502e+09	8.7001e+08	8.20736e+08	8.96945e+08	7.84315e+08	7.24822e+08	1.1499e+09	1.26732e+09
USE1 family	1.74008e+08	6.61908e+07	5.7341e+07	5.0476e+07	1.05151e+07	1.48127e+07	8.74729e+06	2.95357e+06	1.77055e+07	1.14566e+07	5.8905e+06	8.80834e+06	8.13358e+06	2.28774e+07	1.019e+07	1.44116e+06	7.40045e+06	7.27957e+06	8.78288e+06	9.62876e+06	7.66928e+06	9.71507e+06
VAC14 family	1.46986e+08	4.942e+07	4.68566e+07	5.0709e+07	6.58742e+06	5703347	8.21645e+06	1.01329e+07	7.33525e+06	1.14447e+07	8.16747e+06	8.90753e+06	7.23843e+06	9.14042e+06	5.79753e+06	7.60519e+06	8.32467e+06	5.72069e+06	5.78509e+06	6.8524e+06	8.59277e+06	1.54334e+07
Vacuolar ATPase subunit S1 family	4.44776e+07	9.26381e+07	8.05731e+07	1.01118e+08	1.88666e+07	1.36059e+07	1.30828e+07	7.39667e+06	1.94296e+07	2.02565e+07	1.69004e+07	1.42556e+07	1.10348e+07	1.18105e+07	1.57154e+07	1.08564e+07	1.81e+07	1.72671e+07	1.66664e+07	1.28949e+07	2.03336e+07	1.58559e+07
V-ATPase 116 kDa subunit family	1.00393e+08	2.7921e+07	3.60411e+07	4.78975e+07	0	3.68653e+06	4.92235e+06	5.27201e+06	6.35801e+06	7.68206e+06	1.07436e+07	6.68128e+06	3.40961e+06	3.11285e+06	5.86172e+06	6.23206e+06	9.26296e+06	1.34932e+07	5.96317e+06	6.14027e+06	1.10762e+07	1.9617e+06
V-ATPase D subunit family	1.1488e+08	3.65587e+07	3.32612e+07	4.50606e+07	5.80563e+06	5538143	5.60357e+06	6.85417e+06	5.59815e+06	7.15903e+06	6.02269e+06	5.97641e+06	8.06016e+06	0	7.10006e+06	6.10185e+06	6.45533e+06	8.24642e+06	6.87473e+06	6.45706e+06	8.55972e+06	8.46729e+06
V-ATPase E subunit family	1.06479e+08	1.48751e+08	1.28429e+08	1.2524e+08	2.03602e+07	2.23163e+07	2.07678e+07	3.45143e+07	2.92217e+07	2.15706e+07	2.60703e+07	2.03909e+07	2.09793e+07	1.2918e+07	2.28393e+07	2.5231e+07	2.07364e+07	2.30152e+07	1.66886e+07	2.06366e+07	1.91882e+07	2.4975e+07
V-ATPase G subunit family	1.02785e+09	5.12519e+08	4.54346e+08	4.35784e+08	8.70785e+07	7.13743e+07	8.67181e+07	9.7303e+07	8.63061e+07	8.37386e+07	8.35914e+07	7.77874e+07	7.9458e+07	4.62138e+07	7.91111e+07	8.81846e+07	8.52894e+07	8.23603e+07	6.64887e+07	5.77501e+07	6.64246e+07	7.74708e+07
V-ATPase H subunit family	3.77486e+07	1.8744e+07	1.26319e+07	6.3727e+06	0	0	5.2654e+06	5.15333e+06	0	8.32527e+06	6.56119e+06	0	0	0	0	6.07075e+06	0	0	0	0	0	6.3727e+06
V-ATPase proteolipid subunit family	0	1.73934e+07	9.96227e+06	1.56e+07	3.2393e+06	3.10425e+06	2.62633e+06	0	5.71181e+06	2.71168e+06	0	2.85291e+06	2.16349e+06	0	2.46749e+06	2.47838e+06	2.35221e+06	2.41615e+06	2.34417e+06	1.04339e+06	2.96725e+06	4.47679e+06
Very large inducible GTPase (VLIG) family	0	7.81973e+06	0	0	0	0	0	0	7.81973e+06	0	0	0	0	0	0	0	0	0	0	0	0	0
Very long-chain fatty acids dehydratase HACD family	0	9.14092e+07	8.72498e+07	1.17504e+08	1.98272e+07	1.53174e+07	1.09184e+07	1.54029e+07	1.98158e+07	1.01275e+07	1.6821e+07	1.65597e+07	1.11836e+07	1.38793e+07	1.28055e+07	1.60007e+07	5.96726e+06	2.13125e+07	3.18809e+07	1.56732e+07	1.41e+07	2.85698e+07
Villin/gelsolin family	5.87467e+09	3.40673e+09	2.64866e+09	2.87164e+09	4.98188e+08	2.37692e+08	5.17979e+08	6.7988e+08	9.37073e+08	5.35918e+08	3.51914e+08	4.48226e+08	5.73956e+08	2.90901e+08	5.55085e+08	4.28576e+08	3.67154e+08	6.53365e+08	5.58508e+08	4.84538e+08	2.63575e+08	5.44497e+08
Vinculin/alpha-catenin family	3.23096e+09	2.67145e+09	3.0497e+09	2.67309e+09	4.32517e+08	4.78633e+08	3.73293e+08	4.06623e+08	5.52756e+08	4.27627e+08	5.64535e+08	4.96829e+08	4.6108e+08	4.08267e+08	6.30328e+08	4.88663e+08	3.86672e+08	4.37199e+08	4.71996e+08	4.2079e+08	4.6603e+08	4.90406e+08
VKOR family	4.42492e+08	1.57849e+08	1.30419e+08	1.54224e+08	2.56902e+07	2.17257e+07	2.91442e+07	3.01975e+07	2.66806e+07	2.4411e+07	2.34399e+07	2.51295e+07	2.00736e+07	2.38897e+07	2.35856e+07	1.43011e+07	2.14417e+07	3.87619e+07	1.62527e+07	1.81914e+07	2.11098e+07	3.8466e+07
VPS13 family	9.60639e+07	2.9279e+07	2.83993e+07	3.83856e+07	3.97558e+06	6.09177e+06	9.68132e+06	2.91957e+06	6.61071e+06	0	8.3074e+06	5.49989e+06	3.59216e+06	0	4.78866e+06	6.21119e+06	7.42941e+06	3.60567e+06	2.13597e+06	1.09783e+07	4.68036e+06	9.55591e+06
VPS26 family	3.53364e+08	2.06854e+08	2.36432e+08	2.09074e+08	4.79922e+07	2.93435e+07	2.64221e+07	2.97446e+07	3.52867e+07	3.80651e+07	3.97835e+07	4.21159e+07	4.47131e+07	2.27761e+07	4.60785e+07	4.09646e+07	3.36486e+07	3.87023e+07	3.48195e+07	3.15576e+07	3.59349e+07	3.44111e+07
VPS29 family	6.82215e+08	4.13385e+08	3.89512e+08	4.08762e+08	6.53775e+07	7.67551e+07	6.02007e+07	6.86138e+07	7.02207e+07	7.22176e+07	7.47844e+07	6.3389e+07	6.50947e+07	5.93713e+07	7.15728e+07	5.52997e+07	8.00511e+07	7.38561e+07	5.99818e+07	5.25987e+07	7.22281e+07	7.00458e+07
VPS35 family	2.13943e+09	1.05671e+09	1.01845e+09	1.04746e+09	2.10239e+08	2.14552e+08	1.1473e+08	1.14238e+08	2.31091e+08	1.71864e+08	1.4921e+08	1.50195e+08	1.74694e+08	2.15682e+08	2.2978e+08	9.88895e+07	1.7613e+08	2.09912e+08	1.68635e+08	1.67081e+08	1.78445e+08	1.47259e+08
VPS35L family	0	0	0	0	0	0	0	0	0	0	0	0	0	0	0	0	0	0	0	0	0	0
VTA1 family	5.18303e+07	1.69877e+07	1.68618e+07	1.79808e+07	2.60461e+06	1.95881e+06	3.3212e+06	2.9364e+06	2.54131e+06	3.62539e+06	0	4.43315e+06	4.82415e+06	0	4.15507e+06	3.44942e+06	1.76708e+06	2.06289e+06	6.22402e+06	2.70454e+06	2.6617e+06	2.56054e+06
WD repeat CIA1 family	1.46474e+08	1.02617e+08	7.35752e+07	7.54924e+07	1.99748e+07	1.43765e+07	1.20352e+07	1.53619e+07	2.03193e+07	2.05491e+07	1.07556e+07	1.38413e+07	1.05719e+07	8.81226e+06	1.73941e+07	1.22e+07	1.3941e+07	1.27887e+07	1.26368e+07	1.03071e+07	1.18155e+07	1.40032e+07
WD repeat COPB2 family	5.81205e+09	3.46275e+09	3.44203e+09	3.55085e+09	6.0081e+08	6.0447e+08	5.66504e+08	4.83472e+08	5.96897e+08	6.10598e+08	6.86581e+08	6.18616e+08	5.34614e+08	4.34053e+08	6.12494e+08	5.5567e+08	6.35989e+08	5.85787e+08	6.24171e+08	5.44141e+08	5.71858e+08	5.88909e+08
WD repeat coronin family	3.31059e+09	1.37427e+09	1.80207e+09	1.31188e+09	2.91592e+08	1.83665e+08	2.17256e+08	1.83048e+08	2.33804e+08	2.6491e+08	3.6665e+08	2.32465e+08	2.47564e+08	3.68754e+08	2.91537e+08	2.95097e+08	1.92225e+08	2.11164e+08	2.39309e+08	2.16457e+08	2.1058e+08	2.42146e+08
WD repeat EIF2A family	0	4.93382e+07	5.53308e+07	5.51205e+07	1.18347e+07	4551139	1.14717e+07	2.54577e+06	8.35261e+06	1.05823e+07	8.86885e+06	8.04415e+06	1.15916e+07	8.29336e+06	8.99826e+06	9.53461e+06	1.12451e+07	1.02632e+07	6.63064e+06	3.82771e+06	1.29804e+07	1.01735e+07
WD repeat EMAP family	7.75068e+08	3.47074e+08	3.67223e+08	3.81825e+08	4.9904e+07	3.97519e+07	6.20501e+07	5.49222e+07	9.19209e+07	4.85252e+07	6.07614e+07	6.75668e+07	5.03458e+07	5.35759e+07	7.76378e+07	5.73356e+07	6.58031e+07	6.65057e+07	7.19969e+07	6.02817e+07	4.85103e+07	6.87276e+07
WD repeat G protein beta family	4.17789e+09	1.67936e+09	1.69704e+09	1.66833e+09	2.84573e+08	2.02768e+08	2.32529e+08	3.02997e+08	3.63644e+08	2.92847e+08	3.51311e+08	2.66589e+08	2.49435e+08	2.72981e+08	2.7651e+08	2.80213e+08	2.22946e+08	2.59481e+08	2.85899e+08	2.74804e+08	2.49668e+08	3.75533e+08
WD repeat L(2)GL family	0	9.29467e+07	7.16083e+07	6.86684e+07	1.45567e+07	1.34617e+07	1.18853e+07	2.24681e+07	1.7134e+07	1.34408e+07	5.64503e+06	1.43436e+07	1.11981e+07	1.10132e+07	1.41645e+07	1.5244e+07	1.72714e+07	1.48385e+07	1.45415e+07	3.18357e+06	9.20864e+06	9.62483e+06
WD repeat LIS1/nudF family	1.45646e+08	2.02276e+08	1.71537e+08	2.01626e+08	3.40888e+07	3.40624e+07	2.91331e+07	3.25171e+07	4.00829e+07	3.23917e+07	3.1443e+07	3.27656e+07	2.51097e+07	1.39627e+07	3.85352e+07	2.97211e+07	3.13139e+07	4.35777e+07	2.53755e+07	2.75083e+07	3.6684e+07	3.71664e+07
WD repeat LST8 family	0	2.04587e+07	2.02914e+07	2.17847e+07	2.77834e+06	1.71052e+06	4.69351e+06	5.91006e+06	2.87828e+06	2.48794e+06	4.01064e+06	4.32626e+06	2.87888e+06	4.04057e+06	2.80602e+06	2.22903e+06	2.76931e+06	3.26172e+06	3.92384e+06	4.46315e+06	3.23472e+06	4.13196e+06
WD repeat PLAP family	3.09687e+08	1.6248e+08	1.78043e+08	1.7128e+08	1.74018e+07	2.60549e+07	3.05913e+07	3.0653e+07	3.03997e+07	2.73794e+07	2.82876e+07	2.11228e+07	2.59278e+07	3.35745e+07	3.16051e+07	3.75247e+07	2.27646e+07	2.28089e+07	3.67333e+07	3.33738e+07	3.27038e+07	2.28958e+07
WD repeat PRP19 family	4.93244e+08	5.67473e+08	5.40825e+08	5.69655e+08	9.55626e+07	9.50323e+07	6.94355e+07	1.02306e+08	1.03652e+08	1.01485e+08	8.04511e+07	1.04201e+08	1.26498e+08	6.2195e+07	9.40689e+07	7.34108e+07	8.95617e+07	9.47524e+07	6.72954e+07	8.28644e+07	1.12513e+08	1.22668e+08
WD repeat rae1 family	3.42511e+07	2.78042e+07	2.93439e+07	3.06448e+07	5.55482e+06	3.72641e+06	5.67944e+06	4.25022e+06	2.63667e+06	5.95661e+06	4.30794e+06	5.82389e+06	5.28159e+06	3.19526e+06	6.55324e+06	4.18201e+06	5.50343e+06	5.45402e+06	6.05441e+06	5.46267e+06	6.85314e+06	1.31711e+06
WD repeat SEC13 family	1.79222e+09	9.1346e+08	8.67958e+08	9.15873e+08	1.62588e+08	1.40211e+08	1.37664e+08	1.82595e+08	1.40328e+08	1.50075e+08	1.79639e+08	1.64642e+08	1.53543e+08	8.17205e+07	1.53621e+08	1.34792e+08	1.6273e+08	1.30615e+08	1.54415e+08	1.28835e+08	1.50415e+08	1.88863e+08
WD repeat SEC31 family	1.47156e+09	1.13417e+09	1.10015e+09	9.83988e+08	1.89198e+08	1.8056e+08	2.03202e+08	2.31192e+08	1.54877e+08	1.75137e+08	1.79235e+08	1.65228e+08	2.0788e+08	1.65698e+08	1.94782e+08	1.87325e+08	1.87738e+08	1.42931e+08	1.70405e+08	1.44925e+08	1.65661e+08	1.72327e+08
WD repeat SWD2 family	0	2.41096e+07	2.15444e+07	1.76958e+07	0	6175305	5.85895e+06	1.20753e+07	0	0	8.20411e+06	0	0	0	6.98059e+06	6.35973e+06	1.14372e+07	0	6.25858e+06	0	0	0
X(+)/potassium ATPases subunit beta family	7.79812e+08	7.41885e+08	6.40126e+08	7.0397e+08	9.76903e+07	115261431	1.17549e+08	9.98915e+07	1.66177e+08	1.45316e+08	1.24014e+08	9.70011e+07	9.22053e+07	8.29523e+07	1.14517e+08	1.29437e+08	1.25326e+08	9.79086e+07	1.38229e+08	1.36985e+08	9.46615e+07	1.10859e+08
Xanthine dehydrogenase family	3.8851e+09	3.48768e+09	2.9646e+09	3.52985e+09	7.09453e+08	5.04723e+08	4.37067e+08	5.36895e+08	6.19602e+08	6.79937e+08	5.1609e+08	4.81107e+08	5.82491e+08	1.92639e+08	6.79643e+08	5.12625e+08	5.33683e+08	5.56783e+08	5.8834e+08	5.13424e+08	7.21714e+08	6.15907e+08
Xin family	0	2.5345e+07	1.82865e+07	2.70234e+07	3.62693e+06	2.72862e+06	4.00848e+06	0	1.1627e+07	3.35401e+06	5.98562e+06	3.87907e+06	2.17339e+06	0	3.35672e+06	2.89167e+06	5.4123e+06	2.7539e+06	3.20902e+06	3.45233e+06	6.37907e+06	5.81677e+06
XPO2/CSE1 family	1.72987e+08	1.11984e+08	1.15866e+08	1.0982e+08	2.25661e+07	2.15821e+07	1.69994e+07	1.93749e+07	1.58877e+07	1.55736e+07	1.87641e+07	2.08042e+07	2.45399e+07	1.12967e+07	2.48837e+07	1.55778e+07	2.00373e+07	1.83699e+07	1.57925e+07	1.62118e+07	2.29983e+07	1.64105e+07
Xylose isomerase family	2.37717e+07	2.53017e+07	3.13153e+07	1.7311e+07	3.2781e+06	4995161	5.13625e+06	2.91295e+06	5.17076e+06	3.80842e+06	9.18028e+06	4.73863e+06	7.50675e+06	0	7.14728e+06	2.74237e+06	5.54818e+06	0	2.96437e+06	8.79841e+06	0	0
YOS1 family	1.46514e+08	7.43849e+07	8.54874e+07	7.37465e+07	1.42263e+07	1.64014e+07	1.24668e+07	1.62472e+07	6.53161e+06	8.51143e+06	1.17853e+07	1.78544e+07	2.06041e+07	1.07843e+07	1.34123e+07	1.1047e+07	1.33803e+07	1.00705e+07	9.46559e+06	1.03171e+07	1.66883e+07	1.38247e+07
ZC3H15/TMA46 family	4.73523e+07	5.23567e+07	4.57462e+07	3.93324e+07	7.15245e+06	7.34579e+06	1.04356e+07	8.66912e+06	1.09607e+07	7.79303e+06	8.52363e+06	5.6578e+06	4.93462e+06	8.33705e+06	8.49764e+06	9.79543e+06	7.57687e+06	6.85483e+06	7.98582e+06	6.69414e+06	3.41454e+06	6.80619e+06
Zeta family	1.32812e+10	6.9451e+09	6.70462e+09	7.38038e+09	1.0793e+09	997159264	9.82273e+08	8.84851e+08	1.59835e+09	1.40316e+09	1.32285e+09	1.31185e+09	9.81931e+08	1.24202e+09	7.98333e+08	1.04764e+09	1.20595e+09	1.4084e+09	9.66033e+08	1.29697e+09	1.29159e+09	1.21144e+09
ZFPL1 family	6.01546e+07	4.19223e+07	3.23527e+07	3.04296e+07	2.57143e+06	1.09854e+07	8.59065e+06	1.32579e+07	3.45336e+06	3.06361e+06	9.50888e+06	1.79054e+06	5.39714e+06	2.17684e+06	2.41935e+06	1.106e+07	3.39493e+06	5.54567e+06	5.84499e+06	7.79524e+06	1.23567e+06	6.61315e+06
ZHX family	7.85169e+07	2.38163e+07	2.73201e+07	2.73805e+07	4.58544e+06	1.7095e+06	6.35837e+06	533929	4.42822e+06	6.20088e+06	2.97433e+06	3.6749e+06	4.77621e+06	5.35832e+06	5.10779e+06	5.42852e+06	4.42752e+06	3.89559e+06	5.63873e+06	7.01383e+06	3.21123e+06	3.19361e+06
Zinc-containing alcohol dehydrogenase family	1.46886e+11	8.50016e+10	8.46666e+10	8.31276e+10	1.3083e+10	1.50145e+10	1.27232e+10	1.31368e+10	1.3522e+10	1.75221e+10	1.53691e+10	1.21923e+10	1.34839e+10	1.39906e+10	1.71966e+10	1.24342e+10	1.3405e+10	1.62823e+10	1.03755e+10	1.13778e+10	1.37436e+10	1.79435e+10
ZP domain family	5.18886e+08	4.65056e+08	3.33064e+08	2.6743e+08	1.05642e+08	1.20926e+08	7.07076e+07	1.14962e+08	5.19444e+07	873791	4.94804e+07	5.44229e+07	6.02612e+07	9.11589e+07	7.51155e+07	2.62559e+06	6.20827e+07	0	4.60805e+07	4.49436e+07	7.74009e+07	3.6922e+07
ZPR1 family	0	2.23317e+07	2.85296e+07	4.30561e+07	2.94024e+06	4434229	5.00892e+06	0	3.00437e+06	6.94391e+06	5.0948e+06	0	3.92734e+06	8.92664e+06	2.27002e+06	8.31084e+06	3.44077e+06	2.69814e+06	1.3973e+07	1.35398e+07	3.02895e+06	6.37543e+06
ZRANB2 family	0	1.54305e+07	1.05346e+07	1.11676e+07	3.3807e+06	2.23467e+06	1.45163e+06	2.66833e+06	3.0342e+06	2.66097e+06	1.13268e+06	2.29642e+06	1.28678e+06	0	2.70174e+06	3.11699e+06	2.4212e+06	1.81499e+06	1.44171e+06	1.77942e+06	1.50332e+06	2.20701e+06
