# Supplementary material for: On the Compatibility of Fish Meal Replacements in Aquafeeds for Rainbow Trout. A Combined Metabolomic, Proteomic and Histological Study
Source: Front Physiol. 2022 Jun 29;13:920289. doi: 10.3389/fphys.2022.920289 (PMC9276982; doi:10.3389/fphys.2022.920289)
Supplement: Supplementary file 12 [file Table10.XLSX]

## Sheet: Supplementary Material 13
Supplementary Material 13. Peptide identification and quantification data.
Peptide sequence	Modifications	Protein UniprotKB ID	Protein name	KEGG ortholog	Protein family	Area																						Qvality PEP	Qvality q-value	# Protein Groups	# Proteins	# PSMs	# Missed Cleavages	Theo. MH+ [Da]
						All samples	C group	I group	P group	C_1	C_2	C_3	C_4	C_5	C_6	I_1	I_2	I_3	I_4	I_5	I_6	P_1	P_2	P_3	P_4	P_5	P_6
AAAADVVFSSNPSYMEVK		A0A060WA84	Vitellogenin domain-containing protein	K14463		9.20752e+08	2.9744e+08	3.02281e+08	3.21031e+08	5.81335e+07	45314968	5.09579e+07	4.9218e+07	4.27017e+07	5.11138e+07	5.92057e+07	5.67846e+07	5.76189e+07	1.69051e+07	6.07893e+07	5.09776e+07	4.92705e+07	6.48996e+07	4.93192e+07	3.99342e+07	5.55309e+07	6.20765e+07	3.24529e-08	3.59827e-05	1	1	18	0	1885.9
AAAADVVFSSNPSYMEVK	1xOxidation [M15]	A0A060WA84	Vitellogenin domain-containing protein	K14463		2.60084e+08	8.18848e+07	8.2127e+07	9.60726e+07	9.45914e+06	7235956	1.81862e+07	2.81217e+07	5.77766e+06	1.31041e+07	2.58105e+07	8.36817e+06	1.16986e+07	2.42265e+06	1.65869e+07	1.72402e+07	1.75077e+07	1.31602e+07	1.94751e+07	1.63559e+07	9.9959e+06	1.95778e+07	1.029e-07	3.59827e-05	1	1	16	0	1901.89
AAADGPMK		Q90ZF1	Glyceraldehyde-3-phosphate dehydrogenase	K00134	Glyceraldehyde-3-phosphate dehydrogenase family	2.98611e+08	6.02359e+07	5.3802e+07	1.84573e+08	8.01668e+06	17457620	6.06322e+06		1.22557e+07	1.64427e+07	2.9544e+06	7.66043e+06	4.55495e+06	1.91343e+07	1.02557e+07	9.24221e+06	7.46455e+07	6.44891e+07	5.95987e+06	1.07371e+07	1.69146e+07	1.18269e+07	0.00486791	0.000426192	1	3	9	0	760.366
AAADGPMK	1xOxidation [M7]	Q90ZF1	Glyceraldehyde-3-phosphate dehydrogenase	K00134	Glyceraldehyde-3-phosphate dehydrogenase family	9.74583e+07	2.01578e+07	3.6843e+07	4.04575e+07	3.12342e+06	2.45371e+06	6.46871e+06	826167	2.21553e+06	5.07026e+06	7.22058e+06	1.70773e+06	1.10372e+06	1.64134e+07	2.47325e+06	7.92427e+06	1.20784e+07	6.55609e+06	3.23076e+06	6.6609e+06	4.73134e+06	7.19998e+06	0.00152772	0.000144462	1	3	21	0	776.361
AAADGPMKGILGYTEQQVVSSDFNGDTHSSIFDAGAGIALNDHFVK		Q90ZF1	Glyceraldehyde-3-phosphate dehydrogenase	K00134	Glyceraldehyde-3-phosphate dehydrogenase family	1.81361e+07	7.48372e+06	7.72654e+06	2.9258e+06	484995	3.74252e+06			454848	2.80135e+06			1.71419e+06		5.4484e+06	563948	2.9258e+06						9.97839e-07	3.59827e-05	1	3	4	1	4751.27
AAAEIGINATHLR		A0A060WMF8	C-1-tetrahydrofolate synthase, cytoplasmic	K00288	Formate--tetrahydrofolate ligase family	7.41656e+08	2.85606e+08	2.44336e+08	2.11713e+08	6.99823e+07	27121888	3.26867e+07	5.87987e+07	6.1742e+07	3.52745e+07	2.77448e+07	4.38411e+07	5.42313e+07	4.51268e+07	3.34164e+07	3.99758e+07	4.08839e+07	3.2164e+07	3.09929e+07	2.32017e+07	4.62616e+07	3.82092e+07	5.74007e-07	3.59827e-05	1	1	31	0	1336.73
AAAEWLTR		A0A060YTD4	ATP synthase subunit s, mitochondrial	K05752	ATP synthase subunit s family	3.07805e+07	1.27508e+07	5.83678e+06	1.21929e+07		2.15683e+06		2.73663e+06	3.33464e+06	4.52272e+06	2.34592e+06		3.49086e+06				3.56987e+06	5.06758e+06			1.78348e+06	1.77193e+06	0.00955348	0.000652102	1	1	1	0	917.484
AAAFQGIGTENVFK		A0A140C533	Cysteine sulfinate decarboxylase	K01580	Group II decarboxylase family	2.09349e+08	5.34561e+07	6.75135e+07	8.83796e+07	3.9041e+06	14725364	1.59851e+07	6.2677e+06	6.47762e+06	6.0962e+06	1.56013e+07	8.34754e+06	8.92602e+06	9.69129e+06	1.34182e+07	1.15292e+07	1.68656e+07	3.2635e+07	7.19837e+06	1.44256e+07	7.93888e+06	9.31606e+06	4.01141e-06	3.59827e-05	1	3	17	0	1452.75
AAAGDAGGKTELSPPPGYMEER		A0A060YLY0	Uncharacterized protein	K01868		9.81038e+07	3.8907e+07	3.41397e+07	2.50571e+07	1.05712e+07	2.74027e+06	3.83336e+06	1.18564e+07	4.09998e+06	5.80574e+06	5.79045e+06	6.05062e+06	7.39457e+06	6.69653e+06	4.27821e+06	3.9293e+06	2.87826e+06	5.79234e+06	6.18214e+06	2.71761e+06	3.69982e+06	3.78697e+06	7.62784e-05	3.59827e-05	1	1	2	1	2204.03
AAAGEEAREDDSEAPAEEKKPK		A0A060X1Q4	Zinc finger protein 572-like			2.26351e+07	5.57315e+06	8.19853e+06	8.86344e+06	1.29284e+06	1.20485e+06		1.13839e+06		1.93706e+06	761267	2.28862e+06	1.58306e+06		2.1309e+06	1.43468e+06		951361	2.25514e+06	2.695e+06	1.71281e+06	1.24913e+06	0.00277624	0.0001757	1	1	2	2	2328.09
AAAGELLK		A0A060Y7J1	Retinol dehydrogenase 14-like	K01081	Short-chain dehydrogenases/reductases (SDR) family	0	0	0	0																			0.15944	0.00639617	1	1	1	0	772.456
AAAGGIVDAGPSYEK		A0A060X7T0	ATP synthase peripheral stalk subunit F6	K02131	Eukaryotic ATPase subunit F6 family	2.66203e+09	8.29363e+08	9.31121e+08	9.01544e+08	1.6359e+08	72509440	1.26889e+08	1.78627e+08	1.26066e+08	1.61682e+08	1.69033e+08	1.65904e+08	1.67281e+08	1.23034e+08	1.41761e+08	1.64107e+08	1.39038e+08	1.30877e+08	1.38489e+08	1.62063e+08	1.44402e+08	1.86675e+08	2.25346e-07	3.59827e-05	1	3	19	0	1405.7
AAAGGIVDAGPSYEKGVSEEITK		A0A060X7T0	ATP synthase peripheral stalk subunit F6	K02131	Eukaryotic ATPase subunit F6 family	4.54835e+08	1.19071e+08	1.89133e+08	1.46632e+08	2.93867e+07		1.32235e+07	3.81555e+07	1.96524e+07	1.86528e+07	3.46099e+07	4.02114e+07	4.00322e+07	1.78705e+07	3.40189e+07	2.23896e+07	2.15185e+07	2.56934e+07	1.95549e+07	2.57036e+07	3.60585e+07	1.8103e+07	1.69179e-10	3.59827e-05	1	3	20	1	2249.13
AAAGKPHDDPAMLQLK		A0A060YCS8	Uncharacterized protein	K06271		9.16651e+07	3.42994e+07	3.04685e+07	2.68972e+07	6.3505e+06	6752296	6.24883e+06	2.40645e+06	9.40606e+06	3.13524e+06	3.2235e+06	5.27307e+06	6.14337e+06	4.90897e+06	4.64507e+06	6.27457e+06	2.60991e+06	5.02154e+06	3.82788e+06	4.8728e+06	5.60691e+06	4.95816e+06	1.57024e-06	3.59827e-05	1	1	3	0	1662.86
AAAGKPHDDPAMLQLK	1xOxidation [M12]	A0A060YCS8	Uncharacterized protein	K06271		5.56835e+07	1.82857e+07	2.14181e+07	1.59796e+07	1.35646e+06		4.8157e+06	4.55371e+06	1.2838e+06	6.27607e+06	9.14518e+06	1.44028e+06	2.85245e+06		3.91036e+06	4.06985e+06	5.86483e+06	3.19581e+06	3.90451e+06	1.29e+06	1.72448e+06		0.000170442	7.82597e-05	1	1	1	0	1678.86
AAAKEDCKDISR	1xCarbamidomethyl [C7]	A0A060W4L3	Uncharacterized protein	K00657		3.28949e+07	9.25495e+06	9.79512e+06	1.38448e+07	1.66409e+06	1.58867e+06	225557		2.00417e+06	3.77247e+06	1.34548e+06	1.73137e+06	2.12175e+06	1.5634e+06	2.88887e+06	144248	4.26102e+06	2.98624e+06	2.21954e+06	2.30515e+06	511393	1.56143e+06	3.16078e-06	3.59827e-05	1	1	8	2	1363.66
AAAIAFAK		A0A060VZ00	Uncharacterized protein	K00019		2.75778e+08	7.58759e+07	1.24217e+08	7.56846e+07	1.47265e+07	8873065	1.53958e+07	1.24898e+07	1.10942e+07	1.32965e+07	2.11975e+07	9.31072e+06	1.60836e+07	4.18594e+07	1.47727e+07	2.09932e+07	1.88901e+07	8.95744e+06	1.05102e+07	2.20798e+07	4.39044e+06	1.08566e+07	0.00208599	0.0001757	1	1	11	0	762.451
AAALAMKPEAEELQVIVTEVGGQR		A0A060WA68	Uncharacterized protein	K14361		3.92502e+08	1.40671e+08	1.53901e+08	9.79307e+07	3.14409e+07	23081056	1.03025e+07	2.8537e+07	2.14299e+07	2.58794e+07	2.17301e+07	3.25772e+07	3.86237e+07	1.06792e+07	3.08997e+07	1.9391e+07	2.029e+07	8.09378e+06	1.40445e+07	7.27027e+06	3.52738e+07	1.29584e+07	2.44655e-08	3.59827e-05	1	1	21	0	2510.33
AAALAMKPEAEELQVIVTEVGGQR	1xOxidation [M6]	A0A060WA68	Uncharacterized protein	K14361		9.60949e+07	3.04101e+07	3.69986e+07	2.86862e+07	5.17884e+06	2.99836e+06	3.85843e+06	1.08613e+07	2.95204e+06	4.56109e+06	7.3946e+06	4.32935e+06	6.86824e+06	5.8298e+06	6.56882e+06	6.0078e+06	4.70299e+06	1.76985e+06	6.71291e+06	3.1141e+06	8.30288e+06	4.08344e+06	1.08645e-08	3.59827e-05	1	1	5	0	2526.32
AAALEQFK		A0A060X964	Proton-translocating NAD(P)(+) transhydrogenase	K00323	AlaDH/PNT family	7.43512e+07	2.48488e+07	2.3764e+07	2.57383e+07	3.95939e+06	1.98983e+06	5.43549e+06	6.84563e+06	3.98008e+06	2.63838e+06	5.18995e+06	890198	3.36013e+06		5.90098e+06	8.42278e+06	7.98786e+06	6.23966e+06	2.94301e+06	3.60369e+06	1.1064e+06	3.85772e+06	0.0202752	0.00132725	1	1	2	0	877.478
AAALIKDK		A0A060XU36	Retinol dehydrogenase 7-like	K00019	Short-chain dehydrogenases/reductases (SDR) family	2.44114e+08	7.32689e+07	8.10066e+07	8.98386e+07	1.25021e+07	20481712	1.25041e+07	4.19518e+06	1.18153e+07	1.17706e+07	1.22491e+07	1.41625e+07	1.93279e+07	1.29403e+07	1.90628e+07	3.26403e+06	1.86823e+07	1.71035e+07	1.2293e+07	2.07217e+07	6.34783e+06	1.46903e+07	0.00128644	0.000106723	2	2	8	1	829.514
AAALVAQDYLNGQHTHGYK		A0A060XKA1	Cystatin fetuin-A-type domain-containing protein			6.68637e+08	2.08128e+08	2.31956e+08	2.28554e+08	3.32668e+07	2.18095e+07	7.33689e+07	3.16133e+07	1.77231e+07	3.03463e+07	1.52449e+07	2.65165e+07	1.01667e+08	1.46154e+07	1.95764e+07	5.43351e+07	7.67568e+07	1.91519e+07	4.03159e+07		7.58765e+07	1.64526e+07	4.76736e-09	3.59827e-05	1	1	26	0	2057.02
AAAMANNLQK		A0A060WL33	Uncharacterized protein	K13091		4.44041e+07	1.57663e+07	1.33908e+07	1.52471e+07	2.47223e+06	3.3425e+06	1.58984e+06		5.91987e+06	2.44182e+06	1.0644e+06	2.1462e+06	1.58166e+06		5.15609e+06	3.44244e+06	3.8821e+06	2.63846e+06	2.96177e+06	1.75043e+06	2.74657e+06	1.26775e+06	0.0025635	0.0001757	1	4	3	0	1031.53
AAAQCYIDLIIK	1xCarbamidomethyl [C5]	A0A060Y8R5	Adaptin_N domain-containing protein	K17301		1.40007e+08	4.52832e+07	4.31743e+07	5.15496e+07	6.99443e+06	7.56904e+06	8.25558e+06	7.3373e+06	6.61364e+06	8.51318e+06	8.6016e+06	6.83304e+06	7.97785e+06	3.89862e+06	8.79651e+06	7.06668e+06	9.40928e+06	8.62599e+06	9.62103e+06	7.71371e+06	5.59308e+06	1.05865e+07	0.000372348	0.000106723	1	1	7	0	1378.74
AAAQCYIDLIIKESDNNVK	1xCarbamidomethyl [C5]	A0A060Y8R5	Adaptin_N domain-containing protein	K17301		2.00814e+08	6.7309e+07	5.90061e+07	7.44992e+07	1.23843e+07	12672898	8.25494e+06	9.50229e+06	1.06121e+07	1.38824e+07	1.12387e+07	1.46726e+07	1.13509e+07		1.30386e+07	8.70529e+06	1.29027e+07	1.40769e+07	1.11038e+07	1.0965e+07	1.03167e+07	1.51339e+07	5.21734e-07	3.59827e-05	1	1	9	1	2165.09
AAAQGYTVAR		A0A060WYR1	Fibronectin type-II domain-containing protein	K14026		1.67844e+08	5.41567e+07	6.06095e+07	5.30781e+07	1.24139e+07	8.30633e+06	1.07593e+07	8.43828e+06	8.18142e+06	6.05749e+06	7.32135e+06	8.87518e+06	1.03778e+07	7.72298e+06	1.38364e+07	1.24757e+07	8.9251e+06	1.20054e+07	1.15804e+07	8.45631e+06	4.38408e+06	7.72681e+06	4.37548e-05	3.59827e-05	1	1	3	0	1007.53
AAAVKEDDEHPHANEIPVPSDEPAKEESGVVTLTEANFEETVAK		A0A060Y8B5	Uncharacterized protein	K13984	Protein disulfide isomerase family	2.84825e+07	1.03124e+07	1.16253e+07	6.54477e+06	766497	1.14499e+06	796207	4.40822e+06	3.19649e+06		676717	1.84094e+06	5.55502e+06		1.41994e+06	2.13266e+06	3.76811e+06		1.03015e+06			1.74651e+06	1.47213e-07	3.59827e-05	1	1	1	2	4700.25
AAAVSALAK		A0A060Y038	Coatomer subunit gamma	K17267	COPG family	2.08297e+08	6.24768e+07	7.88632e+07	6.6957e+07	1.04335e+07	8274664	1.45888e+07	7.51854e+06	1.10015e+07	1.06598e+07	1.53025e+07	7.51334e+06	1.03128e+07	1.29614e+07	1.41084e+07	1.86648e+07	1.56627e+07	1.08554e+07	1.22809e+07	1.18379e+07	6.74549e+06	9.57454e+06	0.000341047	0.000106723	1	1	1	0	801.483
AADDFNDK		A0A060WV10	Protein disulfide-isomerase	K09580	Protein disulfide isomerase family	2.5875e+08	5.10041e+07	9.09324e+07	1.16814e+08	3.91186e+06	23919870			1.21368e+07	1.10355e+07	9.5465e+06	1.55035e+07	1.30736e+07	2.3943e+07	2.88657e+07		4.14276e+07	3.34591e+07	5.27628e+06	7.17652e+06	1.57798e+07	1.36944e+07	0.00373546	0.000248837	1	1	13	0	895.379
AADFAGRPQDLMINHVTEGK		A0A060YHG0	Cytochrome P450 2F2-like	K17858	Cytochrome P45 family	5.03523e+08	1.91546e+08	1.30058e+08	1.8192e+08	1.92055e+07	5.12746e+07	2.87934e+07	5.57803e+07	2.24849e+07	1.4007e+07	5.15161e+07	2.74064e+07	2.05759e+07	7.34177e+06	1.12284e+07	1.19891e+07	1.88424e+07	4.89179e+07	1.13573e+07	1.46606e+07	3.74351e+07	5.07065e+07	1.03056e-05	3.59827e-05	1	1	24	0	2170.07
AADFAGRPQDLMINHVTEGK	1xOxidation [M12]	A0A060YHG0	Cytochrome P450 2F2-like	K17858	Cytochrome P45 family	4.74356e+07	1.20209e+07	2.50023e+07	1.04123e+07	2.07351e+06	4.97628e+06	4.97115e+06				6.39595e+06	4.93789e+06			7.57678e+06	6.09173e+06		4.08319e+06			6.32912e+06		0.000859547	0.000106723	1	1	2	0	2186.07
AADGILLNACCPGWV	2xCarbamidomethyl [C10; C11]	A0A1E1GJH5	Carbonyl reductase type 20-beta hydroxysteroid dehydrogenase type B	K00079	Short-chain dehydrogenases/reductases (SDR) family	4.56071e+07	9.05808e+06	1.54689e+07	2.10802e+07		2.23286e+06	3.66129e+06		3.16393e+06		3.34352e+06	5.61145e+06	1.84501e+06		1.80157e+06	2.86732e+06	2.16364e+06	6.05049e+06	4.85222e+06	1.85975e+06	1.64736e+06	4.50673e+06	0.0124398	0.000780838	1	2	2	0	1616.76
AADGILLNACCPGWVR	2xCarbamidomethyl [C10; C11]	Q9PT36	Carbonyl reductase/20beta-hydroxysteroid dehydrogenase A	K00079	Short-chain dehydrogenases/reductases (SDR) family	1.03565e+09	3.12135e+08	3.63571e+08	3.59944e+08	7.37642e+06	6.45713e+07	7.02215e+07	6.55937e+07	6.62862e+07	3.80855e+07	1.00485e+08	4.28993e+07	3.42105e+07	3.78476e+06	9.09206e+07	9.12716e+07	9.08119e+07	9.6856e+07	5.32868e+07	6.16104e+07	1.90219e+07	3.83572e+07	1.27566e-07	3.59827e-05	2	4	26	0	1772.86
AADGYVPATK		A0A060YJD5	Oleoyl-[acyl-carrier-protein] hydrolase	K00665		3.15856e+08	1.12073e+08	8.50388e+07	1.18744e+08	1.85173e+07	4.22566e+06		1.9449e+07	4.19935e+07	2.78876e+07	1.98266e+07			3.50408e+07		3.01715e+07	1.7407e+07		2.93952e+07		5.43703e+07	1.75715e+07	8.12826e-05	3.59827e-05	2	2	9	0	992.505
AADIDQEVKER		A0A061A7E8	Uncharacterized protein (Fragment)	K02941		1.69058e+08	5.57775e+07	5.87961e+07	5.44839e+07	8.85832e+06	9.70087e+06	1.08191e+07	5.73784e+06	1.01563e+07	1.05052e+07	9.69013e+06	5.86332e+06	9.43678e+06	8.1375e+06	1.27983e+07	1.28701e+07	8.77137e+06	9.5702e+06	1.22571e+07	9.45267e+06	7.16082e+06	7.27175e+06	7.62784e-05	3.59827e-05	1	2	14	1	1273.64
AADIISGPK		A0A060W7K2	Multifunctional fusion protein	K00294	Aldehyde dehydrogenase family	2.2604e+09	7.10268e+08	9.21695e+08	6.28439e+08	1.17875e+08	73193888	1.14974e+08	1.52564e+08	1.29986e+08	1.21675e+08	1.15188e+08	1.25504e+08	1.2918e+08	2.91099e+08	1.27216e+08	1.33507e+08	1.00244e+08	1.07206e+08	8.62083e+07	8.78503e+07	1.08856e+08	1.38074e+08	0.00020284	7.82597e-05	1	1	18	0	871.488
AADLLYAMCDR	1xCarbamidomethyl [C9]	A0A060X4N7	AP-1 complex subunit gamma	K11824	Adaptor complexes large subunit family	1.62463e+08	5.33585e+07	5.24076e+07	5.66971e+07	1.07705e+07	6.38272e+06	8.71055e+06	6.38012e+06	1.00758e+07	1.10389e+07	7.10105e+06	9.2498e+06	1.01943e+07	7.54618e+06	9.18277e+06	9.13344e+06	1.09418e+07	1.161e+07	8.58532e+06	6.88032e+06	1.01971e+07	8.48262e+06	1.8624e-05	3.59827e-05	1	2	8	0	1298.59
AADLLYAMCDR	1xCarbamidomethyl [C9]; 1xOxidation [M8]	A0A060X4N7	AP-1 complex subunit gamma	K11824	Adaptor complexes large subunit family	8.44976e+07	2.54531e+07	2.74468e+07	3.15977e+07	2.49246e+06	2.54097e+06	5.54404e+06	7.54971e+06	1.66936e+06	5.6566e+06	8.78585e+06	2.48571e+06	3.49138e+06	3.43982e+06	4.11722e+06	5.12687e+06	5.59368e+06	3.76389e+06	5.42328e+06	4.70733e+06	4.94413e+06	7.16536e+06	0.0270549	0.00166367	1	2	1	0	1314.58
AADLVIELSQTHK		A0A060Y2I0	Branched-chain-amino-acid aminotransferase	K00826	Class-IV pyridoxal-phosphate-dependent aminotransferase family	8.69126e+07	2.15568e+07	2.898e+07	3.63758e+07		19220921	777477			1.55838e+06	1.5494e+07		9.11728e+06	3.49906e+06		869644	1.02425e+06	1.67353e+06	6.6864e+06		1.90626e+07	7.92899e+06	9.67292e-05	3.59827e-05	2	2	2	0	1424.77
AADQSGPVTTGMSCSR	1xCarbamidomethyl [C14]	A0A060WUA4	C-factor-like		Short-chain dehydrogenases/reductases (SDR) family	1.10336e+09	4.34876e+08	3.36601e+08	3.31886e+08	6.5584e+07	31008950	8.3205e+07	1.10859e+08	1.04057e+08	4.01611e+07	6.9519e+07	5.42405e+07	5.84223e+07		5.64626e+07	9.79565e+07	4.98045e+07	6.35124e+07	4.83292e+07	6.69756e+07	3.92362e+07	6.40277e+07	1.33621e-08	3.59827e-05	1	1	17	0	1624.71
AADQSGPVTTGMSCSR	1xCarbamidomethyl [C14]; 1xOxidation [M12]	A0A060WUA4	C-factor-like		Short-chain dehydrogenases/reductases (SDR) family	2.6525e+08	8.46058e+07	9.4678e+07	8.59664e+07	1.17383e+07	4568349	2.87726e+07	1.67228e+07	1.53177e+07	7.48598e+06	2.10193e+07	8.54739e+06	1.10814e+07	5.70746e+06	1.22029e+07	3.61196e+07	1.11096e+07	1.14519e+07	1.62417e+07	2.47299e+07	6.49866e+06	1.59346e+07	1.51161e-05	3.59827e-05	1	1	16	0	1640.7
AADSFNFK		A0A060XWA9	Parvalbumin		Parvalbumin family	1.28028e+07	1.11644e+07	1.63848e+06	0	1.67334e+06	3563635	1.16454e+06		1.71244e+06	3.0504e+06						1.63848e+06							0.0138717	0.000878006	2	5	1	0	899.426
AADWLFSADVNKIPGSTVYTCMLNK	1xCarbamidomethyl [C21]	A0A060YZQ1	GCV_T domain-containing protein	K00314		2.14305e+08	8.21684e+07	9.30731e+07	3.90638e+07	1.43551e+07	32482030	5.68789e+06	1.71781e+07	8.65077e+06	3.81459e+06	7.54362e+06	1.1669e+07	1.07777e+07	7.91945e+06		5.51634e+07	2.35176e+07			3.71723e+06		1.1829e+07	7.85972e-07	3.59827e-05	1	1	9	1	2801.36
AADWLFSADVNKIPGSTVYTCMLNKR	1xCarbamidomethyl [C21]	A0A060YZQ1	GCV_T domain-containing protein	K00314		2.87085e+07	1.05204e+07	1.07862e+07	7.40188e+06	5.08973e+06	405014	1.25227e+06	961064	1.25829e+06	1.55407e+06	1.97802e+06	2.24927e+06	4.14409e+06		2.41478e+06		1.81693e+06	1.58581e+06	699032	498395	1.50594e+06	1.29577e+06	2.63005e-05	3.59827e-05	1	1	1	2	2957.46
AAEAVDDVPFGITSNDAVFSK		A0A060WV10	Protein disulfide-isomerase	K09580	Protein disulfide isomerase family	3.25545e+09	1.17143e+09	1.07563e+09	1.00839e+09	1.90801e+08	178387576	2.16276e+08	2.68981e+08	1.3161e+08	1.85374e+08	1.86354e+08	1.76024e+08	2.33926e+08	8.91515e+07	2.24927e+08	1.65244e+08	1.70165e+08	1.5606e+08	1.84526e+08	1.41375e+08	1.31452e+08	2.24812e+08	1.03579e-08	3.59827e-05	1	1	36	0	2153.04
AAEAVDDVPFGITSNDAVFSKFEVSK		A0A060WV10	Protein disulfide-isomerase	K09580	Protein disulfide isomerase family	2.23761e+09	7.97997e+08	8.03041e+08	6.36568e+08	1.35859e+08	132036542	1.20812e+08	2.03824e+08	8.31104e+07	1.22355e+08	1.12257e+08	1.39421e+08	1.82295e+08	1.07693e+08	1.6626e+08	9.51155e+07	1.14988e+08	1.23168e+08	1.01258e+08	9.86371e+07	8.70005e+07	1.11518e+08	5.42112e-11	3.59827e-05	1	1	42	1	2743.35
AAEAVDDVPFGITSNDAVFSKFEVSKDGVVLFK		A0A060WV10	Protein disulfide-isomerase	K09580	Protein disulfide isomerase family	9.06685e+08	2.94414e+08	3.62989e+08	2.49281e+08	4.41646e+07	59047438	2.97597e+07	9.0741e+07	3.16319e+07	3.90691e+07	5.54737e+07	8.12818e+07	9.91911e+07	1.62535e+07	8.05843e+07	3.0205e+07	4.54519e+07	4.38796e+07	3.31186e+07	4.06372e+07	4.01633e+07	4.6031e+07	4.94119e-09	3.59827e-05	1	1	36	2	3501.78
AAEDDDDDDDDDEEDVGTK		A0A060YNY8	Uncharacterized protein	K13784	Pro/parathymosin family	1.12639e+09	3.73918e+08	3.6968e+08	3.82793e+08	5.58992e+07	21876146	7.90025e+07	7.33825e+07	6.95189e+07	7.42391e+07	6.08515e+07	6.99999e+07	7.85951e+07	2.57304e+07	5.71338e+07	7.73689e+07	6.46273e+07	4.89818e+07	6.19124e+07	7.44988e+07	3.72686e+07	9.5504e+07	1.68073e-09	3.59827e-05	1	1	12	0	2083.72
AAEDDDDDDDDDEEDVGTKK		A0A060YNY8	Uncharacterized protein	K13784	Pro/parathymosin family	4.30911e+09	1.42248e+09	1.48424e+09	1.40239e+09	2.67662e+08	131889468	2.62579e+08	1.35832e+08	3.59152e+08	2.65366e+08	1.93676e+08	2.51487e+08	2.83648e+08	1.40032e+08	3.01318e+08	3.14076e+08	2.4201e+08	1.82983e+08	2.75569e+08	3.03991e+08	1.50772e+08	2.47069e+08	4.72957e-09	3.59827e-05	1	1	32	1	2211.82
AAEDDDDDDDDDEEDVGTKKQK		A0A060YNY8	Uncharacterized protein	K13784	Pro/parathymosin family	2.47007e+08	8.20398e+07	9.63882e+07	6.8579e+07	1.60319e+07	1.05591e+07	1.08726e+07	8.07873e+06	2.49517e+07	1.15456e+07	8.28178e+06	2.18998e+07	1.84237e+07	1.25911e+07	1.9637e+07	1.55549e+07	1.36103e+07	1.36946e+07	7.59119e+06	1.75439e+07	8.42425e+06	7.71476e+06	6.0771e-09	3.59827e-05	1	1	31	2	2467.97
AAEIDMIWEISK		A0A060YE91	NADH dehydrogenase [ubiquinone] flavoprotein 1, mitochondrial	K03942	Complex I 51 kDa subunit family	1.02306e+08	3.16737e+07	2.21275e+07	4.85047e+07	9.67207e+06	3.83435e+06	3.1716e+06		6.32001e+06	8.6757e+06				6.1405e+06	1.05654e+07	5.42161e+06	8.74597e+06	1.03253e+07	5.36985e+06	7.34331e+06	9.06015e+06	7.6601e+06	5.46667e-05	3.59827e-05	1	1	2	0	1405.7
AAEIFINKDR		A0A060WPE4	Non-POU domain-containing octamer-binding protein-like	K13214		5.04011e+07	1.87501e+07	2.06088e+07	1.10423e+07	3.13045e+06	1.87666e+06	2.46516e+06	3.67401e+06	4.15655e+06	3.44722e+06	3.99918e+06	3.39847e+06	3.03148e+06	3.93008e+06	2.47741e+06	3.77215e+06	1.96578e+06	2.79862e+06	2.72775e+06			3.55012e+06	0.000891869	0.000106723	1	2	1	1	1176.64
AAELPHMDIEALK		C1BFW5	Ribosomal protein	K02865	Universal ribosomal protein uL1 family	3.64828e+08	1.19984e+08	1.19286e+08	1.25558e+08	2.44059e+07	21912298	1.57146e+07	1.5389e+07	1.99644e+07	2.2598e+07	2.23199e+07	2.64292e+07	2.41062e+07	1.50776e+07	2.18818e+07	9.4717e+06	2.23255e+07	2.369e+07	1.87726e+07	1.37036e+07	2.59455e+07	2.11206e+07	1.43042e-05	3.59827e-05	1	6	20	0	1437.74
AAELPHMDIEALKK		C1BFW5	Ribosomal protein	K02865	Universal ribosomal protein uL1 family	1.91683e+09	7.25754e+08	6.09791e+08	5.81287e+08	1.34892e+08	156210550	8.83758e+07	1.2176e+08	1.0703e+08	1.17487e+08	1.27886e+08	1.1968e+08	1.07301e+08	8.099e+07	1.04633e+08	6.93009e+07	9.73774e+07	1.02651e+08	8.04606e+07	6.50559e+07	1.25999e+08	1.09743e+08	3.67616e-07	3.59827e-05	1	6	47	1	1565.84
AAELPHMDIEALKK	1xOxidation [M7]	C1BFW5	Ribosomal protein	K02865	Universal ribosomal protein uL1 family	4.21624e+08	1.32038e+08	1.40328e+08	1.49259e+08	1.89303e+07	14013029	2.60954e+07	3.9006e+07	1.30149e+07	2.09779e+07	3.38373e+07	1.34206e+07	1.96537e+07	2.49902e+07	2.28162e+07	2.56098e+07	2.57829e+07	1.83006e+07	3.2492e+07	2.68286e+07	2.13791e+07	2.44755e+07	0.000628458	0.000106723	1	6	8	1	1581.83
AAEMAER		A0A060Y611	Aminotran_5 domain-containing protein	K00830		4.79138e+07	6.41448e+06	8.46132e+06	3.3038e+07	1.69858e+06	1.23103e+06			2.06793e+06	1.41695e+06	370556	1.51696e+06	774098	1.68099e+06	1.91813e+06	2.20058e+06	1.08053e+07	1.59428e+07	954961	1.39761e+06	2.47106e+06	1.46621e+06	0.0209899	0.00135644	1	1	2	0	777.356
AAEMAER	1xOxidation [M4]	A0A060Y611	Aminotran_5 domain-containing protein	K00830		1.02752e+07	1.20151e+06	3.48409e+06	5.58963e+06	244599		420599		99762.6	436548	656313	318710	273332	828834	332609	1.07429e+06	1.50114e+06	1.83195e+06	453255	525668	427417	850197	0.274537	0.00922421	1	1	3	0	793.351
AAENGDAKAEAKVEAAGDAK		C1BFL7	Nonhistone chromosomal protein H6		HMGN family	1.87056e+07	6.6636e+06	5.55451e+06	6.48746e+06	1.3998e+06	2.03319e+06		1.07152e+06	1.23643e+06	922658	587639	1.39903e+06	941631		1.42968e+06	1.19654e+06	1.94554e+06	1.28712e+06	1.06395e+06	1.16797e+06	1.02288e+06		0.00432343	0.000282625	1	1	1	2	1915.94
AAESLADPTEYENLFPGLK		A0A060WVD3	Coatomer subunit beta'	K17302	WD repeat COPB2 family	6.89208e+08	2.23281e+08	2.28721e+08	2.37206e+08	3.70755e+07	38021773	3.75882e+07	4.23417e+07	3.22178e+07	3.60356e+07	5.02351e+07	3.78036e+07	4.1449e+07	1.81844e+07	3.78936e+07	4.31557e+07	3.51077e+07	4.00039e+07	4.00292e+07	4.60392e+07	2.98635e+07	4.61625e+07	1.27059e-07	3.59827e-05	2	2	18	0	2065.01
AAETLPQYWER		P79570	MHC class I	K06751	MHC class I family	3.36932e+07	1.98575e+07	3.02768e+06	1.0808e+07	1.63613e+06	2.13787e+06	1.5332e+07			751474	846495		2.18119e+06				2.37537e+06	1.81613e+06	1.63625e+06	939475	2.04186e+06	1.99887e+06	0.000136211	7.82597e-05	1	48	1	0	1363.66
AAETLPQYWESQTGNCK	1xCarbamidomethyl [C16]	Q9GJB8	MHC class I heavy chain	K06751	MHC class I family	4.17363e+07	1.14846e+07	8.80698e+06	2.14447e+07					1.14846e+07			8.80698e+06							8.59638e+06			1.28483e+07	6.61362e-06	3.59827e-05	1	4	4	0	1982.89
AAEVGAVATLIR		A0A060YCQ8	Uncharacterized protein	K01302		1.20261e+08	3.79386e+07	3.46469e+07	4.76757e+07	6.87277e+06	5510034	9.54944e+06	4.77786e+06	4.6777e+06	6.55083e+06	7.8941e+06	5.67585e+06	6.10087e+06		6.69954e+06	8.27652e+06	1.3782e+07	8.94074e+06	6.9591e+06	5.02879e+06	6.94284e+06	6.02227e+06	3.0619e-06	3.59827e-05	1	1	11	0	1170.68
AAEVNLVHHLK		A0A060W6I8	Beta-lactamase-like protein 2		Glyoxalase II family	4.09511e+07	1.74316e+07	1.28418e+07	1.06777e+07	2.83385e+06	2.44175e+06	2.67143e+06	4.95503e+06	2.30224e+06	2.22726e+06	3.42989e+06	1.0078e+06		3.49245e+06	1.63728e+06	3.27439e+06	2.07416e+06	2.06136e+06	2.24762e+06	2.25401e+06		2.04058e+06	0.00280593	0.0001757	1	1	2	0	1230.7
AAEVVGYPVMVK		A0A060WLC6	Acetyl-CoA carboxylase	K01946		2.88927e+08	9.91624e+07	8.22343e+07	1.0753e+08	2.51548e+07	8733264	3.92044e+06	1.23457e+07	2.90248e+07	1.99834e+07	1.31249e+07	8.01856e+06	1.29284e+07	1.29448e+07	1.48907e+07	2.03271e+07	1.33604e+07	1.17338e+07	1.12883e+07	8.46886e+06	4.73775e+07	1.53015e+07	9.53175e-05	3.59827e-05	2	2	4	0	1262.68
AAEVVGYPVMVK	1xOxidation [M10]	A0A060WLC6	Acetyl-CoA carboxylase	K01946		6.14874e+07	2.08801e+07	1.59885e+07	2.46188e+07	5.23192e+06	1.26591e+06		5.11588e+06	4.6637e+06	4.60263e+06	2.38406e+06		4.19258e+06		3.42621e+06	5.98564e+06	2.56997e+06		3.75606e+06	3.68835e+06	1.1404e+07	3.20044e+06	0.00979463	0.000652102	2	2	1	0	1278.68
AAFDAQDEQAVVVK		A0A060YBK2	I/LWEQ domain-containing protein	K06271		1.39009e+08	5.09089e+07	5.85158e+07	2.95843e+07	1.77323e+07		1.43075e+07	1.8869e+07			1.78683e+07	1.24171e+07	1.31002e+07			1.51302e+07		1.262e+07	1.69643e+07				6.43827e-05	3.59827e-05	1	1	4	0	1490.75
AAFDDAIAELDTLSEESYK		Q6PUV9	14-3-3 protein	K06630	14-3-3 family	1.30205e+08	4.67849e+07	3.9158e+07	4.42625e+07	7.68133e+06	5.72418e+06	7.19604e+06	1.16007e+07	5.22797e+06	9.35462e+06	9.25092e+06	6.76414e+06	5.54813e+06	4.0342e+06	8.53229e+06	5.02834e+06	5.91265e+06	6.44884e+06	8.62648e+06	7.20942e+06	6.28535e+06	9.77975e+06	1.77951e-08	3.59827e-05	3	3	18	0	2087.97
AAFDEAIAELDTLNEDSYK		A0A060WXM9	14_3_3 domain-containing protein	K16197	14-3-3 family	1.19139e+08	3.98527e+07	3.91734e+07	4.0113e+07	5.36155e+06	4.39939e+06	6.55936e+06	8.8206e+06	6.96707e+06	7.7447e+06	8.13835e+06	6.51903e+06	6.7173e+06	4.47498e+06	7.72257e+06	5.60117e+06	5.2244e+06	6.51689e+06	8.10342e+06	7.77695e+06	4.91192e+06	7.57943e+06	1.40715e-08	3.59827e-05	2	2	23	0	2114.98
AAFDKEYGPDR		A0A060W420	15-hydroxyprostaglandin dehydrogenase [NAD(+)]-like	K00069	Short-chain dehydrogenases/reductases (SDR) family	2.52261e+09	8.83875e+08	9.10791e+08	7.27942e+08	1.04403e+08	159913196	1.38653e+08	1.72398e+08	1.77583e+08	1.30924e+08	1.37063e+08	1.37775e+08	1.27554e+08	1.6425e+08	1.52425e+08	1.91724e+08	8.43676e+07	1.43857e+08	1.54907e+08	1.22122e+08	9.26687e+07	1.3002e+08	4.34296e-06	3.59827e-05	1	1	31	1	1268.59
AAFFVTLDDSEQKYEIDNPVK		D9Z8Q8	Carnitine O-palmitoyltransferase	K08765	Carnitine/choline acetyltransferase family	2.49112e+07	2.40847e+06	1.13386e+07	1.11641e+07						2.40847e+06	1.75744e+06		3.53342e+06	1.95346e+06	2.99688e+06	1.0974e+06	1.96388e+06		2.81486e+06	3.46971e+06	2.45978e+06	455913	1.09779e-06	3.59827e-05	1	2	2	1	2429.19
AAFGLSEAGFNTACVTK	1xCarbamidomethyl [C14]	A0A060YM63	FAD_binding_2 domain-containing protein	K00234		4.15814e+08	1.18932e+08	1.42238e+08	1.54644e+08	2.18456e+07	15666535	1.86848e+07	2.24207e+07	1.77301e+07	2.25838e+07	3.01283e+07	2.50483e+07	2.5337e+07	9.36945e+06	2.50895e+07	2.72655e+07	2.45597e+07	2.68587e+07	2.20557e+07	2.68059e+07	1.97704e+07	3.45939e+07	3.88169e-08	3.59827e-05	2	3	18	0	1743.84
AAFLMTQLVVPHMEK		A0A060XV49	Dehydrogenase/reductase SDR family member 4-like	K11147		4.18995e+07	1.37708e+07	1.77517e+07	1.0377e+07	5.66772e+06		3.12818e+06			4.97492e+06		8.45141e+06	4.75079e+06		4.54947e+06			3.46143e+06		1.78683e+06	5.12872e+06		0.000190522	7.82597e-05	1	1	8	0	1714.9
AAFLMTQLVVPHMEKR		A0A060XV49	Dehydrogenase/reductase SDR family member 4-like	K11147		6.16966e+07	1.8197e+07	2.41402e+07	1.93594e+07	6.05136e+06	6.64543e+06		780958	2.80687e+06	1.91236e+06	5.43258e+06	6.81871e+06	5.37056e+06		5.23651e+06	1.28187e+06	4.28827e+06	5.91314e+06	479687	4.48671e+06	4.19156e+06		1.08046e-06	3.59827e-05	1	1	2	1	1871
AAFNQEVNTK		A0A060W6T3	Flotillin	K07192	Band 7/mec-2 family	1.65378e+08	4.28206e+07	7.63898e+07	4.61676e+07	8.42645e+06	4.34847e+06	7.68339e+06	9.70171e+06	8.40071e+06	4.2599e+06	1.39617e+07	4.86636e+06	9.97759e+06		3.15843e+07	1.59997e+07	1.1091e+07	1.15997e+07	6.3978e+06	1.04432e+07		6.6359e+06	0.000189201	7.82597e-05	1	3	6	0	1121.56
AAFSLSTPEQIDEAFKR		A0A060WR48	Aminotran_1_2 domain-containing protein	K00825		9.09273e+07	3.3362e+07	2.88674e+07	2.86978e+07	7.41751e+06	5193216	3.72574e+06	5.41026e+06	5.71628e+06	5.89903e+06	5.64545e+06	6.79232e+06	4.91199e+06		5.68861e+06	5.82908e+06	5.69601e+06	4.17907e+06	4.68501e+06	2.91482e+06	4.8443e+06	6.37859e+06	3.23668e-07	3.59827e-05	1	1	9	1	1909.97
AAFTITPGSEQIR		A0A060XM23	Aconitate hydratase, mitochondrial	K01681	Aconitase/IPM isomerase family	3.16362e+08	6.94291e+07	1.55141e+08	9.17921e+07		17387992		2.37639e+07	2.82772e+07			3.6727e+07	3.70264e+07	1.92695e+07	3.53362e+07	2.67819e+07	2.88142e+07	3.26005e+07	3.03774e+07				1.63557e-05	3.59827e-05	2	2	12	0	1390.73
AAFTVTPGSEQIR		A0A060XAM9	Aconitate hydratase, mitochondrial	K01681	Aconitase/IPM isomerase family	4.3286e+08	1.41978e+08	1.53725e+08	1.37157e+08	2.19389e+07	14903199	2.04359e+07	3.52762e+07	2.21707e+07	2.72533e+07	3.0812e+07	2.35578e+07	2.8746e+07	1.60021e+07	2.19485e+07	3.26587e+07	2.09791e+07	2.66417e+07	1.7964e+07	2.7035e+07	1.86197e+07	2.59177e+07	5.13083e-06	3.59827e-05	1	2	18	0	1376.72
AAGDCLDEK	1xCarbamidomethyl [C5]	A0A060YR13	Leucine-rich repeat-containing protein 59-like			7.8829e+07	2.61106e+07	2.72167e+07	2.55018e+07		8518867			1.05976e+07	6.99406e+06	3.28287e+06	4.72075e+06	5.02275e+06	6.06817e+06	8.12214e+06		4.75981e+06	4.71951e+06	3.95675e+06	3.06732e+06	4.11672e+06	4.88168e+06	0.00163315	0.000144462	2	2	3	0	978.42
AAGDCSTGELK	1xCarbamidomethyl [C5]	A0A060VRW0	Uncharacterized protein	K14000		1.39896e+08	6.49647e+07	3.40987e+07	4.08322e+07	8.86343e+06	10209040	1.86608e+07	4.6962e+06	1.16362e+07	1.0899e+07	5.31469e+06	6.2587e+06	5.88628e+06	6.41809e+06	7.58303e+06	2.63796e+06	8.99207e+06	7.12188e+06	7.76329e+06	5.28428e+06	6.10132e+06	5.56935e+06	3.58924e-06	3.59827e-05	1	1	8	0	1108.49
AAGDCSTGELKER	1xCarbamidomethyl [C5]	A0A060VRW0	Uncharacterized protein	K14000		1.33088e+09	5.65699e+08	3.75608e+08	3.89568e+08	9.21114e+07	1.16445e+08	1.31859e+08	5.2175e+07	9.28456e+07	8.02632e+07	5.45286e+07	6.07501e+07	6.40901e+07	4.70303e+07	6.90864e+07	8.01229e+07	7.81496e+07	8.25689e+07	7.45394e+07	4.80998e+07	5.69213e+07	4.9289e+07	6.83815e-07	3.59827e-05	1	1	36	1	1393.64
AAGEADAVEQQK		A0A060YCP2	2',3'-cyclic-nucleotide 3'-phosphodiesterase	K01121	CNPase family	4.18053e+07	1.20895e+07	1.57339e+07	1.39818e+07	1.88647e+06		2.50289e+06	1.21122e+06	4.0367e+06	2.45221e+06	1.42767e+06	3.04368e+06	3.56505e+06	2.00385e+06	2.36248e+06	3.33122e+06	3.1707e+06	1.45188e+06	2.32096e+06	1.66319e+06	1.98015e+06	3.39497e+06	1.11537e-05	3.59827e-05	1	1	8	0	1216.58
AAGEANAVLAK		A0A060XLD6	PHB domain-containing protein	K03364	Band 7/mec-2 family	1.00845e+08	3.39591e+07	3.67095e+07	3.0176e+07	5.96306e+06	3.81995e+06	5.72005e+06	4.6711e+06	7.59371e+06	6.19128e+06	5.73961e+06	4.82459e+06	6.69685e+06	7.17291e+06	5.20291e+06	7.07265e+06	6.0974e+06	5.05637e+06	4.69717e+06	5.00695e+06	4.82805e+06	4.49004e+06	1.23605e-05	3.59827e-05	1	1	11	0	1014.56
AAGFIDPILVSGTDGVGTK		A0A060VXR7	AIR synthase	K11787	GARS family	4.07267e+08	1.45656e+08	1.24737e+08	1.36874e+08	2.71931e+07	2.21352e+07	1.84352e+07	2.8119e+07	1.63017e+07	3.34719e+07	2.29982e+07	2.16988e+07	3.23423e+07	7.93956e+06	2.48543e+07	1.49038e+07	1.77793e+07	2.87915e+07	1.98017e+07	1.91926e+07	2.56416e+07	2.56675e+07	1.32376e-09	3.59827e-05	1	1	20	0	1817.96
AAGFLMK	1xOxidation [M6]	A0A060WC08	Phosphoglycerate kinase	K00927	Phosphoglycerate kinase family	2.49642e+08	7.42412e+07	8.6995e+07	8.84058e+07	1.27009e+07	4.90094e+06	8.07719e+06	1.32846e+07	1.40204e+07	2.12571e+07	2.37407e+07	1.02028e+07	5.23015e+06	1.09418e+07	1.78547e+07	1.90249e+07	2.04492e+07	1.12268e+07	2.68524e+07	1.30387e+07	3.69456e+06	1.31441e+07	0.01892	0.00126615	2	2	6	0	753.396
AAGFLMKK	1xOxidation [M6]	A0A060WC08	Phosphoglycerate kinase	K00927	Phosphoglycerate kinase family	2.48664e+07	1.01466e+07	4.51195e+06	1.02079e+07	1.54528e+06	1.31946e+06		1.12964e+06		6.1522e+06		2.24812e+06			2.26383e+06		5.37566e+06	2.57769e+06	2.25456e+06				0.0210942	0.00135644	2	2	1	1	881.491
AAGFPLNDQLFQLMVR		A0A060WNL8	EF-hand domain-containing protein	K08583		2.42147e+08	7.80937e+07	8.17569e+07	8.22966e+07	1.54447e+07	1.11531e+07	1.04518e+07	1.57075e+07	1.30937e+07	1.22428e+07	1.39988e+07	1.83387e+07	1.70893e+07	6.58619e+06	1.43118e+07	1.14321e+07	1.06707e+07	1.61674e+07	1.30199e+07	1.56669e+07	1.02858e+07	1.64857e+07	1.7399e-07	3.59827e-05	1	1	21	0	1819.95
AAGFPLNDQLFQLMVR	1xOxidation [M14]	A0A060WNL8	EF-hand domain-containing protein	K08583		4.5668e+07	1.40226e+07	1.24245e+07	1.9221e+07	2.29789e+06	1.86955e+06	2.84881e+06	2.48664e+06	915799	3.60387e+06	2.757e+06	2.10937e+06	1.83713e+06		1.73873e+06	3.98224e+06	1.86263e+06	3.09699e+06	3.97303e+06	5.3177e+06	1.44072e+06	3.52991e+06	0.000177097	7.82597e-05	1	1	1	0	1835.95
AAGHDINYLAMSGLLSMLGR		A0A060VZ48	Alpha-methylacyl-CoA racemase	K01796	CoA-transferase III family	2.96295e+07	1.35595e+07	1.28143e+07	3.25566e+06		3.2449e+06	4.83336e+06	5.22329e+06	257943		8.7629e+06		3.62842e+06			423000						3.25566e+06	2.44655e-08	3.59827e-05	1	1	8	0	2090.05
AAGHDINYLAMSGLLSMLGR	1xOxidation [M11]	A0A060VZ48	Alpha-methylacyl-CoA racemase	K01796	CoA-transferase III family	1.84849e+07	5.13624e+06	7.45055e+06	5.89808e+06	935173		525188	3.67588e+06			5.46745e+06	904746			1.07836e+06		1.01812e+06		805475	753364	749700	2.57142e+06	4.15736e-06	3.59827e-05	1	1	1	0	2106.05
AAGKGDTPTK		A0A060XM62	60S ribosomal protein L7a	K02936	Eukaryotic ribosomal protein eL8 family	1.16839e+07	4.1715e+06	2.46213e+06	5.05027e+06	707609	947546	594627	338882	652569	930269	189800			1.30202e+06	299919	670399	1.19528e+06	1.32771e+06	302196	517283	1.12712e+06	580678	0.000711969	0.000106723	2	4	19	1	945.5
AAGKGDTPTKRPPVLR		A0A060XM62	60S ribosomal protein L7a	K02936	Eukaryotic ribosomal protein eL8 family	1.3445e+08	5.57725e+07	3.25427e+07	4.61351e+07	8.06496e+06	9854219	5.11894e+06	7.82041e+06	2.24431e+07	2.47086e+06	5.3801e+06	3.90269e+06	4.47352e+06		1.06469e+07	8.13956e+06	9.81657e+06	1.23679e+07	4.89123e+06	1.42853e+07	3.61308e+06	1.16108e+06	9.18844e-06	3.59827e-05	2	4	12	2	1663.96
AAGLSACCK	2xCarbamidomethyl [C7; C8]	D5H440	Serum albumin 1 protein	K16141		9.48473e+08	4.32335e+08	2.34931e+08	2.81207e+08	5.97897e+07	72076760	1.06185e+08	3.3062e+07	1.00778e+08	6.04433e+07	2.21831e+07	4.54269e+07	3.28721e+07	8.15995e+07	4.00006e+07	1.2849e+07	7.02851e+07	5.70955e+07	3.75234e+07	5.06174e+07	3.41434e+07	3.1542e+07	0.000271304	7.82597e-05	1	1	18	0	937.423
AAGLSACCKEDAVHR	2xCarbamidomethyl [C7; C8]	D5H440	Serum albumin 1 protein	K16141		4.75032e+09	2.11867e+09	1.38365e+09	1.248e+09	2.82239e+08	473425576	4.51806e+08	2.61524e+08	4.64946e+08	1.84729e+08	1.29724e+08	1.69067e+08	1.71903e+08	2.72528e+08	2.09131e+08	4.31295e+08	3.07013e+08	2.95379e+08	1.72882e+08	2.29288e+08	1.3496e+08	1.08474e+08	4.92157e-09	3.59827e-05	1	1	52	1	1644.76
AAGNLETK		A0A060YQA8	Voltage-dependent anion-selective channel protein 3	K15040	Eukaryotic mitochondrial porin family	2.52556e+07	3.5415e+06	6.62099e+06	1.50931e+07	893606		868169			1.77973e+06	379984	1.90673e+06		2.39004e+06	1.20134e+06	742892	4.88396e+06	5.34334e+06		1.07132e+06	2.35949e+06	1.43495e+06	0.0329191	0.00187899	4	4	1	0	803.426
AAGPGLQSAATDEAR		A0A060YE44	Poly [ADP-ribose] polymerase	K15261	ARTD/PARP family	5.53276e+07	1.91183e+07	1.31707e+07	2.30386e+07		4261704		8.7238e+06	4.00293e+06	2.12985e+06		2.1707e+06	3.23833e+06		2.92496e+06	4.83672e+06	2.28429e+06	2.44098e+06	4.72307e+06	4.38725e+06	2.30668e+06	6.89636e+06	0.000384967	0.000106723	1	2	1	0	1414.69
AAGTGMMLSSWATSTIEEVR		A0A060VXM6	FMN hydroxy acid dehydrogenase domain-containing protein	K11517	FMN-dependent alpha-hydroxy acid dehydrogenase family	2.95347e+08	8.74112e+07	1.07142e+08	1.00794e+08	2.81235e+07	1.34172e+07	7.25926e+06	8.42178e+06	2.00412e+07	1.01483e+07	1.71313e+07	3.0758e+07	1.98772e+07	2.88204e+06	2.5424e+07	1.10693e+07	1.16969e+07	2.0198e+07	1.88401e+07	1.3103e+07	1.83835e+07	1.85728e+07	7.11564e-10	3.59827e-05	1	1	23	0	2097.99
AAGTGMMLSSWATSTIEEVR	1xOxidation [M]	A0A060VXM6	FMN hydroxy acid dehydrogenase domain-containing protein	K11517	FMN-dependent alpha-hydroxy acid dehydrogenase family	1.29982e+08	3.59076e+07	4.73437e+07	4.67306e+07	8.20445e+06	4.20746e+06	4.53834e+06	9.71297e+06	3.04337e+06	6.20098e+06	1.13957e+07	6.9529e+06	6.63278e+06	767116	1.11676e+07	1.04276e+07	4.94573e+06	6.36559e+06	1.05612e+07	1.08542e+07	2.91265e+06	1.10912e+07	4.2141e-09	3.59827e-05	1	1	13	0	2113.99
AAGVLGFAATHNYYSVTESAAR		A0A060Y362	Protein kinase domain-containing protein	K08876		4.18846e+07	1.24901e+07	1.09797e+07	1.84148e+07	3.47338e+06	3.36658e+06	2.08685e+06		3.5633e+06		2.96083e+06				5.72967e+06	2.28915e+06	3.7747e+06	4.09412e+06	3.78164e+06	4.82906e+06		1.93532e+06	7.13097e-06	3.59827e-05	1	2	1	0	2256.1
AAGVPHPYWPR		A0A060YGV9	Uncharacterized protein (Fragment)	K01824		6.08137e+08	2.03346e+08	1.41338e+08	2.63454e+08	8.05887e+07		3.15287e+07	3.56447e+07	2.46791e+07	3.09045e+07		5.77428e+07	4.63914e+07	1.8105e+07	1.90985e+07		1.64436e+07	9.7029e+07	3.41611e+07	1.70994e+07	4.80442e+07	5.06768e+07	0.000154576	7.82597e-05	1	1	18	0	1250.64
AAGYISDHAPR		A0A060XPE1	Anaphylatoxin-like domain-containing protein	K03989		1.43208e+08	5.05391e+07	5.19924e+07	4.06764e+07	7.43704e+06	6809169	1.41312e+07	9.12487e+06	7.24677e+06	5.79005e+06	1.00572e+07	5.33284e+06	7.78287e+06	9.51552e+06	7.67484e+06	1.16291e+07	8.34616e+06	7.29849e+06	5.75327e+06	5.90241e+06	6.44851e+06	6.9276e+06	0.000161195	7.82597e-05	1	1	7	0	1157.57
AAHDLHMTHK		A0A060VM58	Uncharacterized protein	K09502		5.80548e+07	2.28e+07	1.89938e+07	1.62609e+07	3.52288e+06	3780306	481839	136419	6.09253e+06	8.78607e+06	1.31263e+06	4.25297e+06	4.8076e+06	3.05963e+06	5.56098e+06		4.69925e+06	3.00644e+06	2.25099e+06	966857	3.21328e+06	2.12413e+06	7.59932e-05	3.59827e-05	1	1	4	0	1160.56
AAHEGGADGVTATNTVSGMMGLK		A0A060YU94	Dihydrothymine dehydrogenase	K00207	Dihydropyrimidine dehydrogenase family	2.74238e+08	7.8783e+07	1.03635e+08	9.18197e+07	2.01309e+07	8.28417e+06	9.44787e+06		1.56937e+07	2.52263e+07	1.33794e+07	2.67427e+07	1.5571e+07	8.82416e+06	2.01251e+07	1.8993e+07	1.5735e+07	1.64679e+07	1.44279e+07	1.16234e+07	2.06223e+07	1.29432e+07	2.90312e-08	3.59827e-05	1	1	16	0	2175.02
AAHEGGADGVTATNTVSGMMGLK	1xOxidation [M]	A0A060YU94	Dihydrothymine dehydrogenase	K00207	Dihydropyrimidine dehydrogenase family	1.24649e+08	3.51869e+07	4.69621e+07	4.24995e+07	6.04604e+06	2.44935e+06	6.93115e+06	5.4103e+06	4.83328e+06	9.51682e+06	9.4913e+06	5.40925e+06	6.46439e+06	9.26779e+06	7.05677e+06	9.27261e+06	5.44155e+06	7.85777e+06	8.12484e+06	8.27333e+06	3.75616e+06	9.04591e+06	7.97655e-08	3.59827e-05	1	1	8	0	2191.01
AAHGSPVEFDCIHPEK	1xCarbamidomethyl [C11]	A0A060X3T0	Uncharacterized protein		Copine family	1.28704e+08	5.74723e+07	3.75498e+07	3.36814e+07	9.85911e+06	8.70816e+06	8.64162e+06	1.61456e+07	5.74557e+06	8.37225e+06	8.01837e+06	6.54066e+06	5.53339e+06	3.01775e+06	7.79773e+06	6.64193e+06	7.28752e+06	7.09425e+06	7.80691e+06	2.19241e+06	3.76278e+06	5.53753e+06	6.51182e-05	3.59827e-05	1	1	3	0	1793.83
AAHGSPVEFDCIHPEKK	1xCarbamidomethyl [C11]	A0A060X3T0	Uncharacterized protein		Copine family	5.46161e+07	2.67175e+07	1.6655e+07	1.12435e+07	3.89829e+06	7.98569e+06	5.64362e+06		5.89598e+06	3.29396e+06	3.37097e+06		3.20954e+06	2.80137e+06	3.22091e+06	4.05223e+06	1.11616e+06	1.37511e+06	2.89892e+06	1.18977e+06		4.66358e+06	4.68953e-05	3.59827e-05	1	1	3	1	1921.92
AAHLCAEAALR	1xCarbamidomethyl [C5]	A0A060Y9F9	Peptidase_M24 domain-containing protein	K14813	Peptidase M24 family	3.85838e+08	1.46227e+08	1.18332e+08	1.21279e+08	2.29123e+07	23000875	1.69507e+07	3.05537e+07	3.22248e+07	2.05844e+07	2.38279e+07	2.05488e+07	1.67874e+07	1.56702e+07	2.2084e+07	1.94138e+07	2.50802e+07	1.96525e+07	1.71102e+07	1.80316e+07	1.3661e+07	2.77439e+07	6.15183e-05	3.59827e-05	2	3	11	0	1182.6
AAHLLGGETDHSHTLQSGK		A0A060Y5T9	Uncharacterized protein			2.366e+09	1.18308e+09	6.99521e+08	4.83397e+08	8.80715e+07	270331598	2.67475e+08	2.52361e+08	2.53987e+08	5.08538e+07	1.01693e+08	1.11507e+08	1.37383e+08	8.64692e+07	1.22978e+08	1.39491e+08	8.54712e+07	4.92598e+07	1.36195e+08	6.91662e+07	8.94764e+07	5.38288e+07	2.37601e-09	3.59827e-05	1	1	56	0	1958.97
AAHMCGAGLAAVINR	1xCarbamidomethyl [C5]	A0A060XU34	Phosphotransferase	K00844	Hexokinase family	3.41579e+07	9.07118e+06	6.41599e+06	1.86707e+07		3.0644e+06		6.00678e+06			3.39512e+06				514708	2.50616e+06	652833	4.81844e+06		4.40411e+06	8.79535e+06		0.0859034	0.00398571	1	1	1	0	1511.76
AAHVLNAVIGSNSIALECAGR	1xCarbamidomethyl [C18]	A0A060XPQ8	Glycerate kinase	K11529	Glycerate kinase type-2 family	5.00819e+08	1.74599e+08	1.72397e+08	1.53824e+08	3.48339e+07	22331652	2.53842e+07	2.59834e+07	2.89243e+07	3.71411e+07	3.68241e+07	2.34034e+07	3.02311e+07	3.1444e+07	2.67652e+07	2.37291e+07	2.91315e+07	2.45711e+07	1.67747e+07	2.19586e+07	2.19241e+07	3.9464e+07	3.58944e-07	3.59827e-05	1	1	20	0	2123.1
AAHVLNAVIGSNSIALECAGRR	1xCarbamidomethyl [C18]	A0A060XPQ8	Glycerate kinase	K11529	Glycerate kinase type-2 family	1.51839e+08	5.56754e+07	4.35115e+07	5.26523e+07	1.44561e+07	8.36132e+06	5.60121e+06	8.00158e+06	9.03655e+06	1.02186e+07	9.00477e+06	5.7727e+06	1.06936e+07		1.24759e+07	5.56448e+06	6.39459e+06	1.18723e+07	3.74189e+06	6.40964e+06	1.81073e+07	6.12659e+06	0.000109509	3.59827e-05	1	1	5	1	2279.2
AAIAAGYR		A0A060WRU1	Aldo_ket_red domain-containing protein	K00002	Aldo/keto reductase family	4.37251e+08	1.30661e+08	1.8369e+08	1.229e+08	1.81477e+07	15940950	2.53371e+07	1.05315e+07	3.2167e+07	2.85366e+07	3.53496e+07	1.45902e+07	2.19313e+07	1.77561e+07	3.66053e+07	5.74578e+07	2.40343e+07	2.62948e+07	2.31531e+07	1.95339e+07	1.00525e+07	1.98309e+07	0.00209698	0.0001757	2	2	6	0	792.436
AALAEVYPNLSPEENKR		A0A060WVA8	5'-3' exoribonuclease	K12619	5'-3' exonuclease family	4.03199e+07	2.34581e+07	5.25562e+06	1.16061e+07	2.42668e+06	5138705	2.54137e+06	6.12635e+06	5.09668e+06	2.12833e+06	3.33779e+06	665328	353651		898853				1.19115e+06	1.27102e+06	1.25576e+06	7.8882e+06	1.28584e-05	3.59827e-05	1	2	1	1	1900.98
AALANVTR		A0A060XNA5	Malate synthase	K01637		3.31211e+08	7.95464e+07	1.29925e+08	1.21739e+08	9.80838e+06	7.65875e+06	2.0128e+07	1.64916e+07	1.07472e+07	1.47124e+07	2.65616e+07	8.90827e+06	1.18823e+07	7.40944e+06	3.56271e+07	3.95365e+07	3.20683e+07	3.08549e+07	1.44123e+07	2.32383e+07	5.96688e+06	1.51986e+07	0.00209698	0.0001757	1	1	5	0	815.473
AAIAQVTGVAK		A0A060XUK0	BACK domain-containing protein	K00415		5.75305e+08	1.89916e+08	2.08422e+08	1.76967e+08	2.30996e+07	24154026	3.29142e+07	4.40332e+07	2.6513e+07	3.92023e+07	4.5244e+07	3.2689e+07	2.60073e+07	3.84081e+07	3.08495e+07	3.52239e+07	2.69733e+07	2.75697e+07	2.6757e+07	3.37114e+07	2.66585e+07	3.52967e+07	0.00010182	3.59827e-05	1	1	18	0	1028.61
AALASTLLASLIGR		A0A060YBX4	Amidohydrolase domain-containing protein 1	K01468	HutI family	8.74599e+08	2.96269e+08	2.87479e+08	2.90851e+08	5.73515e+07	49999405	3.19585e+07	6.41384e+07	4.65665e+07	4.62548e+07	1.03992e+08	3.29094e+07	4.13842e+07	1.35851e+07	6.12905e+07	3.43179e+07	4.54794e+07	5.614e+07	3.70924e+07	5.27845e+07	2.91882e+07	7.0167e+07	6.88452e-08	3.59827e-05	1	1	35	0	1356.82
AALDCSTSQLEEFYSDPHAVAGALK	1xCarbamidomethyl [C5]	A0A060Y213	Rho-GAP domain-containing protein	K20638		2.32849e+07	1.10497e+07	7.36458e+06	4.87067e+06	1.81977e+06	1.9306e+06	3.31584e+06		2.53883e+06	1.44466e+06	2.82315e+06				2.94523e+06	1.5962e+06	2.31098e+06					2.5597e+06	0.000219773	7.82597e-05	1	2	1	0	2680.26
AALEACHK	1xCarbamidomethyl [C6]	A0A060X4B3	S-(hydroxymethyl)glutathione dehydrogenase	K00121	Zinc-containing alcohol dehydrogenase family	3.63085e+08	7.80647e+07	1.32974e+08	1.52046e+08	1.28129e+07	9761089	1.04587e+07	6.79714e+06	8.61171e+06	2.96232e+07	1.58443e+07	8.46186e+06	2.01371e+07	4.31494e+07	3.46271e+07	1.0754e+07	3.02152e+07	2.39078e+07	636300	4.02058e+07	3.26004e+07	2.4481e+07	0.00305517	0.0001757	1	1	4	0	899.44
AALENTLR		Q90W73	Type I keratin S8	K07604	Intermediate filament family	1.68711e+08	6.57071e+07	6.29938e+07	4.00105e+07	1.07992e+07	1.45101e+07	1.06528e+07	8.53873e+06	1.43921e+07	6.81419e+06	9.88183e+06	6.30177e+06	6.9703e+06	1.05364e+07	9.12315e+06	2.01803e+07	7.44276e+06		7.44372e+06	8.94796e+06	7.32984e+06	8.84626e+06	0.00260467	0.0001757	1	2	9	0	887.495
AALENTLRETDGR		Q90W73	Type I keratin S8	K07604	Intermediate filament family	2.4305e+07	1.08744e+07	7.20742e+06	6.22321e+06	1.5702e+06	3.24859e+06	1.13257e+06		4.09293e+06	830060	1.56163e+06	932284	1.18955e+06		609283	2.91467e+06	475490	972982	518390	1.72421e+06	1.4384e+06	1.09374e+06	0.0253532	0.00154157	1	2	1	1	1445.73
AAIEWFDGKEFQGKPLK		A0A060WQ58	Uncharacterized protein	K13098	RRM TET family	5.48713e+08	1.57918e+08	1.91269e+08	1.99526e+08	3.51428e+07	2.32921e+07	1.60355e+07	1.74726e+07	3.11961e+07	3.47791e+07	3.9918e+07	3.54402e+07	3.86939e+07	1.42325e+07	3.25754e+07	3.04089e+07	2.43793e+07	3.03743e+07	3.59061e+07	4.06834e+07	3.17474e+07	3.64358e+07	1.17926e-06	3.59827e-05	1	2	29	1	1964.03
AAIFATPVSAIKPTAAPAAPAAVTDGGGKPVR		A0A060WTX5	Dihydrolipoyllysine-residue succinyltransferase component of 2-oxoglutarate dehydrogenase complex, mitochondrial	K00658	2-oxoacid dehydrogenase family	1.02185e+08	3.30573e+07	3.93621e+07	2.9766e+07	5.39415e+06	4.04737e+06	4.32998e+06	1.00922e+07	4.81633e+06	4.37726e+06	3.83176e+06	9.69361e+06	9.9698e+06		1.12618e+07	4.60517e+06	4.71608e+06	5.52443e+06	4.63592e+06	6.80914e+06	4.47196e+06	3.60852e+06	2.08362e-09	3.59827e-05	1	1	15	0	2973.65
AALGISDTLIR		A0A060VY35	Cystathionine gamma-lyase	K01758	Trans-sulfuration enzymes family	1.46355e+08	3.68449e+07	5.8142e+07	5.13678e+07	1.10102e+07	5.18085e+06	8.26268e+06		5.9753e+06	6.41585e+06	1.23537e+07	4.89134e+06	1.21919e+07		1.33841e+07	1.5321e+07	1.3167e+07	1.03368e+07	4.88703e+06	8.62603e+06	4.11952e+06	1.02314e+07	6.50956e-06	3.59827e-05	1	2	10	0	1129.66
AALGISDTMVR		A0A060WCQ1	Cystathionine gamma-lyase	K01758	Trans-sulfuration enzymes family	6.47712e+08	1.88825e+08	2.41856e+08	2.17031e+08	5.37768e+07	22644982	3.32065e+07	3.39466e+07	4.52501e+07		5.03901e+07	3.1991e+07	4.99947e+07	1.15496e+07	5.27516e+07	4.51789e+07	4.39917e+07	9.56814e+07	1.83176e+07	2.5332e+07		3.37088e+07	1.08065e-05	3.59827e-05	1	1	10	0	1133.6
AALGISDTMVR	1xOxidation [M9]	A0A060WCQ1	Cystathionine gamma-lyase	K01758	Trans-sulfuration enzymes family	1.93997e+08	5.54512e+07	7.42608e+07	6.42849e+07	1.25169e+07	2819822	1.34826e+07	1.86164e+07	3.17105e+06	4.84439e+06	2.00916e+07	6.1666e+06	1.18861e+07		1.31617e+07	2.29548e+07	9.14633e+06	2.09976e+07	7.53259e+06	1.24899e+07	3.61675e+06	1.05018e+07	0.000191853	7.82597e-05	1	1	7	0	1149.59
AALHISPSALPWSVCSAEVNLNYNR	1xCarbamidomethyl [C15]	A0A060WYC3	Carboxypeptidase	K09645	Peptidase S1 family	8.38973e+08	2.56929e+08	2.23862e+08	3.58181e+08	3.2026e+07	29071270	6.49581e+07	5.38066e+07	3.45024e+07	4.25651e+07	4.85097e+07	4.25894e+07	2.41763e+07	1.22595e+07	4.51222e+07	5.12052e+07	8.2036e+07	4.88235e+07	6.18362e+07	3.74519e+07	4.45488e+07	8.34844e+07	5.23775e-10	3.59827e-05	1	1	20	0	2769.38
AALKPQFK		C1BF60	ATP synthase epsilon chain, mitochondrial	K02135	Eukaryotic ATPase epsilon family	2.25281e+08	8.56932e+07	7.12724e+07	6.83153e+07	1.41989e+07	20729080	8.50135e+06	6.93496e+06	2.30777e+07	1.22513e+07	1.25794e+07	1.02136e+07	1.04688e+07	1.00166e+07	1.34803e+07	1.45138e+07	1.1132e+07	1.37289e+07	1.30575e+07	1.20011e+07	7.52684e+06	1.08689e+07	0.00148921	0.000144462	1	2	12	0	902.546
AALLHMSQEER		A0A060YH70	Uncharacterized protein	K15212		3.19363e+08	1.62113e+08	1.02095e+08	5.51541e+07	6.72708e+07	11759088	1.39054e+07	4.63801e+07	1.36522e+07	9.14551e+06	5.24904e+07	7.29323e+06	8.28986e+06	2.74662e+06	8.72928e+06	2.25461e+07	7.78622e+06	7.88263e+06	7.94496e+06	5.99993e+06	7.02387e+06	1.85165e+07	1.31667e-05	3.59827e-05	1	1	17	0	1284.64
AAIINISTLLSSVEK		A0A060WUA4	C-factor-like		Short-chain dehydrogenases/reductases (SDR) family	7.41954e+08	2.45502e+08	2.54021e+08	2.42431e+08	4.20117e+07	2.70543e+07	4.3182e+07	4.65818e+07	5.77777e+07	2.88944e+07	7.52612e+07	3.98951e+07	3.27602e+07	1.86094e+07	4.19768e+07	4.55184e+07	3.17381e+07	4.66842e+07	3.69837e+07	4.837e+07	3.51512e+07	4.35043e+07	6.9672e-08	3.59827e-05	1	1	27	0	1558.91
AALLNQHYQVTFK		A0A060W0B3	Glutamyl-tRNA synthetase	K01885	Class-I aminoacyl-tRNA synthetase family	1.54616e+08	5.24024e+07	4.8355e+07	5.38585e+07	1.02075e+07	6941459	8.57825e+06	6.79942e+06	9.03548e+06	1.08404e+07	9.77515e+06	9.39428e+06	8.16072e+06	2.34416e+06	1.11502e+07	7.53042e+06	1.00653e+07	1.06247e+07	8.91375e+06	6.00801e+06	1.06896e+07	7.55701e+06	2.40366e-05	3.59827e-05	2	2	12	0	1532.82
AAINDGINLSGEGLCFK	1xCarbamidomethyl [C15]	C1BG12	Leukocyte cell-derived chemotaxin 2		LECT2/MIM-1 family	1.72058e+08	5.02075e+07	5.70241e+07	6.48266e+07	5.65079e+06	9868685	1.4711e+07	4.88861e+06	7.0149e+06	8.07358e+06	1.37706e+07	5.53292e+06	1.09227e+07		1.7237e+07	9.56087e+06	2.02654e+07	1.12839e+07	1.15359e+07		1.04325e+07	1.13089e+07	4.73618e-08	3.59827e-05	1	5	17	0	1778.87
AALNMLTCCLAEDFQR	2xCarbamidomethyl [C8; C9]	A0A060WUA4	C-factor-like		Short-chain dehydrogenases/reductases (SDR) family	2.45552e+08	9.49572e+07	7.41284e+07	7.64662e+07	9.08286e+06	12543259	1.92231e+07	1.38488e+07	3.24593e+07	7.79989e+06	2.01052e+07	1.28162e+07	9.86477e+06	4.91123e+06	1.24135e+07	1.40175e+07	1.31847e+07	1.483e+07	9.39535e+06	1.02291e+07	8.73852e+06	2.00887e+07	1.64338e-08	3.59827e-05	1	1	35	0	1912.87
AALPRPDYQMPEPNGCSAYFLGLPVDLGIPAMTK	1xCarbamidomethyl [C16]	A0A060WWB8	Uncharacterized protein	K01047		2.84346e+07	9.17639e+06	1.12009e+07	8.05734e+06	416789	2.9182e+06	784922	2.25001e+06	466586	2.33989e+06	1.88423e+06	2.69385e+06	2.71752e+06		3.38741e+06	517850	1.78805e+06	1.18287e+06	1.75331e+06	1.13523e+06		2.19789e+06	0.000135731	7.82597e-05	1	1	3	0	3689.82
AALPSHVVTMLDNFPTNLHPMSQFSAAITALNSESSFAR		A0A060VYW9	Citrate synthase	K01647	Citrate synthase family	2.41388e+08	8.54406e+07	8.31985e+07	7.27485e+07	1.69813e+07	1.27991e+07	1.69366e+07	1.58925e+07		2.28312e+07		2.66122e+07	2.37827e+07		1.85097e+07	1.42938e+07	7.53705e+06	9.39551e+06	1.77967e+07	8.19229e+06	2.02118e+07	9.61518e+06	6.08424e-11	3.59827e-05	2	3	25	0	4173.05
AALPSHVVTMLDNFPTNLHPMSQFSAAITALNSESSFAR	1xOxidation [M]	A0A060VYW9	Citrate synthase	K01647	Citrate synthase family	4.06423e+07	1.57564e+07	1.49494e+07	9.9365e+06			4.47562e+06	6.72177e+06	4.55897e+06		7.64514e+06		2.32411e+06		701980	4.27816e+06	376880		3.96131e+06	1.99238e+06		3.60593e+06	7.67435e-07	3.59827e-05	2	3	9	0	4189.05
AAIQDMQAMLK		A0A060WLM4	Uncharacterized protein	K14570		1.40245e+08	22340038	3.53163e+07	8.25883e+07		22340038					2.30045e+07			1.23118e+07			3.2474e+07	3.56612e+07				1.44531e+07	0.000197269	7.82597e-05	2	2	5	0	1219.62
AALQEIK		A0A060XM57	Dimethylglycine dehydrogenase	K00315	GcvT family	4.45679e+08	1.25742e+08	1.81652e+08	1.38286e+08	3.81069e+07	11504123	2.27625e+07	5.54118e+06	2.86331e+07	1.91937e+07	3.31977e+07	1.57184e+07	3.43409e+07	2.05495e+07	3.38952e+07	4.39499e+07	2.58159e+07	2.59905e+07	1.53658e+07	2.87048e+07	1.15498e+07	3.08593e+07	0.0379367	0.00209035	1	1	15	0	772.456
AALQELLSK		C1BI62	40S ribosomal protein S25	K02975	Eukaryotic ribosomal protein eS25 family	2.57661e+09	8.42961e+08	8.85765e+08	8.47883e+08	1.65711e+08	105069488	1.47081e+08	1.76297e+08	1.15412e+08	1.3339e+08	1.96441e+08	1.14155e+08	1.48386e+08	7.10163e+07	1.81025e+08	1.74742e+08	1.89545e+08	1.82464e+08	1.13098e+08	1.09002e+08	8.93469e+07	1.64427e+08	0.000217484	7.82597e-05	1	4	15	0	972.572
AALQVLSAPNLLR		P98093	Complement C3	K03989		1.03262e+09	5.06803e+08	3.15128e+08	2.10686e+08	3.55443e+07	167038672	7.12134e+07	1.34515e+08	7.15347e+07	2.6957e+07	5.10332e+07	3.99001e+07	7.23555e+07	1.88118e+07	7.78496e+07	5.51774e+07	8.78018e+07	5.89782e+07	1.58723e+07	1.43049e+07	1.42088e+07	1.95205e+07	1.91425e-07	3.59827e-05	1	2	18	0	1365.82
AALSMYIAQVK		O57523	Apolipoprotein A-I-1	K08757	Apolipoprotein A1/A4/E family	6.79961e+09	2.67337e+09	2.01382e+09	2.11242e+09	4.84132e+08	476885504	6.07232e+08	3.66129e+08	4.16356e+08	3.22636e+08	3.89886e+08	3.56998e+08	3.84379e+08	1.41829e+08	3.96313e+08	3.44416e+08	4.92473e+08	3.20486e+08	3.36085e+08	2.86291e+08	4.01951e+08	2.75137e+08	4.60018e-05	3.59827e-05	1	2	20	0	1194.66
AALSMYIAQVK	1xOxidation [M5]	O57523	Apolipoprotein A-I-1	K08757	Apolipoprotein A1/A4/E family	2.2112e+09	8.10682e+08	7.25228e+08	6.7529e+08	9.81417e+07	112792380	2.51132e+08	1.85242e+08	6.6311e+07	9.70626e+07	2.21074e+08	7.98246e+07	1.00282e+08	5.62742e+07	1.21619e+08	1.46154e+08	1.69478e+08	7.38966e+07	1.26607e+08	1.1473e+08	9.0908e+07	9.96713e+07	0.000135731	7.82597e-05	1	2	19	0	1210.65
AALSMYIAQVKLTAQR		O57523	Apolipoprotein A-I-1	K08757	Apolipoprotein A1/A4/E family	4.72341e+07	2.09129e+07	1.30597e+07	1.32614e+07	2.58223e+06	5.13324e+06	4.99505e+06	3.99673e+06	3.01292e+06	1.19278e+06	3.24182e+06	2.53737e+06	2.23603e+06		3.11419e+06	1.93025e+06	2.61087e+06	2.58115e+06	1.84583e+06	1.7864e+06	2.93434e+06	1.50286e+06	1.26678e-06	3.59827e-05	1	2	1	1	1763.98
AALVTQER		A0A060Y6K4	AMP-binding domain-containing protein	K08746		3.63163e+08	1.05024e+08	1.38648e+08	1.19491e+08	2.29663e+07	11334573	1.79011e+07	1.49476e+07	1.80173e+07	1.98569e+07	2.3748e+07	8.57139e+06	1.80342e+07		3.98961e+07	4.83987e+07	3.51183e+07	2.06456e+07	1.52924e+07	1.91043e+07	7.35515e+06	2.19755e+07	0.00264652	0.0001757	1	1	7	0	887.495
AALYVSAVEVLAR		A0A060VPL0	Uncharacterized protein	K11730	Acyl-CoA dehydrogenase family	9.01017e+07	2.91252e+07	2.98679e+07	3.11086e+07	5.1642e+06	4658781	4.22614e+06	4.80228e+06	4.79667e+06	5.4771e+06	6.73841e+06	5.01131e+06	5.32798e+06		6.71604e+06	6.07414e+06	5.95117e+06	4.96317e+06	4.55895e+06	5.94115e+06	3.27296e+06	6.42122e+06	1.32343e-06	3.59827e-05	1	1	7	0	1361.78
AAMAICSGVKPKPNTR	1xCarbamidomethyl [C6]	A0A060ZE00	Fibrinogen C-terminal domain-containing protein	K17527		1.89614e+07	5.57515e+06	1.90385e+06	1.14824e+07	896650	1.21333e+06		1.88221e+06	1.58296e+06						1.90385e+06			1.14824e+07					6.69275e-06	3.59827e-05	1	1	1	0	1700.89
AAMANHQPQMLVVGATSIAR		A0A060YEA0	Metavinculin	K05700	Vinculin/alpha-catenin family	4.40891e+07	1.14633e+07	1.66401e+07	1.59857e+07		4.07512e+06			4.0063e+06	3.38188e+06		4.25477e+06	5.42739e+06		3.10729e+06	3.85066e+06			3.37367e+06	3.40358e+06	2.60823e+06	6.60018e+06	2.95696e-05	3.59827e-05	1	1	2	0	2066.06
AAMFPETLDEGMQLPSTQFDGAHPTNVQR		A0A060Y1M5	Uncharacterized protein	K02105	Beta-catenin family	5.59566e+07	1.9559e+07	2.50443e+07	1.13533e+07	3.57825e+06	2.9103e+06	2.28321e+06	3.46416e+06	3.87495e+06	3.4481e+06	3.10172e+06	3.28124e+06	5.22845e+06	1.99086e+06	8.75674e+06	2.68533e+06	2.57414e+06	3.72062e+06	2.63058e+06		2.42795e+06		0.000296466	7.82597e-05	1	1	3	0	3188.48
AAMHPVTSNLVAK		A0A060WBS5	Leukotriene A(4) hydrolase	K01254	Peptidase M1 family	4.95862e+07	1.53418e+07	1.62002e+07	1.80441e+07	2.15167e+06	1.32892e+06	2.90912e+06	3.21258e+06	3.31001e+06	2.42953e+06	4.23137e+06	2.22887e+06	2.68683e+06		3.34094e+06	3.71222e+06	2.74248e+06	2.425e+06	2.74377e+06	3.30004e+06	2.55862e+06	4.27419e+06	0.00047471	0.000106723	1	1	1	0	1338.72
AAMIWIVGEYAER	1xOxidation [M3]	A0A060WE33	AP complex subunit beta	K11825	Adaptor complexes large subunit family	1.93655e+08	6.46192e+07	6.09392e+07	6.80961e+07	1.21567e+07	1.0905e+07	9.79344e+06	6.36006e+06	1.38913e+07	1.15127e+07	1.23613e+07	9.79685e+06	1.00089e+07	6.07155e+06	1.07643e+07	1.19364e+07	1.36841e+07	1.04036e+07	9.76543e+06	9.61159e+06	1.10461e+07	1.35852e+07	5.302e-05	3.59827e-05	2	3	2	0	1524.75
AANAIEGDFSVSQAELSSR		A0A060XL61	Uncharacterized protein	K06184		6.51265e+07	2.32167e+07	1.86254e+07	2.32844e+07	3.70058e+06	4.27013e+06	4.10842e+06	5.02373e+06	3.49004e+06	2.62377e+06	1.88994e+06	4.3309e+06	2.25335e+06		5.68976e+06	4.46145e+06	4.62956e+06	4.58456e+06	4.00566e+06	3.17291e+06	3.96641e+06	2.92529e+06	5.62668e-10	3.59827e-05	2	2	6	0	1951.94
AANFENHANK		A0A060YEA0	Metavinculin	K05700	Vinculin/alpha-catenin family	1.50093e+07	2.48406e+06	5.05217e+06	7.47312e+06		1.29552e+06			1.18854e+06		754098		1.99681e+06		1.96236e+06	338894	2.97013e+06	2.46225e+06		1.18402e+06		856709	0.00697681	0.000524014	1	1	2	0	1115.52
AANKQSAQDAFTSR		A0SVQ7	Fructose-bisphosphate aldolase	K01623	Class I fructose-bisphosphate aldolase family	2.7557e+09	8.57091e+08	1.02113e+09	8.77476e+08	1.81706e+08	157706240	1.09615e+08	1.48993e+08	1.66108e+08	9.29621e+07	1.44004e+08	1.47202e+08	1.42465e+08	1.5406e+08	1.92506e+08	2.40897e+08	1.64681e+08	2.34271e+08	1.02692e+08	1.56283e+08	1.29496e+08	9.00529e+07	2.28961e-07	3.59827e-05	2	3	34	1	1494.73
AANLPLPGYR		A0A060XLW3	Uncharacterized protein	K17276		2.35776e+08	8.15632e+07	9.41159e+07	6.00967e+07	1.34306e+07		1.86714e+07	7.52787e+06	2.3677e+07	1.82563e+07	1.81987e+07	1.04239e+07	1.2118e+07	9.70391e+06	1.85981e+07	2.50734e+07	1.22777e+07	1.80012e+07			8.2773e+06	2.15406e+07	0.000740725	0.000106723	2	3	3	0	1071.59
AANLSGDCSFHNEVSR	1xCarbamidomethyl [C8]	A0A060WAX7	Mitochondrial inner membrane protease ATP23	K18156	Peptidase M76 family	3.03595e+07	1.01143e+07	1.02221e+07	1.00231e+07	1.30235e+06	973051	1.65323e+06	1.79772e+06	2.77335e+06	1.6146e+06	1.8701e+06	2.77495e+06	1.57609e+06		2.26767e+06	1.73327e+06	855734	2.41974e+06	1.42056e+06	1.28955e+06	2.30745e+06	1.73009e+06	0.173657	0.00683285	1	2	1	0	1763.78
AANLYACHPDADFLDFVNAPIGK	1xCarbamidomethyl [C7]	A0A060X9F1	Alcohol dehydrogenase iron-containing protein 1	K11173	Iron-containing alcohol dehydrogenase family	4.95476e+07	1.29107e+07	1.60992e+07	2.05376e+07	2.99499e+06			3.31821e+06	3.20439e+06	3.39313e+06	2.44413e+06	6.51453e+06		2.76817e+06	2.66169e+06	1.7107e+06	3.70068e+06	3.64379e+06	3.218e+06	4.3751e+06	2.31445e+06	3.2856e+06	3.36245e-05	3.59827e-05	1	1	6	0	2519.2
AANVTIEPFWPSLFSK		A0A060XU76	Uncharacterized protein	K02942	Eukaryotic ribosomal protein P1/P2 family	5.95052e+09	1.91131e+09	1.99133e+09	2.04789e+09	3.5385e+08	2.35682e+08	3.17216e+08	4.37251e+08	2.58154e+08	3.09155e+08	4.768e+08	2.93231e+08	3.50649e+08	1.02588e+08	4.37354e+08	3.30708e+08	4.1107e+08	4.77342e+08	2.95954e+08	2.86732e+08	2.02412e+08	3.74377e+08	3.11042e-07	3.59827e-05	2	3	48	0	1806.94
AAPAAPVAAAPPSPASHAPTPAPGVAVPTGTFTDVPISNIR		A0A060Y6L9	Peripheral subunit-binding	K00627	2-oxoacid dehydrogenase family	6.77585e+07	2.21264e+07	2.4482e+07	2.11501e+07	2.88868e+06	663325	3.33801e+06	8.11075e+06	2.67002e+06	4.45563e+06	3.58971e+06	6.10725e+06	7.45001e+06		4.34337e+06	2.99162e+06	3.4334e+06	2.20134e+06	4.01529e+06	5.30694e+06		6.1931e+06	0.000328927	0.000106723	1	1	1	0	3842.02
AAPAGTPLSPTR		A0A060Y4D1	Uncharacterized protein	K07611	Intermediate filament family	4.63226e+08	1.53803e+08	1.77858e+08	1.31565e+08	2.43043e+07	16149348	2.31495e+07	3.36814e+07	3.48682e+07	2.16505e+07	2.76717e+07	2.45877e+07	2.23915e+07	3.13323e+07	3.38609e+07	3.80136e+07	2.29966e+07	2.15379e+07	1.85215e+07	2.83981e+07	1.75924e+07	2.2518e+07	0.000461928	0.000106723	1	1	6	0	1138.62
AAPCIYWLPLTEEQANQR	1xCarbamidomethyl [C4]	A0A060XGP3	Uncharacterized protein	K12875		7.69878e+07	2.67566e+07	2.27671e+07	2.7464e+07	4.35621e+06	5463514	3.77434e+06	4.67421e+06	4.03157e+06	4.4568e+06	5.01377e+06	4.03167e+06	4.88413e+06		3.62857e+06	5.20898e+06	6.26524e+06	4.09333e+06	3.76441e+06	4.51195e+06	3.77326e+06	5.05583e+06	1.99196e-07	3.59827e-05	2	2	8	0	2160.05
AAPCIYWLPLTEEQFTQR	1xCarbamidomethyl [C4]	A0A060YA65	Uncharacterized protein	K12875		4.27243e+07	1.60028e+07	1.41097e+07	1.26119e+07	3.46209e+06	2.99971e+06	1.41257e+06	3.44028e+06	2.31991e+06	2.3682e+06	3.09499e+06	2.97511e+06	4.25942e+06		2.42611e+06	1.35407e+06	2.19611e+06	1.9581e+06	2.64121e+06	2.43764e+06	1.75565e+06	1.62315e+06	0.000896014	0.000106723	1	1	4	0	2223.09
AAPEHVISEGK		A0A060W698	Sulfurtransferase	K01011		4.01082e+09	1.48896e+09	1.25644e+09	1.26542e+09	2.16665e+08	236354198	3.04297e+08	1.1634e+08	3.52361e+08	2.62942e+08	1.46205e+08	1.54834e+08	1.72058e+08	2.75165e+08	1.86208e+08	3.21969e+08	1.96527e+08	1.63466e+08	2.70435e+08	2.17028e+08	1.89407e+08	2.2856e+08	1.92191e-05	3.59827e-05	2	2	21	0	1137.59
AAPEHVISEGKGK		A0A060W698	Sulfurtransferase	K01011		1.26136e+08	5.19167e+07	3.60784e+07	3.81409e+07	7.07943e+06	1.48401e+07	7.24247e+06	4.29863e+06	1.23691e+07	6.0869e+06		5.84135e+06	6.46991e+06	6.93623e+06	7.01856e+06	9.8123e+06	6.76298e+06	8.12574e+06	5.6559e+06	6.54322e+06	6.50975e+06	4.54332e+06	9.67353e-06	3.59827e-05	2	2	8	1	1322.71
AAPEMISMLK		A0A060XDE0	Glutaryl-CoA dehydrogenase, mitochondrial-like	K00252	Acyl-CoA dehydrogenase family	2.85821e+08	8.80078e+07	9.45478e+07	1.03265e+08	2.33015e+07	11714319	1.116e+07	4.58256e+06	1.62506e+07	2.09988e+07	1.30872e+07	1.86177e+07	1.7735e+07	1.61408e+07	1.29847e+07	1.59824e+07	1.50144e+07	1.38272e+07	1.32494e+07	1.39352e+07	2.50425e+07	2.21964e+07	0.000566268	0.000106723	2	3	6	0	1090.56
AAPEMISMLKR		A0A060XDE0	Glutaryl-CoA dehydrogenase, mitochondrial-like	K00252	Acyl-CoA dehydrogenase family	1.88463e+08	6.70715e+07	6.28589e+07	5.85329e+07	1.70301e+07	1.2677e+07	9.3585e+06	9.91004e+06	9.26916e+06	8.82673e+06	1.11215e+07	1.12221e+07	8.80201e+06	8.22243e+06	1.1972e+07	1.15188e+07	1.10101e+07	1.11054e+07	7.13486e+06	5.0391e+06	1.41239e+07	1.01195e+07	0.000168084	7.82597e-05	2	3	9	1	1246.66
AAPGYHMAK		A0A2Z6BFA4	Alpha-1,4 glucan phosphorylase	K00688	Glycogen phosphorylase family	5.4654e+08	2.18013e+08	1.69115e+08	1.59412e+08	3.24915e+07	55467832	2.08016e+07	1.05851e+07	6.05278e+07	3.81396e+07	1.54359e+07	2.41361e+07	1.9835e+07	6.25007e+07	2.74111e+07	1.97963e+07	2.68681e+07	2.6724e+07	3.05928e+07	2.39522e+07	2.35918e+07	2.76832e+07	0.00581853	0.000456727	1	3	16	0	945.461
AAPGYHMAK	1xOxidation [M7]	A0A2Z6BFA4	Alpha-1,4 glucan phosphorylase	K00688	Glycogen phosphorylase family	6.78903e+07	1.33663e+07	2.30452e+07	3.14787e+07	2.03904e+06	2.29868e+06	2.61499e+06	911086	1.98758e+06	3.51494e+06	2.69542e+06	1.35149e+06	2.12041e+06	9.91058e+06	4.15752e+06	2.80982e+06	1.05004e+07	8.33701e+06	3.88653e+06	3.19952e+06	2.47937e+06	3.07584e+06	0.00261855	0.0001757	1	3	11	0	961.456
AAPHSTDPAEAIAIGAVEASFK		A0A060XG80	Pyruvate kinase	K00873	Pyruvate kinase family	1.0232e+08	3.60356e+07	2.79431e+07	3.8341e+07	6.87692e+06	4877755	5.18071e+06	5.07036e+06	7.5671e+06	6.46272e+06	4.51901e+06	5.4613e+06	4.49456e+06	3.10345e+06	5.57956e+06	4.78518e+06	5.03312e+06	7.28812e+06	6.35361e+06	4.58292e+06	6.90472e+06	8.17852e+06	5.53818e-07	3.59827e-05	1	2	9	0	2153.09
AAPLFGQMYIVSK		A0A060Z1S0	MOSC domain-containing protein			3.7904e+08	1.2837e+08	1.25879e+08	1.24791e+08	2.2892e+07	21755688	1.62491e+07	2.8475e+07	2.2077e+07	1.69212e+07	1.79464e+07	2.72541e+07	2.51385e+07	1.42311e+07	1.62792e+07	2.503e+07	2.44119e+07	2.38046e+07	1.58418e+07	2.02348e+07	1.976e+07	2.07381e+07	0.000863507	0.000106723	1	1	11	0	1424.76
AAPLFGQMYIVSK	1xOxidation [M8]	A0A060Z1S0	MOSC domain-containing protein			6.11222e+07	1.576e+07	2.31933e+07	2.21688e+07	3.34896e+06	2.68504e+06	4.33193e+06	5.39408e+06			8.59221e+06			3.79657e+06	3.78004e+06	7.02449e+06	5.82674e+06	3.58902e+06	4.04134e+06		2.94664e+06	5.7651e+06	0.0024182	0.0001757	1	1	4	0	1440.76
AAPLLAEQGVLGR		A0A060YL23	Abhydrolase_3 domain-containing protein	K13616		2.58323e+08	4.63746e+07	1.01294e+08	1.10654e+08	1.20696e+07	7.80183e+06	8.63897e+06	5.90458e+06	5.64899e+06	6.31064e+06	2.3766e+07	2.41993e+07	6.24374e+06	1.27685e+07	1.92365e+07	1.50804e+07	2.98738e+07	1.05479e+07	1.46592e+07	1.99157e+07	1.84125e+07	1.7245e+07	4.09185e-06	3.59827e-05	1	1	3	0	1294.75
AAPLMAEQGVLGR		A0A060YSN5	Uncharacterized protein	K13616		2.83947e+08	1.26226e+08	4.09586e+07	1.16763e+08	3.81239e+07	14811930	2.31e+07	1.28323e+07	1.1924e+07	2.54336e+07			3.14607e+07	9.4979e+06			1.62713e+07		1.31367e+07	3.20273e+07	1.66106e+07	3.87172e+07	8.93732e-06	3.59827e-05	1	1	10	0	1312.7
AAPLMAEQGVLGR	1xOxidation [M5]	A0A060YSN5	Uncharacterized protein	K13616		9.86109e+07	3.96268e+07	1.16545e+07	4.73296e+07	8.92748e+06	4137710	1.11886e+07	6.64939e+06	2.14985e+06	6.57382e+06			9.09737e+06	2.55712e+06			6.52028e+06		6.36851e+06	1.65792e+07	4.27898e+06	1.35827e+07	7.18772e-06	3.59827e-05	1	1	8	0	1328.7
AAPPPSYAPAPAHAPPSAMAAPAAVAPR		A0A060WJG5	Uncharacterized protein			7.16434e+07	2.7132e+07	2.751e+07	1.70015e+07	1.96077e+06	3109045	3.7392e+06	1.30173e+07	2.5433e+06	2.7624e+06	5.40701e+06	5.87637e+06	5.50066e+06		8.08614e+06	2.63979e+06	1.97723e+06	3.18348e+06	3.65565e+06	2.81859e+06	4.29635e+06	1.07018e+06	2.95434e-06	3.59827e-05	1	1	1	0	2605.33
AAPVLNSNADGTSAPKPISASVDDSEIKK		A0A060Y834	MSP domain-containing protein	K06096		5.86733e+07	2.63866e+07	1.37423e+07	1.85445e+07	2.014e+06	3.10913e+06	2.38099e+06	7.97157e+06	5.29337e+06	5.61751e+06		4.61802e+06	2.48655e+06		6.63769e+06		4.76163e+06	4.45772e+06	3.06374e+06	1.74854e+06	4.51284e+06		2.49222e-09	3.59827e-05	1	2	7	1	2882.47
AAPYDEIK		A0A060XF74	Glyceraldehyde-3-phosphate dehydrogenase	K00134	Glyceraldehyde-3-phosphate dehydrogenase family	0	0	0	0																			0.0446333	0.00239652	2	2	1	0	906.457
AAPYDEIKK		A0A060XF74	Glyceraldehyde-3-phosphate dehydrogenase	K00134	Glyceraldehyde-3-phosphate dehydrogenase family	8.75664e+08	3.65567e+08	2.68716e+08	2.41381e+08	6.07336e+07	58834272	6.26231e+07	2.78763e+07	9.4857e+07	6.06429e+07	2.77986e+07	3.59826e+07	5.57871e+07	5.21483e+07	3.45494e+07	6.24502e+07	3.78341e+07	2.2772e+07	6.05518e+07	4.03594e+07	3.90294e+07	4.08338e+07	0.0123168	0.000780838	2	2	23	1	1034.55
AAPYWLDKPFNLVLAPDESSR		A0A060XJW9	Uncharacterized protein (Fragment)	K06550		9.77505e+07	3.38745e+07	3.38063e+07	3.00697e+07	1.2097e+07	3.76729e+06	2.8328e+06	4.0701e+06	4.9163e+06	6.19102e+06	4.69364e+06	8.52749e+06	6.42621e+06	5.06192e+06	3.42945e+06	5.66762e+06	2.54224e+06	3.00596e+06	4.2491e+06	6.40008e+06	6.6683e+06	7.204e+06	3.38162e-06	3.59827e-05	1	1	12	0	2389.22
AAQAVIHTHSK		A0A060YZW8	Methylthioribulose-1-phosphate dehydratase	K08964	Aldolase class II family	7.39721e+07	1.77867e+07	2.48255e+07	3.13598e+07	3.24093e+06	1.38851e+06	3.27915e+06	866619	3.6575e+06	5.35402e+06	2.1932e+06	4.7489e+06	7.14943e+06	2.95771e+06	7.17401e+06	602259	7.45804e+06	5.36496e+06	5.89455e+06	3.77664e+06	5.64555e+06	3.22009e+06	1.05531e-05	3.59827e-05	1	1	20	0	1162.63
AAQCPNPPSYVPR	1xCarbamidomethyl [C4]	A0A060VSE8	UDPGT domain-containing protein	K00699	UDP-glycosyltransferase family	4.27906e+09	1.4916e+09	1.40237e+09	1.38509e+09	2.39747e+08	164571648	2.82223e+08	4.10961e+08	2.08804e+08	1.85297e+08	3.45153e+08	2.35478e+08	1.46334e+08	1.04225e+08	3.06368e+08	2.64813e+08	3.14622e+08	3.48471e+08	1.15322e+08	2.49459e+08	1.08384e+08	2.48828e+08	4.6832e-06	3.59827e-05	1	1	38	0	1456.7
AAQCPTPPSYVPR	1xCarbamidomethyl [C4]	A0A060WQQ0	UDP-glucuronosyltransferase	K00699	UDP-glycosyltransferase family	1.42401e+09	4.29999e+08	5.39467e+08	4.54548e+08	1.17635e+08	37720940	1.00011e+08	6.76361e+07	6.09168e+07	4.60791e+07	1.00306e+08	7.54733e+07	5.88467e+07	4.99558e+07	1.12339e+08	1.42547e+08	8.89154e+07	8.30708e+07	5.84733e+07	7.57003e+07	5.08311e+07	9.75567e+07	9.52162e-06	3.59827e-05	1	1	18	0	1443.7
AAQDAFTSR		A0A060WVQ0	Fructose-bisphosphate aldolase	K01623	Class I fructose-bisphosphate aldolase family	1.68369e+07	8.71169e+06	2.72737e+06	5.39781e+06	923238				7.78846e+06			1.25073e+06	464082			1.01256e+06	3.30209e+06		767586		1.32814e+06		0.00136624	0.000106723	1	1	2	0	966.464
AAQEEFIKR		A0A060WUI1	Fructose-bisphosphate aldolase	K01623	Class I fructose-bisphosphate aldolase family	4.22063e+07	2.47129e+07	6.98634e+06	1.0507e+07		17288598	1.00913e+06	713375		5.70183e+06	2.39584e+06				2.24808e+06	2.34242e+06	3.72351e+06		4.77629e+06	1.09694e+06		910261	0.00152772	0.000144462	2	2	3	1	1091.58
AAQEKEPAPVVESAPVEAAPVAEVLPEAAPEK		Q4FZ68	Reticulon	K20720		5.68944e+07	1.61475e+07	2.45395e+07	1.62074e+07	3.02109e+06		3.79066e+06	3.71104e+06	1.66859e+06	3.95609e+06	3.50926e+06	7.20288e+06	5.90752e+06		5.38527e+06	2.53454e+06	2.57599e+06	2.04593e+06	2.84831e+06	1.28175e+06	2.91573e+06	4.53973e+06	6.06885e-07	3.59827e-05	1	2	3	1	3223.67
AAQKPQPVFPSPEQMLFDHEFTK		A0A060YPZ1	Uncharacterized protein (Fragment)			1.03371e+08	1.70326e+07	4.17988e+07	4.45399e+07	5.27042e+06	2.64364e+06				9.11854e+06	8.10145e+06	7.92318e+06	9.29059e+06	1.99126e+06	8.47145e+06	6.02088e+06	5.99253e+06	8.86753e+06	6.23742e+06	7.55498e+06	9.27338e+06	6.61406e+06	7.22124e-08	3.59827e-05	1	1	2	0	2672.32
AAQLAIKITNPNAR		A0A060YHF0	Uncharacterized protein	K02912	Eukaryotic ribosomal protein eL32 family	1.52017e+08	6.73173e+07	4.75521e+07	3.71472e+07	1.06612e+07	11999533	1.08918e+07	1.95172e+07	7.9136e+06	6.33391e+06	1.34024e+07	6.96063e+06	7.32645e+06		1.22679e+07	7.59463e+06	8.21765e+06	8.84297e+06	5.82161e+06	3.6163e+06	4.73235e+06	5.91628e+06	2.27534e-05	3.59827e-05	2	6	2	1	1480.86
AAQIELLHALANISNENNLGEGILVK		A0A060VVL3	Eukaryotic translation initiation factor 3 subunit C	K03252	EIF-3 subunit C family	1.54182e+08	5.28823e+07	5.45257e+07	4.67743e+07	7.37818e+06	7.09681e+06	6.30118e+06	1.23877e+07	8.37575e+06	1.13427e+07	1.13564e+07	1.12737e+07	9.83143e+06	7.02732e+06	1.07798e+07	4.25714e+06	7.43177e+06	7.77162e+06	8.19024e+06	7.92033e+06	7.7647e+06	7.69569e+06	1.80806e-08	3.59827e-05	1	1	7	0	2744.49
AAQNVPQFLIVLTGGK		A0A060WW90	Uncharacterized protein	K06238		5.84744e+08	1.94308e+08	1.96055e+08	1.9438e+08	3.36313e+07	1.99489e+07	2.56494e+07	2.27227e+07	5.64871e+07	3.58688e+07	4.22732e+07	2.92269e+07	2.74698e+07	1.64959e+07	4.21778e+07	3.84118e+07	2.65728e+07	3.12654e+07	2.73992e+07	2.59049e+07	2.00728e+07	6.31648e+07	9.17874e-07	3.59827e-05	1	2	30	0	1655.95
AAQQGADPYSMLKPK		A0A060YRR1	Cytochrome c oxidase polypeptide Vb	K02265	Cytochrome c oxidase subunit 5B family	1.1423e+09	3.8217e+08	3.99046e+08	3.61081e+08	8.07156e+07	34905396	5.26312e+07	9.72397e+07	5.75641e+07	5.91143e+07	8.7808e+07	6.70558e+07	7.29674e+07	2.04792e+07	7.76773e+07	7.30578e+07	6.78529e+07	8.99736e+07	4.58451e+07	5.95601e+07	3.03939e+07	6.74552e+07	9.66586e-07	3.59827e-05	1	1	34	0	1604.81
AAQQGADPYSMLKPK	1xOxidation [M11]	A0A060YRR1	Cytochrome c oxidase polypeptide Vb	K02265	Cytochrome c oxidase subunit 5B family	3.39298e+08	1.12724e+08	1.20995e+08	1.05578e+08	1.24776e+07	2.0575e+06	2.59804e+07	4.89759e+07	9.87132e+06	1.33615e+07	2.86581e+07	1.14728e+07	1.48274e+07	8.83595e+06	1.98233e+07	3.73775e+07	1.65134e+07	1.63087e+07	1.95599e+07	2.71283e+07	7.38694e+06	1.86812e+07	9.98461e-06	3.59827e-05	1	1	12	0	1620.81
AAQQHLDTEQGKH		A0A061AF03	Bis(5'-nucleosyl)-tetraphosphatase [asymmetrical]	K01518		4.6252e+07	1.45059e+07	1.41535e+07	1.75926e+07	1.27932e+06	2.70266e+06	258681		6.66082e+06	3.60439e+06	2.65668e+06	2.17583e+06	4.4258e+06	1.43689e+06	3.4583e+06		3.973e+06	4.15029e+06	2.19265e+06	3.89848e+06	1.4358e+06	1.94238e+06	8.56293e-05	3.59827e-05	1	1	10	1	1462.7
AAQQWR		A0A060YZW1	Uncharacterized protein	K00681	Gamma-glutamyltransferase family	4.2172e+07	1.35999e+07	6.82165e+06	2.17505e+07		1.35999e+07						1.05634e+06	1.98475e+06		2.96627e+06	814282	1.02783e+07	9.61089e+06		960923	900308		0.0689343	0.00333224	1	1	3	0	759.39
AAQTLLWTELFR		A0A060VSC9	Complex I-23kD	K03941	Complex I 23 kDa subunit family	2.15487e+08	6.43341e+07	7.76582e+07	7.34943e+07	1.37738e+07	7361409	9.0792e+06	1.63678e+07	9.9739e+06	7.77803e+06	1.78517e+07	9.92463e+06	1.28541e+07	2.83507e+06	1.81771e+07	1.60156e+07	1.6358e+07	1.8035e+07	9.1193e+06	1.24452e+07	5.24898e+06	1.22877e+07	1.28709e-06	3.59827e-05	1	3	18	0	1448.79
AAQYTCTLLGYTLQK	1xCarbamidomethyl [C6]	A0A060Y5D9	Uncharacterized protein	K13352		4.57813e+07	1.23417e+07	1.51804e+07	1.82592e+07	2.5264e+06	2445222	2.15281e+06		2.54998e+06	2.66732e+06	3.75431e+06	2.52201e+06	3.6611e+06		2.92472e+06	2.31822e+06	3.356e+06	2.7341e+06	3.29561e+06	1.58986e+06	3.03924e+06	4.24437e+06	3.90143e-06	3.59827e-05	1	1	1	0	1730.88
AAREEVLGTAK		A0A060XRT7	Myosin motor domain-containing protein	K10352	Myosin family	9.37163e+07	3.95381e+07	2.5834e+07	2.83442e+07	6.53952e+06	9930813	3.26395e+06	3.21513e+06	1.15087e+07	5.07991e+06		5.79104e+06		7.62503e+06	4.54205e+06	7.87593e+06	4.94576e+06	5.91175e+06	3.98846e+06	6.05105e+06	3.57124e+06	3.87597e+06	0.00414741	0.000282625	2	2	5	1	1144.63
AASATSIPAILK		A0A060X5J9	Pre-mRNA-processing factor 19	K10599	WD repeat PRP19 family	1.29374e+08	3.65121e+07	4.7399e+07	4.5463e+07	7.74963e+06	4579605	6.236e+06	6.50808e+06	5.18696e+06	6.25182e+06	9.69122e+06	7.36449e+06	9.16465e+06	2.90933e+06	8.62964e+06	9.63968e+06	9.19508e+06	8.50013e+06	5.84016e+06	7.9494e+06	5.90328e+06	8.07497e+06	4.9297e-05	3.59827e-05	1	1	3	0	1142.68
AASDELSR		A0A060YEA0	Metavinculin	K05700	Vinculin/alpha-catenin family	6.65917e+07	1.79635e+07	2.28756e+07	2.57525e+07		7357731	1.31363e+06		5.08529e+06	4.20685e+06	2.88139e+06	5.91369e+06	4.17068e+06	3.3588e+06	6.55106e+06		6.04006e+06	5.15316e+06	3.34614e+06	2.63352e+06	4.12323e+06	4.45642e+06	0.00233023	0.0001757	1	1	5	0	848.411
AASDFDEK		A0A060WQP1	Protein disulfide-isomerase	K09580	Protein disulfide isomerase family	6.09036e+08	1.0866e+08	1.51835e+08	3.4854e+08	3.55464e+06	36665488	1.16778e+07	1.57978e+06	3.804e+07	1.71427e+07	2.20289e+07	2.19095e+07	2.46018e+07	4.28848e+07	3.48686e+07	5.54169e+06	1.17221e+08	1.19247e+08	1.74745e+07	1.21762e+07	4.04106e+07	4.20102e+07	0.00171084	0.000144462	1	1	12	0	882.384
AASDFDEKMVEFK		A0A060WQP1	Protein disulfide-isomerase	K09580	Protein disulfide isomerase family	2.26634e+08	6.92003e+07	7.13822e+07	8.60513e+07	1.06044e+07	14289145	1.46592e+07	1.31316e+07	9.0927e+06	7.42323e+06	2.31039e+07	7.98782e+06	8.16244e+06	8.76681e+06	8.67659e+06	1.46846e+07	1.93536e+07	1.77178e+07	1.04926e+07	5.97583e+06	1.46601e+07	1.78514e+07	2.4804e-06	3.59827e-05	1	1	17	1	1516.7
AASDFDEKMVEFKK		A0A060WQP1	Protein disulfide-isomerase	K09580	Protein disulfide isomerase family	4.22155e+08	1.36241e+08	1.29694e+08	1.5622e+08	1.51405e+07	1.94376e+07	2.31825e+07	4.33855e+07	2.47939e+07	1.03004e+07	2.89157e+07	1.35062e+07	2.32088e+07	2.34321e+07	1.50203e+07	2.56107e+07	3.10284e+07	4.36706e+07	1.75976e+07	1.40296e+07	2.40105e+07	2.58833e+07	1.16955e-05	3.59827e-05	1	1	30	2	1644.79
AASDIAMIELPPTHPIR		Q6PUV9	14-3-3 protein	K06630	14-3-3 family	4.05321e+08	1.20742e+08	1.48794e+08	1.35784e+08	3.35098e+07	1.45273e+07	1.43083e+07	1.28947e+07	2.85494e+07	1.69529e+07	1.47942e+07	3.01926e+07	3.11591e+07	1.73198e+07	3.95942e+07	1.57344e+07	1.62374e+07	2.33812e+07	2.76092e+07	1.64337e+07	2.67116e+07	2.5411e+07	1.81911e-06	3.59827e-05	3	6	7	0	1831.97
AASELYSPLTGEVTEINTELADNPGLVNK		A0A060WJP0	Glycine cleavage system H protein	K02437	GcvH family	1.90712e+07	3.95472e+06	8.32443e+06	6.79207e+06		671179	863629			2.41991e+06	1.66891e+06		4.15369e+06		983403	1.51843e+06	2.54884e+06	1.31991e+06			2.92332e+06		0.0177448	0.00113474	1	1	1	0	3045.53
AASFTQPLQIGSTPR		A0A060YNM1	Uncharacterized protein			5.66597e+07	1.33653e+07	1.67784e+07	2.65161e+07	3.587e+06	2.64713e+06	2.16657e+06		1.50369e+06	3.46087e+06	2.95201e+06	2.15854e+06	3.74985e+06		3.03735e+06	4.88067e+06	3.38857e+06	4.89902e+06	4.92265e+06	4.78504e+06	3.46603e+06	5.05475e+06	7.43022e-05	3.59827e-05	1	1	3	0	1573.83
AASLGLLR		A0A060WX35	Dihydrolipoamide acetyltransferase component of pyruvate dehydrogenase complex	K09699	2-oxoacid dehydrogenase family	5.43714e+07	4.18545e+06	5.21173e+06	4.49742e+07	1.87666e+06	623129			744396	941267		702302	1.87507e+06		2.63436e+06		3.274e+06	3.37499e+06	1.78419e+07	2.04833e+07			0.00864759	0.000652102	1	1	1	0	800.499
AASLPELTPAQR		A0A060XU38	PCI domain-containing protein	K12180	CSN7/EIF3M family	1.10497e+08	3.79474e+07	3.21423e+07	4.04077e+07	8.81173e+06	5177683		9.58705e+06	6.95916e+06	7.41179e+06		5.79678e+06	7.50034e+06	4.11974e+06	9.692e+06	5.03345e+06	1.01849e+07	9.95999e+06	6.74162e+06	6.96286e+06	6.08318e+06	475202	0.0320979	0.0018487	1	1	1	0	1253.68
AASLSFLNEEVWGASSAR		A0A060XLJ2	PKS_ER domain-containing protein			5.83373e+07	1.83791e+07	1.68382e+07	2.312e+07	3.11139e+06	3.18729e+06	2.56176e+06	5.10225e+06	3.09178e+06	1.32462e+06	3.65133e+06	1.54244e+06	2.17324e+06		4.37435e+06	5.09687e+06	3.05081e+06	4.20402e+06	3.5246e+06	3.77738e+06	3.12445e+06	5.43876e+06	9.65529e-08	3.59827e-05	1	2	3	0	1894.93
AASMLKADGSEIR		A0A060WV10	Protein disulfide-isomerase	K09580	Protein disulfide isomerase family	8.72176e+08	3.59293e+08	2.95701e+08	2.17182e+08	5.46135e+07	70637140	3.68867e+07	1.14442e+08	5.15836e+07	3.11292e+07	5.08094e+07	3.37564e+07	5.46439e+07	2.23255e+07	7.24222e+07	6.17438e+07	5.99365e+07	5.43757e+07	2.20292e+07	3.14137e+07	1.93189e+07	3.01084e+07	1.48981e-07	3.59827e-05	1	1	33	1	1348.69
AASMLKADGSEIR	1xOxidation [M4]	A0A060WV10	Protein disulfide-isomerase	K09580	Protein disulfide isomerase family	2.5627e+08	8.31869e+07	1.08248e+08	6.48356e+07	1.25592e+07	14000752	1.98363e+07	2.65906e+07	6.52954e+06	3.67051e+06	2.30107e+07	3.73273e+06	1.54735e+07	7.78995e+06	2.21902e+07	3.60506e+07	2.35236e+07	1.33362e+07	9.75555e+06	1.49527e+07	2.98276e+06	284677	7.84243e-06	3.59827e-05	1	1	6	1	1364.68
AASMLKAEGSEIR		A0A060WQP1	Protein disulfide-isomerase	K09580	Protein disulfide isomerase family	7.71482e+08	3.12983e+08	2.66348e+08	1.92151e+08	4.45823e+07	75248242	3.36461e+07	7.68067e+07	5.17413e+07	3.0958e+07	4.4684e+07	3.06311e+07	5.31395e+07	2.22707e+07	6.17009e+07	5.39219e+07	4.98145e+07	5.95743e+07	2.0963e+07	2.33969e+07	1.66352e+07	2.17671e+07	1.17926e-06	3.59827e-05	1	1	30	1	1362.7
AASMLKAEGSEIR	1xOxidation [M4]	A0A060WQP1	Protein disulfide-isomerase	K09580	Protein disulfide isomerase family	1.3604e+08	4.51826e+07	4.98945e+07	4.09629e+07	5.39446e+06	6438373	1.18887e+07	1.18759e+07	1.75006e+06	7.83516e+06	1.19352e+07	2.41128e+06	7.271e+06		9.0262e+06	1.92509e+07	7.74372e+06	1.02803e+07	5.48473e+06	1.22302e+07		5.22404e+06	0.00010715	3.59827e-05	1	1	10	1	1378.7
AASPEGTQEPVNAWTSK		A0A060Y2G9	Uncharacterized protein			4.8425e+08	2.39598e+08	1.17768e+08	1.26884e+08	2.99837e+07	34239504	2.78626e+07	1.00815e+08	2.75437e+07	1.91535e+07	1.23778e+07	1.29891e+07	1.43209e+07	8.33733e+06	3.03208e+07	3.94221e+07	2.80598e+07	1.49336e+07	2.89343e+07	1.80704e+07	1.9781e+07	1.71047e+07	1.7584e-08	3.59827e-05	1	1	17	0	1772.84
AASPMLLLHPSR		A0A060YTU9	Uncharacterized protein	K01068	C/M/P thioester hydrolase family	6.08579e+07	1.06954e+07	2.63798e+07	2.37827e+07	1.88165e+06	2.58256e+06	3.20831e+06		963833	2.05905e+06	6.17017e+06	824880	5.37845e+06		6.82759e+06	7.17876e+06	7.26536e+06	5.22947e+06	2.16052e+06	5.04276e+06		4.08458e+06	5.08331e-05	3.59827e-05	1	1	1	0	1292.71
AASSLATEIDNSNLEDAELCR	1xCarbamidomethyl [C20]	A0A060YMI7	Transferrin receptor protein 1	K06503	Peptidase M28 family	1.83942e+08	6.83917e+07	5.38114e+07	6.17387e+07	8.84333e+06	15003337	1.29822e+07	1.4702e+07	9.71182e+06	7.14902e+06	8.05855e+06	8.58279e+06	8.95045e+06	3.19522e+06	1.39851e+07	1.10393e+07	7.92867e+06	1.48677e+07	1.47964e+07	8.69097e+06	8.36556e+06	7.08942e+06	7.66373e-11	3.59827e-05	1	1	13	0	2279.05
AASTYGGAGGQGTR		A0A060XAE4	IF rod domain-containing protein	K07604	Intermediate filament family	1.19542e+09	4.23523e+08	4.45284e+08	3.26609e+08	8.56535e+07	118775568		6.82857e+07	1.0805e+08	4.27578e+07	7.77245e+07	4.80338e+07	8.40773e+07	7.4185e+07	1.3783e+08	2.3433e+07	6.30533e+07	8.91417e+07	6.85933e+07	4.53382e+07	3.37193e+07	2.6763e+07	1.00639e-05	3.59827e-05	3	3	18	0	1253.59
AATAAADFTAK		A0A060WB98	Serine-threonine kinase receptor-associated protein-like	K13137		1.19182e+08	5.04795e+07	4.44802e+07	2.42219e+07	1.05447e+07	9335694	1.10345e+07	1.04592e+07	9.10539e+06		7.59547e+06	6.18809e+06	4.28907e+06	7.25847e+06	5.61965e+06	1.35294e+07	5.48263e+06	508326	4.89069e+06	5.84966e+06		7.49063e+06	0.000284087	7.82597e-05	1	1	3	0	1037.53
AATAMQFFTK		A0A060W7G3	GTP cyclohydrolase 1	K01495	GTP cyclohydrolase I family	2.58204e+08	7.27678e+07	8.91998e+07	9.62362e+07	2.11584e+07	12048063	8.588e+06	7.62206e+06	1.23597e+07	1.09916e+07	1.26336e+07	1.10233e+07	1.21474e+07	2.34241e+07	1.71212e+07	1.28503e+07	1.39103e+07	9.71182e+06	1.3378e+07	1.24829e+07	2.83059e+07	1.84472e+07	0.000620548	0.000106723	1	3	12	0	1115.56
AATANADSELGAK		A0A060WKP5	EF-hand domain family member D2			4.1227e+08	1.32116e+08	1.40508e+08	1.39645e+08	1.62738e+07	22374732	2.594e+07	1.56458e+07	3.03089e+07	2.1573e+07	1.64385e+07	1.47453e+07	1.76667e+07	2.03047e+07	3.3872e+07	3.74809e+07	2.51867e+07	1.9869e+07	3.07367e+07	1.93178e+07	1.79544e+07	2.65807e+07	1.90043e-06	3.59827e-05	1	1	19	0	1218.6
AATEQQVTGATVSEGCTTCNKK	2xCarbamidomethyl [C16; C19]	A0A060WFW9	C2H2-type domain-containing protein	K14816		3.8935e+07	2.0347e+07	7.05928e+06	1.15288e+07	2.40638e+06	1.70854e+06	2.87589e+06	7.47425e+06	3.44915e+06	2.43277e+06	1.67396e+06		1.51216e+06		2.25577e+06	1.61739e+06	2.24564e+06	1.74261e+06	2.20158e+06	1.15747e+06	1.74991e+06	2.43156e+06	3.04976e-06	3.59827e-05	1	1	1	1	2341.08
AATGETVSAEDLGGADLHCR	1xCarbamidomethyl [C19]	A0A060Z144	CoA carboxyltransferase N-terminal domain-containing protein	K01969		1.96698e+08	6.88686e+07	4.91837e+07	7.86459e+07	5.26509e+06		3.40724e+06	8.2512e+06	4.57166e+07	6.22847e+06		3.72411e+07	5.90279e+06		6.03986e+06		4.64407e+06	4.98033e+06	3.13222e+07	3.46273e+07	3.07197e+06		3.77998e-07	3.59827e-05	1	1	6	0	2029.92
AATGVMELAER		A0A060WQ95	Uncharacterized protein	K07050	VPS13 family	9.60639e+07	2.9279e+07	2.83993e+07	3.83856e+07	3.97558e+06	6.09177e+06	9.68132e+06	2.91957e+06	6.61071e+06		8.3074e+06	5.49989e+06	3.59216e+06		4.78866e+06	6.21119e+06	7.42941e+06	3.60567e+06	2.13597e+06	1.09783e+07	4.68036e+06	9.55591e+06	0.220178	0.00806712	1	2	1	0	1147.58
AATLGSEFAR		A0A060YR46	Tetratricopeptide repeat protein 36			7.56646e+08	2.51499e+08	2.84604e+08	2.20543e+08	5.21133e+07	36865308	5.38396e+07	3.06679e+07	4.73996e+07	3.06133e+07	6.02705e+07	2.80424e+07	4.51141e+07	3.51978e+07	4.94267e+07	6.65529e+07	5.3749e+07	5.28082e+07	3.29189e+07	3.09864e+07	2.46704e+07	2.54097e+07	0.000210031	7.82597e-05	1	1	18	0	1022.53
AATIIATQEGALWGLDR		A0A060Y3Y1	Uncharacterized protein	K04739	CAMP-dependent kinase regulatory chain family	1.26351e+08	3.24211e+07	4.10922e+07	5.28379e+07	8.23386e+06	8.09707e+06		795147	7.19855e+06	8.09649e+06	8.01486e+06	7.75523e+06	8.54161e+06		7.6679e+06	9.11255e+06	9.72776e+06	8.18594e+06	9.46095e+06	7.78951e+06	8.05726e+06	9.61651e+06	1.49369e-08	3.59827e-05	2	2	13	0	1785.95
AATLYQELR		A0A060WYJ0	Uncharacterized protein	K01228	Glycosyl hydrolase 63 family	1.36146e+08	3.95902e+07	4.99588e+07	4.65968e+07	8.67412e+06	8119567	1.11335e+07	7.23478e+06	4.42823e+06		1.56018e+07	7.32745e+06	7.22121e+06	4.83565e+06	5.81325e+06	9.15944e+06	8.26423e+06	9.23247e+06	1.0674e+07	5.59876e+06	4.9707e+06	7.85668e+06	0.0002407	7.82597e-05	1	1	6	0	1064.57
AATPTEKIPVLTDNMFCAGVPEGGKDSCLGDGGGAYVLR	2xCarbamidomethyl [C17; C28]	A0A061A7S7	Peptidase S1 domain-containing protein	K01330		3.68126e+07	0	3.15648e+06	3.36561e+07								3.15648e+06					3.36561e+07						7.43022e-05	3.59827e-05	1	1	1	2	4023.92
AATPTEKIPVLTDNMFCAGVPEGGKDSCLGDGGGAYVLR	2xCarbamidomethyl [C17; C28]; 1xOxidation [M15]	A0A061A7S7	Peptidase S1 domain-containing protein	K01330		8.48427e+06	0	0	8.48427e+06													8.48427e+06						2.5799e-07	3.59827e-05	1	1	1	2	4039.92
AATVYWDATHK		A0A060XCR6	Phospholipase B-like		Phospholipase B-like family	1.9107e+08	3.26778e+07	4.70101e+07	1.11382e+08	4.27631e+06	2.62994e+06		6.90144e+06	8.02957e+06	1.08406e+07	1.52319e+07	4.81482e+06	6.50258e+06	3.71865e+06	5.45492e+06	1.12872e+07	9.91314e+06	3.39532e+07	2.5862e+07	7.14608e+06	2.20032e+07	1.25044e+07	0.000102193	3.59827e-05	1	1	3	0	1262.62
AAVAWEAGKPLSIEEVEVAPPK		A0A060X4B3	S-(hydroxymethyl)glutathione dehydrogenase	K00121	Zinc-containing alcohol dehydrogenase family	1.75538e+08	5.70633e+07	5.18077e+07	6.66669e+07	1.31239e+07		1.14085e+07	8.34453e+06	8.23002e+06	1.59563e+07	1.17225e+07	9.62123e+06	1.13511e+07	6.27142e+06	1.28415e+07		9.36369e+06	8.0479e+06	1.2933e+07	9.74441e+06	1.03617e+07	1.62162e+07	2.59018e-07	3.59827e-05	1	1	10	0	2291.23
AAVAWEAGKPLSIEEVEVAPPKANEVR		A0A060X4B3	S-(hydroxymethyl)glutathione dehydrogenase	K00121	Zinc-containing alcohol dehydrogenase family	4.28105e+08	1.48789e+08	1.61442e+08	1.17874e+08	2.90143e+07	29098403	6.16172e+06	3.22959e+07	1.79614e+07	3.42577e+07	2.89195e+07	4.33356e+07	3.48092e+07		3.86236e+07	1.57541e+07	2.52046e+07	2.68035e+07	2.82255e+07	1.77974e+07	8.17818e+06	1.16646e+07	9.38807e-11	3.59827e-05	1	1	31	1	2860.52
AAVAWEPSKPLVMEEIEVAPPQAHEIR		A0A060VMQ9	PKS_ER domain-containing protein	K00121	Zinc-containing alcohol dehydrogenase family	8.80019e+09	3.21421e+09	2.78096e+09	2.80502e+09	4.5359e+08	774981856	3.30017e+08	5.19458e+08	4.15712e+08	7.20447e+08	3.97381e+08	5.51298e+08	6.31576e+08	2.83441e+08	6.91118e+08	2.2615e+08	4.38325e+08	6.40304e+08	3.05884e+08	3.40843e+08	4.68406e+08	6.11263e+08	2.16821e-09	3.59827e-05	1	1	48	0	2997.55
AAVAWEPSKPLVMEEIEVAPPQAHEIR	1xOxidation [M13]	A0A060VMQ9	PKS_ER domain-containing protein	K00121	Zinc-containing alcohol dehydrogenase family	1.71959e+09	5.11398e+08	5.8695e+08	6.21239e+08	6.34326e+07	82665672	9.70349e+07	1.36374e+08	2.43443e+07	1.07546e+08	1.43909e+08	6.13044e+07	1.20106e+08	5.66198e+07	1.40315e+08	6.46955e+07	7.82685e+07	9.20466e+07	8.66604e+07	1.00464e+08	8.95059e+07	1.74293e+08	6.42526e-09	3.59827e-05	1	1	41	0	3013.55
AAVAYVEASK		C1BHR2	ATP synthase subunit d, mitochondrial	K02138	ATPase d subunit family	1.06956e+09	3.75268e+08	3.87685e+08	3.06607e+08	4.28917e+07	37556416	6.26526e+07	9.86094e+07	7.5494e+07	5.80643e+07	6.36174e+07	5.64456e+07	4.78043e+07	7.04746e+07	5.5053e+07	9.42899e+07	4.92448e+07	4.57965e+07	5.24264e+07	6.08288e+07	3.36853e+07	6.46254e+07	0.000136693	7.82597e-05	1	1	17	0	1008.54
AAVDAGYVPNDMQVGQTGK		C1BEP7	Electron transfer flavoprotein subunit alpha	K02906	ETF alpha-subunit/FixB family	1.27719e+09	4.2299e+08	4.49546e+08	4.04658e+08	6.87707e+07	5.99245e+07	5.94936e+07	9.77149e+07	6.82278e+07	6.88588e+07	7.76754e+07	1.0025e+08	7.55311e+07	3.89627e+07	7.83987e+07	7.8728e+07	6.18071e+07	7.00526e+07	5.92144e+07	7.69178e+07	7.77907e+07	5.88752e+07	5.58242e-07	3.59827e-05	2	2	20	0	1920.91
AAVDAGYVPNDMQVGQTGK	1xOxidation [M12]	C1BEP7	Electron transfer flavoprotein subunit alpha	K02906	ETF alpha-subunit/FixB family	2.39498e+08	7.6551e+07	7.72907e+07	8.56561e+07	1.3765e+07	5.75185e+06	1.45856e+07	2.61392e+07	6.61797e+06	9.69143e+06	1.57952e+07	1.21586e+07	1.40241e+07	6.179e+06	1.0391e+07	1.87427e+07	1.09379e+07	9.47154e+06	1.76279e+07	2.49044e+07	9.17204e+06	1.35424e+07	1.44443e-06	3.59827e-05	2	2	16	0	1936.91
AAVDPGVEPK		A0A060Z8C4	Uncharacterized protein	K13093		1.67132e+08	7.04048e+07	5.26858e+07	4.40411e+07	1.07164e+07	9234460	1.05903e+07	1.28105e+07	1.7459e+07	9.59424e+06	9.353e+06	5.0591e+06	6.67213e+06	1.27828e+07	7.26922e+06	1.15496e+07	9.31817e+06	7.36975e+06	8.26549e+06	6.11085e+06	5.14752e+06	7.82929e+06	0.00615152	0.000488831	1	1	3	0	982.52
AAVDYVFFLR		A0A060WU23	ATP-binding cassette sub-family D member 3-like	K05677	ABCD family	2.42252e+07	9.53027e+06	7.3552e+06	7.33971e+06	2.61875e+06	1.6918e+06	1.33565e+06	1.12812e+06	1.33917e+06	1.41678e+06	1.25161e+06		1.9775e+06		1.72426e+06	2.40183e+06	1.24302e+06	975567	1.57662e+06		1.70262e+06	1.84188e+06	0.000145126	7.82597e-05	1	1	1	0	1200.64
AAVEEGIVPGGGCALLR	1xCarbamidomethyl [C13]	A0A060Y0A6	60 kDa chaperonin	K04077	Chaperonin (HSP6) family	1.70685e+09	5.84865e+08	5.50694e+08	5.71292e+08	1.14623e+08	7.61906e+07	8.27061e+07	1.04074e+08	9.43878e+07	1.12883e+08	1.11128e+08	9.36078e+07	8.80098e+07	5.34164e+07	1.11051e+08	9.34804e+07	9.43301e+07	8.68183e+07	6.97417e+07	1.02603e+08	1.11464e+08	1.06335e+08	7.00333e-07	3.59827e-05	2	2	28	0	1668.87
AAVEFVQK		A0A060WMY2	Uncharacterized protein	K11718		7.77007e+07	2.73292e+07	2.88531e+07	2.15185e+07	2.80658e+06	3896358	4.80363e+06	6.59978e+06	5.01316e+06	4.20968e+06	3.56716e+06	4.51527e+06	5.09411e+06	6.91933e+06	4.82831e+06	3.92892e+06	3.63686e+06	3.74109e+06	3.97303e+06	2.69922e+06	3.10099e+06	4.36727e+06	0.0168089	0.00113474	1	1	1	0	891.493
AAVELFDGKEYQGR		A0A060W6S6	Uncharacterized protein	K13098	RRM TET family	4.24343e+08	9.99495e+07	1.51001e+08	1.73393e+08	2.35196e+07	1.84423e+07	1.814e+07		2.03722e+07	1.94754e+07	3.81388e+07	3.06497e+07	3.26885e+07		2.32949e+07	2.62294e+07	2.21133e+07	3.28314e+07	3.21055e+07	2.87204e+07	2.11592e+07	3.64628e+07	3.06944e-08	3.59827e-05	1	1	23	1	1582.79
AAVESIGFIMFR		A0A060XYK1	Uncharacterized protein	K03032		1.29485e+08	4.36964e+07	3.94966e+07	4.62922e+07	9.99807e+06	8632996	4.26224e+06	6.38159e+06	8.04105e+06	6.3805e+06	7.0439e+06	6.85709e+06	7.87832e+06	2.83586e+06	7.94989e+06	6.93149e+06	8.0905e+06	8.7496e+06	7.23662e+06	7.3769e+06	6.86641e+06	7.97216e+06	6.61362e-06	3.59827e-05	1	2	6	0	1340.7
AAVFFGGLSIK		A0A060WGT4	RNA helicase	K12812		1.95192e+08	6.69256e+07	5.89669e+07	6.92995e+07	1.48273e+07	10471528	7.72707e+06	8.04465e+06	1.19653e+07	1.38897e+07	1.01761e+07	8.92199e+06	1.04133e+07	8.27365e+06	1.18665e+07	9.31541e+06	1.01407e+07	9.20244e+06	1.15986e+07	8.80209e+06	1.18371e+07	1.77186e+07	8.28111e-05	3.59827e-05	1	5	13	0	1109.64
AAVGDQPVQEVCLCAITK	2xCarbamidomethyl [C12; C14]	A0A060X7D3	Phenazine biosynthesis-like domain-containing protein 2			2.91601e+08	7.42029e+07	9.64584e+07	1.2094e+08	3.27739e+07		1.19873e+07	7.96558e+06	4.26999e+06	1.72061e+07	1.60711e+07	2.81198e+07	2.32587e+07		2.12741e+07	7.73472e+06	2.13913e+07	1.11395e+07	9.55228e+06	4.30548e+07	1.33381e+07	2.24642e+07	8.25592e-09	3.59827e-05	1	1	18	0	1958.97
AAVGEEAREDDSEAPAEEKKPK		A0A060XU19	Uncharacterized protein			3.64553e+07	1.82909e+07	9.23816e+06	8.92627e+06	1.52892e+06	4.05607e+06	2.9957e+06	2.01653e+06	5.90299e+06	1.79064e+06	1.05513e+06	1.54202e+06	2.14892e+06		2.20909e+06	2.28299e+06	1.46958e+06	1.26968e+06	2.9071e+06	2.17192e+06		1.10798e+06	6.71933e-06	3.59827e-05	1	1	3	2	2356.13
AAVHADKSR		A0A060VV51	H15 domain-containing protein	K11275	Histone H1/H5 family	1.07317e+06	319774	141620	611772		118951	41249.2	72636.7	86936.6		28336.3		26256.9			87026.9	129949	336305	20541.2	124977			0.054702	0.00272801	1	2	2	1	954.512
AAVHQLCQSLAGEDSGMPPGGVAVAILPVTLDTPMNR	1xCarbamidomethyl [C7]	A0A060W4U8	Dihydropteridine reductase-like	K00357		1.07398e+09	4.0076e+08	2.61342e+08	4.11877e+08	9.46712e+07	66673279	3.79311e+07	5.4694e+07	9.16687e+07	5.51214e+07	3.38342e+07	7.65146e+07		2.05453e+07	9.83959e+07	3.20523e+07	3.42195e+07	6.80963e+07	3.2861e+07	9.62568e+07	8.07343e+07	9.97088e+07	1.05241e-08	3.59827e-05	1	1	63	0	3772.88
AAVHQLCQSLAGEDSGMPPGGVAVAILPVTLDTPMNR	1xCarbamidomethyl [C7]; 1xOxidation [M]	A0A060W4U8	Dihydropteridine reductase-like	K00357		4.40045e+08	1.32889e+08	1.18982e+08	1.88174e+08	2.46746e+07	14322825	2.48292e+07	2.44635e+07	1.78392e+07	2.67597e+07	3.62529e+07	3.17453e+07		1.43265e+07	2.90687e+07	7.58855e+06	2.72527e+07	1.77717e+07	3.34831e+07	4.59379e+07	1.90589e+07	4.46699e+07	1.9309e-06	3.59827e-05	1	1	31	0	3788.88
AAVHQLCQSLAGEDSGMPPGGVAVAILPVTLDTPMNRK	1xCarbamidomethyl [C7]	A0A060W4U8	Dihydropteridine reductase-like	K00357		2.85161e+08	7.27054e+07	8.57673e+07	1.26689e+08	1.35588e+07	13670990	5.9912e+06	1.08248e+07	1.43068e+07	1.43529e+07	1.73998e+07	2.14244e+07		4.01543e+06	3.82041e+07	4.72362e+06	1.27292e+07	1.3419e+07	7.02995e+06	3.14812e+07	3.09405e+07	3.10887e+07	1.16086e-09	3.59827e-05	1	1	40	1	3900.98
AAVHQLCQSLAGEDSGMPPGGVAVAILPVTLDTPMNRK	1xCarbamidomethyl [C7]; 1xOxidation [M17]	A0A060W4U8	Dihydropteridine reductase-like	K00357		8.53049e+07	2.27479e+07	3.04267e+07	3.21304e+07	2.87853e+06		986526	9.46154e+06	2.31201e+06	7.10924e+06	4.20946e+06	1.37819e+07			6.10074e+06	6.33451e+06	4.31087e+06	9.71077e+06	9.08973e+06	5.84928e+06	3.16976e+06		1.37584e-07	3.59827e-05	1	1	9	1	3916.97
AAVHQLCQSLAGTNSGLPPQAAAVTILPITLDTPMNR	1xCarbamidomethyl [C7]	A0A060X933	Uncharacterized protein	K00357		2.21544e+08	7.58328e+07	7.74144e+07	6.82969e+07	4.172e+06	18017218	5.01096e+06	2.08413e+07	1.43119e+07	1.34794e+07	1.46024e+07	9.51252e+06	2.56616e+07	1.71574e+06	1.60108e+07	9.91143e+06	9.26452e+06	1.29879e+07	1.36229e+07	1.49968e+07	8.63976e+06	8.78508e+06	2.22672e-07	3.59827e-05	1	1	27	0	3826.99
AAVHQLCQSLAGTNSGLPPQAAAVTILPITLDTPMNRK	1xCarbamidomethyl [C7]	A0A060X933	Uncharacterized protein	K00357		9.21938e+07	3.42199e+07	3.70198e+07	2.09541e+07	5.16394e+06	3.88481e+06	3.53731e+06	4.78966e+06	8.50802e+06	8.33618e+06	3.6636e+06	9.88187e+06	1.53369e+07		4.0626e+06	4.07484e+06	2.68105e+06	8.2285e+06	1.94482e+06	2.85612e+06	1.94644e+06	3.29716e+06	1.20318e-09	3.59827e-05	1	1	18	1	3955.09
AAVIGLTK		A0A060VZ00	Uncharacterized protein	K00019		4.24862e+08	1.59868e+08	1.49668e+08	1.15325e+08	2.73665e+07	19007968	2.31616e+07	2.29801e+07	3.67469e+07	3.06055e+07	2.94448e+07	1.80833e+07	2.19344e+07	3.07018e+07	2.2058e+07	2.74461e+07	2.57807e+07	1.31348e+07	1.8749e+07	2.89777e+07	1.09611e+07	1.77219e+07	0.00375514	0.000248837	1	1	15	0	772.493
AAVNPPALAVLSHKPDGATQTIAWVGK		A0A060X026	CYTOSOL_AP domain-containing protein	K09611	Peptidase M17 family	2.71047e+08	9.42177e+07	8.16763e+07	9.51534e+07	1.68835e+07	10964967	9.09205e+06	1.69018e+07	1.51047e+07	2.52707e+07	1.5717e+07	1.53744e+07	1.92455e+07	5.90678e+06	1.73206e+07	8.11206e+06	1.04855e+07	1.43683e+07	1.2976e+07	1.27369e+07	1.72422e+07	2.73443e+07	5.91857e-06	3.59827e-05	1	1	14	0	2712.48
AAVPDAVGK		Q6VYM8	Sodium/potassium-transporting ATPase subunit alpha	K01539	Cation transport ATPase (P-type) (TC 3.A.3) family	6.08671e+08	1.93538e+08	2.2269e+08	1.92443e+08	2.69238e+07	27995104	3.26297e+07	1.93574e+07	4.92851e+07	3.73465e+07	3.43542e+07	2.30207e+07	2.85651e+07	5.31716e+07	3.82304e+07	4.53482e+07	3.85499e+07	3.2142e+07	3.34741e+07	4.05052e+07	2.36591e+07	2.41127e+07	0.00021298	7.82597e-05	1	18	17	0	827.462
AAVPEKDAEKK		A0A060WF46	SAP domain-containing protein	K18732		1.55321e+07	2.30653e+06	5.31032e+06	7.91526e+06		1.62802e+06			678517		1.29534e+06	922638	931423		2.16091e+06		3.5379e+06	3.55034e+06		269216	557799		0.00229356	0.0001757	1	1	5	2	1185.65
AAVPSGASTGIYEALELR		A0A060W8D2	2-phospho-D-glycerate hydro-lyase	K01689	Enolase family	5.77954e+09	1.79725e+09	1.78215e+09	2.20014e+09	2.96348e+08	311678032	2.40679e+08	3.6086e+08	2.2008e+08	3.67604e+08	3.50985e+08	2.89424e+08	2.83106e+08	1.43046e+08	3.92865e+08	3.2272e+08	3.45503e+08	3.00127e+08	3.60407e+08	4.2735e+08	3.01775e+08	4.64983e+08	1.06779e-09	3.59827e-05	2	4	50	0	1804.94
AAVPSGASTGIYEALELRDNDK		A0A060W8D2	2-phospho-D-glycerate hydro-lyase	K01689	Enolase family	6.93594e+08	2.15372e+08	2.2923e+08	2.48991e+08	3.50117e+07	39349600	3.66992e+07	2.68964e+07	2.53074e+07	5.21075e+07	4.67799e+07	3.75094e+07	3.31656e+07	2.69632e+07	4.64466e+07	3.83659e+07	4.49259e+07	3.67216e+07	3.64544e+07	4.15111e+07	3.62836e+07	5.30949e+07	1.61933e-10	3.59827e-05	2	2	21	1	2277.14
AAVPSGASTGIYEALELRDNDKSR		A0A060X642	2-phospho-D-glycerate hydro-lyase	K01689	Enolase family	2.61115e+08	7.63225e+07	9.02175e+07	9.45754e+07	1.06182e+07	1.64072e+07	7.46363e+06	1.81151e+07	8.90027e+06	1.48181e+07	2.90817e+07	1.48158e+07	1.45073e+07	6.66721e+06	2.35207e+07	1.62486e+06	1.75623e+07	1.48775e+07	7.15663e+06	1.91144e+07	1.81894e+07	1.76751e+07	1.232e-06	3.59827e-05	1	1	15	2	2520.27
AAVQMLHGGGSR		A0A060XZA1	Uncharacterized protein	K00624	Carnitine/choline acetyltransferase family	1.60676e+08	5.40101e+07	6.31784e+07	4.34873e+07	1.23701e+07	12797487	1.41191e+06	2.60041e+06	1.68604e+07	7.9698e+06	4.398e+06	1.07322e+07	1.02901e+07	1.27148e+07	1.24467e+07	1.25966e+07	7.63678e+06	8.82969e+06	3.19903e+06	1.32317e+07	6.26269e+06	4.32744e+06	0.000294363	7.82597e-05	1	1	8	0	1183.6
AAVQMLHGGGSR	1xOxidation [M5]	A0A060XZA1	Uncharacterized protein	K00624	Carnitine/choline acetyltransferase family	3.22164e+07	6.42913e+06	1.27787e+07	1.30085e+07		760304	4.64721e+06	1.02161e+06			1.68319e+06	893007	1.83286e+06		2.98209e+06	5.38754e+06	2.98514e+06	1.47569e+06	3.52961e+06	2.10752e+06	1.43973e+06	1.47084e+06	0.00133902	0.000106723	1	1	2	0	1199.59
AAVTCDTGYMLVGSGVR	1xCarbamidomethyl [C5]	A0A060X1R1	Uncharacterized protein	K04002		9.49401e+07	3.11511e+07	2.84078e+07	3.53812e+07	4.20258e+06	2.83104e+06	5.97332e+06	5.55801e+06	6.92061e+06	5.66549e+06	5.80902e+06	5.06111e+06	4.31269e+06		5.19701e+06	8.02801e+06	4.68748e+06	5.75453e+06	7.87556e+06	3.46526e+06	8.06367e+06	5.53472e+06	2.58671e-08	3.59827e-05	1	3	10	0	1756.84
AAVTQIGPYTYR		Q64HW6	CD36 antigen	K06259	CD36 family	2.42184e+08	8.46193e+07	7.78236e+07	7.97412e+07	1.40866e+07	12365477	1.41668e+07	2.22101e+07	6.17128e+06	1.5619e+07	2.02173e+07	1.1825e+07	1.26374e+07	7.5352e+06	1.34059e+07	1.22029e+07	8.48314e+06	1.79178e+07	1.08605e+07	1.37824e+07	1.13592e+07	1.73381e+07	7.13097e-06	3.59827e-05	1	1	17	0	1339.7
AAYETELADAR		A0A060XPE9	Uncharacterized protein	K07611	Intermediate filament family	2.20499e+08	6.86429e+07	7.5197e+07	7.66589e+07	1.52795e+07		1.14655e+07	1.36682e+07	1.3057e+07	1.51727e+07	1.8156e+07	1.35611e+07	1.47683e+07	7.37657e+06	9.22768e+06	1.21073e+07	1.27743e+07	1.33587e+07	1.10199e+07	1.22375e+07	1.10128e+07	1.62557e+07	2.07901e-05	3.59827e-05	1	1	14	0	1209.57
AAYETELADARK		A0A060XPE9	Uncharacterized protein	K07611	Intermediate filament family	1.491e+08	2.9765e+07	5.05896e+07	6.87458e+07	7.8323e+06				1.22548e+07	9.67793e+06		9.21166e+06	8.82522e+06	1.26091e+07	8.02152e+06	1.19221e+07	7.06734e+06	7.23824e+06	8.14864e+06	8.3953e+06	7.81336e+06	3.00829e+07	0.000904377	0.000106723	1	1	3	1	1337.67
AAYSQADVYLLDDPLSAVDSHVGK		A0A060W020	ABC-type glutathione-S-conjugate transporter (EC 7.6.2.3)	K05665	ABCC family	5.25683e+07	1.46256e+07	2.34371e+07	1.45056e+07	3.64347e+06	3.01743e+06			4.50845e+06	3.45624e+06	2.42192e+06	5.28716e+06	5.47792e+06	3.5582e+06	4.08437e+06	2.60752e+06	2.0332e+06	3.24323e+06	2.18157e+06	2.50731e+06	559067	3.98126e+06	1.22102e-07	3.59827e-05	2	2	3	0	2534.24
ACADATLSQITANIDPVGR	1xCarbamidomethyl [C2]	A0A060X2B4	Guanine nucleotide-binding protein G(I)/G(S)/G(T) subunit beta-1-like	K04536	WD repeat G protein beta family	4.59055e+07	1.50171e+07	1.47869e+07	1.61015e+07	2.0399e+06	2.48963e+06	3.09093e+06	3.09546e+06	2.0092e+06	2.29202e+06	4.79766e+06	2.04216e+06	2.17827e+06		1.99839e+06	3.77046e+06	1.86037e+06	2.7061e+06	2.02786e+06	2.26009e+06	2.2031e+06	5.04395e+06	3.97968e-06	3.59827e-05	1	2	2	0	1972.98
ACADGAANHLYDITAGQQDSFLPDYISGDFDSITAEVK	1xCarbamidomethyl [C2]	I3PU26	Thiamine pyrophosphokinase	K00949	Thiamine pyrophosphokinase family	1.10811e+07	833249	3.84852e+06	6.39931e+06	833249								2.92178e+06		926740				2.09247e+06	988944	3.31789e+06		0.0854895	0.00398571	1	7	1	0	4075.85
ACADPAAGSVILLENLR	1xCarbamidomethyl [C2]	A0A060WC08	Phosphoglycerate kinase	K00927	Phosphoglycerate kinase family	1.19774e+09	4.39186e+08	3.46199e+08	4.12355e+08	9.34266e+07	8.76686e+07	7.95684e+07	6.4131e+07	5.4554e+07	5.98379e+07	7.26792e+07	4.15076e+07	4.72521e+07	2.62781e+07	7.09878e+07	8.74938e+07	8.76761e+07	7.5614e+07	6.0008e+07	5.76488e+07	4.94908e+07	8.19178e+07	3.06085e-10	3.59827e-05	1	1	26	0	1769.92
ACAHTIADICTPGEK	2xCarbamidomethyl [C2; C10]	A0A060YLB5	Succinate dehydrogenase [ubiquinone] flavoprotein subunit, mitochondrial	K00234	FAD-dependent oxidoreductase 2 family	3.69312e+08	1.24512e+08	1.28988e+08	1.15812e+08	1.83625e+07	1.64267e+07	1.89719e+07	3.17151e+07	1.95283e+07	1.95074e+07	2.01425e+07	1.90363e+07	2.00944e+07	2.58651e+07	1.92348e+07	2.46152e+07	1.65168e+07	1.91717e+07	1.71036e+07	1.7335e+07	1.93762e+07	2.63084e+07	1.01275e-07	3.59827e-05	1	1	20	0	1643.75
ACAIDEVKK	1xCarbamidomethyl [C2]	A0A060Y0D6	Parahox neighbor	K13485	OHCU decarboxylase family	7.33889e+08	3.13109e+08	1.85081e+08	2.35698e+08	3.55033e+07	67932856	7.26786e+07	1.57193e+07	7.42028e+07	4.70723e+07	1.82172e+07	2.52811e+07	2.1435e+07	4.83165e+07	2.94025e+07	4.24291e+07	3.60773e+07	2.86028e+07	3.02028e+07	6.95268e+07	2.9953e+07	4.13352e+07	0.000813749	0.000106723	1	1	17	1	1033.53
ACDFAGYQCQIQFGDHNETK	2xCarbamidomethyl [C2; C9]	A0A060Y5X6	Uncharacterized protein	K06271		1.61355e+08	5.53411e+07	5.32384e+07	5.27751e+07	9.10224e+06	5509608	9.68006e+06	9.37699e+06	1.12395e+07	1.04327e+07	1.1548e+07	8.26827e+06	7.11936e+06	6.32818e+06	1.07402e+07	9.23428e+06	9.01716e+06	9.48075e+06	7.2153e+06	7.75779e+06	9.56463e+06	9.73952e+06	1.92323e-06	3.59827e-05	1	1	16	0	2389
ACDLEKVHLDEKEFR	1xCarbamidomethyl [C2]	A0A060YVM5	Transaldolase	K00616	Transaldolase family	3.00201e+08	1.00721e+08	1.13638e+08	8.58412e+07	2.59979e+07	9895227	9.52623e+06	1.8977e+07	2.4394e+07	1.19306e+07	2.02845e+07	2.05806e+07	2.3684e+07	1.57166e+07	1.6103e+07	1.72697e+07	1.53031e+07	1.731e+07	1.03912e+07	1.00861e+07	1.95251e+07	1.32257e+07	1.00182e-06	3.59827e-05	2	2	18	2	1888.92
ACDVWEEILVEHPTDLLALK	1xCarbamidomethyl [C2]	A0A060WGZ1	Tetratricopeptide repeat protein 38		TTC38 family	1.17296e+08	3.96127e+07	3.00871e+07	4.75957e+07	1.5323e+06	4.04727e+06	2.39706e+06	1.69975e+07	2.66404e+06	1.19745e+07	7.18311e+06		4.56019e+06	3.78395e+06	1.05084e+07	4.05149e+06	4.56116e+06	2.28284e+06	1.09601e+07	8.09886e+06	9.20183e+06	1.24909e+07	4.70183e-06	3.59827e-05	1	1	15	0	2351.2
ACEAGMDYVFK	1xCarbamidomethyl [C2]	Q98977	Complement component C3-3	K03989		6.16713e+07	2.03869e+07	2.01614e+07	2.1123e+07	1.18269e+06	3.87046e+06	4.39852e+06	2.7881e+06	3.15838e+06	4.98876e+06	3.81854e+06	2.1176e+06	4.58355e+06	3.62906e+06	4.18998e+06	1.82267e+06	5.44953e+06	4.97219e+06	4.07074e+06	1.38588e+06	2.42107e+06	2.82357e+06	0.000480324	0.000106723	2	2	1	0	1290.55
ACENLGHFGPANPLLQ	1xCarbamidomethyl [C2]	A0A060Y331	GST_C domain-containing protein	K15438		1.95266e+08	6.95862e+07	6.15093e+07	6.41701e+07	1.16228e+07	14335321	1.12533e+07	1.06989e+07	1.12318e+07	1.0444e+07	1.31699e+07	1.08973e+07	1.01959e+07	5.35856e+06	1.32174e+07	8.67026e+06	9.54537e+06	1.2391e+07	1.03787e+07	1.03601e+07	1.02329e+07	1.1262e+07	0.000469178	0.000106723	1	1	17	0	1737.84
ACESHMDYVFK	1xCarbamidomethyl [C2]	Q9DDV9	Complement component C3-4	K03989		2.54921e+07	9.46543e+06	5.28821e+06	1.07385e+07	1.78384e+06	4.51702e+06			1.94081e+06	1.22376e+06		1.66958e+06	2.29001e+06			1.32861e+06	4.92627e+06		1.60193e+06	1.18401e+06		3.02625e+06	1.82614e-05	3.59827e-05	2	2	1	0	1386.58
ACFTMDPK	1xCarbamidomethyl [C2]	A0A142I3J0	Valine-tRNA ligase isoform X2	K01873		8.14788e+07	2.69672e+07	3.16511e+07	2.28605e+07	3.7139e+06	3.49467e+06	3.57565e+06	5.68578e+06	4.80502e+06	5.69222e+06	5.76975e+06	4.7101e+06	4.84495e+06	8.44531e+06	4.02899e+06	3.85198e+06	4.08668e+06	4.78828e+06	3.30889e+06	3.0221e+06	3.07551e+06	4.57901e+06	0.0231795	0.00144967	2	2	4	0	969.417
ACGAGLDYVYK	1xCarbamidomethyl [C2]	A0A060XSW8	Uncharacterized protein	K03989		2.65985e+09	1.07432e+09	8.13687e+08	7.71849e+08	1.27607e+08	199323776	2.49396e+08	2.19019e+08	1.26428e+08	1.52544e+08	1.61704e+08	1.05481e+08	1.35418e+08	1.43584e+08	1.30582e+08	1.36919e+08	1.88482e+08	1.83058e+08	1.11398e+08	6.47817e+07	1.03796e+08	1.20332e+08	0.000100709	3.59827e-05	2	2	18	0	1216.57
ACGLNFADLLAR	1xCarbamidomethyl [C2]	A0A060WDN0	PKS_ER domain-containing protein			1.42482e+08	4.7138e+07	4.57893e+07	4.95545e+07	1.04091e+07	7.25301e+06	6.66215e+06	3.73228e+06	1.10859e+07	7.99554e+06	8.85215e+06	5.78988e+06	5.92084e+06	5.4406e+06	9.74718e+06	1.00386e+07	7.95589e+06	1.09667e+07	7.22473e+06	7.00857e+06	7.32736e+06	9.07122e+06	5.68839e-06	3.59827e-05	1	1	15	0	1320.67
ACGNMFGLMHGTCPETSGGLLICLPR	3xCarbamidomethyl [C2; C13; C23]	A0A060XW75	Selenide, water dikinase	K01008		6.98959e+07	2.5457e+07	2.551e+07	1.8929e+07	7.07311e+06	5.00587e+06	2.61182e+06	2.86009e+06	4.56682e+06	3.33924e+06	3.08351e+06	6.05021e+06	4.68395e+06	3.24396e+06	6.09497e+06	2.3534e+06		5.06346e+06	2.69996e+06	2.2256e+06	3.72047e+06	5.2195e+06	3.58474e-08	3.59827e-05	1	1	3	0	2849.3
ACGSYGIPCELR	2xCarbamidomethyl [C2; C9]	A0A060X2X6	AIR carboxylase	K01587	AIR carboxylase family	8.73876e+08	3.096e+08	2.64581e+08	2.99694e+08	6.41275e+07	5.54039e+07	5.18077e+07	4.37562e+07	4.43334e+07	5.01716e+07	7.11755e+07	2.33087e+07	3.76174e+07	3.92464e+07	5.61411e+07	3.70925e+07	5.87902e+07	5.37716e+07	3.7783e+07	3.79899e+07	4.97076e+07	6.16518e+07	1.28584e-05	3.59827e-05	1	1	13	0	1382.62
ACGTPHSHTKPYIR	1xCarbamidomethyl [C2]	A0A060XZH5	Ribosomal_L18e/L15P domain-containing protein	K02883	Eukaryotic ribosomal protein eL18 family	2.01977e+09	7.97947e+08	6.37021e+08	5.84804e+08	1.30108e+08	173680280	1.03427e+08	7.67643e+07	2.17082e+08	9.68868e+07	7.59919e+07	1.01389e+08	8.33373e+07	1.17474e+08	1.57309e+08	1.01519e+08	9.18279e+07	9.81287e+07	1.03051e+08	9.75739e+07	1.04294e+08	8.99279e+07	3.06944e-08	3.59827e-05	1	3	47	0	1624.8
ACGVSRPVIATSITIK	1xCarbamidomethyl [C2]	A0A060X6R4	Ribonucloprotein	K12845	Eukaryotic ribosomal protein eL8 family	6.70712e+08	2.27244e+08	2.32681e+08	2.10787e+08	5.05977e+07	42595246	2.57305e+07	2.51488e+07	4.49637e+07	3.82079e+07	4.80518e+07	4.06707e+07	3.63282e+07	3.68708e+07	4.15491e+07	2.92107e+07	3.83189e+07	2.75967e+07	3.11321e+07	3.33127e+07	4.03171e+07	4.011e+07	3.90143e-06	3.59827e-05	1	1	34	0	1672.94
ACKQEAQEYHGIENLAK	1xCarbamidomethyl [C2]	A0A060YDR3	Complement component 8 subunit beta	K03998	Complement C6/C7/C8/C9 family	2.66222e+07	1.54359e+07	6.11146e+06	5.07487e+06	1.69194e+06	3.84628e+06	1.68861e+06	4.68969e+06	2.48592e+06	1.0334e+06	1.37392e+06	1.3627e+06	1.35762e+06			2.01723e+06	1.65915e+06	1.33062e+06		1.16858e+06	916523		0.000675794	0.000106723	1	2	1	1	1988.95
ACLEDLATLIQK	1xCarbamidomethyl [C2]	A0A060WJ83	Uncharacterized protein	K10356	Myosin family	5.89059e+07	1.67339e+07	2.10286e+07	2.11434e+07		4601231	4.00874e+06	2.62015e+06	5.50382e+06		5.23202e+06	3.51898e+06	5.22809e+06	2.86303e+06		4.18643e+06	3.41203e+06	4.82622e+06	5.26407e+06	3.11542e+06	4.52563e+06		4.67153e-05	3.59827e-05	1	2	1	0	1374.73
ACLIFFDEIDAIGGAR	1xCarbamidomethyl [C2]	A0A060ZDG7	26S proteasome AAA-ATPase subunit RPT1	K03061	AAA ATPase family	9.38214e+07	3.13907e+07	3.13173e+07	3.11133e+07	3.34265e+06	6.51534e+06	3.51525e+06	6.91428e+06	6.28794e+06	4.81528e+06	6.44887e+06	5.14413e+06	5.96577e+06	3.19864e+06	6.73389e+06	3.82606e+06	4.85239e+06	5.04367e+06	4.71614e+06	5.2683e+06	5.16613e+06	6.06664e+06	5.53818e-07	3.59827e-05	1	2	10	0	1767.87
ACLISLGYDVENNKAGDAEFAR	1xCarbamidomethyl [C2]	A0A060X7I7	Uncharacterized protein	K05699	Alpha-actinin family	1.88694e+08	5.76842e+07	6.45075e+07	6.65027e+07	1.25561e+07	6.27209e+06	7.92308e+06	8.07249e+06	1.08292e+07	1.20312e+07	5.93048e+06	1.50091e+07	9.88393e+06	1.06184e+07	1.24493e+07	1.06163e+07	9.16595e+06	1.16024e+07	1.31312e+07	1.12771e+07	9.67074e+06	1.16553e+07	8.69225e-12	3.59827e-05	1	1	18	1	2413.15
ACLISLGYDVENNKTGDAEFAR	1xCarbamidomethyl [C2]	A0A060WKF1	Uncharacterized protein	K05699	Alpha-actinin family	7.18326e+08	2.43242e+08	2.30452e+08	2.44632e+08	4.71028e+07	3.91433e+07	4.06776e+07	2.79565e+07	3.87547e+07	4.9607e+07	3.39419e+07	3.26312e+07	4.3862e+07	3.16179e+07	4.52873e+07	4.31116e+07	3.87998e+07	5.33799e+07	3.4969e+07	3.32198e+07	3.64816e+07	4.77821e+07	3.04015e-12	3.59827e-05	1	1	20	1	2443.16
ACLSAAEEK	1xCarbamidomethyl [C2]	A0A060W7A5	Core histone macro-H2A	K11251		1.39434e+09	4.52341e+08	4.83021e+08	4.58978e+08	7.19448e+07	60611588	8.56701e+07	4.11731e+07	1.11413e+08	8.15284e+07	6.08746e+07	7.5956e+07	5.4411e+07	1.15184e+08	8.77246e+07	8.88715e+07	5.8267e+07	6.18643e+07	8.76215e+07	8.28931e+07	7.32733e+07	9.50593e+07	0.00021298	7.82597e-05	2	2	17	0	978.456
ACLSAAEEKK	1xCarbamidomethyl [C2]	A0A060W7A5	Core histone macro-H2A	K11251		1.51676e+08	5.95459e+07	4.1431e+07	5.06993e+07	1.06149e+07	12754972	8.55719e+06	3.01296e+06	1.35932e+07	1.10126e+07	5.50241e+06	9.15183e+06	5.5263e+06	8.46733e+06	8.3542e+06	4.42896e+06	7.18711e+06	7.97815e+06	9.37857e+06	8.20551e+06	7.19637e+06	1.07536e+07	0.000162891	7.82597e-05	2	2	18	1	1106.55
ACLVQLK	1xCarbamidomethyl [C2]	A0A060WUN6	Uncharacterized protein			1.66389e+08	4.68718e+07	5.22492e+07	6.72684e+07	1.05823e+07	10038572		9.23203e+06	1.30339e+07	3.98498e+06	4.00739e+06	3.14673e+06	7.93804e+06	3.06514e+07	6.50565e+06			9.26918e+06	1.54136e+07	9.48026e+06	1.49133e+07	1.81921e+07	0.0383238	0.00209035	1	2	6	0	831.476
ACLWLQDLAMDMR	1xCarbamidomethyl [C2]	A0A060W737	Adenylosuccinate lyase	K01756	Lyase 1 family	1.96013e+08	6.70953e+07	5.84549e+07	7.04629e+07	1.37384e+07	12706851	6.85635e+06	9.83877e+06	1.22683e+07	1.16866e+07	1.39783e+07	7.99173e+06	8.84995e+06	4.31106e+06	1.54752e+07	7.84866e+06	9.71896e+06	1.297e+07	1.10825e+07	1.10516e+07	1.13055e+07	1.43344e+07	2.68462e-07	3.59827e-05	2	2	14	0	1622.75
ACMCTAGYSLK	2xCarbamidomethyl [C2; C4]	A0A060W2K5	Uncharacterized protein	K04550		8.60419e+07	4.65941e+07	2.05914e+07	1.88564e+07	1.70378e+07	10271642		7.86178e+06	1.14229e+07			7.10668e+06	8.16347e+06	5.32128e+06			9.08959e+06	9.76685e+06					3.05064e-05	3.59827e-05	1	1	2	0	1261.54
ACNCLLLK	2xCarbamidomethyl [C2; C4]	A0A060W8D2	2-phospho-D-glycerate hydro-lyase	K01689	Enolase family	3.99394e+09	1.3455e+09	1.20854e+09	1.4399e+09	2.36107e+08	199025632	2.19884e+08	2.15372e+08	2.04974e+08	2.70142e+08	2.55315e+08	1.48245e+08	1.40122e+08	1.89178e+08	2.35398e+08	2.4028e+08	2.89104e+08	2.35086e+08	1.8348e+08	2.21604e+08	1.84682e+08	3.25946e+08	0.00106749	0.000106723	4	7	18	0	991.506
ACNGPVMVGSPQGGMDIEEVADKTPELIFK	1xCarbamidomethyl [C2]	A0A060YHW7	Uncharacterized protein	K01900		1.0998e+08	3.07516e+07	4.38492e+07	3.5379e+07	6.00382e+06	4.46496e+06	3.92215e+06		8.52546e+06	7.83522e+06	8.28579e+06	9.14382e+06	1.07785e+07		1.17621e+07	3.8791e+06	4.71084e+06	3.29655e+06	7.24456e+06	3.06392e+06	7.33667e+06	9.72645e+06	8.28961e-06	3.59827e-05	1	1	17	1	3189.53
ACNQLGQFLQHR	1xCarbamidomethyl [C2]	A0A060X4N7	AP-1 complex subunit gamma	K11824	Adaptor complexes large subunit family	5.74809e+08	2.16603e+08	1.80937e+08	1.77268e+08	4.04463e+07	31754754	3.64417e+07	3.15622e+07	3.48766e+07	4.15215e+07	3.74325e+07	2.48439e+07	2.70001e+07	2.92584e+07	3.25179e+07	2.98846e+07	2.96587e+07	2.65714e+07	2.75177e+07	2.13318e+07	3.51253e+07	3.70634e+07	9.86681e-06	3.59827e-05	2	3	20	0	1471.72
ACNVAHSHTEEIIR	1xCarbamidomethyl [C2]	A0A060W1G3	Uncharacterized protein	K07425	Cytochrome P45 family	1.49026e+08	6.26867e+07	4.96642e+07	3.6675e+07	5.24293e+06	1.20992e+07	1.36728e+07	2.25222e+06	2.01752e+07	9.24434e+06		1.48564e+07	1.15719e+07		1.28502e+07	1.03857e+07	7.95087e+06	1.19676e+07	3.05294e+06	6.07883e+06	7.62478e+06		1.51503e-06	3.59827e-05	1	1	11	0	1636.79
ACPGEALAR	1xCarbamidomethyl [C2]	Q92088	Cytochrome P450 2M1	K07411	Cytochrome P45 family	3.57019e+08	1.33553e+08	1.37309e+08	8.61575e+07	3.25999e+07	18969150	2.7729e+07	1.83699e+07	1.99751e+07	1.59099e+07	3.02598e+07	1.76455e+07	1.43869e+07	4.20265e+07	1.06949e+07	2.22953e+07	1.06918e+07	2.08482e+07	7.36869e+06	1.66779e+07	1.84879e+07	1.20829e+07	0.00452951	0.000355797	2	3	11	0	944.462
ACQAESEQAWQQR	1xCarbamidomethyl [C2]	A0A060VRT1	Rib_recp_KP_reg domain-containing protein	K14000		1.95422e+09	7.79605e+08	5.72942e+08	6.01676e+08	1.02693e+08	97490418	1.49804e+08	2.27226e+08	8.3768e+07	1.18624e+08	9.88451e+07	8.16643e+07	1.09419e+08	7.11293e+07	9.38789e+07	1.18005e+08	1.08145e+08	1.39162e+08	9.72706e+07	6.89666e+07	9.33685e+07	9.47639e+07	1.03421e-06	3.59827e-05	1	1	28	0	1591.69
ACQAESEQAWQQRLEVVSQK	1xCarbamidomethyl [C2]	A0A060VRT1	Rib_recp_KP_reg domain-containing protein	K14000		9.49624e+07	3.1101e+07	3.27623e+07	3.10992e+07	4.90057e+06	6623695	3.88424e+06	9.30773e+06	2.8895e+06	3.49521e+06	5.14158e+06	4.90767e+06	5.56623e+06	5.23836e+06	6.24489e+06	5.66357e+06	6.48352e+06	8.71148e+06	2.49348e+06	4.30718e+06	5.34883e+06	3.75468e+06	5.40079e-08	3.59827e-05	1	1	8	1	2375.14
ACQEEFIKR	1xCarbamidomethyl [C2]	A0A060XHN5	Fructose-bisphosphate aldolase	K01623	Class I fructose-bisphosphate aldolase family	5.35308e+08	1.94984e+08	1.61544e+08	1.7878e+08	2.38395e+07	21481812	3.78146e+07	1.76223e+07	7.07963e+07	2.34299e+07	2.77185e+07	1.47615e+07	1.32238e+07	4.41206e+07	3.36922e+07	2.80274e+07	1.80832e+07	5.66965e+07	2.42872e+07	3.75319e+07	1.75549e+07	2.46258e+07	0.000349843	0.000106723	2	2	26	1	1180.58
ACQGEALQSPGR	1xCarbamidomethyl [C2]	A0A060WZ89	Importin N-terminal domain-containing protein	K20221		7.66897e+07	2.5775e+07	2.31492e+07	2.77655e+07	5.81516e+06	3.75203e+06	3.42256e+06	2.16688e+06	5.51078e+06	5.1076e+06	4.62479e+06	4.1228e+06	3.90437e+06	4.10884e+06	6.38837e+06		5.75469e+06	4.63295e+06	6.12537e+06	4.12264e+06	3.90374e+06	3.22615e+06	5.16182e-05	3.59827e-05	1	2	1	0	1273.6
ACQSIYPLHDVYVR	1xCarbamidomethyl [C2]	A0A060Y7C6	40S ribosomal protein S3a	K02984	Eukaryotic ribosomal protein eS1 family	3.45633e+09	1.1808e+09	1.18892e+09	1.08661e+09	2.33336e+08	211418520	1.68908e+08	2.08851e+08	1.79406e+08	1.78877e+08	2.44145e+08	1.93745e+08	1.93836e+08	1.5842e+08	2.25417e+08	1.7336e+08	1.96001e+08	1.96586e+08	1.65807e+08	1.49429e+08	2.06063e+08	1.72728e+08	4.48529e-07	3.59827e-05	1	1	36	0	1720.85
ACQSIYPLHDVYVRK	1xCarbamidomethyl [C2]	A0A060Y7C6	40S ribosomal protein S3a	K02984	Eukaryotic ribosomal protein eS1 family	5.09037e+08	2.22048e+08	1.53677e+08	1.33312e+08	3.77107e+07	3.94372e+07	1.81727e+07	7.26515e+07	3.01278e+07	2.39481e+07	3.35189e+07	1.60913e+07	1.76177e+07	1.75441e+07	4.30149e+07	2.58903e+07	4.11555e+07	2.12995e+07	1.90968e+07	1.22369e+07	1.65895e+07	2.29339e+07	5.53259e-06	3.59827e-05	1	1	36	1	1848.94
ACQVWAAQTPQK	1xCarbamidomethyl [C2]	A0A060WHF0	Activation peptide	K01315		2.47165e+08	1.05369e+08	7.13996e+07	7.0397e+07	1.0594e+07	18344004	2.38234e+07	3.14001e+07	1.13184e+07	9.88853e+06	1.09172e+07	1.16505e+07	1.14723e+07	1.14523e+07	9.89019e+06	1.6017e+07	1.12859e+07	1.63448e+07	1.42298e+07	6.24156e+06	1.21345e+07	1.01604e+07	5.51069e-06	3.59827e-05	1	2	19	0	1387.68
ACQVWATQTPQQHNR	1xCarbamidomethyl [C2]	A0A060W7T7	Uncharacterized protein	K01315		2.88306e+08	1.26726e+08	8.89869e+07	7.25933e+07	1.22303e+07	1.70696e+07	2.70123e+07	3.76898e+07	1.89241e+07	1.38e+07	1.32407e+07	1.45265e+07	1.09201e+07	1.56651e+07	1.4344e+07	2.02905e+07	1.27776e+07	1.4572e+07	1.56188e+07	8.00271e+06	1.06302e+07	1.09921e+07	7.27893e-08	3.59827e-05	1	1	17	0	1824.86
ACSDTEAFNGVSNR	1xCarbamidomethyl [C2]	Q9IB53	Rhamnose binding lectin STL1			2.5551e+08	1.02085e+08	7.53997e+07	7.80253e+07	4.57391e+06	17390650	2.21055e+07	3.34664e+07	1.34318e+07	1.11173e+07	1.0406e+07	1.27272e+07	9.1423e+06	7.66193e+06	1.53782e+07	2.0084e+07	2.0931e+07	1.70427e+07	8.51446e+06	8.91348e+06	1.03235e+07	1.23003e+07	2.81591e-07	3.59827e-05	1	1	16	0	1527.65
ACSLTGTPESIEQAKR	1xCarbamidomethyl [C2]	A0A060XPN4	Uncharacterized protein	K13210		2.52948e+08	9.06547e+07	7.9114e+07	8.3179e+07	1.80444e+07	9268676	1.25421e+07	1.87233e+07	1.57777e+07	1.62985e+07	1.58901e+07	1.74922e+07	7.9122e+06	1.33257e+07	1.15168e+07	1.2977e+07	1.63429e+07	1.7827e+07	1.09601e+07	8.83686e+06	1.1973e+07	1.72391e+07	1.49575e-07	3.59827e-05	1	1	6	1	1747.86
ACSYINTWR	1xCarbamidomethyl [C2]	A0A2Z5T5E5	Zona pellucida sperm-binding protein 3	K19928	ZP domain family	1.10198e+08	4.32221e+07	3.50221e+07	3.19541e+07	1.28191e+07	10022713	7.04144e+06	8.5395e+06	4.79927e+06		5.96457e+06	5.94356e+06	5.72966e+06	9.75447e+06	7.62986e+06		8.70795e+06		4.60406e+06	4.0879e+06	8.99414e+06	5.56005e+06	0.000135731	7.82597e-05	1	3	9	0	1170.54
ACTELGIR	1xCarbamidomethyl [C2]	A0A060WGJ8	Uncharacterized protein	K01958		2.92299e+09	1.04501e+09	1.18209e+09	6.95886e+08	1.95889e+08	115528104	1.46987e+08	2.35319e+08	1.64623e+08	1.86666e+08	1.65069e+08	1.3409e+08	1.88796e+08	3.36579e+08	1.82742e+08	1.74816e+08	1.04977e+08	1.06977e+08	1.0401e+08	8.50736e+07	1.44562e+08	1.50287e+08	0.0041908	0.000282625	2	2	18	0	919.467
ACTFHSCQQK	2xCarbamidomethyl [C2; C7]	A0A060Y9M1	Serotransferrin	K14736	Transferrin family	8.70903e+08	3.2178e+08	2.3873e+08	3.10393e+08	1.42156e+07	129497688	2.58055e+07	2.49466e+06	8.82917e+07	6.14753e+07	3.27614e+07	4.91439e+07	5.77954e+07	2.77043e+07	6.72942e+07	4.03063e+06	8.92249e+07	8.76853e+07	2.83204e+07	1.4917e+07	6.34762e+07	2.67694e+07	2.23117e-05	3.59827e-05	3	4	36	0	1266.54
ACTFHSCQQKK	2xCarbamidomethyl [C2; C7]	A0A060Y9M1	Serotransferrin	K14736	Transferrin family	5.37822e+07	1.12365e+07	7.93809e+06	3.46076e+07		9.44955e+06		109888	1.6771e+06		1.72402e+06	1.22213e+06	2.13265e+06		2.85928e+06		1.01167e+07	2.22518e+07		323612	1.9155e+06		0.000101078	3.59827e-05	3	3	14	1	1394.63
ACTGTDLAVSPNLRPMQQI	1xCarbamidomethyl [C2]	A0A060WD32	Succinyl-CoA:3-ketoacid-coenzyme A transferase	K01027	3-oxoacid CoA-transferase family	4.85662e+08	1.65172e+08	1.54516e+08	1.65974e+08	8.99259e+06	31922646	2.91228e+07	2.59461e+07	3.88003e+07	3.03878e+07	2.31672e+07	3.53456e+07	2.32617e+07	4.43093e+06	2.97026e+07	3.86079e+07	3.21929e+07	3.105e+07	2.35256e+07	3.1043e+07	1.82289e+07	2.99332e+07	3.15614e-08	3.59827e-05	1	1	17	0	2072.03
ACTGTDLAVSPNLRPMQQI	1xCarbamidomethyl [C2]; 1xOxidation [M16]	A0A060WD32	Succinyl-CoA:3-ketoacid-coenzyme A transferase	K01027	3-oxoacid CoA-transferase family	6.47038e+07	2.36751e+07	2.77352e+07	1.32936e+07		3020777	7.75827e+06	7.20931e+06	3.55372e+06	2.133e+06	8.21463e+06	2.64234e+06	3.28255e+06		3.13495e+06	1.04607e+07	4.22265e+06	1.67276e+06		6.24207e+06	1.1561e+06		0.243274	0.00848571	1	1	3	0	2088.02
ACTILLR	1xCarbamidomethyl [C2]	A0A060X3D1	T-complex protein 1 subunit gamma	K09495	TCP-1 chaperonin family	1.28256e+08	3.91275e+07	2.87791e+07	6.03495e+07	1.03903e+07	11824646			7.16152e+06	9.75108e+06	1.17002e+07	4.13028e+06	4.95685e+06		7.99168e+06		1.34784e+07	6.42913e+06	1.23273e+07	5.26238e+06	1.14755e+07	1.13768e+07	0.0213042	0.00135644	1	4	7	0	846.487
ACTLTGSPENIEQAKR	1xCarbamidomethyl [C2]	A0A060W6V8	Uncharacterized protein	K13210		1.10872e+08	3.53531e+07	3.22831e+07	4.32355e+07	5.9457e+06	4635951	7.14213e+06		9.70217e+06	7.92717e+06	7.96389e+06	6.42695e+06	4.36951e+06		6.79397e+06	6.72881e+06	6.21422e+06	5.23466e+06	7.06397e+06	6.71728e+06	8.66943e+06	9.33594e+06	3.43573e-07	3.59827e-05	1	1	6	1	1774.88
ACVGEHLAR	1xCarbamidomethyl [C2]	A0A060WXJ1	Uncharacterized protein	K07418	Cytochrome P45 family	1.0882e+08	3.86714e+07	3.34541e+07	3.66943e+07	7.06535e+06	6.6045e+06	4.21437e+06	2.74717e+06	9.19558e+06	8.84441e+06	3.65276e+06	5.69331e+06	2.56238e+06	8.93289e+06	5.48265e+06	7.13009e+06	6.09834e+06	4.41105e+06	9.95744e+06	6.08121e+06	2.27097e+06	7.87526e+06	0.000360225	0.000106723	1	1	11	0	1012.5
ACVGESLAR	1xCarbamidomethyl [C2]	A0A061A7G8	Uncharacterized protein (Fragment)	K07411	Cytochrome P45 family	3.76727e+08	1.30425e+08	1.55709e+08	9.05934e+07	1.33598e+07	13665037	2.44997e+07	2.8206e+07	3.34576e+07	1.72372e+07	3.23625e+07	1.17741e+07	1.38966e+07	4.80621e+07	2.03785e+07	2.92349e+07	1.38817e+07	1.81769e+07	1.29599e+07	1.29587e+07	1.11899e+07	2.14263e+07	0.00111506	0.000106723	2	2	9	0	962.472
ACVLNLEQR	1xCarbamidomethyl [C2]	A0A060ZQF6	Sulfotransferase	K01015	Sulfotransferase 1 family	4.93165e+08	1.40871e+08	1.8676e+08	1.65534e+08	2.11264e+07	24842168	2.6415e+07	1.07344e+07	2.56697e+07	3.20836e+07	2.54605e+07	4.35702e+07	6.3058e+06	4.99009e+07	3.03499e+07	3.1173e+07	1.98758e+07	2.74264e+07	1.25722e+07	3.76145e+07	1.72813e+07	5.07634e+07	0.000541403	0.000106723	1	1	11	0	1102.57
ACVVHGGDLKDLSAEQLDDILK	1xCarbamidomethyl [C2]	A0A060XBB8	Cation_ATPase_N domain-containing protein	K01539	Cation transport ATPase (P-type) (TC 3.A.3) family	1.36645e+08	5.00383e+07	3.94586e+07	4.71478e+07	7.50329e+06	9512887	6.44996e+06	5.49199e+06	8.41541e+06	1.26648e+07	4.77964e+06	9.04796e+06	1.03036e+07		9.73186e+06	5.59554e+06	8.75069e+06	7.92348e+06	6.79124e+06	7.91615e+06	6.16723e+06	9.59905e+06	9.50282e-08	3.59827e-05	1	4	21	1	2396.21
ACYEMK	1xCarbamidomethyl [C2]	A0A060W3W0	Uncharacterized protein	K12888		7.9682e+07	2.65524e+07	2.53822e+07	2.77474e+07	6.11687e+06	4.0001e+06	1.77531e+06	1.06286e+06	8.46344e+06	5.13385e+06	3.19761e+06	5.36319e+06	4.26405e+06	7.40046e+06	5.15688e+06		5.46748e+06	4.26281e+06	5.00487e+06	3.92183e+06	4.74355e+06	4.34688e+06	0.0897104	0.00416307	1	2	5	0	801.327
ACYGVLR	1xCarbamidomethyl [C2]	A0A060XWL1	DNA-(apurinic or apyrimidinic site) lyase	K02985	Universal ribosomal protein uS3 family	9.47856e+08	3.34471e+08	3.21148e+08	2.92236e+08	5.16123e+07	46747304	5.67111e+07	6.62027e+07	5.80619e+07	5.5136e+07	6.05875e+07	4.58758e+07	4.36971e+07	6.9434e+07	5.32858e+07	4.82683e+07	5.53977e+07	4.55652e+07	4.1158e+07	3.43482e+07	5.49554e+07	6.08117e+07	0.0180092	0.00116686	4	5	15	0	838.424
ACYLSLNPQKDETLETEK	1xCarbamidomethyl [C2]	A0A060VP96	Beta-centractin-like	K16575	Actin family	8.24895e+07	2.63557e+07	2.57722e+07	3.03617e+07	5.13493e+06	3.55305e+06	4.50216e+06	6.06514e+06	2.86627e+06	4.23415e+06	5.16871e+06	5.44643e+06	4.04935e+06	4.70293e+06	6.40473e+06		3.77361e+06	4.96244e+06	5.51258e+06	5.88777e+06	4.85498e+06	5.37026e+06	0.000705772	0.000106723	1	3	1	1	2139.03
ACYPSTECK	2xCarbamidomethyl [C2; C8]	Q6H964	Complement component C6	K03995	Complement C6/C7/C8/C9 family	5.94601e+07	2.64659e+07	1.49337e+07	1.80605e+07	2.77285e+06	3.26762e+06	1.12996e+07	1.59508e+06	5.73343e+06	1.79732e+06	2.05372e+06	2.23257e+06	1.22359e+06	1.77399e+06	3.64892e+06	4.00087e+06	4.70059e+06	3.33307e+06	2.6156e+06	2.54592e+06	2.69717e+06	2.16817e+06	0.00302286	0.0001757	1	1	1	0	1115.45
ADAEFYTAQR		A0A060X0E0	PHB domain-containing protein		Band 7/mec-2 family	1.46245e+08	4.28474e+07	5.26963e+07	5.07011e+07	6.43347e+06	7.32158e+06	7.58001e+06	7.45825e+06	7.57675e+06	6.47737e+06	1.00907e+07	8.58245e+06	1.02215e+07	7.16507e+06	6.96038e+06	9.67623e+06	9.6593e+06	8.24162e+06	8.40156e+06	7.98346e+06	8.62073e+06	7.79442e+06	1.85509e-05	3.59827e-05	1	1	11	0	1171.54
ADAETSTK		A0A060W6Q8	Aldo_ket_red domain-containing protein	K15303		1.05797e+06	317631	439234	301100	67145.6		66063	22169.3		162253	17994.2			283581		137659			47115.8		164712	89272.3	0.00127367	0.000106723	1	1	1	0	822.384
ADAPVNIR		A0A060YL79	Histone acetyltransferase	K04498	Heat shock protein 9 family	1.0154e+08	3.55714e+07	3.87998e+07	2.71692e+07	2.62246e+06	5.07893e+06	5.57927e+06	1.04778e+07	7.9354e+06	3.87749e+06	6.3367e+06	4.89794e+06	4.42143e+06	1.00308e+07	5.42776e+06	7.68518e+06	4.30101e+06	4.34179e+06	4.57958e+06	3.7777e+06	3.44331e+06	6.7258e+06	0.00302286	0.0001757	1	1	9	0	855.468
ADASFEDR		A0A060YG65	Uncharacterized protein	K17858	Cytochrome P45 family	1.77118e+08	7.68567e+07	5.76275e+07	4.26339e+07	1.8485e+07	9062677		8.22575e+06	1.89236e+07	2.21596e+07		1.07302e+07	1.02707e+07	1.40787e+07	1.70125e+07	5.53546e+06	7.70448e+06	1.43922e+07	5.80661e+06	8.73082e+06	5.99984e+06		0.000344785	0.000106723	2	2	13	0	910.39
ADATVTANVK		A0A060WCH3	DUF1943 domain-containing protein	K14462		2.4079e+08	9.27901e+07	6.52863e+07	8.27134e+07	1.11543e+07	18942250	1.98797e+07		2.06618e+07	2.21521e+07		1.01122e+07	9.44446e+06		2.03327e+07	2.53969e+07	2.23661e+07		2.26467e+07	1.90913e+07	1.86092e+07		0.000124647	7.82597e-05	1	1	17	0	989.526
ADAVFAFQLR		A0A060WA19	3'-phosphoadenosine-5'-phosphosulfate synthase	K13811	Sulfate adenylyltransferase family	0	0	0	0																			0.000302876	0.000106723	1	1	2	0	1137.61
ADCELLMMVGLPASGK	1xCarbamidomethyl [C3]	A0A060XLP1	Uncharacterized protein	K12888		6.57326e+07	2.0267e+07	2.85434e+07	1.69222e+07	5.90734e+06			3.96771e+06	5.08222e+06	5.30973e+06	3.10487e+06	6.59953e+06	5.9302e+06	3.63646e+06	5.61664e+06	3.65572e+06		5.24565e+06		5.64929e+06	6.02725e+06		5.83215e-07	3.59827e-05	2	2	11	0	1691.82
ADDKLIAEEGVDTLSVNELQAACR	1xCarbamidomethyl [C23]	A0A060Z2Z5	Letm1 RBD domain-containing protein	K17800		4.5139e+07	1.40815e+07	1.2088e+07	1.89694e+07	2.05678e+06	914253	1.92503e+06	4.57261e+06	2.53983e+06	2.07304e+06	2.4799e+06	2.51456e+06	2.59889e+06		2.52188e+06	1.97278e+06	2.57732e+06	3.98939e+06	2.73732e+06	3.99851e+06	2.56541e+06	3.10145e+06	1.05919e-06	3.59827e-05	1	1	1	1	2617.28
ADDLGKGGNDESLK		A0A060YVP3	Superoxide dismutase [Cu-Zn]	K04565	Cu-Zn superoxide dismutase family	5.80803e+09	2.30313e+09	2.12027e+09	1.38463e+09	2.21719e+08	348708816	5.5225e+08	1.2004e+08	3.73456e+08	6.86955e+08	2.70051e+08	1.47844e+08	6.88626e+06	7.25305e+08	2.9663e+08	6.73557e+08	2.94197e+08	1.7348e+08	4.67874e+08	2.98901e+08	1.45666e+08	4.50752e+06	2.53221e-09	3.59827e-05	1	1	32	1	1418.68
ADDLGKGGNDESLKTGNAGGR		A0A060YVP3	Superoxide dismutase [Cu-Zn]	K04565	Cu-Zn superoxide dismutase family	2.18955e+09	8.66295e+08	7.89114e+08	5.34142e+08	1.07481e+08	186065820	1.69758e+08	5.77467e+07	1.57558e+08	1.87685e+08	1.15864e+08	6.61108e+07		1.55304e+08	1.57629e+08	2.94206e+08	1.00485e+08	8.58916e+07	1.61681e+08	1.24827e+08	6.1257e+07		1.79584e-10	3.59827e-05	1	1	42	2	2031.97
ADDLGKGGNEESLK		C1BFL3	Superoxide dismutase [Cu-Zn]	K04565	Cu-Zn superoxide dismutase family	4.59308e+09	1.09104e+09	1.52414e+09	1.9779e+09	2.15522e+08	1.06187e+07	1.37256e+07	2.48658e+08	5.87246e+08	1.52687e+07	2.80792e+08	2.33925e+08	5.78045e+08	2.10433e+07	3.9881e+08	1.15249e+07	3.63214e+08	2.04103e+08	1.54252e+07	4.69208e+08	2.47777e+08	6.78173e+08	1.01943e-08	3.59827e-05	1	3	31	1	1432.69
ADDLGKGGNEESLKTGNAGGR		C1BFL3	Superoxide dismutase [Cu-Zn]	K04565	Cu-Zn superoxide dismutase family	7.81758e+08	2.02375e+08	2.95288e+08	2.84095e+08	3.91376e+07	2.13463e+06		6.74139e+07	9.25377e+07	1.15149e+06	4.85654e+07	4.60188e+07	1.11769e+08		8.63779e+07	2.55655e+06	5.46941e+07	4.54283e+07		8.48445e+07	4.77127e+07	5.1415e+07	3.52734e-11	3.59827e-05	1	3	32	2	2045.98
ADDPSAYMEVVQAADQSGNWEDLVK		A0A060X3X5	Clathrin heavy chain	K04646	Clathrin heavy chain family	3.0004e+08	1.00968e+08	9.64863e+07	1.02585e+08	1.72707e+07	12540639	1.48013e+07	1.56043e+07	1.80349e+07	2.27166e+07	1.84341e+07	1.94934e+07	1.70765e+07	1.06738e+07	1.90732e+07	1.17352e+07	1.49842e+07	1.35448e+07	1.9739e+07	1.53098e+07	1.75365e+07	2.14706e+07	2.4661e-08	3.59827e-05	2	3	32	0	2738.23
ADEADEEPREDPLAR		P32847	Band 3 anion exchange protein	K06573	Anion exchanger (TC 2.A.31) family	5.02701e+08	1.31899e+08	1.62245e+08	2.08557e+08	1.35703e+07	34231370	4.88657e+07	2.21166e+07	4.68993e+06	8.42532e+06	2.44465e+07	4.17035e+07	3.37553e+07	3.25256e+07	1.13975e+07	1.84167e+07	3.26098e+07	2.19656e+07	5.28053e+07	6.10093e+07	3.22202e+07	7.94674e+06	0.000229987	7.82597e-05	2	2	18	1	1712.77
ADEAHVDAYYYEQTEEPTGTCAACITGDNR	2xCarbamidomethyl [C21; C24]	A0A060WTE4	Adenosine kinase	K00856	Carbohydrate kinase PfkB family	4.63564e+08	1.53002e+08	1.46731e+08	1.63831e+08	1.9393e+07	19502072	3.77447e+07		3.72066e+07	3.91555e+07	2.54527e+07	2.48396e+07	3.36851e+07		3.26003e+07	3.01532e+07	2.90932e+07	1.31994e+07	1.88451e+07	1.80028e+07	2.87073e+07	5.59834e+07	1.10233e-09	3.59827e-05	1	1	20	0	3407.41
ADEAYLIGK		A0A060WGJ8	Uncharacterized protein	K01958		7.91838e+08	2.66931e+08	3.21137e+08	2.03769e+08	5.57272e+07	23689900	4.06411e+07	3.93143e+07	4.01545e+07	6.74044e+07	5.17612e+07	4.29657e+07	5.01288e+07	9.88531e+07	3.82404e+07	3.91881e+07	3.29909e+07	3.11319e+07	2.78937e+07	1.78951e+07	4.15508e+07	5.23065e+07	0.000421269	0.000106723	2	2	13	0	979.509
ADEFIDKNLDDILPR		A0A060WEL4	TOG domain-containing protein		GCN1 family	1.04784e+08	3.7182e+07	3.44998e+07	3.31024e+07	8.4299e+06	7.39586e+06	3.27095e+06	4.16636e+06	6.97596e+06	6.94295e+06	4.95924e+06	6.74413e+06	8.51017e+06	2.03723e+06	8.48303e+06	3.76601e+06	6.15133e+06	7.50269e+06	5.23097e+06	4.2036e+06	5.98411e+06	4.02973e+06	0.00196904	0.0001757	1	1	4	1	1773.9
ADELTSPFHYEFSYWAR		A0A060YGQ6	Transmembrane channel-like protein	K21988	TMC family	9.34556e+07	3.2234e+07	3.12781e+07	2.99435e+07	7.39404e+06	5.072e+06	3.31102e+06	5.72425e+06	5.91277e+06	4.81991e+06	6.17639e+06	4.95282e+06	5.50845e+06	3.48056e+06	6.44662e+06	4.71329e+06	6.18338e+06	5.56488e+06	3.88681e+06	5.04177e+06	4.6786e+06	4.58807e+06	3.30171e-07	3.59827e-05	2	2	11	0	2118.96
ADENPLSEQSVAQIMQSAK		C1BHL1	Coatomer subunit zeta	K20472	Adaptor complexes small subunit family	6.59463e+07	2.60157e+07	2.00896e+07	1.98409e+07	3.9972e+06	5.9393e+06	2.84872e+06	9.70169e+06	3.52883e+06		4.75412e+06	2.68856e+06	4.2579e+06		4.60678e+06	3.78223e+06	3.7686e+06	2.37707e+06	4.18351e+06	1.86096e+06	2.93549e+06	4.71531e+06	1.573e-08	3.59827e-05	1	1	6	0	2045.98
ADEWLMK		A0A060VZ90	Myosin motor domain-containing protein	K10352	Myosin family	8.67541e+07	3.08037e+07	2.84897e+07	2.74607e+07	6.5671e+06	3.2517e+06	4.57934e+06	2.80461e+06	7.20743e+06	6.39348e+06	3.80335e+06	4.82557e+06	4.61056e+06	5.73646e+06	3.8963e+06	5.6175e+06	4.46667e+06	4.48989e+06	4.22646e+06	2.65708e+06	5.8272e+06	5.79344e+06	0.0126264	0.000780838	4	8	4	0	892.423
ADFGVPLMHVPR		A0A060XY66	Trans-1,2-dihydrobenzene-1,2-diol dehydrogenase-like	K00078	Gfo/Idh/MocA family	1.15897e+08	3.67947e+07	4.26642e+07	3.64381e+07	9.13365e+06	5.18124e+06	6.22862e+06	3.68158e+06	6.2052e+06	6.36437e+06	7.53382e+06	8.41296e+06	1.0324e+07		9.68913e+06	6.7042e+06	8.08666e+06	6.00577e+06	5.83215e+06	3.92623e+06	6.61671e+06	5.97055e+06	4.74394e-05	3.59827e-05	1	1	7	0	1338.7
ADFKVDENTK		Q7ZZW1	Alpha-1-antiproteinase-like protein	K03984	Serpin family	1.14523e+09	4.88839e+08	3.58534e+08	2.97856e+08	6.66808e+07	103349004	1.09666e+08	5.96719e+07	1.0238e+08	4.70914e+07	4.99931e+07	4.37503e+07	5.38986e+07	6.15872e+07	5.15886e+07	9.77166e+07	6.62464e+07	5.50429e+07	6.0338e+07	4.63915e+07	4.93257e+07	2.05113e+07	9.18695e-05	3.59827e-05	1	1	36	1	1166.57
ADFNLER		C1BI55	UDP-glucose 4-epimerase	K01784	NAD(P)-dependent epimerase/dehydratase family	8.54526e+07	2.9062e+07	2.90148e+07	2.73759e+07	4.34825e+06	4.39373e+06	4.46477e+06	6.76396e+06	4.15435e+06	4.93693e+06	5.89738e+06	3.89166e+06	3.81189e+06	5.26217e+06	4.80676e+06	5.3449e+06	6.20265e+06	4.37908e+06	4.87585e+06	3.86015e+06	4.20799e+06	3.85014e+06	0.039309	0.00215284	1	1	4	0	864.421
ADFPYIR		A0A060WW90	Uncharacterized protein	K06238		2.39652e+08	7.53017e+07	7.61277e+07	8.82224e+07	1.45113e+07	6768026	1.21761e+07	6.26015e+06	1.866e+07	1.69262e+07	1.57625e+07	1.14178e+07	1.11278e+07	1.26422e+07	1.22332e+07	1.29442e+07	9.87475e+06	1.00881e+07	1.08145e+07	9.52822e+06	1.4845e+07	3.30719e+07	0.0171433	0.00113474	1	2	1	0	881.452
ADFPYIRDFIIK		A0A060WW90	Uncharacterized protein	K06238		9.60917e+07	3.6035e+07	3.20233e+07	2.80334e+07	8.69071e+06	3.59471e+06	2.43537e+06	4.38978e+06	1.06638e+07	6.26057e+06	6.38396e+06	5.25e+06	5.40365e+06	2.5067e+06	6.66294e+06	5.81607e+06	5.11091e+06	5.93014e+06	2.31783e+06	2.93741e+06	4.2131e+06	7.524e+06	0.0630138	0.00309321	1	2	8	1	1497.81
ADFYVSK		A0A060WIC1	SERPIN domain-containing protein	K03911	Serpin family	2.43363e+08	9.37847e+07	8.73532e+07	6.2225e+07	1.48035e+07	10842225	2.1241e+07	2.13767e+07	1.37485e+07	1.17729e+07	1.11494e+07	1.47852e+07	9.7339e+06	2.15117e+07	1.37543e+07	1.64189e+07	1.01784e+07	1.19237e+07	1.3131e+07	6.39436e+06	1.35521e+07	7.04552e+06	0.0104506	0.000684843	2	2	12	0	829.409
ADGAKEEIQADLIVGCDGAFSAIR	1xCarbamidomethyl [C16]	A0A060Y686	Kynurenine 3-monooxygenase	K00486	Aromatic-ring hydroxylase family	2.21445e+08	7.37589e+07	6.69531e+07	8.07327e+07	2.68968e+07	5072295	7.69924e+06	9.96782e+06	1.64063e+07	7.71638e+06	8.75582e+06	1.89397e+07	1.01423e+07		1.10731e+07	1.80421e+07		2.26626e+07	9.37114e+06	1.12936e+07	2.53271e+07	1.20783e+07	1.6764e-08	3.59827e-05	1	1	15	1	2506.22
ADGAKEEIQADLIVGCDGAFSAIRK	1xCarbamidomethyl [C16]	A0A060Y686	Kynurenine 3-monooxygenase	K00486	Aromatic-ring hydroxylase family	9.82112e+07	3.14691e+07	2.54333e+07	4.13087e+07	1.39605e+07		4.16512e+06	2.33228e+06	6.91692e+06	4.09433e+06	2.33312e+06	6.74141e+06	8.26194e+06			8.09686e+06		1.18924e+07	4.19507e+06	5.82105e+06	1.26481e+07	6.75202e+06	2.08108e-07	3.59827e-05	1	1	2	2	2634.32
ADGENRQEYR		Q92093	Vitellogenin	K18626		1.26781e+07	1.08798e+06	3.44976e+06	8.14036e+06	418304	356945	265239	47491.9			195274		271329	1.34052e+06	1.64264e+06		4.50451e+06	287043	163690		3.18512e+06		0.0424212	0.0023696	2	3	2	1	1237.56
ADGEPSLEK		B8Y7S9	Y-box binding protein	K06099		1.52464e+08	5.31691e+07	5.54944e+07	4.3801e+07	1.16856e+07	10771124	4.29157e+06	7.21448e+06	1.19517e+07	7.25459e+06	4.96637e+06	5.56518e+06	5.53331e+06	2.86834e+07	1.07462e+07		9.37881e+06	6.31275e+06	1.0295e+07	7.3537e+06	7.05366e+06	3.40702e+06	0.00215288	0.0001757	1	2	3	0	945.452
ADGFADALHR		A0A060W091	Uncharacterized protein	K13210		8.82796e+07	3.48793e+07	2.63402e+07	2.70601e+07	5.56002e+06	8244598	5.00197e+06	6.55106e+06	5.52527e+06	3.99641e+06	4.60253e+06	4.15438e+06	3.56954e+06	4.5739e+06	4.53338e+06	4.90652e+06	5.23023e+06	4.1534e+06	5.04663e+06	4.66031e+06	4.48228e+06	3.48722e+06	0.000113134	3.59827e-05	3	3	4	0	1072.52
ADGGEDKDREPPSR		A0A060W1C4	Eukaryotic translation initiation factor 3 subunit A	K03254	EIF-3 subunit A family	6.6229e+07	1.9397e+07	2.14772e+07	2.53548e+07	1.27721e+06	3.82966e+06	220049		7.2667e+06	6.80337e+06	1.63016e+06	4.91651e+06	2.99722e+06	5.5555e+06	6.37783e+06		4.90716e+06	5.2708e+06	4.80325e+06	2.72741e+06	4.72121e+06	2.92493e+06	0.000115193	3.59827e-05	1	1	6	2	1528.7
ADGLGAAELLEAILK		A0A060YLC7	Fucose mutarotase	K02431		3.44787e+08	1.50182e+08	1.25659e+08	6.89465e+07	7.82291e+07	20137110	9.08962e+06	1.30576e+07	2.2862e+07	6.80651e+06	3.94418e+07	3.78126e+07	2.32911e+07		8.51869e+06	1.65945e+07	1.06269e+07	9.41686e+06			3.10774e+07	1.78253e+07	8.59478e-05	3.59827e-05	1	1	4	0	1483.84
ADGLVENLK		Q9PT02	Apolipoprotein E	K04524	Apolipoprotein A1/A4/E family	2.08943e+08	7.57656e+07	6.09889e+07	7.21885e+07	1.1587e+07	12174954	1.83727e+07	1.47925e+07	6.98885e+06	1.18496e+07	1.54823e+07	7.45923e+06	7.12542e+06	1.30519e+07	6.29306e+06	1.15769e+07	1.57093e+07	1.39389e+07	9.53502e+06	8.56224e+06	1.30055e+07	1.14376e+07	0.000247554	7.82597e-05	2	2	8	0	958.52
ADGNGETVNIGCK	1xCarbamidomethyl [C12]	A0A060Z9P5	Ig-like domain-containing protein			2.99449e+07	1.02337e+07	3.05857e+06	1.66527e+07			3.92087e+06		5.19272e+06	1.12011e+06	1.86886e+06				1.18971e+06		3.59497e+06	1.65827e+06	1.4823e+06	5.56302e+06	918148	3.43595e+06	0.000287128	7.82597e-05	1	1	2	0	1334.6
ADGSVCYDDIHYQETWVAMESLVDK	1xCarbamidomethyl [C6]	A0A060WMU5	Alcohol dehydrogenase	K00002	Aldo/keto reductase family	8.46638e+07	3.0069e+07	2.32415e+07	3.13532e+07	4.64986e+06	4.11011e+06	4.16547e+06	3.35695e+06	5.53441e+06	8.25223e+06	4.75395e+06	4.93883e+06	5.65207e+06	2.53638e+06	2.82591e+06	2.53439e+06	4.86312e+06	4.55798e+06	5.69119e+06	4.98575e+06	5.07761e+06	6.17756e+06	0.000519997	0.000106723	1	1	2	0	2931.28
ADGSVCYDDIHYQETWVAMESLVDKGLVR	1xCarbamidomethyl [C6]	A0A060WMU5	Alcohol dehydrogenase	K00002	Aldo/keto reductase family	1.66593e+07	6.58444e+06	5.13991e+06	4.93492e+06	1.1195e+06	673691	1.07651e+06		2.09254e+06	1.62219e+06	2.3089e+06	1.31839e+06	1.51262e+06				1.08703e+06	1.08136e+06		721815	987659	1.05706e+06	8.48894e-06	3.59827e-05	1	1	2	1	3356.56
ADGSYATFLYER		Q9DDV9	Complement component C3-4	K03989		8.20749e+07	2.02505e+07	2.55036e+07	3.63208e+07	4.77931e+06	5.5587e+06	3.65052e+06	2.00641e+06		4.25556e+06	2.27816e+06	4.57501e+06	6.5623e+06	4.48396e+06	2.18701e+06	5.41715e+06	1.32492e+07	1.271e+06	6.43357e+06	3.51346e+06	3.48968e+06	8.36386e+06	1.36079e-06	3.59827e-05	2	2	4	0	1392.64
ADGTETTSNLNQK		A0A060WLV6	Prolyl endopeptidase	K01322	Peptidase S9A family	1.3086e+08	4.54175e+07	3.87696e+07	4.66732e+07	5.85255e+06	6.43103e+06	9.52646e+06	4.64301e+06	1.12978e+07	7.66659e+06	6.49771e+06	6.45411e+06	5.9134e+06	4.67424e+06	7.76724e+06	7.46289e+06	6.11158e+06	5.53332e+06	9.71206e+06	1.07909e+07	6.4351e+06	8.09019e+06	1.79763e-05	3.59827e-05	1	1	16	0	1378.64
ADHQPLTEASYVNIPTIALCNTDSPLR	1xCarbamidomethyl [C20]	A0A060XUH8	40S ribosomal protein SA	K02998	Universal ribosomal protein uS2 family	2.5258e+07	4.7047e+06	1.30516e+07	7.50169e+06	2.18647e+06				2.51823e+06			7.86083e+06	2.77349e+06			2.4173e+06	2.65824e+06					4.84345e+06	2.02923e-08	3.59827e-05	1	1	1	0	2996.48
ADHQPLTEASYVNIPTIAMCNTDSPLR	1xCarbamidomethyl [C20]	A0A060XM37	40S ribosomal protein SA	K02998	Universal ribosomal protein uS2 family	3.04358e+09	1.04597e+09	1.03747e+09	9.60149e+08	1.75174e+08	1.79799e+08	1.51767e+08	1.87222e+08	1.79482e+08	1.72524e+08	1.69967e+08	2.08141e+08	2.1212e+08	1.09811e+08	2.24396e+08	1.13033e+08	1.76994e+08	1.82693e+08	1.49e+08	1.28145e+08	1.45335e+08	1.77981e+08	5.51584e-10	3.59827e-05	1	2	24	0	3014.43
ADHQPLTEASYVNIPTIAMCNTDSPLR	1xCarbamidomethyl [C20]; 1xOxidation [M19]	A0A060XM37	40S ribosomal protein SA	K02998	Universal ribosomal protein uS2 family	6.30857e+08	1.9692e+08	2.18449e+08	2.15488e+08	2.46068e+07	21660348	4.58571e+07	5.39618e+07	2.15716e+07	2.92621e+07	4.47789e+07	3.27601e+07	3.76411e+07	2.55205e+07	4.36914e+07	3.40575e+07	3.67676e+07	3.17832e+07	4.52798e+07	4.01781e+07	2.11443e+07	4.0335e+07	1.46222e-09	3.59827e-05	1	2	22	0	3030.43
ADKQEAVFENLDNPGETK		A0A060ZDL1	Pyr_redox_2 domain-containing protein	K22470		2.14557e+08	6.6408e+07	9.65153e+07	5.16334e+07	7.77066e+06	4.75546e+06	9.7383e+06	1.71869e+07	8.77782e+06	1.81789e+07	2.48948e+07	1.1342e+07	1.22489e+07	2.34364e+07	1.16875e+07	1.29058e+07	6.35406e+06	8.84284e+06	9.42184e+06	1.04856e+07	5.92146e+06	1.06075e+07	1.31294e-06	3.59827e-05	1	1	18	1	2004.95
ADIAALADEHKDDLVPDKGCK	1xCarbamidomethyl [C20]	A0A060XAM9	Aconitate hydratase, mitochondrial	K01681	Aconitase/IPM isomerase family	1.24947e+08	4.69619e+07	4.15351e+07	3.64498e+07	8.35737e+06	3.07253e+06	4.78301e+06	5.89377e+06	1.20015e+07	1.28537e+07	6.25096e+06	7.02392e+06	1.03109e+07	3.65951e+06	8.06601e+06	6.22375e+06	5.04196e+06	7.64429e+06	5.51499e+06	5.88426e+06	4.01738e+06	8.34698e+06	0.00113148	0.000106723	1	2	4	2	2281.11
ADLAEEYSKDR		A0A060XC88	UBC core domain-containing protein	K04552	Ubiquitin-conjugating enzyme family	1.6769e+08	6.60192e+07	4.82475e+07	5.34231e+07	9.33899e+06	7164213	1.47042e+07	1.22007e+07	1.12908e+07	1.13203e+07	6.95861e+06	9.15216e+06	8.22288e+06	4.85912e+06	8.32252e+06	1.07322e+07	7.47992e+06	8.18178e+06	1.15311e+07	7.16801e+06	8.03505e+06	1.10272e+07	6.96997e-05	3.59827e-05	2	3	6	1	1296.61
ADLAYER		A0A060WI63	Eukaryotic translation initiation factor 3 subunit L	K15029	EIF-3 subunit L family	2.12713e+08	7.42315e+07	7.37598e+07	6.47216e+07	1.37279e+07	9356524	1.21123e+07	1.31838e+07	1.2876e+07	1.2975e+07	1.25879e+07	9.17322e+06	8.31843e+06	1.62374e+07	1.51497e+07	1.22933e+07	1.51619e+07	1.05402e+07	1.12128e+07	8.27659e+06	1.27994e+07	6.73075e+06	0.00722602	0.000593436	2	2	4	0	837.41
ADIDAAVQLLLK		A0A060XJ26	T1-TrpRS	K01867	Class-I aminoacyl-tRNA synthetase family	7.89382e+07	2.89351e+07	2.39703e+07	2.60328e+07	3.91629e+06	4.83035e+06	3.11946e+06	7.2893e+06	4.61562e+06	5.16409e+06	3.1811e+06	4.31194e+06	5.50345e+06	2.23487e+06	5.38471e+06	3.35419e+06	4.22496e+06	5.78818e+06	5.27979e+06	3.74211e+06	4.16135e+06	2.83641e+06	3.24678e-05	3.59827e-05	1	1	8	0	1269.74
ADIDAWELRK		C1BH95	Cytochrome c oxidase polypeptide Va	K02264	Cytochrome c oxidase subunit 5A family	2.57975e+08	7.77341e+07	9.20277e+07	8.8213e+07	1.69741e+07	6.81934e+06	9.84702e+06	1.38705e+07	1.46642e+07	1.55589e+07	1.87735e+07	1.60015e+07	1.45613e+07	1.57844e+07	1.35564e+07	1.33507e+07	1.36712e+07	1.48882e+07	1.05165e+07	1.2581e+07	1.55216e+07	2.10345e+07	0.000467352	0.000106723	1	1	12	1	1216.63
ADLDKNDK		A0A060XFW6	HATPase_c domain-containing protein	K04079	Heat shock protein 9 family	5.32559e+06	1.59005e+06	1.59798e+06	2.13756e+06	81064.3	534828	349506	39995.3		584660	275891			760425		561659	129953	1.00479e+06	225324	346349		431150	0.00886555	0.000652102	2	4	6	1	918.453
ADIDLSK		A0A060VYL5	40S ribosomal protein S18	K02964	Universal ribosomal protein uS13 family	1.13338e+08	4.42436e+07	4.30097e+07	2.6085e+07	3.37628e+06	4.44585e+06	6.56001e+06	1.2844e+07	9.90893e+06	7.10848e+06	9.31833e+06	1.35276e+06		1.79587e+07	6.57611e+06	7.80386e+06			6.78942e+06	4.98952e+06	4.88894e+06	9.41708e+06	0.0764457	0.00369017	1	5	2	0	761.404
ADLDSLLLECPSIKPVCVNLGDWGATEEALR	2xCarbamidomethyl [C10; C17]	A0A060Y4P2	Uncharacterized protein	K03331		3.92387e+08	1.20567e+08	1.4191e+08	1.2991e+08	2.0792e+07	1.60987e+07	6.90404e+06	2.20613e+07	2.1965e+07	3.27459e+07	2.28992e+07	3.36902e+07	2.84187e+07	1.14471e+07	2.80443e+07	1.74103e+07	1.66204e+07	1.96079e+07	2.36712e+07	2.15628e+07	1.7147e+07	3.13006e+07	1.13506e-08	3.59827e-05	1	1	41	0	3441.7
ADLEAQRDVTYEEAK		A0A060XNR3	Ras-related protein Rab-14	K07881	Rab family	6.33582e+07	2.09913e+07	1.95413e+07	2.28256e+07	2.02274e+06	1832480	3.7351e+06	3.98756e+06	4.53055e+06	4.8829e+06	4.51156e+06	3.62867e+06	3.46153e+06		4.01967e+06	3.91987e+06	3.54885e+06	3.29542e+06	3.60267e+06	3.91492e+06	3.34482e+06	5.11891e+06	0.000519997	0.000106723	1	3	2	1	1737.83
ADLEAQRDVTYEEAKQFAEENGLLFLEASAK		A0A060XNR3	Ras-related protein Rab-14	K07881	Rab family	4.03436e+07	1.28394e+07	1.50615e+07	1.24427e+07	1.61308e+06	1.18313e+06	904951	3.51079e+06	2.53858e+06	3.08885e+06	2.24828e+06	4.67521e+06	3.43773e+06		3.13147e+06	1.56878e+06	1.78309e+06	1.75277e+06	2.1115e+06	2.71434e+06	2.12246e+06	1.95856e+06	7.87095e-09	3.59827e-05	1	3	4	2	3485.71
ADLEKGEIK		A0A060WWI4	Uncharacterized protein	K17301		2.3792e+08	8.69859e+07	7.83737e+07	7.25606e+07	1.22063e+07	18257998	1.771e+07	7.70833e+06	1.60743e+07	1.50289e+07	9.51467e+06	9.25041e+06	8.87684e+06	1.83986e+07	1.22279e+07	2.01052e+07	1.11021e+07	1.28101e+07	1.64113e+07	1.21336e+07	8.17976e+06	1.19237e+07	3.24678e-05	3.59827e-05	2	2	11	1	1002.55
ADLEMQIEGLQDELAYLKK		A0A060Z0K9	IF rod domain-containing protein	K07604	Intermediate filament family	2.0085e+08	8.76257e+07	5.92713e+07	5.39528e+07	1.54455e+07	16135149	1.00696e+07	5.47774e+06	2.83239e+07	1.21738e+07	7.87513e+06	1.15124e+07	1.10529e+07	7.21216e+06	7.99653e+06	1.36222e+07	5.37761e+06	8.11569e+06	8.16236e+06	6.43125e+06	1.09569e+07	1.4909e+07	3.77998e-07	3.59827e-05	2	3	18	1	2207.13
ADLEMQIEGLQDELAYLKK	1xOxidation [M5]	A0A060Z0K9	IF rod domain-containing protein	K07604	Intermediate filament family	4.50134e+07	1.89856e+07	1.21182e+07	1.39096e+07	4.82722e+06	2.61596e+06	3.48199e+06	1.16694e+06	5.63085e+06	1.26263e+06		5.60847e+06			2.56403e+06	3.94566e+06	4.38286e+06	1.73133e+06		2.9382e+06	2.86214e+06	1.99507e+06	0.00155934	0.000144462	2	3	2	1	2223.12
ADLESNFCR	1xCarbamidomethyl [C8]	A0A060W7T7	Uncharacterized protein	K01315		8.82948e+07	3.62395e+07	2.61457e+07	2.59096e+07	3.6929e+06	5.4517e+06	9.14058e+06	5.94482e+06	6.21523e+06	5.79429e+06	4.92976e+06	3.37674e+06	2.67397e+06	4.65116e+06	3.81486e+06	6.69916e+06	7.09956e+06	4.08286e+06	4.24768e+06	2.83718e+06	3.31297e+06	4.32937e+06	0.000383539	0.000106723	1	1	1	0	1111.48
ADIEVACYGYEGIDAVK	1xCarbamidomethyl [C7]	A0A060XPF2	Eukaryotic translation initiation factor 2 subunit 1	K03237	EIF-2-alpha family	6.31158e+07	1.84239e+07	1.9955e+07	2.47369e+07	2.99956e+06	3461874	5.37693e+06	1.51083e+06	2.98865e+06	2.08602e+06	4.29836e+06	2.1746e+06	3.8546e+06	2.50848e+06	3.0792e+06	4.03979e+06	2.2896e+06	4.32972e+06	4.10281e+06	3.56267e+06	2.3105e+06	8.14159e+06	0.000175257	7.82597e-05	3	3	2	0	1872.87
ADIEVACYGYEGIDAVKDALR	1xCarbamidomethyl [C7]	Q98TT1	Eukaryotic translation initiation factor 2 subunit 1	K03237	EIF-2-alpha family	5.28142e+07	1.62214e+07	1.82156e+07	1.83771e+07	3.24821e+06	3.34674e+06		3.60593e+06	2.49366e+06	3.52691e+06	3.40003e+06	3.34828e+06	3.80844e+06		4.78726e+06	2.87162e+06	3.03587e+06	4.12444e+06	2.40253e+06	2.4553e+06	2.86475e+06	3.49419e+06	2.29325e-05	3.59827e-05	1	1	1	1	2328.12
ADIFMFDEPSSYLDVK		A0A060XYG0	ATP-binding cassette sub-family E member 1	K06174		6.00635e+07	1.81814e+07	1.99169e+07	2.19653e+07		3.39479e+06	2.8311e+06	3.65187e+06	4.69791e+06	3.60569e+06	4.79485e+06	4.13445e+06	4.05392e+06		4.12026e+06	2.81339e+06	3.11673e+06	3.89543e+06	3.46748e+06	3.66434e+06	3.70806e+06	4.11323e+06	1.26569e-05	3.59827e-05	1	2	4	0	1876.87
ADIFNIMK		A0A060W9D3	N-acyl-aromatic-L-amino acid amidohydrolase (carboxylate-forming) B-like	K18458	AspA/AstE family	1.58897e+08	5.09475e+07	5.4158e+07	5.37911e+07	1.14699e+07	7.48426e+06	5.16538e+06	4.75077e+06	7.91617e+06	1.41609e+07	6.22246e+06	7.59526e+06	8.91344e+06	1.32694e+07	9.4977e+06	8.65978e+06	1.15954e+07	7.29283e+06	8.19991e+06	7.32395e+06	8.48669e+06	1.08923e+07	0.00297502	0.0001757	2	2	17	0	951.497
ADIFNIMK	1xOxidation [M7]	A0A060W9D3	N-acyl-aromatic-L-amino acid amidohydrolase (carboxylate-forming) B-like	K18458	AspA/AstE family	3.36213e+07	7.78246e+06	8.8191e+06	1.70198e+07		663782	2.70173e+06	1.37249e+06	973801	2.07066e+06	3.2558e+06				1.59696e+06	3.96633e+06	3.34085e+06	1.23045e+06	2.93804e+06	2.18614e+06	2.67651e+06	4.64776e+06	0.0764457	0.00369017	2	2	1	0	967.492
ADLHVVENYR		C1BFC1	Oleoyl-[acyl-carrier-protein] hydrolase	K01071	Thioesterase family	8.00242e+07	2.7479e+07	2.50107e+07	2.75346e+07	4.17582e+06	2.48104e+06	4.86422e+06	5.69196e+06	6.33049e+06	3.93547e+06	6.67191e+06	3.5821e+06	3.15258e+06	2.93365e+06	4.33064e+06	4.33978e+06	5.63551e+06	4.97319e+06	3.9517e+06	4.53587e+06	3.57958e+06	4.85872e+06	0.00141542	0.000106723	1	2	7	0	1215.61
ADLLAFIK		A0A060WQP1	Protein disulfide-isomerase	K09580	Protein disulfide isomerase family	2.1455e+09	7.21043e+08	7.12064e+08	7.12394e+08	1.3194e+08	120480680	1.32703e+08	1.20625e+08	9.65435e+07	1.18751e+08	1.30069e+08	1.10871e+08	1.51773e+08	9.03306e+07	1.21468e+08	1.07553e+08	1.52079e+08	1.37535e+08	1.16549e+08	6.78367e+07	9.98562e+07	1.38538e+08	0.00060007	0.000106723	1	1	18	0	890.535
ADLIAYLK		C1BFD3	Cytochrome c	K08738	Cytochrome c family	1.76577e+08	4.80413e+07	6.05571e+07	6.79789e+07	8.54232e+06	5.41949e+06	6.74244e+06	7.75217e+06	6.95711e+06	1.26277e+07	9.19602e+06	1.41155e+07	8.12158e+06	8.37716e+06	5.85836e+06	1.48885e+07	1.12662e+07	1.21195e+07	9.56859e+06	1.14443e+07	9.41626e+06	1.4164e+07	0.00025283	7.82597e-05	2	3	17	0	906.529
ADLLIALSDVEGLYDSPPGTDDAK		A0A060W8L3	Delta-1-pyrroline-5-carboxylate synthase	K12657	Gamma-glutamyl phosphate reductase family	6.40091e+07	2.69282e+07	1.75333e+07	1.95476e+07	2.91493e+06	6.2829e+06		7.44401e+06		1.02864e+07		5.7522e+06	4.854e+06		3.31774e+06	3.60936e+06	4.05129e+06	3.74797e+06	4.97946e+06	3.6898e+06	3.07905e+06		8.83181e-06	3.59827e-05	2	2	2	0	2475.21
ADLINNLGTIAK		A0A060XFW6	HATPase_c domain-containing protein	K04079	Heat shock protein 9 family	3.17255e+09	1.03823e+09	1.06573e+09	1.0686e+09	2.02195e+08	162017408	1.49448e+08	1.22076e+08	1.88407e+08	2.14085e+08	1.55687e+08	1.75546e+08	1.46692e+08	2.18622e+08	2.00873e+08	1.68309e+08	1.99995e+08	1.509e+08	1.68146e+08	1.28387e+08	2.05635e+08	2.15533e+08	0.000105602	3.59827e-05	2	10	18	0	1242.71
ADILVSVQGGPK		B8R4G1	Sex hormone-binding globulin alpha			2.22174e+08	8.62087e+07	6.90838e+07	6.68816e+07	1.30695e+07	16809954	1.9169e+07	1.20077e+07	1.55925e+07	9.56006e+06	1.69724e+07	1.05866e+07	9.94506e+06	1.06023e+07	7.3638e+06	1.36136e+07	1.24764e+07	1.08737e+07	1.01558e+07	7.5861e+06	1.1526e+07	1.42636e+07	2.06275e-05	3.59827e-05	2	3	2	0	1183.67
ADILVVGIGK		A0A060WMF8	C-1-tetrahydrofolate synthase, cytoplasmic	K00288	Formate--tetrahydrofolate ligase family	4.67776e+08	1.50177e+08	1.61659e+08	1.5594e+08	3.28117e+07	14052275	2.32448e+07	1.6564e+07	3.66168e+07	2.6887e+07	2.12235e+07	2.83084e+07	3.43508e+07	3.25735e+07	1.99125e+07	2.52901e+07	2.61848e+07	1.84155e+07	2.5259e+07	1.82701e+07	4.05795e+07	2.72315e+07	9.07997e-06	3.59827e-05	1	1	15	0	984.609
ADLSNISGK		A0A060WG96	Collagen-binding protein	K09501	Serpin family	1.17336e+08	4.09994e+07	4.03572e+07	3.59794e+07	4.01872e+06	6.38843e+06	7.54698e+06	8.76994e+06	7.34637e+06	6.92894e+06	5.68037e+06	6.15723e+06	2.78659e+06	1.28847e+07	6.65533e+06	6.1929e+06	6.63299e+06	7.29862e+06	7.11051e+06	3.74899e+06	4.5995e+06	6.58874e+06	0.000639205	0.000106723	2	4	10	0	904.473
ADLSNISGKK		A0A060WG96	Collagen-binding protein	K09501	Serpin family	2.88421e+08	1.12949e+08	8.63749e+07	8.90965e+07	1.17028e+07	32556210	1.70244e+07	8.38768e+06	2.51265e+07	1.8152e+07	5.97537e+06	1.35852e+07	7.00168e+06	2.22406e+07	1.75649e+07	2.00072e+07	1.69169e+07	1.98923e+07	2.03692e+07	1.07461e+07	8.08665e+06	1.30852e+07	7.31944e-05	3.59827e-05	2	4	15	1	1032.57
ADMVIEAVFEDINIK		A0A060Y1H8	Enoyl-CoA hydratase	K07515	Enoyl-CoA hydratase/isomerase family	1.70697e+08	5.87558e+07	5.18733e+07	6.00676e+07	9.86696e+06	8147166	4.70691e+06	1.081e+07	1.05976e+07	1.46271e+07	1.09593e+07	1.07473e+07	8.46852e+06	5.06494e+06	1.04773e+07	6.15594e+06	7.83967e+06	9.63446e+06	7.81359e+06	9.97974e+06	1.09581e+07	1.3842e+07	1.46759e-06	3.59827e-05	2	2	24	0	1706.87
ADMVIEAVFEDINIK	1xOxidation [M3]	A0A060Y1H8	Enoyl-CoA hydratase	K07515	Enoyl-CoA hydratase/isomerase family	8.32574e+06	1.97219e+06	2.05913e+06	4.29442e+06			797263	1.17493e+06			1.35806e+06		701065						1.26127e+06	1.33597e+06		1.69717e+06	0.0509444	0.00260783	1	1	1	0	1722.86
ADNEPVIELFVK		A0A060WAT0	Chloride intracellular channel protein	K05022	Chloride channel CLIC family	4.7578e+07	1.09936e+07	1.16442e+07	2.49402e+07	3.8396e+06	2738268				4.41571e+06	2.91205e+06	3.18703e+06			3.24249e+06	2.30267e+06	3.4365e+06	5.44717e+06	3.24696e+06	4.76101e+06	4.24003e+06	3.80855e+06	0.00694188	0.000524014	1	2	2	0	1373.73
ADNKVTVHFTNR		A0A060Y0K9	2Fe-2S ferredoxin-type domain-containing protein	K22070		1.91375e+07	5.4556e+06	6.94166e+06	6.74026e+06	712268	1.18435e+06	649626		1.75061e+06	1.15874e+06	1.14019e+06		1.26578e+06	2.90348e+06		1.63221e+06	1.19033e+06	2.21404e+06	758403	935811	1.27592e+06	365756	0.0327531	0.00187899	1	1	1	1	1401.72
ADNPGMGIGDIAK		A0A060Y547	Uncharacterized protein	K11295		3.65424e+08	1.11939e+08	1.21638e+08	1.31847e+08	2.10922e+07	16986384	2.00864e+07	1.12848e+07	2.22048e+07	2.0284e+07	1.88678e+07	2.44336e+07	2.33034e+07	1.68183e+07	1.74523e+07	2.07631e+07	2.00352e+07	1.80168e+07	2.6185e+07	2.16852e+07	2.36212e+07	2.23039e+07	2.51928e-05	3.59827e-05	1	2	4	0	1258.61
ADNPGMGIGDIAK	1xOxidation [M6]	A0A060Y547	Uncharacterized protein	K11295		1.27375e+08	3.3025e+07	4.2144e+07	5.22063e+07	5.3808e+06	3.12645e+06	8.53359e+06	5.99661e+06	3.57976e+06	6.4078e+06	8.93616e+06	5.48142e+06	7.76474e+06	6.71294e+06	4.91169e+06	8.33703e+06	7.80513e+06	4.0458e+06	1.22454e+07	1.13034e+07	6.38819e+06	1.04184e+07	8.312e-05	3.59827e-05	1	2	7	0	1274.6
ADNTFTGFLILPK		A0A060YHW3	C1q domain-containing protein	K03987		5.6406e+07	1.96184e+07	1.74402e+07	1.93474e+07	2.54117e+06	4228134	4.92875e+06	3.85846e+06	2.27771e+06	1.78418e+06	5.30558e+06	3.08293e+06	2.08952e+06		2.62982e+06	4.3324e+06	4.47026e+06	3.06455e+06	4.85213e+06	2.01713e+06	2.10692e+06	2.83638e+06	0.000828669	0.000106723	1	1	5	0	1436.78
ADNWWLR		A0A060Z385	Uncharacterized protein (Fragment)	K00602		1.15396e+08	3.75852e+07	3.70537e+07	4.07572e+07	8.68338e+06	5366070	7.56453e+06	3.96524e+06	5.8851e+06	6.12085e+06	2.24219e+06	5.96283e+06	6.278e+06	7.33768e+06	7.1799e+06	8.05313e+06	7.87439e+06	4.95927e+06	6.05965e+06	9.07695e+06	5.68318e+06	7.10371e+06	0.00533711	0.000456727	2	2	14	0	960.469
ADPAGATVKPITR		A0A060WPW6	Uncharacterized protein	K00488	Cytochrome P45 family	2.33451e+08	8.71859e+07	8.25852e+07	6.36798e+07	1.31447e+07	1.2323e+07	6.87019e+06	2.07249e+07	2.00119e+07	1.41112e+07	1.48397e+07	1.02311e+07	1.63414e+07	1.92578e+07	8.96865e+06	1.29464e+07	9.20122e+06	1.38122e+07	8.25878e+06	1.08084e+07	9.10495e+06	1.24943e+07	3.17292e-07	3.59827e-05	1	1	28	0	1296.73
ADPEPGDWNNFLQR		A0A060X619	Sulfotransferase	K01014	Sulfotransferase 1 family	3.01404e+08	1.60004e+08	5.92864e+07	8.21141e+07	4.78714e+07	15408054	3.40098e+07		5.68189e+07	5.89544e+06	2.84076e+07	2.43182e+07	2.58692e+06			3.97375e+06	1.73901e+07		2.99968e+07	3.20908e+07		2.63634e+06	8.24401e-07	3.59827e-05	1	1	4	0	1658.76
ADPHLVPSITTK		A0A060YRR1	Cytochrome c oxidase polypeptide Vb	K02265	Cytochrome c oxidase subunit 5B family	4.02541e+08	1.37825e+08	1.30359e+08	1.34357e+08	2.46475e+07	1.89e+07	1.99012e+07	2.35e+07	2.15218e+07	2.93547e+07	2.57907e+07	2.49634e+07	2.13195e+07	1.75752e+07	1.81027e+07	2.26076e+07	2.53739e+07	2.26813e+07	1.98357e+07	2.11031e+07	1.69903e+07	2.83726e+07	2.60956e-05	3.59827e-05	1	1	10	0	1278.71
ADPHLVPSVTTK		A0A060XGZ0	Cytochrome c oxidase polypeptide Vb	K02265	Cytochrome c oxidase subunit 5B family	2.40104e+08	8.87696e+07	8.00481e+07	7.12865e+07	1.36997e+07	4.64739e+06	1.61781e+07	1.87189e+07	1.34683e+07	2.20572e+07	1.60778e+07	1.58014e+07	7.91454e+06	1.54653e+07	1.16111e+07	1.3178e+07	3.05558e+06	1.07804e+07	1.65393e+07	1.34274e+07	1.04837e+07	1.7e+07	8.40529e-05	3.59827e-05	1	1	3	0	1264.69
ADPHLVPSVTTKR		A0A060XGZ0	Cytochrome c oxidase polypeptide Vb	K02265	Cytochrome c oxidase subunit 5B family	2.12356e+08	8.97425e+07	7.18545e+07	5.07586e+07	1.20652e+07	9412645	1.15481e+07	2.5163e+07	1.93471e+07	1.22063e+07	8.8769e+06	1.00011e+07	7.00781e+06	2.29738e+07	9.84717e+06	1.31477e+07	7.28795e+06	8.60348e+06	9.58692e+06	8.76414e+06	6.55405e+06	9.96203e+06	7.65647e-05	3.59827e-05	1	1	10	1	1420.79
ADPLGAEAEKDGVNVFK		A0A060Y268	Uncharacterized protein	K00289		3.93563e+08	1.33959e+08	1.11602e+08	1.48001e+08	3.04208e+07	9136299	1.53617e+07	1.8637e+07	3.79476e+07	2.2456e+07	2.29339e+07	8.36189e+06	1.53593e+07	1.78126e+07	1.13023e+07	3.58324e+07	1.29414e+07	1.13573e+07	2.88551e+07	1.59717e+07	4.53081e+07	3.35677e+07	7.25862e-07	3.59827e-05	1	1	5	1	1759.89
ADPLGAEAEKDGVNVFKFPR		A0A060Y268	Uncharacterized protein	K00289		3.22653e+08	1.15258e+08	8.54287e+07	1.21966e+08	3.21055e+07	1.15587e+07	5.75114e+06	1.18892e+07	3.73886e+07	1.6565e+07	1.79308e+07	7.97355e+06	1.8649e+07	5.41624e+06	1.11663e+07	2.42928e+07	1.09103e+07	7.65877e+06	2.06399e+07	1.21221e+07	4.42687e+07	2.63661e+07	5.22428e-09	3.59827e-05	1	1	5	2	2160.11
ADPTKSPEEVRK		A0A060W5P5	Uncharacterized protein	K20123		8.26602e+07	2.79143e+07	3.22982e+07	2.24477e+07	6.96551e+06	4.33217e+06	5.64154e+06	1.00858e+06	6.47867e+06	3.48783e+06	1.29504e+06	5.78049e+06	5.50316e+06	8.30162e+06	6.23747e+06	5.1804e+06	3.50777e+06	5.3764e+06	3.19786e+06	4.99345e+06	2.81265e+06	2.55959e+06	1.18818e-05	3.59827e-05	1	1	11	2	1356.71
ADPTKSQEEVRK		A0A060VSI0	F-BAR domain-containing protein	K20123		4.17433e+07	8.07837e+06	1.72533e+07	1.64117e+07	2.58507e+06				2.37909e+06	3.11422e+06	2.03764e+06	3.48914e+06	3.3043e+06	5.35416e+06	2.89638e+06	171657	2.78635e+06	3.4701e+06	2.40307e+06	1.97276e+06	5.03307e+06	746338	9.1531e-05	3.59827e-05	1	1	9	2	1387.72
ADPVDLVDILTR		C1BFI3	Apoptosis-associated speck-like protein containing a CARD	K12799		5.77697e+07	1.94683e+07	1.97689e+07	1.85326e+07	2.4916e+06	3.75282e+06	6.4544e+06		4.52973e+06	2.23973e+06	6.32159e+06	1.97456e+06	1.98593e+06	1.81547e+06	3.61612e+06	4.05519e+06	3.26636e+06	4.14611e+06	3.05352e+06	3.9231e+06	1.64471e+06	2.49878e+06	6.40713e-06	3.59827e-05	1	2	10	0	1326.73
ADQELMCYSHDNIICGITSVAFSK	2xCarbamidomethyl [C7; C15]	A0A060X2B4	Guanine nucleotide-binding protein G(I)/G(S)/G(T) subunit beta-1-like	K04536	WD repeat G protein beta family	9.6136e+07	3.30283e+07	3.40552e+07	2.90525e+07	7.05104e+06	4360288	5.2028e+06	3.65337e+06	6.08627e+06	6.67454e+06	6.90427e+06	7.86386e+06	3.76965e+06	5.07584e+06	5.80382e+06	4.63773e+06	3.8938e+06	5.47661e+06	4.9369e+06	3.21916e+06	3.12199e+06	8.40408e+06	6.24023e-07	3.59827e-05	1	1	15	0	2759.25
ADQELMVYSHDNIICGITSVAFSK	1xCarbamidomethyl [C15]	A0A060YHK9	Guanine nucleotide-binding protein G(I)/G(S)/G(T) subunit beta-1	K04536	WD repeat G protein beta family	4.48479e+08	1.50873e+08	1.38094e+08	1.59512e+08	2.4198e+07	16400141	1.86896e+07	2.68594e+07	3.65797e+07	2.81464e+07	3.13978e+07	2.37638e+07	2.13252e+07	1.30827e+07	2.65029e+07	2.20213e+07	1.60089e+07	2.88171e+07	3.21502e+07	3.20047e+07	2.23048e+07	2.82264e+07	2.21915e-06	3.59827e-05	1	2	19	0	2698.29
ADQIETQQLMR	1xOxidation [M10]	A0A060XAI4	Dynamin-type G domain-containing protein	K12476		9.06992e+07	3.06554e+07	2.84297e+07	3.16141e+07	4.12234e+06	1.76128e+06	6.61484e+06	6.69172e+06	3.51088e+06	7.95438e+06	1.11153e+07	3.77757e+06	3.70026e+06		5.06633e+06	4.77018e+06	4.77676e+06	4.17485e+06	4.80553e+06	6.78461e+06	3.93274e+06	7.13965e+06	0.000184649	7.82597e-05	2	2	2	0	1348.65
ADQVDSQQLMR		A0A060WQ01	Uncharacterized protein	K12476		5.26762e+07	1.72592e+07	2.43266e+07	1.10904e+07	2.48326e+06	3.15037e+06	2.77253e+06		5.82195e+06	3.03111e+06	2.27795e+06	4.62347e+06	4.30664e+06	6.45163e+06	2.50972e+06	4.15717e+06		2.41385e+06	563771	758360	4.25734e+06	3.09707e+06	0.000678718	0.000106723	1	2	1	0	1290.61
ADRDESSPYAAMLAAQDVAQR		A0A060XZN5	Sulfotransferase	K02576	Sulfotransferase 1 family	1.08412e+09	3.82747e+08	3.58103e+08	3.43274e+08	7.59988e+07	67645986	6.57737e+07	3.19832e+07	6.33306e+07	7.80146e+07	7.00685e+07	7.98903e+07	6.20868e+07	3.44015e+07	6.75052e+07	4.41509e+07	6.28896e+07	6.02219e+07	5.68372e+07	3.72058e+07	6.05199e+07	6.56e+07	3.80437e-11	3.59827e-05	1	3	29	1	2265.06
ADRDESSPYAAMLAAQDVAQR	1xOxidation [M12]	A0A060XZN5	Sulfotransferase	K02576	Sulfotransferase 1 family	3.25942e+08	1.07727e+08	1.1664e+08	1.01575e+08	1.43078e+07	1.02122e+07	2.47946e+07	3.49711e+07	8.81144e+06	1.46294e+07	2.81879e+07	1.30736e+07	1.81361e+07	2.01252e+07	1.65421e+07	2.05752e+07	1.67809e+07	1.43385e+07	2.0711e+07	1.63139e+07	1.33484e+07	2.0082e+07	5.9184e-08	3.59827e-05	1	3	17	1	2281.05
ADSATKPDELPGVFPYTR		A0A060X6I9	Methylmalonyl-CoA isomerase	K01847	Methylmalonyl-CoA mutase family	9.21596e+07	2.57411e+07	3.44424e+07	3.19762e+07	7.44407e+06	3.16541e+06	6.62896e+06	4.69114e+06	3.81152e+06		7.79805e+06	5.77941e+06	7.47368e+06	5.78642e+06	7.60479e+06		5.60492e+06	5.8188e+06		7.82191e+06	4.95841e+06	7.77215e+06	0.000197956	7.82597e-05	1	1	3	0	1963.98
ADSAWGAVSVITGLLEQHGQGGPCR	1xCarbamidomethyl [C24]	A0A060WRP5	Uncharacterized protein	K14358	Peptidase C69 family	5.58453e+07	2.23396e+07	1.99401e+07	1.35656e+07	3.41905e+06	1.906e+06	4.53898e+06	6.2908e+06	2.00472e+06	4.18007e+06	6.2347e+06	3.83646e+06	3.567e+06	1.60946e+06	1.66791e+06	3.02455e+06	994770	1.14394e+06	3.32411e+06	2.92004e+06	1.40322e+06	3.77954e+06	1.59541e-06	3.59827e-05	1	2	5	0	2566.25
ADSIIADWRPPEVIER		A0A060XSQ6	CRAL-TRIO domain-containing protein			2.24867e+08	6.85295e+07	8.27314e+07	7.36064e+07	1.10895e+07	9914301	1.16874e+07	9.87958e+06	1.07639e+07	1.51948e+07	1.3587e+07	6.92023e+06	7.75827e+06	1.3568e+07	2.46503e+07	1.62476e+07	1.24313e+07	8.03234e+06	1.03373e+07	1.45446e+07	1.04853e+07	1.77756e+07	6.18321e-08	3.59827e-05	1	1	18	0	1866.97
ADSLLLAEVMDEAR		A0A060XY66	Trans-1,2-dihydrobenzene-1,2-diol dehydrogenase-like	K00078	Gfo/Idh/MocA family	5.38461e+07	1.12496e+07	1.91816e+07	2.34149e+07	4.36807e+06				4.64176e+06	2.23974e+06	1.14986e+06	6.81557e+06	3.68055e+06		5.67431e+06	1.86133e+06	4.28893e+06	4.92099e+06	1.69265e+06	2.60912e+06	4.30204e+06	5.60115e+06	2.05771e-06	3.59827e-05	1	1	8	0	1532.76
ADSLLLAEVMDEARR		A0A060XY66	Trans-1,2-dihydrobenzene-1,2-diol dehydrogenase-like	K00078	Gfo/Idh/MocA family	8.47882e+07	2.02221e+07	3.06398e+07	3.39264e+07	7.39442e+06			3.79019e+06	6.99024e+06	2.04723e+06	3.17218e+06	8.68352e+06	4.05574e+06		1.19659e+07	2.76239e+06	8.40227e+06	6.03322e+06	2.15842e+06	4.70787e+06	6.37627e+06	6.24835e+06	4.98763e-08	3.59827e-05	1	1	9	1	1688.86
ADSMGAFSSIPLQR		A0A060VUW5	2,4-dienoyl-CoA reductase 2 (EC 1.3.1.124) (Peroxisomal 2,4-dienoyl-CoA reductase [(3E)-enoyl-CoA-producing])	K13236		3.85135e+08	1.23226e+08	1.26413e+08	1.35496e+08	2.41546e+07	18335984	2.20945e+07	1.14861e+07	2.31225e+07	2.40325e+07	9.27653e+06	2.81784e+07	2.07647e+07	1.5736e+07	3.10552e+07	2.14022e+07	2.01386e+07	2.5585e+07	1.40668e+07	1.90392e+07	3.2261e+07	2.44055e+07	7.2011e-07	3.59827e-05	1	1	6	0	1479.73
ADSMGAFSSIPLQR	1xOxidation [M4]	A0A060VUW5	2,4-dienoyl-CoA reductase 2 (EC 1.3.1.124) (Peroxisomal 2,4-dienoyl-CoA reductase [(3E)-enoyl-CoA-producing])	K13236		5.21651e+08	3.68525e+07	4.21778e+08	6.30208e+07	5.15544e+06	3535436	6.79478e+06	1.29243e+07	3.42746e+06	5.01512e+06		1.05608e+07	2.78402e+06	1.72925e+06	3.97438e+08	9.26615e+06	6.13735e+06	1.38036e+07	5.79288e+06	1.19047e+07	1.8426e+07	6.95624e+06	7.71402e-05	3.59827e-05	1	1	7	0	1495.72
ADSTPWPGIGK		A0A060YU94	Dihydrothymine dehydrogenase	K00207	Dihydropyrimidine dehydrogenase family	4.78253e+08	1.50935e+08	1.68137e+08	1.5918e+08	3.14581e+07	23462506	2.11738e+07	1.27661e+07	2.14341e+07	4.06409e+07	2.814e+07	2.55493e+07	2.08742e+07	3.18037e+07	2.5182e+07	3.6588e+07	2.61357e+07	2.87634e+07	2.83355e+07	2.5519e+07	2.76815e+07	2.2745e+07	0.000198647	7.82597e-05	1	1	17	0	1128.57
ADSVTWNPHK		A0A140C533	Cysteine sulfinate decarboxylase	K01580	Group II decarboxylase family	1.02043e+08	3.41691e+07	3.05571e+07	3.73166e+07	1.90117e+06	9500820	8.29707e+06	4.29145e+06	6.91285e+06	3.26574e+06	6.43853e+06	2.94409e+06	4.22021e+06	7.2515e+06	4.20051e+06	5.50223e+06	6.80355e+06	1.24494e+07	3.41636e+06	6.87063e+06	3.80298e+06	3.97367e+06	0.000178956	7.82597e-05	1	2	8	0	1154.56
ADTDQVMGFQQTFLLK		C1BI16	Nuclear transport factor 2			3.4e+08	1.21445e+08	9.76396e+07	1.20915e+08	1.90634e+07	28156834	2.1382e+07	1.71246e+07	1.71254e+07	1.85926e+07	1.89067e+07	1.56963e+07	1.93238e+07	6.82579e+06	1.96148e+07	1.72723e+07	2.0102e+07	2.1853e+07	1.78419e+07	1.73857e+07	1.41063e+07	2.96266e+07	1.84094e-06	3.59827e-05	1	1	15	0	1841.91
ADTDQVMGFQQTFLLK	1xOxidation [M7]	C1BI16	Nuclear transport factor 2			6.35963e+07	1.95765e+07	1.9029e+07	2.49908e+07	2.67536e+06	2200117	4.7062e+06	5.01863e+06	2.08393e+06	2.89224e+06	4.68316e+06	2.64536e+06	3.83051e+06		3.26751e+06	4.60245e+06	3.37852e+06	2.9921e+06	5.34484e+06	5.03556e+06	3.04128e+06	5.1985e+06	1.14214e-05	3.59827e-05	1	1	9	0	1857.91
ADTLTLK		A0A060X716	Septin-type G domain-containing protein	K16942	Septin GTPase family	7.04564e+07	2.23535e+07	2.5939e+07	2.21638e+07	3.20459e+06	2.45683e+06	5.35373e+06	5.45097e+06	3.28706e+06	2.60036e+06	4.9327e+06	3.06125e+06	2.9093e+06	7.28695e+06	3.19286e+06	4.55594e+06	2.92818e+06	3.15068e+06	4.79788e+06	3.30816e+06	3.33233e+06	4.64662e+06	0.0155361	0.0011084	1	2	2	0	761.44
ADTLTPEECQR	1xCarbamidomethyl [C9]	A0A060WJU2	Septin	K16944	Septin GTPase family	2.93897e+08	1.0632e+08	9.77331e+07	8.98446e+07	1.61801e+07	10671376	1.75836e+07	2.33907e+07	2.34261e+07	1.50677e+07	2.2209e+07	1.33826e+07	1.42461e+07	1.43924e+07	1.45207e+07	1.89822e+07	1.41544e+07	1.5215e+07	1.59529e+07	1.43378e+07	1.13242e+07	1.88602e+07	9.82785e-06	3.59827e-05	1	2	19	0	1319.59
ADTQTYQPYNK		A0A060WP86	Enhancer of rudimentary homolog		E(R) family	1.08123e+08	3.43104e+07	3.31264e+07	4.06863e+07	5.58042e+06	3.04515e+06	7.4566e+06	5.72389e+06	4.73422e+06	7.77015e+06	6.72349e+06	5.5202e+06	6.08481e+06	5.47351e+06	4.70645e+06	4.61794e+06	4.21351e+06	5.14935e+06	7.9071e+06	7.08241e+06	5.81375e+06	1.05202e+07	0.000424481	0.000106723	1	3	7	0	1328.61
ADTQTYQPYNKDWIK		A0A060WP86	Enhancer of rudimentary homolog		E(R) family	4.99652e+08	1.58463e+08	1.81027e+08	1.60161e+08	2.87742e+07	2.31832e+07	2.33315e+07	2.86073e+07	2.64921e+07	2.8075e+07	3.47747e+07	2.74519e+07	3.04869e+07	2.88643e+07	3.14488e+07	2.80008e+07	2.47243e+07	2.38634e+07	2.51908e+07	2.66711e+07	2.77823e+07	3.19292e+07	1.25079e-05	3.59827e-05	1	3	34	1	1870.9
ADTWSEFLQR		A0A060YSM9	AMP-binding domain-containing protein	K08746		1.3268e+09	4.07417e+08	4.52488e+08	4.66891e+08	8.02977e+07	54400216	6.01396e+07	3.49822e+07	6.90545e+07	1.08543e+08	9.03778e+07	7.60751e+07	9.24366e+07	4.84076e+07	7.20056e+07	7.31849e+07	9.19688e+07	7.33842e+07	4.26156e+07	9.19228e+07	7.97385e+07	8.72611e+07	3.06255e-05	3.59827e-05	1	1	18	0	1252.6
ADVFGLFPGTFQTVK		A0A060Y0R7	Plastocyanin-like domain-containing protein	K13624		4.24664e+08	1.43218e+08	1.49059e+08	1.32387e+08	1.80125e+07	27970054	2.6815e+07	2.75967e+07	2.35083e+07	1.93159e+07	3.35316e+07	3.25319e+07	2.26265e+07	1.58347e+07	2.01374e+07	2.43965e+07	2.1084e+07	2.27779e+07	1.82169e+07	1.91174e+07	2.69511e+07	2.424e+07	2.14116e-06	3.59827e-05	1	1	18	0	1626.85
ADVGPVITSQYGGK		A0A060Y6B3	Acyl-peptide hydrolase	K01303		1.95181e+08	7.1809e+07	6.65157e+07	5.6856e+07	1.06683e+07	10004019	1.43239e+07	1.63065e+07	6.09391e+06	1.44124e+07	1.66772e+07	4.59559e+06	1.30392e+07	9.58497e+06	1.2223e+07	1.03958e+07	1.32668e+07	1.39275e+07	4.57665e+06	6.0424e+06	1.21208e+07	6.9218e+06	1.11539e-06	3.59827e-05	1	1	11	0	1391.72
ADVNVYQIR		A0A060WMA5	26S proteasome non-ATPase regulatory subunit 9	K06693	Proteasome subunit p27 family	2.53322e+08	8.35367e+07	8.98711e+07	7.99138e+07	1.93424e+07	1.23194e+07	7.70309e+06	1.92116e+07	4.42125e+06	2.05389e+07	1.88112e+07	2.06723e+07	1.31674e+07	1.96659e+07	3.14086e+06	1.44134e+07	1.53586e+07	1.41123e+07	1.39297e+07	3.9812e+06	1.20559e+07	2.04761e+07	0.00234259	0.0001757	1	2	2	0	1077.57
ADVVGAEALGR		A0A060YJC7	GLOBIN domain-containing protein	K13826	Globin family	5.23887e+10	1.27342e+10	1.8174e+10	2.14805e+10	1.53446e+09	2992987904	4.40666e+09	1.84948e+09	7.03213e+08	1.24737e+09	2.87081e+09	3.90614e+09	3.20144e+09	4.39102e+09	1.56975e+09	2.23485e+09	3.66397e+09	2.64172e+09	4.00707e+09	6.2831e+09	3.12055e+09	1.76413e+09	1.59108e-05	3.59827e-05	5	11	28	0	1057.56
ADVYILAR		A0A060WQI9	Uncharacterized protein	K06287	RENT3 family	1.09051e+08	3.68769e+07	3.57696e+07	3.64043e+07	6.68525e+06	6731466	2.78774e+06	6.37333e+06	8.5992e+06	5.69994e+06	8.36544e+06	5.53109e+06	5.52655e+06	5.85587e+06	3.22788e+06	7.26274e+06	4.50057e+06	6.97156e+06	6.07468e+06	5.51155e+06	4.55833e+06	8.78764e+06	0.000908594	0.000106723	1	1	3	0	920.52
ADYGEWK		A0A060Y0I2	Calreticulin	K08057	Calreticulin family	1.48907e+09	5.13645e+08	5.53449e+08	4.21976e+08	8.81976e+07	65397732	1.07353e+08	9.29431e+07	7.6564e+07	8.319e+07	7.95733e+07	5.76469e+07	9.77124e+07	1.38381e+08	8.05648e+07	9.95711e+07	8.7853e+07	8.13745e+07	7.55135e+07	4.80841e+07	5.56245e+07	7.35261e+07	0.011318	0.000716284	1	1	20	0	868.384
ADYIPTQQDVLR		A0A060WVD9	Uncharacterized protein	K04534		3.85342e+08	1.22735e+08	1.43928e+08	1.1868e+08	2.34724e+07	19272796	1.70259e+07	2.49811e+07	1.99649e+07	1.80179e+07	2.98181e+07	1.79724e+07	2.14166e+07	1.99686e+07	2.67883e+07	2.79636e+07	1.87842e+07	2.05687e+07	1.76308e+07	2.13142e+07	1.76701e+07	2.27115e+07	4.5649e-05	3.59827e-05	2	2	16	0	1418.73
ADYNLTK		A0A060WK72	Valyl-tRNA synthetase	K01873		1.03757e+08	3.22898e+07	3.5494e+07	3.59736e+07	4.61302e+06	4.79174e+06	6.15864e+06	3.22421e+06	6.69419e+06	6.80796e+06	4.84759e+06	3.91137e+06	3.25663e+06	1.13067e+07	6.30582e+06	5.86588e+06	5.49973e+06	4.7886e+06	6.75846e+06	4.83937e+06	3.80833e+06	1.02791e+07	0.0367992	0.00202847	2	2	8	0	824.415
ADYSQLLEDMQNAFR		A0A060WNR9	H(+)-transporting two-sector ATPase	K02145	ATPase alpha/beta chains family	2.40808e+07	8.53808e+06	7.57157e+06	7.97118e+06	1.25722e+06	1.74414e+06	907255	1.66712e+06	1.70505e+06	1.2573e+06	1.89584e+06	1.29729e+06	1.36871e+06		1.72035e+06	1.28939e+06	1.40709e+06	1.23654e+06	1.52386e+06	1.4046e+06	1.41708e+06	982005	4.66734e-07	3.59827e-05	1	1	1	0	1800.82
AEAAAGQPLVHLQTSPVLHPLVGQHVLSVR		A0A060XAH3	Aspartate carbamoyltransferase	K11540	DHOase family	6.21661e+07	2.30063e+07	2.42877e+07	1.4872e+07	3.99509e+06	5.93954e+06		6.05997e+06	3.66738e+06	3.34437e+06	4.97762e+06	5.60422e+06	6.01461e+06		6.7945e+06	896776	4.68081e+06	2.77746e+06	2.78819e+06	1.19215e+06	3.43338e+06		1.96832e-07	3.59827e-05	1	1	4	0	3124.74
AEAACIQGEAAVNEAK	1xCarbamidomethyl [C5]	A0A060XRU6	MVP_shoulder domain-containing protein	K17266		2.00227e+08	8.0794e+07	5.06696e+07	6.8763e+07	1.21936e+07	11798444	8.52049e+06	2.87757e+07	9.13036e+06	1.03755e+07	1.57061e+07	6.25396e+06	7.42025e+06	5.9736e+06	1.53157e+07		9.59345e+06	1.2829e+07	1.56634e+07	1.46438e+07	5.72708e+06	1.03062e+07	4.06062e-07	3.59827e-05	1	1	14	0	1631.77
AEAAPGTPVR		A0A060X178	Uncharacterized protein	K06255		1.89771e+07	8.06709e+06	7.19506e+06	3.71493e+06		745322	3.10418e+06	1.06696e+06	2.08308e+06	1.06755e+06	1.25499e+06			2.68805e+06		3.25202e+06			1.20809e+06	1.16637e+06	1.34047e+06		0.0450895	0.00239652	1	1	1	0	968.516
AEACDEEADSEAR	1xCarbamidomethyl [C4]	C1BFK5	Tubulin-specific chaperone A	K17292	TBCA family	1.96808e+07	7.26272e+06	3.9759e+06	8.44221e+06	1.29585e+06	728707	2.09348e+06		1.63662e+06	1.50806e+06		1.7383e+06			980233	1.25737e+06	1.36645e+06		1.34896e+06	1.72489e+06	1.47232e+06	2.5296e+06	2.50019e-06	3.59827e-05	1	3	1	0	1452.55
AEAETWYK		A0A060X931	IF rod domain-containing protein	K07605	Intermediate filament family	3.91777e+09	1.24931e+09	1.43933e+09	1.22913e+09	2.25796e+08	140980864	2.10523e+08	2.16673e+08	2.42539e+08	2.12801e+08	2.40752e+08	1.87585e+08	1.74118e+08	3.15845e+08	1.75349e+08	3.45681e+08	1.69369e+08	1.95709e+08	1.78262e+08	1.85857e+08	2.65139e+08	2.34789e+08	0.00187858	0.0001757	4	7	18	0	997.463
AEAETWYTQKYEQMQVSAR		A0A060XSC9	IF rod domain-containing protein	K07605	Intermediate filament family	3.28427e+07	1.06294e+07	1.24858e+07	9.72746e+06	3.04881e+06	2245138	2.62191e+06	1.65893e+06		1.05465e+06	2.41718e+06		1.61649e+06	2.14238e+06	1.66423e+06	4.64554e+06	1.0192e+06			2.02559e+06	2.26892e+06	4.41374e+06	7.59776e-06	3.59827e-05	1	1	2	1	2319.07
AEAGAGSATEFQFR		A0A060WRR0	S10_plectin domain-containing protein	K02947	Eukaryotic ribosomal protein eS1 family	4.03776e+08	1.59325e+08	1.28711e+08	1.1574e+08	3.31552e+07	28127820	2.14115e+07	3.68997e+07	2.27987e+07	1.69321e+07	1.68822e+07	1.79377e+07	1.81838e+07	1.93155e+07	2.59904e+07	3.04013e+07	2.62896e+07	2.30223e+07	2.15616e+07	1.38672e+07	1.73064e+07	1.36928e+07	2.50903e-07	3.59827e-05	1	2	18	0	1441.67
AEAKVEAAGDAK		C1BFL7	Nonhistone chromosomal protein H6		HMGN family	7.12864e+07	2.30672e+07	2.33215e+07	2.48977e+07		9.40346e+06			9.74344e+06	3.92027e+06	1.21537e+06	6.39604e+06	4.64612e+06		6.70232e+06	4.36163e+06	8.98604e+06	3.51489e+06	1.65401e+06	738304	6.8145e+06	3.18999e+06	6.21545e-07	3.59827e-05	1	1	8	1	1159.6
AEALEYVK		A0A060WJ96	NTR domain-containing protein	K03989		1.69238e+08	6.2883e+07	5.95813e+07	4.67738e+07	6.81596e+06	9272901	1.87116e+07	1.22309e+07	5.7345e+06	1.01172e+07	1.43815e+07	4.89024e+06	6.50263e+06	1.03161e+07	9.54812e+06	1.39428e+07	1.11808e+07	1.14264e+07	4.62781e+06	6.13263e+06	6.89985e+06	6.50629e+06	0.0041908	0.000282625	1	1	2	0	922.488
AEAIRLEQDIFTALAGQGK		A0A060VZV0	NTP_transferase domain-containing protein	K00966		8.1423e+07	2.71586e+07	2.48908e+07	2.93736e+07	4.36865e+06	4350179	3.5872e+06	4.19959e+06	4.36483e+06	6.28811e+06	5.02115e+06	5.22289e+06	5.84578e+06		5.41012e+06	3.39081e+06	4.89998e+06	5.49792e+06	5.04855e+06	4.3874e+06	4.97108e+06	4.56871e+06	1.08477e-06	3.59827e-05	2	2	12	1	2031.09
AEAPIVSGDAEEVDLQDYDVSQGSSGGR		A0A060VWL5	DnaJ homolog subfamily A member 2-like	K09502		4.5748e+07	1.35951e+07	1.31233e+07	1.90296e+07	3.11349e+06	760303	3.8906e+06	1.0578e+06		4.77295e+06	1.18331e+06	5.02126e+06	1.43056e+06		4.60171e+06	886411	1.48256e+06	2.16883e+06	5.42255e+06	3.06876e+06	3.92726e+06	2.95964e+06	3.1595e-05	3.59827e-05	2	2	1	0	2851.29
AEAPIVSGDAEEVDLQDYDVSQGSSGGRR		A0A060VWL5	DnaJ homolog subfamily A member 2-like	K09502		9.98156e+07	3.21136e+07	3.32335e+07	3.44684e+07	6.50391e+06	2.00561e+06	5.32617e+06	4.93333e+06	7.2309e+06	6.11372e+06	6.81354e+06	5.56339e+06	6.31917e+06		1.0013e+07	4.52438e+06	6.08035e+06	5.96843e+06	5.87646e+06	5.55986e+06	6.03615e+06	4.94719e+06	3.83027e-09	3.59827e-05	2	2	11	1	3007.39
AEAQVQELQVK		A0A060VZ90	Myosin motor domain-containing protein	K10352	Myosin family	1.51512e+08	5.47968e+07	4.69441e+07	4.97707e+07	1.20306e+07	5.92369e+06	1.20937e+07	6.13804e+06	9.65112e+06	8.95974e+06	1.16469e+07	6.60195e+06	6.63371e+06	6.76912e+06	8.20362e+06	7.08872e+06	1.07876e+07	8.60649e+06	4.70034e+06	4.70676e+06	9.85978e+06	1.11097e+07	4.14532e-05	3.59827e-05	1	1	13	0	1242.67
AEAYLLDEQYEEAIKDYETAR		A0A060WTK7	J domain-containing protein	K09523		1.37868e+08	4.20587e+07	5.65642e+07	3.92447e+07	1.00265e+07	5807103		8.4513e+06	6.30026e+06	1.14735e+07	5.47416e+06	1.04017e+07	1.18984e+07	1.04647e+07	1.1889e+07	6.43614e+06	9.94827e+06	1.09797e+07	5.93164e+06	2.7512e+06	5.24746e+06	4.38642e+06	7.02287e-08	3.59827e-05	1	1	12	1	2520.18
AEAYLLDEQYEEAIKDYETAREHSENDR		A0A060WTK7	J domain-containing protein	K09523		1.55181e+07	6.42469e+06	5.84558e+06	3.24781e+06		3.06566e+06		1.9618e+06		1.39723e+06		1.87024e+06	2.72538e+06		1.24997e+06		1.79669e+06	808931	642190				0.000118556	3.59827e-05	1	1	1	2	3387.52
AECAAALFAGMDAGWLKPAVGK	1xCarbamidomethyl [C3]	A0A060WMI4	PKS_ER domain-containing protein	K00344	Zinc-containing alcohol dehydrogenase family	1.24434e+08	4.22768e+07	3.7528e+07	4.46289e+07	8.05492e+06	5469989	5.64726e+06	6.59268e+06	5.90951e+06	1.06024e+07	6.85486e+06	7.01508e+06	9.00631e+06	3.20924e+06	7.63267e+06	3.80986e+06	7.3456e+06	5.66775e+06	6.90416e+06	6.1531e+06	6.94192e+06	1.16164e+07	1.02758e-08	3.59827e-05	1	1	17	0	2234.11
AECGVPAEFSIWTR	1xCarbamidomethyl [C3]	A0A060YN24	Uncharacterized protein	K04437	Filamin family	7.07029e+07	2.43161e+07	2.326e+07	2.31267e+07	4.79852e+06	5266621	2.05498e+06	5.87118e+06	5.06889e+06	1.25591e+06	4.60429e+06	2.01893e+06	4.49471e+06		6.79593e+06	5.3462e+06	4.77306e+06	5.50624e+06	3.04432e+06	5.29416e+06	3.40003e+06	1.10893e+06	2.7395e-06	3.59827e-05	1	1	8	0	1622.76
AECMLEQADR	1xCarbamidomethyl [C3]	A0A060XLW3	Uncharacterized protein	K17276		1.03644e+08	3.44759e+07	3.28427e+07	3.63257e+07	6.91867e+06	2.46536e+06	9.29367e+06	3.24237e+06	6.11859e+06	6.43727e+06	6.69364e+06	3.35806e+06	3.43386e+06	3.47343e+06	5.73616e+06	1.01475e+07	2.88417e+06	9.89921e+06	6.9282e+06	3.8859e+06	3.80136e+06	8.92688e+06	0.000342288	0.000106723	2	3	3	0	1222.52
AECTAEQCYTITEGR	2xCarbamidomethyl [C3; C8]	A0A060X1Z3	Malic enzyme	K00027	Malic enzymes family	5.5782e+08	1.88706e+08	1.71304e+08	1.9781e+08	7.03759e+07	29886578	1.60472e+07	1.71457e+07	3.39497e+07	2.13014e+07	2.90781e+07	1.8343e+07	2.9863e+07		2.25911e+07	7.14286e+07	3.00329e+07	1.90173e+07	1.92689e+07	4.12922e+07	3.10269e+07	5.71717e+07	1.01943e-08	3.59827e-05	1	1	17	0	1788.75
AEDALEAIIHGVDGILVSNHGAR		A0A060VXM6	FMN hydroxy acid dehydrogenase domain-containing protein	K11517	FMN-dependent alpha-hydroxy acid dehydrogenase family	2.6131e+08	6.94766e+07	9.65643e+07	9.52687e+07	1.83679e+07	3.98137e+06	3.89618e+06	1.16284e+07	1.34346e+07	1.81681e+07	1.8211e+07	2.39492e+07	1.82616e+07	7.19228e+06	2.18102e+07	7.13998e+06	6.1447e+06	1.09417e+07	1.5358e+07	1.72556e+07	1.70031e+07	2.85657e+07	2.01551e-10	3.59827e-05	1	1	29	0	2357.22
AEDATEESFEGK		A0A060WDF6	Asp_Arg_Hydrox domain-containing protein	K00476	Aspartyl/asparaginyl beta-hydroxylase family	5.96917e+07	2.11647e+07	1.9107e+07	1.94201e+07	3.02192e+06	3.18441e+06	3.89725e+06	4.27447e+06	3.23383e+06	3.5528e+06	4.1197e+06	3.03004e+06	2.86114e+06	2.63127e+06	3.30171e+06	3.1631e+06	2.59898e+06	2.95303e+06	4.01393e+06	3.08791e+06	2.37413e+06	4.39211e+06	3.17183e-05	3.59827e-05	1	1	2	0	1312.55
AEDCAAIYSK	1xCarbamidomethyl [C4]	A0A060YLA0	C-type lectin domain-containing protein	K06721		3.87798e+08	1.5447e+08	1.44789e+08	8.85393e+07	1.86487e+07	17301422	2.84782e+07	5.17865e+07	2.61191e+07	1.21363e+07	1.93169e+07	1.7845e+07	2.61031e+07	1.72028e+07	2.37955e+07	4.05257e+07	1.52209e+07	6.55811e+06	2.41731e+07	1.43148e+07	1.17394e+07	1.6533e+07	0.000122004	7.82597e-05	1	1	18	0	1127.5
AEDIEEEDDDVPDLVENFDEASKNEAN		A0A060WED3	Transcription factor BTF3	K01527	NAC-beta family	1.62439e+08	5.13261e+07	5.12705e+07	5.98424e+07	1.0038e+07	7253269	7.86028e+06	7.00045e+06	1.16631e+07	7.51104e+06	3.10793e+06	9.68121e+06	7.38247e+06	1.07802e+07	1.43824e+07	5.93627e+06	9.55462e+06	1.38541e+07	8.39916e+06	5.20699e+06	1.01568e+07	1.26707e+07	8.91931e-05	3.59827e-05	2	2	14	1	3051.27
AEDNADTLALVFETLNQEK		W5S0E9	Proliferating cell nuclear antigen	K04802	PCNA family	4.17677e+07	1.5575e+07	1.28374e+07	1.33554e+07	3.19513e+06	1.84935e+06	3.12784e+06	3.0819e+06	2.2533e+06	2.06745e+06	3.84642e+06	2.70179e+06	1.8015e+06	1.12321e+06	1.42279e+06	1.94164e+06	2.18044e+06		3.07126e+06	2.34177e+06	2.56701e+06	3.19492e+06	6.71933e-06	3.59827e-05	1	2	1	0	2121.03
AEDQDVMLEALGR		A0A060XQ34	Uncharacterized protein			5.91481e+07	1.72872e+07	2.7827e+07	1.40339e+07			8.3014e+06	8.98577e+06			6.54907e+06			1.27009e+07		8.57704e+06			6.15072e+06			7.88319e+06	0.293858	0.00979393	1	1	1	0	1446.69
AEDRTAQFTQVIQTELER		A0A060Z6Y6	Uncharacterized protein (Fragment)	K05929		1.4109e+09	6.08924e+08	3.91598e+08	4.10374e+08	6.26098e+07	171107120	8.85459e+07	9.10171e+07	8.08086e+07	1.14835e+08	6.94181e+07	6.88557e+07	7.83811e+07	4.89791e+07	7.46122e+07	5.13514e+07	7.18855e+07	5.73196e+07	7.29507e+07	4.89924e+07	8.77205e+07	7.15051e+07	2.65069e-05	3.59827e-05	1	1	4	1	2135.07
AEDSAAYYCAR	1xCarbamidomethyl [C9]	A0A060Z8J4	Ig-like domain-containing protein	K06856		4.8767e+07	1.62231e+07	1.75965e+07	1.49474e+07	1.01172e+06	3.82319e+06	3.74476e+06	2.83227e+06	4.81113e+06		1.12479e+07	3.04647e+06	947710			2.3544e+06	9.42579e+06	1.1691e+06	992811	1.64804e+06	1.71164e+06		2.81069e-05	3.59827e-05	1	1	3	0	1276.53
AEDSAVYYCAR	1xCarbamidomethyl [C9]	A0A060YZD4	Ig-like domain-containing protein	K06856		5.43926e+07	2.22562e+07	1.87159e+07	1.34204e+07	2.05565e+06	2716664	1.00733e+07		1.59834e+06	5.8123e+06	1.15752e+07				5.22468e+06	1.91604e+06	823968	3.79922e+06	2.26793e+06	2.46015e+06	2.6232e+06	1.44595e+06	3.80957e-06	3.59827e-05	1	5	2	0	1304.56
AEDSDAALLGHMMIVAK		A0A060XN24	HIT domain-containing protein	K02503		6.0914e+07	1.65592e+07	1.19615e+07	3.23933e+07	846148	1.0419e+06		1.46712e+07					1.24599e+06	8.97414e+06	1.74133e+06		1.26386e+06	878006			780130	2.94713e+07	6.18321e-08	3.59827e-05	1	1	35	0	1771.87
AEDVADQFLR		A0A060WER9	Surfeit locus protein 4	K20369	SURF4 family	6.42014e+08	2.0876e+08	2.3491e+08	1.98344e+08	3.53436e+07	36289608	3.77953e+07	3.92769e+07	3.23694e+07	2.76854e+07	3.88636e+07	4.56299e+07	3.44721e+07	4.15199e+07	3.65916e+07	3.78331e+07	3.74542e+07	3.24395e+07	3.07339e+07	2.21241e+07	4.03466e+07	3.52454e+07	3.36245e-05	3.59827e-05	1	1	17	0	1163.57
AEEAIKDLESQIQNPNK		A0A060Z8F9	TRANSKETOLASE_1 domain-containing protein	K00615		3.49491e+08	1.18732e+08	1.31929e+08	9.88302e+07	1.40112e+07		1.41952e+07	1.34468e+07	3.65066e+07	4.05726e+07	2.5174e+07	3.01293e+07	3.18656e+07	1.39988e+07	1.19297e+07	1.88315e+07	9.48998e+06	2.10094e+07	1.98808e+07	2.11915e+07	2.66681e+07	590515	9.8102e-08	3.59827e-05	1	1	13	1	1926.98
AEEAVEQADYLYSCGETEK	1xCarbamidomethyl [C14]	A0A060W721	Uncharacterized protein			5.45518e+07	1.38061e+07	1.67052e+07	2.40405e+07	1.72021e+06	968579	2.52908e+06	2.52667e+06	1.21337e+06	4.84815e+06	2.99926e+06	3.81005e+06	2.43532e+06		3.31705e+06	4.14352e+06	2.80527e+06	1.92003e+06	4.45935e+06	2.86898e+06	2.16649e+06	9.82043e+06	7.60462e-08	3.59827e-05	1	1	2	0	2191.93
AEEAVEQADYLYSCGETEKLYQLLLQYK	1xCarbamidomethyl [C14]	A0A060W721	Uncharacterized protein			2.25459e+07	6.57575e+06	8.81374e+06	7.1564e+06	1.27548e+06			1.59146e+06	552876	3.15593e+06	1.72981e+06	2.41427e+06	2.31197e+06		1.27684e+06	1.08084e+06	510739	883303	1.27872e+06		984087	3.49955e+06	0.000333714	0.000106723	1	1	4	1	3354.61
AEEDALNAER		A0A060WRT5	Uncharacterized protein			7.12073e+07	2.47776e+07	2.37967e+07	2.2633e+07	3.89159e+06	2.87672e+06	3.07073e+06	4.7247e+06	6.13624e+06	4.07766e+06	3.69512e+06	3.6077e+06	4.04969e+06	4.38588e+06	3.80247e+06	4.25585e+06	3.69019e+06	3.69296e+06	3.98114e+06	3.96147e+06	3.53265e+06	3.77459e+06	1.45891e-05	3.59827e-05	1	1	2	0	1117.51
AEEDSGSQSQAVVCR	1xCarbamidomethyl [C14]	A0A060WK72	Valyl-tRNA synthetase	K01873		2.78544e+08	9.66144e+07	9.3666e+07	8.8264e+07	1.45436e+07	11876614	1.79024e+07	1.72497e+07	1.79345e+07	1.71076e+07	1.92815e+07	1.23151e+07	1.35604e+07	1.12317e+07	1.98158e+07	1.74615e+07	1.54035e+07	1.44431e+07	1.72004e+07	1.63947e+07	1.0964e+07	1.38582e+07	9.97949e-10	3.59827e-05	1	1	17	0	1622.71
AEEDVEPEAIMQK		A0A060X7Y3	Uncharacterized protein	K20520	ABP1 family	1.18729e+08	4.23383e+07	3.86806e+07	3.771e+07	6.38439e+06	6.3684e+06	6.82225e+06	7.91779e+06	7.6922e+06	7.15323e+06	5.75685e+06	6.52621e+06	7.7422e+06	4.60212e+06	6.53028e+06	7.52297e+06	6.26337e+06	8.07367e+06	5.18117e+06	5.22253e+06	6.76873e+06	6.20049e+06	1.25574e-05	3.59827e-05	1	1	10	0	1488.69
AEEEDTIKVVFK		A0A060XTF5	Uncharacterized protein	K13624	Multicopper oxidase family	1.20324e+08	4.32911e+07	4.36328e+07	3.34003e+07	6.42556e+06	5.31428e+06	9.94561e+06	7.11936e+06	7.83009e+06	6.65615e+06	8.4788e+06	8.49083e+06	6.83744e+06	7.46981e+06	5.08847e+06	7.26751e+06	7.1982e+06	6.05995e+06		5.51607e+06	7.18923e+06	7.43684e+06	0.00011151	3.59827e-05	1	1	8	1	1407.74
AEEGSLQHVVNETTK		A0A060VM94	Mitochondrial carrier homolog 2-like	K17885	Mitochondrial carrier (TC 2.A.29) family	4.81637e+08	1.46048e+08	1.69715e+08	1.65874e+08	2.05979e+07	16381544	2.67226e+07	3.07239e+07	2.36994e+07	2.79222e+07	2.93944e+07	2.41602e+07	2.41874e+07	3.44556e+07	2.0528e+07	3.69897e+07	2.47813e+07	2.21455e+07	2.68929e+07	3.20483e+07	2.14092e+07	3.85972e+07	2.60738e-08	3.59827e-05	1	3	28	0	1641.81
AEELKAEAPAK		A0A060VRT1	Rib_recp_KP_reg domain-containing protein	K14000		5.16583e+08	2.32992e+08	1.65045e+08	1.18547e+08	3.85465e+07	57521046	3.95233e+07	3.6097e+07	3.25033e+07	2.88011e+07	1.54124e+07	1.77621e+07	2.69116e+07	3.45702e+07	2.96493e+07	4.0739e+07	2.78266e+07	2.92557e+07	2.76379e+07	7.53596e+06	1.84129e+07	7.87757e+06	4.10813e-06	3.59827e-05	1	1	20	1	1156.62
AEELKAEAPAKK		A0A060VRT1	Rib_recp_KP_reg domain-containing protein	K14000		2.97825e+08	1.29632e+08	9.72266e+07	7.09671e+07	2.28819e+07	37276790	1.81625e+07	8.59979e+06	2.64871e+07	1.62236e+07	9.18151e+06	1.24459e+07	1.16102e+07	2.48954e+07	2.15144e+07	1.75792e+07	1.58523e+07	1.56573e+07	1.39128e+07	8.69876e+06	1.3221e+07	3.62496e+06	2.30914e-06	3.59827e-05	1	1	23	2	1284.72
AEEILEK		A0A060WCX1	60S ribosomal protein L11	K02868	Universal ribosomal protein uL5 family	1.42062e+09	4.65318e+08	5.21989e+08	4.33309e+08	8.24703e+07	61729812	8.90976e+07	5.90486e+07	9.42314e+07	7.87401e+07	8.14953e+07	6.20106e+07	7.48672e+07	1.3897e+08	8.52186e+07	7.94273e+07	7.75279e+07	7.35564e+07	7.85697e+07	6.10079e+07	7.63897e+07	6.62573e+07	0.00931834	0.000652102	1	2	17	0	831.446
AEESYAYR		A0A060YLT9	Uncharacterized protein	K04002		6.50384e+07	2.77048e+07	2.23378e+07	1.49958e+07	4.63854e+06	3268323	1.10735e+07	2.47814e+06	2.09668e+06	4.14966e+06	7.29877e+06	1.46512e+06	2.74183e+06	3.36568e+06	1.43476e+06	6.03167e+06	3.23282e+06	3.65873e+06	3.11944e+06	1.3734e+06	3.61138e+06		0.00608966	0.000456727	1	1	1	0	988.437
AEEVDPNFYSK		A0A060W721	Uncharacterized protein			5.68471e+08	1.58314e+08	2.01125e+08	2.09032e+08	2.71104e+07	14893225	1.49446e+07	3.22945e+07	1.87915e+07	5.02799e+07	3.74631e+07	3.07962e+07	2.75359e+07	2.60589e+07	3.45022e+07	4.47685e+07	3.02175e+07	2.79378e+07	3.14075e+07	3.09905e+07	2.97892e+07	5.86896e+07	4.06599e-05	3.59827e-05	1	1	18	0	1298.59
AEEVREQLEK		A0A060VWC6	Uncharacterized protein	K04524	Apolipoprotein A1/A4/E family	4.01327e+08	1.69549e+08	1.15213e+08	1.16565e+08	3.37765e+07	37165362	2.51012e+07	1.45098e+07	2.97251e+07	2.92713e+07	1.12699e+07	1.77548e+07	2.17349e+07	1.83968e+07	1.81581e+07	2.78985e+07	3.45198e+07	1.58748e+07	1.93449e+07	1.5187e+07	2.60475e+07	5.59091e+06	1.31667e-05	3.59827e-05	1	1	14	1	1230.63
AEEWGVQYVETSAK		A0A060ZBE0	Uncharacterized protein	K07834	Ras family	8.12215e+07	2.38955e+07	2.86266e+07	2.86994e+07	3.08665e+06	3.4218e+06	5.40137e+06	4.06803e+06	3.85101e+06	4.06667e+06	6.15568e+06	5.11939e+06	5.14246e+06	2.03744e+06	3.6261e+06	6.54549e+06	4.77867e+06	4.36077e+06	5.30047e+06	4.68794e+06	5.14267e+06	4.42892e+06	1.76918e-06	3.59827e-05	2	3	2	0	1596.75
AEFEQFR		A0A060YMY6	Formylglycinamide ribonucleotide amidotransferase	K01952	FGAMS family	2.18502e+08	7.47369e+07	7.75135e+07	6.62511e+07	1.58732e+07	10409964	1.15452e+07	1.69418e+07	8.15984e+06	1.18069e+07	1.13984e+07	9.21893e+06	1.41972e+07	1.80566e+07	9.75927e+06	1.4883e+07	1.25037e+07	1.17729e+07	7.78984e+06	9.09675e+06	1.29943e+07	1.20937e+07	0.00740914	0.000593436	1	1	15	0	926.437
AEFVEEFIWPSVQASAIYEDR		A0A060WCU7	Argininosuccinate synthase	K01940		3.94141e+08	8.55187e+07	1.37726e+08	1.70897e+08	3.14985e+07	3.83971e+06	6.15994e+06	1.98405e+06	1.97655e+07	2.22709e+07	1.7598e+07	2.7863e+07	3.85671e+07	2.02444e+07	2.19625e+07	1.14908e+07	3.0575e+07	1.36864e+07	2.72765e+07	3.98138e+07	3.46243e+07	2.49207e+07	2.50216e-09	3.59827e-05	1	1	43	0	2486.19
AEGADPTATATVK		A0A060Z757	DUF1081 domain-containing protein	K14462		4.31225e+08	1.51292e+08	1.36481e+08	1.43452e+08	1.76092e+07	20614360	4.31393e+07	1.51401e+07	2.28851e+07	3.19037e+07	2.18695e+07	1.61809e+07	1.39919e+07	2.65459e+07	2.95906e+07	2.83026e+07	2.79068e+07	1.26517e+07	3.59839e+07	2.14322e+07	3.03616e+07	1.5116e+07	6.61362e-06	3.59827e-05	1	1	16	0	1231.62
AEGAKEYADKPAVK		A0A060YCP2	2',3'-cyclic-nucleotide 3'-phosphodiesterase	K01121	CNPase family	6.44537e+07	1.85792e+07	2.62293e+07	1.96452e+07	1.81803e+06	2761436	2.5756e+06	1.23322e+06	5.89859e+06	4.29229e+06	1.50864e+06	6.8986e+06	5.01372e+06	3.35549e+06	3.53641e+06	5.9164e+06	5.01918e+06	1.96454e+06	3.5703e+06	3.07111e+06	2.47823e+06	3.54189e+06	7.51433e-05	3.59827e-05	1	1	1	1	1476.77
AEGAKPTEATATMK		A0A060W7E7	Vitellogenin domain-containing protein	K14462		1.61874e+08	6.71377e+07	3.89888e+07	5.57473e+07	1.34159e+07	19535655	2.79318e+06	5.77214e+06	1.3299e+07	1.23218e+07	2.46351e+06	9.46495e+06	9.04474e+06	6.11105e+06	9.17068e+06	2.73391e+06	8.06179e+06	6.27445e+06	9.37813e+06	1.06885e+07	1.50089e+07	6.33553e+06	2.30914e-06	3.59827e-05	1	1	12	0	1405.7
AEGAKPTEATATMK	1xOxidation [M13]	A0A060W7E7	Vitellogenin domain-containing protein	K14462		1.93748e+07	5.60252e+06	6.7555e+06	7.01683e+06	1.32509e+06	525213	1.3506e+06	531426	788698	1.08148e+06	600680	783890	754009	2.10847e+06	1.7445e+06	763954	1.12108e+06	701311	1.5704e+06	1.59191e+06	1.57526e+06	456860	0.0105553	0.000684843	1	1	1	0	1421.69
AEGALRELVEGCGLPFLPTPMGK	1xCarbamidomethyl [C12]	A0A060YMR7	Uncharacterized protein (Fragment)	K12261		1.15151e+08	4.33245e+07	3.94162e+07	3.24104e+07	1.02362e+07	6383265	4.39844e+06	7.08042e+06	8.35722e+06	6.86893e+06	9.59009e+06		3.68447e+06	1.02994e+07	9.09253e+06	6.74965e+06		5.5694e+06	4.88489e+06	8.29546e+06	8.92246e+06	4.73823e+06	8.24401e-07	3.59827e-05	1	1	14	1	2442.25
AEGATPWK		A0A060XSB5	OCIA domain-containing protein			1.27443e+08	4.4428e+07	5.08818e+07	3.21333e+07	5.61141e+06	6.17155e+06	8.30897e+06	1.30718e+07	6.51548e+06	4.74872e+06	7.31579e+06	6.66324e+06	5.67034e+06	1.61896e+07	4.72838e+06	1.03145e+07	5.21606e+06	8.1257e+06	5.71572e+06	5.83839e+06	3.30002e+06	3.93743e+06	0.00708261	0.000558883	1	1	1	0	859.431
AEGATPWKK		A0A060XSB5	OCIA domain-containing protein			3.76016e+08	1.33878e+08	1.27485e+08	1.14653e+08	1.85915e+07	33434037	2.43562e+07	9.13468e+06	2.97611e+07	1.86001e+07	1.21421e+07	2.2673e+07	1.44667e+07	3.61644e+07	1.74808e+07	2.45579e+07	1.87447e+07	2.32157e+07	2.31343e+07	2.39744e+07	1.33672e+07	1.22167e+07	0.00085561	0.000106723	1	1	15	1	987.526
AEGDVAGLNR		A0A060VSE4	Tropomyosin alpha-4 chain	K09290	Tropomyosin family	2.91351e+07	1.25564e+07	7.7523e+06	8.82639e+06		1.64793e+06	4.79227e+06		4.3881e+06	1.72807e+06	3.95149e+06					3.80081e+06	1.79143e+06		2.91762e+06			4.11734e+06	0.00097486	0.000106723	2	2	1	0	1001.5
AEGDVAGLNRR		A0A060VSE4	Tropomyosin alpha-4 chain	K09290	Tropomyosin family	7.90753e+07	3.14991e+07	2.60164e+07	2.15598e+07	6.61871e+06	2.45259e+06	7.79279e+06	2.68572e+06	9.03483e+06	2.91451e+06		4.12323e+06	3.89114e+06	4.66793e+06	4.05184e+06	9.28223e+06	3.74462e+06	3.98307e+06	5.3555e+06	4.49242e+06	3.98416e+06		0.00120009	0.000106723	2	2	6	1	1157.6
AEGEEEDKTEENAAESTAVK		A0A060VY22	Uncharacterized protein			2.29708e+07	8.91379e+06	5.74226e+06	8.31478e+06	1.05552e+06	589419	2.83743e+06	1.44986e+06	1.7318e+06	1.24978e+06		1.46228e+06	1.32701e+06		1.30274e+06	1.65022e+06	921533	637283	2.04177e+06	1.77301e+06	854306	2.08687e+06	0.00196904	0.0001757	1	1	1	1	2136.94
AEGEEKTEENAAESTTVK		A0A060WD65	Scaffold attachment factor B2-like			5.90355e+07	1.97303e+07	2.1758e+07	1.75472e+07	3.22844e+06	1.73586e+06	4.34911e+06	1.85769e+06	3.38415e+06	5.17504e+06	3.01501e+06	2.52043e+06	2.95217e+06	3.43617e+06	4.96494e+06	4.86928e+06	1.91638e+06	1.81476e+06	3.93117e+06	4.48291e+06	2.37021e+06	3.03177e+06	1.908e-06	3.59827e-05	1	1	6	1	1922.88
AEGGKLVIDGHK		Q90ZF1	Glyceraldehyde-3-phosphate dehydrogenase	K00134	Glyceraldehyde-3-phosphate dehydrogenase family	6.11297e+09	2.12935e+09	1.96234e+09	2.02129e+09	3.63284e+08	404640358	3.09008e+08	1.73222e+08	4.81189e+08	3.98003e+08	2.14823e+08	3.07891e+08	2.65409e+08	4.28798e+08	3.11167e+08	4.34248e+08	3.47606e+08	3.33866e+08	3.19913e+08	3.7232e+08	3.57505e+08	2.90076e+08	1.26052e-07	3.59827e-05	1	5	41	1	1223.67
AEGLPLSTSSNEACK	1xCarbamidomethyl [C14]	A0A060WGZ1	Tetratricopeptide repeat protein 38		TTC38 family	1.69894e+08	4.79629e+07	4.65668e+07	7.53644e+07	6.17465e+06	1.90258e+06	7.72706e+06	1.36769e+07	4.0433e+06	1.44385e+07	1.07149e+07	1.11395e+06	7.77648e+06	4.84345e+06	1.32693e+07	8.84875e+06	9.13046e+06	3.83438e+06	1.61797e+07	1.59375e+07	1.20657e+07	1.82167e+07	9.70439e-07	3.59827e-05	1	1	12	0	1563.73
AEGQVQELQVK		A0A060XMV6	Uncharacterized protein	K10352	Myosin family	1.12888e+08	4.11308e+07	4.20628e+07	2.96942e+07	3.94761e+06	4.65606e+06	6.28552e+06	1.02166e+07	1.00652e+07	5.95985e+06	9.66619e+06	7.1051e+06	5.36678e+06	5.51823e+06	5.46462e+06	8.94186e+06	5.48242e+06	3.85538e+06	6.93877e+06	6.12456e+06	3.57787e+06	3.71525e+06	0.000300723	7.82597e-05	1	1	10	0	1228.65
AEGSDVANAVLDGADCIMLSGETAKGDYPLEAVR	1xCarbamidomethyl [C16]	A0A060XG80	Pyruvate kinase	K00873	Pyruvate kinase family	1.21813e+08	4.72729e+07	4.0332e+07	3.42079e+07	6.16418e+06	6864467	4.99635e+06	8.48956e+06	1.14671e+07	9.29122e+06	8.62069e+06	1.12387e+07	8.01299e+06		7.58338e+06	4.87622e+06	1.75556e+06	6.59534e+06	6.31468e+06	4.8558e+06	4.9956e+06	9.69098e+06	7.54434e-08	3.59827e-05	1	2	16	1	3494.64
AEGSEIR		A0A060WQP1	Protein disulfide-isomerase	K09580	Protein disulfide isomerase family	7.62942e+07	1.16949e+07	1.75433e+07	4.7056e+07	1.77771e+06	4.17682e+06	3.55188e+06		2.18851e+06		1.44526e+06	2.75408e+06	1.54573e+06	5.94113e+06	2.92789e+06	2.92917e+06	2.06192e+07	1.81034e+07	1.46978e+06		3.97245e+06	2.89118e+06	0.0373636	0.00202847	1	1	3	0	761.379
AEGSVSLFVAQNPER		A0A060X8M1	Uncharacterized protein	K00452		1.88563e+09	6.55298e+08	6.17528e+08	6.128e+08	1.1114e+08	106732656	6.03573e+07	1.65849e+08	1.03397e+08	1.07823e+08	1.58155e+08	7.42712e+07	9.93296e+07	3.09504e+07	1.21494e+08	1.33328e+08	1.11987e+08	1.27427e+08	1.25377e+08	6.08111e+07	6.46424e+07	1.22556e+08	8.91667e-08	3.59827e-05	1	1	21	0	1603.81
AEGSVSLFVAQNPERK		A0A060X8M1	Uncharacterized protein	K00452		5.95668e+08	2.06376e+08	1.84179e+08	2.05113e+08	3.18273e+07	27281717	1.90957e+07	5.19066e+07	3.4737e+07	4.15275e+07	5.15451e+07	2.52322e+07	3.29029e+07	9.63106e+06	3.0581e+07	3.42864e+07	4.06044e+07	4.20159e+07	3.7439e+07	1.80234e+07	2.29892e+07	4.40416e+07	4.64881e-07	3.59827e-05	1	1	32	1	1731.9
AEGTEKTDTYNWLLCPTGETLTEEVELQLPK	1xCarbamidomethyl [C15]	A0A060WUN3	Uncharacterized protein	K03910	Protease inhibitor I39 (alpha-2-macroglobulin) family	2.00388e+08	7.33837e+07	6.7546e+07	5.94583e+07	7.39403e+06	13530312	1.28447e+07	1.6349e+07	1.04452e+07	1.28205e+07	1.6066e+07	1.31134e+07	1.35783e+07	5.72208e+06	1.28975e+07	6.16866e+06	9.15097e+06	8.08666e+06	8.92474e+06	1.29871e+07	8.04073e+06	1.22681e+07	3.00344e-05	3.59827e-05	1	1	22	1	3565.73
AEGTEKTDTYNWLLCPTGVTMTEEVELQLPK	1xCarbamidomethyl [C15]	A0A060X2K3	Uncharacterized protein	K03910	Protease inhibitor I39 (alpha-2-macroglobulin) family	1.58623e+08	7.07929e+07	4.44681e+07	4.33615e+07	6.05884e+06	16129657	6.92949e+06	2.16523e+07	1.06284e+07	9.39435e+06	4.51713e+06	1.23807e+07	1.41543e+07	1.64582e+06	7.99248e+06	3.77769e+06	5.67377e+06	1.27972e+07	3.18995e+06	7.00345e+06	6.88271e+06	7.81442e+06	0.000103696	3.59827e-05	1	1	30	1	3553.71
AEGTEKTDTYNWLLCPTGVTMTEEVELQLPK	1xCarbamidomethyl [C15]; 1xOxidation [M21]	A0A060X2K3	Uncharacterized protein	K03910	Protease inhibitor I39 (alpha-2-macroglobulin) family	4.19045e+07	1.85547e+07	1.04061e+07	1.29438e+07		3.05695e+06	4.39254e+06	7.55143e+06	1.16869e+06	2.38506e+06	2.34724e+06	2.04749e+06	2.92093e+06		963413	2.127e+06	2.14465e+06	2.10327e+06	1.95116e+06	2.13856e+06	1.88719e+06	2.71894e+06	6.38967e-05	3.59827e-05	1	1	4	1	3569.7
AEHCIDDVR	1xCarbamidomethyl [C4]	A0A060W558	Coronin	K13882	WD repeat coronin family	2.1891e+07	1.26517e+07	3.59123e+06	5.64814e+06	2.04227e+06	3.23485e+06		1.55495e+06	4.18425e+06	1.63534e+06	673833		1.3421e+06		622688	952617		1.06316e+06	1.81035e+06	829798		1.94483e+06	0.00826864	0.000652102	2	2	1	0	1114.49
AEHGLVAR		A0A060YYS8	Uncharacterized protein (Fragment)	K00022		2.14063e+08	8.62814e+07	5.97651e+07	6.80169e+07	1.59715e+07	23587080	7.0524e+06	3.31781e+06	2.34301e+07	1.29225e+07	7.43169e+06	1.08134e+07	7.04764e+06	1.88846e+07	1.41862e+07	1.40161e+06	1.03772e+07	8.89373e+06	1.27877e+07	1.68089e+07	1.28747e+07	6.27484e+06	0.000287128	7.82597e-05	1	1	17	0	852.469
AEHIAAGTR		A0A061ADI8	LIM zinc-binding domain-containing protein			1.48805e+07	6.57159e+06	3.03857e+06	5.27035e+06		4143756			1.98432e+06	443508			1.43323e+06		1.60534e+06		1.81539e+06	2.68034e+06				774625	0.0208863	0.00135644	1	1	3	0	925.485
AEHLGSGLIHR		A0A060YZ13	Uncharacterized protein (Fragment)	K01897		1.30176e+07	5.43542e+06	6.2118e+06	1.37037e+06		2.32035e+06	1.68346e+06		1.43161e+06			1.19367e+06	3.14812e+06	1.87001e+06			1.37037e+06						0.0371745	0.00202847	1	1	1	0	1189.64
AEIADMNRK		A0A060XSC9	IF rod domain-containing protein	K07605	Intermediate filament family	2.20937e+07	1.42445e+07	5.12167e+06	2.72757e+06		10354470	3.89e+06									5.12167e+06						2.72757e+06	0.00189829	0.0001757	1	1	2	1	1047.53
AELAEGNAR		A0A060WJN0	Uncharacterized protein	K09290	Tropomyosin family	6.66775e+07	2.28375e+07	2.2299e+07	2.15409e+07	2.63824e+06	4.53103e+06	1.15031e+06	805789	8.34299e+06	5.36918e+06	3.54774e+06	4.44375e+06	2.86312e+06	6.59535e+06	4.84904e+06		4.07928e+06	2.97632e+06	4.83171e+06	4.05868e+06	2.54055e+06	3.05439e+06	0.00076753	0.000106723	1	1	3	0	930.464
AELDKLR		A0A060XT74	MICOS complex subunit MIC60	K17785	MICOS complex subunit Mic6 family	1.1657e+08	4.01563e+07	4.42046e+07	3.2209e+07	6.27386e+06	8.14881e+06	5.92096e+06	3.79359e+06	9.53776e+06	6.48131e+06	5.84512e+06	4.27942e+06	5.49166e+06	1.22148e+07	6.77677e+06	9.59684e+06	7.62155e+06	5.14719e+06	7.31319e+06	3.91337e+06	3.45978e+06	4.75391e+06	0.0426374	0.0023696	1	1	1	1	844.489
AEIDMLDIK		A0A060W6S3	Annexin	K17093	Annexin family	2.24247e+08	6.74658e+07	7.34148e+07	8.33668e+07	1.59687e+07	9129631	1.13605e+07	3.56872e+06	1.38738e+07	1.35645e+07	1.22919e+07	1.12137e+07	1.41981e+07	1.03258e+07	1.45359e+07	1.08494e+07	1.37669e+07	1.21792e+07	1.34157e+07	1.04024e+07	1.46607e+07	1.89418e+07	0.00065577	0.000106723	2	2	14	0	1047.54
AEIDMLDIKTEFLK		A0A060W6S3	Annexin	K17093	Annexin family	1.05727e+09	3.30351e+08	3.43862e+08	3.83057e+08	6.78148e+07	65768132	3.72692e+07	3.54769e+07	7.43809e+07	4.96412e+07	6.85035e+07	6.60087e+07	6.92238e+07	2.60613e+07	6.84381e+07	4.56262e+07	5.02535e+07	7.45923e+07	5.58451e+07	4.33259e+07	7.58315e+07	8.32086e+07	8.30035e-08	3.59827e-05	1	1	36	1	1665.88
AEIDMLDIKTEFLK	1xOxidation [M5]	A0A060W6S3	Annexin	K17093	Annexin family	6.86583e+08	1.91209e+08	2.10289e+08	2.85086e+08	2.92015e+07	3.17288e+07	2.59678e+07	3.39317e+07	2.10532e+07	4.93256e+07	4.20662e+07	2.61933e+07	2.96237e+07	3.72563e+07	3.95164e+07	3.56333e+07	4.66911e+07	4.96192e+07	4.72221e+07	4.99918e+07	4.06135e+07	5.09479e+07	1.44175e-05	3.59827e-05	1	1	16	1	1681.87
AEIDMLDIKTEFSK		A0A060VXL3	Annexin	K17093	Annexin family	1.62365e+09	5.25551e+08	5.31838e+08	5.66258e+08	7.16222e+07	4.98506e+07	6.84132e+07	1.56516e+08	5.55182e+07	1.23631e+08	1.16165e+08	6.93963e+07	7.54638e+07	5.69459e+07	1.09192e+08	1.04674e+08	1.35282e+08	1.0708e+08	8.22334e+07	9.77956e+07	6.73847e+07	7.64822e+07	3.82473e-06	3.59827e-05	1	1	3	1	1639.82
AEIEKHQEDWDPEDPRDYIDTYLTEIDK		A0A060WXJ1	Uncharacterized protein	K07418	Cytochrome P45 family	5.15849e+07	1.28032e+07	1.66258e+07	2.21558e+07	2.92343e+06	322930	809111		2.45459e+06	6.29311e+06	819091	5.96312e+06	3.64077e+06	2.82481e+06	1.46753e+06	1.9105e+06	2.60248e+06	3.0575e+06	3.60948e+06	3.7369e+06	1.23888e+06	7.9106e+06	0.000401106	0.000106723	1	1	2	2	3463.58
AEIGIAMGSGTAVAK		A0A060WPM0	Cation_ATPase_C domain-containing protein	K05853		1.08626e+08	3.49074e+07	3.76678e+07	3.60513e+07	6.14141e+06	5.24972e+06	7.84899e+06	3.31941e+06	7.02091e+06	5.32694e+06	8.93977e+06	8.34838e+06	5.45088e+06	1.65987e+06	6.4638e+06	6.80506e+06	6.03147e+06	9.98657e+06	4.98864e+06	4.02293e+06	5.82585e+06	5.19582e+06	3.2849e-05	3.59827e-05	5	11	2	0	1375.72
AEIKAPEGVANK		C0KIP6	ATP synthase subunit gamma	K02136	ATPase gamma chain family	1.31787e+09	4.31272e+08	4.82927e+08	4.03671e+08	6.871e+07	60426208	6.84655e+07	4.77031e+07	1.05638e+08	8.03289e+07	9.0262e+07	7.02136e+07	7.61209e+07	9.13803e+07	7.01629e+07	8.47869e+07	6.39655e+07	6.6395e+07	6.53119e+07	7.57197e+07	6.60542e+07	6.62251e+07	2.8733e-06	3.59827e-05	2	3	36	1	1226.67
AELKEVLDKHIDEYR		O57523	Apolipoprotein A-I-1	K08757	Apolipoprotein A1/A4/E family	3.08269e+08	1.14355e+08	9.00804e+07	1.03834e+08	1.56626e+07	18467298	2.94109e+07	1.20075e+07	1.44632e+07	2.43433e+07	2.4245e+07	1.37503e+07	1.80679e+07		1.88492e+07	1.5168e+07	2.2582e+07	9.46471e+06	2.13229e+07	2.11245e+07	1.87147e+07	1.06253e+07	8.98791e-08	3.59827e-05	2	2	20	2	1857.97
AELNEFLTR		A0A060XWL1	DNA-(apurinic or apyrimidinic site) lyase	K02985	Universal ribosomal protein uS3 family	2.07873e+09	6.62224e+08	7.09631e+08	7.06875e+08	1.36427e+08	100594720	1.09404e+08	8.83888e+07	1.08537e+08	1.18872e+08	1.37104e+08	1.13872e+08	1.07936e+08	1.25405e+08	1.18532e+08	1.06782e+08	1.22861e+08	1.106e+08	1.13277e+08	8.82918e+07	1.48528e+08	1.23317e+08	0.0002407	7.82597e-05	4	5	18	0	1092.57
AELPAADQCEDFK	1xCarbamidomethyl [C9]	A0A060Y0E7	Uncharacterized protein	K16141		1.56575e+08	5.90011e+07	4.61139e+07	5.14601e+07	7.08784e+06	7266293	1.64618e+07	1.17293e+07	7.2229e+06	9.23291e+06	6.99418e+06	8.32662e+06	8.2946e+06	6.30998e+06	5.00276e+06	1.11857e+07	8.98387e+06	7.92357e+06	7.49627e+06	6.87833e+06	8.14027e+06	1.20377e+07	6.74602e-06	3.59827e-05	2	2	11	0	1493.66
AELPAADQCEDFKK	1xCarbamidomethyl [C9]	A0A060Y0E7	Uncharacterized protein	K16141		1.20895e+09	5.08744e+08	3.52478e+08	3.4773e+08	5.87263e+07	76447564	1.22047e+08	1.03663e+08	7.12398e+07	7.66197e+07	4.30451e+07	5.55037e+07	5.1674e+07	8.25508e+07	4.08208e+07	7.88835e+07	6.78521e+07	5.5782e+07	5.68028e+07	4.98769e+07	5.67922e+07	6.06245e+07	2.10738e-06	3.59827e-05	2	2	34	1	1621.75
AELPAADQCEDFKKDHK	1xCarbamidomethyl [C9]	A0A060Y0E7	Uncharacterized protein	K16141		2.41746e+09	1.13054e+09	7.48076e+08	5.38852e+08	1.55187e+08	1.7612e+08	1.6599e+08	2.45449e+08	2.27994e+08	1.59796e+08	1.26571e+08	1.33266e+08	1.37671e+08	7.57059e+07	7.18757e+07	2.02986e+08	1.0157e+08	1.44025e+08	5.96302e+07	3.95525e+07	1.12733e+08	8.13417e+07	1.07933e-07	3.59827e-05	2	2	49	2	2001.93
AELPVIR		A0A060XM57	Dimethylglycine dehydrogenase	K00315	GcvT family	2.31433e+08	6.88881e+07	8.5444e+07	7.71007e+07	1.90209e+07	7.3075e+06	8.13681e+06	7.98868e+06	1.22231e+07	1.42111e+07	1.56983e+07	1.67043e+07	1.58743e+07	1.83233e+07	8.01306e+06	1.08307e+07	7.4575e+06	8.89631e+06	8.99082e+06	1.13916e+07	1.82369e+07	2.21276e+07	0.00994225	0.000652102	1	1	14	0	797.488
AELQAACKALEQAK	1xCarbamidomethyl [C7]	C1BH38	Ribonuclease H1	K03469	RNase H family	3.3417e+08	6.53269e+07	1.43793e+08	1.2505e+08	1.57246e+07	5.01256e+06	182890	1.35764e+07	1.1281e+07	1.95494e+07	3.89893e+07	2.22322e+07	2.3293e+07	8.99594e+06	2.7386e+07	2.28962e+07	1.58205e+07	1.46694e+07	2.74069e+07	2.4144e+07	2.22303e+07	2.0779e+07	0.0572563	0.00278773	1	1	6	1	1530.79
AELQLAR		A0A060YDR3	Complement component 8 subunit beta	K03998	Complement C6/C7/C8/C9 family	1.02574e+08	4.1432e+07	3.45387e+07	2.66033e+07	5.36743e+06	5.15864e+06	9.0341e+06	8.98708e+06	7.11758e+06	5.7672e+06	6.71253e+06	3.99097e+06	4.20506e+06	7.07079e+06	6.02721e+06	6.53217e+06	5.89493e+06	4.80519e+06	4.00686e+06	2.61427e+06	4.55914e+06	4.72286e+06	0.00558712	0.000456727	1	2	3	0	800.462
AELQTLTEKHEGAR		A0A060W642	Uncharacterized protein			1.55231e+08	3.69463e+07	4.01047e+07	7.81797e+07	1.60517e+06	1.50838e+07	8.13775e+06	1.76632e+06	7.93038e+06	2.42285e+06	5.06636e+06	1.25727e+07	1.02321e+07	4.50042e+06	2.08239e+06	5.65072e+06	1.97597e+07	1.99548e+07	7.42929e+06	1.39361e+07	1.12194e+07	5.88043e+06	3.08652e-05	3.59827e-05	1	1	3	1	1582.82
AELRDDPIIR		A0A060YH80	PCI domain-containing protein	K03036	Proteasome subunit S9 family	2.48499e+08	7.85773e+07	8.29574e+07	8.69644e+07	1.5305e+07	8.24867e+06	9.09236e+06	1.89891e+07	1.21788e+07	1.47634e+07	1.56426e+07	9.47659e+06	1.43386e+07	1.42961e+07	1.52084e+07	1.3995e+07	1.53369e+07	1.56527e+07	1.60711e+07	1.2082e+07	1.30789e+07	1.47428e+07	0.00131243	0.000106723	2	2	6	1	1197.66
AEISFEDRK		A0A060YN24	Uncharacterized protein	K04437	Filamin family	6.01952e+07	2.48978e+07	2.09021e+07	1.43954e+07	3.12855e+06	4134952	2.44679e+06	5.4196e+06	6.16266e+06	3.60521e+06	4.12575e+06	2.29068e+06	3.12571e+06	5.26828e+06	2.7589e+06	3.33273e+06		2.8925e+06	3.17706e+06	2.51229e+06	2.37088e+06	3.44265e+06	0.00690711	0.000488831	1	2	1	1	1094.55
AEIVEKYDLFVGSQATDFGEALAR		A0A060YBS0	Uncharacterized protein		CREC family	2.30694e+07	1.3804e+07	8.00599e+06	1.2594e+06		4.45996e+06	1.11667e+06	4.18953e+06	4.03788e+06		2.9673e+06			5.03869e+06						1.2594e+06			1.72611e-07	3.59827e-05	2	2	6	1	2629.31
AEIVWHK		A0A060W9R2	PX domain-containing protein	K17919	Sorting nexin family	6.3062e+07	2.07696e+07	2.2969e+07	1.93234e+07		5.2343e+06	4.30432e+06	5.72791e+06	5.50307e+06		3.37221e+06	2.46414e+06	2.39808e+06	5.48028e+06	3.55334e+06	5.70095e+06	3.28957e+06		4.78023e+06	3.96035e+06	2.2339e+06	5.05939e+06	0.00718992	0.000558883	1	2	2	0	882.483
AEMAETGEVR		A0A060WHC7	Clusterin	K17252	Clusterin family	9.5972e+08	3.27328e+08	4.00781e+08	2.31611e+08	4.31301e+07	18836384	5.23093e+07	3.23922e+07	1.55307e+08	2.53536e+07	6.77763e+07	1.89898e+07	3.50462e+07	8.12896e+07	7.7446e+07	1.20233e+08	3.87565e+07	2.90304e+07	6.34247e+07	4.79463e+07	1.85516e+07	3.39017e+07	0.114894	0.00521989	1	1	4	0	1092.5
AEMANAIDQYVSGTIGEGPDLAVWK		A0A060Z385	Uncharacterized protein (Fragment)	K00602		4.02651e+08	1.3321e+08	1.28911e+08	1.40529e+08	2.33358e+07	19111435	1.46261e+07	2.95918e+07	2.09092e+07	2.56361e+07	1.1768e+07	3.18881e+07	2.52939e+07	1.70474e+07	3.09034e+07	1.20101e+07	1.49984e+07	1.50899e+07	2.27674e+07	2.90859e+07	2.67285e+07	3.18593e+07	1.29097e-07	3.59827e-05	2	2	37	0	2635.27
AEMANAIDQYVSGTIGEGPDLAVWK	1xOxidation [M3]	A0A060Z385	Uncharacterized protein (Fragment)	K00602		5.5892e+07	1.40151e+07	2.0126e+07	2.17509e+07		2007499	3.89839e+06	3.43819e+06	2.19614e+06	2.47493e+06	2.13089e+06	4.30781e+06		5.33507e+06	4.81562e+06	3.5366e+06	3.06251e+06	1.28279e+06	5.76654e+06	7.16647e+06		4.47258e+06	5.12242e-05	3.59827e-05	2	2	5	0	2651.27
AEMEDLVSSKDDVGK		A0A060VZ90	Myosin motor domain-containing protein	K10352	Myosin family	4.15881e+08	1.638e+08	1.37069e+08	1.15012e+08	3.3547e+07	19396788	1.97863e+07	2.85015e+07	3.81817e+07	2.43863e+07	2.95754e+07	2.387e+07	2.35769e+07	1.93249e+07	1.99997e+07	2.07223e+07	1.97211e+07	2.24942e+07	1.9376e+07	1.52982e+07	1.57721e+07	2.23509e+07	5.68752e-08	3.59827e-05	2	3	31	1	1622.76
AEMEDLVSSKDDVGK	1xOxidation [M3]	A0A060VZ90	Myosin motor domain-containing protein	K10352	Myosin family	1.04066e+08	3.77645e+07	3.48193e+07	3.14827e+07	3.96866e+06	2241711	9.29706e+06	1.1837e+07	5.3079e+06	5.1121e+06	6.80777e+06	4.26397e+06	4.29437e+06	5.80736e+06	4.46243e+06	9.18344e+06	4.03408e+06	3.16919e+06	8.09721e+06	6.49265e+06	2.52544e+06	7.1641e+06	0.000325389	0.000106723	2	3	1	1	1638.75
AENEKCPVFYWLSGLTCTEQNFITK	2xCarbamidomethyl [C6; C17]	A0A060X514	S-formylglutathione hydrolase	K01070	Esterase D family	3.88658e+07	1.05351e+07	1.38001e+07	1.45306e+07		1441317		5.21069e+06		3.88312e+06	2.81464e+06			4.09933e+06	4.83625e+06	2.04985e+06			6.17566e+06	4.51991e+06		3.83504e+06	2.92256e-05	3.59827e-05	1	1	13	1	3035.43
AENFFILR		C1BFR6	Actin-related protein 2/3 complex subunit 4	K00275	ARPC4 family	2.1761e+08	7.07016e+07	6.5003e+07	8.19057e+07	1.63781e+07	12327015	1.13671e+07	2.84286e+06	1.13412e+07	1.64454e+07	1.37814e+07	9.9447e+06	1.10888e+07	3.74591e+06	1.42465e+07	1.21957e+07	1.69861e+07	1.27866e+07	1.29672e+07	9.75458e+06	1.21169e+07	1.72944e+07	0.000434304	0.000106723	2	6	15	0	1009.55
AENGLESYTLAVNHFADLTTQEVPR		A0A060XN19	Uncharacterized protein	K01365		2.92878e+08	1.03772e+08	9.90566e+07	9.00491e+07	1.01368e+07	27551034	2.14669e+07	1.99283e+07	1.18802e+07	1.28085e+07	1.56405e+07	2.13264e+07	2.00763e+07	1.34443e+07	1.76203e+07	1.09488e+07	1.10321e+07	1.65785e+07	2.43905e+07	1.33904e+07	1.74261e+07	7.23144e+06	7.44275e-12	3.59827e-05	1	2	20	0	2775.36
AENMLQQADR		A0A060VV07	Uncharacterized protein	K17276		1.45718e+08	5.52883e+07	4.49045e+07	4.55257e+07	8.36475e+06	9130773	6.97476e+06	8.47183e+06	1.32456e+07	9.10059e+06	1.08038e+07	8.16391e+06	1.1244e+07	6.86119e+06	7.83157e+06		7.06244e+06	7.40678e+06	7.4901e+06	7.93431e+06	6.74057e+06	8.8915e+06	8.78818e-05	3.59827e-05	1	2	2	0	1175.55
AENTELMLAYQR		A0A060XZQ5	Heme oxygenase	K00510	Heme oxygenase family	6.22136e+07	1.57592e+07	2.20043e+07	2.44502e+07	3.38537e+06			4.66683e+06	4.27446e+06	3.4325e+06	6.80941e+06	2.21554e+06	2.9339e+06		6.58862e+06	3.45679e+06	4.38626e+06	3.96515e+06	4.63386e+06	3.83377e+06	4.27362e+06	3.35752e+06	1.95237e-05	3.59827e-05	1	1	5	0	1438.7
AENTPVYGQCK	1xCarbamidomethyl [C10]	A0A060Y5T9	Uncharacterized protein			8.48907e+08	3.68608e+08	2.45192e+08	2.35108e+08	4.79448e+07	52668024	1.14131e+08	4.35551e+07	6.94454e+07	4.08631e+07	4.04784e+07	3.18981e+07	3.16641e+07	2.98126e+07	4.86077e+07	6.27306e+07	5.24117e+07	3.32695e+07	4.30788e+07	3.34405e+07	3.66333e+07	3.62742e+07	9.01883e-05	3.59827e-05	1	1	18	0	1266.58
AENTQFVK		A0A060Y8T3	Heme oxygenase	K00510	Heme oxygenase family	1.28293e+08	4.46428e+07	4.41877e+07	3.94621e+07	8.42106e+06	5498154	8.33114e+06	3.56319e+06	1.06282e+07	8.20112e+06	6.12466e+06	6.38336e+06	5.06544e+06	1.18324e+07	6.32594e+06	8.45589e+06	7.13648e+06	5.55378e+06	8.66332e+06	6.42139e+06	4.46352e+06	7.22364e+06	0.00448296	0.000282625	1	1	17	0	936.479
AEPDAATTLLQR		A0A060XJH8	Methyltransf_11 domain-containing protein			2.75409e+08	8.23682e+07	5.46016e+07	1.38439e+08	1.71994e+07	14994666	4.48523e+07		5.32176e+06			1.97896e+07		1.24998e+07		2.23123e+07	2.14725e+07	7.91797e+06	2.73945e+07	2.43125e+07	2.17161e+07	3.56257e+07	1.57859e-05	3.59827e-05	1	1	8	0	1285.67
AEPDAGPCFGMVQR	1xCarbamidomethyl [C8]	A0A060YC43	Uncharacterized protein			9.53161e+07	3.78386e+07	2.90812e+07	2.83963e+07	4.27354e+06	6930464	1.06217e+07	4.61548e+06	4.84896e+06	6.54848e+06	5.44883e+06	5.72276e+06	4.35672e+06	4.25125e+06	4.3525e+06	4.94913e+06	5.51681e+06	4.94318e+06	3.4067e+06	3.57802e+06	5.07691e+06	5.8747e+06	6.35651e-06	3.59827e-05	1	1	1	0	1534.68
AEPEDHYFLLTEPPLNTPENR		A0A060WWR8	Uncharacterized protein	K18584	Actin family	2.52157e+08	7.80269e+07	8.25722e+07	9.15582e+07	1.25787e+07	11402162	1.33328e+07	9.43387e+06	1.28196e+07	1.84597e+07	1.13336e+07	1.59963e+07	1.48308e+07	8.40126e+06	1.80977e+07	1.39125e+07	8.04216e+06	2.06203e+07	2.03482e+07	1.67858e+07	9.14071e+06	1.6621e+07	1.54546e-06	3.59827e-05	2	4	15	0	2482.19
AEPLAFSHSHECK	1xCarbamidomethyl [C12]	A0A060W7E7	Vitellogenin domain-containing protein	K14462		9.6965e+07	4.10945e+07	3.09565e+07	2.49141e+07	6.86732e+06	1.36661e+07		3.39677e+06	1.05516e+07	6.61265e+06	3.02299e+06	3.36309e+06	4.64191e+06	6.20768e+06	6.908e+06	6.81285e+06	5.20482e+06	2.87383e+06	4.52871e+06	5.98571e+06	6.32098e+06		9.59728e-06	3.59827e-05	1	1	2	0	1512.69
AEPPQCTSLAWSADGQTLFAGYTDNLIR	1xCarbamidomethyl [C6]	A0A060Y9K3	Guanine nucleotide-binding protein subunit beta-2-like 1	K14753		1.88842e+09	6.31789e+08	6.26269e+08	6.30359e+08	1.1194e+08	7.7425e+07	8.33066e+07	1.55309e+08	9.72313e+07	1.06577e+08	1.0963e+08	1.19837e+08	1.10058e+08	7.45773e+07	1.2834e+08	8.38267e+07	1.15653e+08	1.1537e+08	1.09541e+08	1.0733e+08	8.47925e+07	9.76726e+07	6.7221e-08	3.59827e-05	1	3	82	0	3082.46
AEPTPAKPSAGPEKPTAPKPSGAPR		A0A060X0D1	Uncharacterized protein	K08648		1.13999e+08	5.32746e+07	3.72652e+07	2.34594e+07	5.90173e+06	9.22937e+06	5.68012e+06	1.84768e+07	9.35226e+06	4.63439e+06	6.64831e+06	5.5025e+06	7.19293e+06	2.47244e+06	8.94046e+06	6.50855e+06	4.35927e+06	5.20323e+06	4.11739e+06	3.5459e+06	3.08076e+06	3.15287e+06	8.33344e-08	3.59827e-05	1	1	4	0	2439.3
AEPVVAAVDSADAPLLLPYK		A0A060VRT1	Rib_recp_KP_reg domain-containing protein	K14000		6.55789e+08	2.55667e+08	1.9363e+08	2.06491e+08	3.92989e+07	46628668	4.5099e+07	5.57163e+07	2.74131e+07	4.15114e+07	3.68042e+07	4.14676e+07	4.48429e+07	7.48376e+06	3.54301e+07	2.76013e+07	2.11165e+07	4.76415e+07	3.19919e+07	2.32396e+07	4.00153e+07	4.24867e+07	1.45597e-06	3.59827e-05	1	1	35	0	2039.11
AEQDLAVGSDVEGVK		A0A060XBV0	Syntaxin binding protein 3	K15301	STXBP/unc-18/SEC1 family	8.28644e+07	3.57228e+07	2.04711e+07	2.66705e+07		2.3477e+06	1.97162e+07	5.47008e+06	2.90204e+06	5.28676e+06	5.94627e+06	3.64213e+06	3.64314e+06		3.37381e+06	3.86577e+06	4.06764e+06	3.70651e+06	3.96417e+06	3.72198e+06	4.10898e+06	7.1012e+06	3.74953e-06	3.59827e-05	1	1	6	0	1516.75
AEQEAQELK		A0A060WCS3	Uncharacterized protein	K10382		1.63135e+08	9.6675e+07	3.73256e+07	2.91348e+07	1.43667e+07	20543478	9.21907e+06	7.01183e+06	2.70006e+07	1.85332e+07	3.69653e+06	7.01915e+06	5.58416e+06	1.47775e+07		6.24819e+06			1.00938e+07	4.06262e+06	6.92678e+06	8.05166e+06	0.147328	0.00614449	3	4	1	0	1045.52
AEQLGAEGNVDEAQK		A0A060WUK6	Uncharacterized protein	K13212	Luc7 family	5.02749e+07	1.8068e+07	1.51446e+07	1.70622e+07	3.02033e+06	1.39042e+06	2.907e+06	4.55224e+06	3.05056e+06	3.14747e+06	3.03037e+06	2.54464e+06	3.28176e+06		2.8851e+06	3.40276e+06	2.30153e+06	2.2391e+06	2.97061e+06	2.89303e+06	2.78229e+06	3.87567e+06	1.40478e-06	3.59827e-05	1	1	3	0	1558.73
AEQLGGEGNVEEAQEVLEKVEK		A0A060YPM4	Putative RNA-binding protein Luc7-like 2	K13212	Luc7 family	1.12483e+08	4.02838e+07	3.7636e+07	3.45636e+07	6.21272e+06	13619585	4.9805e+06	4.45097e+06	4.8114e+06	6.20864e+06	8.29466e+06	1.01419e+07	7.86516e+06	2.57419e+06	5.11326e+06	3.64683e+06	4.87572e+06	4.34498e+06	6.24033e+06	5.07665e+06	5.68497e+06	8.34093e+06	3.186e-06	3.59827e-05	1	2	7	1	2385.18
AEQINNAAGEANAVLAK		A0A060W3P0	PHB domain-containing protein	K03364	Band 7/mec-2 family	9.28523e+07	3.27071e+07	2.86889e+07	3.14563e+07	4.70344e+06	5.04978e+06	5.44057e+06	7.57287e+06	4.9962e+06	4.94426e+06	6.46862e+06	5.80437e+06	5.89935e+06		4.64802e+06	5.8685e+06	3.42792e+06	5.15663e+06	4.26274e+06	6.03489e+06	3.96613e+06	8.60802e+06	6.29008e-07	3.59827e-05	1	1	5	0	1683.87
AESAMLR		A0A060X819	Agmatinase	K01480	Arginase family	1.91011e+08	6.31389e+07	7.24482e+07	5.54236e+07	1.26182e+07	7.68569e+06	1.0825e+07	4.0212e+06	1.41276e+07	1.38613e+07	7.75607e+06	1.1481e+07	9.55545e+06	1.70987e+07	1.4344e+07	1.2213e+07	1.15766e+07	1.18118e+07	7.2361e+06	6.49178e+06	1.00954e+07	8.21201e+06	0.0377447	0.0020605	1	1	7	0	777.392
AESEEGPDVLR		A0A060YEE6	Protein transport protein SEC23	K14006	SEC23/SEC24 family	9.8995e+07	2.18243e+07	3.35894e+07	4.35813e+07		8579961	7.73706e+06		5.50729e+06		2.6421e+06	6.25396e+06	4.94528e+06	2.63245e+06	9.77449e+06	7.34109e+06	1.04886e+07	5.76879e+06	8.10459e+06	7.58155e+06	1.16378e+07		1.50567e-05	3.59827e-05	1	2	13	0	1201.57
AESEKYPNADLVWCQEEHKNQGYYDYVKPR	1xCarbamidomethyl [C14]	A0A060WHG6	Oxoglutarate dehydrogenase	K00164	Alpha-ketoglutarate dehydrogenase family	6.46946e+07	2.06249e+07	2.0833e+07	2.32367e+07	2.53893e+06	1.62553e+06	3.36005e+06	5.62668e+06	2.68202e+06	4.79171e+06	3.49645e+06	5.73332e+06	5.31934e+06		3.17819e+06	3.10571e+06	3.23588e+06	2.58554e+06	2.91538e+06	5.07183e+06	3.96108e+06	5.46696e+06	2.18414e-06	3.59827e-05	1	1	6	2	3716.71
AESLMFR		A0A060YFZ2	PNP_UDP_1 domain-containing protein	K00772		2.49346e+08	8.99106e+07	7.75324e+07	8.19032e+07	1.94467e+07	15893807	8.78587e+06	1.33951e+07	1.65364e+07	1.58527e+07	1.6251e+07	1.41115e+07	1.35923e+07	8.60942e+06	1.37998e+07	1.11683e+07	1.90903e+07	1.87308e+07	1.04142e+07	9.41535e+06	1.06981e+07	1.35544e+07	0.0158449	0.0011084	1	1	17	0	853.424
AESLQEAK		A0A060WQM5	Anaphylatoxin-like domain-containing protein	K03989		2.22714e+08	3.79316e+07	8.8549e+07	9.62334e+07		17949008	2.99332e+06	483794	9.17875e+06	7.32675e+06	5.17744e+06	2.3016e+07	2.10014e+07	7.36423e+06	3.13292e+07	660778	3.48707e+07	2.94863e+07			1.93845e+07	1.24919e+07	0.00810552	0.000652102	1	1	7	0	875.447
AESLSQGLEFLTWNDVQK		A0A060WDY3	Calponin-homology domain-containing protein	K05767		6.35627e+08	1.95268e+08	2.32767e+08	2.07591e+08	3.22061e+07	28835016	2.80011e+07	5.0676e+07	2.60747e+07	2.94756e+07	4.08509e+07	4.7088e+07	5.19443e+07	2.25184e+07	3.22436e+07	3.81223e+07	2.58225e+07	3.50395e+07	3.05248e+07	4.01902e+07	3.85128e+07	3.75014e+07	1.96565e-08	3.59827e-05	1	1	32	0	2065.02
AESMENAGSDSESDHGIK		A0A060XH13	Uncharacterized protein	K07427	Cytochrome P45 family	6.20304e+07	1.59528e+07	2.65261e+07	1.95515e+07	1.85513e+06	2.25428e+06			7.18637e+06	4.65707e+06	2.38592e+06	3.85443e+06	7.34344e+06	5.92344e+06	1.51383e+06	5.50506e+06	3.26496e+06	2.85552e+06	3.36691e+06	4.50415e+06	1.60102e+06	3.95891e+06	2.0977e-07	3.59827e-05	1	1	9	0	1863.77
AESMENAGSDSESDHGIKR		A0A060XH13	Uncharacterized protein	K07427	Cytochrome P45 family	2.00821e+09	5.74377e+08	7.56911e+08	6.76926e+08	9.15175e+07	79162613	1.39415e+08	6.14994e+07	1.10809e+08	9.19735e+07	1.35731e+08	1.04345e+08	9.0319e+07	1.54955e+08	1.11356e+08	1.60206e+08	8.47781e+07	8.57478e+07	1.54564e+08	1.56996e+08	8.40018e+07	1.10838e+08	4.80546e-09	3.59827e-05	1	1	17	1	2019.87
AESNLTVMQR	1xOxidation [M8]	A0A060YEV6	Monocarboxylate transporter 1	K08179	Monocarboxylate porter (TC 2.A.1.13) family	3.52191e+07	7.74781e+06	7.20163e+06	2.02697e+07		332413			1.62233e+06	5.79306e+06					1.60283e+06	5.5988e+06	6.89521e+06		9.55622e+06			3.81826e+06	0.00187858	0.0001757	1	2	2	0	1164.57
AESTPEIAEQR		A0A060Y445	PCI domain-containing protein	K12175	CSN1 family	7.07663e+07	2.69148e+07	2.50295e+07	1.88221e+07	2.70024e+06	3.80945e+06	4.0793e+06	6.71516e+06	6.38607e+06	3.22455e+06	4.72508e+06	3.85614e+06	3.46975e+06	2.97789e+06	4.11834e+06	5.88227e+06	3.19519e+06	2.48131e+06	3.82832e+06	3.40841e+06	2.5532e+06	3.35565e+06	0.000177715	7.82597e-05	1	2	1	0	1230.6
AETAEKHGEAQVK		A0A060Y3N4	Phosphoglycerate mutase	K01834	Phosphoglycerate mutase family	2.70828e+07	4.28894e+06	8.3736e+06	1.44203e+07		2.39183e+06	754310		1.14279e+06		2.46531e+06	970722	903478		3.85387e+06	180216	4.99949e+06	4.5593e+06	479510	1.36428e+06	1.90279e+06	1.11491e+06	3.24992e-06	3.59827e-05	1	1	10	1	1397.7
AETAEYVFFR		A0A060XKT0	Alpha-mannosidase	K01231	Glycosyl hydrolase 38 family	9.03123e+07	2.68226e+07	3.54473e+07	2.80423e+07	6.47577e+06	4604244	4.47324e+06	2.69541e+06	3.73838e+06	4.83559e+06	8.85738e+06	4.93205e+06	4.03983e+06	4.90795e+06	5.80403e+06	6.90606e+06	5.8405e+06	5.83456e+06	5.0705e+06		4.53608e+06	6.7607e+06	0.000226793	7.82597e-05	1	1	3	0	1232.59
AETEEGPDVLR		A0A060WDS8	Protein transport protein SEC23	K14006	SEC23/SEC24 family	2.39905e+08	8.19476e+07	7.71405e+07	8.08171e+07	1.3861e+07	9454786	1.82639e+07	1.73603e+07	1.12971e+07	1.17105e+07	1.67398e+07	1.1802e+07	1.31261e+07	1.13253e+07	1.12454e+07	1.29019e+07	1.28924e+07	1.22695e+07	1.58478e+07	9.34354e+06	1.28282e+07	1.76357e+07	6.56129e-05	3.59827e-05	2	2	11	0	1215.59
AETLGDALPLIITR		A0A060VNQ6	Heterochromatin protein 1-binding protein 3			7.08478e+08	2.1965e+08	2.37325e+08	2.51503e+08	4.18252e+07	32069466	3.46911e+07	3.21355e+07	3.87589e+07	4.01696e+07	4.32147e+07	4.28118e+07	4.73442e+07	2.49437e+07	4.29585e+07	3.60522e+07	3.29227e+07	4.38134e+07	3.81092e+07	3.71062e+07	4.28896e+07	5.6662e+07	2.21788e-07	3.59827e-05	2	2	18	0	1482.85
AETLLKPESDR		A0A060YYW2	Uncharacterized protein (Fragment)			4.67534e+07	1.74256e+07	1.70056e+07	1.23222e+07	2.04293e+06	2.58659e+06	1.57372e+06	8.75816e+06	2.46417e+06		2.711e+06	4.11761e+06	4.82862e+06		2.83566e+06	2.51273e+06	1.01174e+06	4.13212e+06	1.48729e+06	2.17457e+06	2.24159e+06	1.27494e+06	0.00826864	0.000652102	1	1	1	0	1258.66
AEVELCRPLR	1xCarbamidomethyl [C6]	A0A060WW01	MG3 domain-containing protein	K03910		1.01573e+09	3.44308e+08	3.42262e+08	3.29157e+08	6.02012e+07	36842232	6.8646e+07	5.65591e+07	6.6676e+07	5.53831e+07	7.81198e+07	6.11544e+07	7.20437e+07	2.38671e+07	5.70848e+07	4.9992e+07	5.06562e+07	8.27775e+07	4.61496e+07	3.06349e+07	5.7642e+07	6.12971e+07	0.000198647	7.82597e-05	1	1	23	0	1242.66
AEVFFGSDRFELIADCIGEK	1xCarbamidomethyl [C16]	A0A060XKR8	Glutathione S-transferase kappa	K13299	Kappa family	2.50893e+08	7.26637e+07	8.57968e+07	9.24322e+07	1.3782e+07	12317382	9.43744e+06	9.9186e+06	1.18704e+07	1.53379e+07	7.57268e+06	2.33432e+07	1.68233e+07	1.13203e+07	1.64792e+07	1.0258e+07	1.07398e+07	2.01683e+07	1.69416e+07	1.54876e+07	1.20759e+07	1.7019e+07	3.31512e-06	3.59827e-05	1	1	18	1	2303.1
AEVFFGSDRFELIAHCIGEK	1xCarbamidomethyl [C16]	C1BHF3	Glutathione S-transferase kappa	K13299	Kappa family	3.53034e+08	1.27597e+08	1.05906e+08	1.1953e+08	2.99141e+07	1.97473e+07	1.07554e+07	2.85922e+07	1.27416e+07	2.58464e+07	2.04149e+07	2.22333e+07	2.96798e+07	1.24259e+07	6.62193e+06	1.45305e+07	1.50322e+07	2.83564e+07	1.89849e+07	1.92269e+07	2.23279e+07	1.56022e+07	3.38162e-06	3.59827e-05	1	1	24	1	2325.13
AEVGSYLAGK		A0A060YUE9	Uncharacterized protein	K00799		6.08691e+09	2.07434e+09	2.00043e+09	2.01214e+09	3.16082e+08	278211264	3.87064e+08	3.82542e+08	3.8502e+08	3.25419e+08	4.39629e+08	1.98182e+08	2.08464e+08	4.73882e+08	3.37241e+08	3.43028e+08	2.78427e+08	4.32558e+08	2.53203e+08	3.35486e+08	2.82933e+08	4.29536e+08	0.000217484	7.82597e-05	1	2	18	0	994.52
AEVIAEK		A0A060YD20	Uncharacterized protein	K12894		1.242e+08	4.86207e+07	3.29779e+07	4.26016e+07	9.72537e+06	6.1474e+06	2.1126e+06	3.33616e+06	1.31946e+07	1.41046e+07	3.93218e+06	3.5944e+06	4.75777e+06	1.35499e+07	7.14367e+06		5.55043e+06	4.40284e+06	6.84775e+06	6.2161e+06	1.28964e+07	6.68806e+06	0.26049	0.00891566	2	2	3	0	759.425
AEVIAEKETGK		A0A060YD20	Uncharacterized protein	K12894		1.33357e+08	5.7821e+07	3.76335e+07	3.79022e+07	6.41305e+06	14112291	8.36877e+06	2.41648e+06	1.74147e+07	9.09568e+06	4.21465e+06	7.67343e+06	4.71899e+06	5.98702e+06	5.54208e+06	9.49732e+06	6.33526e+06	3.64695e+06	8.97296e+06	7.47759e+06	5.15946e+06	6.30998e+06	0.000166335	7.82597e-05	2	2	13	1	1174.63
AEVIAEKETGKK		A0A060YD20	Uncharacterized protein	K12894		3.54272e+07	1.29417e+07	1.03347e+07	1.21509e+07	1.92045e+06	1.29209e+06	2.85669e+06	228265	3.2232e+06	3.42098e+06	928996		1.51818e+06	3.24267e+06	2.39632e+06	2.24851e+06	1.93668e+06	1.80316e+06	2.63881e+06	2.33325e+06	1.92202e+06	1.51697e+06	2.36629e-05	3.59827e-05	2	2	6	2	1302.73
AEVIMNYHIGETVLSLQK		A0A060X9N5	CPSF_A domain-containing protein	K12830		1.32991e+07	2.86245e+06	4.02116e+06	6.41544e+06				2.86245e+06							1.96538e+06	2.05577e+06			4.28258e+06	2.13286e+06			0.0611416	0.00293943	1	1	1	0	2045.07
AEVISDKETFK		A0A060XBK6	Uncharacterized protein	K12894		4.37137e+08	1.44552e+08	1.8074e+08	1.11844e+08	2.00677e+07	23291315	1.43359e+07	4.19629e+07	2.44939e+07	2.04007e+07	1.81529e+07	1.97257e+07	1.71593e+07	4.00717e+07	1.37345e+07	7.18963e+07	1.60762e+07	1.56965e+07	2.4307e+07	2.22384e+07	1.58187e+07	1.77068e+07	0.00021298	7.82597e-05	1	1	17	1	1266.66
AEVISDKETFKK		A0A060XBK6	Uncharacterized protein	K12894		7.25214e+07	2.89296e+07	2.45075e+07	1.90842e+07	4.05281e+06	5175758	4.93274e+06	2.02036e+06	7.66632e+06	5.08166e+06	2.70289e+06	3.34437e+06	3.23723e+06	6.64149e+06	3.22916e+06	5.35238e+06		3.23335e+06	5.68184e+06	3.98786e+06	3.74486e+06	2.43626e+06	5.87747e-05	3.59827e-05	1	1	4	2	1394.75
AEVMKDVEELR		O57523	Apolipoprotein A-I-1	K08757	Apolipoprotein A1/A4/E family	1.37953e+10	5.60803e+09	3.94119e+09	4.24609e+09	8.90905e+08	1117910400	1.06515e+09	7.88954e+08	9.027e+08	8.42409e+08	9.38532e+08	6.70745e+08	7.20551e+08	3.13684e+08	6.17062e+08	6.80614e+08	8.21524e+08	6.04158e+08	7.42807e+08	7.1055e+08	7.8813e+08	5.78923e+08	1.39146e-05	3.59827e-05	2	2	38	1	1318.67
AEVMKDVEELR	1xOxidation [M4]	O57523	Apolipoprotein A-I-1	K08757	Apolipoprotein A1/A4/E family	8.9595e+09	3.67283e+09	2.43667e+09	2.85e+09	3.028e+08	412534000	8.44223e+08	9.95655e+08	3.78824e+08	7.38794e+08	7.82179e+08	1.86266e+08	2.75576e+08	1.67616e+08	4.97592e+08	5.2744e+08	7.61242e+08	2.38641e+08	5.70624e+08	4.39975e+08	3.7556e+08	4.63957e+08	8.69099e-05	3.59827e-05	2	2	73	1	1334.66
AEVMKDVEELRSQLEPK		O57523	Apolipoprotein A-I-1	K08757	Apolipoprotein A1/A4/E family	5.66961e+08	2.23196e+08	1.6802e+08	1.75744e+08	3.44134e+07	5.93405e+07	3.5679e+07	2.50577e+07	3.49968e+07	3.3709e+07	3.19381e+07	3.79007e+07	3.22628e+07	1.01324e+07	2.81611e+07	2.76252e+07	3.46194e+07	3.63217e+07	2.1149e+07	2.80588e+07	3.94451e+07	1.61501e+07	6.53542e-06	3.59827e-05	2	2	19	2	2001.03
AEVMKDVEELRSQLEPK	1xOxidation [M4]	O57523	Apolipoprotein A-I-1	K08757	Apolipoprotein A1/A4/E family	1.21689e+08	4.76595e+07	3.66105e+07	3.74192e+07	5.24218e+06	10445190	7.74709e+06	1.18712e+07	3.90328e+06	8.45059e+06	1.51654e+07	3.62758e+06	5.58398e+06		6.38602e+06	5.84751e+06	1.32058e+07	3.75767e+06	6.13223e+06	5.69039e+06	4.53066e+06	4.10244e+06	0.000127794	7.82597e-05	2	2	4	2	2017.03
AEVPVNIPFGTHGVFNEMQ		A0A060XY62	Uncharacterized protein	K00515	Carotenoid oxygenase family	6.78461e+07	2.3133e+07	1.84839e+07	2.62292e+07	4.46517e+06	3.28495e+06	2.81033e+06	3.57696e+06	3.461e+06	5.53459e+06	2.80263e+06	2.86979e+06	5.35455e+06		3.05755e+06	4.39937e+06	3.06173e+06	3.64562e+06	7.31507e+06	3.05901e+06	5.05051e+06	4.09727e+06	0.0775752	0.00369017	1	1	5	0	2086.01
AEVQINIDANEAIVK		A0A060Y3Z9	ATP synthase F1 subunit delta	K02134	ATPase epsilon chain family	3.54904e+07	1.53454e+07	9.04822e+06	1.10968e+07		3378125	8.58591e+06		3.38136e+06		4.92649e+06					4.12173e+06						1.10968e+07	0.00097486	0.000106723	1	3	1	0	1626.87
AEVQNLGGELIVSGLDSATSLIQAAK		A0A060X540	Alpha N-catenin	K05691	Vinculin/alpha-catenin family	4.71617e+08	1.12338e+08	2.56724e+08	1.02555e+08	1.86394e+07	25327986	2.21874e+07	2.49867e+06	1.85426e+07	2.51417e+07	1.31064e+07	1.15484e+07	1.17073e+07		1.94986e+08	2.53758e+07	1.87319e+07	2.10326e+07	2.16255e+07	1.90453e+07	1.80834e+07	4.03634e+06	0.293858	0.00979393	1	2	4	0	2584.38
AEVSELPGIIR		A0A060YDC3	Diadenosine tetraphosphate synthetase	K01880	Class-II aminoacyl-tRNA synthetase family	4.92353e+08	1.64886e+08	1.70868e+08	1.56598e+08	3.15778e+07	27309452	2.71762e+07	2.78106e+07	2.28712e+07	2.8141e+07	3.08791e+07	2.69007e+07	2.4534e+07	3.37696e+07	3.01466e+07	2.46382e+07	2.5513e+07	2.50946e+07	2.87984e+07	2.22721e+07	2.75594e+07	2.73608e+07	6.35651e-06	3.59827e-05	1	1	17	0	1183.67
AEWISGAVDPDYWK		Q9BDB0	MHC class I heavy chain	K06751	MHC class I family	1.18412e+07	7.26134e+06	4.57986e+06	0		7.26134e+06					4.57986e+06												9.63746e-05	3.59827e-05	1	2	1	0	1636.76
AEWTYLYSLGK		A0A060YEJ2	Uncharacterized protein			1.6869e+08	3.87131e+07	6.32706e+07	6.67065e+07	7.01963e+06	6674061	8.10169e+06		4.78146e+06	1.21362e+07	1.45551e+07	1.07678e+07	1.16617e+07	7.79335e+06	8.62514e+06	9.86747e+06	1.14766e+07	9.23654e+06	9.51464e+06	9.94892e+06	1.36282e+07	1.29016e+07	0.000607646	0.000106723	1	1	2	0	1330.67
AEWVHMDSTPFASLLR		A0A060WIC3	Glucose-6-phosphatase	K01084	Glucose-6-phosphatase family	4.62095e+07	1.529e+07	1.49591e+07	1.59603e+07	3.52839e+06	1.80145e+06	1.83689e+06	1.74977e+06	3.57556e+06	2.79794e+06	2.57104e+06	4.00894e+06	2.74454e+06	1.88552e+06	1.53751e+06	2.21159e+06	932963	3.26494e+06	2.5659e+06	1.7743e+06	4.86339e+06	2.55885e+06	4.20986e-05	3.59827e-05	1	2	2	0	1859.91
AEWVHMDSTPFASLLR	1xOxidation [M6]	A0A060WIC3	Glucose-6-phosphatase	K01084	Glucose-6-phosphatase family	3.86883e+07	1.39679e+07	9.4554e+06	1.5265e+07	1.46188e+06	1.51117e+06	1.32955e+06	2.95666e+06	775295	5.93331e+06	6.21879e+06				1.55959e+06	1.67702e+06	1.7004e+06	1.70864e+06	4.23913e+06	2.77235e+06	1.68182e+06	3.16265e+06	2.34782e-05	3.59827e-05	1	2	3	0	1875.91
AEWVYMDSTPFASLLR		A0A060WPR2	Glucose-6-phosphatase	K01084	Glucose-6-phosphatase family	1.75938e+08	6.59407e+07	5.84074e+07	5.15899e+07	1.21665e+07	11855455	8.13268e+06	9.64667e+06	1.51895e+07	8.94994e+06	1.04629e+07	1.38664e+07	1.15641e+07	5.00853e+06	1.02458e+07	7.25966e+06	5.23564e+06	7.89626e+06	9.25012e+06	6.33577e+06	1.45799e+07	8.2922e+06	4.45553e-09	3.59827e-05	1	1	20	0	1885.92
AEWVYMDSTPFASLLR	1xOxidation [M6]	A0A060WPR2	Glucose-6-phosphatase	K01084	Glucose-6-phosphatase family	5.19536e+07	1.73168e+07	2.05321e+07	1.41048e+07		3.92889e+06		1.09337e+07	2.45418e+06		1.68764e+07					3.65566e+06				8.4943e+06		5.61048e+06	1.416e-06	3.59827e-05	1	1	12	0	1901.91
AEYEGDGVPTVFVAVAGR		A0A060X2X6	AIR carboxylase	K01587	AIR carboxylase family	2.80946e+08	9.24934e+07	8.94284e+07	9.90237e+07	1.8672e+07	17154830	1.32215e+07	1.61658e+07	9.50208e+06	1.77772e+07	1.84582e+07	1.0791e+07	1.92355e+07	9.3904e+06	1.89172e+07	1.26362e+07	1.65311e+07	1.93839e+07	1.87141e+07	1.28419e+07	1.48987e+07	1.6654e+07	5.88669e-09	3.59827e-05	1	1	18	0	1836.91
AEYIAYIESDSESDQGMR		A0A060Y7W0	Uncharacterized protein	K07427	Cytochrome P45 family	7.53968e+07	2.02069e+07	2.09747e+07	3.42152e+07	7.0874e+06	1.40312e+06	4.84662e+06			6.86972e+06	3.85078e+06	3.61008e+06	1.56367e+06		7.68463e+06	4.26552e+06	5.04287e+06	5.96667e+06	4.22918e+06		3.72857e+06	1.52479e+07	8.88126e-08	3.59827e-05	1	1	2	0	2063.89
AEYLLR		A0A060W5I1	26S proteasome non-ATPase regulatory subunit 6	K03037	Proteasome subunit S1 family	1.46101e+08	5.77247e+07	4.32704e+07	4.5106e+07	8.95255e+06	7.63731e+06	6.72968e+06	1.81786e+07	7.45228e+06	8.77425e+06	1.09014e+07	6.36226e+06	7.99885e+06		8.27898e+06	9.72895e+06	9.5314e+06	8.99068e+06	8.27063e+06	8.33911e+06	9.97414e+06		0.10959	0.00504864	2	5	12	0	764.43
AEYLMSLESSEGLLDAMGSQALAR		A0A060X5D4	Cytochrome b-c1 complex subunit 2, mitochondrial	K00415		5.23667e+07	1.4175e+07	1.93744e+07	1.88172e+07	3.53568e+06	1.96828e+06		4.24659e+06	2.65742e+06	1.76706e+06	4.03406e+06	2.60093e+06	6.2855e+06	740047	3.18526e+06	2.52862e+06	1.2505e+06	1.83796e+06	3.90114e+06	2.40604e+06	4.44598e+06	4.97562e+06	4.02844e-07	3.59827e-05	1	1	3	0	2542.22
AEYNPGGQVLSSTPTVDDNMFCTGASK	1xCarbamidomethyl [C22]	A0A060YZR6	Peptidase S1 domain-containing protein	K16142		9.76129e+07	3.56135e+07	2.96893e+07	3.23101e+07	5.57077e+06	7.10847e+06	9.58673e+06	532957	6.93079e+06	5.88375e+06	7.66162e+06	6.0976e+06	6.95643e+06		4.95196e+06	4.02171e+06	4.94377e+06	8.22731e+06	6.94916e+06		6.37962e+06	5.81021e+06	5.57548e-08	3.59827e-05	1	1	13	0	2846.26
AEYNPSGQVLSR		A0A060XGG8	Peptidase S1 domain-containing protein	K16142		3.03886e+08	1.38479e+08	8.42441e+07	8.11628e+07	1.27854e+07	24654564	2.17826e+07	4.35005e+07	1.58499e+07	1.99058e+07	2.68262e+07	9.73312e+06	1.05848e+07	7.69617e+06	1.25309e+07	1.68729e+07	1.41733e+07	1.79707e+07	1.64709e+07	4.7616e+06	1.31983e+07	1.45881e+07	3.8071e-05	3.59827e-05	1	1	16	0	1320.65
AFAAGADIK		A0A060YKJ0	Uncharacterized protein	K07511	Enoyl-CoA hydratase/isomerase family	5.90344e+08	2.19421e+08	2.10603e+08	1.60321e+08	2.78014e+07	25127642	4.18926e+07	5.027e+07	3.67307e+07	3.75985e+07	3.35873e+07	2.90507e+07	2.93843e+07	5.88982e+07	2.83785e+07	3.13035e+07	2.71267e+07	2.28926e+07	2.40373e+07	2.68976e+07	2.81989e+07	3.11678e+07	0.00189829	0.0001757	2	2	11	0	863.462
AFAAGADIKEMQNR		A0A060YKJ0	Uncharacterized protein	K07511	Enoyl-CoA hydratase/isomerase family	2.28372e+08	7.76354e+07	8.58432e+07	6.48936e+07	1.56674e+07	6.14341e+06	1.25471e+07	2.13447e+07	1.00588e+07	1.1874e+07	2.22591e+07	1.81553e+07	1.11185e+07	1.12075e+07	9.34875e+06	1.3754e+07	1.00061e+07	1.03961e+07	8.9386e+06	1.36906e+07	8.97101e+06	1.28913e+07	7.12563e-09	3.59827e-05	2	2	17	1	1521.75
AFAALVASK		A0A060XYK1	Uncharacterized protein	K03032		2.08053e+08	6.63516e+07	7.26005e+07	6.91009e+07	1.40013e+07	8778855	9.48526e+06	1.18709e+07	9.88281e+06	1.23325e+07	1.60649e+07	9.10419e+06	1.10051e+07	1.48745e+07	1.06298e+07	1.09219e+07	1.13569e+07	1.33207e+07	1.13722e+07	7.91803e+06	1.27538e+07	1.23793e+07	0.000447848	0.000106723	1	2	16	0	877.514
AFAHALGEAGAK		A0A060W3J3	Uncharacterized LOC110494595		Cation-dependent O-methyltransferase family	6.09221e+07	2.26585e+07	1.75717e+07	2.06919e+07	5.22183e+06	5.94052e+06			6.81802e+06	4.6781e+06		2.8656e+06	3.50506e+06		5.38573e+06	5.81534e+06	3.82414e+06	3.59435e+06	5.78485e+06	4.25453e+06	3.23401e+06		0.000122004	7.82597e-05	1	1	4	0	1142.6
AFAVGGLGSIVR		A0A060XLP4	Actin-related protein 2/3 complex subunit 5	K05754	ARPC5 family	1.30344e+08	4.27438e+07	3.6741e+07	5.08591e+07	7.4054e+06	8437073	6.30942e+06	6.99541e+06	4.94883e+06	8.64767e+06	6.22519e+06	5.23802e+06	7.24367e+06	4.5443e+06	6.52119e+06	6.96864e+06	1.17975e+07	7.41999e+06	7.21436e+06	8.33868e+06	6.32737e+06	9.76124e+06	0.000151895	7.82597e-05	1	6	6	0	1146.66
AFAVVATGETALYGCLILK	1xCarbamidomethyl [C15]	A0A060YLC7	Fucose mutarotase	K02431		1.3899e+08	4.5501e+07	3.72308e+07	5.62583e+07	1.15025e+07	6.77836e+06	5.81787e+06	3.32933e+06	9.04552e+06	9.02738e+06	7.18855e+06	6.60523e+06	8.37664e+06		7.83993e+06	7.22043e+06	9.96698e+06	9.70077e+06	9.0982e+06	7.52071e+06	8.79449e+06	1.11771e+07	9.58927e-07	3.59827e-05	1	1	9	0	1997.08
AFCAGGDIR	1xCarbamidomethyl [C3]	A0A060VR27	3-hydroxyisobutyryl-CoA hydrolase, mitochondrial	K05605		1.40738e+08	4.5552e+07	5.17534e+07	4.34331e+07	8.0633e+06	5.00092e+06	6.84206e+06	1.10904e+07	7.64301e+06	6.91227e+06	6.9252e+06	5.84281e+06	6.57082e+06	1.78278e+07	6.51438e+06	8.0724e+06	6.19335e+06	6.87511e+06	6.4706e+06	8.28358e+06	6.75357e+06	8.85686e+06	0.00101262	0.000106723	1	2	4	0	966.446
AFDELGK		A0A060W6N9	Uncharacterized protein	K09485	Heat shock protein 7 family	8.46514e+07	2.8499e+07	2.92456e+07	2.69068e+07	4.93934e+06	3.39662e+06	3.84854e+06	4.92587e+06	5.42086e+06	5.9678e+06	5.16318e+06	3.3e+06	3.54134e+06	8.7969e+06	4.18182e+06	4.26234e+06	4.5545e+06	3.9945e+06	4.69215e+06	4.58599e+06	4.13152e+06	4.94814e+06	0.0527907	0.00266818	1	1	2	0	779.393
AFDELGR		A0A060XRB2	Uncharacterized protein	K09485	Heat shock protein 7 family	7.61806e+07	2.27808e+07	2.61711e+07	2.72287e+07	4.71303e+06	3.08619e+06		4.47732e+06	4.54116e+06	5.9631e+06	3.0071e+06	2.87378e+06	3.58656e+06	7.52872e+06	4.94983e+06	4.22511e+06	5.37565e+06	4.9662e+06	4.80922e+06	3.63996e+06	5.25663e+06	3.18108e+06	0.0486642	0.00248492	1	1	1	0	807.4
AFDNALGVNVPR		A0A060W5K0	UTP--glucose-1-phosphate uridylyltransferase	K00963	UDPGP type 1 family	2.16271e+09	6.29599e+08	6.97386e+08	8.35721e+08	1.70273e+08	79879000	9.0534e+07	9.56812e+07	9.38588e+07	9.93738e+07	1.39941e+08	1.13794e+08	1.10231e+08	8.37438e+07	1.36045e+08	1.1363e+08	7.56513e+07	1.41751e+08	1.35887e+08	1.12517e+08	1.77254e+08	1.92661e+08	1.57859e-05	3.59827e-05	2	2	14	0	1272.67
AFDPFRGPEVQPGPECQSDAEIDAFVR	1xCarbamidomethyl [C16]	A0A060WR13	Choline dehydrogenase	K00108	GMC oxidoreductase family	4.02268e+08	1.30273e+08	1.32749e+08	1.39246e+08	2.27728e+07	14349822	1.6267e+07	2.58132e+07	2.13733e+07	2.96972e+07	2.06813e+07	2.21524e+07	2.26678e+07	1.9978e+07	3.28931e+07	1.43769e+07	1.58814e+07	1.92756e+07	2.10786e+07	2.80289e+07	1.88542e+07	3.6127e+07	8.46534e-11	3.59827e-05	1	1	18	1	3034.4
AFDPSMPMTMR		A0A060W664	FAA_hydrolase domain-containing protein		FAH family	5.76932e+08	1.86301e+08	1.77719e+08	2.12913e+08	5.12631e+07	24625988	1.94943e+07	1.23361e+07	3.65742e+07	4.20068e+07	2.63602e+07	2.55635e+07	2.63507e+07	1.98229e+07	4.57709e+07	3.38511e+07	3.20935e+07	4.2189e+07	1.96159e+07	2.8647e+07	4.83628e+07	4.20044e+07	6.51182e-05	3.59827e-05	1	1	18	0	1283.56
AFDPSMPMTMR	1xOxidation [M8]	A0A060W664	FAA_hydrolase domain-containing protein		FAH family	1.50639e+08	4.2488e+07	5.05182e+07	5.76331e+07	8.90891e+06	4419205	7.32051e+06	9.66849e+06	4.60123e+06	7.56968e+06	9.87494e+06	3.66832e+06	6.4585e+06	6.84924e+06	1.06211e+07	1.30461e+07	9.79785e+06	8.6168e+06	7.45558e+06	1.06641e+07	9.22317e+06	1.18757e+07	0.000137662	7.82597e-05	1	1	3	0	1299.55
AFDSDIHALRPHPGQIEVAMR		A0A060Y0W5	Par3_HAL_N_term domain-containing protein	K01745	PAL/histidase family	1.88028e+08	7.68042e+07	6.0913e+07	5.03105e+07	1.02093e+07	2.75509e+07	1.11184e+07	3.18923e+06	1.67233e+07	8.01302e+06	8.97264e+06	9.09641e+06	1.83014e+07	9.77466e+06	8.67095e+06	6.09699e+06	5.79168e+06	7.90233e+06	3.52424e+06	5.60741e+06	7.87389e+06	1.96109e+07	7.15404e-09	3.59827e-05	1	1	11	0	2360.19
AFDSGMLPMEFVNK		A0A060W7T9	ATP-citrate synthase	K01648	Succinate/malate CoA ligase alpha subunit family	0	0	0	0																			0.00541926	0.000456727	1	2	1	0	1585.74
AFDTLVQQYPQSPR		A0A060WDF6	Asp_Arg_Hydrox domain-containing protein	K00476	Aspartyl/asparaginyl beta-hydroxylase family	7.37714e+07	2.01829e+07	2.81643e+07	2.54242e+07	2.95452e+06	2.1446e+06	3.49222e+06	4.56497e+06	2.73514e+06	4.29146e+06	5.66213e+06	3.83925e+06	3.47569e+06		8.25356e+06	6.93365e+06	5.87783e+06	2.9506e+06	4.74982e+06	3.2397e+06	4.39232e+06	4.21397e+06	2.21373e-05	3.59827e-05	1	1	1	0	1649.83
AFDTTQSVHHAVSNIISAIVYGSR		O93297	Cytochrome P450 2K4	K17854	Cytochrome P45 family	1.64055e+08	3.99273e+07	6.59138e+07	5.82142e+07	2.4694e+06	2.45297e+06	8.03106e+06	4.36618e+06	2.47097e+06	2.01367e+07	4.74868e+06	6.24801e+06	3.78705e+07	4.65358e+06	4.85473e+06	7.53829e+06	1.48825e+07	4.9377e+06	7.09001e+06	1.4287e+07	7.29476e+06	9.72227e+06	1.44487e-09	3.59827e-05	1	2	9	0	2573.31
AFDYNGPR		A0A060XSC8	Uncharacterized protein	K09582	Protein disulfide isomerase family	3.67899e+09	1.18781e+09	1.42371e+09	1.06747e+09	2.14157e+08	186874992	2.53471e+08	2.41754e+08	1.15509e+08	1.76041e+08	2.35721e+08	1.70581e+08	2.24886e+08	3.28594e+08	2.18652e+08	2.4528e+08	2.14846e+08	2.14089e+08	1.85068e+08	1.04985e+08	1.55957e+08	1.92522e+08	0.00178329	0.0001757	2	2	18	0	939.432
AFDYNGPREK		A0A060XSC8	Uncharacterized protein	K09582	Protein disulfide isomerase family	6.14964e+07	2.03617e+07	2.71901e+07	1.39446e+07	3.33079e+06	2.80229e+06	2.39935e+06	6.86626e+06	3.27581e+06	1.6872e+06	6.54689e+06	3.45648e+06	4.29127e+06	5.10763e+06	3.43066e+06	4.35715e+06	2.70745e+06	4.56844e+06	1.77517e+06	1.36722e+06	2.01102e+06	1.51528e+06	0.023295	0.00144967	2	2	3	1	1196.57
AFEDEAK		A0A060XD09	Peptidase_M24 domain-containing protein	K14813	Peptidase M24 family	1.35823e+08	3.88022e+07	4.74847e+07	4.95367e+07	3.77209e+06	8484032	1.69659e+06		1.31159e+07	1.17336e+07	5.38542e+06	1.02314e+07	9.72276e+06	7.17773e+06	1.4363e+07	604299	1.02422e+07	1.02307e+07	5.98306e+06	5.20843e+06	1.054e+07	7.33235e+06	0.0267855	0.00163616	1	2	11	0	809.368
AFEDEDIIHVEGNVDPVRDIEIIHEELR		A0A060XHM4	Obg-like ATPase 1	K19788	OBG GTPase family	1.2682e+08	4.30195e+07	4.30974e+07	4.07033e+07	6.74806e+06	8.288e+06	5.11256e+06	8.78843e+06	6.29376e+06	7.78865e+06	6.44377e+06	1.06454e+07	1.43153e+07		8.08538e+06	3.60747e+06	7.88935e+06	7.23707e+06	5.05155e+06	5.20596e+06	6.57392e+06	8.74546e+06	2.43207e-05	3.59827e-05	1	2	5	1	3301.63
AFEDEGKAR		A0A060Y9F9	Peptidase_M24 domain-containing protein	K14813	Peptidase M24 family	1.31069e+08	5.73621e+07	3.32503e+07	4.04567e+07	1.0384e+07	15580957	2.43863e+06	2.76982e+06	1.73872e+07	8.80146e+06	4.09227e+06	6.80645e+06	6.71862e+06	9.06593e+06	6.56699e+06		8.95037e+06	7.28356e+06	6.62292e+06	5.23837e+06	5.52814e+06	6.83338e+06	0.000507671	0.000106723	2	2	14	1	1022.49
AFEEAGPIVR		A0A060XSW8	Uncharacterized protein	K03989		8.61305e+08	3.83567e+08	2.42011e+08	2.35726e+08	4.68937e+07	57948228	8.88406e+07	8.26075e+07	5.14941e+07	5.5783e+07	5.18997e+07	3.14388e+07	3.73606e+07	3.42381e+07	4.08236e+07	4.62505e+07	5.85699e+07	4.94961e+07	3.57997e+07	1.99998e+07	2.81842e+07	4.36765e+07	4.16136e-05	3.59827e-05	3	3	18	0	1088.57
AFEEWALDFPNVK		A0A060VZV9	NTP_transferase domain-containing protein			5.4746e+07	1.75556e+07	1.65956e+07	2.05947e+07	4.75856e+06	1.62093e+06	1.81317e+06	2.40142e+06	3.11274e+06	3.84882e+06	4.06353e+06		3.2088e+06	3.35318e+06	2.76819e+06	3.20193e+06	3.63618e+06	5.50762e+06	4.23498e+06		3.42891e+06	3.78701e+06	5.10283e-05	3.59827e-05	1	1	3	0	1565.76
AFENDIDALLNLR		A0A060YK72	Uncharacterized protein	K01966		1.33463e+08	4.14474e+07	5.03289e+07	4.16863e+07	8.03861e+06	5.42357e+06	3.8462e+06	7.94997e+06	7.87353e+06	8.31548e+06	1.10358e+07	9.0533e+06	9.93405e+06	4.49209e+06	1.00888e+07	5.72479e+06	6.40391e+06	7.2035e+06	6.0358e+06	7.12934e+06	6.29418e+06	8.61963e+06	1.05079e-06	3.59827e-05	1	1	13	0	1503.78
AFETLVLQYPQSPR		A0A060W8I1	Asp_Arg_Hydrox domain-containing protein	K00476	Aspartyl/asparaginyl beta-hydroxylase family	4.29893e+08	1.40521e+08	1.29976e+08	1.59395e+08	2.93783e+07	24670078	2.01991e+07	2.08274e+07	1.86249e+07	2.68217e+07	2.50075e+07	2.64754e+07	2.12958e+07	1.37974e+07	2.46528e+07	1.87472e+07	2.62157e+07	3.11296e+07	2.49196e+07	2.04829e+07	2.92317e+07	2.74155e+07	3.11042e-07	3.59827e-05	1	1	19	0	1648.87
AFFAGSQR		A0A060Z4E7	Gal_mutarotas_2 domain-containing protein	K05546	Glycosyl hydrolase 31 family	6.18235e+08	2.09811e+08	2.21852e+08	1.86572e+08	2.85282e+07	32870538	3.87593e+07	3.7645e+07	4.21473e+07	2.98611e+07	3.46883e+07	3.1323e+07	3.00669e+07	4.99808e+07	3.6396e+07	3.93967e+07	3.62865e+07	3.27238e+07	2.94696e+07	2.63717e+07	3.00793e+07	3.16408e+07	0.00264652	0.0001757	3	3	16	0	883.442
AFFANGETTELSGK		A0A060XKL7	Dehydrogenase/reductase 1	K11163		1.59849e+08	3.91432e+07	5.75986e+07	6.31076e+07	5.28295e+06	5981147	6.8969e+06	9.20985e+06	6.60201e+06	5.17034e+06	1.39455e+07	9.46796e+06	1.25389e+07	5.32528e+06	9.13052e+06	7.19044e+06	6.30426e+06	8.9617e+06	8.99537e+06	5.69661e+06	6.61474e+06	2.65349e+07	1.17458e-06	3.59827e-05	1	1	18	0	1471.71
AFFSYYNELMNK		A0A060YBT4	CMD domain-containing protein			3.97063e+07	7.63999e+06	1.70633e+07	1.5003e+07		520678			4.24166e+06	2.87765e+06	2.41805e+06	4.82974e+06	4.5347e+06		2.88453e+06	2.39624e+06	2.80351e+06	3.40008e+06	2.35446e+06	2.87877e+06	2.21118e+06	1.35503e+06	0.000251058	7.82597e-05	1	1	2	0	1526.7
AFFYIDDKDLTVDITAR		A0A060XSW8	Uncharacterized protein	K03989		3.94507e+08	1.27792e+08	1.25306e+08	1.41409e+08	2.53649e+07	17786999	1.88208e+07	3.7945e+06	2.69228e+07	3.51017e+07	2.28354e+07	2.65053e+07	3.2328e+07	4.06826e+06	2.25002e+07	1.70688e+07	2.19493e+07	2.13019e+07	2.55656e+07	1.79907e+07	2.59307e+07	2.86713e+07	1.97348e-08	3.59827e-05	1	1	8	1	2003.01
AFFYVDDNDLTVDITAR		A0A060W1F1	Uncharacterized protein	K03989		5.68902e+08	2.14378e+08	1.17138e+08	2.37387e+08	2.00793e+07	5.0923e+07	3.56309e+07	4.27606e+07	2.33226e+07	4.16613e+07	2.77771e+07	1.58412e+07	1.6436e+07	9.98054e+06	2.50714e+07	2.20318e+07	5.76693e+07	5.88839e+07	3.20674e+07	2.32429e+07	3.45648e+07	3.09586e+07	4.24777e-09	3.59827e-05	3	3	41	0	1974.94
AFGAGADFVMLGGMLAGHSESGGEVIEK		A0A060XGQ0	GMP reductase	K00364	IMPDH/GMPR family	6.50659e+07	2.23442e+07	2.11154e+07	2.16063e+07	2.71407e+06	2.54539e+06	5.80891e+06	2.63238e+06	4.82985e+06	3.8136e+06	3.84229e+06	5.68727e+06	6.47183e+06		3.66688e+06	1.4471e+06	3.41032e+06	3.3923e+06	2.21654e+06	2.4864e+06	2.76616e+06	7.33464e+06	3.41514e-05	3.59827e-05	1	2	5	0	2737.3
AFGEYRDSVVNPK		Q92088	Cytochrome P450 2M1	K07411	Cytochrome P45 family	8.19035e+08	3.01743e+08	2.81668e+08	2.35624e+08	7.01601e+07	48051034	3.75759e+07	1.006e+08	2.5537e+07	1.98187e+07	7.48009e+07	5.57403e+07	3.07535e+07	6.7107e+07	1.8684e+07	3.45825e+07	1.57161e+07	7.43875e+07	1.817e+07	4.142e+07	4.55366e+07	4.03943e+07	0.000821166	0.000106723	2	2	26	1	1481.74
AFGFPLAVCHVNGK	1xCarbamidomethyl [C9]	A0A060XKR8	Glutathione S-transferase kappa	K13299	Kappa family	1.34915e+08	4.1421e+07	4.25002e+07	5.09936e+07	1.11336e+07	5.40082e+06	6.40029e+06	4.89735e+06	5.63764e+06	7.95138e+06	6.80081e+06	8.43708e+06	1.02072e+07	5.08107e+06	5.09466e+06	6.8794e+06	7.50492e+06	1.12193e+07	9.15115e+06	6.08805e+06	8.80844e+06	8.22176e+06	2.63174e-07	3.59827e-05	2	2	16	0	1516.77
AFGGITSGKPEDK		A0A060YK03	Uncharacterized protein	K15980		2.9884e+08	1.15124e+08	1.00146e+08	8.35706e+07	1.36685e+07	13047711	1.63454e+07	3.13361e+07	2.19171e+07	1.88087e+07	1.72098e+07	1.74621e+07	1.33557e+07	2.19629e+07	1.12618e+07	1.88935e+07	1.39817e+07	1.42951e+07	8.19076e+06	1.51704e+07	9.34341e+06	2.25892e+07	4.04339e-06	3.59827e-05	1	1	17	0	1306.66
AFGGQSLK		A0A060YLB5	Succinate dehydrogenase [ubiquinone] flavoprotein subunit, mitochondrial	K00234	FAD-dependent oxidoreductase 2 family	3.48957e+08	1.00475e+08	1.44987e+08	1.03495e+08	1.87687e+07	15080030	1.71081e+07	7.08546e+06	2.43332e+07	1.80994e+07	2.4336e+07	1.85235e+07	2.11839e+07	3.33376e+07	2.0574e+07	2.7032e+07	1.80901e+07	1.83593e+07	1.65573e+07	1.94391e+07	1.41653e+07	1.68841e+07	0.00627703	0.000488831	2	2	12	0	807.436
AFGHLLR		A0A060XQT1	26S proteasome non-ATPase regulatory subunit 2	K03028	Proteasome subunit S2 family	1.53951e+07	5.44368e+06	7.37283e+06	2.57856e+06			2.23563e+06	3.20806e+06			3.55806e+06	558832	1.21408e+06		550782	1.49108e+06						2.57856e+06	0.163472	0.00645397	2	2	1	0	813.473
AFGYNVDVMEVGMEGK	1xOxidation [M]	A0A060WCH3	DUF1943 domain-containing protein	K14462		4.81532e+07	9.85057e+06	2.04694e+07	1.78333e+07	1.80488e+06			3.12368e+06	1.61875e+06	3.30327e+06	2.96347e+06	1.69661e+06	1.60158e+06	1.82289e+06	8.83313e+06	3.55169e+06	4.77246e+06	1.40322e+06	5.30763e+06	3.42576e+06	2.92424e+06		0.00248316	0.0001757	1	1	3	0	1761.78
AFGYYGPLR		A0A060W9T3	RRM domain-containing protein	K12892		3.60494e+08	1.14534e+08	1.25709e+08	1.20251e+08	2.59306e+07	21281600		2.931e+07	2.17688e+07	1.62426e+07	3.52213e+07	1.93493e+07	2.6362e+07	1.60935e+07	2.86826e+07		2.39155e+07	2.16111e+07	2.03366e+07	3.28208e+07	2.15673e+07		0.000369612	0.000106723	2	4	17	0	1043.53
AFHETLECCGR	2xCarbamidomethyl [C8; C9]	A0A060WJY2	Tetraspanin	K06508	Tetraspanin (TM4SF) family	1.85941e+08	6.99501e+07	5.44044e+07	6.15865e+07	1.05203e+07	1.05082e+07	9.18637e+06	1.44992e+07	1.31052e+07	1.21307e+07	1.5772e+07	6.43719e+06	5.63376e+06	6.65307e+06	8.77643e+06	1.1132e+07	1.07907e+07	1.11009e+07	1.14773e+07	1.09013e+07	4.80229e+06	1.2514e+07	0.000257319	7.82597e-05	1	1	9	0	1379.58
AFHINSPFLESIDMSK		A0A060W772	L-serine ammonia-lyase	K17989		4.1338e+07	1.20165e+07	1.65427e+07	1.27788e+07		1.71509e+06	1.62012e+06	2.0389e+06	3.50739e+06	3.135e+06	2.25297e+06	2.60105e+06	3.42316e+06	2.40191e+06	3.787e+06	2.07657e+06	2.9416e+06	1.99842e+06	1.33452e+06	622531	2.83277e+06	3.04895e+06	0.000134775	7.82597e-05	1	1	6	0	1835.9
AFHINSPFLESIDMSKR		A0A060W772	L-serine ammonia-lyase	K17989		3.99588e+07	1.28101e+07	1.54436e+07	1.17052e+07	2.5736e+06	1.0949e+06	1.76389e+06	2.09462e+06	3.48457e+06	1.7985e+06	2.69692e+06	2.87146e+06	2.55782e+06		4.73591e+06	2.58149e+06	3.76336e+06	2.08221e+06	1.2395e+06	764986	1.9484e+06	1.9067e+06	7.04668e-06	3.59827e-05	1	1	2	1	1992
AFHIYGEIK		A0A060YRZ5	Uncharacterized protein (Fragment)	K17858	Cytochrome P45 family	3.83901e+08	6.77004e+07	2.18852e+08	9.73481e+07	1.46232e+07	8477270	7.70309e+06	1.92116e+07	1.52136e+06	1.61638e+07	2.27901e+07	1.56175e+07	9.37142e+07	2.10237e+07		6.57068e+07	1.04978e+07	1.02628e+07	8.44283e+06		4.76686e+07	2.04761e+07	0.000213724	7.82597e-05	1	1	6	0	1077.57
AFHIYGEIKEHAQK		A0A060YRZ5	Uncharacterized protein (Fragment)	K17858	Cytochrome P45 family	9.23723e+08	3.71113e+08	2.94489e+08	2.58122e+08	5.64294e+07	4.29478e+07	4.14061e+07	9.32907e+07	8.50901e+07	5.19486e+07	4.17379e+07	6.6235e+07	4.46629e+07	6.54769e+07	4.10777e+07	3.52982e+07	4.71783e+07	4.7707e+07	3.08938e+07	2.8189e+07	4.00367e+07	6.41168e+07	3.44179e-05	3.59827e-05	1	1	27	1	1670.86
AFHNEAQVNPER		A0A060Y028	CCT-alpha	K09493	TCP-1 chaperonin family	9.67852e+07	3.27219e+07	3.30209e+07	3.10424e+07	5.15684e+06	3.70697e+06	7.85168e+06	2.53615e+06	6.74015e+06	6.73016e+06	5.3245e+06	4.29465e+06	3.55597e+06	7.47591e+06	5.04086e+06	7.32899e+06	3.30099e+06	3.6299e+06	8.61876e+06	4.34633e+06	5.08019e+06	6.06623e+06	0.00100302	0.000106723	1	1	1	0	1411.67
AFHNEAQVNPERK		A0A060Y028	CCT-alpha	K09493	TCP-1 chaperonin family	4.40421e+08	1.60216e+08	1.36542e+08	1.43662e+08	3.01154e+07	2.64979e+07	2.71002e+07	1.15006e+07	3.32607e+07	3.17411e+07	1.37239e+07	2.25084e+07	1.72161e+07	2.90678e+07	2.37947e+07	3.02316e+07	2.02409e+07	1.98633e+07	3.29705e+07	2.42275e+07	2.61911e+07	2.01689e+07	5.16182e-05	3.59827e-05	1	1	23	1	1539.77
AFKAQIAAQYSGAR		A0A060YM78	Uncharacterized protein	K03233		1.50852e+08	5.6647e+07	5.22719e+07	4.19332e+07	2.47282e+06	6272792	1.28426e+07	2.38082e+07	1.96445e+06	9.28623e+06	1.60874e+07	2.74061e+06		9.14743e+06	1.35825e+07	1.07139e+07	1.32689e+07		8.60843e+06	5.43936e+06	4.92961e+06	9.68687e+06	7.41925e-06	3.59827e-05	1	1	7	1	1481.79
AFKDIDIEDLEDLDPDFIMSK		A0A060W1C4	Eukaryotic translation initiation factor 3 subunit A	K03254	EIF-3 subunit A family	1.26397e+08	4.35524e+07	4.57564e+07	3.70885e+07	9.04379e+06	5.51615e+06	3.5217e+06	7.29783e+06	8.68903e+06	9.48391e+06	7.8622e+06	9.08775e+06	9.00158e+06	6.48943e+06	1.01695e+07	3.14596e+06	5.24448e+06	5.22322e+06	6.7282e+06	5.33208e+06	7.69376e+06	6.86676e+06	7.42521e-08	3.59827e-05	1	1	15	1	2469.17
AFLDCCIEGEK	2xCarbamidomethyl [C5; C6]	A0A060YQU6	Anaphylatoxin-like domain-containing protein	K03989		5.95864e+07	2.56805e+07	1.99774e+07	1.39285e+07	4.02788e+06	3.59431e+06	7.55378e+06	4.33125e+06	2.46264e+06	3.71064e+06	3.27366e+06	3.08333e+06	3.15328e+06	4.92125e+06	3.30376e+06	2.24207e+06	3.35977e+06	5.68277e+06	2.07858e+06	1.28194e+06	1.52545e+06		0.000836257	0.000106723	2	3	1	0	1341.58
AFLDCCIEGEKLR	2xCarbamidomethyl [C5; C6]	A0A060YQU6	Anaphylatoxin-like domain-containing protein	K03989		6.97989e+08	2.00857e+08	2.39349e+08	2.57783e+08	3.63661e+07	14561429	2.68315e+07	2.86273e+07	3.23016e+07	6.2169e+07	4.31558e+07	4.12111e+07	3.32047e+07	5.62525e+07	4.52644e+07	2.02609e+07	3.08139e+07	4.31866e+07	5.27593e+07	3.98003e+07	4.57211e+07	4.55015e+07	1.76918e-06	3.59827e-05	2	3	8	1	1610.77
AFLDMLLK		A0A060Y7W0	Uncharacterized protein	K07427	Cytochrome P45 family	2.62813e+08	6.46511e+07	1.00096e+08	9.80661e+07	1.98748e+07	5905201	7.19911e+06	5.92176e+06	3.97042e+06	2.17798e+07	6.4823e+06	1.99258e+07	7.86811e+06	3.4487e+07	2.18018e+07	9.53098e+06	1.39273e+07	1.95614e+07	9.65198e+06	1.22056e+07	1.55798e+07	2.714e+07	0.00228148	0.0001757	1	1	17	0	950.538
AFLDMLLK	1xOxidation [M5]	A0A060Y7W0	Uncharacterized protein	K07427	Cytochrome P45 family	2.59039e+07	6.57309e+06	7.50363e+06	1.18272e+07	1.412e+06	569117	1.08096e+06	1.34743e+06		2.16358e+06	996556	917743	445240	2.9289e+06	2.21519e+06		1.96392e+06	1.36859e+06	1.21496e+06	2.22725e+06	1.37368e+06	3.67876e+06	0.0432925	0.0023696	1	1	1	0	966.533
AFLDPYVQSAK		A0A060XRB2	Uncharacterized protein	K09485	Heat shock protein 7 family	1.27224e+08	4.06688e+07	4.07743e+07	4.57804e+07	8.46983e+06	5.87826e+06	5.10646e+06	7.09463e+06	7.32269e+06	6.79692e+06	8.8371e+06	6.43717e+06	4.7111e+06	5.84948e+06	7.6318e+06	7.30769e+06	7.59578e+06	7.50062e+06	6.83609e+06	6.59621e+06	1.02641e+07	6.9876e+06	7.6852e-05	3.59827e-05	1	1	5	0	1238.64
AFLDYHGLPYEIVEVNPVMR		A0A060Z7I8	GST N-terminal domain-containing protein	K05309		6.9593e+07	2.12032e+07	2.26132e+07	2.57766e+07	4.48002e+06	3.78854e+06	1.67418e+06	3.24017e+06	4.95674e+06	3.06354e+06	3.71862e+06	5.13999e+06	3.34352e+06	3.41578e+06	4.03284e+06	2.96245e+06	3.20538e+06	4.09297e+06	2.86775e+06	4.65844e+06	4.68024e+06	6.27184e+06	2.30226e-05	3.59827e-05	1	1	5	0	2362.19
AFIEAGQQAGYPFTNDMNGFQQEGLGWMDMTIYEGKR		A0A060WR13	Choline dehydrogenase	K00108	GMC oxidoreductase family	1.0612e+07	0	7.37088e+06	3.24109e+06								994203	4.3764e+06		2.00027e+06					1.96489e+06		1.2762e+06	0.000356289	0.000106723	1	1	1	1	4200.89
AFLGHVLSQHQDLLTTIR		A0A060XQL0	ATP synthase subunit alpha	K02132	ATPase alpha/beta chains family	1.57025e+09	5.21019e+08	5.07797e+08	5.41431e+08	1.00825e+08	111410731	5.52961e+07	6.66469e+07	8.04466e+07	1.06394e+08	7.82073e+07	1.18084e+08	1.00579e+08	6.00641e+07	8.9901e+07	6.09612e+07	7.46116e+07	8.78464e+07	7.22727e+07	8.24481e+07	1.16728e+08	1.07524e+08	2.35995e-11	3.59827e-05	1	1	36	0	2049.12
AFLGHVLSQHQDLLTTIRTDGMISPTADAK		A0A060XQL0	ATP synthase subunit alpha	K02132	ATPase alpha/beta chains family	0	0	0	0																			0.00020497	7.82597e-05	1	1	1	1	3236.67
AFLIEEQK		A0A060WX75	60S ribosomal protein L34	K02915	Eukaryotic ribosomal protein eL34 family	2.18697e+09	7.54449e+08	7.45011e+08	6.87507e+08	1.39259e+08	111404712	1.08696e+08	1.50947e+08	1.1317e+08	1.30973e+08	1.42158e+08	1.09904e+08	1.17627e+08	1.66397e+08	1.13058e+08	9.58658e+07	1.16083e+08	1.22554e+08	1.04162e+08	8.33097e+07	1.3404e+08	1.27358e+08	0.00479351	0.000426192	1	1	19	0	977.53
AFLIEEQKIVVK		A0A060WX75	60S ribosomal protein L34	K02915	Eukaryotic ribosomal protein eL34 family	1.39145e+08	3.87383e+07	5.63662e+07	4.4041e+07	9.19404e+06	6.61021e+06	4.20518e+06	7.20438e+06	6.48754e+06	5.03697e+06	1.08202e+07	8.95024e+06	9.22593e+06	1.11871e+07	8.78712e+06	7.39558e+06	7.44277e+06	1.08925e+07	4.21791e+06	5.49249e+06	1.11195e+07	4.87587e+06	9.00837e-06	3.59827e-05	1	1	13	1	1416.85
AFIITINSFGTELSKEDR		A0A061A268	Uncharacterized protein (Fragment)	K02146		9.83618e+07	2.61608e+07	3.28097e+07	3.93913e+07	1.06628e+07				7.17125e+06	8.32682e+06	5.35012e+06	9.96391e+06		5.95498e+06	7.41961e+06	4.12102e+06	9.13501e+06	8.47022e+06	5.96402e+06		1.58221e+07		5.34338e-07	3.59827e-05	1	1	7	1	2041.06
AFLMTAIAMR		A0A060W1P9	Gamma-glutamyl carboxylase	K10106		5.38445e+07	2.5362e+07	1.54889e+07	1.29935e+07	5.76825e+06	7607625	3.62611e+06	1.60673e+06	4.4083e+06	2.34504e+06	1.77532e+06	4.49156e+06	3.46628e+06		3.64157e+06	2.11421e+06	2.22423e+06	3.2156e+06	1.25247e+06	777533	3.4428e+06	2.08083e+06	0.000323054	0.000106723	1	1	3	0	1124.6
AFLNAAEAVDDVPFGITSNDAVYSK		A0A060WQP1	Protein disulfide-isomerase	K09580	Protein disulfide isomerase family	2.30951e+09	7.73131e+08	8.18437e+08	7.17945e+08	9.75576e+07	133596500	1.56458e+08	1.71584e+08	9.36889e+07	1.20245e+08	1.45299e+08	1.50522e+08	1.79968e+08	7.77192e+07	1.61429e+08	1.03501e+08	1.17754e+08	1.40383e+08	1.43416e+08	8.53673e+07	8.56332e+07	1.45391e+08	7.27893e-08	3.59827e-05	1	1	38	0	2614.27
AFLNAAEAVDDVPFGITSNDAVYSKFEVSK		A0A060WQP1	Protein disulfide-isomerase	K09580	Protein disulfide isomerase family	1.21331e+09	3.75443e+08	4.83105e+08	3.5476e+08	5.28087e+07	8.19072e+07	5.45012e+07	8.57153e+07	5.16692e+07	4.88412e+07	7.19164e+07	9.13639e+07	1.27212e+08	5.50461e+07	8.63858e+07	5.11812e+07	5.69255e+07	7.6386e+07	6.61827e+07	4.57038e+07	4.28206e+07	6.67414e+07	6.02048e-10	3.59827e-05	1	1	46	1	3204.57
AFLNAAEAVDDVPFGITSNDAVYSKFEVSKDGVVLFK		A0A060WQP1	Protein disulfide-isomerase	K09580	Protein disulfide isomerase family	4.86647e+08	1.37555e+08	1.99937e+08	1.49156e+08	1.74633e+07	1.6457e+07	2.11907e+07	4.04762e+07	1.91945e+07	2.2773e+07	2.74164e+07	4.16768e+07	6.79247e+07	5.5644e+06	4.01798e+07	1.71751e+07	2.70781e+07	3.95389e+07	1.7319e+07	2.0342e+07	1.78073e+07	2.70702e+07	2.62822e-08	3.59827e-05	1	1	34	2	3963.01
AFIPAIDSFGFETDLR		A0A060WD91	116 kDa U5 small nuclear ribonucleoprotein component	K12852	Classic translation factor GTPase family	8.46585e+07	2.73814e+07	2.94857e+07	2.77914e+07	4.34603e+06	3462528	3.55518e+06	5.46123e+06	5.11188e+06	5.44456e+06	8.44304e+06	4.93498e+06	4.66755e+06	2.10574e+06	5.5029e+06	3.83145e+06	4.79745e+06	4.12811e+06	4.14278e+06	4.33531e+06	4.62886e+06	5.75888e+06	3.27122e-08	3.59827e-05	1	2	16	0	1798.9
AFLPAMTANNHGHLVSIASSAGLIGVNGLADYCASK	1xCarbamidomethyl [C33]	A0A060WVK2	Uncharacterized protein	K15734	Short-chain dehydrogenases/reductases (SDR) family	2.9984e+08	9.09354e+07	1.14101e+08	9.48041e+07	1.29321e+07	1.74208e+07	1.29875e+07	1.20867e+07	2.13764e+07	1.41319e+07	1.06253e+07	2.24294e+07	2.30806e+07	1.4056e+07	2.73547e+07	1.65547e+07	1.10246e+07	2.03014e+07	1.43052e+07	3.82564e+06	1.19633e+07	3.33838e+07	7.85972e-07	3.59827e-05	1	1	24	0	3627.8
AFLPAMTANNHGHLVSIASSAGLIGVNGLADYCASK	1xCarbamidomethyl [C33]; 1xOxidation [M6]	A0A060WVK2	Uncharacterized protein	K15734	Short-chain dehydrogenases/reductases (SDR) family	1.15171e+08	2.94886e+07	3.36845e+07	5.19981e+07	1.38823e+06	3.78549e+06	4.2918e+06	6.15895e+06		1.38641e+07	9.10294e+06	2.63865e+06	4.17025e+06	3.2682e+06	6.27951e+06	8.22491e+06	4.10707e+06	8.28364e+06	1.09136e+07	6.5849e+06	2.50413e+06	1.96047e+07	2.04954e-06	3.59827e-05	1	1	11	0	3643.8
AFLPPVCNK	1xCarbamidomethyl [C7]	A0A060YRD0	3-hydroxyanthranilate 3,4-dioxygenase	K00452	3-HAO family	1.44961e+09	5.07762e+08	4.2808e+08	5.13767e+08	7.98954e+07	81185888	4.73788e+07	9.40125e+07	9.0732e+07	1.14558e+08	8.98704e+07	5.92354e+07	6.23632e+07	5.26368e+07	7.27396e+07	9.12349e+07	1.05828e+08	9.47438e+07	8.18098e+07	4.02742e+07	6.18119e+07	1.29299e+08	0.00307146	0.0001757	1	1	23	0	1045.55
AFIPQLLSR		A0A060XYZ3	Uncharacterized protein	K01408	Peptidase M16 family	1.17095e+08	4.17792e+07	3.39863e+07	4.13292e+07	8.46034e+06	7.33007e+06	6.08483e+06	4.38351e+06	6.3705e+06	9.14993e+06	8.25788e+06	5.72335e+06	6.93544e+06		7.13235e+06	5.93731e+06	8.34673e+06	7.28762e+06	6.62101e+06	5.29504e+06	7.51983e+06	6.25901e+06	0.00375514	0.000248837	1	2	4	0	1044.62
AFLQHVLSQHQDLLAQIR		A0A060XTV2	ATP synthase subunit alpha	K02132	ATPase alpha/beta chains family	3.74008e+08	1.28111e+08	1.32505e+08	1.13392e+08	3.13826e+07	21777136	1.49102e+07	1.78231e+07	2.07064e+07	2.15117e+07	2.2429e+07	2.67322e+07	3.16632e+07	1.50677e+07	2.38375e+07	1.27755e+07	1.4124e+07	1.51796e+07	8.37307e+06	1.8373e+07	2.75089e+07	2.98332e+07	2.08362e-09	3.59827e-05	1	1	29	0	2117.16
AFLQMDDIQPAQDALPR		A0A060XKT0	Alpha-mannosidase	K01231	Glycosyl hydrolase 38 family	8.24805e+07	2.55119e+07	2.72948e+07	2.96738e+07	3.72846e+06	5758007	4.28259e+06	5.03779e+06	3.38419e+06	3.32088e+06	5.4505e+06	5.19548e+06	5.75178e+06		6.07431e+06	4.82274e+06	2.73915e+06	6.00144e+06	5.87371e+06	3.91537e+06	5.84202e+06	5.30211e+06	1.77245e-08	3.59827e-05	1	1	7	0	1928.95
AFLSSDAYK		A0A060X8J1	GST class-pi	K00799	Pi family	1.12433e+10	3.87055e+09	3.687e+09	3.68572e+09	6.61712e+08	394915552	6.45094e+08	4.76163e+08	1.00053e+09	6.92133e+08	9.05629e+08	6.50106e+08	5.89043e+08	5.02241e+08	4.99196e+08	5.40789e+08	5.67032e+08	8.17008e+08	5.69283e+08	4.254e+08	5.57755e+08	7.49243e+08	0.000469178	0.000106723	1	1	30	0	1001.49
AFLSSDAYKK		A0A060X8J1	GST class-pi	K00799	Pi family	8.88768e+08	3.3353e+08	2.84837e+08	2.704e+08	3.95839e+07	38379260	5.8759e+07	4.90999e+07	9.39496e+07	5.37588e+07	6.91618e+07	5.0343e+07	3.88698e+07	3.55337e+07	4.09498e+07	4.99795e+07	3.50403e+07	5.01902e+07	4.9105e+07	3.82836e+07	3.82398e+07	5.9541e+07	0.000118131	3.59827e-05	1	1	35	1	1129.59
AFITHGGTHGIYEGICNSVPMVMLPLFGDQSDNVHR	1xCarbamidomethyl [C16]	A0A060YMN0	Uncharacterized protein	K00699		1.25704e+08	3.17631e+07	5.41173e+07	3.98236e+07	1.12975e+07	4.34075e+06	4.62288e+06	4.14121e+06	3.73489e+06	3.62586e+06	5.76678e+06	1.76882e+07	9.43119e+06	2.78929e+06	1.24928e+07	5.94896e+06	7.15675e+06	948006	4.21934e+06	5.74038e+06	7.80405e+06	1.3955e+07	1.37718e-12	3.59827e-05	1	1	11	0	3969.88
AFITHGGTHGTYEGICNGVPMVMLPLFAEQGDNVHR	1xCarbamidomethyl [C16]	A0A060VSE8	UDPGT domain-containing protein	K00699	UDP-glycosyltransferase family	2.15933e+08	8.61757e+07	6.8612e+07	6.11457e+07	1.54482e+07	1.4975e+07	9.86998e+06	1.23993e+07	1.61161e+07	1.73671e+07	1.12029e+07	2.17262e+07	1.31916e+07		1.66346e+07	5.85672e+06	1.05203e+07	1.46464e+07	6.19464e+06	8.41646e+06	1.34003e+07	7.96767e+06	1.52515e-13	3.59827e-05	1	1	19	0	3925.86
AFITWLANGDTIR		A0A060WLM4	Uncharacterized protein	K14570		1.85905e+08	5.67711e+07	6.60198e+07	6.31144e+07	1.08865e+07	8840613	7.35772e+06	1.27631e+07	8.08002e+06	8.84318e+06	1.35216e+07	1.193e+07	1.1166e+07	8.78579e+06	1.17103e+07	8.90611e+06	1.05119e+07	1.38734e+07	1.03161e+07	6.94469e+06	1.12104e+07	1.02578e+07	4.25759e-06	3.59827e-05	2	2	11	0	1477.78
AFLVHVLSQHQDLLTTIR		A0A060W458	ATP synthase subunit alpha	K02132	ATPase alpha/beta chains family	2.18679e+09	7.47454e+08	7.06565e+08	7.3277e+08	1.1804e+08	1.69133e+08	6.35424e+07	1.32371e+08	1.20943e+08	1.43425e+08	1.05588e+08	1.50803e+08	1.47685e+08	1.01511e+08	1.07894e+08	9.30825e+07	7.80588e+07	9.13236e+07	1.12239e+08	1.17777e+08	1.56019e+08	1.77353e+08	1.30103e-10	3.59827e-05	1	1	37	0	2091.17
AFLVHVLSQHQDLLTTIRTDGMISPTADAK		A0A060W458	ATP synthase subunit alpha	K02132	ATPase alpha/beta chains family	3.79359e+07	1.53982e+07	1.47384e+07	7.7993e+06	3.13675e+06	1.50122e+06	520245	5.14374e+06	1.87754e+06	3.2187e+06		5.59734e+06	4.89996e+06		4.02045e+06	220604	2.23871e+06			578232	614224	4.36813e+06	2.38374e-06	3.59827e-05	1	1	6	1	3278.72
AFLYSITDQR		A0A060Z3T6	TLDc domain-containing protein			5.18121e+07	1.34411e+07	1.01924e+07	2.81786e+07	4.90078e+06	5645084		2.34027e+06	554928			2.05483e+06	1.59263e+06		6.54497e+06			4.90801e+06	1.79518e+07	2.70579e+06	2.61293e+06		0.0003669	0.000106723	1	2	1	0	1213.62
AFMGPLKK		A0A060YMM6	Uncharacterized protein	K02925	Universal ribosomal protein uL3 family	6.8274e+08	2.49155e+08	2.30651e+08	2.02935e+08	3.88184e+07	51844672	2.59618e+07	4.75259e+07	4.84817e+07	3.6522e+07	3.67791e+07	3.12663e+07	3.09834e+07	6.06293e+07	3.27283e+07	3.82644e+07	3.76195e+07	3.65175e+07	3.6856e+07	2.38128e+07	2.60297e+07	4.20998e+07	0.0171433	0.00113474	1	2	12	1	891.512
AFMLLSDLSK		A0A060VPT8	Uncharacterized protein	K12417		1.23856e+08	3.64366e+07	4.51648e+07	4.22546e+07	9.72183e+06	4819766	3.74588e+06	7.09367e+06	5.60776e+06	5.44771e+06	6.40345e+06	8.01233e+06	7.07008e+06	1.03956e+07	7.73439e+06	5.54894e+06	7.60238e+06	7.63007e+06	6.92167e+06	3.85891e+06	6.10424e+06	1.01373e+07	0.000229184	7.82597e-05	1	1	18	0	1124.6
AFNAMYK		A0A060YAM3	Acyl-CoA_dh_1 domain-containing protein	K00253		7.99311e+07	2.67711e+07	3.15983e+07	2.15617e+07	4.53518e+06	2.80306e+06	3.99806e+06	3.24823e+06	6.71335e+06	5.47319e+06	4.54281e+06	4.3691e+06	4.50152e+06	7.9424e+06	4.6329e+06	5.60959e+06	3.58727e+06	4.74133e+06	2.01723e+06	2.59917e+06	4.89362e+06	3.72313e+06	0.0175708	0.00113474	1	1	6	0	844.402
AFNTSCPVSEFIPK	1xCarbamidomethyl [C6]	A0A060ZDN4	FAA_hydrolase domain-containing protein	K01557	FAH family	4.54722e+08	1.42906e+08	1.60219e+08	1.51598e+08	1.86486e+07	24029146	2.20834e+07	2.20549e+07	2.48668e+07	3.12227e+07	2.94026e+07	2.8884e+07	2.75719e+07	1.84345e+07	2.92711e+07	2.66548e+07	2.55033e+07	2.61301e+07	1.99329e+07	2.15919e+07	2.85046e+07	2.99349e+07	0.00245696	0.0001757	1	1	17	0	1596.77
AFPAALELVAGGGVR		A0A060ZDK3	Formyl_trans_N domain-containing protein	K11787		3.48708e+08	1.28567e+08	9.73439e+07	1.22797e+08	2.33166e+07	24674834	1.58299e+07	2.45175e+07	1.48661e+07	2.53623e+07	2.09977e+07	1.68384e+07	2.4274e+07	1.27413e+07	2.24924e+07		1.6715e+07	2.71031e+07	1.75496e+07	1.95311e+07	1.93768e+07	2.25217e+07	6.08519e-06	3.59827e-05	1	1	15	0	1427.8
AFPEYIKNEFFLTGESYGGIYIPTLAER		A0A060WYC3	Carboxypeptidase	K09645	Peptidase S1 family	6.78663e+08	1.99372e+08	1.75041e+08	3.04249e+08	6.54229e+06	2.10282e+07	3.80701e+07	3.83006e+07	3.40505e+07	6.13806e+07	2.28006e+07	5.95156e+07	2.64506e+07		4.45688e+07	2.17057e+07	7.09018e+07	5.02945e+07	4.34722e+07	4.70335e+07	3.97654e+07	5.2782e+07	1.28408e-08	3.59827e-05	1	1	40	1	3225.61
AFPIFSR		A0A060X026	CYTOSOL_AP domain-containing protein	K09611	Peptidase M17 family	8.15679e+07	2.74569e+07	2.74999e+07	2.66111e+07	6.20252e+06	3.7232e+06	2.6773e+06	3.24362e+06	4.9899e+06	6.6204e+06	4.76422e+06	4.31389e+06	4.39222e+06	4.05334e+06	5.82918e+06	4.14704e+06	4.45037e+06	3.81086e+06	3.53778e+06	4.3653e+06	5.03406e+06	5.41272e+06	0.0685932	0.00333224	1	1	3	0	837.462
AFPNYFSK		A0A060Y8W6	Complex III subunit 8	K00418	UQCRQ/QCR8 family	3.39965e+08	1.01251e+08	1.31658e+08	1.07056e+08	1.73995e+07	11846296	1.57499e+07	1.77832e+07	1.68194e+07	2.16526e+07	2.82551e+07	2.17392e+07	1.97501e+07	2.44604e+07	1.7596e+07	1.98572e+07	1.85489e+07	1.70814e+07	1.65035e+07	1.31691e+07	2.02447e+07	2.1508e+07	0.0288768	0.00169534	1	1	10	0	973.478
AFPSDHYAVESQIQLK		A0A060X5S0	Kynureninase	K01556	Kynureninase family	6.98247e+08	2.35177e+08	2.50199e+08	2.12871e+08	4.47003e+07	38174984	3.45969e+07	3.46704e+07	2.88584e+07	5.41756e+07	4.26466e+07	4.00877e+07	5.0291e+07	3.61735e+07	4.26868e+07	3.83129e+07	4.0924e+07	2.04577e+07	3.54428e+07	4.02595e+07	3.87231e+07	3.70642e+07	0.000113543	3.59827e-05	1	2	18	0	1832.92
AFQFVETHGEVCPASWTPDSPTIKPTPEGSKEYFEK	1xCarbamidomethyl [C12]	A0A060VZX5	Thioredoxin domain-containing protein	K13279		2.13428e+07	6.14263e+06	7.58872e+06	7.61144e+06	1.40777e+06		2.37063e+06	1.19239e+06		1.17183e+06			4.14832e+06		2.08721e+06	1.35319e+06				2.18871e+06	1.22238e+06	4.20035e+06	0.00890981	0.000652102	1	1	1	1	4096.93
AFQFVETHGEVCPASWTPDSPTIKPTPEGSKEYFEKVND	1xCarbamidomethyl [C12]	A0A060VZX5	Thioredoxin domain-containing protein	K13279		2.19771e+07	2.39761e+06	1.1599e+07	7.9805e+06				502144	1.89547e+06			4.76633e+06	6.14715e+06		685521		799099			2.83602e+06	1.17469e+06	3.17069e+06	0.00108307	0.000106723	1	1	2	2	4425.07
AFQFVETHGEVCPASWTPNSHTIKPTPEGSKEYFEK	1xCarbamidomethyl [C12]	C1BFE4	Thioredoxin-dependent peroxide reductase, mitochondrial	K13279		2.05595e+07	2.69837e+06	1.18108e+07	6.05027e+06	720437			1.01581e+06	962122			5.16876e+06	6.64206e+06				985512			819921	1.06521e+06	3.17962e+06	0.000102193	3.59827e-05	1	2	2	1	4135.95
AFQNAICCR	2xCarbamidomethyl [C7; C8]	A0A060YHG0	Cytochrome P450 2F2-like	K17858	Cytochrome P45 family	6.97162e+08	2.38615e+08	2.15084e+08	2.43463e+08	3.91875e+07	34053656	4.04091e+07	5.13142e+07	4.04046e+07	3.32459e+07	4.82801e+07	3.39812e+07	2.31253e+07	4.32535e+07	3.34608e+07	3.29833e+07	3.55379e+07	5.803e+07	2.22994e+07	3.37684e+07	4.09661e+07	5.28611e+07	0.000202135	7.82597e-05	1	1	18	0	1139.51
AFQNLSSVFTSSGYQGEATLTDAMTSAGK		A0A060WKT4	Sorting nexin	K17923	Sorting nexin family	9.03792e+07	2.88383e+07	3.16661e+07	2.98748e+07	5.58367e+06	3.58339e+06	3.76065e+06	4.62325e+06	5.84885e+06	5.43847e+06	5.57209e+06	6.99359e+06	6.11006e+06	3.21577e+06	5.90619e+06	3.86839e+06	3.69352e+06	4.36568e+06	4.54849e+06	5.65739e+06	5.55051e+06	6.05918e+06	3.86627e-08	3.59827e-05	1	1	14	0	2969.38
AFQNMR		A0A060WXR4	Citrate hydro-lyase	K01681	Aconitase/IPM isomerase family	6.31694e+08	2.33071e+08	2.10436e+08	1.88187e+08	3.60683e+07	54681352	3.88072e+07	2.01252e+07	4.58319e+07	3.75569e+07	2.05836e+07	3.58173e+07	3.10208e+07	6.06811e+07	2.66232e+07	3.57099e+07	3.46198e+07	3.38179e+07	4.48341e+07	3.41808e+07	1.88907e+07	2.18436e+07	0.107535	0.00498972	1	1	16	0	766.366
AFQQVEVQEAEK		A0A060VPT8	Uncharacterized protein	K12417		3.8503e+08	1.26707e+08	1.26233e+08	1.32091e+08	2.56178e+07	12474657	2.04411e+07	3.72515e+07	1.5165e+07	1.57566e+07	2.50669e+07	2.09649e+07	2.06527e+07	1.36949e+07	2.45267e+07	2.13267e+07	2.0332e+07	1.97321e+07	2.54756e+07	1.77534e+07	1.94059e+07	2.93918e+07	5.27535e-06	3.59827e-05	1	2	18	0	1405.7
AFRNIPGITLQNVNKLNLLR		A0A060YVS8	Ribos_L4_asso_C domain-containing protein	K02930	Universal ribosomal protein uL4 family	9.94009e+06	3.89335e+06	3.27553e+06	2.77121e+06			1.74296e+06	2.15039e+06			3.27553e+06											2.77121e+06	1.7833e-06	3.59827e-05	2	2	1	2	2294.35
AFSDASLNLVAVR		A0A060XQE7	3-hydroxyacyl-[acyl-carrier-protein] dehydratase	K00665		2.02828e+08	5.14618e+07	4.28677e+07	1.08498e+08	1.0124e+07	5.78113e+06	2.25269e+06	5.34058e+06	1.53235e+07	1.26398e+07	7.47991e+06	3.85715e+06	2.88345e+06	1.19997e+07	4.80439e+06	1.18431e+07	1.00806e+07	5.32904e+06	1.68585e+07	5.25682e+06	6.03233e+07	1.06502e+07	1.79057e-05	3.59827e-05	1	1	8	0	1362.74
AFSDASLNLVAVRK		A0A060XQE7	3-hydroxyacyl-[acyl-carrier-protein] dehydratase	K00665		3.23107e+07	6.52359e+06	8.99736e+06	1.67897e+07	1.51462e+06			971898	2.40397e+06	1.63311e+06	1.93439e+06			4.34864e+06	472450	2.24188e+06	1.44265e+06	962290	1.67879e+06	731660	1.19743e+07		0.00111506	0.000106723	1	1	1	1	1490.83
AFSDPYVQSAK		A0A060W6N9	Uncharacterized protein	K09485	Heat shock protein 7 family	1.8626e+08	6.48025e+07	6.04497e+07	6.10079e+07	1.21898e+07	7556708	8.69894e+06	1.29575e+07	1.21992e+07	1.12003e+07	1.36103e+07	8.54458e+06	7.6751e+06	8.70438e+06	1.03988e+07	1.15164e+07	9.84007e+06	1.19143e+07	1.02581e+07	9.29002e+06	1.10008e+07	8.70463e+06	0.000149257	7.82597e-05	1	1	9	0	1212.59
AFSGYLGEDKK		A0A060X514	S-formylglutathione hydrolase	K01070	Esterase D family	3.26836e+08	1.08989e+08	1.0687e+08	1.10977e+08	8.55867e+06	1.65499e+07	2.31786e+07	1.632e+07	2.01761e+07	2.42057e+07	2.1351e+07	1.44059e+07	1.60811e+07	1.9422e+07	1.56335e+07	1.99764e+07	1.58935e+07	1.40046e+07	2.22209e+07	1.8032e+07	1.40197e+07	2.6806e+07	0.000185938	7.82597e-05	1	1	9	1	1214.61
AFSHFGK		A0A060VT47	Uncharacterized protein	K13160		1.71195e+07	9.42442e+06	3.34734e+06	4.34772e+06	883912	3.51077e+06	675729		2.43888e+06	1.91513e+06	652137	1.05276e+06	558217		1.08423e+06		1.04888e+06	1.3725e+06	1.92635e+06				0.0838516	0.00392759	1	1	1	0	793.399
AFSLADVIVFPVIAYAFR		A0A060YUE9	Uncharacterized protein	K00799		1.13738e+08	2.68395e+07	1.84392e+07	6.84592e+07		1.5258e+06		1.16969e+06	3.90123e+06	2.02427e+07	2.1968e+06	1.27565e+07	3.48595e+06				833934		2.31489e+07	1.77554e+07	2.69862e+06	2.40224e+07	0.000246686	7.82597e-05	1	3	5	0	1999.11
AFSLTITGDPGAK		A0A060XSW8	Uncharacterized protein	K03989		1.26079e+09	4.59258e+08	3.85959e+08	4.15569e+08	6.01077e+07	82840456	1.11487e+08	7.3652e+07	5.33372e+07	7.78335e+07	7.1791e+07	6.89742e+07	7.35264e+07	4.5003e+07	6.00464e+07	6.66185e+07	9.84661e+07	9.22944e+07	6.89781e+07	3.56621e+07	6.72249e+07	5.29438e+07	3.83995e-06	3.59827e-05	4	4	17	0	1277.67
AFSMIIEKLEEDISSSMTNSTATSKPPVTLR		A0A060XW15	Uncharacterized protein	K12889		4.13032e+07	1.67088e+07	9.9442e+06	1.46502e+07	2.83454e+06	3.81345e+06	561711		5.05648e+06	4.44261e+06	463490	1.37352e+06	2.98976e+06		3.94812e+06	1.1693e+06	971802	856573	827749	1.94001e+06	6.69849e+06	3.35554e+06	4.08206e-09	3.59827e-05	1	2	4	1	3383.71
AFSPTTVNTGR		Q98SN9	Protein transport protein Sec61 subunit alpha isoform A	K10956	SecY/SEC61-alpha family	2.1186e+09	7.74964e+08	7.30141e+08	6.13492e+08	1.042e+08	96362680	1.44201e+08	1.62729e+08	1.443e+08	1.2317e+08	1.35102e+08	1.0329e+08	9.72382e+07	1.52095e+08	1.11147e+08	1.3127e+08	9.38975e+07	1.02677e+08	1.12955e+08	7.37704e+07	1.08551e+08	1.21641e+08	8.98554e-05	3.59827e-05	2	4	16	0	1150.59
AFSSSSINPDDYR		Q9DG74	Signal transducer and activator of transcription	K11223	Transcription factor STAT family	2.39324e+08	6.8404e+07	8.84117e+07	8.25082e+07		13522087	1.49687e+07	1.68619e+07	9.53381e+06	1.35175e+07	2.99472e+07	6.18333e+06	1.46561e+07	7.27821e+06	1.41262e+07	1.62207e+07	1.57977e+07	1.01875e+07	1.62893e+07	1.05777e+07	9.35049e+06	2.03055e+07	1.20774e-06	3.59827e-05	1	2	9	0	1458.65
AFSTCDSCIQNPK	2xCarbamidomethyl [C5; C8]	A0A060Y8Y2	PSI_integrin domain-containing protein			2.9644e+08	8.09541e+07	1.05809e+08	1.09677e+08	1.39973e+07	11963465		3.06265e+07	1.04009e+07	1.39659e+07	2.10146e+07	1.79053e+07	1.5509e+07	8.30389e+06	2.23111e+07	2.07651e+07	1.26471e+07	1.34374e+07	2.48209e+07	1.51269e+07	1.83663e+07	2.52789e+07	4.59117e-06	3.59827e-05	1	2	15	0	1527.66
AFSTCDSCTQNPK	2xCarbamidomethyl [C5; C8]	C1BG48	Pituitary tumor-transforming gene 1 protein-interacting protein			8.7524e+08	2.3481e+08	3.07316e+08	3.33114e+08	3.7415e+07	32340634	2.79561e+07	5.53773e+07	3.7288e+07	4.44329e+07	5.99461e+07	5.2462e+07	5.00476e+07	2.7234e+07	5.40163e+07	6.36096e+07	4.82471e+07	5.0335e+07	7.61287e+07	6.89771e+07	4.76351e+07	4.17915e+07	4.1739e-06	3.59827e-05	1	5	19	0	1515.62
AFSVFLFNSEDKLLLQQR		C1BFN0	Isopentenyl-diphosphate Delta-isomerase	K01823	IPP isomerase type 1 family	7.00607e+07	2.90488e+07	2.14362e+07	1.95756e+07	5.20336e+06	6118449	2.27185e+06	1.24479e+07	1.17931e+06	1.82794e+06	3.00795e+06	2.57392e+06	4.38336e+06	2.34846e+06	3.75986e+06	5.36267e+06	1.93814e+06	7.25173e+06	1.79354e+06	2.4313e+06	4.00688e+06	2.15404e+06	6.82045e-09	3.59827e-05	1	2	7	1	2155.15
AFSVYGGGSGGGTR		Q90W73	Type I keratin S8	K07604	Intermediate filament family	2.32561e+08	9.07669e+07	9.15831e+07	5.0211e+07	2.06661e+07	23305018	7.72078e+06	1.21008e+07	2.1961e+07	5.01328e+06	1.17019e+07	9.06531e+06	8.59585e+06	1.49227e+07	1.07751e+07	3.65223e+07	5.44753e+06	8.79664e+06	7.52383e+06	1.35598e+07	7.31361e+06	7.56953e+06	3.11066e-05	3.59827e-05	1	2	12	0	1272.6
AFSYYGPLR		A0A060X904	Serine/arginine-rich splicing factor 7-like	K12896		2.62639e+08	7.72277e+07	9.96451e+07	8.57665e+07	1.34472e+07	13400914	1.18665e+07	1.13481e+07	1.47445e+07	1.24205e+07	2.07666e+07	1.4339e+07	1.61018e+07	1.26362e+07	1.74323e+07	1.83693e+07	1.62871e+07	1.42248e+07	1.16735e+07	1.30207e+07	1.29897e+07	1.75708e+07	0.000373725	0.000106723	2	3	17	0	1073.54
AFTGFIVDADSPGILVGR		A0A060YMD9	Medium-chain specific acyl-CoA dehydrogenase, mitochondrial	K00249	Acyl-CoA dehydrogenase family	2.3879e+08	7.66656e+07	7.78194e+07	8.43052e+07	1.38331e+07	8783841	1.04679e+07	1.72046e+07	1.32515e+07	1.31246e+07	1.35906e+07	1.56327e+07	1.52784e+07	1.02003e+07	1.29687e+07	1.01488e+07	1.12388e+07	1.68899e+07	1.15121e+07	1.69783e+07	1.37554e+07	1.39307e+07	3.00477e-09	3.59827e-05	1	1	18	0	1834.97
AFTGFIVDADSPGILVGRK		A0A060YMD9	Medium-chain specific acyl-CoA dehydrogenase, mitochondrial	K00249	Acyl-CoA dehydrogenase family	2.00103e+08	6.67804e+07	6.54967e+07	6.78261e+07	1.27415e+07	8374109	6.67758e+06	2.05179e+07	9.1606e+06	9.30877e+06	8.34183e+06	1.35482e+07	1.12765e+07	1.19103e+07	1.25857e+07	7.83412e+06	9.58493e+06	1.41107e+07	7.52416e+06	1.49205e+07	1.25526e+07	9.13315e+06	1.10981e-07	3.59827e-05	1	1	11	1	1963.06
AFTHTAQYDEAIADYFR		A0A060YY92	Uncharacterized protein (Fragment)	K00602		9.30255e+08	3.06785e+08	3.04147e+08	3.19323e+08	5.82332e+07	68145144	4.78397e+07	3.93721e+07	4.4112e+07	4.90829e+07	1.95906e+07	6.35033e+07	5.65562e+07	3.42384e+07	7.83147e+07	5.19436e+07	5.03599e+07	4.30879e+07	4.26984e+07	7.30221e+07	5.43551e+07	5.57999e+07	4.29276e-10	3.59827e-05	1	1	34	0	2018.92
AFTMTEYLR		A0A060XLB4	Profilin	K05759	Profilin family	1.30052e+08	4.41319e+07	3.90184e+07	4.69012e+07	1.07004e+07	6.96798e+06	5.62367e+06	4.20134e+06	8.84033e+06	7.79819e+06	7.12186e+06	5.83275e+06	8.71474e+06		9.83732e+06	7.51177e+06	8.93149e+06	8.80627e+06	7.29104e+06	7.11454e+06	8.49493e+06	6.26294e+06	0.000396623	0.000106723	1	1	6	0	1131.55
AFTTENLSAPSGDDLPYEVQR		A0A060WF45	Uncharacterized protein	K01437	AspA/AstE family	1.79557e+08	6.19962e+07	5.34316e+07	6.41295e+07	1.05437e+07	12650383	8.19218e+06	1.26404e+07	8.80167e+06	9.16786e+06	1.01445e+07	9.20004e+06	1.35015e+07		1.20529e+07	8.53266e+06	1.12962e+07	1.00073e+07	1.02391e+07	1.2729e+07	8.06348e+06	1.17945e+07	4.87571e-10	3.59827e-05	1	1	18	0	2310.09
AFTTWTASAGIEVCR	1xCarbamidomethyl [C14]	A0A060X3M3	Acyl-coenzyme A oxidase	K00232	Acyl-CoA oxidase family	1.92541e+08	4.81262e+07	8.89473e+07	5.54671e+07	1.41776e+07	9008816			1.04068e+07	1.4533e+07	2.5549e+07	1.77564e+07	1.01951e+07	2.03003e+07	1.51464e+07		1.24083e+07	1.2821e+07		1.46537e+07	1.5584e+07		0.0223874	0.00138595	1	1	3	0	1669.8
AFTTWTASEGIEVCR	1xCarbamidomethyl [C14]	A0A060YRY8	Uncharacterized protein (Fragment)	K00232	Acyl-CoA oxidase family	3.84877e+08	6.14829e+07	1.09954e+08	2.1344e+08	1.65682e+07	7.29187e+06	9.95629e+06	6.3919e+06	1.25744e+07	8.70029e+06	1.64339e+07	4.40896e+07	8.79206e+06	5.93089e+06	1.80471e+07	1.66604e+07	1.75716e+07	8.13098e+07	1.3104e+07	7.19222e+07	1.74606e+07	1.2072e+07	4.27618e-07	3.59827e-05	1	1	11	0	1727.81
AFVAHGGTNGLYEAMYHGVPVVGLPLLFDQFENVLR		A0A060WGC9	UDP-glucuronosyltransferase	K00699	UDP-glycosyltransferase family	0	0	0	0																			0.0209899	0.00135644	1	1	1	0	3931
AFVAHGGTNGVQEAIYHGTPVLGIPLFFDQYDNLLR		A0A060Z2H3	UDP-glucuronosyltransferase	K00699	UDP-glycosyltransferase family	2.36544e+08	5.94249e+07	1.1142e+08	6.56995e+07	8.27248e+06	11162392	6.54567e+06	1.18189e+07	1.06385e+07	1.0987e+07	1.85875e+07	4.19258e+07	1.99456e+07	1.72433e+06	1.9313e+07	9.92357e+06	1.31578e+07	8.27438e+06	8.08005e+06	1.58075e+07	9.55847e+06	1.08213e+07	1.8268e-12	3.59827e-05	2	2	26	0	3930
AFVAHGGTNGVQEAIYHGVPIVGLPLVFDQQDNLNR		A0A060WBS8	UDP-glucuronosyltransferase	K00699	UDP-glycosyltransferase family	1.86282e+08	6.00895e+07	8.27743e+07	4.34186e+07	8.58593e+06	4.29139e+06	9.32782e+06	1.63394e+07	1.02743e+07	1.12707e+07	1.19064e+07	1.84415e+07	2.03559e+07	1.42038e+07	1.78666e+07		1.08114e+07	5.3881e+06	4.04571e+06	4.94689e+06	5.20878e+06	1.30177e+07	7.26716e-12	3.59827e-05	1	1	15	0	3845.97
AFVAHGGTNGVQEAIYHGVPVVGLPLAFDQSDNLSK		A0A060YD64	UDP-glucuronosyltransferase	K00699	UDP-glycosyltransferase family	8.2195e+07	2.51085e+07	3.07218e+07	2.63646e+07	2.55944e+06	7.55883e+06	4.61066e+06	1.65039e+06	5.73356e+06	2.99564e+06	4.1057e+06	8.14207e+06	6.90252e+06		5.17873e+06	6.39281e+06	1.19813e+06	6.16773e+06	3.6645e+06	4.69493e+06	1.08146e+06	9.55787e+06	5.45678e-12	3.59827e-05	1	1	13	0	3707.88
AFVAIGDYNGHVGLGVK		A0A060Y577	40S ribosomal protein S2	K02981	Universal ribosomal protein uS5 family	2.56167e+08	1.0279e+08	7.73687e+07	7.60082e+07	5.18746e+07	13504456	1.70812e+07	1.32948e+07	4.17278e+06	2.86258e+06	1.50813e+07	4.41697e+06	4.70425e+06	1.10599e+07	3.18302e+06	3.89234e+07	5.37407e+06	1.189e+07	1.56891e+07	1.1593e+07	8.11271e+06	2.33493e+07	4.61196e-07	3.59827e-05	1	1	14	0	1716.91
AFVDEVTTGQECGVLLDK	1xCarbamidomethyl [C12]	A0A060X2S5	Alanine--tRNA ligase	K01872	Class-II aminoacyl-tRNA synthetase family	1.61969e+08	5.7474e+07	4.89247e+07	5.55708e+07	8.66926e+06	9943220	1.14506e+07	1.40182e+07	6.70928e+06	6.68336e+06	1.33987e+07	6.8814e+06	7.06676e+06	4.10069e+06	8.92519e+06	8.55188e+06	6.04888e+06	8.02693e+06	1.17014e+07	1.00839e+07	6.23983e+06	1.34697e+07	4.3913e-08	3.59827e-05	1	1	20	0	1980.96
AFVEGVLREEK		A0A060WUN6	Uncharacterized protein			1.52639e+08	5.60511e+07	4.11796e+07	5.54079e+07	7.57302e+06	1.07745e+07	6.982e+06	8.35965e+06	1.59962e+07	6.36563e+06	4.33318e+06	4.68826e+06	5.07018e+06	1.63511e+07	5.16953e+06	5.56733e+06	4.2013e+06	4.46339e+06	8.21474e+06	1.45122e+07	6.77804e+06	1.72382e+07	0.000176482	7.82597e-05	1	1	12	1	1276.69
AFVGVFLVDGVTGR		A0A060Z348	ER membrane protein complex subunit 1		EMC1 family	5.6406e+07	1.96184e+07	1.74402e+07	1.93474e+07	2.54117e+06	4228134	4.92875e+06	3.85846e+06	2.27771e+06	1.78418e+06	5.30558e+06	3.08293e+06	2.08952e+06		2.62982e+06	4.3324e+06	4.47026e+06	3.06455e+06	4.85213e+06	2.01713e+06	2.10692e+06	2.83638e+06	0.106521	0.00493027	1	1	2	0	1436.79
AFVHWYVGEGMEEGEFSEAR		A0A060W4H1	Tubulin alpha chain	K07374	Tubulin family	3.67519e+08	1.24366e+08	1.35523e+08	1.0763e+08	2.71211e+07	26779259		1.6042e+07	2.67544e+07	2.76689e+07	1.23735e+07	2.60522e+07	2.29729e+07	2.38536e+07	3.13522e+07	1.89187e+07	1.81815e+07	1.84258e+07	2.55469e+07	1.75017e+07	2.61784e+07	1.79581e+06	6.88452e-08	3.59827e-05	8	14	24	0	2330.02
AFVHWYVGEGMEEGEFSEAR	1xOxidation [M11]	A0A060W4H1	Tubulin alpha chain	K07374	Tubulin family	1.1433e+08	2.97114e+07	4.05567e+07	4.40624e+07	4.34612e+06	2.77494e+06	8.01095e+06	3.80922e+06	3.90158e+06	6.86861e+06	6.42052e+06	4.13577e+06	4.56117e+06	1.11554e+07	6.43208e+06	7.85178e+06	4.39944e+06	4.19538e+06	1.2283e+07	8.92236e+06	6.50396e+06	7.75823e+06	2.52014e-06	3.59827e-05	8	14	8	0	2346.01
AFVNLYTGDRQEDR		A0A060WJ86	Uncharacterized protein	K10950	EROs family	9.80422e+07	3.42159e+07	3.31585e+07	3.06679e+07	4.04318e+06	4.56727e+06	6.01642e+06	8.23051e+06	3.65107e+06	7.70741e+06	5.67431e+06	6.86033e+06	5.71047e+06	3.68769e+06	6.4916e+06	4.73406e+06	5.4271e+06	6.8259e+06	4.11936e+06	4.04739e+06	4.77288e+06	5.47522e+06	0.000904377	0.000106723	1	1	6	1	1683.81
AFVSLGAPWAGVAK		A0A060VWY0	Group XV phospholipase A2-like	K06129	Lipase family	5.67147e+07	1.92567e+07	1.61364e+07	2.13217e+07	3.80304e+06	3.08674e+06	4.48116e+06		3.17991e+06	4.70584e+06	4.22341e+06	3.60341e+06	1.40013e+06		4.68265e+06	2.22675e+06	5.18809e+06	4.58592e+06	3.08859e+06	2.22536e+06	3.61267e+06	2.62105e+06	0.0257357	0.00154157	1	2	1	0	1373.76
AFVTQDIPLYHNLVMK		A0A060XC52	Sep15_SelM domain-containing protein		Selenoprotein M/F family	2.0182e+08	7.06326e+07	7.17906e+07	5.93971e+07	1.22895e+07	14045492	1.18715e+07	9.10857e+06	1.05533e+07	1.27642e+07	1.04718e+07	1.58583e+07	1.2065e+07	6.44046e+06	1.56582e+07	1.12969e+07	1.17894e+07	1.30837e+07		1.00726e+07	1.18479e+07	1.26035e+07	5.98941e-06	3.59827e-05	1	1	17	0	1889
AFVTSHIYNIIHSNDPETIK		A0A060W7E7	Vitellogenin domain-containing protein	K14462		9.14641e+07	3.21456e+07	3.08973e+07	2.84212e+07	2.95459e+06	9.03284e+06	2.77066e+06	3.15614e+06	5.47057e+06	8.76078e+06	3.16982e+06	9.63384e+06	8.42804e+06		6.40508e+06	3.26056e+06	4.56426e+06	6.47626e+06	1.89767e+06	2.89407e+06	1.25889e+07		9.70439e-07	3.59827e-05	1	1	2	0	2299.17
AFWEKETQELR		A0A060YNB8	Phosphoenolpyruvate carboxykinase	K01596	Phosphoenolpyruvate carboxykinase [GTP] family	3.61983e+09	1.24866e+09	1.25683e+09	1.11434e+09	2.74729e+08	182043416	1.53824e+08	2.25521e+08	2.04981e+08	2.0756e+08	2.42392e+08	1.944e+08	1.71862e+08	2.5541e+08	2.07095e+08	1.85669e+08	1.62122e+08	2.153e+08	1.3198e+08	2.08375e+08	2.03033e+08	1.93533e+08	0.000109906	3.59827e-05	2	3	27	1	1436.72
AFWGKISGKADVVGAEALGR		A0A060XRV6	GLOBIN domain-containing protein	K13826	Globin family	9.95652e+07	3.19237e+07	2.99537e+07	3.76878e+07	1.62376e+06	1.18902e+07	1.23348e+07	6.07491e+06			3.50197e+06	5.65332e+06	5.9859e+06		6.40431e+06	8.40822e+06	7.75491e+06	3.06452e+06	9.06432e+06	9.66724e+06	6.85172e+06	1.2851e+06	3.12333e-06	3.59827e-05	4	10	3	2	2032.1
AFWGNYLACK	1xCarbamidomethyl [C9]	A0A060VXZ0	Prothrombin	K01313	Peptidase S1 family	0	0	0	0																			0.00244397	0.0001757	1	1	2	0	1229.58
AFWTTYLACK	1xCarbamidomethyl [C9]	A0A060VM28	Prothrombin	K01313	Peptidase S1 family	2.76198e+08	1.0956e+08	8.55725e+07	8.10665e+07	1.56441e+07	2.44543e+07	2.11467e+07	2.51783e+07	1.20646e+07	1.10714e+07	1.40981e+07	1.4514e+07	1.41707e+07	1.44789e+07	1.21775e+07	1.61333e+07	1.73078e+07	1.37959e+07	1.23856e+07	6.86838e+06	1.58254e+07	1.48834e+07	0.000317301	0.000106723	1	2	17	0	1260.61
AFYPEEISSMVLVK		A0A060YDJ4	Uncharacterized protein	K03283	Heat shock protein 7 family	6.99412e+08	2.09594e+08	2.22456e+08	2.67362e+08	3.20328e+07	3.73631e+07	3.06412e+07	3.15298e+07	3.32339e+07	4.47931e+07	4.57065e+07	4.0531e+07	4.11007e+07	1.52898e+07	4.75711e+07	3.22572e+07	3.56652e+07	5.54358e+07	3.741e+07	4.15274e+07	4.08576e+07	5.64659e+07	1.01841e-05	3.59827e-05	3	3	34	0	1612.83
AFYPEEISSMVLVK	1xOxidation [M10]	A0A060YDJ4	Uncharacterized protein	K03283	Heat shock protein 7 family	4.83881e+07	1.9015e+07	4.77804e+06	2.4595e+07	9.34427e+06	1.2958e+06		3.4511e+06	4.92387e+06		4.77804e+06							1.95602e+07	628308	4.4065e+06			0.00763466	0.000628062	3	3	1	0	1628.82
AFYTEDPK		A0A060XC02	Aldehyde dehydrogenase	K00128	Aldehyde dehydrogenase family	3.62162e+08	1.24071e+08	1.19492e+08	1.18599e+08	1.88035e+07	8413942	2.22369e+07	2.49907e+07	2.62875e+07	2.33388e+07	1.49564e+07	1.49563e+07	1.63258e+07	3.62282e+07	1.82147e+07	1.88103e+07	1.55126e+07	2.16838e+07	1.63062e+07	1.66798e+07	1.76415e+07	3.07754e+07	0.00737217	0.000593436	1	1	9	0	970.452
AFYTEDPKTCPDYGR	1xCarbamidomethyl [C10]	A0A060XC02	Aldehyde dehydrogenase	K00128	Aldehyde dehydrogenase family	1.38858e+09	4.5805e+08	4.50484e+08	4.80049e+08	9.06225e+07	43030071	6.67022e+07	9.45745e+07	8.92377e+07	7.38834e+07	7.56563e+07	7.29249e+07	8.10629e+07	8.3536e+07	7.66229e+07	6.06814e+07	8.02115e+07	1.10556e+08	4.91759e+07	6.95173e+07	7.44527e+07	9.61356e+07	1.1054e-07	3.59827e-05	1	1	35	1	1819.8
AGAAEVAIFGAASELFSKK		A0A060X518	3-hydroxy-3-methylglutarate-CoA lyase	K01640	HMG-CoA lyase family	3.45909e+07	1.04085e+07	1.11508e+07	1.30316e+07	2.92726e+06	977615	1.36057e+06	2.76904e+06	2.37396e+06		1.56452e+06	2.96552e+06	3.15542e+06		2.47162e+06	993736	1.85563e+06	2.44774e+06	1.27129e+06	2.07925e+06	3.02465e+06	2.35306e+06	1.65354e-06	3.59827e-05	1	1	1	1	1867
AGADDFREPSDEER		A0A060WU20	Eukaryotic translation initiation factor 4H			5.4704e+08	2.26487e+08	1.83254e+08	1.37299e+08	3.16746e+07	35680965	3.13703e+07	7.02619e+07	3.94423e+07	1.8057e+07	1.88098e+07	2.51098e+07	2.85063e+07	4.14244e+07	3.29643e+07	3.64393e+07	2.3726e+07	2.34988e+07	3.02075e+07	2.40845e+07	1.74221e+07	1.83599e+07	4.87283e-06	3.59827e-05	1	1	31	1	1593.68
AGADIALHFNPR		A0A060XVS8	Galectin	K06832		6.98172e+08	2.3524e+08	2.13519e+08	2.49413e+08	4.22388e+07	34885054	4.1691e+07	2.87651e+07	3.91538e+07	4.85065e+07	3.92851e+07	3.44721e+07	4.13421e+07	2.31438e+07	4.1434e+07	3.38424e+07	2.14347e+07	5.65494e+07	3.66507e+07	3.38119e+07	4.79348e+07	5.3031e+07	1.79754e-06	3.59827e-05	2	3	20	0	1281.67
AGADNHHVHLDCITIQTYLSK	1xCarbamidomethyl [C12]	A0A060WPP4	Uncharacterized protein	K01196		2.88263e+08	9.58811e+07	8.68177e+07	1.05564e+08	1.49079e+07	1.65679e+07	1.36482e+07	2.32814e+07	3.74437e+06	2.37313e+07	1.36669e+07	2.03533e+07	2.62061e+07	1.17687e+07	4.40673e+06	1.04159e+07	1.38101e+07	1.70772e+07	1.65606e+07	1.52287e+07	1.66708e+07	2.62164e+07	7.94487e-08	3.59827e-05	2	2	13	0	2393.17
AGADYVVESTGVFLSIDK		O42259	Glyceraldehyde-3-phosphate dehydrogenase	K00134	Glyceraldehyde-3-phosphate dehydrogenase family	1.12508e+08	4.39911e+07	2.90035e+07	3.95138e+07	6.15791e+06	6.88049e+06	8.74869e+06	3.62274e+06	9.86699e+06	8.71426e+06	4.03879e+06	7.59644e+06	3.40629e+06		8.86104e+06	5.10096e+06	4.11254e+06	6.01899e+06	8.26294e+06	7.52008e+06	5.22574e+06	8.37351e+06	2.39426e-05	3.59827e-05	2	2	3	0	1870.94
AGAEDFREPSDEER		A0A060WDA9	Eukaryotic translation initiation factor 4H			2.8753e+08	1.1985e+08	9.88449e+07	6.88346e+07	1.53589e+07	19542351	1.92001e+07	3.37425e+07	2.05386e+07	1.14677e+07	1.01028e+07	1.34526e+07	1.06128e+07	2.31077e+07	1.99323e+07	2.16367e+07	1.3744e+07	1.21964e+07	1.42298e+07	1.04449e+07	1.03839e+07	7.83563e+06	3.46863e-05	3.59827e-05	1	1	12	1	1607.69
AGAEQMELLNTNSR		A0A060XJD5	Uncharacterized protein	K14286	Class-III pyridoxal-phosphate-dependent aminotransferase family	1.56934e+08	5.13685e+07	5.222e+07	5.33459e+07	1.29734e+07	6.38526e+06	8.05635e+06	5.03687e+06	8.69074e+06	1.02258e+07	7.66082e+06	1.06814e+07	7.86673e+06	7.45218e+06	1.02712e+07	8.28769e+06	1.06275e+07		1.05942e+07	6.84566e+06	1.58461e+07	9.43248e+06	4.89558e-07	3.59827e-05	1	1	17	0	1533.73
AGAEVEKEGGGATEFR		A0A060ZAD0	Imidazolonepropionate hydrolase	K01712	Urocanase family	1.67664e+09	6.24789e+08	5.67903e+08	4.83944e+08	9.28455e+07	71463936	1.11496e+08	1.38849e+08	1.08637e+08	1.01498e+08	8.28925e+07	7.88506e+07	8.86684e+07	1.24926e+08	9.19054e+07	1.00661e+08	7.0461e+07	6.86296e+07	9.38574e+07	7.76267e+07	6.10941e+07	1.12275e+08	7.16399e-08	3.59827e-05	1	1	34	1	1607.77
AGAEVIDATVPK		A0A060WBA8	Ceramidase	K13720	Acid ceramidase family	1.00222e+08	3.65633e+07	3.13617e+07	3.22967e+07	7.06859e+06	5469646	5.52313e+06	5.81573e+06	4.72954e+06	7.95665e+06	6.39794e+06	3.5109e+06	5.57818e+06	5.26651e+06	4.42082e+06	6.18739e+06	5.54856e+06	7.37537e+06		6.82804e+06	6.4284e+06	6.11629e+06	0.000164031	7.82597e-05	1	1	3	0	1170.64
AGAFDQLK		A0A060WGZ4	Signal recognition particle 54 kDa protein	K03106	GTP-binding SRP family	2.17265e+08	6.52991e+07	8.29037e+07	6.90625e+07	9.25879e+06	11357185	6.70966e+06	1.41928e+07	1.29212e+07	1.08594e+07	1.47213e+07	1.25435e+07	1.4127e+07	1.89262e+07	1.10109e+07	1.15748e+07	1.94587e+07	1.7587e+07	8.80629e+06		1.31435e+07	1.0067e+07	0.00188841	0.0001757	1	2	5	0	849.446
AGAFEEAGPIVR		Q98977	Complement component C3-3	K03989		2.64377e+08	1.03089e+08	7.99556e+07	8.1332e+07	7.54008e+06	20496098	2.63013e+07	1.6369e+07	1.13589e+07	2.10238e+07	1.80176e+07	8.17503e+06	1.87401e+07	1.66855e+07	1.83374e+07		1.96696e+07	2.10709e+07	1.53178e+07	6.71757e+06	1.03959e+07	8.16022e+06	1.26569e-05	3.59827e-05	2	2	15	0	1216.63
AGAGSATLSMAYAGAR		A0A060XXI1	Malate dehydrogenase	K00026	LDH/MDH superfamily	2.05047e+09	6.96103e+08	6.9909e+08	6.55272e+08	1.22727e+08	85156256	1.0902e+08	1.56161e+08	9.62819e+07	1.26757e+08	1.31653e+08	1.31174e+08	1.24776e+08	8.13996e+07	1.14689e+08	1.15399e+08	9.66805e+07	1.19145e+08	8.48391e+07	1.1579e+08	1.30843e+08	1.07975e+08	3.79505e-07	3.59827e-05	2	2	18	0	1454.71
AGAGSATLSMAYAGAR	1xOxidation [M10]	A0A060XXI1	Malate dehydrogenase	K00026	LDH/MDH superfamily	5.48006e+08	1.7465e+08	1.93502e+08	1.79854e+08	2.24522e+07	11996342	3.53418e+07	6.46177e+07	1.46966e+07	2.55456e+07	4.57917e+07	2.34345e+07	2.76627e+07	2.32682e+07	2.9972e+07	4.33729e+07	2.65157e+07	2.47376e+07	2.80868e+07	4.13157e+07	2.39405e+07	3.52571e+07	9.50282e-08	3.59827e-05	2	2	18	0	1470.7
AGAKPDQIGIITPYEGQR		A0A060YC13	Uncharacterized protein	K14326	DNA2/NAM7 helicase family	6.47885e+07	2.43573e+07	2.2128e+07	1.83032e+07	4.62059e+06	2.77285e+06	3.54761e+06	5.80648e+06	2.94166e+06	4.66812e+06	4.52271e+06	3.97974e+06	3.34951e+06	3.33659e+06	3.60258e+06	3.33684e+06	2.78224e+06	2.83668e+06	2.89106e+06	2.4295e+06	3.73592e+06	3.62778e+06	7.10249e-05	3.59827e-05	1	4	1	0	1914.01
AGAIAPCDVTVPAQNTGLGPEK	1xCarbamidomethyl [C7]	A0A060WPZ4	60S acidic ribosomal protein P0	K02941	Universal ribosomal protein uL1 family	2.41045e+09	8.77952e+08	8.65767e+08	6.66735e+08	1.44553e+08	202490100	9.57493e+07	2.27168e+08	1.3096e+08	7.70319e+07	1.60278e+08	1.24711e+08	1.72e+08	8.59675e+07	2.02331e+08	1.2048e+08	1.26169e+08	1.62884e+08	1.15932e+08	9.28524e+07	9.23488e+07	7.65491e+07	6.71275e-09	3.59827e-05	1	4	35	0	2166.09
AGALQCSPNDSFTKK	1xCarbamidomethyl [C6]	A0A060YCS8	Uncharacterized protein	K06271		1.88402e+08	7.15361e+07	6.19947e+07	5.48715e+07	1.03208e+07	8.02847e+06	1.23134e+07	1.34596e+07	1.49934e+07	1.24204e+07	8.34597e+06	8.86357e+06	7.10481e+06	1.31227e+07	1.1263e+07	1.32947e+07	9.72442e+06	8.86481e+06	9.26671e+06	8.61106e+06	8.60234e+06	9.80214e+06	1.92323e-06	3.59827e-05	1	1	13	1	1623.78
AGANIVGINCHFDPMICVK	2xCarbamidomethyl [C10; C17]	A0A060XNB3	Hcy-binding domain-containing protein	K00544		1.62814e+09	5.45252e+08	4.03731e+08	6.79155e+08	1.72177e+08	60731436	3.48379e+07	1.81771e+07	1.29342e+08	1.29986e+08	4.24062e+07	1.14061e+08	6.88601e+07	6.2071e+07	4.61072e+07	7.02258e+07	8.73643e+07	5.16844e+07	5.95097e+07	2.90236e+07	3.59661e+08	9.19116e+07	1.89154e-07	3.59827e-05	1	2	33	0	2116.01
AGANIVGINCHFDPMICVK	2xCarbamidomethyl [C10; C17]; 1xOxidation [M15]	A0A060XNB3	Hcy-binding domain-containing protein	K00544		3.93351e+08	9.21178e+07	1.02243e+08	1.9899e+08	1.75056e+07	8.8203e+06	1.39775e+07	3.52924e+06	1.85328e+07	2.97523e+07	2.6029e+06	2.263e+07	1.68853e+07	1.95133e+07	1.19466e+07	2.86652e+07	2.22922e+07	1.08028e+07	2.66454e+07	1.54399e+07	9.41136e+07	2.96961e+07	0.000128706	7.82597e-05	1	2	20	0	2132.01
AGAPEGLFNIVQGGQETGNLLCHHPDVAK	1xCarbamidomethyl [C22]	A0A060WQJ8	Aldedh domain-containing protein	K00149	Aldehyde dehydrogenase family	5.78979e+08	1.90468e+08	2.00335e+08	1.88176e+08	3.20496e+07	19755522	3.08202e+07	5.40432e+07	2.03158e+07	3.34839e+07	3.1662e+07	4.41839e+07	4.30384e+07	1.75555e+07	3.40409e+07	2.98539e+07	2.41849e+07	2.7196e+07	2.988e+07	4.56581e+07	2.46937e+07	3.65634e+07	6.23261e-08	3.59827e-05	1	1	14	0	3029.49
AGAVADEVLTSIR		A0A060XUP5	Uncharacterized protein	K05658		5.4264e+08	1.54777e+08	1.8578e+08	2.02083e+08	4.5467e+07	25721564	2.1126e+07	1.78867e+07	2.39501e+07	2.06253e+07	2.07399e+07	4.75559e+07	3.16026e+07	2.76651e+07	2.30765e+07	3.51398e+07	1.89254e+07	2.93006e+07	2.24269e+07	3.80209e+07	5.80881e+07	3.53214e+07	1.89289e-06	3.59827e-05	2	2	16	0	1301.71
AGAVAEEVISSVR		Q5I1Z1	p-glycoprotein	K05658		2.99844e+07	8.23106e+06	1.14091e+07	1.03443e+07			2.25063e+06	5.98042e+06			2.49169e+06	978564		3.46804e+06		4.47079e+06			3.84315e+06		1.59071e+06	4.91039e+06	5.10283e-05	3.59827e-05	1	2	1	0	1287.69
AGAVEQLR		A0A060XRL8	Uncharacterized protein	K13431	GTP-binding SRP family	6.93585e+07	3.04028e+07	2.18872e+07	1.70684e+07	3.9709e+06	5409849	6.34495e+06	4.60007e+06	7.01703e+06	3.05999e+06	6.9744e+06	2.1514e+06	2.21493e+06	4.7596e+06	2.75079e+06	3.03611e+06	3.12916e+06	2.39579e+06	2.84229e+06	1.61111e+06	1.86851e+06	5.22158e+06	0.0238816	0.00151023	1	1	1	0	843.468
AGAYDFPSPEWDTVTPEAK		A0A060Y0L5	Protein kinase domain-containing protein	K04515		5.0426e+08	1.61173e+08	1.63524e+08	1.79563e+08	2.69299e+07	23311368	2.36265e+07	3.05904e+07	2.70303e+07	2.96843e+07	3.48888e+07	3.40756e+07	3.02597e+07	1.24717e+07	2.8643e+07	2.31852e+07	2.82957e+07	2.92491e+07	3.27439e+07	2.84633e+07	2.86071e+07	3.22043e+07	2.29874e-07	3.59827e-05	2	6	18	0	2080.95
AGAYEEAGPIVR		Q9DDV9	Complement component C3-4	K03989		1.73208e+08	5.65772e+07	5.43959e+07	6.22347e+07	1.13272e+07	13683927	6.81244e+06	1.06652e+07	7.4023e+06	6.68617e+06	6.07275e+06	7.9012e+06	1.29721e+07	1.11093e+07	5.33868e+06	1.10018e+07	2.02764e+07	3.27842e+06	9.85663e+06	8.87606e+06	5.43688e+06	1.45103e+07	7.53779e-06	3.59827e-05	2	2	10	0	1232.63
AGCHIIAPSDMMDGR	1xCarbamidomethyl [C3]	A0A060YKH3	Delta-aminolevulinic acid dehydratase	K01698	ALAD family	1.04862e+08	3.86224e+07	2.90716e+07	3.71681e+07	6.46494e+06	5286906	5.47043e+06	3.67264e+06	8.73814e+06	8.98937e+06	2.38143e+06	5.70319e+06	5.87427e+06	5.49923e+06	4.63296e+06	4.98053e+06	6.76377e+06	6.90728e+06	5.98135e+06	4.81244e+06	5.49677e+06	7.20653e+06	9.6021e-05	3.59827e-05	2	2	3	0	1630.71
AGCNVLLIQK	1xCarbamidomethyl [C3]	A0A060X2C5	T-complex protein 1 subunit delta	K09496	TCP-1 chaperonin family	1.25819e+08	4.57259e+07	3.86452e+07	4.14476e+07	7.31408e+06	6928820	7.75685e+06	8.93656e+06	6.84682e+06	7.94278e+06	8.70898e+06	5.25437e+06	4.63063e+06	6.91815e+06	6.80113e+06	6.33195e+06	5.77167e+06	5.59818e+06	6.93678e+06	3.66628e+06	7.72543e+06	1.17493e+07	0.00172864	0.000144462	1	2	1	0	1115.62
AGCQAIVDTGTSLITGPVEEVR	1xCarbamidomethyl [C3]	A0A060X1H0	Cathepsin D	K01379	Peptidase A1 family	9.86046e+08	2.79373e+08	2.74899e+08	4.31774e+08	3.80172e+07	19789191	5.48016e+07	5.71377e+07	3.19678e+07	7.76599e+07	2.23462e+07	5.84936e+07	4.27631e+07	2.43607e+07	4.77579e+07	7.9177e+07	1.16598e+08	6.74278e+07	7.0698e+07	3.14469e+07	5.20658e+07	9.35377e+07	9.23983e-11	3.59827e-05	1	1	33	0	2273.14
AGCTFPEKPDFH	1xCarbamidomethyl [C3]	A0A060WTE4	Adenosine kinase	K00856	Carbohydrate kinase PfkB family	1.42975e+09	4.546e+08	5.45935e+08	4.29215e+08	7.33172e+07	64374852	7.24501e+07	4.632e+07	9.26863e+07	1.05451e+08	7.29426e+07	6.09912e+07	9.71786e+07	1.56116e+08	6.50954e+07	9.36109e+07	7.59905e+07	4.4231e+07	5.61069e+07	4.44412e+07	8.87065e+07	1.19739e+08	0.000114365	3.59827e-05	1	1	36	0	1405.62
AGDADGDGMLGLDEFAVLVKQ		P86431	Parvalbumin beta 1		Parvalbumin family	4.26637e+07	2.62629e+07	4.8374e+06	1.15634e+07	3.03392e+06	5.95068e+06	9.3878e+06		2.30109e+06	5.58944e+06	920486	3.91692e+06					2.51093e+06	4.37729e+06			4.67514e+06		0.0155361	0.0011084	1	1	1	1	2121.02
AGDALCQYLFTLAGR	1xCarbamidomethyl [C6]	A0A060YKZ0	Uncharacterized protein	K00884		3.77697e+07	1.35673e+07	1.13696e+07	1.28327e+07	3.12899e+06	1.69234e+06	1.40454e+06	2.19903e+06	2.48509e+06	2.65735e+06	3.61296e+06	2.2221e+06	2.46175e+06		1.66732e+06	1.40547e+06	2.64192e+06	1.03746e+06	2.36973e+06	2.14207e+06	2.2074e+06	2.43416e+06	1.62099e-06	3.59827e-05	1	1	3	0	1655.82
AGDALVGHPDVPLVSFTGSTATAQR		A0A061ACB4	Aldedh domain-containing protein		Aldehyde dehydrogenase family	3.48469e+09	1.05117e+09	1.22157e+09	1.21196e+09	2.21588e+08	145706816	1.59463e+08	1.86917e+08	1.1071e+08	2.26785e+08	1.48086e+08	1.95414e+08	2.08279e+08	1.32805e+08	3.67072e+08	1.69912e+08	1.45209e+08	2.26996e+08	2.63533e+08	2.25069e+08	1.48593e+08	2.02556e+08	8.99862e-10	3.59827e-05	1	1	35	0	2467.26
AGDCCANYYSSCK	3xCarbamidomethyl [C4; C5; C12]	A0A060XER1	Uncharacterized protein	K01122		3.31987e+07	1.2155e+07	1.01048e+07	1.09389e+07	1.46453e+06	1.09791e+06	4.10707e+06	1.82238e+06	2.25835e+06	1.40476e+06	1.4673e+06	1.93623e+06	2.93021e+06		1.21134e+06	2.55977e+06	1.15501e+06	3.13621e+06	1.15901e+06	1.94559e+06	1.08657e+06	2.45651e+06	8.098e-05	3.59827e-05	1	1	1	0	1555.56
AGDFQLHTNVNDGTEFGGSIYQK		A0A060YQA8	Voltage-dependent anion-selective channel protein 3	K15040	Eukaryotic mitochondrial porin family	1.49673e+09	4.10563e+08	5.46584e+08	5.39583e+08	8.25799e+07	42019247	6.24939e+07	7.156e+07	7.3238e+07	7.86724e+07	9.04839e+07	1.09249e+08	8.43163e+07	7.54978e+07	1.1262e+08	7.44172e+07	6.81601e+07	8.849e+07	7.6461e+07	8.80703e+07	9.45995e+07	1.23802e+08	6.9672e-08	3.59827e-05	4	4	22	0	2498.16
AGDGIVCMNDVYGGTNR	1xCarbamidomethyl [C7]	A0A060WCQ1	Cystathionine gamma-lyase	K01758	Trans-sulfuration enzymes family	8.50183e+08	2.91475e+08	2.80011e+08	2.78697e+08	5.70078e+07	43117336	5.27738e+07	4.10266e+07	5.51444e+07	4.24054e+07	5.2419e+07	5.93338e+07	5.16892e+07	2.79696e+07	4.2382e+07	4.6217e+07	2.92686e+07	9.11535e+07	3.60221e+07	3.19003e+07	4.15394e+07	4.88131e+07	6.3238e-09	3.59827e-05	1	2	17	0	1798.78
AGDGIVCMNDVYGGTNR	1xCarbamidomethyl [C7]; 1xOxidation [M8]	A0A060WCQ1	Cystathionine gamma-lyase	K01758	Trans-sulfuration enzymes family	2.31613e+08	7.82891e+07	7.22665e+07	8.10577e+07	1.10117e+07	6.65541e+06	1.73771e+07	2.03018e+07	8.26561e+06	1.46775e+07	2.43554e+07	9.4816e+06	1.01918e+07	6.09971e+06	8.69505e+06	1.34429e+07	9.95406e+06	2.06717e+07	1.25732e+07	1.43466e+07	6.94504e+06	1.65671e+07	1.79618e-07	3.59827e-05	1	2	12	0	1814.78
AGDGIVCMSDVYGGTNR	1xCarbamidomethyl [C7]	A0A060VY35	Cystathionine gamma-lyase	K01758	Trans-sulfuration enzymes family	1.76728e+08	6.15737e+07	6.17007e+07	5.34534e+07	1.42139e+07	9624560	9.06754e+06	9.34709e+06	9.56455e+06	9.75599e+06	1.03648e+07	9.23142e+06	1.64006e+07	6.46501e+06	9.2212e+06	1.00176e+07	8.85925e+06	8.96275e+06	6.19992e+06	7.4726e+06	8.06072e+06	1.38982e+07	4.14221e-07	3.59827e-05	1	1	18	0	1771.77
AGDKHSFSSNEAAR		A0A060W1V3	THUMP domain-containing protein		Methyltransferase superfamily	0	0	0	0																			0.000207846	7.82597e-05	1	1	1	1	1476.68
AGDLGLGAVPGREEDFRK		A0A060XB16	Putative hydroxypyruvate isomerase	K01816	Hyi family	8.17648e+07	2.43784e+07	2.63071e+07	3.10793e+07	4.023e+06	2449011	3.49912e+06	5.72053e+06	4.76034e+06	3.92639e+06	6.44729e+06	3.6552e+06	4.70167e+06	4.02499e+06	2.63952e+06	4.83843e+06	3.11264e+06	5.15116e+06	3.46554e+06	4.02167e+06	8.81529e+06	6.51302e+06	0.000908594	0.000106723	1	1	3	2	1886.97
AGDMESSESILQVMK		A0A060WNV4	PPR_long domain-containing protein	K17964		4.64064e+07	1.71833e+07	1.39824e+07	1.52406e+07	3.28009e+06	2661400	2.0054e+06	1.96876e+06	3.24112e+06	4.02654e+06	1.99742e+06	3.83685e+06	2.37873e+06		3.10366e+06	2.66578e+06	3.05704e+06	3.61288e+06	1.99731e+06	2.88329e+06	3.69009e+06		3.56421e-05	3.59827e-05	1	1	6	0	1624.76
AGDREDITEPAICALR	1xCarbamidomethyl [C13]	A0A060Y1M5	Uncharacterized protein	K02105	Beta-catenin family	1.4347e+08	4.51846e+07	5.545e+07	4.28349e+07	9.11738e+06	6073199	6.67343e+06	7.61462e+06	7.55648e+06	8.14953e+06	1.09245e+07	5.86999e+06	6.98881e+06	8.9048e+06	1.33431e+07	9.41879e+06	7.4226e+06	9.90286e+06	5.52914e+06	6.61015e+06	5.47032e+06	7.89983e+06	2.12856e-05	3.59827e-05	1	1	11	1	1786.88
AGDSAPCAHPNSR	1xCarbamidomethyl [C7]	A0A060YNB8	Phosphoenolpyruvate carboxykinase	K01596	Phosphoenolpyruvate carboxykinase [GTP] family	7.6755e+08	1.71752e+08	2.85628e+08	3.1017e+08	3.92471e+06	39065456	6.08052e+06	980314	6.63245e+07	5.53766e+07	3.12863e+07	8.8437e+07	6.63274e+07	3.17236e+07	6.56577e+07	2.19594e+06	9.0643e+07	5.77237e+07	2.16963e+07	3.44287e+07	5.83305e+07	4.7348e+07	2.76044e-07	3.59827e-05	1	1	33	0	1339.58
AGDSELPITVTTK		Q9DDV9	Complement component C3-4	K03989		3.74912e+08	1.09432e+08	1.25699e+08	1.3978e+08	1.95816e+07	30479138	1.26322e+07	1.82803e+07	1.4733e+07	1.37262e+07	1.44558e+07	2.29625e+07	3.05084e+07	2.75128e+07	9.43355e+06	2.08263e+07	4.58612e+07	6.83128e+06	2.41231e+07	1.95722e+07	1.51542e+07	2.8238e+07	5.29632e-06	3.59827e-05	1	1	15	0	1331.71
AGDSGPCAHPNSR	1xCarbamidomethyl [C7]	Q98T97	Phosphoenolpyruvate carboxykinase	K01596	Phosphoenolpyruvate carboxykinase [GTP] family	2.78776e+08	2.00641e+07	6.86304e+07	1.90082e+08	1.3986e+06	5.68306e+06	2.87958e+06	227143	4.87784e+06	4.99791e+06	1.50402e+07	8.90253e+06	8.46108e+06	8.62387e+06	2.3666e+07	3.93668e+06	6.96768e+07	8.58241e+07	2.84303e+06	9.47389e+06	8.5465e+06	1.37177e+07	8.09328e-09	3.59827e-05	1	1	29	0	1325.57
AGDWECPNQGCGNQNFSWR	2xCarbamidomethyl [C6; C11]	A0A060W6S6	Uncharacterized protein	K13098	RRM TET family	2.46422e+08	8.91377e+07	7.61845e+07	8.11e+07	1.58422e+07	1.07984e+07	1.44556e+07	1.21953e+07	2.10298e+07	1.48165e+07	4.08351e+06	1.52523e+07	9.36841e+06	1.28472e+07	1.81447e+07	1.64883e+07	1.73104e+07	1.45875e+07	1.59381e+07	9.96222e+06	1.54233e+07	7.87854e+06	2.36936e-11	3.59827e-05	1	1	24	0	2282.91
AGDWECPSQGCGNQNFSWR	2xCarbamidomethyl [C6; C11]	A0A060XFX4	Uncharacterized protein	K13098	RRM TET family	4.54048e+07	1.95349e+07	1.07588e+07	1.51111e+07	2.54195e+06	3955868	3.01002e+06	3.06868e+06	4.22031e+06	2.73811e+06		2.18673e+06	1.77794e+06		2.61305e+06	4.18104e+06	3.24852e+06	3.60731e+06	2.91441e+06	1.51293e+06	2.01551e+06	1.81238e+06	3.30171e-07	3.59827e-05	1	1	1	0	2255.9
AGEEEFWSNQHPQPYLFPDSPGGTSYER		A0A060XFQ1	Complex I-B22	K03965	Complex I LYR family	3.986e+08	1.19002e+08	1.46581e+08	1.33017e+08	1.6927e+07	12889798	1.71323e+07	3.28376e+07	1.71145e+07	2.2101e+07	2.06596e+07	3.00773e+07	2.74271e+07	1.89472e+07	2.82909e+07	2.11793e+07	2.05607e+07	2.46971e+07	2.50329e+07	2.68396e+07	1.23413e+07	2.35449e+07	2.19156e-07	3.59827e-05	1	1	22	0	3225.42
AGEEFTK		A0A060Y2T0	SH3 domain-containing protein	K20123		2.02761e+08	5.81618e+07	6.94641e+07	7.51349e+07	5.90042e+06	12864779	2.08016e+06	627373	1.69829e+07	1.97062e+07	6.55561e+06	1.56907e+07	1.17701e+07	1.43647e+07	1.93333e+07	1.74975e+06	1.82349e+07	1.55865e+07	5.67215e+06	5.86522e+06	1.6813e+07	1.2963e+07	0.0578389	0.00281742	1	1	7	0	781.373
AGEELMK		A0A060W5P5	Uncharacterized protein	K20123		1.07915e+08	4.05554e+07	3.91465e+07	2.82133e+07	7.89232e+06	5616783	8.35881e+06	5.4808e+06	7.78958e+06	5.41708e+06	6.14792e+06	3.91524e+06	5.32464e+06	1.15578e+07	4.35251e+06	7.84837e+06	4.34918e+06	4.02376e+06	4.40577e+06	4.27261e+06	4.37367e+06	6.7883e+06	0.0335918	0.0019384	1	2	4	0	777.381
AGEEPTEYTDDEEVKDK		Q8AY40	Progestin membrane receptor component 1	K17278		1.21654e+09	4.42851e+08	4.02472e+08	3.71216e+08	5.86149e+07	40691208	7.96746e+07	1.04435e+08	9.13387e+07	6.80969e+07	5.92368e+07	7.21768e+07	7.05847e+07	5.77402e+07	7.30692e+07	6.9664e+07	5.66825e+07	5.8002e+07	6.084e+07	6.52391e+07	4.19539e+07	8.84982e+07	1.13506e-08	3.59827e-05	1	1	30	1	1954.84
AGEEPTEYTDDEEVKDKK		Q8AY40	Progestin membrane receptor component 1	K17278		8.117e+07	2.88278e+07	2.78428e+07	2.44993e+07	3.44848e+06		3.93886e+06	7.75117e+06	8.07542e+06	5.61389e+06	3.18497e+06	7.05257e+06	3.99978e+06	5.49415e+06	4.49471e+06	3.61666e+06	5.13797e+06	4.93927e+06	4.07065e+06	4.775e+06	2.30776e+06	3.26867e+06	3.08577e-07	3.59827e-05	1	1	5	2	2082.93
AGEHMEEHGVK		A0A068QLU5	Thioredoxin-disulfide reductase	K22182	Class-I pyridine nucleotide-disulfide oxidoreductase family	1.59881e+08	5.99093e+07	4.13123e+07	5.8659e+07	1.3138e+07	1.00633e+07	3.39338e+06	942804	1.89167e+07	1.34551e+07	4.7475e+06	6.69881e+06	8.80206e+06	1.07667e+07	1.00867e+07	210553	8.76103e+06	1.38319e+07	1.08288e+07	6.79698e+06	1.24086e+07	6.0317e+06	1.64698e-06	3.59827e-05	1	2	31	0	1223.55
AGEKEDVAEPAVCALR	1xCarbamidomethyl [C13]	A0A060WHH8	Junction plakoglobin	K10056	Beta-catenin family	1.65848e+08	4.95981e+07	6.39953e+07	5.22545e+07	1.2681e+07	11375617	1.83554e+06		1.35988e+07	1.0107e+07	1.35298e+07	1.05976e+07	9.99201e+06	1.07773e+07	7.09621e+06	1.20024e+07	1.05374e+07	7.80095e+06	1.07608e+07	8.23134e+06	6.8783e+06	8.04565e+06	2.25757e-05	3.59827e-05	1	4	3	1	1714.84
AGELTDDEVER		A0A060VYL5	40S ribosomal protein S18	K02964	Universal ribosomal protein uS13 family	4.10304e+09	1.49388e+09	1.38591e+09	1.22325e+09	2.09847e+08	189594064	2.70463e+08	3.24945e+08	2.63906e+08	2.35125e+08	2.43399e+08	2.13121e+08	2.07275e+08	2.70334e+08	2.23328e+08	2.28453e+08	1.97391e+08	1.92048e+08	2.19821e+08	1.67479e+08	2.10964e+08	2.35549e+08	1.5578e-06	3.59827e-05	1	5	18	0	1233.56
AGELTDDEVERVVTIMQNPR		A0A060VYL5	40S ribosomal protein S18	K02964	Universal ribosomal protein uS13 family	5.29463e+08	1.84536e+08	1.82107e+08	1.6282e+08	3.04726e+07	3.55091e+07	1.64527e+07	4.57285e+07	2.58275e+07	3.05454e+07	2.42198e+07	4.28417e+07	3.79792e+07	2.48837e+07	3.37184e+07	1.84642e+07	3.13494e+07	3.87112e+07	2.05621e+07	1.82139e+07	3.04439e+07	2.35397e+07	4.69864e-08	3.59827e-05	1	5	21	1	2272.12
AGELTDDEVERVVTIMQNPR	1xOxidation [M16]	A0A060VYL5	40S ribosomal protein S18	K02964	Universal ribosomal protein uS13 family	1.08876e+08	2.81145e+07	3.97173e+07	4.1044e+07	4.37833e+06		2.1389e+06	1.10944e+07	2.97531e+06	7.52751e+06	2.1401e+06	8.50974e+06	8.77042e+06	6.19139e+06	8.33659e+06	5.7691e+06	4.55512e+06	8.13655e+06	5.98447e+06	6.46449e+06	1.00949e+07	5.80847e+06	0.00127367	0.000106723	1	5	4	1	2288.12
AGENEEYAISGSLK		A0A060W7E7	Vitellogenin domain-containing protein	K14462		1.2214e+09	3.87209e+08	2.73083e+08	5.61106e+08	1.12724e+08	4.17774e+07	3.67932e+07	2.05687e+07	8.08511e+07	9.44955e+07	6.98626e+07	1.49144e+07	1.06803e+07	6.23379e+06	9.94342e+07	7.19573e+07	7.94718e+07	8.75141e+07	7.9812e+07	1.01127e+08	1.26192e+08	8.69892e+07	1.2769e-06	3.59827e-05	1	1	7	0	1467.7
AGESDTEAGGEEGRPK		A0A060WTR5	Chromobox protein homolog 1-like	K11585		2.66755e+07	9.99753e+06	1.093e+07	5.74792e+06	2.96305e+06		1.73282e+06		2.94484e+06	2.35682e+06	984228	2.17708e+06	2.61124e+06		4.11884e+06	1.03865e+06		2.04191e+06		2.66014e+06		1.04586e+06	1.15576e-05	3.59827e-05	1	2	4	0	1589.7
AGESGLTGAR		Q8UUJ4	Type I collagen alpha 2 chain	K06236		1.82014e+09	6.92181e+08	6.62381e+08	4.65579e+08	1.05888e+08	58327728	8.29764e+07	5.7596e+07	3.46411e+08	4.09825e+07	8.11885e+07	5.50584e+07	7.65764e+07	2.13597e+08	1.64427e+08	7.15338e+07	7.09079e+07	6.35451e+07	1.18075e+08	1.33905e+08	4.23565e+07	3.67886e+07	4.96768e-05	3.59827e-05	2	5	18	0	918.464
AGETVLIHGASGGVGVAACQMAR	1xCarbamidomethyl [C19]	A0A060WMI4	PKS_ER domain-containing protein	K00344	Zinc-containing alcohol dehydrogenase family	4.17108e+08	1.40344e+08	1.40318e+08	1.36445e+08	2.42953e+07	23080729	2.20765e+07	2.25066e+07	1.96188e+07	2.87667e+07	2.37304e+07	2.61787e+07	2.57763e+07	1.17295e+07	3.18859e+07	2.10174e+07	2.09672e+07	2.2957e+07	1.96319e+07	1.97943e+07	2.67366e+07	2.63586e+07	2.00986e-12	3.59827e-05	1	1	19	0	2212.1
AGETVLIHGASGGVGVAACQMAR	1xCarbamidomethyl [C19]; 1xOxidation [M21]	A0A060WMI4	PKS_ER domain-containing protein	K00344	Zinc-containing alcohol dehydrogenase family	9.91823e+07	3.03401e+07	3.33191e+07	3.55231e+07	4.89302e+06		6.49395e+06	9.51286e+06	3.05912e+06	6.38112e+06	9.35248e+06		6.39918e+06	3.28306e+06	6.2551e+06	8.02928e+06		3.9429e+06	9.39826e+06	9.37582e+06	4.27945e+06	8.52671e+06	3.06944e-08	3.59827e-05	1	1	9	0	2228.09
AGETVVSLCAK	1xCarbamidomethyl [C9]	A0A060XGI6	Peptidase_M24 domain-containing protein	K14813	Peptidase M24 family	2.71298e+08	9.07239e+07	9.29277e+07	8.76459e+07	1.44509e+07	11212333	1.64316e+07	1.6779e+07	1.46893e+07	1.71609e+07	2.33759e+07	1.4581e+07	1.24085e+07	1.45233e+07	1.441e+07	1.3629e+07	1.73032e+07	1.42247e+07	1.26887e+07	1.16602e+07	1.47326e+07	1.70365e+07	3.74854e-05	3.59827e-05	1	1	15	0	1134.58
AGEVLGDLFEVSSIR		A0A060W6Q6	CYTOSOL_AP domain-containing protein	K01255	Peptidase M17 family	2.14065e+09	6.77598e+08	6.33946e+08	8.29107e+08	8.16783e+07	85763926	1.16324e+08	1.11948e+08	9.07738e+07	1.9111e+08	1.16659e+08	1.11649e+08	1.05807e+08	1.14359e+08	8.23838e+07	1.03088e+08	1.22373e+08	1.11905e+08	1.81334e+08	1.24096e+08	1.31282e+08	1.58118e+08	5.29439e-08	3.59827e-05	2	2	37	0	1591.83
AGEVLGDLFEVSSIRR		A0A060W6Q6	CYTOSOL_AP domain-containing protein	K01255	Peptidase M17 family	1.25634e+09	4.10876e+08	3.65002e+08	4.80462e+08	4.80091e+07	63831514	5.86232e+07	8.55996e+07	4.59902e+07	1.08822e+08	6.01676e+07	5.92515e+07	7.37675e+07	5.88478e+07	5.26596e+07	6.0308e+07	7.20039e+07	7.25892e+07	9.8494e+07	6.26649e+07	8.45004e+07	9.02101e+07	1.93461e-08	3.59827e-05	2	2	20	1	1747.93
AGEVLGDLFEVSSIRREDYDFHK		A0A060W6Q6	CYTOSOL_AP domain-containing protein	K01255	Peptidase M17 family	2.41388e+08	7.99551e+07	7.18122e+07	8.96205e+07	9.85023e+06	7.50375e+06	1.02685e+07	1.8623e+07	1.17012e+07	2.20085e+07	3.4923e+06	1.8675e+07	1.90734e+07	1.22749e+07	1.40853e+07	4.21124e+06	1.45009e+07	1.38452e+07	1.4016e+07	1.43436e+07	1.56973e+07	1.72176e+07	7.48619e-05	3.59827e-05	2	2	31	2	2682.32
AGEVTCEAQQK	1xCarbamidomethyl [C6]	A0A060ZE77	Ig-like domain-containing protein			1.15402e+09	4.82037e+08	2.14866e+08	4.57112e+08	2.72054e+07	87479632	5.15947e+07	7.57684e+06	2.31973e+08	7.62072e+07	5.69083e+07	3.66139e+07	2.27604e+07	1.9911e+07	6.32404e+07	1.54321e+07	1.08319e+08	9.51934e+07	5.3052e+07	9.54081e+07	4.24133e+07	6.27266e+07	1.18818e-05	3.59827e-05	6	8	18	0	1220.56
AGEVTCEAQQISQTPVTK	1xCarbamidomethyl [C6]	A0A060XIK2	Ig-like domain-containing protein			6.39955e+08	2.02917e+08	2.20482e+08	2.16555e+08	1.70803e+07	25023101	7.1617e+07	1.58621e+07	3.62424e+07	3.70923e+07	9.35223e+07	2.50657e+07	1.91965e+07	2.91602e+06	4.2392e+07	3.73897e+07	3.7947e+07	4.34787e+07	2.0705e+07	3.7664e+07	2.65366e+07	5.02237e+07	1.03846e-09	3.59827e-05	1	1	31	0	1946.95
AGEVTCEAQQNSQTPVTK	1xCarbamidomethyl [C6]	A0A060YX59	Ig-like domain-containing protein			6.31363e+08	2.53274e+08	1.57753e+08	2.20337e+08	1.34759e+07	38924589	1.04566e+08	1.68872e+07	5.42683e+07	2.51518e+07	5.06319e+07	1.46183e+07	2.17443e+07	1.03127e+07	2.66265e+07	3.3819e+07	3.74771e+07	6.54899e+07	1.84086e+07	4.88179e+07	2.27204e+07	2.74226e+07	1.66079e-09	3.59827e-05	1	1	23	0	1947.91
AGEYEALSEK		A0A060XF54	Formimidoyltetrahydrofolate cyclodeaminase	K13990	Cyclodeaminase/cyclohydrolase family	4.5002e+09	1.43654e+09	1.52974e+09	1.53393e+09	2.73937e+08	157392384	2.29857e+08	2.88666e+08	2.41828e+08	2.44858e+08	2.72536e+08	1.97269e+08	1.92848e+08	3.10521e+08	2.84137e+08	2.72428e+08	1.88926e+08	2.01015e+08	2.9875e+08	2.43711e+08	2.76534e+08	3.24989e+08	3.91171e-05	3.59827e-05	2	2	18	0	1096.52
AGFAGDDAPR		B8PWI6	Cytoplasmic beta actin	K05692		2.51779e+10	9.39016e+09	9.25676e+09	6.53102e+09	1.34374e+09	1160631808	1.52161e+09	2.10682e+09	2.0889e+09	1.16846e+09	1.78008e+09	9.25801e+08	1.20355e+09	1.98775e+09	1.30672e+09	2.05286e+09	1.17441e+09	1.20687e+09	1.16516e+09	1.05575e+09	7.62463e+08	1.16636e+09	0.000152428	7.82597e-05	4	17	23	0	976.448
AGFAGDDAPRAVFPSIVGRPR		B8PWI6	Cytoplasmic beta actin	K05692		9.83323e+07	2.95763e+07	3.16305e+07	3.71255e+07	3.41147e+06	2366899	7.37826e+06	1.46503e+06	6.86955e+06	8.08505e+06	4.14271e+06	1.35883e+07	7.56557e+06		2.224e+06	4.10993e+06	7.15025e+06	4.42764e+06	8.14372e+06	2.902e+06	5.71647e+06	8.78545e+06	1.10216e-06	3.59827e-05	4	17	5	1	2156.14
AGFAGDQIPK		A0A060VP96	Beta-centractin-like	K16575	Actin family	3.66072e+08	1.24285e+08	1.24879e+08	1.16909e+08	1.88267e+07	20508174	1.82613e+07	2.77285e+07	2.0897e+07	1.80631e+07	2.37613e+07	1.57754e+07	1.84319e+07	2.10333e+07	2.23994e+07	2.34775e+07	2.28393e+07	2.15782e+07	1.99686e+07	1.90753e+07	1.61565e+07	1.72906e+07	0.000103696	3.59827e-05	1	3	8	0	1003.52
AGFNQMLNHHCK	1xCarbamidomethyl [C11]; 1xOxidation [M6]	A0A060X5Q1	Chloroplast protein-transporting ATPase			4.89417e+06	2.15858e+06	1.08644e+06	1.64916e+06			802042		1.35653e+06							1.08644e+06			1.64916e+06				0.0135332	0.000846096	1	1	1	0	1472.65
AGFQAVTGK		A0A060WFM5	eIF2B_5 domain-containing protein	K03238	EIF-2-beta/eIF-5 family	7.07526e+07	2.37859e+07	3.53e+07	1.16668e+07	4.1885e+06	7.03252e+06	6.49658e+06		6.0683e+06		3.08425e+06	4.44855e+06	5.89111e+06	1.46556e+07	2.71133e+06	4.50912e+06	2.25799e+06	1.53388e+06	5.28631e+06	2.58857e+06			0.00141542	0.000106723	1	3	1	0	878.473
AGFSLNNTLHQVLAAR		Q672G9	Calpain 2 catalytic subunit	K01367	Peptidase C2 family	4.7316e+07	1.71927e+07	1.34308e+07	1.66926e+07	5.12657e+06	2.37527e+06	1.80918e+06		4.58546e+06	3.29618e+06	2.55097e+06	3.73118e+06			3.28103e+06	3.86762e+06	2.94645e+06	4.25529e+06	2.66417e+06	2.68427e+06		4.14241e+06	1.72747e-06	3.59827e-05	1	1	2	0	1711.92
AGFVFGGYISK		A0A060Z3T6	TLDc domain-containing protein			2.66648e+08	7.66416e+07	8.53093e+07	1.04697e+08	2.20331e+07	10304365	1.92084e+07	1.00651e+07	1.50306e+07		1.64454e+07	1.43066e+07	1.42009e+07	1.17729e+07	1.89841e+07	9.5994e+06	1.52918e+07	1.13459e+07	2.67371e+07	1.2892e+07	1.83876e+07	2.00426e+07	0.00994225	0.000652102	1	2	6	0	1145.6
AGGAGVPAFFTPTGYGTLIQEGGSPIK		A0A060WD32	Succinyl-CoA:3-ketoacid-coenzyme A transferase	K01027	3-oxoacid CoA-transferase family	2.6342e+08	9.10556e+07	8.02162e+07	9.21482e+07	1.37424e+07	10518770	1.32442e+07	1.92415e+07	1.36598e+07	2.0649e+07	2.0323e+07	1.57385e+07	1.34107e+07	2.36343e+06	1.37375e+07	1.46431e+07	1.15734e+07	2.17039e+07	1.36944e+07	1.58485e+07	9.32901e+06	1.9999e+07	3.06944e-08	3.59827e-05	1	1	20	0	2593.33
AGGAGVPAFFTPTGYGTLIQEGGSPIKYNTDGSVAIASK		A0A060WD32	Succinyl-CoA:3-ketoacid-coenzyme A transferase	K01027	3-oxoacid CoA-transferase family	6.50171e+08	2.058e+08	2.39851e+08	2.04519e+08	3.16253e+07	2.67224e+07	2.43709e+07	5.5802e+07	3.24088e+07	3.48704e+07	3.92756e+07	5.93517e+07	5.17398e+07	1.56226e+07	4.34884e+07	3.03731e+07	2.64241e+07	3.99301e+07	3.15085e+07	4.52109e+07	2.67059e+07	3.47398e+07	1.09664e-07	3.59827e-05	1	1	13	1	3799.92
AGGCCHTFTEK	2xCarbamidomethyl [C4; C5]	A0A060XU64	Putative all-trans-retinol 13,14-reductase	K09516		1.97919e+08	7.17068e+07	7.24217e+07	5.37903e+07	1.20894e+07	14747518	1.29271e+07	5.06526e+06	1.70302e+07	9.84734e+06	8.63583e+06	1.20658e+07	7.73974e+06	2.18224e+07	1.17844e+07	1.03735e+07	9.05558e+06	7.69058e+06	9.10752e+06	8.50275e+06	8.94185e+06	1.0492e+07	1.91437e-05	3.59827e-05	1	2	18	0	1267.52
AGGFEDVTLLR		A0A060YPK1	Galectin	K06831		9.14022e+07	3.31882e+07	3.33602e+07	2.48538e+07	5.33837e+06	5019548	3.87547e+06	9.01759e+06	5.40126e+06	4.53596e+06	1.07889e+07	4.00596e+06	4.5447e+06	9.22092e+06	4.79975e+06		5.595e+06	5.34923e+06		3.88329e+06	4.77366e+06	5.25261e+06	3.02695e-05	3.59827e-05	1	1	3	0	1177.62
AGGFMAGMHR		A0A060Y6M1	CYTOSOL_AP domain-containing protein	K01255	Peptidase M17 family	1.03552e+08	4.58881e+07	2.80949e+07	2.95694e+07	6.27743e+06	12443255	6.99234e+06	3.59008e+06	1.05881e+07	5.9969e+06	2.61677e+06	5.91176e+06	3.87855e+06	6.9238e+06	3.19773e+06	5.56627e+06	3.03741e+06	3.2088e+06	5.17631e+06	2.20587e+06	8.03633e+06	7.90467e+06	0.000183368	7.82597e-05	1	1	4	0	1034.47
AGGFMAGMHR	1xOxidation [M8]	A0A060Y6M1	CYTOSOL_AP domain-containing protein	K01255	Peptidase M17 family	8.37599e+07	3.59612e+07	1.93458e+07	2.84529e+07	4.67329e+06	6772533		2.79467e+06	7.73719e+06	1.39835e+07		4.43981e+06	4.55772e+06		4.60982e+06	5.73845e+06	7.94334e+06	4.31667e+06	4.68765e+06	5.28289e+06	6.22234e+06		0.0222765	0.00138595	1	1	4	0	1050.46
AGGFMAGMHR	2xOxidation [M5; M8]	A0A060Y6M1	CYTOSOL_AP domain-containing protein	K01255	Peptidase M17 family	7.95041e+07	2.51363e+07	1.74976e+07	3.68703e+07	1.65743e+06	1.94694e+06	3.16937e+06	2.17692e+06	3.13435e+06	1.30513e+07	4.58999e+06	2.2527e+06	1.31372e+06	5.01075e+06	3.03188e+06	1.29853e+06	9.65856e+06	1.50742e+06	1.03799e+07	6.13908e+06	3.05128e+06	6.13404e+06	0.0154598	0.0011084	1	1	4	0	1066.46
AGGGIHFTVEHTR		A0A060YBX4	Amidohydrolase domain-containing protein 1	K01468	HutI family	5.86321e+08	2.71689e+08	1.85518e+08	1.29115e+08	3.71947e+07	59457223	3.04076e+07	4.58061e+07	6.97633e+07	2.90599e+07	4.1496e+07	1.95384e+07	2.31257e+07	3.32857e+07	3.41912e+07	3.38807e+07	2.28477e+07	3.22349e+07	2.55087e+07	3.55748e+07	1.29486e+07		1.16493e-05	3.59827e-05	1	1	20	0	1381.7
AGGGPHIEAQYR		A0A060VZ62	Complex I-AGGG	K03958	Complex I NDUFB2 subunit family	2.15686e+08	7.07397e+07	8.08572e+07	6.40888e+07	1.07541e+07	1.21421e+07	1.03229e+07	1.27043e+07	1.71772e+07	7.63915e+06	1.60586e+07	6.44901e+06	8.07061e+06	1.68493e+07	1.40266e+07	1.9403e+07	1.04164e+07	1.31407e+07	1.11806e+07	1.35418e+07	6.96966e+06	8.83959e+06	2.54026e-06	3.59827e-05	1	2	12	0	1255.62
AGGGTIVENTTQGIAR		A0A060Y8N1	Parathion hydrolase-related protein	K07048	Phosphotriesterase family	1.57858e+09	4.97911e+08	5.39849e+08	5.40815e+08	6.41684e+07	68797312	6.83945e+07	1.15191e+08	8.98156e+07	9.15445e+07	1.13735e+08	7.24931e+07	8.01272e+07	5.72239e+07	1.04471e+08	1.118e+08	8.67278e+07	7.92555e+07	7.74391e+07	7.78309e+07	7.24554e+07	1.47106e+08	2.44984e-07	3.59827e-05	1	1	19	0	1544.8
AGGHGAIGPVGHR		Q8UUJ4	Type I collagen alpha 2 chain	K06236		2.5712e+09	1.04905e+09	8.73534e+08	6.4861e+08	9.94525e+07	85074260	1.14386e+08	3.94538e+07	6.01713e+08	1.08974e+08	1.04388e+08	9.61312e+07	8.81621e+07	2.61567e+08	1.41526e+08	1.81759e+08	9.17614e+07	6.02814e+07	1.29647e+08	1.18446e+08	8.45582e+07	1.63915e+08	1.57649e-06	3.59827e-05	2	5	36	0	1185.62
AGGIETVANEYSDR		A0A060XRB2	Uncharacterized protein	K09485	Heat shock protein 7 family	3.71403e+08	1.28533e+08	1.14169e+08	1.28701e+08	2.11697e+07	19275564	2.60266e+07	2.41968e+07	2.00258e+07	1.78383e+07	2.12725e+07	1.63324e+07	1.59163e+07	1.35788e+07	2.37044e+07	2.33647e+07	2.31498e+07	1.99393e+07	2.25576e+07	2.34346e+07	2.31478e+07	1.64722e+07	4.20718e-06	3.59827e-05	3	4	18	0	1481.69
AGGNPICSIHDQGAGGNGNVLK	1xCarbamidomethyl [C7]	A0A060YMY6	Formylglycinamide ribonucleotide amidotransferase	K01952	FGAMS family	1.88939e+08	6.56126e+07	6.35952e+07	5.97315e+07	5.74739e+06	9506578	1.34086e+07	1.73074e+07	8.76565e+06	1.0877e+07	1.04017e+07	9.62313e+06	1.13885e+07	9.77681e+06	9.38839e+06	1.30167e+07	1.14195e+07	9.88285e+06	7.37428e+06	7.06634e+06	9.6315e+06	1.4357e+07	1.58482e-05	3.59827e-05	1	1	7	0	2136.03
AGGQVMTFDQLALAAPK		A0A060XZH5	Ribosomal_L18e/L15P domain-containing protein	K02883	Eukaryotic ribosomal protein eL18 family	3.06897e+09	1.0479e+09	9.76961e+08	1.0441e+09	1.89081e+08	1.79911e+08	1.18485e+08	2.02731e+08	1.61143e+08	1.96552e+08	1.85387e+08	1.99065e+08	1.84169e+08	8.79524e+07	1.76363e+08	1.44024e+08	1.72204e+08	2.03897e+08	1.82005e+08	1.27213e+08	1.86614e+08	1.72168e+08	1.04136e-07	3.59827e-05	1	3	20	0	1717.89
AGGQVMTFDQLALAAPK	1xOxidation [M6]	A0A060XZH5	Ribosomal_L18e/L15P domain-containing protein	K02883	Eukaryotic ribosomal protein eL18 family	6.25058e+08	1.92667e+08	1.98896e+08	2.33495e+08	2.85857e+07	2.49313e+07	3.96162e+07	5.33981e+07	1.98127e+07	2.63235e+07	4.79736e+07	2.9222e+07	3.06954e+07	1.62881e+07	3.65269e+07	3.81901e+07	3.67477e+07	3.51638e+07	4.54891e+07	3.72613e+07	3.87801e+07	4.00529e+07	5.9184e-08	3.59827e-05	1	3	20	0	1733.89
AGGQVMTFDQLALAAPKGQGTVLLSGPR		A0A060XZH5	Ribosomal_L18e/L15P domain-containing protein	K02883	Eukaryotic ribosomal protein eL18 family	2.79375e+07	7.92647e+06	1.29527e+07	7.05831e+06		381996		3.40894e+06	4.13554e+06			4.51069e+06	3.11004e+06		3.04425e+06	2.28769e+06				1.66591e+06	5.3924e+06		1.06779e-09	3.59827e-05	1	3	3	1	2783.49
AGGRDFLEAVK		A0A060W7A5	Core histone macro-H2A	K11251		1.50313e+09	4.76895e+08	5.0099e+08	5.25244e+08	8.93621e+07	61956902	5.51714e+07	8.93403e+07	8.35998e+07	9.74649e+07	1.18854e+08	8.07715e+07	7.67462e+07	6.60024e+07	8.22427e+07	7.63731e+07	8.1316e+07	8.95878e+07	7.17834e+07	7.51078e+07	7.72647e+07	1.30184e+08	0.000382118	0.000106723	2	2	34	1	1162.62
AGGSASAMLQPLLDNQIGFK		C1BHJ7	Proteasome subunit beta	K02732	Peptidase T1B family	6.14059e+08	2.11218e+08	1.94562e+08	2.08279e+08	3.99872e+07	3.42453e+07	2.89764e+07	3.1073e+07	3.57735e+07	4.11627e+07	4.27586e+07	4.31556e+07	3.77302e+07	1.38657e+07	3.25475e+07	2.45045e+07	3.67108e+07	4.53823e+07	4.27033e+07	3.21863e+07	1.45262e+07	3.67699e+07	1.48776e-08	3.59827e-05	2	6	37	0	2018.04
AGGSASAMLQPLLDNQIGFK	1xOxidation [M8]	C1BHJ7	Proteasome subunit beta	K02732	Peptidase T1B family	7.86929e+07	2.5616e+07	2.23528e+07	3.07241e+07	3.70115e+06	3.4453e+06	5.50704e+06	6.62094e+06	2.14506e+06	4.1965e+06	6.74646e+06	3.67934e+06	3.676e+06		3.24025e+06	5.01075e+06	3.88201e+06	4.23754e+06	6.92476e+06	4.72606e+06	3.95717e+06	6.99652e+06	2.53018e-06	3.59827e-05	2	6	8	0	2034.03
AGGVRPEKPGGVSVPNVDDPEAFPALA		A0A060VN58	HABP4_PAI-RBP1 domain-containing protein	K13199		7.64472e+06	7.64472e+06	0	0		4.87793e+06	2.76679e+06																0.000165179	7.82597e-05	1	1	4	0	2646.35
AGHFDQEIVPVMVPSR		A0A060XTD1	Thiolase_N domain-containing protein	K00626		3.57007e+08	1.28058e+08	1.1506e+08	1.13889e+08	2.25689e+07	28484784	1.55464e+07	2.2744e+07	2.89582e+07	9.75574e+06	1.84889e+07	1.20731e+07	2.28741e+07	7.55044e+06	2.43881e+07	2.96852e+07	1.37504e+07	3.26408e+07	1.93294e+07	1.4903e+07	1.74879e+07	1.57773e+07	2.73491e-08	3.59827e-05	1	1	18	0	1781.9
AGHFDQEIVPVMVPSR	1xOxidation [M12]	A0A060XTD1	Thiolase_N domain-containing protein	K00626		7.51012e+07	2.39537e+07	2.63535e+07	2.4794e+07	3.84306e+06	3.12724e+06	4.24858e+06	7.67454e+06	3.27532e+06	1.78498e+06	7.10804e+06	1.65219e+06	4.57294e+06		5.03988e+06	7.98046e+06	3.44202e+06	4.75731e+06	4.70865e+06	6.08279e+06	3.29593e+06	2.50728e+06	0.000229184	7.82597e-05	1	1	6	0	1797.9
AGHKPTLEEAR		A0A060WHI0	Aminopeptidase	K08776	Peptidase M1 family	1.77041e+08	6.06651e+07	6.26316e+07	5.3744e+07	1.16176e+07	1.14979e+07	1.72185e+07	2.6615e+06	4.26887e+06	1.34007e+07	5.27285e+06	9.22389e+06	7.44031e+06	1.29349e+07	1.12576e+07	1.65022e+07	2.07901e+06	1.14833e+07	1.56858e+07	1.21501e+07	2.39581e+06	9.94996e+06	5.44582e-05	3.59827e-05	2	2	23	0	1208.64
AGHLEFIDITGR		A0A060W4C7	Glutaredoxin domain-containing protein	K03676		2.84687e+08	9.0071e+07	9.55179e+07	9.9098e+07	1.2179e+07	1.80945e+07	1.47954e+07	1.22872e+07	1.52419e+07	1.7473e+07	1.97778e+07	2.07714e+07	1.78586e+07	5.24091e+06	1.45275e+07	1.73417e+07	1.67925e+07	1.76494e+07	1.73359e+07	1.19663e+07	1.23804e+07	2.29736e+07	1.20234e-05	3.59827e-05	1	1	21	0	1328.7
AGHLKPGDTIIEPTSGNTGIGLALAAAVK		A9Z023	Cystathionine beta-synthase	K01697	Cysteine synthase/cystathionine beta-synthase family	6.62893e+07	2.27137e+07	2.12983e+07	2.22772e+07	6.3283e+06	2.37717e+06	3.32202e+06	1.82859e+06	4.8862e+06	3.97146e+06	2.67156e+06	5.29691e+06	6.48063e+06		5.18091e+06	1.66832e+06	3.07747e+06	2.9303e+06	2.51612e+06	3.9169e+06	5.19178e+06	4.6446e+06	1.31692e-07	3.59827e-05	1	1	6	0	2772.53
AGHVARDCDHANEQK	1xCarbamidomethyl [C8]	A0A060XJG7	Cellular nucleic acid-binding protein-like	K09250		905402	0	0	905402														905402					0.00464782	0.000392094	2	3	1	1	1707.76
AGHYAANVIIR		A0A060WTE4	Adenosine kinase	K00856	Carbohydrate kinase PfkB family	2.119e+09	6.71541e+08	7.79905e+08	6.67556e+08	8.58697e+07	94482776	1.02149e+08	6.48087e+07	1.56306e+08	1.67925e+08	1.07634e+08	9.74301e+07	1.44934e+08	1.79224e+08	8.19489e+07	1.68734e+08	1.042e+08	5.43293e+07	9.18761e+07	8.73852e+07	1.47744e+08	1.82022e+08	9.78904e-06	3.59827e-05	1	2	32	0	1184.65
AGHYAANVIIRR		A0A060WTE4	Adenosine kinase	K00856	Carbohydrate kinase PfkB family	1.92829e+08	9.42059e+07	6.47038e+07	3.39197e+07	6.56378e+06	24950459	9.50928e+06	1.35181e+07	3.03874e+07	9.27693e+06	7.74865e+06	3.80372e+06	9.04e+06	1.80173e+07	1.02373e+07	1.58569e+07	1.05768e+07	3.825e+06	3.21334e+06	3.62908e+06	4.78024e+06	7.89517e+06	1.31818e-06	3.59827e-05	1	2	15	1	1340.75
AGKDFFETCR	1xCarbamidomethyl [C9]	A0A060Z0G2	Uroporphyrinogen_deCOase domain-containing protein	K01599		6.87225e+07	2.51445e+07	2.23551e+07	2.12229e+07	4.14654e+06	2.94956e+06	5.09976e+06	5.20334e+06	4.8346e+06	2.91073e+06	3.70333e+06	3.49952e+06	2.18332e+06	4.69532e+06	4.73792e+06	3.53565e+06	3.17847e+06	3.67123e+06	3.63463e+06	3.57736e+06	3.38142e+06	3.77979e+06	0.0114884	0.000716284	1	1	1	1	1230.56
AGKDLISSLTSGLLTIGDR		A0A060W7T9	ATP-citrate synthase	K01648	Succinate/malate CoA ligase alpha subunit family	3.59633e+07	1.43865e+07	7.99123e+06	1.35856e+07	2.64007e+06	1.67908e+06	925938	2.49205e+06	4.98461e+06	1.66471e+06	1.85935e+06	1.33411e+06	918641	1.80655e+06	707874	1.3647e+06	1.19896e+06	1.80017e+06	1.54551e+06	786915	7.54253e+06	711491	1.45317e-05	3.59827e-05	1	2	2	1	1917.07
AGKFPSLLTHNENLNIK		C1BFW5	Ribosomal protein	K02865	Universal ribosomal protein uL1 family	7.97527e+08	2.85487e+08	2.63595e+08	2.48445e+08	4.90328e+07	6.40864e+07	3.75943e+07	4.83975e+07	3.63504e+07	5.00259e+07	5.81966e+07	5.08799e+07	4.55086e+07	3.87258e+07	4.16354e+07	2.86486e+07	3.61631e+07	4.13295e+07	3.72375e+07	3.05354e+07	5.24546e+07	5.0725e+07	6.62395e-07	3.59827e-05	1	8	30	1	1896.03
AGKFPSLLTHNENLNIKVDEVK		C1BFW5	Ribosomal protein	K02865	Universal ribosomal protein uL1 family	1.0758e+09	3.08348e+08	4.14083e+08	3.5337e+08	2.62982e+07	6.42509e+07	5.84729e+07	6.1083e+07	4.14486e+07	5.67941e+07	9.28152e+07	7.83467e+07	7.2612e+07	3.86899e+07	7.32749e+07	5.8344e+07	2.12496e+07	6.39296e+07	6.66034e+07	4.25209e+07	9.35672e+07	6.54992e+07	3.32809e-07	3.59827e-05	1	7	21	2	2466.34
AGKLDPHLVLDQLR		A0A060VZ90	Myosin motor domain-containing protein	K10352	Myosin family	9.67667e+07	3.63364e+07	2.96758e+07	3.07545e+07	7.32846e+06	6838516	4.71624e+06	5.10458e+06	7.00628e+06	5.34233e+06	5.17053e+06	5.91507e+06	4.59825e+06	3.93902e+06	5.29215e+06	4.76082e+06	5.72144e+06	5.10909e+06	4.17532e+06	3.51371e+06	7.01391e+06	5.22099e+06	3.24678e-05	3.59827e-05	2	2	3	1	1574.9
AGKPITCATQMLESMIK	1xCarbamidomethyl [C7]	A0A060XG80	Pyruvate kinase	K00873	Pyruvate kinase family	1.36595e+08	5.43172e+07	4.14873e+07	4.07901e+07	1.29683e+07	7.12571e+06	6.77998e+06	3.45881e+06	1.28174e+07	1.1167e+07	4.99072e+06	8.67827e+06	9.53196e+06	3.78609e+06	9.28592e+06	5.21434e+06	7.26526e+06	9.24241e+06	6.18567e+06	3.94437e+06	6.76208e+06	7.39027e+06	1.4387e-06	3.59827e-05	1	1	13	0	1878.95
AGKPNTLTLGSIDLSPEGTVFYYK		A0A060X5Q1	Chloroplast protein-transporting ATPase			7.46163e+07	2.68966e+07	2.52941e+07	2.24256e+07	3.97572e+06	4.26784e+06	1.54913e+06	4.51923e+06	6.02278e+06	6.56193e+06	2.05012e+06	6.74261e+06	5.91196e+06		5.20095e+06	5.38846e+06	2.72891e+06	7.71934e+06	4.98245e+06	4.10601e+06	2.88888e+06		1.81189e-06	3.59827e-05	1	1	7	0	2571.33
AGKYDLDFK		A0A060YWQ3	2-phospho-D-glycerate hydro-lyase	K01689	Enolase family	1.25839e+08	4.98994e+07	3.61225e+07	3.98173e+07	6.15833e+06	8.05509e+06	5.29947e+06	6.23434e+06	9.85828e+06	1.42939e+07	8.62878e+06	4.55652e+06	6.33878e+06	5.28397e+06	6.27169e+06	5.04274e+06	5.58013e+06	5.58046e+06	6.44173e+06	8.21704e+06	4.23512e+06	9.76278e+06	0.000318442	0.000106723	1	2	3	1	1056.54
AGKYDLDFKSPDDPAR		A0A060YWQ3	2-phospho-D-glycerate hydro-lyase	K01689	Enolase family	1.31269e+09	4.74206e+08	4.26169e+08	4.12313e+08	8.41372e+07	70650949	5.1896e+07	9.49379e+07	8.11197e+07	9.14645e+07	9.29591e+07	6.25035e+07	8.15896e+07	4.40906e+07	8.69089e+07	5.81175e+07	6.27398e+07	7.5655e+07	5.66725e+07	6.09113e+07	7.03726e+07	8.5962e+07	5.09427e-07	3.59827e-05	1	2	37	2	1794.87
AGLAAGMQVVMIPDDNLDRGLTQEATLVLR		A0A060WSG3	Neuroligin-4, X-linked-like	K17623		0	0	0	0																			2.07413e-06	3.59827e-05	1	1	1	1	3167.66
AGIANLYGIAGSTNVTGDQVK		A0A060Y8H0	Fructose-bisphosphatase	K03841	FBPase class 1 family	3.08197e+09	9.93182e+08	1.09675e+09	9.92041e+08	1.91639e+08	128793598	1.69996e+08	1.23265e+08	1.512e+08	2.28288e+08	2.62653e+08	1.98323e+08	2.04761e+08	9.33148e+07	1.45877e+08	1.91823e+08	1.46949e+08	1.51917e+08	1.66183e+08	1.23663e+08	1.97528e+08	2.05801e+08	2.35387e-10	3.59827e-05	2	2	35	0	2049.06
AGIANLYGIAGSTNVTGDQVKK		A0A060Y8H0	Fructose-bisphosphatase	K03841	FBPase class 1 family	2.89436e+08	8.90015e+07	9.97723e+07	1.00662e+08	2.0901e+07	7698912	1.90591e+07	1.00506e+07	1.33878e+07	1.79041e+07	2.00187e+07	1.93144e+07	2.01788e+07	7.81294e+06	1.41591e+07	1.82884e+07	1.44425e+07	1.16353e+07	1.82352e+07	1.1326e+07	2.25234e+07	2.24995e+07	3.85092e-08	3.59827e-05	2	2	18	1	2177.16
AGIAVMLAGLTGKEPVQCSR	1xCarbamidomethyl [C18]	A0A060XQ82	Maillard deglycase	K05687	Peptidase C56 family	2.0189e+08	5.97994e+07	7.04434e+07	7.16471e+07	2.1153e+07	7.36727e+06		1.05989e+07	1.40432e+07	6.63707e+06	1.0096e+07	1.0887e+07	7.63257e+06	7.98824e+06	2.30866e+07	1.0753e+07	1.04701e+07	1.60692e+07	1.29231e+07	1.10081e+07	2.11766e+07		5.53006e-11	3.59827e-05	1	1	13	1	2058.08
AGIAVMLAGLTGKEPVQCSR	1xCarbamidomethyl [C18]; 1xOxidation [M6]	A0A060XQ82	Maillard deglycase	K05687	Peptidase C56 family	3.79612e+07	7.57785e+06	1.02549e+07	2.01284e+07	1.59547e+06	1.11943e+06	2.4024e+06	1.25755e+06	1.20301e+06		2.61897e+06	1.11288e+06	1.04154e+06		3.04826e+06	2.43329e+06	1.34489e+06	1.73474e+06	4.91385e+06	6.24686e+06	2.90865e+06	2.9794e+06	1.83333e-05	3.59827e-05	1	1	2	1	2074.08
AGIAVTLAGLTGKDPVQCSR	1xCarbamidomethyl [C18]	A0A060VNW3	Maillard deglycase	K05687	Peptidase C56 family	4.07675e+08	1.37644e+08	1.42701e+08	1.27331e+08	2.34123e+07	29353684	1.63157e+07	1.63887e+07	2.60272e+07	2.6146e+07	2.57026e+07	1.90655e+07	1.94479e+07	1.96259e+07	3.41794e+07	2.46798e+07	2.12395e+07	2.01526e+07	2.12869e+07	2.00228e+07	1.94608e+07	2.51679e+07	8.27722e-10	3.59827e-05	1	1	10	1	2014.07
AGLDEEQYAQFLEK		A0A060WKR9	Uncharacterized protein			1.38346e+08	4.73477e+07	4.03198e+07	5.06782e+07	8.38592e+06	7585093	6.99036e+06	6.63375e+06	6.88765e+06	1.08649e+07	9.42973e+06	7.95047e+06	7.50742e+06		9.96463e+06	5.46753e+06	6.90031e+06	9.02063e+06	8.82974e+06	9.05251e+06	6.91405e+06	9.96099e+06	4.9508e-06	3.59827e-05	1	1	14	0	1640.78
AGLDSWQLASQK		A0A060VRT1	Rib_recp_KP_reg domain-containing protein	K14000		7.737e+08	2.82483e+08	2.5081e+08	2.40407e+08	4.0176e+07	44540268	6.73623e+07	4.51799e+07	3.02638e+07	5.49603e+07	5.17517e+07	3.46283e+07	3.86899e+07	4.65334e+07	3.76078e+07	4.15987e+07	4.22963e+07	4.58978e+07	4.10486e+07	2.46895e+07	3.85513e+07	4.79239e+07	2.26644e-05	3.59827e-05	1	1	18	0	1303.66
AGLDSWQLASQKGDPTASLK		A0A060VRT1	Rib_recp_KP_reg domain-containing protein	K14000		1.14362e+08	3.98112e+07	3.79868e+07	3.65637e+07	7.07236e+06	5.37532e+06	6.51436e+06	7.91305e+06	4.54196e+06	8.3941e+06	5.46928e+06	7.05523e+06	5.75481e+06	6.8809e+06	8.03297e+06	4.79362e+06	7.52986e+06	8.55038e+06	4.79456e+06	3.14019e+06	6.78896e+06	5.75972e+06	7.07898e-08	3.59827e-05	1	1	8	1	2073.06
AGLDSWQLASQKGDPTASLKK		A0A060VRT1	Rib_recp_KP_reg domain-containing protein	K14000		3.48685e+08	1.38653e+08	1.08627e+08	1.01405e+08	2.09241e+07	34813985	1.58507e+07	3.18697e+07	1.6706e+07	1.84886e+07	2.0506e+07	1.59829e+07	2.06955e+07	1.29071e+07	2.24808e+07	1.60548e+07	1.88562e+07	2.9424e+07	1.04857e+07	1.1601e+07	1.81893e+07	1.28491e+07	5.91016e-09	3.59827e-05	1	1	12	2	2201.16
AGLEPQGEYCFR	1xCarbamidomethyl [C10]	A0A060XM72	Uncharacterized protein	K00907	CAMK Ser/Thr protein kinase family	1.23952e+08	3.80645e+07	4.19061e+07	4.39813e+07	9.2108e+06	5.51805e+06	5.42987e+06	4.34205e+06	8.08916e+06	5.47458e+06	9.6389e+06	5.99684e+06	5.68229e+06	4.45616e+06	8.32605e+06	7.8059e+06	6.77215e+06	9.19744e+06	5.99173e+06	7.12247e+06	9.24025e+06	5.6573e+06	4.85457e-05	3.59827e-05	1	1	11	0	1426.64
AGLEQGPDSGYLAEAQNFGK		A0A060VXK0	Enoyl-CoA hydratase	K07515	Enoyl-CoA hydratase/isomerase family	2.0106e+08	7.02566e+07	5.30996e+07	7.77037e+07	1.90655e+07	7478110	1.6029e+07	2.7684e+07			1.94868e+07	1.33254e+07	1.06265e+07			9.66077e+06	9.80574e+06	8.61685e+06	6.82594e+06	7.90424e+06	1.95653e+07	2.49856e+07	6.50242e-09	3.59827e-05	1	1	15	0	2051.97
AGIESDEESEPKSETLEPKTE		A0A060XMV6	Uncharacterized protein	K10352	Myosin family	1.8757e+08	6.31206e+07	6.87331e+07	5.57158e+07	1.25113e+07	6443981	8.24878e+06	1.56178e+07	1.18448e+07	8.45397e+06	9.39073e+06	1.33075e+07	1.28632e+07	1.08021e+07	1.03867e+07	1.19829e+07	9.19223e+06	8.17392e+06	1.04348e+07	9.58983e+06	9.41338e+06	8.91172e+06	0.000503645	0.000106723	1	1	18	2	2305.06
AGIESDEESEPKSETPEPKPE		A0A060VZ90	Myosin motor domain-containing protein	K10352	Myosin family	4.48549e+08	1.64585e+08	1.56111e+08	1.27853e+08	2.86398e+07	16425386	2.56341e+07	3.9219e+07	3.1654e+07	2.30132e+07	2.24461e+07	3.08678e+07	2.62384e+07	2.59127e+07	2.60364e+07	2.46101e+07	1.86991e+07	1.63859e+07	2.26852e+07	2.1444e+07	2.42424e+07	2.4396e+07	0.000354989	0.000106723	1	1	19	1	2285.03
AGLFNGLAPR		A0A060VM94	Mitochondrial carrier homolog 2-like	K17885	Mitochondrial carrier (TC 2.A.29) family	1.26299e+08	2.36881e+07	5.35641e+07	4.90463e+07		788999	7.53146e+06	7.60291e+06		7.76474e+06	9.04817e+06	8.77456e+06	8.57835e+06	1.39553e+07		1.32077e+07	9.35229e+06	1.00235e+07		1.02095e+07	1.0096e+07	9.36501e+06	0.000430999	0.000106723	1	3	3	0	1015.57
AGLGCSTEAMPIK	1xCarbamidomethyl [C5]	A0A060VZG6	Eukaryotic translation initiation factor 2 subunit 1	K03237	EIF-2-alpha family	8.98833e+07	3.65931e+07	2.67413e+07	2.65489e+07	5.85315e+06	9239254	2.84817e+06	6.34392e+06	6.04394e+06	6.26463e+06	6.16326e+06	4.97874e+06	6.84133e+06		5.46131e+06	3.29665e+06	5.58606e+06	6.66665e+06	1.87327e+06	3.2777e+06	4.46442e+06	4.68082e+06	0.000669995	0.000106723	1	1	5	0	1334.64
AGLLEPEVFHLNPAK		A0A060XAK8	Carn_acyltransf domain-containing protein	K08766	Carnitine/choline acetyltransferase family	1.77182e+08	5.46094e+07	6.02903e+07	6.22825e+07	1.11552e+07	7872498	6.27828e+06	1.03322e+07	6.60209e+06	1.23691e+07	9.99384e+06	1.22895e+07	1.134e+07	5.64775e+06	1.23384e+07	8.6808e+06	1.05936e+07	1.26206e+07	1.02553e+07	1.03764e+07	6.35194e+06	1.20846e+07	1.11424e-07	3.59827e-05	1	1	17	0	1634.89
AGLIFYR		A0A060YQM4	Serine hydroxymethyltransferase	K00600	SHMT family	7.79715e+08	2.53462e+08	2.92507e+08	2.33746e+08	6.4977e+07	28902968	3.49178e+07	3.1005e+07	4.1632e+07	5.20268e+07	5.84345e+07	4.71153e+07	4.59094e+07	4.66686e+07	5.0916e+07	4.34632e+07	4.04818e+07	2.55891e+07	3.43435e+07	3.3474e+07	5.97986e+07	4.00593e+07	0.00494337	0.000426192	1	1	18	0	839.477
AGLLGLEFFTPESK		A0A060W7Z8	Dipeptidyl peptidase 3	K01277	Peptidase M49 family	1.91769e+08	5.81447e+07	6.67441e+07	6.68803e+07	1.12407e+07	8468649	8.10164e+06	8.41343e+06	8.68868e+06	1.32316e+07	1.60417e+07	1.22644e+07	9.23683e+06	7.00705e+06	1.24416e+07	9.75251e+06	1.03025e+07	1.13946e+07	1.30678e+07	1.01601e+07	9.96348e+06	1.19919e+07	1.03056e-05	3.59827e-05	1	1	12	0	1508.8
AGLLGLEFYTSESK		A0A060X8W4	Dipeptidyl peptidase 3	K01277	Peptidase M49 family	7.16249e+07	1.90319e+07	2.23885e+07	3.02044e+07	3.60181e+06	2701080	3.62043e+06		3.45966e+06	5.64896e+06	5.15313e+06	3.75655e+06	5.57533e+06		4.67517e+06	3.22834e+06	4.58736e+06	4.00815e+06	4.84035e+06	3.78325e+06	3.90199e+06	9.08331e+06	2.03859e-05	3.59827e-05	1	1	4	0	1514.77
AGLMLFGNDGK		A0A060Y268	Uncharacterized protein	K00289		3.07515e+10	7.51045e+09	1.00923e+10	1.31488e+10	9.60315e+08	2.13408e+09	2.28531e+09	7.47036e+08	4.89165e+08	8.94544e+08	1.46992e+09	2.17393e+09	1.85776e+09	2.09375e+09	1.17091e+09	1.32598e+09	2.10948e+09	1.45593e+09	2.70584e+09	3.45732e+09	2.26765e+09	1.15255e+09	0.000130084	7.82597e-05	1	1	18	0	1122.56
AGLMLFGNDGK	1xOxidation [M4]	A0A060Y268	Uncharacterized protein	K00289		7.19607e+08	2.2293e+08	2.40419e+08	2.56258e+08	5.99869e+07	7897867	2.44201e+07	3.08387e+07	5.45602e+07	4.52259e+07	4.48411e+07	9.95457e+06	2.41229e+07	4.11103e+07	1.60283e+07	1.04362e+08	2.07795e+07	2.56763e+07	4.97515e+07	3.64115e+07	6.81592e+07	5.54804e+07	0.000413368	0.000106723	1	1	15	0	1138.56
AGLPCQDLEFVQFHPTGIYGAGCLITEGCR	3xCarbamidomethyl [C5; C23; C29]	A0A060YLB5	Succinate dehydrogenase [ubiquinone] flavoprotein subunit, mitochondrial	K00234	FAD-dependent oxidoreductase 2 family	1.56791e+08	4.90529e+07	5.29395e+07	5.47982e+07	8.37991e+06	6.22603e+06	7.17353e+06	9.19839e+06	9.23414e+06	8.84092e+06	1.47383e+07	1.23291e+07	1.24273e+07		7.98869e+06	5.4561e+06	5.41711e+06	7.47455e+06	1.20882e+07	1.18144e+07	6.15003e+06	1.18539e+07	2.14839e-07	3.59827e-05	2	2	19	0	3366.57
AGLPCQDLEFVQFHPTGIYGAGCLITEGCRGEGGILINSEGER	3xCarbamidomethyl [C5; C23; C29]	A0A060YLB5	Succinate dehydrogenase [ubiquinone] flavoprotein subunit, mitochondrial	K00234	FAD-dependent oxidoreductase 2 family	9.95418e+07	2.96014e+07	3.3182e+07	3.67584e+07		4.01426e+06	3.8612e+06	8.48187e+06	5.67285e+06	7.57124e+06	4.80061e+06	1.22787e+07	1.0597e+07		2.34394e+06	3.1617e+06	5.26168e+06	6.33529e+06	4.06807e+06	5.15809e+06	5.00165e+06	1.09337e+07	0.000675794	0.000106723	2	2	18	1	4678.21
AGLQFPVGR		C1BFL4	Histone H2A	K11251	Histone H2A family	4.40533e+10	1.32042e+10	1.72345e+10	1.36146e+10	2.53709e+09	2828386816	2.04266e+09	1.4654e+09	2.24436e+09	2.08628e+09	2.69998e+09	2.43498e+09	2.89749e+09	4.04878e+09	2.40903e+09	2.74428e+09	2.28993e+09	2.3362e+09	2.07192e+09	2.37417e+09	2.38742e+09	2.15497e+09	0.000190522	7.82597e-05	3	12	39	0	944.531
AGLQFPVGRVHRLLR		A0A060VUR1	Histone H2A	K11251	Histone H2A family	2.98047e+08	7.85192e+07	9.37247e+07	1.25803e+08	5.32112e+06	5789792	2.86481e+07	1.03854e+07	1.16599e+07	1.67149e+07	2.5846e+07	2.29834e+07	1.25495e+07	1.9608e+07	5.45962e+06	7.2783e+06	1.16448e+07	8.79014e+06	1.40926e+07	9.83726e+06	1.41539e+07	6.7284e+07	0.000271304	7.82597e-05	2	3	12	2	1719.03
AGLSAALQK		A0A060WBJ1	Protein kinase domain-containing protein	K08816		3.89386e+07	1.37032e+07	1.43451e+07	1.08903e+07	2.24531e+06	1644749	2.14263e+06	3.0131e+06	2.74105e+06	1.91635e+06	1.60649e+06	2.38223e+06	1.5945e+06	6.90862e+06	1.85327e+06		1.91336e+06	2.07959e+06	1.84788e+06	1.75006e+06	1.88052e+06	1.41885e+06	0.00423459	0.000282625	1	1	1	0	858.504
AGLSACEVEELLK	1xCarbamidomethyl [C6]	C1BHF3	Glutathione S-transferase kappa	K13299	Kappa family	9.0801e+08	2.96241e+08	3.09173e+08	3.02596e+08	6.2656e+07	47513772	4.60593e+07	6.99253e+07	2.59287e+07	4.41577e+07	6.20186e+07	4.98048e+07	7.3944e+07	4.67747e+07	3.38585e+07	4.27728e+07	3.03629e+07	7.11836e+07	4.46314e+07	4.3647e+07	5.30702e+07	5.97011e+07	1.19288e-05	3.59827e-05	1	1	18	0	1418.72
AGLSASEVEELLK		A0A060XKR8	Glutathione S-transferase kappa	K13299	Kappa family	6.1634e+08	1.91032e+08	2.01879e+08	2.2343e+08	3.16722e+07	28031908	2.6022e+07	4.49094e+07	2.88207e+07	3.1576e+07	3.21412e+07	4.41644e+07	3.92108e+07	2.36824e+07	3.64133e+07	2.62666e+07	2.85555e+07	4.79567e+07	3.63121e+07	3.71536e+07	3.42059e+07	3.9246e+07	2.16223e-05	3.59827e-05	1	1	11	0	1345.72
AGLSCSTEAMPIK	1xCarbamidomethyl [C5]	Q98TT1	Eukaryotic translation initiation factor 2 subunit 1	K03237	EIF-2-alpha family	2.54165e+08	9.51463e+07	7.4408e+07	8.46109e+07	1.59253e+07	13428608	1.4773e+07	2.15071e+07	1.47633e+07	1.4749e+07	1.64896e+07	1.18383e+07	1.1478e+07	1.17906e+07	1.27581e+07	1.00535e+07	1.57218e+07	1.34686e+07	1.5363e+07	1.08566e+07	1.31199e+07	1.6081e+07	4.9508e-06	3.59827e-05	1	1	14	0	1364.65
AGLTHIITMDLHQK		A0A060YB48	Pribosyltran_N domain-containing protein		Ribose-phosphate pyrophosphokinase family	5.41492e+07	2.34794e+07	1.33605e+07	1.73092e+07	3.20001e+06	7947747		6.46955e+06	3.82811e+06	2.03397e+06		1.47344e+06	2.18373e+06		2.814e+06	6.88933e+06	802388	1.50188e+06	1.27996e+07		2.20533e+06		0.000296466	7.82597e-05	1	2	1	0	1577.85
AGLTLDLPEAVR		A0A060YEH7	Threonine synthase-like 2	K14433	Threonine synthase family	1.67348e+08	5.17357e+07	5.21174e+07	6.34947e+07	1.05894e+07	5.48018e+06	6.89911e+06	9.81434e+06	4.53258e+06	1.44201e+07	9.97592e+06	9.57263e+06	1.12491e+07		1.24474e+07	8.87233e+06	1.36607e+07	1.36785e+07	9.58418e+06	9.72681e+06	8.53453e+06	8.31003e+06	1.25079e-05	3.59827e-05	1	1	8	0	1254.71
AGLTMDDIDVFEFHEAFAGQIMANLK	1xOxidation [M]	A0A060YIR9	Uncharacterized protein	K07509	Thiolase family	5.38379e+07	9.76131e+06	1.34326e+07	3.0644e+07	4.12375e+06	1.0942e+06	1.83423e+06	2.15199e+06	557142			6.24755e+06	5.08585e+06		2.09923e+06		1.90817e+07	5.49195e+06	2.14122e+06		2.44733e+06	1.48177e+06	0.000184649	7.82597e-05	1	1	11	0	2899.36
AGLTMDDIDVFEFHEAFAGQIMANLKALDSDWFAQTYMGRK	2xOxidation [M5; M22]	A0A060YIR9	Uncharacterized protein	K07509	Thiolase family	1.74621e+07	5.46783e+06	4.50214e+06	7.49209e+06	951371	764216			2.37852e+06	1.37373e+06	1.91869e+06			1.97699e+06		606465	1.37047e+06	2.45158e+06	578408	1.10343e+06	1.9882e+06		0.239466	0.00843072	1	1	1	2	4685.18
AGMAEFQEK		A0A060W5K0	UTP--glucose-1-phosphate uridylyltransferase	K00963	UDPGP type 1 family	1.05984e+09	3.94804e+08	3.02308e+08	3.62727e+08	9.99044e+07	41609336	4.56971e+07	5.6734e+07	6.38957e+07	8.69635e+07	4.77461e+07	3.8338e+07	4.7447e+07	6.22244e+07	4.96727e+07	5.68801e+07	4.18963e+07	5.19342e+07	6.67859e+07	5.50652e+07	7.31764e+07	7.38691e+07	0.000105602	3.59827e-05	2	2	15	0	1010.46
AGMAEFQEK	1xOxidation [M3]	A0A060W5K0	UTP--glucose-1-phosphate uridylyltransferase	K00963	UDPGP type 1 family	3.80096e+09	1.27615e+09	1.32683e+09	1.19798e+09	2.68209e+08	1.65794e+08	2.41047e+08	8.24837e+07	2.98462e+08	2.20151e+08	1.54024e+08	1.89943e+08	1.78167e+08	2.99538e+08	2.26265e+08	2.78894e+08	1.85381e+08	1.8387e+08	1.93855e+08	2.08982e+08	2.02294e+08	2.23602e+08	0.000509699	0.000106723	2	2	18	0	1026.46
AGMISTVEVLK		A0A060WHI0	Aminopeptidase	K08776	Peptidase M1 family	3.2332e+07	9.92718e+06	8.96904e+06	1.34358e+07	422301	2452357			3.62484e+06	3.42768e+06	970272		2.29603e+06	4.15869e+06	876464	667585	2.42631e+06	385088		1.0359e+06	3.67067e+06	5.91785e+06	0.00299088	0.0001757	2	2	1	0	1147.64
AGMIVTFAPANVTTEVK		A0A060WKM1	Elongation factor 1-alpha	K03231	Classic translation factor GTPase family	1.21041e+10	4.42964e+09	3.55117e+09	4.12325e+09	9.25677e+08	958594076	4.42111e+08	6.30867e+08	6.92034e+08	7.80353e+08	5.5355e+08	6.77824e+08	5.85348e+08	4.03898e+08	7.64069e+08	5.66476e+08	7.32132e+08	5.99201e+08	8.09418e+08	4.94821e+08	8.89067e+08	5.98611e+08	2.47926e-07	3.59827e-05	3	8	54	0	1748.93
AGMIVTFAPANVTTEVK	1xOxidation [M3]	A0A060WKM1	Elongation factor 1-alpha	K03231	Classic translation factor GTPase family	3.23877e+09	1.03733e+09	1.03902e+09	1.16242e+09	1.58287e+08	1.20933e+08	1.89116e+08	3.33159e+08	8.18274e+07	1.54005e+08	2.36984e+08	1.42914e+08	1.34999e+08	1.4447e+08	1.90112e+08	1.89541e+08	1.75385e+08	1.05358e+08	2.71449e+08	1.7926e+08	1.99921e+08	2.31051e+08	1.77487e-07	3.59827e-05	3	8	51	0	1764.92
AGMPAGAETSK		A0A060YWG1	Uncharacterized protein (Fragment)			1.01287e+07	2.49744e+06	4.93735e+06	2.69395e+06	1.2325e+06	736469	528472					362984		4.57436e+06			958026		496254		1.23967e+06		0.00964921	0.000652102	1	1	1	0	1019.48
AGMQRPLLVCPR	1xCarbamidomethyl [C10]	A0A060W6Q6	CYTOSOL_AP domain-containing protein	K01255	Peptidase M17 family	1.98613e+09	6.78397e+08	6.17263e+08	6.90471e+08	9.5506e+07	1.113e+08	9.77168e+07	9.20909e+07	1.0895e+08	1.72833e+08	1.16054e+08	1.21834e+08	9.62635e+07	1.11139e+08	6.87596e+07	1.03213e+08	1.20021e+08	1.06349e+08	1.22906e+08	8.68767e+07	1.30835e+08	1.23483e+08	4.77708e-06	3.59827e-05	2	2	34	0	1397.75
AGMQRPLLVCPR	1xCarbamidomethyl [C10]; 1xOxidation [M3]	A0A060W6Q6	CYTOSOL_AP domain-containing protein	K01255	Peptidase M17 family	8.78815e+08	2.91221e+08	2.81772e+08	3.05823e+08	1.58685e+07	26721554	6.12736e+07	8.12374e+07	2.97865e+07	7.63333e+07	6.24554e+07	2.36283e+07	2.80104e+07	7.26497e+07	2.53245e+07	6.97033e+07	4.75928e+07	2.81439e+07	6.58345e+07	5.92991e+07	4.14125e+07	6.354e+07	9.52162e-06	3.59827e-05	2	2	9	0	1413.75
AGMTHIVR		A0A060YLQ7	Uncharacterized protein	K02925	Universal ribosomal protein uL3 family	7.4605e+08	3.40118e+08	2.19735e+08	1.86198e+08	5.41934e+07	94648416	2.67357e+07	2.09427e+07	1.02487e+08	4.11103e+07	2.18011e+07	3.79176e+07	2.77611e+07	5.84577e+07	4.01647e+07	3.3633e+07	3.87724e+07	3.20494e+07	3.43729e+07	2.03965e+07	3.58022e+07	2.48045e+07	0.000458357	0.000106723	1	1	13	0	884.477
AGMTHIVR	1xOxidation [M3]	A0A060YLQ7	Uncharacterized protein	K02925	Universal ribosomal protein uL3 family	1.94103e+08	6.33177e+07	6.35358e+07	6.725e+07	8.66905e+06	15797998	4.36011e+06	1.7574e+06	1.86487e+07	1.40844e+07	1.05961e+07	7.09762e+06	1.03895e+07	1.98301e+07	1.23121e+07	3.31032e+06	1.34113e+07	8.97815e+06	1.19791e+07	8.95933e+06	1.27964e+07	1.11257e+07	0.00140828	0.000106723	1	1	9	0	900.472
AGMVAEFESK		C1BHR2	ATP synthase subunit d, mitochondrial	K02138	ATPase d subunit family	1.62509e+09	5.38736e+08	5.82877e+08	5.03481e+08	1.1362e+08	58909872	6.65135e+07	9.4654e+07	9.98335e+07	1.05205e+08	1.00412e+08	1.13462e+08	1.05009e+08	9.13195e+07	8.73162e+07	8.53577e+07	8.34177e+07	9.20856e+07	6.1287e+07	7.78445e+07	8.86899e+07	1.00156e+08	0.000124647	7.82597e-05	1	2	17	0	1068.5
AGMVAEFESK	1xOxidation [M3]	C1BHR2	ATP synthase subunit d, mitochondrial	K02138	ATPase d subunit family	5.91341e+08	1.8319e+08	2.22508e+08	1.85643e+08	2.17011e+07	1.15738e+07	3.59998e+07	6.16715e+07	2.42891e+07	2.79543e+07	4.19934e+07	2.68696e+07	2.7924e+07	4.79436e+07	2.90438e+07	4.87341e+07	2.62297e+07	2.24121e+07	3.52931e+07	4.02297e+07	2.24561e+07	3.9022e+07	0.00177405	0.000144462	1	2	31	0	1084.5
AGMVTVYK		A0A060Y0R7	Plastocyanin-like domain-containing protein	K13624		1.69904e+08	6.0572e+07	6.58228e+07	4.35092e+07	1.04315e+07	8953271	1.85899e+07		1.17015e+07	1.08958e+07	9.6197e+06	1.32981e+07	9.2141e+06	1.32256e+07	1.03811e+07	1.00843e+07	1.05192e+07	8.27253e+06	3.6115e+06		1.20597e+07	9.0462e+06	0.00337926	0.000212392	1	1	12	0	868.46
AGNGLESFTMAVNHFADLTNEEVPR		A0A060XN19	Uncharacterized protein	K01365		3.59786e+08	1.46866e+08	1.16387e+08	9.65331e+07	1.29684e+07	3.91012e+07	2.1762e+07	3.59385e+07	2.00587e+07	1.70368e+07	2.0025e+07	2.57048e+07	2.71011e+07	1.6254e+07	1.67806e+07	1.05211e+07	1.20262e+07	1.18364e+07	2.47194e+07	1.28541e+07	2.64855e+07	8.61161e+06	5.20964e-11	3.59827e-05	1	1	21	0	2719.28
AGNGLESFTMAVNHFADLTNEEVPR	1xOxidation [M10]	A0A060XN19	Uncharacterized protein	K01365		3.65543e+06	3.65543e+06	0	0			3.65543e+06																9.22488e-06	3.59827e-05	1	1	1	0	2735.27
AGNKTEMAHSVLFLASR		A0A060VUW5	2,4-dienoyl-CoA reductase 2 (EC 1.3.1.124) (Peroxisomal 2,4-dienoyl-CoA reductase [(3E)-enoyl-CoA-producing])	K13236		1.99337e+08	7.89214e+07	5.58027e+07	6.46126e+07	1.81491e+07	19253218	5.65698e+06	8.51925e+06	1.41093e+07	1.32335e+07	9.17352e+06	1.38818e+07	1.27695e+07		1.54725e+07	4.50534e+06	9.66428e+06	1.58721e+07	5.33693e+06	8.57925e+06	1.67662e+07	8.39381e+06	1.56004e-05	3.59827e-05	1	1	13	1	1831.95
AGNLGGGVVSIER		A0A060W6R7	Uncharacterized protein	K02891	Eukaryotic ribosomal protein eL22 family	5.37918e+09	1.78901e+09	1.81646e+09	1.77371e+09	3.19691e+08	263113968	2.84843e+08	3.50239e+08	2.73928e+08	2.97193e+08	3.95282e+08	3.13965e+08	3.07275e+08	2.53723e+08	2.89017e+08	2.57203e+08	3.07465e+08	3.04652e+08	2.49268e+08	2.0845e+08	3.40788e+08	3.63086e+08	3.73466e-06	3.59827e-05	3	4	21	0	1228.66
AGNLNMR		A0A060WEA8	Glucose-6-phosphate isomerase	K01810	GPI family	4.7771e+08	1.84231e+08	1.48423e+08	1.45056e+08	3.15096e+07	29894386	2.6328e+07	1.31193e+07	5.10461e+07	3.23335e+07	1.54943e+07	3.16317e+07	2.612e+07	4.61051e+07	2.44596e+07	4.61256e+06	2.30389e+07	2.91824e+07	2.71263e+07	2.39529e+07	2.6221e+07	1.55341e+07	0.0142884	0.000911392	1	1	17	0	775.388
AGNIVFR		A0A060WD32	Succinyl-CoA:3-ketoacid-coenzyme A transferase	K01027	3-oxoacid CoA-transferase family	4.64338e+08	1.53611e+08	1.65734e+08	1.44992e+08	2.19458e+07	16743471	2.26903e+07	3.04712e+07	3.27867e+07	2.89739e+07	2.43679e+07	2.37433e+07	2.15961e+07	3.75421e+07	2.20586e+07	3.64262e+07	2.3467e+07	3.02805e+07	1.8461e+07	2.98784e+07	2.0825e+07	2.20803e+07	0.00660153	0.000488831	1	2	18	0	776.441
AGNIVFRK		A0A060WD32	Succinyl-CoA:3-ketoacid-coenzyme A transferase	K01027	3-oxoacid CoA-transferase family	6.82556e+07	2.60695e+07	2.35881e+07	1.8598e+07	3.90356e+06	6.98022e+06		4.21168e+06	7.87205e+06	3.10195e+06		3.01261e+06	2.24288e+06	5.29542e+06	4.7115e+06	8.32572e+06	3.70181e+06	5.63821e+06	2.55943e+06	4.81966e+06	1.87885e+06		0.00389554	0.000282625	1	2	2	1	904.536
AGNVVLDMDQFR		A0A060Y791	Carn_acyltransf domain-containing protein	K05940	Carnitine/choline acetyltransferase family	1.21395e+08	3.24285e+07	4.77661e+07	4.12003e+07	8.14452e+06	5533101			7.19849e+06	1.15524e+07	1.04145e+07	1.05716e+07	6.18329e+06		1.12803e+07	9.31645e+06	1.09815e+07	8.34164e+06		4.16309e+06	7.92681e+06	9.78724e+06	5.59335e-05	3.59827e-05	2	3	5	0	1364.66
AGPAGPAGAR		Q8UUJ4	Type I collagen alpha 2 chain	K06236		2.98028e+08	6.55115e+07	1.31351e+08	1.01166e+08	1.60271e+06	18321634	650059	405474	4.19652e+07	2.56639e+06	1.15768e+07	7.39065e+06	1.42234e+07	2.21463e+07	7.15369e+07	4.47707e+06	3.88344e+07	3.50339e+07	5.8697e+06	9.81973e+06	4.68656e+06	6.92134e+06	3.71959e-05	3.59827e-05	2	5	10	0	824.437
AGPCIGGVIFFHETLYQK	1xCarbamidomethyl [C4]	A0A060WUI1	Fructose-bisphosphate aldolase	K01623	Class I fructose-bisphosphate aldolase family	3.02596e+07	2.27338e+07	1.93739e+06	5.58835e+06		1.74736e+07				5.2602e+06	548196				1.38919e+06		1.4031e+06		3.56621e+06			619046	1.5296e-05	3.59827e-05	2	2	2	0	2037.03
AGPDEPMR		A0A060X4H6	TAR DNA-binding protein 43			1.08495e+08	3.9713e+07	3.52635e+07	3.35186e+07	7.29652e+06	6.57617e+06	5.27617e+06	1.99943e+06	1.13615e+07	7.20316e+06	3.51906e+06	5.08312e+06	5.36484e+06	9.31274e+06	7.49834e+06	4.48539e+06	5.77303e+06	4.76404e+06	5.63381e+06	6.351e+06	6.56679e+06	4.42991e+06	0.000631123	0.000106723	1	2	9	0	872.393
AGPELQVK		A0A060WUR7	Major vault protein	K17266		4.12741e+08	1.58212e+08	1.40223e+08	1.14306e+08	1.81208e+07	20512794	1.65874e+07	5.09739e+07	2.3373e+07	2.86436e+07	2.19708e+07	1.16222e+07	1.31987e+07	4.84358e+07	2.41955e+07	2.08002e+07	1.77732e+07	1.79122e+07	2.86498e+07	2.09419e+07	1.07129e+07	1.83158e+07	0.000795569	0.000106723	2	2	17	0	841.478
AGPGQLTLDAASDSGNNK		A0A060Y555	Uncharacterized protein	K04437	Filamin family	1.94182e+08	6.64659e+07	6.12495e+07	6.64668e+07	8.79038e+06	8273034	1.1539e+07	1.59162e+07	1.17033e+07	1.0244e+07	1.26181e+07	9.98494e+06	1.1739e+07	3.22935e+06	1.1462e+07	1.22161e+07	8.06455e+06	1.013e+07	1.05956e+07	1.07024e+07	1.32365e+07	1.37378e+07	7.45481e-08	3.59827e-05	1	1	16	0	1715.82
AGPIWDLR		A0A060XQQ1	Uncharacterized protein	K13160		4.09386e+08	1.19264e+08	1.45244e+08	1.44879e+08	2.62109e+07	17747418	1.69356e+07	1.39708e+07	2.23322e+07	2.20671e+07	3.12039e+07	2.46141e+07	2.1965e+07	1.9523e+07	2.44104e+07	2.35271e+07	2.69842e+07	2.28674e+07	2.05786e+07	2.03456e+07	2.57539e+07	2.83489e+07	0.000364213	0.000106723	5	9	18	0	927.505
AGPPPPGPPPPPMASSGGSGDQGPDTR		A0A060XR46	Adenylyl cyclase-associated protein	K17261	CAP family	1.9511e+08	7.32353e+07	6.22575e+07	5.96176e+07	1.53712e+07	1.071e+07	1.71495e+07		1.70778e+07	1.29269e+07	4.52987e+06	1.09896e+07	1.29208e+07		2.11663e+07	1.2651e+07	1.05397e+07	1.71203e+07	8.45234e+06	9.40126e+06	8.30767e+06	5.79638e+06	2.16213e-11	3.59827e-05	1	1	5	0	2481.15
AGPSVGELIVK		P06350	Histone H1 [Cleaved into: Oncorhyncin II]	K11252	Histone H1/H5 family	2.70942e+09	8.55054e+08	9.81606e+08	8.72761e+08	1.44358e+08	162323952	1.56138e+08	9.8552e+07	1.40471e+08	1.53211e+08	1.91133e+08	1.6831e+08	1.64565e+08	1.57936e+08	1.27373e+08	1.72289e+08	1.25633e+08	1.28154e+08	1.42846e+08	1.61513e+08	1.55279e+08	1.59336e+08	3.11066e-05	3.59827e-05	1	1	16	0	1069.63
AGPVVTDNSNFILDWK		A0A060Z016	Ribose-5-phosphate isomerase	K01807	Ribose 5-phosphate isomerase family	7.96054e+08	3.12856e+08	1.97077e+08	2.86121e+08	5.32048e+07	51936380	4.82427e+07	6.69796e+07	3.29535e+07	5.95392e+07	6.19497e+07	2.79112e+07	1.44356e+07	1.47071e+07	4.65416e+07	3.15322e+07	2.5499e+07	2.91593e+07	5.18552e+07	6.52018e+07	4.427e+07	7.01355e+07	8.27687e-07	3.59827e-05	1	1	19	0	1775.9
AGPVVTDNSNFILDWKFEHTHNWK		A0A060Z016	Ribose-5-phosphate isomerase	K01807	Ribose 5-phosphate isomerase family	1.47169e+08	6.34891e+07	2.90334e+07	5.46469e+07	1.05113e+07	1.38364e+07	9.16205e+06	1.04042e+07	6.88117e+06	1.2694e+07	9.67508e+06	4.41987e+06	709885		1.06227e+07	3.60584e+06	5.05398e+06	4.91166e+06	7.35447e+06	1.37529e+07	1.04789e+07	1.3095e+07	3.54672e-06	3.59827e-05	1	1	11	1	2855.39
AGPWTPEAAAEHPEAVR		A0A060XNB3	Hcy-binding domain-containing protein	K00544		3.67261e+09	1.14951e+09	1.04367e+09	1.47944e+09	3.86543e+08	111823676	7.90712e+07	6.22074e+07	2.5262e+08	2.57244e+08	1.29733e+08	2.73e+08	2.07865e+08	1.12324e+08	1.01349e+08	2.19396e+08	1.88937e+08	1.1509e+08	1.41654e+08	9.27147e+07	7.3465e+08	2.0639e+08	1.49965e-08	3.59827e-05	1	2	29	0	1788.87
AGQAVDDFIDK		A0A060WX43	6-phosphogluconate dehydrogenase, decarboxylating	K00033	6-phosphogluconate dehydrogenase family	2.47414e+08	8.68248e+07	8.3417e+07	7.71719e+07	1.0706e+07	6.00141e+06	1.0154e+07	2.152e+07	1.78809e+07	2.05625e+07	1.3164e+07	6.72526e+06	1.56955e+07	6.37846e+06	5.83988e+06	3.56138e+07	8.63577e+06	1.26421e+07	1.7409e+07	7.90528e+06	1.4408e+07	1.61718e+07	0.000257319	7.82597e-05	1	1	13	0	1178.57
AGQCVIGLQMGTNK	1xCarbamidomethyl [C4]	A0A060VPK5	Calponin	K07441	Calponin family	0	0	0	0																			4.11341e-05	3.59827e-05	2	2	3	0	1476.73
AGQDCSAEDIK	1xCarbamidomethyl [C5]	A0A060WB99	Uncharacterized protein	K00666	ATP-dependent AMP-binding enzyme family	1.3681e+08	4.55428e+07	4.69152e+07	4.43522e+07	1.22845e+07	9374756	6.79647e+06	1.78117e+06	8.63666e+06	6.66927e+06	5.43488e+06	5.94827e+06	8.78671e+06	1.07904e+07	7.75914e+06	8.19585e+06	8.93415e+06	7.94197e+06	9.47737e+06	7.30025e+06	7.01943e+06	3.67903e+06	0.000351121	0.000106723	1	1	3	0	1193.51
AGQDCSAEDIKAYCK	2xCarbamidomethyl [C5; C14]	A0A060WB99	Uncharacterized protein	K00666	ATP-dependent AMP-binding enzyme family	7.74896e+07	2.91535e+07	2.5346e+07	2.29901e+07	5.27548e+06	2.02668e+06	4.40171e+06	7.31627e+06	4.87995e+06	5.25338e+06	4.46865e+06	4.31472e+06	3.09319e+06	3.76159e+06	6.08163e+06	3.62624e+06	4.18368e+06	3.73752e+06	3.901e+06	4.45093e+06		6.71702e+06	3.73513e-07	3.59827e-05	1	1	2	1	1715.74
AGQKDVVLLEK		A0A060XM57	Dimethylglycine dehydrogenase	K00315	GcvT family	2.96138e+08	1.02728e+08	1.08145e+08	8.52648e+07	2.21024e+07	1.40291e+07	9.90812e+06	1.52641e+07	2.53924e+07	1.60315e+07	1.43639e+07	2.27124e+07	1.96945e+07	2.09973e+07	1.4077e+07	1.63002e+07	1.02096e+07	1.03084e+07	1.01667e+07	1.42108e+07	2.01005e+07	2.02688e+07	2.78882e-05	3.59827e-05	1	1	11	1	1199.7
AGQIDMVVSDHSPCTPDLK	1xCarbamidomethyl [C14]	A0A060ZH36	Uncharacterized protein (Fragment)	K01466		1.10912e+09	3.59641e+08	3.14535e+08	4.34943e+08	7.5172e+07	42553888	7.14174e+07	1.53053e+07	6.53988e+07	8.97935e+07	4.16364e+07	6.25354e+07	5.12422e+07	3.54772e+07	6.6542e+07	5.71014e+07	5.56748e+07	8.76756e+07	6.86833e+07	6.44158e+07	7.98134e+07	7.86798e+07	4.86317e-09	3.59827e-05	1	1	28	0	2069.96
AGQIDMVVSDHSPCTPDLK	1xCarbamidomethyl [C14]; 1xOxidation [M6]	A0A060ZH36	Uncharacterized protein (Fragment)	K01466		3.49144e+08	1.13177e+08	8.73639e+07	1.48603e+08	1.12318e+07	14675899	3.46085e+07	1.65784e+07	6.83094e+06	2.9251e+07	1.61572e+07	1.52866e+07	9.30745e+06	6.89877e+06	2.21995e+07	1.75144e+07	2.18276e+07	3.01123e+07	3.44596e+07	2.50388e+07	1.25151e+07	2.46499e+07	3.50921e-09	3.59827e-05	1	1	13	0	2085.96
AGQIDMVVSDHSPCTPDLKR	1xCarbamidomethyl [C14]	A0A060ZH36	Uncharacterized protein (Fragment)	K01466		5.69465e+08	1.7967e+08	1.64381e+08	2.25414e+08	3.97698e+07	15125488	4.10344e+07	1.91946e+07	2.63601e+07	3.81855e+07	3.00928e+07	3.11184e+07	3.07233e+07	1.16968e+07	3.3439e+07	2.73105e+07	2.89394e+07	3.71924e+07	3.48376e+07	3.71851e+07	3.646e+07	5.07999e+07	1.01679e-07	3.59827e-05	1	1	16	1	2226.06
AGQLIWVR		A0A060VWG8	Uncharacterized protein	K22503		7.34659e+07	2.44473e+07	2.60393e+07	2.29793e+07	4.29728e+06	4338464	3.75296e+06	3.92317e+06	3.55447e+06	4.58091e+06	5.46078e+06	2.8518e+06	4.29895e+06	4.56733e+06	4.94959e+06	3.91082e+06	4.51686e+06	4.81386e+06	4.11872e+06	2.65722e+06	2.71352e+06	4.15914e+06	0.00130587	0.000106723	1	1	1	0	942.552
AGQQAGLQVWR		A0A060WNL1	Actin-depolymerizing factor	K05761	Villin/gelsolin family	1.99127e+08	6.02759e+07	5.98339e+07	7.90176e+07	1.05715e+07	4.07216e+06	8.88069e+06	1.42378e+07	1.54111e+07	7.10269e+06	1.89352e+07	7.46803e+06	5.37477e+06	1.00572e+07	7.79975e+06	1.0199e+07	1.41349e+07	7.48105e+06	1.95791e+07	2.02447e+07	7.38378e+06	1.01941e+07	3.45519e-05	3.59827e-05	1	2	8	0	1213.64
AGQQCCYDSTGAQVLTGDSIGGSTPDR	2xCarbamidomethyl [C5; C6]	A0A060YEJ2	Uncharacterized protein			0	0	0	0																			1.81897e-05	3.59827e-05	1	1	1	0	2801.21
AGQQGLSVAFDLPTHR		A0A060X6I9	Methylmalonyl-CoA isomerase	K01847	Methylmalonyl-CoA mutase family	1.64088e+08	4.5756e+07	6.07049e+07	5.7627e+07	1.07727e+07	7627905	1.17369e+07	8.04609e+06	7.57241e+06		1.21113e+07	9.59864e+06	1.22983e+07	6.7262e+06	1.00254e+07	9.94507e+06	1.04353e+07	7.30656e+06	7.78058e+06	9.58143e+06	8.6564e+06	1.38667e+07	1.70563e-07	3.59827e-05	1	1	10	0	1696.88
AGQREVFFELNGALR		A0A060W975	Lipoyl-binding domain-containing protein	K01958		8.43837e+07	3.04685e+07	3.41746e+07	1.97406e+07	6.06839e+06	3.66386e+06	6.23701e+06	4.85612e+06	3.4734e+06	6.16971e+06	6.74393e+06	4.04774e+06	5.57025e+06	3.07013e+06	9.10713e+06	5.63541e+06	4.21586e+06	3.62546e+06	2.62757e+06	1.80545e+06	3.02268e+06	4.44362e+06	1.19288e-05	3.59827e-05	2	2	4	1	1706.9
AGQSAAGNAILGR		A0A060X0D2	AIG1-type G domain-containing protein		AIG1/Toc34/Toc159-like paraseptin GTPase family	1.27216e+07	6.29483e+06	3.12157e+06	3.30517e+06	1.34991e+06				3.57685e+06	1.36807e+06	740386				1.23006e+06	1.15113e+06	1.05425e+06		617475	649797		983650	0.0596196	0.00284634	1	1	1	0	1185.63
AGQTETEEGPAVHVER		Q3SAU7	Tapasin-related	K08058		7.64315e+07	3.10517e+07	2.56101e+07	1.97697e+07	1.67247e+06	2.67295e+06	6.30587e+06	7.68232e+06	7.9216e+06	4.79648e+06	8.57642e+06	3.68811e+06	3.65496e+06		5.33047e+06	4.36014e+06	2.08225e+06	3.66952e+06	6.08321e+06		1.71796e+06	6.21679e+06	7.51438e-08	3.59827e-05	1	4	5	0	1709.81
AGQTVTIWASGAGGTHNPPSDLVWK		A0A060WQJ4	Uncharacterized protein	K07611	Intermediate filament family	1.68591e+09	5.36201e+08	5.60666e+08	5.89042e+08	9.09777e+07	83013088	9.5729e+07	7.26166e+07	8.9491e+07	1.04374e+08	9.68335e+07	1.15338e+08	9.44567e+07	6.1735e+07	1.14728e+08	7.75741e+07	8.13373e+07	1.04743e+08	1.00722e+08	7.36195e+07	9.44605e+07	1.3416e+08	1.17882e-05	3.59827e-05	2	2	25	0	2550.27
AGSATLTTVISNPR		A0A060W9D3	N-acyl-aromatic-L-amino acid amidohydrolase (carboxylate-forming) B-like	K18458	AspA/AstE family	2.92678e+08	9.24165e+07	9.26368e+07	1.07624e+08	1.6673e+07	13858090	2.26633e+07	9.83102e+06	1.0659e+07	1.87321e+07	2.52904e+07	1.15884e+07	9.79892e+06	8.52302e+06	1.58451e+07	2.1591e+07	1.66221e+07	1.37764e+07	1.61102e+07	1.48383e+07	1.79695e+07	2.83079e+07	2.89622e-06	3.59827e-05	1	1	12	0	1387.75
AGSCFINNYNITPVEVPFGGFK	1xCarbamidomethyl [C4]	A0A060WQJ8	Aldedh domain-containing protein	K00149	Aldehyde dehydrogenase family	7.04426e+08	2.21354e+08	2.57976e+08	2.25096e+08	4.07165e+07	30044988	3.13957e+07	4.98754e+07	3.10604e+07	3.82606e+07	5.3618e+07	4.85532e+07	5.08964e+07	2.84371e+07	4.27091e+07	3.37625e+07	3.33762e+07	4.00544e+07	3.00543e+07	4.52372e+07	3.02622e+07	4.61117e+07	1.28585e-07	3.59827e-05	1	1	36	0	2431.18
AGSDGESIGNCPFSQR	1xCarbamidomethyl [C11]	A0A060WAT0	Chloride intracellular channel protein	K05022	Chloride channel CLIC family	1.2192e+08	4.6167e+07	3.45075e+07	4.12451e+07	1.26196e+07	3.93861e+06	6.73695e+06	9.54172e+06	6.24342e+06	7.08677e+06	8.83182e+06	5.35163e+06	6.11488e+06	2.6228e+06	5.98293e+06	5.60341e+06	4.73648e+06	4.99557e+06	7.75243e+06	8.32311e+06	7.28583e+06	8.15163e+06	3.03302e-08	3.59827e-05	1	2	16	0	1681.72
AGSGPIHISGQHLVMMGGDQSFDEDEDDEEEEEVQTSK		A0A060XSM0	Nucleophosmin	K11276	Nucleoplasmin family	4.05005e+07	6.95904e+06	2.19451e+07	1.15964e+07			1.2875e+06	2.16156e+06		3.50999e+06	3.90497e+06	5.28018e+06	6.19727e+06		4.25519e+06	2.30747e+06			2.22945e+06	1.88274e+06		7.48423e+06	5.68752e-08	3.59827e-05	1	1	4	0	4132.75
AGSGPIHISGQHLVMMGGDQTFDEDDDEEEGVQTPK		A0A060W1M6	Nucleophosmin	K11276	Nucleoplasmin family	2.01814e+08	7.22703e+07	6.08723e+07	6.86712e+07	1.22916e+07	9717634	1.44762e+07	3.75203e+06	1.69616e+07	1.50713e+07	1.26111e+07	1.31922e+07	1.05134e+07		1.16521e+07	1.29036e+07	8.6626e+06	1.37218e+07	1.32514e+07	8.69755e+06	7.5872e+06	1.67507e+07	1.84691e-07	3.59827e-05	1	1	2	0	3826.68
AGSGQWASLVR		A0A060X8C4	Uncharacterized protein	K12830		1.4663e+08	4.80903e+07	5.22191e+07	4.63202e+07	8.80728e+06	7673975	6.16486e+06	6.07964e+06	8.93883e+06	1.04257e+07	1.12644e+07	7.75162e+06	7.77704e+06	8.21994e+06	7.81623e+06	9.38987e+06	6.51436e+06	8.51636e+06	6.11947e+06	7.43772e+06	1.23505e+07	5.38177e+06	7.78053e-06	3.59827e-05	1	1	6	0	1131.59
AGSNVMQTFTFYASDDKLENR		A0A060XNB3	Hcy-binding domain-containing protein	K00544		1.93535e+09	6.22615e+08	5.47232e+08	7.655e+08	1.60479e+08	87008444	3.71701e+07	2.41405e+07	1.71439e+08	1.42378e+08	3.95022e+07	1.6614e+08	1.07065e+08	3.93145e+07	7.32576e+07	1.21953e+08	1.11773e+08	6.85084e+07	9.02188e+07	4.92057e+07	3.4007e+08	1.05725e+08	2.89094e-11	3.59827e-05	1	2	31	1	2394.1
AGSNVMQTFTFYASDDKLENR	1xOxidation [M6]	A0A060XNB3	Hcy-binding domain-containing protein	K00544		3.99603e+08	1.04423e+08	1.18552e+08	1.76629e+08	2.36134e+07	7.33075e+06	1.77224e+07	6.51557e+06	2.30964e+07	2.61443e+07	6.34927e+06	2.23327e+07	1.79375e+07	1.21614e+07	1.38704e+07	4.59007e+07	1.88665e+07	8.82183e+06	2.93778e+07	1.54636e+07	6.9352e+07	3.47469e+07	5.1756e-10	3.59827e-05	1	2	22	1	2410.1
AGSNVMQTFTFYASDDKLENRGNAQR		A0A060XNB3	Hcy-binding domain-containing protein	K00544		2.2341e+07	5.4839e+06	6.21402e+06	1.06431e+07	2.16576e+06		1.41063e+06		1.90752e+06			1.44324e+06			992953	3.77783e+06	2.39424e+06		1.29678e+06		5.78329e+06	1.16878e+06	1.78354e-05	3.59827e-05	1	2	1	2	2920.36
AGSPVLLNCLMYK	1xCarbamidomethyl [C9]	A0A060WPL1	Dolichyl-diphosphooligosaccharide--protein glycotransferase	K07151	STT3 family	1.22933e+08	3.88563e+07	4.10161e+07	4.30606e+07	8.16739e+06	6815845	5.05906e+06	5.41155e+06	5.79854e+06	7.60389e+06	6.41327e+06	7.92198e+06	7.13419e+06	5.84968e+06	7.47635e+06	6.22067e+06	7.10538e+06	8.41133e+06	6.30437e+06	4.42613e+06	8.29465e+06	8.51875e+06	6.20706e-06	3.59827e-05	1	2	15	0	1465.75
AGSQQAASEHGIIIVAPDTSPR		A0A060X514	S-formylglutathione hydrolase	K01070	Esterase D family	1.48107e+09	4.8932e+08	5.07998e+08	4.83752e+08	8.30974e+07	75987181	8.2066e+07	9.03527e+07	7.33295e+07	8.44875e+07	9.77009e+07	7.88421e+07	9.07806e+07	6.35281e+07	9.66297e+07	8.05163e+07	7.28477e+07	7.92282e+07	8.40651e+07	8.39018e+07	7.54682e+07	8.82413e+07	1.75759e-14	3.59827e-05	1	1	36	0	2205.13
AGSSSDETTFK		A0A060WE50	MFS domain-containing protein	K08171	Organophosphate:Pi antiporter (OPA) (TC 2.A.1.4) family	9.28032e+07	3.75939e+07	2.63497e+07	2.88596e+07	4.50271e+06	4191084	9.75205e+06	3.93591e+06	8.36379e+06	6.84834e+06	3.29833e+06	5.15434e+06	4.38039e+06	7.55207e+06	5.9646e+06		3.79158e+06		6.43028e+06	7.11117e+06	4.47352e+06	7.05309e+06	2.04954e-06	3.59827e-05	1	1	19	0	1129.5
AGSSVVGWDIPITYGVLPPPR		A0A060W8B6	Fibronectin type-III domain-containing protein	K14966		8.64627e+07	2.56884e+07	2.75408e+07	3.32335e+07	5.64217e+06	3.23674e+06	4.85111e+06	5.6354e+06	3.12447e+06	3.19847e+06	7.26466e+06	4.41503e+06	5.35459e+06	1.30143e+06	4.21573e+06	4.98935e+06	5.09128e+06	4.13555e+06	6.05121e+06	5.57893e+06	5.7446e+06	6.63196e+06	1.51371e-07	3.59827e-05	1	4	3	0	2181.17
AGSVPPGTTEEQLHYAK		A0A060W9G3	Sidoreflexin		Sideroflexin family	1.46293e+08	5.42903e+07	5.63594e+07	3.56437e+07	2.00518e+07	6.17996e+06	1.13167e+07	1.35132e+07		3.22865e+06	7.0103e+06	1.30181e+07		1.86765e+07	7.26384e+06	1.03906e+07	8.26651e+06	8.7948e+06	4.46306e+06	6.50799e+06	7.61132e+06		5.27999e-07	3.59827e-05	1	1	3	0	1784.88
AGSVVEMQGDEMTR		A0A060XIH6	Isocitrate dehydrogenase [NADP]	K00031	Isocitrate and isopropylmalate dehydrogenases family	3.26009e+09	1.11966e+09	9.92755e+08	1.14768e+09	1.68044e+08	124573832	1.35649e+08	2.54122e+08	1.90232e+08	2.47035e+08	1.51527e+08	1.70711e+08	1.34581e+08	5.31094e+07	2.458e+08	2.37026e+08	1.96289e+08	2.51942e+08	2.08395e+08	1.30527e+08	2.26338e+08	1.34191e+08	3.61811e-07	3.59827e-05	1	1	18	0	1509.67
AGSVVEMQGDEMTR	1xOxidation [M]	A0A060XIH6	Isocitrate dehydrogenase [NADP]	K00031	Isocitrate and isopropylmalate dehydrogenases family	1.64831e+09	5.18444e+08	5.76564e+08	5.53307e+08	2.57593e+07	20999418	1.26815e+08	2.63772e+08	2.87886e+07	5.23089e+07	9.97082e+07	3.25668e+07	2.88029e+07	3.91086e+07	1.324e+08	2.43977e+08	4.69687e+07	5.32099e+07	1.97553e+08	1.2488e+08	5.38791e+07	7.68164e+07	3.17336e-06	3.59827e-05	1	1	23	0	1525.66
AGSVVEMQGDEMTR	2xOxidation [M7; M12]	A0A060XIH6	Isocitrate dehydrogenase [NADP]	K00031	Isocitrate and isopropylmalate dehydrogenases family	2.74171e+08	7.06978e+07	9.72036e+07	1.0627e+08	5.45532e+06	2.57323e+06	2.18255e+07	2.45101e+07	4.57826e+06	1.17553e+07	1.63047e+07	4.81646e+06	6.52602e+06	5.63771e+06	1.68664e+07	4.70523e+07	1.26205e+07	9.01192e+06	3.92216e+07	2.49485e+07	8.2121e+06	1.22553e+07	5.9657e-06	3.59827e-05	1	1	14	0	1541.66
AGSVYGGAGGSGVR		A0A060X1Y8	Uncharacterized protein	K07604		1.93257e+07	3.61113e+06	9.27831e+06	6.43628e+06		817419			2.79371e+06		1.09133e+06	1.58595e+06			3.28027e+06	3.32076e+06			6.43628e+06				6.99104e-06	3.59827e-05	2	6	1	0	1194.59
AGTEYGQTCCMR	2xCarbamidomethyl [C9; C10]	A0A060W0B3	Glutamyl-tRNA synthetase	K01885	Class-I aminoacyl-tRNA synthetase family	1.91691e+08	8.02571e+07	5.40278e+07	5.74061e+07	1.42456e+07	7839419	1.33705e+07	2.54856e+07	1.19158e+07	7.40007e+06	1.05441e+07	6.57442e+06	8.04324e+06	5.06711e+06	1.24932e+07	1.13058e+07	1.10775e+07	1.43723e+07	1.03831e+07	8.26112e+06	6.09335e+06	7.21879e+06	1.08065e-05	3.59827e-05	2	2	15	0	1433.56
AGTFQAFEQFGQQLLAR		A0A060XII9	Uncharacterized protein	K06114	Spectrin family	3.27871e+08	1.042e+08	1.20463e+08	1.03207e+08	2.24318e+07	14626672	1.19461e+07	1.92879e+07	1.96256e+07	1.6282e+07	3.04243e+07	2.28688e+07	2.00016e+07	9.75999e+06	1.9175e+07	1.82335e+07	1.5133e+07	1.50739e+07	1.44786e+07	2.11959e+07	1.92206e+07	1.81054e+07	5.6122e-09	3.59827e-05	2	2	35	0	1911.97
AGTGGSSGYHYLR		A0A060WGJ4	Tryptophan 2,3-dioxygenase	K00453	Tryptophan 2	1.16435e+08	4.00372e+07	3.77102e+07	3.86881e+07	5.47266e+06	5.08749e+06	1.1427e+07	5.28377e+06	8.61765e+06	4.14862e+06	1.30302e+07	4.53294e+06	5.41536e+06	2.5519e+06	2.44702e+06	9.73272e+06	4.81927e+06	3.32706e+06	9.4708e+06	8.61836e+06	6.74967e+06	5.70299e+06	2.16223e-05	3.59827e-05	1	2	5	0	1325.62
AGTGVDNVDVDTATK		A0A060VQI0	2-Hacid_dh domain-containing protein	K00058		4.63588e+08	1.93631e+08	1.47381e+08	1.22576e+08	1.70178e+07	25390902	2.08566e+07	1.01461e+08	1.28653e+07	1.60396e+07	4.41688e+07	9.41569e+06	1.99955e+07	2.18828e+07	4.33588e+07	8.5597e+06	1.15625e+07	3.73905e+07	2.06265e+07	2.14275e+07	1.30621e+07	1.85069e+07	1.64563e-07	3.59827e-05	1	1	16	0	1462.7
AGTGVDNVDVDTATKK		A0A060VQI0	2-Hacid_dh domain-containing protein	K00058		2.89344e+08	1.2835e+08	9.46401e+07	6.63539e+07	9.45923e+06	19120204	1.22317e+07	6.80048e+07	1.18965e+07	7.63761e+06	2.10764e+07	6.88311e+06	1.0959e+07	2.15688e+07	2.77814e+07	6.37146e+06	5.02295e+06	1.98548e+07	1.2857e+07	1.33803e+07	6.11074e+06	9.12815e+06	1.11539e-06	3.59827e-05	1	1	12	1	1590.8
AGTHILNVK		A0A060W971	Uncharacterized protein	K01958		1.53796e+09	5.64447e+08	6.50557e+08	3.22955e+08	9.84035e+07	132398584	5.43733e+07	5.3608e+07	1.2298e+08	1.02683e+08	6.92735e+07	5.71686e+07	9.45112e+07	2.74141e+08	7.83723e+07	7.70905e+07	5.55361e+07	5.45876e+07	5.87224e+07	4.29023e+07	5.07696e+07	6.04369e+07	6.86562e-05	3.59827e-05	2	2	18	0	952.557
AGTLPTTQYYK		A0A060WV20	Uncharacterized protein	K03260	Eukaryotic initiation factor 4G family	8.34959e+07	3.04196e+07	2.56582e+07	2.74182e+07	7.14305e+06	3547734	4.99471e+06	4.75217e+06	5.23446e+06	4.7475e+06	4.12486e+06	3.75216e+06	3.83041e+06	4.19781e+06	5.78859e+06	3.96433e+06	4.23495e+06	4.98089e+06	5.55523e+06	3.16492e+06	5.82666e+06	3.6555e+06	0.00472015	0.000426192	1	1	3	0	1242.64
AGTLSFYSVSDTMTLLHR		C6S455	Fish virus induced TRIM protein	K12006		9.29986e+07	3.38796e+07	2.47688e+07	3.43502e+07	3.77231e+06	8959070	4.55277e+06	5.14921e+06	4.67473e+06	6.77151e+06	3.20589e+06	5.7962e+06	4.41867e+06	1.49221e+06	6.01123e+06	3.84462e+06	3.34971e+06	9.47507e+06	4.28883e+06	4.17106e+06	6.99288e+06	6.0726e+06	6.83815e-07	3.59827e-05	1	25	13	0	1999
AGTQIENIEEDFRDGLK		A0A060X7I7	Uncharacterized protein	K05699	Alpha-actinin family	4.39849e+08	1.48463e+08	1.39719e+08	1.51667e+08	2.67664e+07	2.07631e+07	1.90098e+07	2.36731e+07	2.57734e+07	3.2477e+07	1.99217e+07	2.04134e+07	3.16402e+07	2.05165e+07	1.99125e+07	2.73149e+07	2.37303e+07	3.33567e+07	2.59246e+07	2.3003e+07	1.89215e+07	2.67313e+07	3.75002e-07	3.59827e-05	2	2	20	1	1934.95
AGTRYETVENQGVSHVLR		A0A060XUK0	BACK domain-containing protein	K00415		2.85255e+08	1.03462e+08	9.71275e+07	8.46655e+07	1.43227e+07	1.4093e+07	1.19639e+07	2.6051e+07	1.72875e+07	1.97443e+07	2.51484e+07	1.70217e+07	1.61575e+07	9.70801e+06	1.37651e+07	1.53267e+07	1.32827e+07	1.42301e+07	1.32194e+07	1.80659e+07	1.18122e+07	1.40552e+07	7.54434e-08	3.59827e-05	1	1	20	1	2016.03
AGTTLVECK	1xCarbamidomethyl [C8]	A0A060YBX4	Amidohydrolase domain-containing protein 1	K01468	HutI family	1.48159e+09	5.43968e+08	4.99348e+08	4.38272e+08	1.10049e+08	99503888	8.29594e+07	5.08611e+07	1.19557e+08	8.10381e+07	7.09893e+07	4.48872e+07	5.62542e+07	1.57737e+08	8.49649e+07	8.45155e+07	7.23537e+07	7.82213e+07	6.31244e+07	1.09137e+08	6.65633e+07	4.88728e+07	0.000724572	0.000106723	1	1	6	0	978.492
AGTVWINCYDVFGAQAPFGGYK	1xCarbamidomethyl [C8]	A0A061A5H9	Aldedh domain-containing protein	K00128		1.80714e+09	5.56959e+08	5.84281e+08	6.659e+08	8.8718e+07	78235250	6.17798e+07	1.36017e+08	9.66275e+07	9.55823e+07	1.11857e+08	9.50535e+07	1.1916e+08	4.23653e+07	1.13118e+08	1.02728e+08	9.75617e+07	9.9239e+07	1.09539e+08	1.43333e+08	1.02865e+08	1.13363e+08	4.07154e-08	3.59827e-05	1	1	38	0	2421.13
AGTVWINCYNVFGAQAPFGGYK	1xCarbamidomethyl [C8]	A0A060Z0A1	Aldedh domain-containing protein	K00128	Aldehyde dehydrogenase family	9.9448e+08	3.43835e+08	3.41662e+08	3.08984e+08	4.6881e+07	44848274	6.48212e+07	8.17347e+07	6.66734e+07	3.88762e+07	8.19796e+07	5.46526e+07	6.20321e+07	4.67554e+07	5.06579e+07	4.5584e+07	4.51424e+07	5.90098e+07	5.02016e+07	8.07348e+07	3.54957e+07	3.83998e+07	2.61088e-07	3.59827e-05	1	1	36	0	2420.15
AGVASHFVESQK		A0A060VR27	3-hydroxyisobutyryl-CoA hydrolase, mitochondrial	K05605		2.1245e+08	8.74702e+07	7.47802e+07	5.01994e+07	4.41083e+06	1.36545e+07	1.45738e+07	3.46756e+07	1.35314e+07	6.62408e+06	2.20063e+07	5.4414e+06	5.61412e+06	1.77929e+07	4.94862e+06	1.89769e+07	5.36108e+06	5.36488e+06	7.02827e+06	7.39061e+06	3.64974e+06	2.14048e+07	4.72053e-06	3.59827e-05	1	1	15	0	1259.64
AGVDGFMVYDLGLIEPMQK		A0A060XNA5	Malate synthase	K01637		3.51804e+08	1.06073e+08	1.14033e+08	1.31698e+08	1.67459e+07	1.746e+07	1.31232e+07	1.85114e+07	2.28532e+07	1.73793e+07	2.28294e+07	2.96457e+07	1.38489e+07	8.96048e+06	2.30561e+07	1.56925e+07	1.60932e+07	2.56143e+07	1.96679e+07	1.42929e+07	3.17994e+07	2.423e+07	5.58242e-07	3.59827e-05	1	1	34	0	2083.02
AGVDGFMVYDLGLIEPMQK	1xOxidation [M]	A0A060XNA5	Malate synthase	K01637		2.22442e+08	6.18283e+07	7.9805e+07	8.08084e+07	3.04687e+06	5.38744e+06	5.71359e+06	2.45769e+07	4.38569e+06	1.87178e+07	3.05039e+07	1.08139e+07	4.41492e+06	3.0126e+06	2.386e+07	7.1997e+06	8.42865e+06	1.04864e+07	1.98825e+07	1.40277e+07	1.33159e+07	1.46672e+07	4.24072e-06	3.59827e-05	1	1	22	0	2099.02
AGVEGSAFSGEQVSAR		A0A060X853	Uncharacterized protein	K14314		7.43139e+07	2.21848e+07	2.79826e+07	2.41465e+07	4.16102e+06	2.82492e+06	3.54447e+06	5.22692e+06	3.52319e+06	2.90426e+06	5.93164e+06	4.07941e+06	4.22075e+06	3.02393e+06	4.67402e+06	6.05288e+06	2.85367e+06	3.89178e+06	3.84367e+06	4.27491e+06	3.22862e+06	6.0538e+06	1.64338e-08	3.59827e-05	1	1	4	0	1551.74
AGVLAGHDNR		A0A060W081	Uncharacterized protein	K04536	WD repeat G protein beta family	3.8345e+08	1.55579e+08	1.04535e+08	1.23336e+08	2.24481e+07	34821064	1.79506e+07	9.8421e+06	4.47138e+07	2.58034e+07	1.56039e+07	1.95753e+07	1.40928e+07	2.81823e+07	1.7908e+07	9.17311e+06	2.08858e+07	2.03779e+07	2.30268e+07	1.94745e+07	1.78714e+07	2.16991e+07	6.08213e-05	3.59827e-05	4	7	17	0	1009.52
AGVLAHLEEERDMK		A0A060VZ90	Myosin motor domain-containing protein	K10352	Myosin family	1.32132e+08	5.7029e+07	4.44164e+07	3.06862e+07	1.05701e+07	7942074	8.91683e+06	1.00415e+07	1.34015e+07	6.15695e+06	6.49555e+06	9.11378e+06	7.13443e+06	1.53205e+07	6.35216e+06		4.59773e+06	8.13899e+06	1.55576e+06	1.58269e+06	6.34668e+06	8.46439e+06	1.2071e-05	3.59827e-05	2	2	9	1	1597.8
AGVIFPVGR		A0A060Y9G2	Histone H2A	K11251	Histone H2A family	1.669e+09	4.95536e+08	6.22844e+08	5.50625e+08	1.016e+08	81052984	5.64384e+07	9.92866e+07	7.191e+07	8.52478e+07	1.2993e+08	9.3282e+07	9.38399e+07	9.13859e+07	1.23891e+08	9.05161e+07	7.96198e+07	9.68841e+07	7.80998e+07	8.80915e+07	1.09731e+08	9.81987e+07	0.000294363	7.82597e-05	3	3	16	0	915.541
AGVLGLASLLK		A0A060W0D1	RNA transcription, translation and transport factor protein	K15433	RTRAF family	5.11223e+07	1.58808e+07	1.67375e+07	1.85041e+07	3.19057e+06	2.66674e+06	1.91835e+06	2.14316e+06	2.57184e+06	3.39009e+06	2.67055e+06	3.05178e+06	3.44661e+06	2.49729e+06	2.69787e+06	2.37338e+06	3.13056e+06	2.61558e+06	2.99109e+06	2.18793e+06	2.83428e+06	4.74466e+06	0.000147178	7.82597e-05	1	1	1	0	1041.67
AGVLHSEPEALR		A0A060YKP0	Ala_racemase_N domain-containing protein			1.51104e+08	5.1803e+07	4.93641e+07	4.99371e+07	1.18984e+07	9973956	5.66407e+06	8.75245e+06	8.27798e+06	7.23619e+06	1.06227e+07	5.5237e+06	6.0746e+06	5.53675e+06	8.94837e+06	1.2658e+07	6.2412e+06	1.02897e+07	6.5436e+06	7.60312e+06	6.19678e+06	1.30627e+07	4.39499e-06	3.59827e-05	1	1	6	0	1278.68
AGVLSCFFSLK	1xCarbamidomethyl [C6]	A0A060WID4	Phe-4-monooxygenase	K00500	Biopterin-dependent aromatic amino acid hydroxylase family	3.91724e+08	1.10143e+08	1.19115e+08	1.62466e+08	3.14794e+07	8.19627e+06	1.74023e+07	8.86938e+06	2.19233e+07	2.22723e+07	9.92618e+06	3.45774e+07	2.22171e+07	2.50587e+07	1.37845e+07	1.35509e+07	2.17151e+07	1.27253e+07	2.38545e+07	1.41802e+07	3.59035e+07	5.40875e+07	0.000172233	7.82597e-05	2	2	16	0	1228.64
AGVLSCFFSLKEEVGALAK	1xCarbamidomethyl [C6]	A0A060WID4	Phe-4-monooxygenase	K00500	Biopterin-dependent aromatic amino acid hydroxylase family	2.20147e+09	7.08541e+08	8.16317e+08	6.76614e+08	2.00798e+08	9.43542e+07	7.7022e+07	1.12135e+08	1.47951e+08	7.62803e+07	1.32028e+08	1.69779e+08	1.57261e+08	1.2349e+08	1.26304e+08	1.07456e+08	9.42382e+07	7.02352e+07	9.98442e+07	7.90722e+07	1.58707e+08	1.74518e+08	4.29879e-09	3.59827e-05	2	2	49	1	2026.07
AGVNTVTTLVESK		A0A060XM62	60S ribosomal protein L7a	K02936	Eukaryotic ribosomal protein eL8 family	5.61064e+09	1.93453e+09	1.91059e+09	1.76551e+09	3.19607e+08	332867168	3.03701e+08	3.97985e+08	2.63989e+08	3.16386e+08	4.13357e+08	3.20423e+08	2.85517e+08	3.13514e+08	3.1354e+08	2.64241e+08	2.81391e+08	2.9076e+08	2.61644e+08	2.10684e+08	3.75906e+08	3.45128e+08	5.19227e-06	3.59827e-05	2	4	20	0	1318.72
AGVNTVTTLVESKK		A0A060XM62	60S ribosomal protein L7a	K02936	Eukaryotic ribosomal protein eL8 family	5.34852e+08	1.93292e+08	1.84129e+08	1.57431e+08	2.99986e+07	33491495	2.85239e+07	4.24946e+07	2.99585e+07	2.88244e+07	3.62965e+07	2.66132e+07	2.60699e+07	4.79538e+07	2.44569e+07	2.27388e+07	2.4747e+07	2.6626e+07	2.347e+07	2.0946e+07	2.50774e+07	3.65646e+07	1.08065e-05	3.59827e-05	2	4	11	1	1446.82
AGVNVSVVFGNLTEEAAK		A0A060YCL4	Coproporphyrinogen oxidase	K00228	Aerobic coproporphyrinogen-III oxidase family	1.27085e+09	4.1311e+08	4.34788e+08	4.22953e+08	4.95396e+07	7.30548e+07	6.90289e+07	1.02412e+08	5.14556e+07	6.76194e+07	7.76132e+07	7.73496e+07	8.33072e+07	4.37743e+07	9.30737e+07	5.96699e+07	7.96025e+07	1.05571e+08	7.41387e+07	5.63677e+07	3.89326e+07	6.83398e+07	1.36079e-06	3.59827e-05	1	1	2	0	1804.94
AGVSVYGIIR		A0A060Y6U5	Carboxymethylenebutenolidase homolog	K01061	Dienelactone hydrolase family	2.92705e+08	1.17236e+08	1.40329e+08	3.5139e+07	1.75871e+07	16509418	1.40547e+07	1.68578e+07	3.42279e+07	1.79995e+07	1.82458e+07	1.87334e+07	3.57388e+07	2.04122e+07	1.4604e+07	3.25952e+07	1.65917e+07		1.85473e+07				7.26463e-05	3.59827e-05	1	1	10	0	1034.6
AGVTYSSPAPFGKPGQTVGEVLLTPTK		A0A060VXR7	AIR synthase	K11787	GARS family	5.50309e+08	1.95118e+08	1.78569e+08	1.76623e+08	3.96785e+07	26853152	2.58601e+07	3.79049e+07	2.28563e+07	4.19646e+07	2.49807e+07	3.27088e+07	4.42909e+07	1.48109e+07	4.36744e+07	1.81031e+07	2.14587e+07	3.99956e+07	2.7477e+07	2.9527e+07	3.3745e+07	2.44197e+07	6.87495e-09	3.59827e-05	1	1	18	0	2702.44
AGWEQGELYTCR	1xCarbamidomethyl [C11]	A0A060YDK5	Ig-like domain-containing protein			8.38436e+07	2.59178e+07	1.35909e+07	4.4335e+07	2.40364e+06	3.16909e+06	1.25188e+07	2.67611e+06	2.77285e+06	2.3773e+06			2.24044e+06		7.70592e+06	3.64449e+06	2.00727e+07	3.43478e+06	3.10302e+06	2.5998e+06	6.47028e+06	8.65435e+06	0.00012734	7.82597e-05	1	2	3	0	1469.65
AGWNELLIASFSHR		A0A060VYL9	Uncharacterized protein	K07295	Nuclear hormone receptor family	5.07937e+07	1.65315e+07	1.59814e+07	1.82807e+07	3.84016e+06	2111670	2.26729e+06	1.86676e+06	3.18006e+06	3.26559e+06	2.51277e+06	3.29299e+06	2.98483e+06	2.14743e+06	2.3798e+06	2.66359e+06	3.9373e+06	2.43971e+06	2.67866e+06	2.60852e+06	3.43734e+06	3.17922e+06	5.87874e-07	3.59827e-05	1	7	1	0	1600.82
AGWSEPTPIQAQGWPLALSGK		A0A060XJJ4	RNA helicase	K12823	DEAD box helicase family	1.16829e+08	3.68688e+07	3.32968e+07	4.66637e+07	6.20699e+06	5.62227e+06	2.7418e+06	5.85156e+06	6.00334e+06	1.04429e+07	6.14772e+06	1.08485e+07	5.06903e+06		5.42187e+06	5.80967e+06	9.29659e+06	5.05824e+06	9.58426e+06	3.22711e+06	1.41315e+07	5.36602e+06	3.36822e-06	3.59827e-05	1	2	24	0	2194.13
AGYANEQLLIESNTNLNNDPIKHTTK		A0A060W7E7	Vitellogenin domain-containing protein	K14462		1.21017e+08	4.30694e+07	4.08903e+07	3.70574e+07	5.86044e+06	8177581	4.697e+06	1.04457e+07	5.41806e+06	8.47063e+06	5.80269e+06	7.33201e+06	1.02333e+07	4.25918e+06	8.86071e+06	4.40237e+06	6.14366e+06	4.3289e+06	3.79968e+06	5.41028e+06	1.22056e+07	5.16932e+06	3.3905e-08	3.59827e-05	1	1	14	1	2898.46
AGYLALFGNETPK		N0DRK7	Cytochrome P450 family 8 subfamily b polypeptide 1-1	K07431	Cytochrome P45 family	6.06487e+08	2.46443e+08	1.67767e+08	1.92277e+08	3.10796e+07	40939816	3.56675e+07	2.26438e+07	5.14354e+07	6.46771e+07	3.82198e+07	3.71906e+07	2.75397e+07	1.30648e+07	2.4983e+07	2.67692e+07	3.55819e+07	2.2487e+07	2.68621e+07	1.5914e+07	3.73734e+07	5.40583e+07	1.42479e-05	3.59827e-05	2	3	18	0	1380.72
AGYLALFGNETPKSPGSLEK		N0DRK7	Cytochrome P450 family 8 subfamily b polypeptide 1-1	K07431	Cytochrome P45 family	1.61032e+08	5.1543e+07	6.72273e+07	4.22613e+07	8.86343e+06		6.13507e+06		9.02441e+06	2.75201e+07	1.23237e+07	1.50333e+07	1.10493e+07		1.98274e+07	8.99367e+06	1.14292e+07				2.21338e+07	8.69835e+06	8.24401e-07	3.59827e-05	1	2	9	1	2079.08
AGYLALFGNETPKSTESMEK		N0DQ09	Cytochrome P450 family 8 subfamily b polypeptide 1-2	K07431	Cytochrome P45 family	3.39408e+07	1.76636e+07	8.82098e+06	7.45626e+06	1.79708e+06		748492	3.98817e+06	2.06827e+06	9.06156e+06	3.46241e+06	2.00195e+06	2.00206e+06			1.35456e+06	2.60267e+06	1.95958e+06	771752		2.12225e+06		0.00177405	0.000144462	1	1	1	1	2173.05
AGYPDKIIIGMDVAASEFYK		A0A060YWQ3	2-phospho-D-glycerate hydro-lyase	K01689	Enolase family	1.2172e+09	4.16159e+08	4.10251e+08	3.9079e+08	7.45219e+07	69806152	4.04905e+07	6.09491e+07	7.84952e+07	9.18966e+07	7.77151e+07	7.2566e+07	7.87015e+07	3.76172e+07	9.5487e+07	4.81639e+07	5.30712e+07	6.66805e+07	5.13175e+07	6.26277e+07	7.41424e+07	8.29506e+07	6.21545e-07	3.59827e-05	1	2	44	1	2188.1
AGYPDKIIIGMDVAASEFYK	1xOxidation [M11]	A0A060YWQ3	2-phospho-D-glycerate hydro-lyase	K01689	Enolase family	1.56723e+08	4.75016e+07	5.33925e+07	5.58292e+07	5.76907e+06	1.81617e+06	5.7294e+06	5.33044e+06	7.54573e+06	2.13108e+07	7.1161e+06	2.36245e+06	5.35415e+06	6.94683e+06	1.83466e+07	1.32663e+07	8.71543e+06		1.30683e+07	7.75106e+06		2.62945e+07	0.000238182	7.82597e-05	1	2	3	1	2204.09
AGYQEMPEYENFR		A0A060WGK9	Protein transport protein SEC23	K14006	SEC23/SEC24 family	1.35927e+08	4.82177e+07	4.68838e+07	4.08257e+07	1.05706e+07	7202177	8.26585e+06	9.42835e+06	6.68047e+06	6.07029e+06	9.23507e+06	8.02174e+06	9.3652e+06	4.29967e+06	7.94219e+06	8.01993e+06	6.62922e+06	7.17601e+06	6.70226e+06	5.13748e+06	8.74737e+06	6.43333e+06	1.68005e-06	3.59827e-05	1	1	12	0	1633.7
AGYQEQPEYENFK		A0A060YEE6	Protein transport protein SEC23	K14006	SEC23/SEC24 family	1.54628e+08	4.84463e+07	4.73044e+07	5.88776e+07	9.42439e+06	5.48836e+06	6.90774e+06	9.99703e+06	7.12898e+06	9.49986e+06	1.02174e+07	9.12943e+06	5.84051e+06	5.32495e+06	1.16523e+07	5.13979e+06	1.05232e+07	5.4585e+06	9.81205e+06	8.9849e+06	1.14179e+07	1.2681e+07	2.20507e-05	3.59827e-05	1	2	17	0	1602.71
AGYTDKIVIGMDVAASEFYK		A0A060YKJ3	2-phospho-D-glycerate hydro-lyase	K01689	Enolase family	6.20285e+08	2.03553e+08	1.83294e+08	2.33437e+08	3.66341e+07	31604234	2.47055e+07	2.54388e+07	3.03029e+07	5.48678e+07	2.31728e+07	4.28702e+07	2.34518e+07	2.67932e+07	3.80844e+07	2.89218e+07	3.64647e+07	4.18147e+07	3.55607e+07	2.99708e+07	3.76185e+07	5.20077e+07	2.85055e-06	3.59827e-05	1	1	19	1	2178.08
AGYTDKIVIGMDVAASEFYK	1xOxidation [M11]	A0A060YKJ3	2-phospho-D-glycerate hydro-lyase	K01689	Enolase family	1.37435e+08	3.46758e+07	4.22446e+07	6.05145e+07	4.57694e+06	3.35267e+06	9.95055e+06	2.23624e+06	3.29978e+06	1.12596e+07	6.51677e+06	8.06348e+06	7.93131e+06	4.39209e+06	4.13832e+06	1.12026e+07	8.61036e+06	4.23014e+06	1.307e+07	1.32985e+07	9.68279e+06	1.16227e+07	4.7393e-06	3.59827e-05	1	1	3	1	2194.07
AGYTDKIVIGMDVAASEFYKDGK		A0A060YKJ3	2-phospho-D-glycerate hydro-lyase	K01689	Enolase family	1.9744e+07	6.78088e+06	5.17763e+06	7.78552e+06	1.26375e+06	3.36615e+06		1.36731e+06	783670		1.1919e+06		1.72291e+06		1.23326e+06	1.02956e+06	1.03989e+06		1.54693e+06	2.30967e+06	845409	2.04363e+06	3.5504e-05	3.59827e-05	1	1	1	2	2478.22
AGYTVDR		A0A060WKK5	Aspartate carbamoyltransferase	K11540	DHOase family	9.58502e+07	3.3887e+07	3.10035e+07	3.09597e+07	7.63099e+06	5524125	3.42402e+06	2.74658e+06	6.97388e+06	7.58742e+06	2.27466e+06	5.17858e+06	3.95124e+06	1.24974e+07	7.10161e+06		4.73758e+06	4.34693e+06	6.40002e+06	5.57693e+06	4.91848e+06	4.97973e+06	0.0945698	0.00439993	2	3	2	0	781.384
AHAHLDTPR		A0A060Z4E7	Gal_mutarotas_2 domain-containing protein	K05546	Glycosyl hydrolase 31 family	1.08441e+08	5.70672e+07	3.00248e+07	2.13494e+07	7.68222e+06	17819678	6.53543e+06	2.96511e+06	1.46694e+07	7.39535e+06	3.48377e+06	6.17018e+06	7.32946e+06	7.0642e+06		5.97717e+06		7.69006e+06	4.04955e+06	5.07432e+06		4.53544e+06	0.000157302	7.82597e-05	3	3	10	0	1017.52
AHEGALQTMETNPDAGNALTETLR		A0A060WRP5	Uncharacterized protein	K14358	Peptidase C69 family	1.13367e+08	4.45553e+07	3.05818e+07	3.82302e+07	7.74274e+06	3.57742e+06	6.57244e+06	6.20437e+06	1.05861e+07	9.87223e+06	4.94958e+06	9.87612e+06	7.4297e+06		1.62542e+06	6.70099e+06	7.68716e+06	4.84877e+06	7.99603e+06	8.38175e+06	1.92012e+06	7.39632e+06	9.69174e-11	3.59827e-05	1	2	13	0	2540.2
AHEGGVYAVSWSPDSSQLISASGDK		A0A060W4D6	Uncharacterized protein			5.32787e+08	1.9665e+08	1.8225e+08	1.53887e+08	2.57948e+07	28408264	2.5098e+07	2.94961e+07	2.4664e+07	6.31886e+07	2.50841e+07	2.31804e+07	2.81494e+07	3.02556e+07	3.69534e+07	3.86272e+07	2.08111e+07	2.79417e+07	2.51797e+07	2.09856e+07	2.08339e+07	3.81355e+07	4.46703e-10	3.59827e-05	2	2	16	0	2548.2
AHEGGVYAVSWSPDSSQLISASGDKTVK		A0A060W4D6	Uncharacterized protein			1.63949e+08	5.18022e+07	5.4552e+07	5.75951e+07	1.06164e+07	8.48406e+06	4.32318e+06	1.04898e+07	8.12877e+06	9.76006e+06	1.21213e+07	1.0346e+07	1.08734e+07		1.11381e+07	1.00733e+07	8.51756e+06	1.16347e+07	8.35845e+06	8.62824e+06	1.04337e+07	1.00224e+07	2.67353e-10	3.59827e-05	2	2	21	1	2876.41
AHFEQWGSLTDCVVMRDPANKR	1xCarbamidomethyl [C12]	A0A060XY58	Uncharacterized protein	K12741		1.12961e+09	3.07207e+08	3.882e+08	4.34205e+08	4.84466e+07	31751698	6.1095e+07	6.47455e+07	4.496e+07	5.62085e+07	8.64919e+07	7.06652e+07	5.17593e+07	5.36581e+07	6.08574e+07	6.47678e+07	4.17799e+07	5.47296e+07	7.11391e+07	6.84788e+07	7.35169e+07	1.2456e+08	2.06591e-06	3.59827e-05	1	1	16	2	2617.24
AHFEQWGSLTDCVVMRDPANKR	1xCarbamidomethyl [C12]; 1xOxidation [M15]	A0A060XY58	Uncharacterized protein	K12741		2.1701e+08	6.40642e+07	6.93788e+07	8.35671e+07	1.18846e+07	4.99499e+06	1.62579e+07	1.29496e+07	7.19915e+06	1.0778e+07	1.27834e+07	8.22861e+06	1.05519e+07	7.99973e+06	1.30044e+07	1.68108e+07	1.08055e+07	8.84074e+06	1.58291e+07	1.49546e+07	1.62773e+07	1.68599e+07	5.78862e-05	3.59827e-05	1	1	7	2	2633.23
AHFLQACPDCLVMHFSNTITVAGVPIR	2xCarbamidomethyl [C7; C10]	A0A060XPI6	Uncharacterized protein	K17308		4.26589e+07	9.86506e+06	1.32207e+07	1.95731e+07			2.53948e+06			7.32558e+06	4.2877e+06	5.15083e+06	3.329e+06		453171		4.86586e+06	779178		3.10792e+06	6.0246e+06	4.79552e+06	5.38105e-06	3.59827e-05	1	1	3	0	3054.51
AHFLVGSPSALSDPQLNQELR		A0A060YXD9	NAD_binding_3 domain-containing protein	K06989		4.28245e+08	1.43385e+08	1.26986e+08	1.57874e+08	1.94266e+07	25793524	1.7644e+07	2.84553e+07	1.78891e+07	3.4176e+07		1.65072e+07	3.47334e+07	1.1986e+07	1.8129e+07	4.56301e+07	2.88635e+07	2.36311e+07	3.46628e+07	3.57964e+07	1.62717e+07	1.86488e+07	2.02923e-08	3.59827e-05	1	1	19	0	2279.18
AHGGYSVFAGVGER		A0A060XLZ9	ATP synthase subunit beta	K02133	ATPase alpha/beta chains family	6.5248e+09	2.03727e+09	2.31076e+09	2.17677e+09	4.44437e+08	269359160	2.54005e+08	3.68589e+08	3.28979e+08	3.71903e+08	4.79202e+08	4.10376e+08	3.75568e+08	3.77191e+08	3.08679e+08	3.59748e+08	3.42574e+08	3.6378e+08	2.88837e+08	3.45709e+08	3.72534e+08	4.63333e+08	9.57875e-08	3.59827e-05	1	3	41	0	1406.68
AHGHCLHEIFALR	1xCarbamidomethyl [C5]	A0A060XPN9	Alkylglycerone-phosphate synthase	K00803	FAD-binding oxidoreductase/transferase type 4 family	1.00261e+08	3.75176e+07	3.25359e+07	3.02076e+07	8.3337e+06	5.19509e+06	3.28453e+06	7.76325e+06	7.17323e+06	5.76785e+06	1.09176e+07	6.01986e+06	6.75965e+06	1.889e+06	6.94975e+06		6.44514e+06	8.29818e+06			6.37022e+06	9.09411e+06	0.000102193	3.59827e-05	1	2	11	0	1560.79
AHGNSGMVR		A0A060X4D0	60S ribosomal protein L35a	K02917	Eukaryotic ribosomal protein eL33 family	2.81197e+07	6.26229e+06	2.19873e+06	1.96586e+07	1.14367e+06	2154559	434680		1.21305e+06	1.31632e+06	743606	1.02232e+06	432810				9.07729e+06	8.62323e+06			1.95813e+06		0.000256414	7.82597e-05	1	2	7	0	928.442
AHGPGLDSGITNK		A0A060YI64	Uncharacterized protein	K04437	Filamin family	9.82669e+07	3.86458e+07	3.44973e+07	2.51238e+07	6.4679e+06	5.45495e+06	3.99814e+06	1.58675e+06	1.65457e+07	4.59228e+06	4.02648e+06	4.01758e+06	3.4074e+06	5.28307e+06	5.55007e+06	1.22127e+07	5.27808e+06	4.23872e+06	5.52274e+06	4.75507e+06	2.73196e+06	2.59725e+06	0.00014011	7.82597e-05	1	1	3	0	1266.64
AHGSQCGFCTPGMVMSMYTLLR	2xCarbamidomethyl [C6; C9]	A0A060X1Q5	Aldehyde oxidase 1	K00106	Xanthine dehydrogenase family	9.30909e+07	3.61286e+07	2.85523e+07	2.841e+07	9.88405e+06	6406515	3.51883e+06	3.33285e+06	8.09024e+06	4.89616e+06	4.38913e+06	4.57356e+06	5.04978e+06	1.79581e+06	8.14959e+06	4.59443e+06	5.60923e+06	5.7399e+06	4.5665e+06	3.28031e+06	6.62881e+06	2.58521e+06	6.3238e-09	3.59827e-05	2	2	16	0	2504.1
AHGYTLTR		A0A060WPU5	Pyruvate dehydrogenase E1 component subunit alpha	K00161		1.55094e+08	5.10943e+07	5.33042e+07	5.06953e+07	1.01895e+07		9.34234e+06	6.99072e+06	1.46291e+07	9.94275e+06	5.37975e+06	8.21079e+06	6.31967e+06	1.33116e+07	7.75823e+06	1.23241e+07	7.9166e+06	8.56687e+06	9.36108e+06	1.20895e+07	5.45906e+06	7.30221e+06	0.00129288	0.000106723	1	2	3	0	918.479
AHIAQLCEK	1xCarbamidomethyl [C7]	A0A2H4ULH8	Clathrin heavy chain	K04646	Clathrin heavy chain family	9.24917e+08	3.25918e+08	2.96713e+08	3.02285e+08	5.10602e+07	58463432	5.6722e+07	3.2631e+07	6.57657e+07	6.1276e+07	3.93706e+07	3.80437e+07	3.06789e+07	6.48573e+07	4.90935e+07	7.46692e+07	4.88232e+07	4.37375e+07	6.45993e+07	5.68272e+07	3.77906e+07	5.05073e+07	0.000302876	0.000106723	3	6	18	0	1069.55
AHIDKEYYYTKEEQFK		A0A060X0F6	COP9 signalosome complex subunit 6	K12179	Peptidase M67A family	6.7398e+07	2.38808e+07	2.15687e+07	2.19484e+07	3.57202e+06	1.79422e+06	4.22454e+06	5.08975e+06	4.17804e+06	5.02224e+06	4.80885e+06	2.46323e+06	2.86955e+06	2.64032e+06	4.29748e+06	4.48931e+06	2.52393e+06	1.69329e+06	4.01676e+06	3.33358e+06	2.95249e+06	7.42835e+06	0.00430107	0.000282625	1	2	1	2	2092
AHLDKLVEYCQTGVR	1xCarbamidomethyl [C10]	A0A060XN77	Aldedh domain-containing protein	K00289	Aldehyde dehydrogenase family	1.37148e+09	5.00551e+08	3.89613e+08	4.81319e+08	1.21432e+08	45758468	4.17125e+07	7.27905e+07	1.64063e+08	5.47942e+07	8.70342e+07	2.91868e+07	5.24502e+07	6.10018e+07	3.92783e+07	1.20662e+08	4.77674e+07	7.12603e+07	7.28619e+07	4.99309e+07	1.34626e+08	1.04872e+08	1.59824e-08	3.59827e-05	1	1	30	1	1788.91
AHLEEEAVASR		A0A060YMQ1	Dolichyl-phosphate beta-glucosyltransferase	K00729	Glycosyltransferase 2 family	2.61056e+08	8.65979e+07	9.59508e+07	7.85072e+07	1.04667e+07	1.62723e+07	1.82038e+07	9.27732e+06	1.87245e+07	1.36533e+07	2.06057e+07	1.24954e+07	1.47205e+07	1.56253e+07	1.50153e+07	1.74886e+07	1.5702e+07	1.27963e+07	1.63087e+07	1.41035e+07	9.5898e+06	1.00069e+07	2.20158e-06	3.59827e-05	1	1	18	0	1211.6
AHLGTALK		A0A060XUM1	40S ribosomal protein S23	K02973	Universal ribosomal protein uS12 family	1.07359e+09	4.11559e+08	3.59675e+08	3.02355e+08	6.15769e+07	90476560	7.37154e+07	2.87351e+07	8.96212e+07	6.74339e+07	3.07256e+07	5.19874e+07	3.7817e+07	1.0516e+08	5.29174e+07	8.10684e+07	5.37957e+07	5.36495e+07	5.78433e+07	4.86121e+07	4.73624e+07	4.10918e+07	0.00028611	7.82597e-05	1	4	15	0	810.483
AHIMIEAAR		A0A060WQJ8	Aldedh domain-containing protein	K00149	Aldehyde dehydrogenase family	2.37205e+08	8.82405e+07	7.7997e+07	7.09679e+07	1.42079e+07	14856981	9.4204e+06	1.69662e+07	2.05234e+07	1.22657e+07	9.64465e+06	1.05493e+07	1.26882e+07	1.25364e+07	1.0145e+07	2.24334e+07	1.00546e+07	1.20419e+07	1.52294e+07	1.16784e+07	8.70048e+06	1.32631e+07	8.91931e-05	3.59827e-05	1	2	5	0	1011.54
AHIMIEAAR	1xOxidation [M4]	A0A060WQJ8	Aldedh domain-containing protein	K00149	Aldehyde dehydrogenase family	9.50584e+07	3.07639e+07	3.455e+07	2.97444e+07	5.45484e+06	4.05404e+06	6.9737e+06	5.88673e+06	4.18701e+06	4.20761e+06	6.3071e+06	1.20687e+06	3.78498e+06	7.23498e+06	4.73415e+06	1.1282e+07	4.66527e+06	3.60169e+06	6.63548e+06	8.61383e+06	1.99e+06	4.23814e+06	0.0850774	0.00395636	1	2	5	0	1027.54
AHIMNVSWSADHR		A0A060WX35	Dihydrolipoamide acetyltransferase component of pyruvate dehydrogenase complex	K09699	2-oxoacid dehydrogenase family	1.02839e+08	3.70529e+07	3.73974e+07	2.83888e+07	8.22965e+06	3.48506e+06	5.12116e+06	5.87658e+06	7.56357e+06	6.77687e+06	5.80038e+06	5.42082e+06	5.71404e+06	9.41468e+06	4.94599e+06	6.1015e+06	5.04285e+06	6.70653e+06	3.09216e+06	4.40627e+06	4.54285e+06	4.59819e+06	7.57089e-05	3.59827e-05	1	1	12	0	1523.72
AHIMNVSWSADHR	1xOxidation [M4]	A0A060WX35	Dihydrolipoamide acetyltransferase component of pyruvate dehydrogenase complex	K09699	2-oxoacid dehydrogenase family	4.58404e+07	1.73081e+07	1.57405e+07	1.27918e+07	1.79159e+06	987038	3.16653e+06	5.44864e+06	2.68464e+06	3.22963e+06	2.73256e+06	864078	1.22325e+06	4.64468e+06	1.68731e+06	4.58865e+06	1.97608e+06	1.95977e+06	1.90189e+06	3.49573e+06	824412	2.63389e+06	0.00129288	0.000106723	1	1	3	0	1539.71
AHISFCPTMDQQR	1xCarbamidomethyl [C6]	A0A060YSH4	Uncharacterized protein		ITIH family	9.9869e+07	4.17516e+07	3.03868e+07	2.77307e+07	3.13444e+06	5.9507e+06	8.71423e+06	1.00528e+07	4.4456e+06	9.45383e+06	1.1533e+07	6.45132e+06	6.05419e+06		2.64372e+06	3.70451e+06		3.78907e+06	4.50857e+06	3.31707e+06	5.09195e+06	1.1024e+07	0.00226946	0.0001757	1	1	4	0	1590.72
AHITLGCAEGVEPQQTGFDLLEILALQK	1xCarbamidomethyl [C7]	A0A060W1Z9	2',3'-cyclic-nucleotide 3'-phosphodiesterase	K01121	CNPase family	2.2325e+07	7.45333e+06	6.90398e+06	7.96772e+06	528664	1.94341e+06	768379	2.04227e+06	2.1706e+06		823719	845394	2.57018e+06		2.66469e+06		1.12798e+06	2.01269e+06	1.63785e+06	1.21541e+06		1.9738e+06	0.000162324	7.82597e-05	1	1	2	0	3051.58
AHLVFDFHQVVDGIQETQR		A0A060WU44	Adenylosuccinate synthetase	K01939	Adenylosuccinate synthetase family	1.57902e+08	3.8971e+07	6.14867e+07	5.74438e+07	1.31183e+07	7.46876e+06	3.22742e+06	3.94755e+06	8.57013e+06	2.63881e+06	7.54617e+06	1.50884e+07	1.52351e+07	4.79107e+06	1.42316e+07	4.59426e+06	8.04365e+06	5.47683e+06	7.09633e+06	9.56588e+06	1.82624e+07	8.99871e+06	4.14532e-05	3.59827e-05	1	2	9	0	2239.13
AHIVFNFHQAVDGIQEQQR		A0A060WEK6	Adenylosuccinate synthetase	K01939	Adenylosuccinate synthetase family	1.10705e+08	4.07914e+07	3.42876e+07	3.56261e+07	9.86822e+06	9669588	3.24269e+06	3.24341e+06	1.11681e+07	3.59939e+06	6.36444e+06	9.61953e+06	7.21949e+06		7.39904e+06	3.68512e+06	8.65014e+06	8.06004e+06	2.49929e+06	5.38122e+06	7.84224e+06	3.19315e+06	1.0719e-06	3.59827e-05	2	2	4	0	2237.12
AHMGMFTELAILYSK		A0A2H4ULH8	Clathrin heavy chain	K04646	Clathrin heavy chain family	4.37941e+07	1.69164e+07	1.63408e+07	1.05368e+07	5.59696e+06	3.60812e+06			5.71318e+06	1.99815e+06	1.13011e+06	4.16847e+06	3.71429e+06	2.28871e+06	2.7845e+06	2.25475e+06	1.18484e+06	2.46867e+06	1.6382e+06	1.47799e+06	3.76712e+06		8.25033e-05	3.59827e-05	4	9	3	0	1711.85
AHMGMFTELAILYSK	2xOxidation [M3; M5]	A0A2H4ULH8	Clathrin heavy chain	K04646	Clathrin heavy chain family	7.80616e+07	2.2509e+07	2.12277e+07	3.4325e+07	920988		3.24772e+06	5.01888e+06		1.33214e+07	8.34622e+06	1.1057e+06	1.95442e+06		7.32096e+06	2.5004e+06	1.02839e+07	2.94803e+06	6.38104e+06	5.86635e+06	2.43638e+06	6.40927e+06	2.04661e-05	3.59827e-05	4	9	3	0	1743.84
AHPPELKK		A0A060Y502	Small nuclear ribonucleoprotein G	K11099	SnRNP Sm proteins family	7.20842e+07	2.89059e+07	2.0568e+07	2.26102e+07	5.35645e+06	6384088	3.94635e+06	1.22314e+06	7.26603e+06	4.72987e+06	2.10817e+06	3.80298e+06	4.21215e+06	6.83672e+06	2.96212e+06	645856	4.05369e+06	3.22932e+06	5.33667e+06	4.37919e+06	2.95512e+06	2.65625e+06	0.0329191	0.00187899	1	2	16	1	919.536
AHQDFGYFYGSSYVAAPDGSR		A0A060WCL2	CN hydrolase domain-containing protein	K01431		1.71843e+09	5.29884e+08	5.43527e+08	6.45022e+08	1.29248e+08	75121318	8.05275e+07	6.48995e+07	5.95382e+07	1.2055e+08	1.12127e+08	8.90076e+07	8.94132e+07	5.88224e+07	1.0454e+08	8.96164e+07	8.45033e+07	1.34919e+08	1.0544e+08	1.19342e+08	9.39578e+07	1.0686e+08	2.88689e-12	3.59827e-05	1	2	33	0	2295.01
AHQGLDIVCNDGATVYAPFDVK	1xCarbamidomethyl [C9]	C1BG12	Leukocyte cell-derived chemotaxin 2		LECT2/MIM-1 family	3.55273e+08	1.04107e+08	1.18515e+08	1.32651e+08	7.71191e+06	23779986	3.16136e+07	8.19036e+06	1.60624e+07	1.67484e+07	2.38096e+07	8.67733e+06	1.92708e+07	1.29287e+07	3.45476e+07	1.92813e+07	4.00615e+07	2.05405e+07	2.7871e+07		2.17322e+07	2.2446e+07	8.21128e-07	3.59827e-05	1	3	17	0	2390.14
AHQLVMEGYNWCHDR	1xCarbamidomethyl [C12]	A0A060XJR6	Serine/threonine-protein phosphatase	K04382	PPP phosphatase family	7.00751e+07	2.83645e+07	1.89114e+07	2.27992e+07	4.17111e+06	6.90507e+06	2.98389e+06	3.57833e+06	5.78203e+06	4.94409e+06	3.95055e+06	3.45201e+06	3.51128e+06		3.73091e+06	4.26666e+06	3.45691e+06	4.583e+06	2.7274e+06	2.63925e+06	3.98089e+06	5.41177e+06	1.07933e-07	3.59827e-05	1	3	4	0	1915.83
AHQVVEDGYEFFAK		A0A060X1P8	Serine/threonine-protein phosphatase	K06269	PPP phosphatase family	4.48224e+08	1.43196e+08	1.57586e+08	1.47442e+08	1.84775e+07	1.50116e+07	2.20707e+07	2.62935e+07	1.39918e+07	4.73509e+07	1.82778e+07	2.67054e+07	3.29257e+07	1.73834e+07	2.98149e+07	3.24784e+07	2.1355e+07	2.42895e+07	1.58455e+07	2.46276e+07	2.48683e+07	3.64562e+07	2.50567e-08	3.59827e-05	2	5	24	0	1639.78
AHQVVEDGYEFFAKR		A0A060X1P8	Serine/threonine-protein phosphatase	K06269	PPP phosphatase family	3.47087e+08	1.12816e+08	1.08919e+08	1.25352e+08	2.2301e+07	2.17083e+07	1.4432e+07	2.21194e+07	1.67702e+07	1.54849e+07	2.48184e+07	1.96015e+07	2.079e+07	7.24257e+06	1.9649e+07	1.68175e+07	1.6818e+07	2.07212e+07	1.23158e+07	1.48237e+07	1.89834e+07	4.169e+07	3.5705e-08	3.59827e-05	2	5	21	1	1795.88
AHSIHIMK		A9Z0M1	60S ribosomal protein L18a	K02882	Eukaryotic ribosomal protein eL2 family	2.78224e+08	1.32163e+08	7.52693e+07	7.07922e+07	1.94308e+07	51396272	1.12419e+07	993746	3.32262e+07	1.58738e+07	6.95597e+06	1.49102e+07	1.11833e+07	2.11926e+07	1.11435e+07	9.88372e+06	2.07385e+07	1.31339e+07	1.01261e+07	7.03194e+06	1.13608e+07	8.40097e+06	0.00612052	0.000488831	1	2	17	0	936.508
AHSIHIMK	1xOxidation [M7]	A9Z0M1	60S ribosomal protein L18a	K02882	Eukaryotic ribosomal protein eL2 family	1.82239e+08	6.48201e+07	6.05667e+07	5.6852e+07	1.23486e+07	13892822	1.23178e+07	4.40761e+06	1.18003e+07	1.00529e+07	6.16062e+06	5.00055e+06	7.32938e+06	2.0763e+07	7.23466e+06	1.40784e+07	1.11377e+07	6.56767e+06	1.35838e+07	1.01524e+07	8.88638e+06	6.52392e+06	0.00323899	0.0001757	1	2	15	0	952.503
AHSPSGALEECAVSQLEQDKYAIR	1xCarbamidomethyl [C11]	A0A060YN24	Uncharacterized protein	K04437	Filamin family	1.14851e+08	3.47587e+07	4.64004e+07	3.36919e+07	7.99518e+06	6.43062e+06	5.89905e+06	8.81387e+06		5.62003e+06	9.49179e+06	8.26216e+06	8.35087e+06	3.15222e+06	1.14797e+07	5.66365e+06	3.94622e+06	3.62017e+06	5.30146e+06	4.72633e+06	8.59397e+06	7.50371e+06	8.82079e-07	3.59827e-05	1	1	2	1	2659.28
AHSSMVGVNLSQK		A0A060WC08	Phosphoglycerate kinase	K00927	Phosphoglycerate kinase family	1.77038e+09	6.68516e+08	5.71154e+08	5.30708e+08	1.04469e+08	109406420	6.77019e+07	9.67684e+07	1.63072e+08	1.27098e+08	7.80093e+07	9.85618e+07	1.06671e+08	8.43317e+07	1.03318e+08	1.00263e+08	9.72074e+07	8.53749e+07	8.46059e+07	8.11389e+07	8.97766e+07	9.2604e+07	6.25746e-08	3.59827e-05	2	2	36	0	1357.69
AHSSMVGVNLSQK	1xOxidation [M5]	A0A060WC08	Phosphoglycerate kinase	K00927	Phosphoglycerate kinase family	6.65703e+08	1.88829e+08	2.40173e+08	2.36702e+08	2.67111e+07	2.35895e+07	4.02317e+07	2.78206e+07	3.11336e+07	3.93425e+07	4.20426e+07	1.97266e+07	3.41645e+07	4.61043e+07	3.99117e+07	5.82229e+07	3.79029e+07	2.60144e+07	5.61393e+07	5.17351e+07	2.78895e+07	3.70207e+07	3.26285e-06	3.59827e-05	2	2	29	0	1373.68
AHTMTDDVTFWK		A0A2H4ULH8	Clathrin heavy chain	K04646	Clathrin heavy chain family	2.62892e+08	8.86649e+07	8.73182e+07	8.69091e+07	2.19763e+07	1.4779e+07	1.07975e+07	1.05548e+07	1.4533e+07	1.60243e+07	1.00611e+07	1.77417e+07	1.73937e+07	1.31919e+07	1.4778e+07	1.41517e+07	1.3429e+07	1.5031e+07	1.16574e+07	9.55746e+06	2.18428e+07	1.53915e+07	5.85514e-05	3.59827e-05	3	7	13	0	1451.66
AHTQEITALQAR		A0A060VRT1	Rib_recp_KP_reg domain-containing protein	K14000		1.25463e+09	4.60675e+08	3.76593e+08	4.1736e+08	7.46338e+07	57526226	5.53738e+07	9.04224e+07	9.7468e+07	8.52508e+07	9.02232e+07	5.5482e+07	3.13812e+07	7.66291e+07	7.71686e+07	4.5709e+07	8.01863e+07	8.49651e+07	7.34743e+07	4.79214e+07	4.9872e+07	8.09407e+07	2.28176e-06	3.59827e-05	1	1	36	0	1338.71
AHTVLYSLR		A0A060WFN1	Glutathione transferase	K00799	Theta family	4.73149e+08	1.60419e+08	1.75621e+08	1.3711e+08	2.9031e+07	31293914	1.7732e+07	3.22673e+07	2.68784e+07	2.32159e+07	2.96588e+07	2.57084e+07	2.16148e+07	2.66025e+07	2.87755e+07	4.32608e+07	2.36732e+07	2.26061e+07	2.86069e+07	1.34549e+07	2.36414e+07	2.51273e+07	0.000871494	0.000106723	1	1	7	0	1059.59
AHVAQLCEK	1xCarbamidomethyl [C7]	A0A2H4ULH4	Clathrin heavy chain	K04646	Clathrin heavy chain family	5.98782e+07	2.7468e+07	1.61914e+07	1.62188e+07	7.01347e+06		8.41732e+06	3.25255e+06	5.21587e+06	3.56876e+06	1.93428e+06		2.94153e+06	4.43029e+06		6.88528e+06	3.28187e+06	2.93198e+06			6.86979e+06	3.1352e+06	0.000373725	0.000106723	1	3	4	0	1055.53
AHVDEFK		A0A060W5K0	UTP--glucose-1-phosphate uridylyltransferase	K00963	UDPGP type 1 family	1.15973e+09	4.17512e+08	3.12983e+08	4.29233e+08	8.71402e+07	70222376	6.88173e+07	2.37593e+07	8.66571e+07	8.09161e+07	4.04037e+07	5.69965e+07	3.87757e+07	9.00742e+07	5.66478e+07	3.0085e+07	5.28268e+07	6.11142e+07	9.11876e+07	7.22943e+07	7.37493e+07	7.8061e+07	0.00501991	0.000426192	2	2	18	0	845.415
AHVDEFKSVTK		A0A060W5K0	UTP--glucose-1-phosphate uridylyltransferase	K00963	UDPGP type 1 family	1.40346e+08	3.86015e+07	5.27224e+07	4.90225e+07	1.45707e+07	8155554	3.97209e+06	5.41522e+06		6.48797e+06	7.3487e+06	7.31996e+06	6.95702e+06	1.15809e+07	9.34439e+06	1.01714e+07	6.65951e+06	1.00047e+07	6.75611e+06	7.41559e+06	1.29975e+07	5.18912e+06	0.000330116	0.000106723	2	2	12	1	1260.66
AHVLAASVETATLNFLDKGEK		A0A060Y719	Uncharacterized protein (Fragment)	K05691	Vinculin/alpha-catenin family	1.14418e+07	2.37384e+06	5.49925e+06	3.56874e+06			2.37384e+06				2.22838e+06	970435				2.30043e+06			3.56874e+06				3.58944e-07	3.59827e-05	1	1	1	1	2214.18
AHVIVMAATNRPNSIDAALR		A0A060WGH6	Transitional endoplasmic reticulum ATPase	K13525	AAA ATPase family	2.19095e+08	6.90842e+07	7.32e+07	7.68102e+07	1.17842e+07	11087165	1.03025e+07	1.12965e+07	1.04977e+07	1.41162e+07	1.26122e+07	1.49316e+07	1.23206e+07	1.24928e+07	9.5732e+06	1.12696e+07	7.78512e+06	1.14812e+07	1.40571e+07	1.06586e+07	1.67883e+07	1.604e+07	2.53018e-06	3.59827e-05	2	4	15	0	2120.14
AHVIVMAATNRPNSIDAALRR		A0A060WGH6	Transitional endoplasmic reticulum ATPase	K13525	AAA ATPase family	4.34105e+08	1.76621e+08	1.39243e+08	1.18242e+08	2.58034e+07	42212733	2.03733e+07	3.92992e+07	3.09172e+07	1.80152e+07	3.21017e+07	1.9503e+07	2.19098e+07	7.73583e+06	3.14936e+07	2.64988e+07	2.31654e+07	2.5624e+07	1.70681e+07	1.54204e+07	1.92089e+07	1.77548e+07	8.97278e-06	3.59827e-05	2	4	16	1	2276.24
AHVIVMAATNRPNSIDAALRR	1xOxidation [M6]	A0A060WGH6	Transitional endoplasmic reticulum ATPase	K13525	AAA ATPase family	1.10114e+08	4.81584e+07	3.72553e+07	2.47003e+07	5.1565e+06	9595321	1.33034e+07	1.05825e+07	4.04078e+06	5.47992e+06	1.54534e+07	6.30448e+06	4.41124e+06		8.59049e+06	2.49577e+06	9.18886e+06	7.10914e+06		7.03855e+06		1.36376e+06	0.00167582	0.000144462	2	4	4	1	2292.24
AHVMNVSWSADHR		A0A060WD95	Dihydrolipoamide acetyltransferase component of pyruvate dehydrogenase complex	K09699	2-oxoacid dehydrogenase family	1.19569e+08	4.48362e+07	4.09481e+07	3.3785e+07	9.75907e+06	4672683	7.08891e+06	4.45622e+06	9.53482e+06	9.32454e+06	3.92661e+06	6.70168e+06	7.80238e+06	1.00113e+07	5.7924e+06	6.71379e+06	6.30901e+06	7.01919e+06	2.88684e+06	4.37268e+06	6.06224e+06	7.13502e+06	0.000377893	0.000106723	1	2	4	0	1509.7
AHVMNVSWSADHR	1xOxidation [M4]	A0A060WD95	Dihydrolipoamide acetyltransferase component of pyruvate dehydrogenase complex	K09699	2-oxoacid dehydrogenase family	4.741e+07	4.70798e+06	2.39791e+07	1.87229e+07	2.56086e+06					2.14713e+06	5.05848e+06	492625	3.31227e+06	6.38951e+06	1.53069e+06	7.19555e+06	3.17297e+06	1.90789e+06	4.47881e+06	3.67454e+06	2.38015e+06	3.10857e+06	0.00297502	0.0001757	1	2	2	0	1525.7
AHVTGYMGPDQLDAALK		A0A060WNZ4	Malate dehydrogenase	K00026	LDH/MDH superfamily	5.38497e+08	1.8496e+08	1.92033e+08	1.61504e+08	3.45532e+07	24635885	2.56203e+07	2.9088e+07	3.53891e+07	3.56737e+07	2.96648e+07	3.74682e+07	3.35147e+07	3.1234e+07	3.42991e+07	2.58522e+07	2.72736e+07	2.99696e+07	2.00926e+07	2.59298e+07	2.97244e+07	2.85142e+07	1.69886e-07	3.59827e-05	1	1	10	0	1786.88
AHVTGYMGPDQLDAALK	1xOxidation [M7]	A0A060WNZ4	Malate dehydrogenase	K00026	LDH/MDH superfamily	1.53349e+08	4.21511e+07	5.83739e+07	5.28245e+07	7.90988e+06	2.90758e+06	8.57908e+06	7.41622e+06	6.93255e+06	8.40579e+06	9.9148e+06	6.94374e+06	8.61947e+06	1.08724e+07	9.26389e+06	1.27596e+07	7.6843e+06	6.38852e+06	9.22057e+06	1.22807e+07	8.1037e+06	9.14666e+06	3.85159e-05	3.59827e-05	1	1	4	0	1802.87
AHVTGYMGPDQLDAALKGCNVVVIPAGVPR	1xCarbamidomethyl [C19]	A0A060WNZ4	Malate dehydrogenase	K00026	LDH/MDH superfamily	8.72619e+07	3.12026e+07	2.99963e+07	2.60631e+07	6.13067e+06	3.82696e+06	2.7705e+06	8.3564e+06	5.09336e+06	5.02471e+06	3.82673e+06	7.69808e+06	7.79177e+06		7.24733e+06	3.43235e+06	4.7841e+06	6.63817e+06	1.46557e+06	5.58104e+06	4.83808e+06	2.75609e+06	1.63909e-07	3.59827e-05	1	1	13	1	3105.6
AHVTGYMGPDQLNAALK		A0A060XXI1	Malate dehydrogenase	K00026	LDH/MDH superfamily	6.16389e+08	2.08664e+08	2.21894e+08	1.85831e+08	3.67087e+07	36847578	2.61787e+07	3.07195e+07	3.94357e+07	3.87737e+07	3.61779e+07	3.77065e+07	4.47278e+07	2.94973e+07	3.99711e+07	3.38132e+07	3.22334e+07	3.23356e+07	2.59848e+07	3.11462e+07	3.74567e+07	2.66741e+07	3.35468e-07	3.59827e-05	1	1	28	0	1785.9
AHVTGYMGPDQLNAALK	1xOxidation [M7]	A0A060XXI1	Malate dehydrogenase	K00026	LDH/MDH superfamily	1.45641e+08	3.77531e+07	5.56002e+07	5.22882e+07		3.95609e+06	8.07863e+06	1.3906e+07	4.67589e+06	7.13648e+06	1.09001e+07	4.16391e+06	8.58591e+06	1.07254e+07	1.01047e+07	1.11202e+07	1.09917e+07	8.83194e+06	7.87382e+06	1.09204e+07	6.56245e+06	7.10781e+06	3.01518e-05	3.59827e-05	1	1	3	0	1801.89
AHVVFKPSLQQQR		A0A060Y9S3	Uncharacterized protein	K19015		1.07337e+08	5.43308e+07	2.98173e+07	2.31885e+07	5.85625e+06	10646957	1.06055e+07	1.24685e+07	9.54319e+06	5.21032e+06	4.08373e+06	4.45402e+06	3.63305e+06	4.95466e+06	5.0714e+06	7.62044e+06	4.91223e+06	6.35937e+06	5.22405e+06	2.83255e+06	3.86025e+06		2.94262e-06	3.59827e-05	1	2	8	0	1537.86
AHYISSGLR		A0A060Z0A1	Aldedh domain-containing protein	K00128	Aldehyde dehydrogenase family	2.66957e+08	1.0418e+08	8.30027e+07	7.97743e+07	1.98345e+07	17717413	1.16927e+07	3.25066e+06	3.15781e+07	2.01067e+07	7.34012e+06	1.16157e+07	1.38356e+07	1.19695e+07	1.74767e+07	2.07649e+07	1.48469e+07	1.19564e+07	1.60957e+07	2.28538e+07	1.05297e+07	3.49161e+06	0.000528427	0.000106723	2	2	7	0	1003.53
AHYMVQPLAYHTPDCNCQGFIDLPEFPFGLEPR	2xCarbamidomethyl [C15; C17]	A0A060XNB3	Hcy-binding domain-containing protein	K00544		6.85399e+08	1.89724e+08	2.59411e+08	2.36264e+08	4.81689e+07	2.28396e+07	8.56822e+06	7.2881e+06	4.57679e+07	5.70913e+07	1.98062e+07	7.8362e+07	7.32075e+07	4.68176e+07	1.9769e+07	2.14488e+07	2.39824e+07	2.22202e+07	2.33685e+07	1.66689e+07	1.11334e+08	3.86893e+07	1.72134e-09	3.59827e-05	1	2	32	0	3919.8
AHYMVQPLAYHTPDCNCQGFIDLPEFPFGLEPR	2xCarbamidomethyl [C15; C17]; 1xOxidation [M4]	A0A060XNB3	Hcy-binding domain-containing protein	K00544		1.76409e+08	4.69048e+07	4.64201e+07	8.3084e+07	1.22728e+07	3.7345e+06	4.58289e+06	1.53031e+06	9.15561e+06	1.56287e+07	3.22655e+06	5.45177e+06	6.27054e+06	1.74071e+07	2.34625e+06	1.17179e+07	8.69946e+06	2.33986e+06	1.35689e+07	9.5291e+06	3.32692e+07	1.56775e+07	4.33314e-09	3.59827e-05	1	2	15	0	3935.8
AKAEEWGVQYVETSAK		A0A060ZBE0	Uncharacterized protein	K07834	Ras family	2.35042e+08	8.08754e+07	8.00976e+07	7.40694e+07	1.47112e+07	1.20549e+07	1.48108e+07	1.45615e+07	1.21039e+07	1.26331e+07	1.45647e+07	1.53174e+07	1.28056e+07	1.00782e+07	1.07889e+07	1.65428e+07	1.21813e+07	1.10087e+07	1.29645e+07	1.14482e+07	1.20029e+07	1.44639e+07	1.573e-08	3.59827e-05	2	3	12	1	1795.89
AKAEPVVAAVDSADAPLLLPYK		A0A060VRT1	Rib_recp_KP_reg domain-containing protein	K14000		5.98994e+08	2.55029e+08	1.87831e+08	1.56134e+08	3.31575e+07	59972772	3.06096e+07	7.82162e+07	2.40423e+07	2.90307e+07	2.62116e+07	3.07698e+07	4.50409e+07	1.24243e+07	4.73605e+07	2.60241e+07	1.76952e+07	4.45073e+07	2.99837e+07	2.31476e+07	2.274e+07	1.80603e+07	3.90223e-07	3.59827e-05	1	1	20	1	2238.24
AKAGAGSATLSMAYAGAR		A0A060XXI1	Malate dehydrogenase	K00026	LDH/MDH superfamily	6.92376e+07	2.39455e+07	2.31769e+07	2.21151e+07	4.93326e+06	3.04984e+06	2.26859e+06	4.33093e+06	4.14119e+06	5.22169e+06	2.78886e+06	4.6383e+06	3.56775e+06		6.15219e+06	6.02981e+06	5.38031e+06	4.95173e+06	1.80555e+06	4.34756e+06	3.6997e+06	1.93029e+06	0.107027	0.00493027	2	2	1	1	1653.84
AKASSDYGDNLGADYK		A0A060YJD5	Oleoyl-[acyl-carrier-protein] hydrolase	K00665		1.44205e+07	4.60796e+06	1.19245e+06	8.62006e+06	973824	563094			1.73011e+06	1.34093e+06						1.19245e+06	928304		2.19242e+06		5.49934e+06		5.89514e-06	3.59827e-05	2	2	1	1	1674.76
[truncated: 32,166 more rows]
