# Supplementary material for: On the Compatibility of Fish Meal Replacements in Aquafeeds for Rainbow Trout. A Combined Metabolomic, Proteomic and Histological Study
Source: Front Physiol. 2022 Jun 29;13:920289. doi: 10.3389/fphys.2022.920289 (PMC9276982; doi:10.3389/fphys.2022.920289)
Supplement: Supplementary file 13 [file Table12.XLSX]

## Sheet: Supplementary Material 15
Supplementary Material 15. Differential analysis results obtained for each protein in the three comparisons performed (C: control meal; I: insect meal; P: poultry-by-product meal).																				C vs I comparison				C vs P comparison				I vs P comparison
Protein	Protein name	C_1	C_2	C_3	C_4	C_5	C_6	I_1	I_2	I_3	I_4	I_5	I_6	P_1	P_2	P_3	P_4	P_5	P_6	Significant	p-value	q-value	Difference	Significant	p-value	q-value	Difference	Significant	p-value	q-value	Difference
A0A059PXT8	Phosvitin	26.0505	24.1095	13	21.3962	20.1704	13	22.6209	22.6231	21.3592	25.1332	24.1332	18.8817	24.9225	20.0691	24.5165	21.1332	25.1984	23.8576		0.269367	1	-2.83744		0.161277	0.712909	-3.66178		0.525777	1	-0.82434
A0A060PIE3	Transcription factor BTF3	25.0813	24.6375	23.9043	25.1095	24.7024	24.7338	24.5045	25.2643	24.7389	24.5165	24.7338	24.4923	24.8717	24.3239	24.6486	24.217	25.0105	24.317		0.950893	1	-0.0135775		0.572735	0.911936	0.130016		0.444459	1	0.143594
A0A060PQD5	Complement C1q-like factor	21.1457	21.8385	24.1719	24.002	22.2821	21.8614	24.6918	20.7715	23.7492	13	23.1348	22.9985	23.2006	22.695	23.0037	20.9316	22.1886	23.1426		0.540972	1	1.15927		0.970812	0.993617	0.0232391		0.540929	1	-1.13603
A0A060VM28	Prothrombin	26.4862	27.2535	26.976	27.3153	26.4862	26.1469	26.3204	26.5898	26.5433	26.3393	26.4707	26.4089	26.6998	26.3612	26.3083	25.6012	26.604	26.2874		0.125438	1	0.331906		0.0906655	0.643295	0.467018		0.428217	1	0.135112
A0A060VM44	Dynein light intermediate chain	23.417	23.087	21.68	22.8876	23.9134	23.5404	23.0951	22.5261	13	23.7286	22.7594	24.0105	23.6649	23.1301	24.4614	23.3239	25.867	23.3645		0.391027	1	1.56763		0.127667	0.692121	-0.881063		0.196929	1	-2.44869
A0A060VM58	Uncharacterized protein	21.7471	21.85	18.8787	17.0532	22.538	23.0674	20.3211	22.019	22.1976	21.5451	22.4067	13	22.1642	21.5213	21.1015	19.8832	21.6141	21.0156		0.738148	1	0.60749		0.729312	0.953287	-0.36092		0.536883	1	-0.96841
A0A060VM94	Mitochondrial carrier homolog 2-like	26.7645	26.5359	26.8741	27.1115	27.019	26.8974	27.1115	26.965	26.7771	27.2262	26.5029	27.341	27.1015	27.0813	26.7645	27.1984	26.7517	27.3494		0.443419	1	-0.120214		0.202762	0.745304	-0.174075		0.74241	1	-0.0538619
A0A060VMD6	Uncharacterized protein	22.8727	21.2535	21.0224	22.3348	21.6006	22.3376	22.7286	22.3884	22.7574	21.1581	21.6497	20.9459	21.8764	22.5662	21.7634	22.8651	20.1206	22.4601		0.93908	1	-0.0343971		0.940189	0.990627	-0.0383883		0.994	1	-0.00399113
A0A060VMD7	Uncharacterized protein	22.4221	13	22.2066	23.5165	22.6562	22.4015	22.2961	21.8913	21.9352	22.2961	22.3778	22.4626	22.6029	21.6929	23.6096	23.1946	22.1015	22.2185		0.484679	1	-1.17606		0.372148	0.84499	-1.53616		0.271218	1	-0.360108
A0A060VME0	Phosphorylase b kinase regulatory subunit	21.7756	21.1519	20.654	22.0359	21.5261	22.343	21.4923	21.265	21.5961	13	21.8913	21.4375	21.7182	22.1363	22.2621	21.8423	21.391	22.3672		0.334437	1	1.4674		0.231573	0.76442	-0.37177		0.228351	1	-1.83917
A0A060VMG6	Tubulin beta chain	24.3975	24.1946	24.6865	25.9361	23.1749	24.8811	25.8409	24.2096	24.6649	22.7995	25.5609	25.2133	24.7796	25.2353	25.0526	25.3943	25.0317	25.6403		0.777465	1	-0.169714		0.129234	0.690391	-0.643847		0.336534	1	-0.474133
A0A060VMK1	Uncharacterized protein	22.7634	21.9024	21.6757	22.2302	22.48	22.0526	22.5069	21.9951	22.2849	20.9951	22.4849	22.4425	22.3936	22.7492	21.4015	22.2764	22.2273	22.0592		0.823333	1	0.0658398		0.998538	0.999209	-0.000457764		0.829448	1	-0.0662975
A0A060VMK2	TRANSKETOLASE_1 domain-containing protein	21.7836	19.0426	13	13	21.4273	19.343	19.7223	21.0359	19.0265	22.3538	13	21.8385	18.7699	21.5545	13	19.8361	21.1395	13		0.481855	1	-1.56343		0.983105	0.994783	0.0494003		0.464415	1	1.61283
A0A060VML4	PlsC domain-containing protein	21.823	20.7876	21.5356	13	22.2066	21.3266	22.1143	21.7715	21.6497	21.5404	22.5165	22.019	22.0918	22.1704	22.2448	20.8346	21.8538	22.2961		0.235461	1	-1.822		0.243345	0.774871	-1.80202		0.942157	1	0.0199773
A0A060VMQ9	PKS_ER domain-containing protein	33.1115	33.4943	33.2178	33.2619	33.2336	33.7047	33.4823	33.0625	33.2336	33.3303	33.6198	33.043	33.2336	33.5641	32.8309	32.9899	33.2759	33.7353		0.75242	1	0.04205		0.698932	0.945089	0.065691		0.890372	1	0.023641
A0A060VMR5	Ubiquitinyl hydrolase 1	23.6649	24.1642	23.6096	25.1449	22.9171	22.7451	24.1871	23.2679	24.2891	22.68	24.0105	24.0359	22.7056	23.2535	23.3778	23.8858	22.8913	23.5869		0.934085	1	-0.0374378		0.313402	0.818141	0.42416		0.17249	1	0.461598
A0A060VMV0	Rib_recp_KP_reg domain-containing protein	27.4473	26.524	26.9869	27.611	26.8019	26.9428	26.6181	26.341	26.5754	26.8385	27.5315	26.7895	27.3153	27.2803	26.5285	26.1871	27.4862	26.2803		0.277123	1	0.269997		0.491669	0.892968	0.206054		0.829248	1	-0.0639426
A0A060VMZ5	Uncharacterized protein	25.3135	25.1135	24.848	25.3578	25.4953	20.9812	24.5812	23.8858	25.2243	22.7915	24.7338	25.5105	22.4601	25.6125	24.4488	23.5165	23.4041	24.604		0.939571	1	0.0637197		0.558894	0.909399	0.510567		0.477835	1	0.446847
A0A060VN00	Uncharacterized protein	25.9716	26.2151	26.2979	26.1055	26.0874	26.189	26.5565	25.9977	25.9043	25.824	26.4154	25.9293	26.4551	26.4923	26.2856	25.965	25.7312	26.3943		0.769633	1	0.0398877		0.580408	0.914931	-0.0761674		0.524682	1	-0.116055
A0A060VN11	LisH domain-containing protein	21.8614	21.9171	20.5261	22.3645	21.5117	22.1111	21.5117	22.7013	22.1269	13	22.3511	21.3101	21.2821	21.7182	21.6051	22.5615	22.2066	22.3988		0.447763	1	1.21512		0.477581	0.886552	-0.246737		0.361483	1	-1.46185
A0A060VN19	Uncharacterized protein	22.44	22.1916	21.85	22.0359	22.8689	22.1079	22.6253	22.5662	21.8839	21.4067	22.2905	22.1612	22.0426	22.4247	22.8783	22.1976	22.3778	22.9006		0.702203	1	0.0934203		0.307202	0.815524	-0.221226		0.210865	1	-0.314647
A0A060VN21	UMP-CMP kinase	25.2714	25.1719	25.0567	25.2785	25.3444	25.4892	25.2961	25.2535	25.3645	24.7182	25.4862	25.4831	25.5045	25.4831	25.7466	25.5225	25.3031	25.5898		0.989554	1	0.00175921		0.0125144	0.610925	-0.256247		0.0763201	1	-0.258006
A0A060VN33	Malectin domain-containing protein	25.6622	25.895	25.9157	25.5195	25.5492	25.6181	25.9043	25.8764	25.9383	24.48	25.8215	25.632	25.7945	26.0505	25.6096	25.341	25.3811	25.8694		0.7325	1	0.0845381		0.890846	0.976895	0.0189393		0.803767	1	-0.0655988
A0A060VN58	HABP4_PAI-RBP1 domain-containing protein	24.2891	24.217	24.2535	23.8576	24.5165	24.1332	23.9043	24.0526	23.5522	23.6971	24.1871	24.019	23.9495	23.8858	23.7389	23.3778	23.8576	23.8288		0.0398904	1	0.309114		0.00483035	0.694182	0.438084		0.338327	1	0.12897
A0A060VN69	Peptidase M12B domain-containing protein	19.3034	13	19.7223	13	19.562	20.3962	20.2185	13	13	13	19.9742	18.4536	19.4795	18.9937	19.0532	13	13	13		0.566195	1	1.22294		0.494693	0.891814	1.40958		NaN	1	0
A0A060VN96	TPT domain-containing protein	22.5938	22.8708	19.4933	21.9916	22.4601	21.714	22.9812	19.7939	21.632	21.714	20.6628	19.9459	20.9951	22.8152	21.4825	22.6606	21.3484	22.9951		0.324545	1	0.732297		0.756984	0.95555	-0.195537		0.159906	1	-0.927834
A0A060VNA3	Serine--pyruvate aminotransferase	31.5618	30.4823	30.4629	30.6629	31.1177	30.995	30.8974	31.1664	31.362	31.5618	30.5754	30.8081	30.4334	31.3672	29.9259	30.6458	31.1177	30.9746		0.449375	1	-0.181411		0.630914	0.932987	0.136329		0.250538	1	0.317741
A0A060VNK3	SSD domain-containing protein	21.8651	21.265	21.4015	21.2707	22.502	22.2707	20.4375	22.2736	20.8346	22.3592	20.714	20.4874	20.4775	19.8253	21.2006	20.5356	22.2448	20.8576		0.202458	1	0.578146		0.0468829	0.566047	0.905592		0.52209	1	0.327446
A0A060VNQ3	Calcyclin-binding protein	24.848	24.6595	24.3444	23.7492	25.2243	24.7846	24.391	24.3578	24.2243	24.8576	24.6486	24.5869	24.5638	24.4614	24.5983	24.1642	24.6595	24.3239		0.697846	1	0.0906267		0.539637	0.907543	0.139806		0.693405	1	0.0491794
A0A060VNQ6	Heterochromatin protein 1-binding protein 3	28.019	27.9595	27.5609	27.4314	28.362	28.203	27.976	28.1263	28.2123	27.9259	28.1507	27.5609	27.8741	28.066	27.8324	27.7771	28.189	28.4668		0.7028	1	-0.0693862		0.554559	0.907564	-0.11158		0.776334	1	-0.0421934
A0A060VNR3	DUF3498 domain-containing protein	22.4775	23.0122	21.4375	21.0156	22.7594	22.5356	21.7348	22.7098	13	24.6264	21.1269	20.8423	20.6006	20.7715	22.3962	21.0088	24.0772	22.002		0.378876	1	1.53294		0.541856	0.908329	0.396918		0.523794	1	-1.13602
A0A060VNV7	Cytochrome b5 heme-binding domain-containing protein	27.2535	27.1604	27.0813	26.8974	27.9088	27.1214	26.9977	27.7064	27.1604	26.6595	27.2803	27.341	27.4473	27.2714	27.1795	27.3494	27.1507	27.4394		0.823651	1	0.0462745		0.658474	0.941813	-0.0691522		0.466608	1	-0.115427
A0A060VNW0	Uncharacterized protein	25.5783	25.391	25.7024	26.038	25.3342	25.3679	25.9517	25.5522	25.6125	25.3778	25.6348	25.2607	25.4138	25.6431	25.3612	25.1449	25.4892	25.8044		0.980521	1	0.00368373		0.536773	0.908279	0.0925283		0.525449	1	0.0888446
A0A060VNW3	Maillard deglycase	27.5682	27.4394	27.1115	26.7895	27.8385	27.3494	27.2445	27.1015	27.1312	27.1604	27.9203	27.2891	27.4314	27.3324	27.5315	27.2535	27.3745	27.217		0.835363	1	0.0415859		0.963608	0.990911	-0.0073096		0.723635	1	-0.0488955
A0A060VNX1	Aldedh domain-containing protein	29.7549	29.5014	29.3807	29.837	29.6898	29.708	29.7692	29.8249	29.8112	30.1842	29.8974	29.8173	29.6251	29.6527	29.1459	29.1652	29.651	29.611		0.0286809	1	-0.238707		0.196319	0.737672	0.170171		0.00636498	0.87113	0.408877
A0A060VNX6	Inactive pantothenic acid kinase 4	25.7338	26.0443	25.4738	25.4234	26.0935	26.604	26.1719	25.9473	25.6649	25.4457	26.5374	25.6865	26.2243	25.9606	25.7517	25.7234	26.3861	26.9428		0.956938	1	-0.0134837		0.327645	0.828552	-0.269367		0.32761	1	-0.255883
A0A060VP18	Protein kinase domain-containing protein	13	23.5754	23.5404	13	13	19.5088	22.6886	20.9672	21.5961	13	13	24.0359	13	13	22.0658	13	20.9672	22.0359		0.595922	1	-1.61052		NaN	1	0		0.51951	1	1.86981
A0A060VP39	Uncharacterized protein	26.1757	25.7568	25.848	25.9406	26.0914	26.1871	26.3562	26.0995	26.0422	25.8069	26.0629	26.0275	26.1565	26.1585	25.9088	25.965	26.0464	26.3595		0.534259	1	-0.0659062		0.338148	0.829822	-0.0991745		0.740412	1	-0.0332683
A0A060VP96	Beta-centractin-like	26.9088	26.8858	26.7129	27.141	26.9428	27.019	26.9428	27.1115	26.965	26.7895	27.2262	26.8858	26.9869	27.0505	26.8858	26.8264	26.9203	26.8504		0.564735	1	-0.0517295		0.829217	0.966769	0.0150325		0.383075	1	0.066762
A0A060VPC1	Carn_acyltransf domain-containing protein	24.7286	24.4738	23.5045	23.7492	24.8811	24.4362	24.1565	24.5165	24.5045	24.9271	24.5812	24.7182	24.2243	24.2821	23.9316	24.7441	24.3778	24.3239		0.297457	1	-0.271762		0.942401	0.989648	-0.0184018		0.121374	1	0.25336
A0A060VPC6	Glutamine--fructose-6-phosphate transaminase	29.4194	28.6595	28.9174	29.2239	28.49	28.4394	28.8081	28.5315	28.4274	28.6931	28.8203	28.5609	28.2216	28.3869	28.6798	28.0296	28.4512	28.9677		0.243747	1	0.218034		0.0878724	0.635248	0.402126		0.249559	1	0.184092
A0A060VPK5	Calponin	22.9951	22.85	22.0854	20.6453	23.2679	22.4874	21.5309	22.5069	21.5869	22.7655	22.2593	22.7492	20.6971	22.2905	22.58	22.2679	22.1426	22.1734		0.736103	1	0.155383		0.460908	0.8792	0.363233		0.570792	1	0.20785
A0A060VPL0	Uncharacterized protein	28.0349	27.5898	27.5682	27.9203	27.976	28.0296	28.0349	27.7708	27.6998	27.7389	28.0864	27.9372	27.8019	27.5315	27.9031	27.726	27.6595	28.0084		0.826935	1	-0.0248728		0.48671	0.890745	0.0813773		0.29779	1	0.10625
A0A060VPL2	Voltage-dependent anion-selective channel protein 2	24.867	24.1795	24.4862	24.9134	24.9495	24.9406	25.1332	25.2353	25.1371	23.7594	24.7129	24.8336	25.0317	25.1332	24.7182	24.9043	25.1055	25.1681		0.765929	1	-0.0792459		0.0800061	0.621087	-0.287456		0.395752	1	-0.20821
A0A060VPS4	Epoxide hydrolase	28.019	28.3869	27.5754	28.4938	28.4785	28.604	28.3578	28.4629	28.189	28.4354	28.0609	28.632	28.3869	28.1556	28.3828	27.9259	27.8504	28.2216		0.602841	1	-0.0967293		0.578801	0.915114	0.105738		0.134679	1	0.202468
A0A060VPT7	Phosphoacetylglucosamine mutase	25.604	25.5404	25.2535	25.3444	25.1871	25.2463	25.4457	25.1488	25.2317	24.1095	25.7492	25.1757	25.4425	25.1174	25.4105	24.7745	24.8576	24.8142		0.376543	1	0.219167		0.0652363	0.596756	0.29312		0.779923	1	0.0739536
A0A060VPT8	Uncharacterized protein	28.0762	27.2445	27.8799	28.3452	27.5969	27.9088	28.003	27.7517	27.6663	27.6251	28.1015	27.9316	28.4629	27.6389	28.1556	27.3992	27.8623	28.17		0.979534	1	-0.0046018		0.644165	0.936141	-0.106223		0.580341	1	-0.101621
A0A060VPU1	Guanylate kinase	20.7056	21.9243	22.2849	20.6628	21.4874	13	19.4108	13	20.9459	22.4775	20.4576	13	13	13	21.3156	21.1143	20.6886	13		0.437005	1	1.79551		0.221973	0.763	2.99108		0.639334	1	1.19557
A0A060VPU8	UFM1-activating enzyme	22.2989	23.0723	22.48	22.3805	21.9882	22.4551	22.2736	22.1795	22.3101	13	22.7013	21.743	22.4067	21.0426	21.9098	21.0756	21.8307	22.6693		0.287261	1	1.74459		0.0711396	0.60444	0.623402		0.491265	1	-1.12119
A0A060VPX9	Uncharacterized protein	20.343	20.4576	20.7876	13	19.8377	20.1946	13	19.7471	19.6311	21.265	20.0691	20.1457	13	19.8891	19.734	19.1655	19.6222	19.0319		0.942874	1	0.127077		0.680385	0.941751	0.69631		0.734906	1	0.569234
A0A060VPY5	CAP-Gly domain-containing protein	23.9672	24.1253	23.6757	25.7796	24.2607	24.9672	23.1488	23.8191	24.48	24.9847	24.6811	24.8997	23.2679	24.3101	23.9316	23.6757	24.317	24.0105		0.77398	1	0.127062		0.158049	0.707929	0.543827		0.241273	1	0.416766
A0A060VPZ0	Uncharacterized protein	20.3211	20.002	19.9882	20.4067	20.3101	20.7796	21.1079	20.3538	20.2419	13	21.2764	19.9742	20.6186	20.9742	20.85	20.654	20.6096	20.3211		0.466152	1	0.975555		0.0339315	0.571981	-0.37001		0.319824	1	-1.34557
A0A060VPZ7	Uncharacterized protein	17.8846	17.4576	17.392	17.3408	16.624	17.4334	15.3987	16.0189	16.6662	19.7747	16.8606	17.7073	17.185	20.3857	17.0532	16.7987	18.3101	18.6903		0.670892	1	0.284347		0.245368	0.777238	-0.715075		0.260521	1	-0.999422
A0A060VQ42	Uncharacterized protein	25.1293	24.5869	24.1642	24.3376	25.3511	24.7441	25.0148	23.9406	24.3031	24.0526	25.0062	25.3745	24.6595	24.5105	24.7796	24.6486	24.5285	24.5463		0.741525	1	0.103559		0.58834	0.918716	0.106709		0.990022	1	0.00315062
A0A060VQ55	Death domain-containing protein	21.0886	21.3752	20.0559	13	20.9672	20.895	22.7574	22.3936	21.3538	21.2989	13	21.6231	20.7796	21.6051	13	22.1269	13	20.8802		0.683299	1	-0.840817		0.661396	0.940676	0.998357		0.446551	1	1.83917
A0A060VQ64	Uncharacterized protein	26.9203	26.9539	26.4738	26.4266	27.0609	26.9316	26.8385	26.6181	26.527	25.9825	26.8741	26.7771	26.7771	26.726	26.5315	26.4536	26.6865	26.7771		0.299292	1	0.191646		0.29847	0.809487	0.13591		0.711132	1	-0.0557359
A0A060VQ80	Complex I-9kD	21.4923	21.6051	21.7512	23.654	21.8576	20.2302	22.3017	22.4247	22.4751	21.1143	22.7675	22.7327	21.0691	22.2332	21.7756	21.0493	21.3376	13		0.319211	1	-0.537585		0.285711	0.800283	1.68764		0.155643	1	2.22523
A0A060VQ81	AAA_5 domain-containing protein	13	19.6869	21.0088	22.0951	21.2419	21.1143	22.1642	21.6006	21.6584	13	21.5869	21.5213	21.4425	21.2477	21.5961	21.4375	21.2821	20.6628		0.783795	1	-0.56409		0.277385	0.79493	-1.58694		0.499615	1	-1.02285
A0A060VQ92	Eukaryotic peptide chain release factor subunit 1	25.2926	25.1214	24.7492	24.989	24.8764	25.4362	25.1833	25.0526	25.1015	24.8433	25.3101	25.0443	25.3444	25.2891	24.9539	24.6431	25.4707	25.5783		0.926236	1	-0.0116866		0.462579	0.880336	-0.135775		0.446762	1	-0.124088
A0A060VQF0	Complex III subunit 9	24.3511	22.8519	23.654	23.4923	24.5045	24.2821	23.8858	24.3239	24.217	24.4614	24.632	24.5754	23.867	24.1565	23.9584	23.9316	24.2891	23.7492		0.112103	1	-0.493272		0.628177	0.933091	-0.136		0.0270027	0.841468	0.357272
A0A060VQH6	Cysteine-rich with EGF-like domain protein 2	26.204	26.7645	26.8623	27.1795	26.5898	26.0772	25.9473	26.632	26.143	27.217	26.4154	26.5653	26.5595	26.6865	26.3762	25.8044	26.4707	26.604		0.620925	1	0.126228		0.380385	0.84917	0.196006		0.760051	1	0.0697788
A0A060VQI0	2-Hacid_dh domain-containing protein	26.1135	26.976	26.3679	28.3951	25.8599	25.6838	27.189	25.1565	26.204	26.2133	27.5014	25.1253	25.2426	27.17	26.2058	26.2481	25.4923	26.0752		0.574175	1	0.334437		0.34093	0.829731	0.493684		0.751635	1	0.159247
A0A060VQI2	Annexin	22.9298	23.0967	22.3156	23.391	23.6971	23.6649	23.4923	24.0105	23.6649	23.3101	23.5165	24.2096	22.9985	22.3805	23.9043	23.654	22.8249	23.9933		0.0695312	1	-0.518134		0.753768	0.954811	-0.110079		0.205114	1	0.408055
A0A060VQP2	Uncharacterized protein	22.2273	22.9951	22.0918	22.9388	23.391	21.8423	13	21.5309	13	13	23.1488	22.7594	22.5093	21.8839	21.9316	21.5451	21.9916	21.0821		0.0476512	1	4.8412		0.0378591	0.575426	0.757109		0.0853992	1	-4.08409
A0A060VQQ0	Uncharacterized protein	23.7895	23.2961	23.3101	23.9316	23.8093	23.4676	22.9672	23.9134	23.4676	23.1627	23.6096	23.3778	23.1916	23.1285	23.391	23.2679	23.6096	23.1795		0.321846	1	0.184313		0.0464112	0.574	0.306032		0.448835	1	0.121719
A0A060VQQ6	Peptidylprolyl isomerase	22.8727	22.7286	23.0258	23.2463	22.7533	22.7244	23.0241	22.6779	23.0459	22.3211	22.7492	23.0459	22.9742	22.7119	22.3752	21.1519	22.5938	23.0241		0.589345	1	0.0811399		0.18409	0.727088	0.419996		0.29322	1	0.338856
A0A060VQQ9	COP9 signalosome complex subunit 8	23.3101	23.0918	23.4551	23.7796	23.1206	23.48	24.1565	13	22.7348	22.8191	23.417	23.654	23.1395	22.9477	23.5045	23.0756	22.937	23.3511		0.340925	1	1.74263		0.157888	0.707947	0.213651		0.400709	1	-1.52898
A0A060VQR4	Uncharacterized protein	20.1079	19.9316	18.4775	18.3452	21.714	20.2419	20.4576	20.8727	20.3538	13	20.4775	13	21.0559	20.1457	21.1079	21.265	20.9024	20.5069		0.312928	1	1.77607		0.0859393	0.638277	-1.02762		0.110395	1	-2.80369
A0A060VQU3	NTP_transferase domain-containing protein	22.0088	22.1143	22.1642	20.7223	22.5093	22.0426	20.7223	21.4221	13	22.0088	21.7955	13	21.68	21.6497	22.5213	21.0292	21.6364	20.3752		0.102001	1	3.26879		0.277506	0.794789	0.444956		0.15224	1	-2.82384
A0A060VQV0	Uncharacterized protein	25.5165	25.4202	25.4138	24.8904	25.8264	25.5105	25.9539	25.673	25.141	26.7129	25.9781	25.9716	26.0401	25.8118	25.5898	25.6703	25.391	25.6458		0.0784026	1	-0.475472		0.117695	0.678839	-0.261828		0.368159	1	0.213644
A0A060VQV4	Uncharacterized protein	23.5983	22.44	23.0526	23.239	23.2375	23.1488	23.632	22.9637	22.7077	22.6929	22.7492	23.4676	22.2707	23.1658	22.3129	23.3645	23.1795	23.4298		0.722302	1	0.0838712		0.544958	0.90897	0.165512		0.77039	1	0.0816412
A0A060VQY3	LRRcap domain-containing protein	26.1449	25.9043	25.8093	25.6348	26.632	26.6865	26.726	26.632	26.4105	24.9584	26.6865	26.4969	26.726	25.9825	26.6181	26.2661	26.632	26.8858		0.590317	1	-0.18308		0.118775	0.677741	-0.38311		0.530384	1	-0.20003
A0A060VQZ6	Uncharacterized protein	21.9061	13	13	20.68	23.976	21.7995	23.0707	20.0559	19.654	13	19.1655	22.6907	21.2593	20.6186	21.0224	22.7077	22.2419	23.654		0.828788	1	-0.545878		0.187782	0.732419	-2.85706		0.167192	1	-2.31118
A0A060VR17	C-type lectin domain-containing protein	21.3752	20.5915	22.0292	13	21.2066	20.8269	20.5823	22.155	21.7915	13	20.9024	13	21.0625	20.7553	21.9316	21.6186	21.1704	21.7389		0.586243	1	1.26634		0.295021	0.807113	-1.54133		0.147207	1	-2.80767
A0A060VR27	3-hydroxyisobutyryl-CoA hydrolase, mitochondrial	26.7129	26.2243	26.604	26.8264	26.6181	26.8142	26.8974	26.4138	26.5682	27.3828	26.6865	26.8741	26.5419	26.5195	26.5754	26.9869	26.5315	26.8974		0.325432	1	-0.17045		0.741956	0.950916	-0.042093		0.447146	1	0.128357
A0A060VR34	Proteasome subunit beta	25.9406	26.3679	26.4754	25.2096	26.673	26.604	26.019	25.8647	26.0691	25.6622	26.4266	26.0894	25.7492	26.0813	25.673	26.0338	26.1253	25.8069		0.463665	1	0.189892		0.238815	0.769077	0.300139		0.416856	1	0.110247
A0A060VR46	Lactamase_B domain-containing protein	13	13	20.9459	21.417	20.4676	13	20.6096	21.1015	13	13	20.3538	20.4874	13	13	20.1704	20.3538	20.7223	21.2185		0.651032	1	-1.1203		0.655117	0.940315	-1.10573		0.995032	1	0.014562
A0A060VR56	OMPdecase	23.6865	23.1642	23.1504	23.5165	23.5165	23.7492	23.5165	23.7895	23.976	23.2463	23.7695	24.019	23.2679	23.2535	23.5045	23.6649	22.3239	23.1991		0.137669	1	-0.255594		0.255091	0.786425	0.261595		0.043968	1	0.517189
A0A060VR65	RNA helicase	20.4775	21.0886	21.4375	13	20.8346	13	13	19.7634	13	13	13	13	20.5356	13	21.6628	21.0292	20.3752	13		0.0660317	1	4.17913		0.987141	0.996023	0.0392447		0.0675165	1	-4.13988
A0A060VR75	S_100 domain-containing protein	26.1814	25.7286	25.7846	25.9869	26.4754	26.0212	25.7846	25.8019	25.5869	26.4024	25.632	25.8433	25.7312	25.6838	25.3239	25.4551	25.824	25.8312		0.277583	1	0.1878		0.0197911	0.582035	0.388126		0.201124	1	0.200326
A0A060VRD9	Uncharacterized protein	22.3294	13	13	21.632	21.8802	22.4601	21.6843	21.6364	22.0854	22.0459	21.4825	13	21.6671	22.1488	20.9742	22.1856	22.2961	21.7715		0.609762	1	-1.27214		0.178364	0.716227	-2.79027		0.32959	1	-1.51813
A0A060VRK8	Hydroxysteroid dehydrogenase like 1	25.48	25.3101	25.6784	26.1469	25.7492	25.9134	25.4892	25.3778	25.4041	26.0505	25.6998	26.2114	25.5898	25.2571	25.6918	25.3204	25.9066	26.0711		0.968934	1	0.00753276		0.689462	0.943801	0.0735305		0.740945	1	0.0659978
A0A060VRT1	Rib_recp_KP_reg domain-containing protein	30.1724	30.6798	30.7211	30.9045	30.2308	30.3515	30.2077	29.9259	30.2535	30.2193	30.3196	30.2193	30.2422	30.5573	30.0479	29.509	29.94	30.0217		0.0385115	1	0.319136		0.0344024	0.567166	0.457005		0.385484	1	0.137869
A0A060VRT6	Uncharacterized protein	24.558	24.0772	23.9043	24.6757	24.558	24.8904	24.867	24.9361	24.5225	23.5522	24.9225	23.7594	24.9977	24.4738	24.4234	24.6375	24.2243	24.7129		0.954426	1	0.0173283		0.491632	0.893255	-0.134345		0.593969	1	-0.151673
A0A060VRW0	Uncharacterized protein	30.7292	30.9746	31.0283	31.3356	30.8004	30.7849	30.5754	30.4727	30.7211	30.4919	30.8309	30.5389	30.5296	31.0283	30.6372	30.2535	30.4334	30.5573		0.0111648	0.978	0.337018		0.0249854	0.539646	0.368957		0.796255	1	0.0319386
A0A060VRX3	RNA helicase	27.1795	26.7895	26.4923	26.3992	28.0243	26.8623	27.1604	27.0084	27.0296	27.3745	27.6458	27.8203	26.9088	26.976	27.3662	27.217	27.141	27.6181		0.199294	1	-0.381979		0.372483	0.844481	-0.246656		0.453947	1	0.135324
A0A060VS03	Store-operated calcium entry-associated regulatory factor	24.002	24.9495	24.632	24.6595	24.5754	23.5638	23.4676	24.0526	24.217	23.7492	24.6096	24.8858	24.4234	24.5638	24.6703	23.8093	23.4923	24.5463		0.454831	1	0.233406		0.62182	0.931333	0.146123		0.770918	1	-0.0872828
A0A060VS20	AFP-like domain-containing protein	26.9977	26.8741	26.7895	26.4394	26.7517	26.6458	26.8858	27.019	27.0711	26.3992	26.9428	26.604	26.6181	26.8858	27.1604	26.8623	26.3943	27.2353		0.60734	1	-0.070611		0.487095	0.891064	-0.109656		0.821557	1	-0.0390453
A0A060VS47	Uncharacterized protein	26.0914	25.9043	26.1015	26.3066	27.2979	26.2625	26.1814	26.1449	26.4567	25.792	26.1719	26.5285	25.9271	26.0833	26.2874	25.705	25.8528	26.4676		0.627297	1	0.114792		0.268828	0.790624	0.273492		0.338647	1	0.158699
A0A060VS87	Uncharacterized protein	22.4651	21.2243	20.9601	13	22.2989	21.391	13	21.9316	20.8727	22.0951	21.5213	20.9601	21.2477	21.5069	21.2535	20.9812	22.0359	20.1581		0.939271	1	0.159796		0.527306	0.903392	-0.973953		0.452219	1	-1.13375
A0A060VSC7	Mitochondrial import inner membrane translocase subunit	25.6595	25.2607	24.8576	24.9271	25.4923	25.7182	25.4041	25.5983	25.4676	24.8288	25.5285	25.4105	25.4298	25.2353	24.6865	24.9977	25.5983	25.5105		0.780449	1	-0.0537675		0.719715	0.953116	0.076189		0.489692	1	0.129957
A0A060VSC9	Complex I-23kD	25.4831	24.9716	24.848	25.5983	25.3877	25.1681	25.6513	25.8142	25.558	24.3712	25.8433	25.6153	25.7594	25.9781	24.867	25.2535	25.3477	25.4394		0.384758	1	-0.232736		0.346027	0.832572	-0.198057		0.902597	1	0.0346797
A0A060VSE4	Tropomyosin alpha-4 chain	25.6209	25.3066	25.2607	24.6431	26.0935	24.7338	24.4738	25.5014	25.019	25.452	25.1833	25.6891	24.6209	25.1253	25.1488	24.8576	25.1293	25.1795		0.846418	1	0.056627		0.294028	0.807071	0.266183		0.319746	1	0.209556
A0A060VSE5	Uncharacterized protein	27.3066	26.9088	26.5478	27.8081	26.8504	26.5754	26.7517	26.452	27.3578	26.976	27.2262	27.2445	26.5898	26.48	26.5682	26.1352	26.2714	26.6181		0.994102	1	-0.00183773		0.0258574	0.537463	0.555753		0.00648788	0.8545	0.557591
A0A060VSE8	UDPGT domain-containing protein	30.5844	30.362	30.5844	30.4823	30.7771	30.611	30.6629	30.7453	29.8035	30.4919	30.7292	30.3196	30.5933	30.6629	29.5407	30.3196	30.0479	30.6544		0.507521	1	0.10814		0.194599	0.738473	0.263735		0.519608	1	0.155595
A0A060VSG6	Myeloid-derived growth factor-like	23.7286	24.0854	23.8191	24.2021	23.4425	23.9043	24.1253	24.2096	24.1946	22.417	23.9672	23.654	23.9316	23.867	23.7594	23.4676	23.3645	24.2961		0.742049	1	0.10237		0.649078	0.936795	0.0826104		0.950996	1	-0.0197598
A0A060VSI0	F-BAR domain-containing protein	26.965	26.4008	26.3307	26.17	26.6595	26.512	26.5754	26.4105	26.6458	26.3645	26.2803	26.2874	26.0169	26.4024	26.1661	26.0317	26.604	26.7645		0.555774	1	0.0790084		0.327798	0.828468	0.175395		0.510315	1	0.0963863
A0A060VSJ1	Secernin 3	26.1833	26.1391	26.1946	26.4551	25.9584	26.2909	26.3645	25.9406	25.5812	25.7234	26.0955	26.2856	26.0062	26.48	25.654	25.895	25.848	26.5522		0.182408	1	0.205103		0.439289	0.876046	0.130969		0.711256	1	-0.0741342
A0A060VSK0	Complex I-20kD	24.4614	24.2679	24.1946	24.5463	24.317	25.019	24.6971	24.9933	24.7846	24.7286	24.8764	24.4362	24.9847	24.8142	24.558	24.3376	24.8093	24.2961		0.0766561	1	-0.28501		0.345996	0.832929	-0.165627		0.407556	1	0.119383
A0A060VSN0	Uncharacterized protein	20.5545	20.2302	20.8576	22.848	21.0088	21.0426	18.5204	20.6971	20.3321	21.6971	20.3645	22.3129	19.9742	20.3645	23.2463	21.9707	20.2535	13		0.518681	1	0.436281		0.410579	0.861632	1.28876		0.594122	1	0.852476
A0A060VSN1	Terpene cyclase/mutase family member	26.604	26.521	25.9912	26.9869	26.4583	24.8093	26.0464	25.6757	26.6458	24.9803	25.1253	25.8858	25.0233	26.9977	24.7129	25.1095	26.0793	26.1155		0.238952	1	0.501885		0.26716	0.790101	0.555427		0.904426	1	0.0535425
A0A060VSQ1	Aspartate--tRNA ligase, cytoplasmic	27.3828	27.0296	27.0084	27.3662	27.391	27.2625	27.2803	26.8264	27.0505	26.8741	27.3662	27.0813	26.9428	27.2625	27.2445	26.7389	27.0401	27.17		0.188624	1	0.160277		0.144874	0.685835	0.173621		0.913827	1	0.0133441
A0A060VSQ2	ACB domain-containing protein	26.8741	26.4815	26.9088	27.0813	26.965	27.0813	26.976	27.2445	26.965	27.2353	27.391	27.1795	26.9869	26.9869	26.8019	27.2262	26.7129	26.8385		0.0402641	1	-0.266526		0.823342	0.966415	-0.0268517		0.0386185	0.973942	0.239674
A0A060VSQ6	Complex I-B14.7	23.9134	23.5165	23.8093	24.4105	23.8191	23.9043	24.2891	24.2891	23.895	24.0359	24.0275	24.1488	23.7995	23.976	23.8191	24.0526	24.239	24.3376		0.136226	1	-0.21872		0.362308	0.839074	-0.141751		0.500101	1	0.0769695
A0A060VSQ7	Cytochrome b5 heme-binding domain-containing protein	27.5389	26.7771	26.9316	27.4862	27.2979	26.8623	27.5969	27.5826	27.0401	26.0148	27.2714	27.0609	26.8142	27.6798	26.8623	27.1795	26.8741	27.6865		0.846065	1	0.0545352		0.878577	0.975762	-0.0337388		0.76722	1	-0.088274
A0A060VST3	DUF4614 domain-containing protein	13	13	13	13	19.5988	18.8787	13	20.1946	21.4425	13	20.6453	19.6114	18.4775	13	18.5694	13	20.0156	13		0.190892	1	-2.90273		NaN	1	0		0.369558	1	1.97188
A0A060VSU5	Ras-related protein Rab-8A-like	21.3645	20.4676	21.9243	19.0717	21.8987	21.5498	19.7828	21.5498	21.1332	13	21.5069	22.0224	20.9672	21.2593	21.3101	18.3012	21.0559	13		0.428934	1	1.21361		0.251017	0.781486	1.73052		0.795698	1	0.516914
A0A060VSV9	Calreticulin	32.1239	32.1084	32.1422	32.3542	31.94	32.0447	31.8865	32.0927	32.2336	32.1842	32.2048	31.9435	32.0414	32.2842	31.9188	31.1842	31.5664	31.8157		0.738279	1	0.0279907		0.0864237	0.634953	0.317088		0.115949	1	0.289098
A0A060VSW7	Peptidase_M28 domain-containing protein	24.7492	24.5869	24.7338	24.5926	24.7645	24.6918	25.0148	24.9271	24.6865	24.3712	24.6375	24.8044	24.6811	24.824	24.6264	24.7077	24.9088	24.9977		0.599482	1	-0.053779		0.150072	0.694749	-0.104489		0.656755	1	-0.0507104
A0A060VSY8	Aspartate aminotransferase	25.6486	22.9707	22.4273	23.0325	24.3778	24.4425	22.882	23.9043	24.1565	24.48	23.632	21.7223	22.7203	23.1441	22.8113	23.5165	24.4234	24.8044		0.594709	1	0.353708		0.693196	0.943639	0.246569		0.847492	1	-0.107139
A0A060VT14	CAAX prenyl protease	25.0062	25.2535	25.002	24.9316	25.7024	25.417	25.1332	25.5045	25.3204	24.5225	25.3975	25.3066	25.3477	25.3745	25.0894	25.0401	24.9316	25.2317		0.912383	1	0.0213127		0.734401	0.951048	0.0496076		0.86407	1	0.0282949
A0A060VT47	Uncharacterized protein	26.1273	26.341	25.7155	25.3135	26.4378	26.4473	25.9803	26.0854	25.8457	25.6891	25.9383	25.6649	26.0732	25.9672	26.1234	25.7995	26.0526	26.1965		0.347313	1	0.196447		0.887597	0.976127	0.0283591		0.0863193	1	-0.168088
A0A060VT86	BCL2-associated athanogene 6	23.6096	22.9225	23.0071	21.1269	23.6649	23.4041	23.0576	22.0559	21.6929	22.8423	23.2535	22.2477	22.1111	22.0459	22.4651	22.2125	22.5638	22.7512		0.37228	1	0.430891		0.168766	0.712922	0.597569		0.559956	1	0.166678
A0A060VT90	Reticulon	20.9742	22.1457	13	19.3299	23.0576	21.4825	13	21.2933	20.5731	23.0576	20.68	21.1143	20.7634	21.6843	21.0951	22.2066	21.4476	21.4067		0.982989	1	0.0452588		0.362018	0.8387	-1.43563		0.331877	1	-1.48089
A0A060VTC0	Asparaginase	22.5731	22.1174	21.8073	21.1457	22.1457	13	21.9352	21.9352	22.0821	22.4898	22.0493	21.5961	21.5869	22.1206	20.7553	21.7013	21.2933	21.1143		0.328957	1	-1.54972		0.539788	0.907433	-0.963749		0.0282282	0.836835	0.585974
A0A060VTC1	Phosphate carrier protein, mitochondrial	21.1519	22.4041	22.2792	23.0409	22.3484	22.7735	22.7369	23.0805	21.3266	22.0691	22.5309	22.2707	22.4726	23.217	22.0122	23.2679	22.2066	22.3725		0.994067	1	-0.00276502		0.466274	0.88173	-0.258444		0.454699	1	-0.255679
A0A060VTC7	Annexin	26.9539	27.6998	26.9977	26.8741	27.2445	27.8445	28.0864	27.8203	26.8741	26.9428	27.0813	27.0084	27.5165	27.3324	26.8858	27.9203	26.8623	27.3066		0.904481	1	-0.0331567		0.884282	0.977094	-0.034929		0.99482	1	-0.00177224
A0A060VTE6	Sorting nexin	26.4815	25.9606	26.6865	27.2979	26.1623	26.5624	27.189	25.7796	26.4186	25.3545	26.726	27.6798	26.7771	26.7129	26.4202	26.7771	25.8288	26.6595		0.998766	0.999191	0.000636101		0.986912	0.996227	-0.00406551		0.990476	1	-0.00470161
A0A060VTH8	Uncharacterized protein	24.7077	25.7077	22.8783	23.2506	25.8647	25.3342	24.3239	24.7492	25.0105	24.8191	24.9406	22.7369	25.3342	25.0567	24.3778	24.1095	25.019	24.7389		0.764465	1	0.193828		0.793693	0.96307	-0.148845		0.410851	1	-0.342673
A0A060VTK9	PH domain-containing protein	13	22.0224	23.0122	13	24.1015	23.8576	23.7695	21.0359	13	24.0691	23.48	23.3376	24.2243	22.5356	13	23.0609	21.2821	24.141		0.57571	1	-1.61639		0.592125	0.919968	-1.5417		0.97638	1	0.0746876
A0A060VTL8	RRM domain-containing protein	23.2961	22.7675	22.9672	23.1143	23.5404	22.6475	23.4923	23.3239	23.1332	13	23.5285	23.4676	23.2679	23.2679	23.1534	23.4041	23.2679	23.2273		0.439878	1	1.39791		0.165553	0.712008	-0.209237		0.375534	1	-1.60714
A0A060VTM6	Phenylalanine--tRNA ligase	23.7492	23.7389	23.6971	24.4425	23.181	23.867	23.9584	23.2036	23.8288	22.4701	24.002	23.5045	23.632	23.6649	24.0105	23.3376	23.9316	23.8191		0.350255	1	0.28475		0.813124	0.964736	0.0466865		0.379784	1	-0.238063
A0A060VTP5	Vitamin-K-epoxide reductase	24.6153	24.3712	24.7945	24.848	24.6703	24.5404	24.48	24.5812	24.2607	24.5105	24.4923	23.7695	24.3511	25.2096	23.9584	24.1174	24.3307	25.1984		0.0690381	1	0.290924		0.639948	0.93547	0.112362		0.498414	1	-0.178562
A0A060VTQ1	Uncharacterized protein	21.6971	21.6051	21.4324	13	22.1301	21.5117	20.5545	21.3321	20.9672	13	13	21.3805	21.6096	21.2477	21.1946	21.4375	21.7471	20.8727		0.425713	1	1.85702		0.458403	0.877649	-1.12214		0.111727	1	-2.97916
A0A060VTQ6	U5 small nuclear ribonucleoprotein 200 kDa helicase-like	26.2535	25.7846	25.9316	25.4984	26.1738	26.2151	26.329	26.1604	26.3393	25.6703	26.1719	26.0233	25.9406	25.9539	25.6944	25.9157	26.1546	26.1795		0.397474	1	-0.13954		0.983299	0.994548	0.00303014		0.279032	1	0.14257
A0A060VTT3	DNA-(apurinic or apyrimidinic site) lyase	26.5448	26.2188	26.0464	26.7771	26.0894	26.3545	26.2114	26.9428	26.8264	25.6181	26.5754	25.8647	26.2979	26.6458	26.2096	26.0732	26.2499	26.4938		0.995875	1	-0.00130399		0.944798	0.990768	0.0101353		0.961866	1	0.0114393
A0A060VTU3	75 kDa glucose-regulated protein	24.7594	24.317	24.2821	24.9495	24.9088	24.8433	24.4234	24.6703	24.6264	25.0062	24.3844	24.2096	24.5812	24.5696	24.7492	24.0609	24.7895	24.6486		0.47716	1	0.12327		0.513552	0.90017	0.110179		0.934931	1	-0.0130911
A0A060VTV1	A2M_recep domain-containing protein	26.3695	27.6527	27.6458	27.5389	26.8385	27.2353	26.9428	26.3745	26.6458	26.452	26.604	26.604	27.1312	26.9539	26.726	25.6784	26.0752	26.5898		0.0223842	1	0.609603		0.0498822	0.576725	0.687692		0.75017	1	0.0780891
A0A060VU01	Uncharacterized protein	27.6595	27.7645	28.2445	27.4629	27.3153	27.3828	28.0243	28.3787	27.9428	27.8203	27.6798	27.7708	27.8741	28.0557	28.3704	28.6075	28.189	27.391		0.115198	1	-0.29787		0.0737394	0.609292	-0.443036		0.484992	1	-0.145166
A0A060VU35	Uncharacterized protein	20.2066	21.0426	20.5638	21.1269	19.2787	20.3857	20.3101	20.4576	20.7796	13	20.2066	19.9098	20.1206	20.6886	19.6662	19.7667	19.8331	20.8876		0.31753	1	1.32345		0.446252	0.875515	0.273592		0.418955	1	-1.04986
A0A060VU55	Uncharacterized protein	24.9977	24.8764	24.5754	24.5869	24.7286	24.7594	24.945	25.0484	24.8858	23.9134	24.824	25.2243	24.867	24.9716	25.1055	24.6865	24.8336	24.8093		0.796574	1	-0.0527598		0.19197	0.73823	-0.124854		0.721589	1	-0.072094
A0A060VU58	Uncharacterized protein	20.953	22.5069	21.8876	22.7796	22.5938	21.2066	22.695	20.2185	22.8113	21.6006	21.9566	22.4849	21.3538	20.895	21.9024	21.5545	21.1143	21.5451		0.958779	1	0.0267741		0.116886	0.680661	0.593724		0.208649	1	0.56695
A0A060VU61	FBA domain-containing protein	21.7182	20.0951	20.6886	21.3857	21.6276	13	21.3962	20.8423	19.5299	13	22.2006	19.8995	20.6886	21.1825	21.6584	21.5731	21.8461	21.343		0.889747	1	0.27443		0.266414	0.790366	-1.62944		0.19348	1	-1.90387
A0A060VU79	Lysophospholipid acyltransferase 5-like	22.3484	21.4676	21.2989	22.6822	21.5545	21.8461	22.2332	21.8034	21.953	21.6843	13	21.9243	21.9134	21.8576	21.9601	22.0625	22.0789	22.1457		0.363363	1	1.43325		0.559258	0.908627	-0.136737		0.316567	1	-1.56999
A0A060VUA0	UBX domain-containing protein	23.6096	23.5638	23.9225	23.8191	24.1946	23.9406	23.2821	23.4923	23.3239	23.632	24.3444	24.239	23.9847	23.8288	23.7796	23.654	23.5404	23.632		0.574126	1	0.122777		0.38433	0.848109	0.10513		0.931305	1	-0.0176474
A0A060VUA2	FAD_binding_3 domain-containing protein	23.6757	21.5638	23.1642	24.1332	22.8404	22.4247	24.317	22.8802	24.5345	13	25.705	26.2607	19.5337	25.239	20.3645	20.1946	13	24.2535		0.930173	1	0.184122		0.190826	0.736904	2.53612		0.400865	1	2.352
A0A060VUA7	Uncharacterized protein	23.5285	23.3101	23.2821	22.5522	23.8385	23.4551	23.632	23.1946	23.2679	24.1565	23.2679	23.0999	23.1946	23.3778	22.5754	23.1206	23.417	24.1795		0.658243	1	-0.108725		0.952327	0.991417	0.0169077		0.648642	1	0.125632
A0A060VUA9	Triosephosphate isomerase	31.6629	31.7573	31.7494	31.8682	31.6415	31.6022	31.6198	31.6329	31.5799	31.8865	31.7652	31.7771	31.4433	31.9045	31.4334	31.6798	31.8157	31.7252		0.958302	1	0.0033474		0.609281	0.926905	0.046593		0.649966	1	0.0432456
A0A060VUB3	Uncharacterized protein	21.1206	21.3211	20.8876	21.5685	21.8876	22.4015	22.2419	21.4425	21.2066	13	21.7056	21.5731	22.6431	21.6584	21.6628	21.5356	21.6276	21.0156		0.382632	1	1.33621		0.619717	0.92958	-0.159354		0.330395	1	-1.49556
A0A060VUB8	Transmembrane 9 superfamily member	26.0772	26.2944	25.9738	26.1965	25.8834	25.8997	26.143	26.189	26.3083	26.1946	25.9584	26.2607	26.3031	26.2856	25.9694	25.6622	26.0296	25.9998		0.178645	1	-0.121492		0.917377	0.98649	0.0125424		0.244605	1	0.134034
A0A060VUE5	Uncharacterized protein	20.5165	22.1238	13	13	20.9171	20.6276	13	20.7307	21.4825	13	21.3592	13	13	20.7307	13	13	20.2877	13		0.624091	1	1.26877		0.248091	0.778155	2.86109		NaN	1	0
A0A060VUG3	Uncharacterized protein	23.1332	21.2933	22.7553	22.4874	21.1642	22.7182	22.3805	22.6209	22.502	20.7471	21.0088	22.5356	21.0559	23.4425	22.7119	20.9024	22.3045	22.6628		0.55847	1	0.292778		0.885036	0.977165	0.0786057		0.698145	1	-0.214172
A0A060VUG6	Tripartite motif-containing protein 16-like	25.0105	25.6181	25.4488	25.019	25.8927	25.2463	25.7895	25.5345	24.9977	24.1565	24.7234	25.6348	24.7846	25.3066	24.7796	24.976	25.2021	25.7103		0.446016	1	0.233184		0.255355	0.786843	0.246059		0.96612	1	0.0128756
A0A060VUH5	Sulfite oxidase	26.2058	25.4923	26.1194	26.3762	25.5165	25.9066	26.5754	26.6865	26.4862	26.6865	25.7895	26.4999	26.6865	25.9584	25.3477	26.1095	26.2463	25.7129		0.0290723	1	-0.517861		0.76384	0.956642	-0.0740754		0.0852636	1	0.443785
A0A060VUI1	Protein kinase domain-containing protein	23.2821	24.0691	13	22.714	23.0999	23.141	13	22.9334	22.695	22.8385	22.8288	22.4144	23.0409	22.8442	22.5545	22.8746	23.2317	13		0.858577	1	0.432665		0.904591	0.983508	0.293356		0.953281	1	-0.139309
A0A060VUI9	Peptidyl-prolyl cis-trans isomerase	31.4629	31.4083	31.3982	31.4871	31.1052	31.196	31.2479	31.3356	31.4234	31.3879	31.2869	31.015	31.2814	31.4483	31.0927	30.4032	31.1783	31.1664		0.505033	1	0.0601641		0.152959	0.697912	0.247916		0.264467	1	0.187752
A0A060VUJ9	Uncharacterized protein	25.1681	24.6264	24.2891	24.8528	25.2891	24.7129	24.8528	25.2499	24.2317	25.1253	24.9539	24.9584	24.8764	25.1642	25.0567	25.0062	25.391	25.4953		0.735823	1	-0.072257		0.0840935	0.631632	-0.341912		0.152322	1	-0.269655
A0A060VUK7	AB hydrolase-1 domain-containing protein	26.8019	26.0105	26.0732	26.1852	26.5754	26.2838	25.9955	26.7895	26.6181	25.5225	26.8019	25.8974	26.4969	25.8118	25.3811	25.4266	26.228	26.5014		0.844742	1	0.0508531		0.182863	0.727154	0.347371		0.3497	1	0.296518
A0A060VUN4	Eukaryotic translation initiation factor 3 subunit A	25.0772	24.8764	23.7492	25.4488	25.1293	25.0609	25.5075	24.8191	24.8288	24.632	25.2785	24.654	25.0275	24.8385	24.9716	24.9134	24.5869	24.9847		0.82727	1	-0.0630201		0.989971	0.996314	0.00321325		0.687783	1	0.0662333
A0A060VUP2	BPI1 domain-containing protein	23.0459	22.7816	22.8073	20.8269	23.2288	23.7995	23.2535	23.0002	22.7955	21.6929	22.953	23.7895	22.7816	22.8346	22.6096	22.8152	22.4576	23.2477		0.747322	1	-0.165791		0.922301	0.987236	-0.0427348		0.693044	1	0.123056
A0A060VUP6	Serine/arginine-rich splicing factor 6-like	24.7234	24.5285	24.5225	24.1871	25.0526	24.7338	24.7543	24.6431	24.5225	25.019	24.6595	24.5522	24.6431	24.6375	24.3778	24.6209	24.8433	24.5983		0.63924	1	-0.0671228		0.973609	0.993933	0.00449022		0.46962	1	0.071613
A0A060VUP9	SEC23-interacting protein-like	25.1946	25.5754	25.0359	25.6649	24.3511	25.1253	25.7234	24.8385	25.3273	24.2891	25.4266	25.3943	25.0732	24.989	25.3712	25.3101	24.7945	25.6181		0.976375	1	-0.00864601		0.881039	0.976637	-0.0347894		0.916508	1	-0.0261434
A0A060VUQ0	Tripartite motif-containing protein 16-like	21.8034	20.6364	21.6141	13	21.7013	21.0756	21.4273	21.4676	13	21.632	13	22.3962	13	21.7876	21.6006	21.3538	21.3211	21.5165		0.630534	1	1.1513		0.95146	0.991119	-0.124779		0.595884	1	-1.27608
A0A060VUQ8	Cytochrome c oxidase subunit	28.391	28.1164	28.1312	28.3066	28.2979	28.1747	28.509	28.3109	28.3704	28.1747	28.5014	28.7031	28.579	28.8415	28.0813	28.2262	28.189	28.4823		0.0534236	1	-0.191934		0.221418	0.762292	-0.163556		0.842215	1	0.0283775
A0A060VUR1	Histone H2A	30.3196	31.6544	31.4234	31.5573	32.0864	31.1842	31.4134	31.3672	31.7965	31.4532	31.3672	31.7494	31.6198	31.2365	31.5933	31.7771	30.5754	31.6881		0.561387	1	-0.153602		0.887653	0.975934	-0.0441637		0.597398	1	0.109438
A0A060VUR8	Cytochrome c oxidase subunit 5B, mitochondrial-like	26.6181	27.0505	26.5754	27.141	27.1984	26.4425	26.9316	27.1214	27.7453	26.9203	26.965	26.6865	27.0296	27.2979	26.4266	26.9088	26.9088	27.1015		0.288589	1	-0.224017		0.561432	0.907755	-0.107899		0.555195	1	0.116118
A0A060VUS6	RuvB-like helicase	25.8433	25.6513	25.0813	25.7995	25.6703	25.5551	25.7695	25.4105	25.1174	24.8288	25.8834	25.6068	25.4953	25.1795	25.4266	25.4202	25.4234	25.1565		0.429179	1	0.164035		0.0768374	0.611838	0.249856		0.633786	1	0.0858212
A0A060VUU8	Transmembrane 4 L6 family member 5	23.2448	23.0071	23.2066	22.7203	22.8727	21.8576	22.6119	23.0609	22.6865	23.0156	21.6628	22.8249	22.3538	23.48	22.9566	22.5731	23.0641	22.953		0.567741	1	0.174412		0.771284	0.959072	-0.0786209		0.359759	1	-0.253033
A0A060VUW5	2,4-dienoyl-CoA reductase 2 (EC 1.3.1.124) (Peroxisomal 2,4-dienoyl-CoA reductase [(3E)-enoyl-CoA-producing])	27.9259	27.7771	27.6389	27.0711	27.8445	27.6663	26.6458	27.7895	27.524	27.0401	29.3001	27.6798	27.632	27.8916	26.9869	27.5754	27.976	27.5014		0.981608	1	-0.00925891		0.757876	0.95497	0.0600872		0.865151	1	0.0693461
A0A060VUX8	Cytosolic Fe-S cluster assembly factor NUBP2	21.2006	21.8987	20.5731	20.1946	22.019	22.1143	21.8346	22.1734	22.2096	13	22.0756	21.2477	21.7796	21.4626	21.6757	21.3752	21.8113	20.1825		0.564773	1	0.909909		0.910647	0.985527	-0.0477606		0.540845	1	-0.957669
A0A060VV07	Uncharacterized protein	26.6181	26.0975	26.228	26.3118	26.6998	26.6458	26.2372	26.1946	26.038	26.0567	26.0813	26.452	26.4218	26.0813	26.2002	26.4234	26.1776	26.6458		0.0605284	1	0.256858		0.437098	0.875302	0.10846		0.194222	1	-0.148398
A0A060VV10	Squalene synthase	22.1825	22.5708	21.8913	23.6757	20.8423	13	21.7634	19.6766	19.3836	22.6518	20.8346	20.68	18.724	23.0559	20.1206	19.4129	21.2302	20.9171		0.935526	1	-0.137909		0.946566	0.990231	0.117005		0.75728	1	0.254915
A0A060VV51	H15 domain-containing protein	28.8682	29.104	29.1189	28.8234	29.5646	29.4629	29.1214	29.0889	28.94	30.0609	29.019	29.0813	29.1214	28.9977	29.0965	29.4093	29.1652	29.5203		0.775941	1	-0.0615857		0.688165	0.943599	-0.061389		0.999191	1	0.000196775
A0A060VV79	L-fuconate dehydratase	24.7846	24.0359	24.6153	24.4041	24.6971	24.9716	24.9977	24.848	24.6431	22.8171	25.2207	24.0854	25.002	25.019	24.9271	24.8576	24.6971	25.0691		0.705369	1	0.149422		0.0389407	0.577525	-0.343884		0.205397	1	-0.493307
A0A060VV91	AFP-like domain-containing protein	23.5638	23.0526	23.1332	22.8876	23.1158	22.6562	22.8346	23.4041	24.1565	22.8932	23.632	22.5892	23.2448	23.4425	22.7161	23.1111	22.7451	23.3511		0.512023	1	-0.183382		0.852597	0.972963	-0.0335633		0.592481	1	0.149818
A0A060VV92	MICOS complex subunit	22.6119	22.3045	21.8152	21.9882	22.1673	22.0526	22.4092	22.5592	22.6822	22.6141	22.3239	21.953	21.8385	22.2877	21.8913	21.2933	22.6518	22.019		0.119548	1	-0.267007		0.481456	0.88955	0.159651		0.0763554	1	0.426658
A0A060VV99	Cyclic nucleotide-binding domain-containing protein	13	13	23.9134	23.6757	13	13	24.3101	13	20.5451	24.5638	13	24.1174	13	13	23.0707	22.8461	22.9795	23.5165		0.325406	1	-3.32455		0.338122	0.830694	-3.13728		0.953235	1	0.18727
A0A060VVB9	Profilin	27.3828	26.965	27.0711	27.7389	27.189	27.4862	27.3578	27.2077	27.2535	26.7389	27.1795	27.0296	27.2891	27.3745	27.3153	26.9539	27.3239	27.4154		0.255103	1	0.177648		0.846737	0.972305	0.0268033		0.207286	1	-0.150845
A0A060VVC5	U-box domain-containing protein	23.5045	22.743	23.0967	23.6096	23.1095	23.4298	23.4923	23.632	22.8913	23.7077	23.417	23.654	23.1642	23.1886	23.1734	22.8014	23.6209	23.6649		0.258135	1	-0.216869		0.916849	0.986901	-0.0200548		0.301823	1	0.196814
A0A060VVD3	RNA helicase	21.7182	21.5731	21.7796	21.9601	22.0088	21.9951	22.6431	21.7675	21.9388	13	22.4526	22.3321	22.2477	22.2419	22.3457	21.8269	21.6929	21.9459		0.473811	1	1.15014		0.136029	0.699355	-0.211019		0.399675	1	-1.36116
A0A060VVE0	AAA domain-containing protein	27.7129	27.673	27.4314	27.4629	27.7958	27.7833	27.604	27.8264	27.7895	27.4154	27.8324	27.5609	27.4707	27.7833	27.611	27.5898	27.5165	27.5463		0.773156	1	-0.0282122		0.485231	0.890198	0.0569528		0.327693	1	0.085165
A0A060VVF4	Transgelin	24.9406	24.4105	24.7796	23.654	26.3745	25.1833	23.8191	24.6757	24.5345	24.48	24.9225	25.2571	24.7945	24.4923	24.48	24.7338	24.8142	25.3273		0.524153	1	0.275599		0.770207	0.958343	0.116734		0.51281	1	-0.158865
A0A060VVI3	Adapter molecule crk-like	25.3477	24.7695	24.7745	25.239	25.2714	25.4457	25.0443	25.1332	25.3943	24.4298	25.2996	25.2317	25.2133	25.4488	25.0275	25.1055	24.5869	24.945		0.782786	1	0.0525004		0.617084	0.929232	0.0868082		0.855491	1	0.0343078
A0A060VVL3	Eukaryotic translation initiation factor 3 subunit C	28.9031	28.7064	28.5352	28.8593	29.1263	29.0737	28.5969	28.7895	28.726	28.5536	28.9344	28.4862	28.7802	28.7613	28.6075	28.4354	28.7739	28.632		0.131879	1	0.186235		0.0861074	0.63854	0.20228		0.8585	1	0.0160456
A0A060VVN1	Kinesin motor domain-containing protein	21.0625	22.1916	13	22.6253	22.2821	21.4476	13	21.2877	20.8651	21.5638	21.3699	13	21.0821	21.1581	20.6276	21.1704	20.0559	13		0.424336	1	1.92042		0.655461	0.940487	0.919177		0.656726	1	-1.00124
A0A060VVR4	Uncharacterized protein	25.0401	25.1371	24.8336	25.452	24.5926	25.8552	25.0105	25.1565	25.0401	25.1332	25.9248	25.5345	25.6568	26.2571	25.9628	26.0169	26.1449	25.8858		0.542521	1	-0.148153		0.0020557	1	-0.835595		0.00231853	0.7688	-0.687442
A0A060VVS6	B3_4 domain-containing protein	26.8385	26.2426	22.1143	24.8385	27.5165	25.8881	27.0084	27.0813	27.2262	27.7389	25.8927	26.5255	26.2732	26.604	26.2445	26.6595	26.6998	26.7129		0.135781	1	-1.3391		0.251823	0.781629	-0.95923		0.1947	1	0.379875
A0A060VVT9	Glyoxalase domain-containing protein 4	27.4862	27.0505	27.5315	27.5536	27.2979	27.9088	27.8799	27.5682	27.7895	27.189	27.5014	27.8081	27.8264	27.9977	27.5463	27.3153	27.6595	27.3324		0.359224	1	-0.151273		0.399797	0.856104	-0.141503		0.950324	1	0.00976944
A0A060VVU5	DEAH box protein 9	22.5213	21.4726	21.6971	22.0691	21.9061	22.3403	22.5237	22.1457	21.9812	22.0426	21.9098	22.1765	21.8385	21.9243	22.4324	22.5568	22.1079	22.9225		0.497953	1	-0.128828		0.233309	0.765167	-0.295991		0.402679	1	-0.167164
A0A060VVU8	Dolichyl-diphosphooligosaccharide--protein glycosyltransferase 48 kDa subunit	29.027	29.1435	29.3174	29.4707	28.9732	29.1913	29.4073	29.3303	29.3641	28.7227	29.3131	29.1676	29.2054	29.3217	28.9484	28.7739	28.7739	29.4354		0.818489	1	-0.0303386		0.442693	0.875723	0.110735		0.387617	1	0.141074
A0A060VVU9	Transcriptional adapter	24.5812	23.6757	23.9495	23.7389	24.4984	24.7441	24.7695	24.5754	24.9977	24.217	25.0975	24.3307	24.5285	24.5463	24.3578	23.5869	24.9539	25.0062		0.0791071	1	-0.466668		0.315821	0.817887	-0.298656		0.524601	1	0.168012
A0A060VVZ3	Clu domain-containing protein	21.9566	21.2707	21.4626	21.9777	21.9171	22.2302	21.8614	21.714	21.9171	13	21.8073	21.9707	21.9742	21.2302	21.7348	21.5117	22.6475	21.6453		0.359697	1	1.42408		0.962616	0.992263	0.0118786		0.365404	1	-1.4122
A0A060VW07	Thioredoxin domain-containing protein	23.7695	23.7695	23.1332	23.7695	23.4923	23.417	23.4298	23.5638	23.5869	23.1627	23.8764	23.8576	23.5983	23.9495	24.019	24.4234	22.5237	24.2021		0.893234	1	-0.0210412		0.459835	0.878743	-0.227513		0.503139	1	-0.206471
A0A060VW20	14_3_3 domain-containing protein	29.2193	28.9567	28.8623	29.3023	29.1459	29.0084	29.0711	28.7096	28.8173	29.3452	29.3848	28.8623	28.9732	29.2239	29.0111	28.8564	28.965	29.2308		0.714124	1	0.0507418		0.680948	0.941881	0.0390838		0.931037	1	-0.011658
A0A060VW40	NIPSNAP domain-containing protein	26.2679	27.0401	26.5492	27.4394	26.1035	25.9293	25.7895	26.0772	26.0275	26.5609	25.6891	26.8142	26.4008	26.4008	25.6595	25.792	25.9628	25.9428		0.214602	1	0.395131		0.078172	0.6144	0.528437		0.558198	1	0.133306
A0A060VW41	Pyruvate dehydrogenase E1 component subunit beta	23.4551	23.5404	23.2096	23.1856	24.3031	23.895	22.8346	23.2535	23.3101	23.1079	23.2535	23.6649	23.6096	23.3778	23.0854	23.3778	23.0292	23.0658		0.113521	1	0.360716		0.119687	0.678491	0.340526		0.892722	1	-0.0201902
A0A060VW45	Lissencephaly-1 homolog	23.7077	23.4551	23.5983	23.8191	23.8093	23.5638	23.6757	23.4551	23.5754	21.7995	23.8288	23.4298	23.4298	23.8576	23.4923	23.2021	23.6757	23.8858		0.267342	1	0.364832		0.591879	0.919951	0.0683514		0.381097	1	-0.296481
A0A060VW47	HATPase_c domain-containing protein	27.3992	26.8974	27.0401	26.8504	27.391	27.2891	27.2803	27.3324	27.2077	27.2803	27.4234	27.0084	26.8858	27.141	27.0609	27.189	27.2803	27.4314		0.361625	1	-0.110895		0.876268	0.97678	-0.0201893		0.364041	1	0.0907056
A0A060VW78	ACB domain-containing protein	27.1015	27.5315	27.0296	26.7389	27.8504	27.2803	27.509	27.6389	27.189	26.9316	27.5165	27.2262	27.3494	27.3662	26.8264	27.4073	27.1214	26.9316		0.688734	1	-0.0798238		0.651016	0.938263	0.0883265		0.281917	1	0.16815
A0A060VW86	Uncharacterized protein	26.8858	26.8019	26.6595	26.5359	26.9088	26.2114	26.8385	26.4953	26.2408	26.604	26.5754	26.8741	26.6998	26.5898	26.4154	26.3273	26.7771	26.9316		0.673195	1	0.0625445		0.764482	0.956851	0.0437533		0.890268	1	-0.0187912
A0A060VW90	Uncharacterized protein	21.85	22.5961	21.654	23.239	22.5237	21.9637	22.6822	22.3538	22.5592	21.3752	21.8802	23.0426	22.4825	22.3457	22.3484	13	22.3266	23.4425		0.974869	1	-0.0111106		0.437978	0.876289	1.31345		0.43436	1	1.32456
A0A060VW94	Serine/threonine-protein phosphatase 2A 65 kDa regulatory subunit A beta isoform	24.002	23.4298	23.5045	23.3376	24.3511	23.6865	23.48	23.0476	23.8858	24.1015	23.848	24.1174	23.0999	23.1379	23.9406	24.0359	23.7995	23.4923		0.905604	1	-0.0281642		0.571032	0.912901	0.134226		0.507223	1	0.162391
A0A060VWC6	Uncharacterized protein	28.6865	28.2625	27.604	27.7389	28.019	27.7833	28.019	27.6389	27.8504	27.9316	27.5969	27.7895	28.4113	27.4154	27.2077	27.0505	28.6527	26.9088		0.261553	1	0.2113		0.262718	0.789454	0.40796		0.539078	1	0.19666
A0A060VWE4	Uncharacterized protein	20.6006	19.8097	20.265	13	21.6714	21.1457	13	21.3538	13	22.2155	19.3667	13	13	13	13	20.6886	13	20.7307		0.305343	1	2.42607		0.0953094	0.656166	3.84553		NaN	1	0
A0A060VWG3	Protein FAM136A	21.8802	21.2877	22.1916	22.8093	22.4701	21.9243	21.654	22.8113	21.8651	22.2214	22.2736	23.0526	21.6584	22.0122	21.7056	22.1581	21.5823	21.4676		0.491681	1	-0.219126		0.200741	0.743017	0.329835		0.0485155	0.997988	0.548961
A0A060VWG6	Uncharacterized protein	21.85	20.9171	21.3484	20.895	13	13	20.7553	13	13	21.3321	13	21.6671	13	13	21.343	13	21.7389	21.7056		0.600258	1	1.37599		0.652906	0.938666	1.20383		NaN	1	0
A0A060VWG8	Uncharacterized protein	24.8288	24.7645	24.5285	25.4953	24.9628	24.9271	24.7441	24.2679	24.9933	24.3376	25.0894	24.6375	24.5345	24.7389	24.8044	24.3844	24.3511	24.5463		0.234935	1	0.239526		0.0394596	0.571686	0.357894		0.464247	1	0.118368
A0A060VWG9	Developmentally-regulated GTP-binding protein 1	26.7389	26.4846	27.0813	27.4234	26.604	26.604	26.4598	26.632	26.518	26.5898	26.5898	26.673	26.632	26.6458	26.6181	26.1984	26.4089	26.6865		0.132429	1	0.245634		0.109788	0.68097	0.291108		0.599085	1	0.0454734
A0A060VWJ9	Ubiquitin-like domain-containing protein	22.7307	22.4324	22.6298	22.0854	23.2096	22.5662	21.5592	22.6364	22.5475	23.0258	23.0493	22.9654	22.6649	22.5427	23.119	22.8269	23.2361	22.3592		0.939085	1	-0.0216109		0.393081	0.850695	-0.182485		0.562988	1	-0.160874
A0A060VWL3	Phosphorylase b kinase regulatory subunit	22.6628	21.2877	22.5285	22.3857	19.5375	23.7077	22.4576	22.5141	22.5522	23.0983	21.7307	22.8132	22.9951	22.6364	22.8423	20.3101	22.9477	22.3511		0.427925	1	-0.509361		0.658277	0.942155	-0.328798		0.701994	1	0.180564
A0A060VWL5	DnaJ homolog subfamily A member 2-like	29.2714	28.8887	28.7895	28.7771	29.1984	29.4073	29.0914	29.4134	29.2147	29.461	29.4254	29.0686	29.1189	29.2399	28.965	29.1312	29.341	29.1795		0.121143	1	-0.223682		0.400409	0.856684	-0.107194		0.218608	1	0.116488
A0A060VWL9	VWFA domain-containing protein	24.8764	24.7995	24.48	24.4738	25.6891	24.8336	25.1984	24.6703	24.6486	24.9803	24.976	25.1135	24.3712	24.5463	24.7995	24.6486	25.141	25.9869		0.72935	1	-0.0724192		0.85363	0.972209	-0.0568123		0.952671	1	0.0156069
A0A060VWM6	Indoleamine 2,3-dioxygenase	22.848	21.5961	22.7307	22.5213	21.9777	23.0459	21.3857	21.2933	21.2989	22.0088	22.7675	23.417	23.3101	22.68	22.4476	22.6051	22.3699	21.4476		0.345024	1	0.424735		0.945691	0.989543	-0.0234222		0.331476	1	-0.448157
A0A060VWP4	Uncharacterized protein	24.1719	23.6971	23.6431	22.8191	24.2096	24.275	24.0105	23.7695	23.391	23.4923	23.9043	23.3778	24.1095	24.0443	23.9933	23.6209	24.275	23.9225		0.577472	1	0.145045		0.448215	0.876137	-0.191633		0.0403735	0.987329	-0.336678
A0A060VWS4	MOSC domain-containing protein	24.0772	22.9899	23.3376	23.8576	23.8093	24.2607	23.6209	24.2961	23.976	24.1719	24.2317	23.6865	23.5045	24.2535	24.0359	23.4551	24.3975	24.0526		0.252483	1	-0.275123		0.384208	0.848302	-0.227808		0.815274	1	0.0473146
A0A060VWT8	Heterogeneous nuclear ribonucleoprotein A1a	24.1719	24.9933	24.6595	25.317	25.1984	24.8288	23.6649	24.6649	24.5522	23.9406	24.824	25.4769	25.0275	24.48	24.9933	24.0359	24.3578	24.9316		0.302701	1	0.340907		0.367409	0.842225	0.223788		0.715532	1	-0.117119
A0A060VWW1	Protein LEG1 homolog	27.7895	27.7389	28.141	27.632	27.5609	27.4629	27.7895	27.2891	27.604	26.8858	27.6458	27.7325	27.2979	27.3578	27.9088	27.5315	27.524	27.4314		0.207671	1	0.229778		0.136413	0.6951	0.212314		0.918226	1	-0.0174637
A0A060VWY0	Group XV phospholipase A2-like	22.9513	22.5846	23.2317	23.184	22.8987	23.391	22.0088	22.7756	21.5592	20.7389	23.0526	22.2679	23.4298	22.9707	22.3457	22.155	23.1285	22.7451		0.0230887	1	0.973079		0.311143	0.817259	0.244428		0.095392	1	-0.728651
A0A060VWY9	Tr-type G domain-containing protein	25.3877	24.6918	23.6865	24.9584	26.2499	24.8385	25.7338	25.4923	25.7619	24.6209	25.002	25.5463	25.1332	25.1488	24.8904	25.317	25.0894	25.5522		0.341029	1	-0.390733		0.551157	0.907928	-0.219718		0.427034	1	0.171014
A0A060VX01	Matrin-type domain-containing protein	23.1079	23.1063	22.8839	22.4751	23.3645	22.2961	22.6971	23.119	23.0821	23.3376	23.0088	21.7836	23.6757	23.9043	23.1916	23.1795	22.8152	22.7471		0.90579	1	0.0342716		0.162253	0.712086	-0.379932		0.190412	1	-0.414204
A0A060VX13	Acetyl-CoA carboxylase kinase	25.6784	25.6568	25.7517	26.3083	26.0772	26.4073	26.1833	25.4266	25.9825	25.433	26.2821	25.8191	25.7594	26.1642	25.8069	25.9271	25.6784	25.8069		0.546987	1	0.12554		0.437818	0.876316	0.122837		0.987238	1	-0.00270303
A0A060VX19	Vacuolar protein sorting-associated protein 35	27.6458	27.6798	26.7771	26.7645	27.7833	27.3578	27.1507	27.1604	27.3828	27.6865	27.7771	26.5595	27.391	27.6458	27.3324	27.3153	27.4073	27.1312		0.855528	1	0.0485595		0.861096	0.973257	-0.0358057		0.670572	1	-0.0843652
A0A060VX36	Beta-hexosaminidase	26.976	27.2979	27.8682	27.6527	27.217	27.9923	27.7581	27.217	26.976	25.6838	27.2803	27.4394	28.0914	27.6663	26.9539	26.9977	27.611	27.7708		0.219083	1	0.441578		0.953988	0.991955	-0.0145283		0.218373	1	-0.456107
A0A060VX46	Folate gamma-glutamyl hydrolase	22.7655	23.2066	23.5522	21.3156	23.178	23.6649	23.5638	22.3592	13	13	23.5983	23.2821	23.4298	22.4375	22.6714	13	21.632	23.48		0.180713	1	3.14655		0.300142	0.810801	1.83867		0.640261	1	-1.30788
A0A060VX59	Fatty acid-binding protein, liver-like	33.3033	32.9848	32.8664	33.0689	32.9865	33.2619	33.1146	32.8792	32.947	33.3698	33.1619	33.1709	33.0167	33.2759	33.1021	33.0283	33.3303	33.4209		0.780898	1	-0.028588		0.261783	0.789242	-0.11706		0.395426	1	-0.0884717
A0A060VX68	Uncharacterized protein	21.5165	22.6971	20.4676	18.3101	21.85	21.7553	20.3752	21.0756	20.68	22.9968	20.6886	20.9951	23.087	23.2679	20.1206	20.7796	22.2564	21.1332		0.962327	1	-0.0357784		0.43037	0.868641	-0.674665		0.350999	1	-0.638886
A0A060VX76	Uncharacterized protein	22.9079	22.3156	22.4701	22.9795	22.0658	22.0526	21.1332	21.9134	22.1457	22.2736	22.8073	22.1825	22.4972	22.8307	22.2679	21.9951	21.1332	21.0691		0.19163	1	0.38929		0.170366	0.714421	0.49973		0.771934	1	0.11044
A0A060VX78	Amidohydro-rel domain-containing protein	22.3403	21.8876	23.3101	22.4751	22.3184	23.2821	23.1095	22.6929	23.391	22.9933	23.3376	22.8288	22.9619	22.8014	23.0542	22.5189	23.1127	22.2419		0.109049	1	-0.456593		0.523691	0.904152	-0.1796		0.152334	1	0.276993
A0A060VX85	Ubiquitin carboxyl-terminal hydrolase	25.9584	26.2625	26.2408	25.8019	26.5725	26.0547	26.0772	25.8361	25.7871	26.065	26.4645	26.506	26.1604	26.2589	26.3629	26.1234	25.6649	26.1035		0.879699	1	0.0258315		0.811462	0.965083	0.0361449		0.949308	1	0.0103134
A0A060VXB8	Uncharacterized protein	21.6971	21.4067	13	22.3592	22.0691	22.2877	22.0625	21.68	21.4375	21.7796	22.0658	22.4501	21.9951	21.7675	22.6096	21.6186	21.6453	22.5356		0.361384	1	-1.44262		0.326921	0.827443	-1.55867		0.627404	1	-0.116048
A0A060VXF3	Uncharacterized protein (Fragment)	13	21.0224	13	13	13	21.8876	21.1704	13	13	13	13	20.85	13	13	21.6096	21.8913	21.9134	20.5069		NaN	1	0		0.289666	0.80235	-2.83521		0.254615	1	-2.9835
A0A060VXG9	Dimethylargininase	22.2764	20.6096	22.9654	13	20.0691	22.7451	23.391	22.5165	23.002	21.2066	20.8034	22.8346	21.9637	22.4601	22.9477	23.141	22.4996	23.2463		0.233916	1	-2.01474		0.14654	0.689069	-2.43213		0.395961	1	-0.417387
A0A060VXH2	Uncharacterized protein	27.0401	26.8741	26.9203	27.1115	26.9088	26.965	26.9316	26.9869	27.0296	26.4676	27.3745	26.8142	26.9428	26.8741	26.9088	26.6181	26.965	27.1015		0.781964	1	0.0358973		0.382218	0.848294	0.068244		0.818376	1	0.0323467
A0A060VXH9	Serine/arginine-rich splicing factor 9-like	24.7796	24.8811	24.4923	25.0894	25.4041	25.0691	25.1214	25.1214	25.1642	25.019	24.976	24.8385	24.8858	24.989	24.848	24.8142	24.8191	24.7441		0.535198	1	-0.0874945		0.45284	0.877127	0.10255		0.0100089	0.82841	0.190045
A0A060VXK0	Enoyl-CoA hydratase	26.4346	26.0588	26.5165	27.0296	26.1565	26.2891	26.7895	26.5609	26.5374	26.2408	26.4057	26.574	26.4738	26.2625	26.0955	26.4362	26.3359	27.0505		0.530463	1	-0.103867		0.887521	0.976537	-0.0281951		0.631859	1	0.0756715
A0A060VXL3	Annexin	26.4661	25.8811	26.0813	27.3578	26.317	27.1214	26.9977	26.6595	26.5565	26.2188	27.0084	26.7895	27.1214	26.7517	26.8385	26.9088	26.3844	26.3562		0.54542	1	-0.167622		0.496725	0.893236	-0.189386		0.902595	1	-0.0217641
A0A060VXM6	FMN hydroxy acid dehydrogenase domain-containing protein	28.2077	27.2714	26.7389	27.5682	28.0762	27.4394	27.9372	27.9977	27.7389	27.3992	28.3745	28.1065	27.3153	27.6251	27.8858	27.9146	27.3153	27.9539		0.177559	1	-0.375356		0.649029	0.937045	-0.118007		0.18742	1	0.257348
A0A060VXN3	Methionine aminopeptidase	26.6181	26.3612	26.0338	26.5898	26.5359	26.1371	25.6237	26.48	23.5638	26.3342	26.5478	25.8974	26.5014	26.3992	25.6096	23.2506	26.3578	26.1642		0.204493	1	0.638189		0.228923	0.76055	0.665497		0.969024	1	0.0273085
A0A060VXR3	Glutamate dehydrogenase	25.7389	25.2535	25.452	25.391	25.3342	25.8191	25.3031	25.5374	25.5463	26.1075	25.5225	25.0233	25.6595	25.6649	25.2207	25.6998	25.3444	25.9043		0.96149	1	-0.00857576		0.558277	0.909095	-0.0841303		0.681152	1	-0.0755545
A0A060VXR7	AIR synthase	29.7064	29.4394	29.5736	29.8065	29.2535	29.6424	29.6128	29.2935	29.7178	29.5463	29.6831	29.3745	29.4842	29.5916	29.267	29.1386	29.3282	29.5315		0.76877	1	0.0322835		0.12574	0.686351	0.180127		0.168311	1	0.147844
A0A060VXS2	Uncharacterized protein	24.019	24.0105	23.7286	24.5522	24.0854	24.7389	24.6865	24.5404	23.7594	24.8764	23.9406	24.5404	24.4551	24.002	24.3712	24.3578	23.9933	24.5285		0.415379	1	-0.2015		0.609229	0.927167	-0.0955626		0.613027	1	0.105937
A0A060VXS9	Claudin	13	19.5088	18.2185	13	19.4149	18.8018	18.3878	13	13	13	20.265	13	19.1874	19.7699	19.8392	18.9316	19.209	18.4496		0.335942	1	1.88187		0.114014	0.682914	-2.24043		0.0132503	0.861255	-4.1223
A0A060VXT3	Uncharacterized protein	27.7129	28.1361	27.3066	26.9869	27.7325	27.4314	27.3494	27.5315	27.4234	27.9203	27.141	27.1115	27.2445	27.1115	27.3239	27.3828	27.2625	27.4473		0.511051	1	0.138222		0.162582	0.712142	0.255677		0.388588	1	0.117455
A0A060VXW7	Exosome component 7	25.4394	25.6209	25.1946	24.6375	26.1174	25.3376	25.1719	25.3444	25.4041	25.6971	25.1449	25.5983	24.9628	25.3307	25.0148	24.8717	24.7024	25.4862		0.99215	1	-0.00220966		0.18646	0.728015	0.329796		0.0515919	0.98693	0.332006
A0A060VXX3	OMPdecase	24.9672	24.654	25.0401	25.2607	24.976	24.3844	25.341	23.2961	22.7286	24.6209	24.3307	24.7745	24.5105	24.2607	24.4614	24.7796	24.0772	25.5045		0.127249	1	0.698427		0.270968	0.791635	0.281424		0.37581	1	-0.417003
A0A060VXX8	Complex I-30kD	26.3101	26.2058	26.1174	26.341	26.4862	26.4769	26.4409	26.9316	26.5898	25.848	26.726	26.4394	26.604	26.6595	26.239	26.509	26.4614	26.604		0.309642	1	-0.173052		0.0520078	0.577895	-0.189913		0.919463	1	-0.0168616
A0A060VXZ0	Prothrombin	27.8445	28.019	27.965	28.3869	28.3153	27.5682	28.1842	27.7517	27.6251	27.5754	27.9146	28.203	27.8324	27.8203	27.7895	27.509	27.604	27.5536		0.417593	1	0.140798		0.0363278	0.572652	0.331656		0.161461	1	0.190858
A0A060VXZ3	PPIase cyclophilin-type domain-containing protein	13	19.8253	19.9127	17.9373	20.0426	13	13	13	13	20.5356	13	13	13	13	19.7073	18.8207	18.83	13		0.137061	1	3.03038		0.544655	0.908886	1.22668		NaN	1	0
A0A060VY06	Uncharacterized protein	22.7327	23.1095	22.5892	22.0658	23.6971	22.3348	22.9134	22.0983	22.3156	23.3376	21.9207	23.4041	21.9951	21.8876	21.9847	22.5731	23.3511	23.3645		0.804404	1	0.0899172		0.547893	0.908309	0.228838		0.72512	1	0.13892
A0A060VY15	Chloride intracellular channel protein	23.867	23.6971	24.141	23.1719	24.5165	23.8288	23.4551	24.0935	23.9406	22.6006	23.8288	24.3307	23.8191	24.1565	24.0609	24.2463	23.7182	24.217		0.613632	1	0.162182		0.435349	0.873746	-0.165917		0.246942	1	-0.328099
A0A060VY22	Uncharacterized protein	26.1965	25.8858	25.9271	25.5869	26.3943	25.9157	25.8504	26.1565	26.0567	25.6264	26.0505	25.8528	25.976	25.9428	25.9825	26.0148	26.0874	25.9781		0.714422	1	0.0521221		0.915612	0.987579	-0.0125662		0.445192	1	-0.0646884
A0A060VY35	Cystathionine gamma-lyase	30.2869	29.837	29.7031	29.5463	30.1604	29.8564	29.8142	30.099	30.0864	29.995	29.8234	29.94	29.5898	30.4629	29.391	29.5033	29.747	29.94		0.632657	1	-0.0613197		0.533325	0.90609	0.125997		0.287399	1	0.187316
A0A060VY56	Uncharacterized protein	23.0309	23.155	22.5141	22.3778	23.2821	23.1441	22.6431	23.1719	22.68	22.1079	22.8538	22.6387	23.0359	23.2961	23.3376	23.155	22.9637	23.5522		0.287439	1	0.234788		0.114686	0.682076	-0.306069		0.00887538	0.764108	-0.540857
A0A060VY67	Adipocyte plasma membrane-associated protein	26.7645	26.7771	26.3645	26.8142	27.524	27.3239	26.8858	26.8741	27.1507	26.5754	26.9203	27.2803	27.1507	26.9977	26.7389	26.6865	27.4785	27.3745		0.923115	1	-0.0197318		0.52556	0.903587	-0.143097		0.474946	1	-0.123365
A0A060VY96	KH domain-containing protein	24.7182	25.065	24.3778	23.8576	25.1015	24.1174	24.0105	23.9672	23.5638	24.1719	24.0609	24.48	24.019	24.0443	24.4298	24.3101	23.7492	24.1719		0.0657248	1	0.497195		0.0980763	0.66311	0.418864		0.627025	1	-0.078331
A0A060VYA0	Tyrosine-protein phosphatase non-receptor type	23.9225	23.5404	24.3031	23.5983	24.824	23.8093	24.1332	24.0935	24.1015	24.2821	24.1871	23.7182	23.5165	24.275	23.8858	23.3645	23.9584	24.0772		0.695051	1	-0.086304		0.542809	0.908408	0.153369		0.167651	1	0.239673
A0A060VYC7	Aspartate--tRNA ligase, cytoplasmic	27.3239	27.019	27.1214	27.4707	27.1507	27.3745	27.1795	26.9316	27.0711	26.8019	27.1604	26.8019	27.2077	27.3153	27.1604	26.7645	27.0401	27.1214		0.0291061	1	0.252309		0.204392	0.745247	0.141832		0.312663	1	-0.110476
A0A060VYC8	Uncharacterized protein	23.3778	22.2821	21.5915	23.002	22.9043	22.9916	23.5754	22.8132	22.8269	22.8346	22.5427	21.8689	23.2535	22.5093	22.391	22.3778	22.5708	22.9864		0.883416	1	-0.0520951		0.973993	0.993867	0.0100632		0.821322	1	0.0621583
A0A060VYF7	Rho GTPase-activating protein 1-like	22.3805	22.3805	22.6606	22.5592	22.7895	21.9777	22.3073	22.0258	22.5451	13	22.7203	23.074	22.2036	22.4476	22.2185	22.3752	22.4626	22.7796		0.36674	1	1.51258		0.769355	0.957887	0.043491		0.379577	1	-1.46909
A0A060VYG2	Uncharacterized protein	24.8288	25.4892	24.8433	24.7441	25.7846	25.0526	24.7024	25.1214	24.7645	25.1055	25.0609	24.7895	25.2463	25.0772	25.2535	24.824	24.8433	24.9847		0.314791	1	0.199727		0.659014	0.940688	0.0856005		0.322791	1	-0.114127
A0A060VYG4	DZF domain-containing protein	26.1642	25.9361	25.6568	25.8288	26.1965	26.189	26.4122	26.2944	26.4008	25.2096	26.2944	25.895	25.9606	25.9738	26.1035	26.1604	26.2114	26.3745		0.683037	1	-0.0891708		0.252578	0.782727	-0.135475		0.822882	1	-0.0463044
A0A060VYJ6	26S proteasome AAA-ATPase subunit RPT3	27.341	27.3828	27.1115	27.2625	27.5826	27.4473	27.3239	27.141	27.2803	26.8019	27.4629	27.5536	27.2535	27.3662	27.5609	27.2979	27.0609	27.0813		0.476827	1	0.0939802		0.420511	0.864006	0.0844854		0.944469	1	-0.00949478
A0A060VYK4	Uncharacterized protein	23.5983	13	13	20.9601	13	13	22.8895	13	13	23.0542	24.417	24.6757	13	13	24.3031	13	13	23.0258		0.207684	1	-4.07966		NaN	1	0		0.286178	1	3.61792
A0A060VYL2	Allantoate amidinohydrolase	29.1556	28.341	27.9372	28.2759	28.9203	28.7453	28.7129	28.9287	28.362	29.2399	29.4394	28.4473	28.5389	28.4032	29.0479	29.249	29.203	28.55		0.279112	1	-0.292507		0.289703	0.801974	-0.269472		0.923276	1	0.0230357
A0A060VYL4	Uncharacterized protein	23.5165	23.4676	21.8346	23.5869	23.976	23.6971	23.2679	23.5869	23.4425	23.7695	23.7695	23.0325	23.7286	23.48	23.0476	23.0674	23.895	23.2821		0.701036	1	-0.131688		0.84128	0.971308	-0.0703306		0.747622	1	0.0613575
A0A060VYL5	40S ribosomal protein S18	30.4032	30.393	30.4032	30.5481	30.5933	30.3515	30.4727	30.1483	30.2308	30.5573	30.4727	30.4532	30.4134	30.4234	30.196	29.9677	30.1483	30.2193		0.455527	1	0.05961		0.0209638	0.574504	0.220732		0.1246	1	0.161122
A0A060VYL7	Uncharacterized protein	20.417	20.1704	20.9882	22.5846	21.0493	21.7389	23.2679	20.5451	19.0184	22.2214	20.9951	13	21.4476	20.2419	13	23.0576	20.4775	13		0.410966	1	1.31676		0.183369	0.726715	2.62062		0.588902	1	1.30387
A0A060VYL9	Uncharacterized protein	22.5237	21.7715	21.1143	20.8346	22.3266	21.6409	21.2593	22.155	22.2273	21.0359	21.9812	21.343	22.4092	21.7634	22.1765	21.8987	22.1363	21.6006		0.920329	1	0.034996		0.340408	0.829259	-0.295533		0.202665	1	-0.33053
A0A060VYM0	Electron transfer flavoprotein subunit beta	26.0254	25.867	26.0464	25.9584	26.3778	26.3083	25.7695	26.4122	25.7286	26.6998	26.1155	26.518	26.0148	26.1371	25.8858	26.3729	26.0609	26.143		0.562752	1	-0.110031		0.96196	0.992513	-0.00517273		0.567281	1	0.104858
A0A060VYN5	AAA domain-containing protein	27.2979	27.17	26.5285	27.1312	27.3066	27.2625	26.53	27.0296	27.0711	26.2856	27.2979	26.8741	27.0505	27.2625	27.0505	26.9539	26.976	26.8504		0.199544	1	0.26807		0.505809	0.897516	0.0921443		0.306322	1	-0.175926
A0A060VYP1	Serine/threonine protein phosphatase 2A regulatory subunit	21.9061	21.85	21.5117	21.8538	21.8576	22.1673	22.4041	22.0426	22.0526	21.4972	22.3565	21.9388	21.8576	22.0886	21.9916	22.0493	22.3645	22.2419		0.256699	1	-0.190878		0.0581031	0.601618	-0.241183		0.748818	1	-0.0503057
A0A060VYS9	Glutaredoxin domain-containing protein	23.3101	22.7895	23.1472	22.2419	23.5638	23.0359	22.502	23.4041	22.9459	23.4425	23.1749	22.9847	23.1316	23.4676	23.3239	22.3592	22.7836	22.7161		0.800915	1	-0.0609379		0.84422	0.972707	0.0510953		0.624622	1	0.112033
A0A060VYW9	Citrate synthase	27.6798	27.3578	27.2891	27.7833	27.7129	27.8264	27.6458	27.8385	27.8264	27.3662	27.604	27.673	27.6181	27.7129	27.3066	27.3153	27.7453	27.6595		0.672715	1	-0.0507565		0.701051	0.945246	0.048605		0.375623	1	0.0993614
A0A060VYX6	IF rod domain-containing protein	27.391	27.0711	27.0401	26.6998	27.8324	27.524	27.4629	27.2445	27.2891	27.2353	26.6865	27.5754	26.673	27.0505	27.0296	27.1214	27.7195	27.8445		0.959458	1	0.0107791		0.936966	0.99022	0.0199931		0.967743	1	0.00921408
A0A060VYY9	Rab GDP dissociation inhibitor	25.4073	25.3545	25.141	25.0484	25.6292	25.5045	25.3031	25.3612	25.2571	24.4234	25.4583	25.217	25.3712	25.5105	25.1681	25.1332	25.2926	25.3273		0.340729	1	0.177475		0.666004	0.939472	0.0470012		0.442848	1	-0.130474
A0A060VYZ0	Uncharacterized protein	22.7776	21.9495	21.8034	21.3376	22.8307	22.2419	22.5638	23.1627	22.2302	21.6231	22.2564	22.0459	22.417	21.9459	21.9777	22.7735	23.6209	22.8073		0.632038	1	-0.156916		0.242115	0.774132	-0.433619		0.423973	1	-0.276703
A0A060VZ00	Uncharacterized protein	27.9031	27.5165	27.524	27.7129	27.8504	27.9372	27.8264	27.4629	27.7129	27.5754	27.5826	27.6663	27.8564	26.9088	27.3662	28.0084	26.6865	27.3992		0.289882	1	0.102939		0.129159	0.691789	0.369797		0.245638	1	0.266858
A0A060VZ25	Arginine--tRNA ligase, cytoplasmic	26.976	27.4234	26.9869	27.4154	27.6998	27.604	27.2445	27.4473	27.3828	27.2535	27.6998	26.673	27.5014	27.4154	27.0914	26.7517	27.3066	27.5165		0.726432	1	0.0674308		0.627191	0.933438	0.0870387		0.917501	1	0.0196079
A0A060VZ29	IF rod domain-containing protein	26.7129	26.3695	26.53	25.1253	27.6251	26.4504	26.2096	26.4583	26.6458	26.1015	26.509	26.8741	26.4738	26.4266	26.4504	26.0793	26.2463	26.8142		0.994373	1	0.00250975		0.878397	0.976079	0.0537723		0.744951	1	0.0512625
A0A060VZ36	Uncharacterized protein	23.9584	24.7543	23.4676	22.9672	24.7745	23.1095	22.7035	24.4551	24.9088	25.019	24.317	23.0625	23.2679	22.3831	23.848	24.4298	24.8811	21.3321		0.650321	1	-0.239075		0.46268	0.880135	0.481579		0.307377	1	0.720654
A0A060VZ48	Alpha-methylacyl-CoA racemase	27.4394	26.506	27.5014	27.9088	26.673	26.9316	27.6595	26.9977	27.019	26.4504	26.9539	26.6458	26.8019	26.0833	27.1015	27.0609	26.726	27.3662		0.47706	1	0.205644		0.313517	0.817426	0.303401		0.700699	1	0.0977567
A0A060VZ62	Complex I-AGGG	23.3645	23.5285	23.2961	23.5983	24.0359	22.8651	23.9406	22.6209	22.9441	24.002	23.7389	24.2096	23.3101	23.6431	23.417	23.6865	22.7327	23.0756		0.684208	1	-0.127909		0.538953	0.908473	0.137268		0.398002	1	0.265177
A0A060VZ82	FERM domain-containing protein	28.3951	28.2803	28.2216	27.3662	28.8355	28.4394	27.9316	27.8799	27.8564	28.2353	28.2445	28.4707	28.0137	28.203	28.1747	28.2714	27.9316	28.189		0.507965	1	0.153262		0.554074	0.907487	0.125759		0.815736	1	-0.0275036
A0A060VZ90	Myosin motor domain-containing protein	30.947	30.4134	30.5109	30.4032	31.1177	30.5933	30.6372	30.7211	30.4032	30.5664	30.5109	30.6881	30.5014	30.5109	30.4032	30.2077	30.5203	30.6881		0.572907	1	0.076429		0.193592	0.740983	0.192309		0.182919	1	0.11588
A0A060VZA5	Uncharacterized protein	25.3578	23.2679	25.2463	24.2607	25.3477	24.1015	25.4425	25.4105	25.6513	24.4105	25.452	25.4614	25.6811	25.6703	24.3645	24.4298	25.0854	25.3273		0.103583	1	-0.707736		0.269137	0.790106	-0.496101		0.49669	1	0.211635
A0A060VZB6	Uncharacterized protein	22.7286	22.538	20.8651	23.184	23.1441	22.5938	23.4425	22.4947	22.7119	22.2273	23.0854	23.1749	22.7223	22.7286	22.5568	22.6431	22.7935	22.9406		0.399185	1	-0.347173		0.541903	0.907707	-0.221869		0.533206	1	0.125304
A0A060VZD6	MARVEL domain-containing protein	24.7995	24.2021	24.558	23.9406	24.391	24.317	24.4551	24.5165	24.558	23.632	24.7024	24.4105	24.3578	24.867	24.0609	24.1253	24.632	24.5926		0.956095	1	-0.0110811		0.693829	0.94384	-0.0712614		0.770792	1	-0.0601803
A0A060VZD7	RNA helicase	22.7203	23.5983	22.6865	22.8249	23.7594	23.4425	23.1688	23.7492	22.895	23.7492	22.4825	22.6276	22.6584	21.2535	23.2679	22.7203	23.654	23.48		0.844333	1	0.0599337		0.432818	0.871536	0.332974		0.531076	1	0.27304
A0A060VZD9	Uncharacterized protein	29.8504	29.9814	29.6285	29.94	29.459	29.4707	29.2891	29.459	29.8682	29.6407	29.6814	29.5772	29.7988	29.7517	29.4194	28.6998	29.249	29.1724		0.302812	1	0.135744		0.0804384	0.618234	0.373176		0.228619	1	0.237432
A0A060VZG2	Uncharacterized protein	23.9134	24.3101	24.7441	24.2679	22.7735	24.7745	22.8113	23.7182	24.6595	22.823	24.2463	22.7655	25.8834	24.275	25.1833	25.4202	24.3578	24.6971		0.196522	1	0.626643		0.0611245	0.604043	-0.83889		0.00630094	0.902727	-1.46553
A0A060VZG6	Eukaryotic translation initiation factor 2 subunit 1	25.3135	25.2426	25.0526	25.9803	25.1681	25.0854	25.5926	25.3612	25.3066	24.4862	25.5045	25.2317	25.5045	25.2856	25.0484	25.0772	25.1527	25.1604		0.784896	1	0.0599651		0.527467	0.902965	0.102289		0.814221	1	0.0423241
A0A060VZH2	Anaphylatoxin-like domain-containing protein	13	24.4298	25.452	24.6375	25.726	24.6431	24.2535	23.7389	24.0691	23.2006	23.6757	23.976	24.4738	24.0609	23.4551	20.714	23.5983	22.9043		0.686126	1	-0.837564		0.917961	0.986415	-0.219662		0.298894	1	0.617902
A0A060VZI4	PRA1 family protein	20.0156	22.4701	20.7796	21.2821	13	19.786	21.1206	20.265	20.3101	13	19.6488	13	19.6817	20.4775	18.8018	13	13	13		0.440841	1	1.66481		0.143386	0.689023	3.2287		0.4867	1	1.56389
A0A060VZJ2	Ubiquitin carboxyl-terminal hydrolase	27.6798	27.1984	27.2077	27.4314	27.7195	27.6527	27.3578	27.5609	27.5898	27.604	27.6931	27.341	27.341	27.5165	27.6458	27.5609	27.4862	27.17		0.712881	1	-0.042875		0.818646	0.965673	0.0281668		0.453068	1	0.0710417
A0A060VZJ4	Family with sequence similarity 114 member A2	22.0459	22.0789	22.4601	21.9566	22.5708	22.2707	22.4898	20.6096	22.9134	13	21.6628	22.5846	22.1015	21.6364	21.2477	20.1206	21.502	22.6029		0.301796	1	1.68713		0.0812209	0.62071	0.695319		0.54529	1	-0.991811
A0A060VZJ5	Vesicle-fusing ATPase	22.1426	21.7553	23.5983	21.6141	22.4501	22.1825	23.0526	23.1441	23.0071	23.7286	23.2821	23.5165	22.2125	22.9495	21.9316	23.2081	23.4923	23.239		0.00946266	0.961882	-0.998001		0.185629	0.728731	-0.548321		0.139392	1	0.449679
A0A060VZK0	Rab3 GTPase-activating protein catalytic subunit	19.3386	18.9545	18.1946	17.0532	20.5069	20.1457	19.356	19.8787	13	19.606	20.002	13	19.5601	19.7907	20.002	19.3836	19.503	18.805		0.326413	1	1.55849		0.405215	0.858737	-0.475149		0.184712	1	-2.03364
A0A060VZK2	Polysacc_synt_4 domain-containing protein	23.0156	22.5592	22.4092	23.074	21.4825	20.5731	22.9916	22.6628	22.7098	22.2477	22.9495	22.9152	21.1015	22.5592	13	22.882	23.1269	22.8651		0.205883	1	-0.560496		0.46438	0.879318	1.26314		0.285439	1	1.82364
A0A060VZK5	Epimerase_2 domain-containing protein	26.1681	26.5898	26.5682	25.5255	26.726	26.3662	25.558	26.2571	25.9134	26.2114	26.2077	26.452	25.9803	25.7645	25.8904	26.143	26.2979	26.002		0.333295	1	0.224019		0.140441	0.686318	0.310953		0.575646	1	0.0869341
A0A060VZM1	Aldolase_II domain-containing protein	23.6865	23.4551	23.7594	23.7077	23.7182	23.155	23.4425	23.5404	23.417	23.8288	22.6992	23.9225	22.7594	22.6453	22.1206	21.9742	23.5983	24.0105		0.611896	1	0.105224		0.0595568	0.604267	0.728915		0.126179	1	0.623692
A0A060VZP3	Uncharacterized protein	27.604	27.0296	26.8385	27.5536	26.8974	27.17	27.4707	27.509	27.8741	27.726	27.1507	27.6251	27.0711	26.965	26.6998	27.3578	26.965	27.1604		0.0486615	1	-0.377097		0.388197	0.845822	0.145654		0.00319108	0.718	0.522751
A0A060VZQ2	Uncharacterized protein	27.1115	27.3066	27.673	26.9088	26.9539	26.9428	27.6458	25.9955	26.5898	26.726	27.1604	27.5014	26.965	26.8623	26.9088	26.8623	26.7129	27.3066		0.465329	1	0.212968		0.174804	0.714171	0.213118		0.999559	1	0.000150681
A0A060VZQ4	Plexin_cytopl domain-containing protein	21.417	22.7223	21.265	21.7098	21.714	21.9777	21.6497	22.002	22.0325	13	13	21.632	21.5638	20.1079	13	13	21.3857	22.7695		0.150981	1	2.91494		0.114242	0.681368	3.16314		0.92587	1	0.248198
A0A060VZQ5	W2 domain-containing protein	24.9539	24.4041	24.7796	25.4425	24.9803	25.065	25.1984	24.9043	24.7846	25.654	24.7895	24.7338	24.9406	24.6649	24.48	24.1174	24.7645	25.3101		0.724212	1	-0.0731904		0.323699	0.825197	0.224654		0.206653	1	0.297845
A0A060VZQ9	RRM domain-containing protein	21.8538	21.2535	21.4626	21.7876	22.9171	21.7876	21.2361	22.5915	21.2707	22.9725	21.417	13	21.0156	21.502	22.5261	21.9707	22.4601	21.5915		0.372607	1	1.42906		0.99844	0.999582	-0.000672976		0.372638	1	-1.42973
A0A060VZR5	Sorting nexin-1	26.673	26.3049	26.3153	26.9203	26.9088	26.8264	26.7895	26.2979	26.5551	26.0874	26.5075	26.8019	26.5595	26.417	26.8385	26.5898	27.8564	27.0609		0.37274	1	0.151553		0.370996	0.843593	-0.228879		0.149162	1	-0.380432
A0A060VZR8	Malate dehydrogenase	31.781	30.7613	30.9117	30.995	31.5978	31.5527	31.1361	31.5062	31.4334	31.6881	31.2591	31.6458	31.362	30.7129	31.3303	31.5435	31.9188	31.7006		0.382987	1	-0.178222		0.520684	0.903693	-0.16146		0.931567	1	0.0167627
A0A060VZR9	EF-hand domain-containing protein	27.7581	28.4194	28.3869	28.5278	27.7064	28.4113	28.0505	28.509	28.4668	26.976	28.3787	28.1747	28.4194	28.3367	28.249	27.5826	27.1795	27.6998		0.703523	1	0.109029		0.277073	0.794526	0.290486		0.571889	1	0.181457
A0A060VZS3	POTRA domain-containing protein	21.5685	20.8876	21.1765	21.1519	20.8191	21.6276	21.8461	21.9098	21.2361	21.1079	21.5823	21.2302	21.6497	21.654	21.502	21.502	21.5731	21.5869		0.18345	1	-0.280218		0.0236526	0.552904	-0.372778		0.531535	1	-0.0925601
A0A060VZS6	Importin N-terminal domain-containing protein	24.1332	23.4923	24.7024	24.3307	23.9495	23.9672	23.5165	23.7492	23.6971	23.9406	24.141	24.2891	23.976	23.895	23.9584	23.7182	23.8093	23.8858		0.334181	1	0.206963		0.222162	0.762971	0.222115		0.905844	1	0.0151513
A0A060VZU4	Vitamin D(3) 25-hydroxylase-like	22.4849	23.1627	24.558	23.9933	24.1015	25.317	24.002	13	13	13	25.2353	24.1488	20.7955	25.976	22.2448	13	20.7307	20.1457		0.0732651	1	5.20523		0.0803541	0.618757	3.45414		0.584111	1	-1.75109
A0A060VZV0	NTP_transferase domain-containing protein	25.3135	25.558	25.2785	25.824	25.9043	25.8142	25.4862	25.3066	25.3239	25.0526	25.5754	25.5345	25.5551	25.433	25.5725	25.4266	25.239	25.3066		0.116371	1	0.235566		0.150292	0.695261	0.193275		0.668865	1	-0.0422907
A0A060VZV3	Uncharacterized protein	22.391	21.2006	21.7013	21.654	21.4972	22.2877	21.9742	22.0625	21.7553	21.5685	22.7796	21.5213	22.3321	23.1143	22.2535	21.7876	21.68	22.4874		0.574422	1	-0.154926		0.116608	0.682182	-0.487164		0.268582	1	-0.332237
A0A060VZV6	60S ribosomal protein L17	25.1015	25.8788	24.3844	25.8647	25.7077	24.9225	24.5696	24.7543	24.7645	25.5195	24.6971	24.7895	25.1449	25.0233	24.6153	24.3376	24.4676	24.5812		0.135032	1	0.460828		0.0526292	0.584432	0.614957		0.435378	1	0.154128
A0A060VZV9	NTP_transferase domain-containing protein	22.1825	20.6276	20.7876	21.1946	21.5685	21.8764	21.953	13	21.6141	21.6757	21.4015	21.6096	21.7955	22.3936	22.0122	13	21.7098	21.8538		0.445421	1	1.16386		0.560872	0.908847	0.912044		0.905972	1	-0.251814
A0A060VZW4	Small membrane A-kinase anchor protein	21.0951	20.7471	20.5915	20.1704	21.1457	22.4247	21.9243	21.9742	21.2006	13	21.3376	21.2933	21.5777	20.2764	21.0821	21.4676	20.3752	21.9316		0.549519	1	0.907401		0.834846	0.967617	-0.0893609		0.509398	1	-0.996762
A0A060VZX5	Thioredoxin domain-containing protein	25.3778	24.5285	24.6971	25.3239	24.895	24.8811	25.0732	25.3273	25.5638	24.5638	25.0691	24.9803	24.848	25.2643	24.3712	25.2243	25.1908	25.4073		0.472526	1	-0.145682		0.639585	0.935561	-0.100424		0.831978	1	0.0452579
A0A060VZY1	Aa_trans domain-containing protein	24.9043	24.2317	24.6375	25.0732	24.4105	24.976	25.1833	24.8336	24.5638	24.8093	24.6153	24.6865	24.4984	24.4298	24.2961	24.6703	24.632	24.6486		0.652334	1	-0.0764395		0.266645	0.790661	0.17632		0.0434284	1	0.252759
A0A060W007	Uncharacterized protein (Fragment)	20.8346	21.9637	21.9352	22.2448	23.1174	22.0983	21.9495	21.6971	20.9812	23.5285	20.85	22.4898	22.2849	20.714	22.8614	22.867	21.7182	22.0658		0.822636	1	0.116316		0.907805	0.985036	-0.052872		0.753732	1	-0.169188
A0A060W020	ABC-type glutathione-S-conjugate transporter (EC 7.6.2.3)	27.7195	27.726	26.9428	26.3376	27.9977	27.3662	26.7129	27.7195	27.1015	28.1459	27.5165	25.6375	27.1507	27.1507	27.217	27.1507	27.4234	26.8623		0.64483	1	0.209302		0.485949	0.890094	0.189126		0.957511	1	-0.0201756
A0A060W046	Prolyl-tRNA synthetase	27.1507	26.9977	27.0401	27.4234	27.1604	27.0296	26.976	26.9977	27.0401	26.604	27.4154	26.8741	26.8264	27.3745	27.17	26.8019	26.9203	26.9088		0.26055	1	0.14912		0.261308	0.789965	0.133332		0.913257	1	-0.0157884
A0A060W073	Protein kinase domain-containing protein	22.9601	13	19.5011	13	13	13	13	13	21.3645	24.632	20.8113	20.8346	13	22.5568	13	13	13	21.0691		0.25709	1	-3.19687		NaN	1	0		0.294075	1	3.00275
A0A060W081	Uncharacterized protein	27.0813	26.5898	26.8019	27.0711	27.5682	27.1312	27.2625	26.9869	26.8142	27.2353	26.9869	27.1115	26.7389	26.7895	27.217	26.9977	26.9088	27.4938		0.869717	1	-0.0256068		0.929088	0.987529	0.016304		0.76398	1	0.0419108
A0A060W088	60S ribosomal protein L13a	24.6811	23.7895	24.1565	24.5225	24.4105	24.3307	24.5045	23.9933	24.4923	24.2317	24.2463	24.0443	24.2463	24.3376	23.867	23.8191	24.0691	24.0105		0.692231	1	0.0631138		0.122845	0.682093	0.256909		0.141237	1	0.193795
A0A060W091	Uncharacterized protein	27.4394	27.391	27.4785	27.1984	27.5536	27.391	27.3578	27.0813	27.0401	27.524	27.524	27.6798	27.3494	27.0813	27.5969	27.2077	27.141	27.3239		0.733561	1	0.0407915		0.194005	0.740852	0.12526		0.530419	1	0.0844685
A0A060W0B3	Glutamyl-tRNA synthetase	27.9484	27.8324	27.9977	28.3578	28.1507	27.8974	27.7389	27.6251	27.6865	27.7958	28.189	27.7195	27.7517	27.9428	27.9203	27.5754	27.5754	27.7771		0.063431	1	0.238296		0.023301	0.55225	0.273615		0.744087	1	0.035319
A0A060W0C1	Ca_chan_IQ domain-containing protein	24.0359	23.8093	23.976	24.4551	23.9584	24.3239	23.7895	23.4676	23.8576	24.1871	23.8764	24.239	23.9584	23.5638	23.867	23.8858	23.391	23.9406		0.241033	1	0.190223		0.0404337	0.574202	0.325335		0.387981	1	0.135112
A0A060W0D1	RNA transcription, translation and transport factor protein	24.0443	23.6096	23.4923	23.8858	24.0359	24.1174	23.7995	23.9043	24.0359	23.4298	23.9316	23.6096	23.9225	23.9584	23.8191	23.4041	23.6865	24.141		0.583673	1	0.0791066		0.78023	0.963151	0.0422964		0.79647	1	-0.0368102
A0A060W0D2	Uncharacterized protein	13	20.5451	13	13	20.3645	13	18.7955	13	19.8253	13	19.3731	13	20.1457	20.1332	18.4004	19.586	19.8469	13		NaN	1	0		0.148663	0.694355	-3.03376		0.224939	1	-2.35306
A0A060W0D5	Family with sequence similarity 234 member A	26.2661	25.6811	25.5898	25.2535	25.9157	26.2002	25.9066	25.7771	25.8336	25.9203	26.1871	25.6068	25.7338	25.8142	26.2874	25.7389	26.3975	26.2679		0.764584	1	-0.0541709		0.296731	0.808131	-0.222212		0.283655	1	-0.168042
A0A060W0D9	Uncharacterized protein	22.7451	22.8385	22.2361	18.4616	23.2961	23.1015	23.119	22.239	22.2419	13	22.265	22.0359	22.4015	22.1765	22.1079	21.3266	22.3129	25.452		0.473074	1	1.29635		0.597767	0.922059	-0.516395		0.305001	1	-1.81274
A0A060W0E6	Beta_elim_lyase domain-containing protein	25.217	25.6431	25.5075	26.2151	25.7208	26.1312	25.9869	25.8409	25.7312	25.48	25.7234	25.7871	25.8118	25.5926	25.4738	25.6292	25.7415	25.3066		0.912123	1	-0.0191132		0.41325	0.862443	0.146516		0.132455	1	0.165629
A0A060W0E7	Phosphorylase kinase	21.9495	21.8689	21.9566	21.3538	22.0088	22.9829	21.7594	21.9171	21.2477	22.0393	22.3101	21.7389	21.85	22.0088	23.0838	22.7119	22.2736	22.2933		0.494664	1	0.184687		0.248172	0.777843	-0.350122		0.0471759	1	-0.534809
A0A060W0F6	Uncharacterized protein	24.8764	24.1946	24.9803	25.5345	25.0233	24.6757	25.5105	25.2785	25.3975	24.2679	25.9803	25.0691	24.6865	24.2607	25.019	24.2463	25.6649	25.2571		0.236863	1	-0.369837		0.933431	0.989624	0.0250565		0.255671	1	0.394894
A0A060W0F9	RRM domain-containing protein	22.5892	23.074	21.8113	23.6096	23.2961	22.4726	21.9985	22.7655	23.1285	22.6298	22.7327	23.3101	22.8365	21.714	22.4067	22.5189	22.7389	21.9061		0.885124	1	0.04796		0.188801	0.733799	0.455285		0.150884	1	0.407325
A0A060W0G4	Lactamase_B domain-containing protein	24.2607	24.4425	23.7695	23.4923	25.3612	25.0105	23.8576	24.5983	24.4676	24.1795	24.7995	25.0105	24.5285	24.7492	24.3778	25.2607	24.5285	23.7389		0.781668	1	-0.0960458		0.698848	0.945282	-0.141153		0.868215	1	-0.0451072
A0A060W0H1	Poly [ADP-ribose] polymerase	20.0426	20.6886	18.6937	13	20.953	20.5165	20.3962	20.8423	13	13	20.6364	20.2419	13	20.5545	13	13	13	18.2922		0.643188	1	0.962932		0.0657311	0.596741	3.84129		0.202127	1	2.87836
A0A060W0I1	Uncharacterized protein	27.9428	28.003	27.9869	28.2445	27.7645	27.8741	27.4473	27.8741	28.2445	27.976	27.6931	27.8203	28.5014	27.4154	27.6181	27.0914	27.6389	28.3452		0.343904	1	0.126746		0.40778	0.859852	0.200871		0.771531	1	0.0741259
A0A060W0J1	Copper transporter	25.867	24.9584	24.9803	24.6757	24.824	25.217	25.5492	25.1527	26.3049	25.1015	25.2785	24.8717	24.6431	25.5255	24.632	23.8576	25.0772	24.824		0.307615	1	-0.289355		0.276778	0.795133	0.32717		0.0719403	1	0.616525
A0A060W0J5	Uncharacterized protein	22.8034	24.4425	23.0275	23.4298	24.5754	22.5662	23.6971	22.7077	22.3565	24.2463	23.1095	24.2096	23.0902	23.5045	22.7369	22.7695	22.48	22.5333		0.859017	1	0.0863781		0.13431	0.69923	0.621752		0.166123	1	0.535374
A0A060W0K1	Uncharacterized protein	24.0526	23.5045	24.0105	13	24.3239	24.5345	24.3307	23.9672	24.1174	13	24.1095	24.654	23.9495	24.1565	24.5285	24.002	24.0526	24.1719		0.962968	1	-0.125498		0.328412	0.826425	-1.90584		0.365251	1	-1.78034
A0A060W0N1	FMN hydroxy acid dehydrogenase domain-containing protein	28.4473	28.258	26.2317	25.7846	28.3282	26.8858	28.3662	29.2193	25.9998	28.0505	28.8711	28.0557	28.8234	27.0914	27.4314	27.5165	28.4314	29.1532		0.272502	1	-0.771196		0.231241	0.763758	-0.751974		0.973935	1	0.0192213
A0A060W0N5	FERM domain-containing protein	24.6918	24.4984	24.4862	21.9707	25.3645	24.895	23.7895	24.3975	24.3031	24.4234	24.5463	24.7995	24.3307	24.5225	24.0609	24.391	23.9134	24.5463		0.9099	1	-0.0587956		0.963147	0.991379	0.0236314		0.641819	1	0.082427
A0A060W0P0	Meiosis protein 5 homolog	22.502	22.5165	23.6096	22.8651	23.5983	23.2229	22.9812	24.0935	22.0426	23.0967	22.7098	23.9672	22.8093	22.0393	21.0691	23.3239	23.1688	23.019		0.804226	1	-0.0960592		0.26536	0.790712	0.48086		0.251149	1	0.576919
A0A060W0V7	Oxoglutarate dehydrogenase	28.1507	27.3153	27.6595	27.9259	28.1937	27.6865	27.8741	27.8019	27.8385	28.1065	27.4785	27.8142	27.5826	27.8799	27.3578	27.8081	27.6865	27.6181		0.985424	1	0.00298309		0.310632	0.817406	0.166423		0.173057	1	0.16344
A0A060W0Y8	Endoplasmic reticulum transmembrane protein	22.9566	23.8576	23.5165	22.3619	23.8288	23.4041	23.8858	24.0443	23.6649	23.019	23.4425	24.1015	23.7995	23.0805	23.4923	23.8576	23.0224	23.1015		0.225457	1	-0.372099		0.804029	0.965419	-0.0713863		0.216125	1	0.300713
A0A060W143	Serine/threonine-protein phosphatase 2A 55 kDa regulatory subunit B	24.1871	24.002	23.9316	24.6649	24.2317	24.5285	24.2961	24.0443	23.8288	24.217	24.5105	24.1642	23.8191	24.275	24.2679	24.275	23.8764	24.4923		0.60392	1	0.0807978		0.584489	0.917892	0.0900173		0.949756	1	0.00921949
A0A060W150	Thioredoxin domain-containing protein	25.9955	24.9803	25.2821	25.9383	25.632	25.8215	25.0484	26.2535	26.0484	25.6513	25.8552	25.2021	25.6865	25.9066	25.4614	25.5696	25.5045	25.5955		0.793432	1	-0.0682001		0.945474	0.990026	-0.0123727		0.790161	1	0.0558275
A0A060W162	3'-phosphoadenosine-5'-phosphosulfate synthase	21.8461	13	23.2679	22.9847	21.9601	21.5498	23.7895	22.8385	22.6822	22.3962	22.8073	22.8689	23.0999	23.0309	22.8307	22.6276	23.2463	22.9152		0.210107	1	-2.12901		0.195908	0.739461	-2.19033		0.777777	1	-0.0613152
A0A060W163	Electron transfer flavoprotein subunit beta	29.0583	28.7292	28.6458	29.2869	29.094	29.1015	29.094	29.2422	28.8264	29.3023	29.0479	29.0505	29.0479	29.0217	28.5203	29.1214	28.8415	28.976		0.395552	1	-0.107919		0.640653	0.935775	0.0644999		0.155191	1	0.172419
A0A060W170	Alcohol dehydrogenase	25.1015	25.239	25.3204	25.5551	25.1795	25.1253	25.5609	24.9933	25.3712	23.9225	26.067	25.867	25.8361	26.4785	25.1908	25.3679	24.2821	25.4707		0.895224	1	-0.0435295		0.558949	0.908835	-0.184193		0.751856	1	-0.140663
A0A060W173	Dehydrogenase/reductase SDR family member 11-like	23.6096	23.2361	23.6971	23.895	22.6757	22.3672	24.002	22.2621	22.2302	22.8404	23.1871	23.6209	21.9134	23.895	22.7161	23.2155	23.0105	23.7695		0.574842	1	0.223027		0.688358	0.943226	0.160123		0.883346	1	-0.0629044
A0A060W178	Mitochondrial uncoupling protein 2-like	23.6431	22.1856	13	22.5869	22.8614	22.9672	23.2302	23.867	23.1642	23.0275	22.9189	23.1642	23.1301	22.4825	21.7876	22.3778	23.6096	23.6757		0.250954	1	-2.02133		0.353343	0.833225	-1.63653		0.278059	1	0.384802
A0A060W185	Diablo homolog, mitochondrial	27.6865	27.8445	27.8564	26.8504	28.3153	27.6931	27.7129	27.4785	27.965	28.3109	28.2262	28.4551	27.3828	27.7064	27.8564	27.632	27.1984	27.141		0.230781	1	-0.317088		0.354945	0.835104	0.221536		0.0194604	0.81835	0.538625
A0A060W193	Copper homeostasis protein cutC homolog	25.3477	24.654	25.5926	25.6348	25.0062	25.228	25.5898	25.3844	25.7208	25.3511	25.7466	25.3679	25.3778	25.558	25.1833	24.6431	25.2499	25.2607		0.125004	1	-0.282856		0.875108	0.977541	0.0317815		0.0569628	0.996408	0.314638
A0A060W1A7	Uncharacterized protein	20.654	21.5069	13	20.8034	23.0821	19.9882	21.4676	22.3184	13	21.1457	20.8727	22.155	22.1642	21.4118	22.4067	20.0292	19.9882	21.6757		0.878145	1	-0.320792		0.358423	0.835496	-1.44019		0.476013	1	-1.1194
A0A060W1C4	Eukaryotic translation initiation factor 3 subunit A	29.3641	29.1628	29.0401	29.114	29.4551	29.2935	29.0634	29.0531	29.0217	29.267	29.3066	29.0217	29.2399	29.1866	29.1288	28.7927	29.0634	29.1015		0.195396	1	0.116024		0.12431	0.682985	0.152788		0.666604	1	0.0367648
A0A060W1D0	Hydrolase_4 domain-containing protein	24.8576	22.3266	22.882	23.7594	24.3844	24.7492	23.7594	24.6811	25.1527	23.1673	24.4923	23.7077	24.0359	23.7077	24.4425	24.7234	24.1642	22.5938		0.535137	1	-0.333528		0.82554	0.966765	-0.118042		0.625978	1	0.215487
A0A060W1F1	Uncharacterized protein	30.5933	31.6415	31.4727	31.5062	30.8682	31.0283	30.9259	30.6964	30.8309	30.3828	30.9609	30.8234	31.3568	31.3142	30.6713	29.8726	30.362	30.5389		0.0546885	1	0.414984		0.114686	0.681064	0.499053		0.742332	1	0.0840693
A0A060W1G3	Uncharacterized protein	27.5389	27.6998	27.7325	27.6181	28.1459	27.4394	27.217	28.1459	27.7771	26.0275	27.8564	27.673	27.3578	27.7581	26.8858	27.3745	27.5609	27.7771		0.467143	1	0.246269		0.178145	0.717955	0.243371		0.993331	1	-0.0028979
A0A060W1G5	Dimethylargininase	23.0967	21.8839	23.3511	22.2332	23.0275	23.5522	23.5165	22.8557	23.0918	13	23.0983	22.9985	23.2535	22.8689	23.2125	22.9477	23.2679	23.9584		0.422053	1	1.43061		0.232974	0.764539	-0.394063		0.307002	1	-1.82467
A0A060W1G8	TOG domain-containing protein	23.4923	23.4551	25.3645	24.275	23.6649	25.4138	24.141	24.6971	24.4425	24.6431	23.2961	24.1871	24.1719	24.1565	25.4202	24.1565	24.6595	24.8858		0.921475	1	0.043114		0.501966	0.893999	-0.297468		0.278209	1	-0.340582
A0A060W1I7	S-adenosylmethionine synthase	24.7129	24.2821	23.391	24.4425	24.4105	24.9977	24.1253	24.989	24.9539	23.3511	24.6375	22.9742	23.654	23.4551	24.1488	23.1871	24.8336	24.9043		0.636243	1	0.200927		0.375802	0.84335	0.342298		0.762447	1	0.141371
A0A060W1L4	Septin	23.8385	23.1795	23.3778	23.6757	23.9672	23.7182	23.976	23.5754	23.8191	22.9079	23.8858	23.4676	23.5983	23.7695	23.7182	23.5165	23.7895	23.4041		0.919101	1	0.0208445		0.962432	0.992306	-0.00654538		0.876509	1	-0.0273898
A0A060W1M5	Phosphoglucomutase (alpha-D-glucose-1,6-bisphosphate-dependent) (EC 5.4.2.2)	30.4629	30.0609	30.1115	30.4532	30.0084	30.2077	30.0217	30.2647	30.4727	30.5481	30.1842	29.7958	29.8549	30.2077	29.6075	29.7389	30.6372	30.7771		0.983948	0.999906	0.00289122		0.716113	0.952485	0.0802043		0.742945	1	0.0773131
A0A060W1M6	Nucleophosmin	26.965	26.2058	26.3239	25.7338	26.5404	26.632	26.3595	26.6998	26.3762	25.7695	26.8142	26.4938	26.5522	26.4938	26.6181	26.7129	26.4122	26.8142		0.936065	1	-0.018685		0.29529	0.807267	-0.200412		0.284773	1	-0.181727
A0A060W1N4	C-type lectin domain-containing protein	25.1908	22.7594	23.8093	21.8839	26.3778	24.1642	24.0609	22.8132	23.391	25.5105	24.1095	22.0821	22.8191	23.5638	25.6918	22.6562	24.1488	23.9316		0.662018	1	0.369715		0.780448	0.963199	0.229032		0.835748	1	-0.140683
A0A060W1P9	Gamma-glutamyl carboxylase	28.0609	28.4512	28.3578	28.2803	27.7453	28.362	28.0453	27.8682	28.1263	28.1263	27.9705	27.6251	28.2123	28.1015	27.6798	27.3066	27.5463	27.8682		0.090047	1	0.249308		0.0370997	0.575253	0.423812		0.301591	1	0.174504
A0A060W1R0	Ligase_CoA domain-containing protein	27.1312	26.5754	26.8385	26.9977	27.2262	27.2262	27.5969	27.5165	27.8564	27.0711	27.8741	27.2714	27.0401	27.1795	27.1507	26.5754	27.391	27.4154		0.00962002	0.952229	-0.53188		0.455954	0.876981	-0.126163		0.0481337	1	0.405717
A0A060W1T3	4a-hydroxytetrahydrobiopterin dehydratase	29.788	29.94	29.5518	30.1724	30.1724	30.3515	30.1604	29.7802	29.7047	29.6781	30.4134	30.0479	29.995	30.1115	30.2759	30.1483	29.9259	30.2077		0.854563	1	0.031896		0.403179	0.85801	-0.114701		0.289766	1	-0.146597
A0A060W1T5	C2 Aida-type domain-containing protein	23.2679	21.8113	22.239	21.6971	22.9043	23.5285	22.7836	22.6475	22.6929	22.4726	22.9423	22.7876	23.2679	23.0376	22.6342	22.5892	22.9406	22.9024		0.658009	1	-0.146398		0.355582	0.834609	-0.320643		0.184472	1	-0.174245
A0A060W1V1	Uncharacterized protein	24.1095	23.7796	24.1488	24.5696	24.2679	23.4923	23.8858	24.3778	23.976	23.9495	24.391	24.5638	24.1565	24.0105	24.1488	23.8093	24.3031	23.8288		0.519353	1	-0.129375		0.917745	0.986414	0.0184212		0.322477	1	0.147796
A0A060W1V3	THUMP domain-containing protein	20.4972	20.3101	20.4972	21.0493	20.5638	20.7056	21.343	20.5545	20.68	13	20.9882	20.6006	20.7553	20.7307	20.5638	20.4576	20.654	21.0625		0.432288	1	1.07613		0.470193	0.883545	-0.100151		0.391674	1	-1.17629
A0A060W1V8	Smu-1 suppressor of mec-8 and unc-52 protein homolog (WD40 repeat-containing protein SMU1)	22.9513	22.3778	23.0526	21.4676	22.9637	22.8595	21.8727	22.6562	22.9043	22.9441	22.3592	22.5141	22.9298	22.4526	22.9189	22.743	22.7389	22.1765		0.817666	1	0.0703071		0.865834	0.973956	-0.0478767		0.570507	1	-0.118184
A0A060W1W2	GrpE protein homolog	23.654	22.1488	23.2679	23.0241	23.3239	23.1931	23.2375	23.5638	23.4551	23.1127	23.4551	23.3778	23.1063	23.3376	22.9024	22.8876	23.2492	23.1222		0.254215	1	-0.265057		0.996165	0.998896	0.00109005		0.0236923	0.8335	0.266147
A0A060W1Y4	ATP synthase subunit	26.5463	26.189	25.792	27.019	25.8457	26.4938	27.2353	26.6181	26.7129	26.2821	26.6458	26.965	26.8504	27.019	26.275	26.4862	26.4614	26.9428		0.0947842	1	-0.428909		0.146504	0.689695	-0.35817		0.705452	1	0.0707394
A0A060W1Z9	2',3'-cyclic-nucleotide 3'-phosphodiesterase	22.9584	22.7286	22.8839	23.2821	23.5404	22.0122	23.6431	23.1174	23.632	22.1825	23.5285	22.3699	22.5568	23.2679	22.8171	23.4298	22.5638	23.3376		0.614224	1	-0.177979		0.732225	0.951915	-0.094588		0.794825	1	0.0833915
A0A060W204	Peptidylprolyl isomerase	18.0479	20.2877	13	13	21.6276	20.6714	19.7257	20.3752	20.2877	19.5988	20.7056	13	20.654	18.6096	13	13	21.0691	19.9142		0.567135	1	-1.17638		0.977146	0.995556	0.064621		0.537469	1	1.241
A0A060W208	Uncharacterized protein	13	21.7553	19.7022	21.8461	22.4651	21.9777	21.5165	22.44	22.6342	21.1765	13	21.68	13	22.3805	13	21.1519	21.9243	21.7307		0.89553	1	-0.28346		0.607589	0.927956	1.25985		0.532979	1	1.54331
A0A060W232	Uncharacterized protein	20.3538	20.417	20.2535	21.4676	21.3266	20.265	21.4775	21.0559	13	13	20.895	20.8802	20.0292	20.6364	20.6096	20.343	13	13		0.211628	1	2.29582		0.113102	0.686389	2.74421		0.850197	1	0.448399
A0A060W236	Uncharacterized protein	22.4726	22.4775	13	21.9847	23.1519	22.3538	21.6453	21.6409	22.3156	23.0592	22.5777	22.6209	21.8113	21.9812	22.2506	22.5237	21.3101	21.714		0.402698	1	-1.40317		0.535717	0.907717	-1.02506		0.221439	1	0.378113
A0A060W263	Aldo_ket_red domain-containing protein	25.0935	25.4202	24.1488	24.417	24.7594	26.4154	26.4536	26.1776	26.067	23.7895	25.3239	26.8623	24.7796	24.8904	25.5551	24.9316	25.5898	25.4362		0.216101	1	-0.736614		0.679924	0.942029	-0.154727		0.246841	1	0.581887
A0A060W298	Uncharacterized protein	21.6843	21.6757	20.8651	21.4576	21.3592	21.3592	20.9243	21.8423	22.0088	21.4825	21.6096	21.2535	21.3484	21.3101	20.8576	21.002	21.4775	21.3045		0.566287	1	-0.11998		0.26558	0.790388	0.183517		0.136644	1	0.303497
A0A060W2A6	Sperm tail PG-rich repeat containing 1	24.4488	24.8623	24.7389	24.417	25.141	25.2096	25.0894	25.5135	25.0609	25.6486	25.0105	25.1095	24.918	24.976	24.5285	24.7645	24.945	24.9803		0.0326515	1	-0.435786		0.757591	0.954876	-0.0491028		0.0151011	0.8384	0.386683
A0A060W2B1	Uncharacterized protein	29.1214	29.0003	29.2077	28.8142	29.3303	29.1556	29.3431	28.5682	28.7162	29.5646	29.3001	29.1239	29.0453	29.6075	28.7195	29.0686	28.9316	29.4154		0.989882	1	0.00225862		0.865174	0.973746	-0.0263818		0.89222	1	-0.0286404
A0A060W2B7	Phosphorylase b kinase regulatory subunit	23.6865	23.1991	22.7955	23.7182	23.4676	24.5045	23.3778	23.2961	23.48	13	23.7286	23.0054	23.0592	23.1348	24.1253	23.9043	23.4041	22.9316		0.299266	1	1.91389		0.669264	0.939198	0.135352		0.331758	1	-1.77854
A0A060W2C6	Uncharacterized protein	21.6971	21.343	22.7836	20.4067	23.1627	21.5117	22.1704	21.4221	21.4972	22.8365	22.0789	23.7389	20.8034	21.6096	23.4298	22.239	21.4676	22.4898		0.405458	1	-0.473211		0.740828	0.950166	-0.189099		0.595347	1	0.284111
A0A060W2D5	Uncharacterized protein	24.0935	24.4984	24.1015	24.4984	24.4614	24.3444	24.654	24.4676	24.391	23.8093	24.7695	24.1095	24.3778	24.4298	24.5869	24.019	24.2535	24.2096		0.841063	1	-0.0339177		0.860823	0.973205	0.0201359		0.751318	1	0.0540536
A0A060W2E6	RRM domain-containing protein	22.4825	22.7451	22.8014	22.9334	23.2214	22.4092	21.8073	22.7995	22.1206	22.5356	22.2477	23.1704	22.7594	22.2905	23.0309	22.8442	22.1825	21.6714		0.204783	1	0.318649		0.237292	0.768028	0.302346		0.956087	1	-0.0163034
A0A060W2F0	Peptidyl-prolyl cis-trans isomerase	21.0156	21.2066	21.0493	21.6186	21.4015	21.6584	13	21.5961	21.9316	21.0359	21.5069	20.953	21.0886	21.3645	21.2535	21.1143	21.0691	21.7348		0.371927	1	1.32108		0.732239	0.951368	0.0541979		0.390842	1	-1.26689
A0A060W2H2	Uncharacterized protein	22.8858	24.1946	13	23.48	22.8689	21.5309	13	22.7161	22.6606	23.1856	22.3988	13	22.5545	22.7512	22.6757	13	22.48	13		0.507949	1	1.83319		0.485821	0.890227	1.91645		0.977563	1	0.0832644
A0A060W2H3	PIPK domain-containing protein	25.3778	24.6264	25.1214	25.3101	24.8385	25.5105	25.3307	25.6458	25.417	24.7024	25.5165	24.7129	25.275	25.4583	25.3477	24.4862	25.2499	24.6757		0.687736	1	-0.0901159		0.82477	0.966994	0.0486612		0.56635	1	0.138777
A0A060W2I3	Uncharacterized protein	27.7895	27.6998	26.9316	27.2625	27.9031	28.0137	27.3578	27.8142	27.8564	27.5014	27.6389	27.1795	27.6181	27.7895	27.9814	27.9146	27.8974	28.0137		0.839084	1	0.0419852		0.16648	0.711259	-0.26908		0.0298693	0.880345	-0.311065
A0A060W2J0	DNA topoisomerase I	24.9088	23.3376	21.4676	22.0854	21.2125	21.7182	23.6209	21.8385	21.3645	24.8336	23.9672	21.8113	24.1719	21.5356	23.6431	20.953	24.5983	22.5069		0.593446	1	-0.450979		0.604064	0.925088	-0.446458		0.995788	1	0.00452042
A0A060W2K5	Uncharacterized protein	27.2077	26.9088	26.9977	26.4831	26.9869	26.9977	26.8974	27.2625	27.1015	26.1585	27.391	26.8974	27.1984	27.019	27.0711	26.6865	27.0505	27.189		0.919444	1	-0.0210594		0.41605	0.864207	-0.10544		0.671711	1	-0.0843805
A0A060W2L1	Olfactomedin-like domain-containing protein	18.5805	19.7089	21.8385	13	20.0292	18.9992	21.002	20.0156	13	13	13	19.3365	20.0426	20.2989	13	19.0047	19.0129	13		0.316096	1	2.1337		0.502137	0.893927	1.29952		0.704138	1	-0.834181
A0A060W2M6	Mitochondrial uncoupling protein 2-like	25.7745	23.5165	24.4984	23.9672	25.3745	25.3712	25.5075	26.0275	25.019	25.5195	24.6264	25.6595	24.989	24.6757	24.1871	24.4362	25.6348	24.9271		0.155495	1	-0.642854		0.893093	0.978302	-0.0579141		0.070332	1	0.58494
A0A060W2M8	Uncharacterized protein	23.9316	23.5869	23.8576	24.5983	23.5869	24.2317	24.3844	24.2891	24.0935	23.7077	24.2821	23.9495	24.0443	24.2096	23.8858	24.2317	24.417	24.3307		0.444202	1	-0.152206		0.244431	0.77526	-0.221004		0.609847	1	-0.0687971
A0A060W2P1	Thioredoxin domain-containing protein	24.1015	23.6865	23.3101	23.3376	24.1488	23.9672	23.6096	23.5754	23.4425	23.4551	23.2821	23.8288	24.019	23.8385	24.1253	23.7389	23.6649	24.2607		0.213204	1	0.22633		0.33298	0.826107	-0.182631		0.00714111	0.807	-0.408962
A0A060W2P4	Uncharacterized protein	20.8651	21.1015	19.7521	20.8346	20.3321	20.6006	21.3805	20.9098	20.8876	13	20.8034	19.6024	21.1395	21.0359	20.417	20.6453	21.0426	20.5165		0.405097	1	1.15039		0.372996	0.845281	-0.21846		0.32234	1	-1.36885
A0A060W2P7	Dolichyl-diphosphooligosaccharide--protein glycosyltransferase subunit 1	28.7129	28.9287	28.9031	29.267	28.611	28.805	28.9316	28.8294	28.976	28.2935	28.9677	28.6998	28.9512	29.027	28.6389	28.3869	28.4354	28.7645		0.546383	1	0.0883087		0.256753	0.78968	0.170668		0.598471	1	0.082359
A0A060W2R4	Uncharacterized protein	23.7594	23.3376	23.6757	23.9406	23.5404	23.5404	23.5045	23.2448	24.1095	23.2821	23.9134	23.5869	23.5754	23.5522	23.7286	23.2477	23.2821	23.2405		0.87996	1	0.0254714		0.136238	0.696832	0.194599		0.327591	1	0.169128
A0A060W2S2	Uncharacterized protein	31.1604	30.7692	31.8901	30.362	31.1239	31.1544	31.6839	30.7211	30.8608	30.0737	31.2759	31.2979	31.7252	30.4234	31.341	31.0864	31.1052	30.5014		0.774311	1	0.0911071		0.876422	0.97667	0.0462233		0.886574	1	-0.0448837
A0A060W2S4	Rho-related GTP-binding protein RhoA-D	27.019	26.9428	26.8264	26.6181	27.3828	27.2535	26.8858	26.8142	26.8142	26.8142	27.2353	27.0401	26.9977	26.9203	26.8019	26.6458	26.7645	27.4394		0.59688	1	0.0731198		0.635142	0.934367	0.0788463		0.966675	1	0.0057265
A0A060W2T9	TRAF-type domain-containing protein	13	20.0156	21.2535	13	20.5915	19.4129	13	20.2302	13	13	20.4476	13	13	19.7521	20.5915	13	19.1874	13		0.29459	1	2.43261		0.521788	0.904266	1.45709		NaN	1	0
A0A060W2U1	60S acidic ribosomal protein P2	26.2096	25.7619	25.6891	25.4583	25.8118	26.17	26.341	26.2785	26.0464	25.4831	26.3083	25.9869	26.1135	26.3204	25.6153	25.4457	26.4488	26.1352		0.235891	1	-0.223919		0.435732	0.874172	-0.163045		0.777185	1	0.0608743
A0A060W2V6	Thioredoxin domain-containing protein	24.7129	24.0609	24.4614	25.4298	24.9225	24.9628	24.4298	25.0609	24.7695	25.3444	24.9672	24.6209	24.654	24.8528	24.895	24.9043	24.6486	24.4041		0.656173	1	-0.107049		0.880608	0.976438	0.0319223		0.393272	1	0.138971
A0A060W2X4	Clathrin light chain	27.0711	27.0296	26.8019	27.217	27.2714	27.0914	27.1214	26.7771	26.7645	27.0505	27.1507	27.3578	27.3494	27.1015	27.0813	26.9539	26.7517	26.9539		0.714949	1	0.0434151		0.656102	0.94068	0.048439		0.968564	1	0.00502396
A0A060W2X7	Uricase	31.6415	31.2979	31.7731	31.5343	31.7965	31.2814	31.995	31.9609	31.5109	32.1813	31.717	32.4919	31.7849	31.8755	31.7494	31.5799	31.6501	31.7652		0.0308307	1	-0.422028		0.106639	0.680059	-0.180053		0.130406	1	0.241975
A0A060W2Z5	AAA domain-containing protein	23.2229	23.0509	23.1031	23.3239	24.2891	23.976	23.391	23.9406	22.6051	23.1886	24.0359	24.0609	23.3778	22.4701	23.9134	21.9388	23.6209	22.7675		0.895518	1	-0.0426922		0.225685	0.763398	0.479565		0.208168	1	0.522257
A0A060W315	Alpha-L-fucosidase	25.1757	25.1833	25.5255	25.6209	26.0084	26.1174	25.7182	25.9248	25.5135	25.341	26.0505	25.8142	26.726	26.1488	25.1908	25.9428	26.0588	26.0296		0.546006	1	-0.121827		0.142927	0.689108	-0.410936		0.233031	1	-0.289109
A0A060W321	J domain-containing protein	20.9601	19.5127	20.343	13	21.2006	20.6276	13	21.2006	13	13	20.1581	20.4375	19.8222	20.265	18.8906	20.2535	13	19.6364		0.272354	1	2.47464		0.721609	0.953307	0.629373		0.390341	1	-1.84527
A0A060W323	ADP-ribosylation factor-like protein 8B-A	22.9899	23.1688	23.895	23.3376	23.2961	23.6757	24.019	23.0772	23.178	23.867	22.953	23.654	23.6865	23.1253	23.6649	22.7265	22.8895	24.6209		0.783784	1	-0.0641966		0.856545	0.97253	-0.0583979		0.986626	1	0.00579866
A0A060W375	Uncharacterized protein	21.9742	21.5404	22.9951	21.7307	22.4923	22.7876	21.654	22.5069	22.0625	22.2989	22.6409	22.5754	22.0156	22.4247	22.9423	22.9777	22.7327	22.7735		0.901333	1	-0.0364132		0.198566	0.739788	-0.391084		0.128689	1	-0.354671
A0A060W3A1	Phosphoinositide phospholipase C	22.6096	21.6671	22.4526	22.8764	22.7307	23.1642	13	23.1749	21.7876	22.417	23.4298	23.239	22.44	23.4298	22.8288	22.1765	23.2185	22.969		0.417909	1	1.40873		0.380065	0.848791	-0.260303		0.339873	1	-1.66903
A0A060W3C1	J domain-containing protein	19.6114	19.4893	18.83	13	20.7471	20.5731	13	20.3645	19.6006	13	21.3752	16.734	20.68	13	20.4775	20.0951	19.7537	13		0.493379	1	1.36279		0.661031	0.940408	0.874116		0.825101	1	-0.488675
A0A060W3G8	AMP-binding domain-containing protein	26.726	25.7594	26.2353	27.141	26.4723	26.9088	26.4923	26.5682	26.7895	25.9847	26.604	26.2803	26.4105	26.4754	26.3745	26.4504	25.8647	26.9088		0.716508	1	0.0873124		0.616221	0.928975	0.126418		0.830774	1	0.0391057
A0A060W3H4	DUF1943 domain-containing protein	21.8073	23.7895	23.2679	24.417	22.5869	23.7796	23.7796	22.5777	22.8385	22.0789	23.1238	22.8519	23.1031	23.417	23.391	24.217	23.3645	23.5165		0.394582	1	0.399663		0.596438	0.921756	-0.226815		0.0476802	1	-0.626478
A0A060W3I2	Uncharacterized protein	24.7745	24.4362	24.7024	24.3844	25.4041	24.3778	24.1795	24.3844	24.2961	24.2679	24.6486	24.5165	24.5522	24.1332	24.976	24.239	24.5812	24.48		0.120352	1	0.297739		0.375475	0.843477	0.186323		0.445075	1	-0.111416
A0A060W3I6	PRA1 family protein	21.7756	22.2273	21.6051	22.019	22.1238	22.2185	21.4375	13	22.4501	21.7836	21.6843	21.2764	21.6096	22.0983	21.8269	21.4726	21.3321	21.6584		0.267539	1	1.72289		0.0549283	0.594611	0.328554		0.364546	1	-1.39434
A0A060W3J3	Uncharacterized LOC110494595	23.6431	23.6649	22.8727	23.5522	23.5285	23.632	23.4298	22.4144	24.0275	21.0886	23.976	23.8288	23.867	24.1871	23.7077	23.6865	23.5045	23.4923		0.486785	1	0.354702		0.143689	0.68543	-0.258607		0.236511	1	-0.613309
A0A060W3J6	Myosin motor domain-containing protein	24.9043	24.1946	24.2243	24.9361	23.9406	24.3239	24.4362	24.4298	24.9088	24.3444	24.1174	24.2243	24.2096	24.0526	24.1015	23.9933	24.5754	24.5869		0.959392	1	0.0104558		0.417774	0.865053	0.167401		0.335605	1	0.156946
A0A060W3M0	Protein VAC14 homolog	22.6518	22.4425	22.9707	23.2679	22.8073	23.4425	22.9619	23.087	22.7876	23.1238	22.4676	22.8595	22.9882	22.4476	22.4651	22.7077	23.0342	23.8764		0.792475	1	0.0492519		0.968939	0.993734	0.0106036		0.874098	1	-0.0386483
A0A060W3P0	PHB domain-containing protein	24.5754	24.3444	24.3712	25.1719	24.7077	24.5165	24.7024	24.7234	24.8623	23.5045	24.5285	24.5754	24.3778	24.5696	24.1565	24.3511	24.4041	24.8764		0.589973	1	0.131763		0.343151	0.830704	0.158577		0.90745	1	0.0268135
A0A060W3Q9	Uncharacterized protein	26.067	25.0526	25.9847	25.7286	26.3239	26.2944	26.065	26.3562	25.8788	26.1352	25.2058	25.9203	25.8118	25.8974	25.4831	25.6125	25.867	25.5105		0.943163	1	-0.0183318		0.331324	0.828171	0.211492		0.223061	1	0.229824
A0A060W3S0	Uncharacterized protein	22.6907	21.1079	22.9459	21.7915	24.5638	22.2707	23.7077	21.3211	22.6497	23.6971	23.217	23.8858	22.4751	21.0156	22.9985	22.85	21.0559	23.3376		0.425973	1	-0.517947		0.67589	0.940304	0.272999		0.196837	1	0.790946
A0A060W3T7	Uncharacterized protein	27.965	27.604	27.2714	28.0084	28.0084	28.3536	28.0965	27.7708	27.9595	27.4551	28.1507	27.5536	27.726	27.8799	27.7645	27.8858	27.6595	27.8858		0.85035	1	0.037433		0.676796	0.940256	0.0682354		0.808311	1	0.0308024
A0A060W3U8	MFS domain-containing protein	21.7182	21.502	20.9243	21.5069	13	21.7796	21.6929	21.4118	21.5777	21.2477	20.9098	22.4996	21.2535	20.6714	21.6096	21.5498	21.4221	20.7056		0.3257	1	-1.48475		0.447627	0.876414	-1.13018		0.230118	1	0.354573
A0A060W3W0	Uncharacterized protein	27.9869	27.6663	27.8564	27.2445	27.8324	28.2847	28.1459	27.8799	27.8564	27.6458	27.8324	27.9146	27.9977	27.7129	28.1604	27.9484	27.9088	28.1115		0.675085	1	-0.0673173		0.324177	0.825482	-0.161427		0.33305	1	-0.0941099
A0A060W3W9	PPC domain-containing protein	23.895	24.1095	23.7895	23.2463	24.3778	24.2535	23.5869	24.2463	22.7223	24.6264	24.1015	23.2463	24.8385	22.2679	23.9495	24.0609	24.6865	23.2961		0.578681	1	0.190321		0.826066	0.966312	0.0954021		0.848317	1	-0.0949192
A0A060W3Z1	NLRX1	20.6006	13	20.3101	21.7876	13	13	21.2419	21.1395	19.5564	19.9601	22.3266	20.3538	21.502	20.7715	20.6628	21.0625	13	21.6186		0.0631723	1	-3.81335		0.236699	0.767533	-2.81987		0.501186	1	0.993479
A0A060W3Z6	Coatomer subunit delta	27.4073	27.5682	27.3324	27.5165	27.4154	27.2535	27.2262	27.1795	27.3239	27.509	27.3239	27.3828	27.5165	27.3578	27.4154	27.1604	27.2077	27.2535		0.20293	1	0.0913531		0.211457	0.755976	0.0970049		0.939798	1	0.00565179
A0A060W410	Uncharacterized protein	21.5777	13	20.8576	22.2361	21.5592	22.3699	13	13	21.5915	13	21.6141	20.7056	21.7836	21.654	21.4273	21.5309	22.0292	21.2593		0.218478	1	3.11487		0.382329	0.848182	-1.34729		0.0377831	0.979701	-4.46216
A0A060W412	Vesicle-fusing ATPase	23.6757	23.48	23.848	23.3239	23.0691	22.6865	23.9406	23.3778	22.6342	22.8895	23.4676	23.7995	23.4041	23.1976	23.3376	23.9316	23.391	23.2199		0.987502	1	-0.00433		0.751565	0.954759	-0.0664202		0.796493	1	-0.0620902
A0A060W420	15-hydroxyprostaglandin dehydrogenase [NAD(+)]-like	29.7014	30.4334	29.8445	29.8901	30.3303	30.1604	30.2647	30.2759	30.1239	30.1604	30.5389	30.5203	29.5426	30.3724	30.2759	29.9677	29.673	29.9259		0.0985232	1	-0.253988		0.585798	0.917264	0.100416		0.0408946	0.992889	0.354404
A0A060W430	AA_TRNA_LIGASE_II_ALA domain-containing protein	20.8423	20.1825	19.647	21.1015	21.7836	19.6714	13	22.2792	22.0224	13	22.0756	19.4991	19.8697	20.4874	21.4526	20.1581	19.9459	19.6817		0.334563	1	1.89199		0.546452	0.90872	0.272152		0.402325	1	-1.61984
A0A060W458	ATP synthase subunit alpha	29.2077	28.9316	28.5315	29.1263	28.976	29.2913	29.2308	29.4551	29.4314	28.8593	29.2399	29.0711	29.0914	29.2376	28.9567	29.109	29.341	29.4214		0.186707	1	-0.20389		0.19558	0.739511	-0.182132		0.854634	1	0.0217581
A0A060W477	PlsC domain-containing protein	23.9933	23.6971	23.4298	23.48	23.4551	23.4923	23.6971	24.019	23.5404	23.0275	23.6865	23.48	23.4041	23.0951	24.0526	23.5869	23.7182	23.9316		0.92165	1	0.0162029		0.817087	0.965192	-0.0401125		0.779577	1	-0.0563154
A0A060W486	Chromobox 1	25.9316	25.0233	26.2408	24.6918	25.5898	26.2133	24.989	25.2607	26.141	25.2463	25.9361	25.0484	24.654	24.3101	26.0041	25.8504	25.2426	25.5195		0.598297	1	0.178165		0.374492	0.844022	0.351612		0.617766	1	0.173447
A0A060W490	Pyridoxal 5'-phosphate synthase	21.9423	21.5213	21.3321	22.3752	22.3376	22.3699	21.7182	22.7035	22.8461	21.4273	23.141	21.6364	21.0359	22.3988	21.7715	22.0526	22.1765	21.8689		0.470182	1	-0.265682		0.729901	0.953064	0.0956914		0.333995	1	0.361374
A0A060W492	Succinate dehydrogenase [ubiquinone] flavoprotein subunit, mitochondrial	22.2332	23.632	22.6649	23.119	23.3645	23.4923	22.976	23.5045	24.0854	23.9672	22.7634	23.087	21.8152	23.019	22.895	23.6865	22.6141	22.9061		0.340442	1	-0.312918		0.448576	0.876138	0.26166		0.115829	1	0.574578
A0A060W498	PCI domain-containing protein	22.2849	21.6886	22.4923	21.4067	22.3592	22.0951	22.2849	21.265	21.9951	22.0951	22.1174	22.155	21.8385	21.4118	22.0156	21.8987	21.9847	21.654		0.768277	1	0.0690355		0.225085	0.762184	0.253881		0.318695	1	0.184846
A0A060W4B3	Galactocerebrosidase	19.9742	13	20.0691	18.8113	19.7504	20.5356	13	19.4087	19.2232	13	20.5823	13	20.6453	20.5451	13	13	13	20.4375		0.252638	1	2.32106		0.370881	0.844218	1.9188		NaN	1	0
A0A060W4C5	Aminotran_1_2 domain-containing protein	25.3778	24.8142	25.5014	25.8215	25.2535	25.604	25.3239	25.4614	24.7338	25.8069	25.1371	25.275	25.3975	24.8528	25.3645	24.8044	25.48	24.9584		0.612184	1	0.105748		0.207916	0.751646	0.252471		0.459462	1	0.146722
A0A060W4C7	Glutaredoxin domain-containing protein	25.1681	25.4266	25.2961	25.3066	25.4583	25.3975	25.5754	25.5696	25.4707	24.6096	25.5285	25.6998	25.5285	25.4923	26.1194	26.2426	25.0894	25.6971		0.700473	1	-0.0667419		0.0786433	0.616226	-0.352687		0.258744	1	-0.285945
A0A060W4C9	Disintegrin and metalloproteinase domain-containing protein 10	23.8093	22.6231	23.5869	23.1901	22.7756	23.2679	22.7013	22.8113	22.7056	22.3184	23.2961	21.9742	23.1174	23.0902	22.6886	21.8113	22.9116	22.9968		0.0528299	1	0.57432		0.140309	0.686301	0.439485		0.631977	1	-0.134835
A0A060W4D0	Cytochrome b-c1 complex subunit Rieske, mitochondrial	25.7543	26.1075	25.1371	26.8623	26.2517	26.0793	26.5225	26.0588	26.065	26.2553	25.9495	26.574	25.6237	25.8167	26.2445	26.0975	25.5869	26.4473		0.440487	1	-0.205478		0.823076	0.966646	0.0626259		0.162631	1	0.268104
A0A060W4D6	Uncharacterized protein	29.0583	29.109	29.0583	29.3683	29.3131	29.4492	29.3239	29.0057	29.1239	29.0479	29.4113	29.4394	29.0965	29.2825	29.2007	29.0557	29.1015	29.2445		0.994935	0.999898	0.000680288		0.450261	0.875693	0.0624752		0.489167	1	0.0617949
A0A060W4F5	Cleavage and polyadenylation specificity factor subunit 5	22.1488	22.1946	21.5165	21.714	22.0886	22.4092	22.2821	22.3294	22.1426	21.5309	22.343	22.2707	22.4349	22.4947	22.0325	22.2066	22.3073	22.4972		0.475164	1	-0.137806		0.0680573	0.600746	-0.316911		0.253358	1	-0.179105
A0A060W4G2	Adenosine aminohydrolase	23.6757	25.3031	25.3679	24.6209	25.8118	25.9271	25.5075	24.632	24.6486	23.5165	25.1135	26.0169	25.1833	25.0443	24.8288	25.5725	24.2317	25.7745		0.676001	1	0.211908		0.977531	0.995238	0.0118774		0.642079	1	-0.200031
A0A060W4H1	Tubulin alpha chain	29.766	30.1115	29.2353	29.6424	29.9117	29.9259	29.6093	29.6527	29.5736	29.4194	29.7064	29.6303	29.6663	29.6998	29.9117	29.5591	29.7276	29.94		0.23008	1	0.166876		0.917097	0.986693	0.0147374		0.0618339	1	-0.152139
A0A060W4I3	TLC domain-containing protein	22.9406	21.9985	21.6141	22.1238	22.538	22.3752	21.7013	22.0393	22.4425	22.1856	21.7836	22.1047	22.7796	22.0821	13	21.8913	21.8614	22.1332		0.33205	1	0.222203		0.312539	0.818201	1.64043		0.377261	1	1.41823
A0A060W4J3	Nop domain-containing protein	28.3023	27.7645	27.5609	28.0453	28.0505	28.1312	28.3196	27.9484	27.9031	28.003	28.019	27.8974	27.6663	27.4073	28.0084	28.0711	28.066	28.203		0.762819	1	-0.0392984		0.671218	0.939367	0.0720981		0.442208	1	0.111396
A0A060W4K6	Isocitrate dehydrogenase [NAD] subunit, mitochondrial	23.3511	22.3484	22.502	23.4551	22.8034	23.019	23.3778	23.2961	23.0999	13	23.7594	22.7634	22.8191	23.4923	22.6006	23.074	22.7695	23.0258		0.447478	1	1.36374		0.825356	0.966822	-0.0503588		0.430114	1	-1.4141
A0A060W4L3	Uncharacterized protein	20.6628	20.6006	17.786	13	20.9316	21.8461	20.3645	20.7223	21.0156	20.5731	21.4626	17.1357	22.0224	21.5117	21.0821	21.1395	18.963	20.5731		0.487351	1	-1.07449		0.246037	0.778436	-1.74413		0.403369	1	-0.66964
A0A060W4M4	SUMO-activating enzyme subunit 2	25.5898	25.3778	24.9361	25.019	25.6237	25.3444	25.3578	25.3578	25.5667	24.6431	25.767	24.8623	25.2021	25.5345	24.8623	25.5105	25.0935	25.6375		0.794627	1	0.0559921		0.961524	0.993243	0.00839202		0.827959	1	-0.0476001
A0A060W4N0	TLDc domain-containing protein	24.7182	25.4362	25.3376	24.8336	25.217	24.6649	24.9977	24.4425	25.4892	23.0542	25.317	25.0275	24.6486	24.7389	24.3101	24.7695	24.9043	24.2535		0.43921	1	0.313218		0.0330604	0.566634	0.430436		0.763698	1	0.117219
A0A060W4U8	Dihydropteridine reductase-like	30.5933	30.0217	29.877	29.8324	30.4234	30.3724	30.1483	30.1604	27.5826	30.4234	30.2422	29.7988	30.196	30.1842	29.8385	30.3724	30.341	30.4134		0.33558	1	0.460761		0.814412	0.965085	-0.0375223		0.289041	1	-0.498283
A0A060W4V8	ADF-H domain-containing protein	23.2185	22.4923	22.4996	23.2821	22.8689	23.5045	22.6865	22.848	22.9548	23.8385	22.9916	22.9388	22.9152	22.8746	13	22.5638	23.2302	23.0658		0.790507	1	-0.0653989		0.331006	0.828265	1.70269		0.313435	1	1.76809
A0A060W4W0	Synaptobrevin homolog YKT6-like	20.8576	20.7471	20.5823	21.0821	20.7307	20.5261	21.1825	21.1642	20.7796	13	20.714	21.002	21.1015	20.953	20.68	20.3101	20.8034	20.9742		0.422828	1	1.11395		0.734035	0.950922	-0.0493879		0.404098	1	-1.16334
A0A060W4W6	PUM-HD domain-containing protein	13	13	13	13	21.1332	13	13	13	13	13	13	13	17.7987	13	18.7373	18.7207	17.3056	15.1317		NaN	1	0		0.170585	0.714734	-2.42679		0.00225227	0.833778	-3.78232
A0A060W4Y5	PlsC domain-containing protein	13	20.7307	21.5309	21.5117	21.5498	21.265	21.8987	21.7836	21.5731	13	21.1519	13	21.4015	21.7512	21.3538	21.502	13	21.6714		0.612392	1	1.19679		0.928993	0.987888	-0.181981		0.563542	1	-1.37877
A0A060W4Z2	Uncharacterized protein	26.1234	22.2593	24.2096	23.2961	23.0292	25.7846	24.3975	24.019	24.3444	24.7645	24.5165	24.0359	24.6096	25.065	24.6375	24.5869	25.7517	25.0732		0.730145	1	-0.229293		0.234657	0.76529	-0.836987		0.0192178	0.818886	-0.607694
A0A060W507	Cytochrome b5 heme-binding domain-containing protein	20.8651	20.2419	19.4815	22.5189	13	18.9229	21.4576	21.7056	22.1301	13	21.5685	13	21.0625	20.5638	21.1457	21.3484	21.3538	21.6843		0.876828	1	0.361434		0.163426	0.710199	-2.02137		0.225847	1	-2.3828
A0A060W514	Uncharacterized protein	22.3101	22.0122	22.6029	13	22.2096	24.2096	21.6628	21.4221	21.9985	22.4775	22.019	21.0625	22.0122	21.7995	21.3156	24.8623	22.0493	22.8442		0.674554	1	-0.716367		0.42815	0.868593	-1.42314		0.232558	1	-0.70677
A0A060W516	Cathepsin B	27.1015	27.019	27.4073	26.9539	27.3745	27.7833	26.8385	27.3745	27.019	26.5463	27.0296	27.5165	27.4629	27.6527	27.4473	26.8741	27.1312	27.1312		0.280462	1	0.219197		0.955049	0.992108	-0.00997607		0.244844	1	-0.229173
A0A060W526	40S ribosomal protein S13	24.976	24.7182	24.3778	24.4105	24.1565	24.6209	24.9803	24.6375	24.6264	24.9088	24.4738	24.3444	24.5522	24.6865	24.239	23.3511	24.5869	24.6971		0.461359	1	-0.118576		0.448106	0.876626	0.191193		0.214843	1	0.309769
A0A060W527	AMP-binding domain-containing protein	21.1395	19.6662	20.3752	13	21.5117	22.0156	21.6453	21.343	20.4067	13	20.5638	21.2535	21.0224	21.4015	21.1395	21.3045	20.343	13		0.966033	1	-0.0840063		0.96606	0.992406	-0.0837746		0.999906	1	0.000231743
A0A060W535	Uncharacterized protein	25.1642	25.5926	25.1565	25.4138	25.341	25.6811	25.6012	25.3239	25.3943	25.8044	25.4676	26.0833	25.433	25.1757	25.6811	24.8191	25.9584	26.2058		0.162774	1	-0.22091		0.511666	0.898262	-0.153978		0.78508	1	0.0669317
A0A060W539	Protein disulfide-isomerase	31.6964	31.8157	31.933	32.1634	31.7373	31.6372	31.7453	31.5664	31.8974	31.8792	31.9153	31.7927	31.7613	32.0641	31.5709	30.9814	31.225	31.7573		0.750475	1	0.0311403		0.162652	0.710982	0.270502		0.189511	1	0.239362
A0A060W540	Uncharacterized protein	28.0609	27.8081	27.8081	27.9539	28.1652	28.1937	28.0401	27.8799	28.0813	27.7325	28.066	27.8623	27.8916	28.003	28.0349	27.9595	27.9428	28.0864		0.557284	1	0.0546163		0.876496	0.976475	0.0119492		0.519826	1	-0.0426671
A0A060W547	Secretory carrier-associated membrane protein	21.7995	22.3156	21.1765	22.9261	22.0122	20.4273	21.9566	21.3321	21.4775	21.1519	21.9171	22.1301	21.85	22.1488	21.2243	21.5869	20.8576	20.3962		0.774945	1	0.115318		0.355086	0.835075	0.432225		0.330972	1	0.316907
A0A060W558	Coronin	25.3066	24.7077	24.4298	24.6209	25.1681	24.4923	24.2463	24.9847	24.9716	24.4362	24.3239	24.3712	23.8288	24.5404	25.0691	24.48	23.9495	24.9134		0.276572	1	0.231919		0.227575	0.761838	0.324022		0.71455	1	0.0921033
A0A060W596	Aldehyde dehydrogenase	30.1724	29.4995	29.5033	29.94	30.0217	30.5481	30.1724	30.0609	30.5933	29.8355	30.4532	29.9259	30.0479	29.7405	30.2193	30.1361	30.1724	30.1361		0.295488	1	-0.226017		0.492139	0.893034	-0.127894		0.501176	1	0.0981232
A0A060W5A4	J domain-containing protein	25.8904	25.3844	25.6068	25.3612	25.3679	25.8764	25.5075	25.5667	25.4923	25.4676	25.6431	25.8288	25.8215	25.6891	25.7415	25.5551	25.433	25.1095		0.979006	1	-0.0031449		0.87975	0.976792	0.0229009		0.83189	1	0.0260458
A0A060W5C5	Uncharacterized protein	26.5195	27.0711	26.518	26.038	27.2353	26.6181	26.1035	26.1927	26.3014	27.2803	26.4073	26.604	26.239	26.3545	26.7129	26.2481	26.0212	26.3376		0.472563	1	0.185151		0.110699	0.684776	0.34782		0.430123	1	0.162668
A0A060W5D8	Uncharacterized protein	22.1642	22.1795	22.3511	22.9061	22.3457	23.0292	22.6865	22.714	23.1825	21.2361	22.8073	22.1111	23.0509	22.7471	22.5983	22.7574	22.2155	22.6029		0.903861	1	0.0397234		0.402194	0.857386	-0.166048		0.512356	1	-0.205771
A0A060W5F2	Uncharacterized protein	24.6595	24.5045	23.6649	23.3376	25.2353	24.5754	24.2961	24.4105	23.7077	24.4298	24.5869	23.1856	24.2021	24.275	24.2463	24.5285	24.1871	24.558		0.544362	1	0.226759		0.991287	0.99662	-0.00328604		0.343978	1	-0.230045
A0A060W5H3	Uncharacterized protein	21.0691	20.5069	21.1143	19.8742	21.5069	21.2243	20.4476	21.3045	20.4576	21.1079	20.4972	20.8727	13	20.5261	20.417	20.9171	13	20.6453		0.729598	1	0.101358		0.116235	0.681823	2.79836		0.126152	1	2.697
A0A060W5I1	26S proteasome non-ATPase regulatory subunit 6	26.3828	26.2607	26.002	26.9203	26.558	26.3992	26.4629	25.632	25.7821	26.0105	26.0975	26.3712	26.0567	26.4614	26.204	25.6703	26.0062	26.5898		0.0754828	1	0.361108		0.196135	0.738985	0.255738		0.589995	1	-0.105371
A0A060W5J4	Electron transfer flavoprotein-ubiquinone oxidoreductase	26.6181	26.1449	26.3662	26.976	26.3662	26.9203	26.5898	27.3153	26.8858	26.0975	26.5105	26.6865	26.3528	26.726	26.5492	26.6865	26.3222	26.8858		0.601077	1	-0.115611		0.896349	0.979071	-0.0217981		0.629638	1	0.0938129
A0A060W5J7	Uncharacterized protein	13	19.8018	13	13	21.1946	20.3321	20.1581	20.2989	20.895	13	20.9459	13	19.7257	21.1143	13	13	21.3376	13		0.579149	1	-1.32824		NaN	1	0		0.626926	1	1.18675
A0A060W5K0	UTP--glucose-1-phosphate uridylyltransferase	30.8682	30.2422	30.196	30.099	30.4919	30.5664	30.4823	30.2193	30.196	30.362	30.5481	30.3724	29.8474	30.4532	30.5203	30.3196	30.7533	30.9746		0.724339	1	0.0472476		0.738579	0.950524	-0.0674594		0.509747	1	-0.114707
A0A060W5K6	Ras-related protein ORAB-1-like	22.4118	22.7056	23.2317	21.2821	21.6971	22.9423	23.2821	22.8651	22.6671	22.8132	22.9423	22.8576	22.9388	22.7553	22.9795	23.0559	22.5498	23.0054		0.128973	1	-0.52614		0.143549	0.686504	-0.502337		0.840228	1	0.0238031
A0A060W5K9	Lysine--tRNA ligase	28.3787	28.217	28.5014	28.0609	28.8564	28.8653	28.17	28.203	28.3324	28.7833	28.7325	28.4433	28.3367	28.3951	28.5014	28.2979	28.3745	28.4274		0.839353	1	0.0358302		0.524075	0.904192	0.091081		0.629291	1	0.0552508
A0A060W5L6	Uncharacterized protein	26.5754	26.6998	26.7771	26.8264	26.527	26.4723	26.5345	26.204	26.0955	26.1293	26.726	26.7129	25.8457	26.3256	26.4938	25.9293	25.4614	26.6458		0.0935914	1	0.245973		0.0202183	0.590122	0.529388		0.223468	1	0.283415
A0A060W5N8	Complex I-B14.5a	24.604	24.9134	24.0443	25.6784	24.5812	24.2679	23.9316	24.976	24.7945	25.0233	24.9361	23.895	24.4362	24.6375	24.3578	24.0854	24.5225	23.7695		0.786527	1	0.0887858		0.186493	0.727497	0.380026		0.277308	1	0.29124
A0A060W5N9	Cytochrome c oxidase polypeptide Va	28.8264	28.5898	28.6595	28.9117	29.0164	29.0686	29.1435	29.1239	28.9595	29.0401	28.7864	28.9316	28.9146	29.027	28.7739	28.9787	28.805	29.258		0.142005	1	-0.152098		0.307512	0.815968	-0.114141		0.682608	1	0.0379569
A0A060W5P5	Uncharacterized protein	25.918	25.3975	25.4892	25.4862	25.673	25.4298	25.0526	25.5492	25.4953	25.705	25.4953	25.6486	25.2317	25.5522	25.2679	25.1214	25.4953	25.6944		0.560553	1	0.0746142		0.18486	0.72901	0.171814		0.472458	1	0.0971994
A0A060W5Q3	Uncharacterized protein	22.4874	22.2905	21.8073	22.6253	22.2361	22.5237	22.8385	22.3884	22.3184	13	22.743	22.2125	22.4898	22.5093	22.4601	22.5237	22.8073	22.4041		0.395807	1	1.4116		0.156811	0.707301	-0.204001		0.332832	1	-1.61561
A0A060W5T9	Uncharacterized protein	18.0156	19.2741	18.4087	13	20.3211	20.265	18.8606	20.3211	19.9742	19.9459	13	13	20.1825	20.1704	18.8361	13	20.1332	19.2877		0.709813	1	0.697123		0.812838	0.964743	-0.387556		0.568707	1	-1.08468
A0A060W5W4	SRCR domain-containing protein	26.0084	25.6292	24.2317	25.7745	24.8336	25.0691	25.3745	25.0732	24.3031	24.7995	25.1371	25.9716	25.0609	24.8336	24.976	23.4551	24.8623	23.6757		0.686388	1	0.147933		0.079279	0.618497	0.780491		0.118392	1	0.632558
A0A060W5W9	Acyltransferase	22.7244	23.4676	22.5475	20.7876	24.0772	23.4551	23.6096	23.3778	23.5404	22.7836	23.9225	21.1765	22.6714	23.6757	23.6096	23.3778	23.7389	23.2679		0.724997	1	-0.22516		0.296469	0.80834	-0.546993		0.480437	1	-0.321833
A0A060W5Z3	Gamma-aminobutyric acid receptor-associated protein-like	21.4972	22.4651	21.5404	22.1825	21.9207	21.5545	21.6141	21.3266	21.7995	21.8764	21.1143	21.6584	22.0292	22.3511	21.7182	21.5961	20.5638	21.0691		0.174633	1	0.295181		0.349499	0.830702	0.3055		0.972346	1	0.0103191
A0A060W605	Claudin	21.7995	20.953	13	21.2535	21.4375	20.8034	13	21.6714	21.5915	13	20.9882	21.1825	19.8018	22.0723	20.8727	20.895	20.9024	21.6186		0.574224	1	1.30221		0.435258	0.87399	-1.15268		0.20097	1	-2.45489
A0A060W618	Uncharacterized protein	27.604	27.0505	27.141	27.3828	27.9316	27.7129	27.9428	27.5969	27.6798	27.2891	27.341	27.7325	27.1604	27.6251	27.4073	27.5682	27.632	27.6931		0.478694	1	-0.126534		0.791008	0.962557	-0.043877		0.537522	1	0.0826575
A0A060W622	Uncharacterized protein	25.5812	26.4282	25.5898	25.3679	25.918	25.4298	25.3578	25.5225	25.3477	25.3444	25.5667	25.002	25.6595	25.9203	25.5195	25.1795	25.1015	25.3477		0.0732044	1	0.362284		0.225916	0.761136	0.264476		0.52832	1	-0.0978085
A0A060W642	Uncharacterized protein	23.6649	24.4425	24.0105	24.1946	24.4923	24.0526	24.7129	24.4425	24.3239	24.3578	23.7995	24.1871	24.8142	25.1527	24.0691	23.7286	24.4298	24.2535		0.381049	1	-0.161045		0.303196	0.81281	-0.265069		0.678246	1	-0.104023
A0A060W646	Ras-GAP domain-containing protein	29.8682	29.6931	29.651	29.9259	29.6424	29.6146	29.5933	29.588	29.9117	29.7708	29.6268	29.6931	29.4053	29.6181	29.4707	29.217	29.6814	30.0084		0.645094	1	0.0352341		0.207933	0.751068	0.165713		0.310524	1	0.130479
A0A060W655	Voltage-dependent anion-selective channel protein 3	27.5609	26.7517	26.527	27.4785	27.019	27.4314	27.5826	27.4785	27.3153	26.7517	27.5014	27.0505	27.3153	27.5463	26.8858	27.4473	27.673	27.9372		0.502399	1	-0.151908		0.166044	0.7128	-0.33937		0.359705	1	-0.187462
A0A060W658	Uncharacterized protein	23.4425	23.7182	23.5404	23.2679	23.0493	21.8113	13	22.5961	23.0173	25.3342	22.9171	23.48	22.2679	22.7077	23.417	22.0493	22.9024	22.6929		0.453119	1	1.41414		0.205117	0.746864	0.4654		0.609709	1	-0.948741
A0A060W664	FAA_hydrolase domain-containing protein	29.6998	29.099	29.114	29.2239	29.2054	29.6964	29.5184	28.9622	29.0965	29.0839	29.7502	29.632	29.2123	29.524	29.0914	29.5646	29.6948	30.0609		0.99655	1	-0.000789007		0.335096	0.828933	-0.184934		0.370345	1	-0.184145
A0A060W670	RRM domain-containing protein	17.5127	13	13	13	18.3408	17.7537	17.92	17.2877	19.3473	13	18.6558	13	19.8921	20.2066	13	13	18.9258	13		0.504471	1	-1.1006		NaN	1	0		0.918914	1	0.197727
A0A060W675	Coronin	27.524	26.7645	27.0711	26.8623	26.9428	27.4154	28.1459	27.217	27.341	27.7645	27.6251	27.6998	26.8019	27.0609	27.0914	27.0813	27.217	27.3828		0.0156085	1	-0.535499		0.951691	0.990892	-0.00920041		0.0070051	0.819407	0.526299
A0A060W686	Uncharacterized protein	20.953	13	22.4751	21.7715	20.1946	13	21.9985	13	21.4923	13	13	21.4015	21.1946	22.0526	13	13	13	20.2877		0.644946	1	1.25033		0.577927	0.91437	1.47656		NaN	1	0
A0A060W687	FABP domain-containing protein	34.5978	34.3436	33.9242	33.8328	34.2965	34.5412	33.9591	34.0673	34.3763	34.6522	34.4334	34.337	34.0832	34.3956	34.1223	34.5296	34.8328	34.3763		0.776028	1	-0.0482082		0.451791	0.877107	-0.133966		0.587105	1	-0.0857576
A0A060W692	Uncharacterized protein	21.0088	21.7013	13	13	21.6364	21.4118	18.8636	21.4526	21.5309	19.6523	21.4825	13	19.1104	19.7257	21.1457	20.3962	21.7013	18.9402		0.759103	1	-0.703911		0.420865	0.863193	-1.54353		0.567651	1	-0.839616
A0A060W698	Sulfurtransferase	29.6578	29.7014	29.8697	29.6233	30.2979	29.8081	29.1337	29.3044	29.8004	30.0349	29.4668	30.0479	29.6355	29.668	29.5407	29.2714	29.3473	29.7325		0.323176	1	0.195005		0.042804	0.576947	0.293796		0.584687	1	0.0987905
A0A060W6D8	SASA domain-containing protein	21.0156	21.9742	22.2707	21.8385	21.5117	21.2125	21.9134	21.3752	21.3376	13	22.0359	22.6628	22.1143	21.895	21.9098	21.4476	21.0625	22.1946		0.425246	1	1.24974		0.623055	0.931805	-0.133417		0.378572	1	-1.38316
A0A060W6E2	Charged multivesicular body protein 1b-like	21.4375	22.4923	21.0224	19.3233	23.1127	22.4196	20.2535	22.0054	21.3805	21.8538	22.1946	20.7307	21.7512	22.0359	20.9672	21.417	22.2125	20.8034		0.724707	1	0.23156		0.867326	0.974422	0.103413		0.750083	1	-0.128148
A0A060W6I6	SCP2 domain-containing protein	29.3828	29.3109	28.9287	29.7195	29.4314	29.6612	29.7786	29.4765	29.3196	29.0634	29.6458	29.8579	29.391	29.389	29.4938	29.3494	29.747	29.4174		0.499364	1	-0.117883		0.661028	0.940701	-0.0588306		0.673254	1	0.0590528
A0A060W6I8	Beta-lactamase-like protein 2	21.4324	21.2185	21.3484	22.2419	21.1332	21.0886	21.7098	19.9459	13	21.7348	20.6453	21.6409	20.9812	20.9742	21.1015	21.1015	13	20.9601		0.270527	1	1.63105		0.230063	0.762805	1.72407		0.962456	1	0.0930141
A0A060W6K1	SRP54 domain-containing protein	21.8913	21.8113	22.0224	22.6342	22.3457	22.0493	21.5213	21.8538	21.4874	21.417	21.1825	21.4874	20.5069	21.3805	21.953	19.9459	21.0292	21.5638		0.00207475	0.654545	0.634139		0.00852057	0.568583	1.06248		0.200842	1	0.428342
A0A060W6K3	Vitellogenin domain-containing protein	25.2096	25.4457	25.8974	25.5609	25.0148	25.9203	25.3545	25.1795	25.0148	24.4862	25.7895	25.1527	25.8623	24.8093	25.8974	25.3135	25.7182	25.6153		0.162224	1	0.345237		0.903649	0.983182	-0.0278982		0.154852	1	-0.373135
A0A060W6N8	Uncharacterized protein	25.228	24.895	25.5404	25.6811	24.5045	25.0772	25.6703	25.1604	25.4645	24.848	24.8858	25.4923	25.0062	25.2243	25.1757	25.019	25.3204	25.824		0.667953	1	-0.0991786		0.627867	0.934174	-0.107246		0.96623	1	-0.00806713
A0A060W6N9	Uncharacterized protein	27.4234	27.5898	27.3239	27.6458	27.6931	27.4551	27.524	27.632	27.4938	27.0296	27.5969	27.4938	27.4629	27.7389	27.632	27.4234	27.2714	27.8203		0.585821	1	0.0601657		0.732004	0.952185	-0.0363137		0.452136	1	-0.0964794
A0A060W6P6	DNA polymerase	21.4825	20.0426	19.4815	21.1765	21.1332	21.5356	21.2361	20.9243	21.2419	13	21.5356	20.6628	20.1825	21.2125	20.3538	21.3538	21.1015	20.1825		0.474501	1	1.04186		0.854219	0.972526	0.0775286		0.499749	1	-0.964327
A0A060W6Q0	Uncharacterized protein	29.0164	28.7227	28.8564	28.9231	29.2308	29.0137	29.2891	29.1263	29.2445	29.0479	28.877	29.4668	29.003	28.9977	28.7421	28.726	29.2123	29.3174		0.0776989	1	-0.214766		0.751226	0.954666	-0.039252		0.202919	1	0.175514
A0A060W6Q1	DUF1899 domain-containing protein	22.2564	22.1488	13	13	22.3672	22.0559	13	21.4526	20.9601	13	21.6409	13	21.2477	21.2243	22.2302	21.4476	21.9916	13		0.483257	1	1.96244		0.673173	0.940212	-1.0522		0.231161	1	-3.01465
A0A060W6Q3	ADF-H domain-containing protein	26.3511	26.0084	25.4645	25.3066	25.5955	25.6784	25.7129	25.4984	25.5135	25.3101	25.6568	25.0317	25.2243	25.604	25.6595	25.391	25.2996	25.945		0.164445	1	0.280187		0.289579	0.80362	0.213501		0.665515	1	-0.066686
A0A060W6Q6	CYTOSOL_AP domain-containing protein	30.196	30.5754	30.6713	30.4919	30.5014	31.5014	30.5933	30.6022	30.4032	30.9882	30.2077	30.5014	30.8309	30.5664	31.1361	30.6285	30.933	31.0479		0.621581	1	0.106899		0.346654	0.833274	-0.200889		0.053771	0.990728	-0.307788
A0A060W6Q8	Aldo_ket_red domain-containing protein	28.3992	28.341	28.1361	28.217	28.5315	28.579	28.579	28.3282	28.2979	28.6285	28.611	28.5609	28.4551	27.6663	28.0762	28.2714	28.17	28.2847		0.180671	1	-0.133642		0.134618	0.699347	0.213334		0.0202074	0.829122	0.346976
A0A060W6R7	Uncharacterized protein	30.099	29.6646	29.8035	30.2647	29.8549	30.0864	30.196	30.0217	30.1604	30.1239	30.0737	29.7818	29.8218	29.7195	29.5933	29.4473	29.94	30.0217		0.396559	1	-0.0973864		0.137334	0.691202	0.204909		0.0180162	0.818595	0.302296
A0A060W6S3	Annexin	30.995	31.015	30.9259	30.9746	31.2193	31.08	31.4384	30.846	31.0927	30.933	31.3356	30.9746	30.9539	31.2019	31.3033	31.1361	31.1604	31.5296		0.530049	1	-0.0683982		0.0718164	0.605345	-0.179239		0.392987	1	-0.110841
A0A060W6S6	Uncharacterized protein	26.2096	25.5135	25.6375	25.3101	26.1604	25.9628	26.2732	26.2625	26.1604	24.8336	26.1546	26.2335	25.895	26.1565	26.2553	26.1234	25.9248	25.9672		0.512197	1	-0.187327		0.144769	0.687005	-0.254725		0.783615	1	-0.0673971
A0A060W6T3	Flotillin	27.9539	27.391	28.217	28.0296	28.3869	28.2535	28.2935	27.9031	27.7517	27.6998	28.5203	27.9595	28.0137	27.5609	28.203	27.7958	27.7453	27.8324		0.930978	1	0.0173362		0.316327	0.818875	0.180114		0.33227	1	0.162778
A0A060W6V8	Uncharacterized protein	24.848	23.9495	24.317	24.2243	25.1604	24.8858	24.9271	24.5105	24.0275	23.4298	24.7492	24.7338	24.5105	24.4298	24.6264	24.4551	24.4425	25.1214		0.587897	1	0.167869		0.882007	0.97685	-0.0334654		0.448986	1	-0.201334
A0A060W6W0	ATP synthase subunit e, mitochondrial	27.3578	27.2535	26.9428	27.5014	27.3239	27.5389	27.5898	27.6389	27.604	27.391	27.5014	27.1115	27.3239	27.4154	26.673	27.2445	27.5463	27.632		0.227752	1	-0.153045		0.934327	0.989666	0.0138823		0.324144	1	0.166927
A0A060W6W6	Uncharacterized protein	22.6907	23.9847	23.1332	22.9495	23.6971	22.0951	23.0139	23.5285	23.391	22.7119	24.019	24.1565	23.6971	23.5045	23.8288	23.5754	23.417	22.9116		0.318911	1	-0.378435		0.225978	0.760747	-0.397353		0.944011	1	-0.0189177
A0A060W6Y5	Cytochrome c oxidase subunit 7A2, mitochondrial-like	25.1214	25.0975	25.0526	25.2961	25.0894	25.3031	25.6068	25.5551	25.4862	25.2679	25.1984	25.1174	24.9672	25.3273	24.9672	25.065	25.4073	25.5898		0.04897	1	-0.211926		0.609433	0.926808	-0.0606009		0.286819	1	0.151326
A0A060W713	NAD(P)-bd_dom domain-containing protein	29.1866	28.9567	29.0914	29.2376	28.8173	29.4032	28.9567	29.1214	29.0583	28.8474	28.8445	28.8234	28.7517	28.4823	29.5071	29.5627	29.6441	29.5128		0.111176	1	0.173542		0.572464	0.911854	-0.127983		0.17872	1	-0.301525
A0A060W721	Uncharacterized protein	27.9372	27.1795	26.8504	27.7325	27.4154	28.5426	27.9977	27.9869	27.632	27.391	28.217	28.49	27.965	27.7645	27.9259	27.8974	27.7958	28.5014		0.268815	1	-0.342819		0.202599	0.745386	-0.36539		0.910198	1	-0.0225712
A0A060W734	Anamorsin	23.6757	22.7856	23.7695	24.1332	23.7895	23.9584	23.9847	23.4923	23.9584	23.1704	23.9584	23.8576	23.9134	24.019	24.275	23.7389	24.0609	23.7995		0.830611	1	-0.0516164		0.203383	0.744503	-0.282458		0.173464	1	-0.230841
A0A060W737	Adenylosuccinate lyase	28.0401	27.8203	27.5754	28.1984	27.9484	28.3109	27.965	27.5754	27.7895	27.4862	28.2847	27.8445	27.7895	28.003	27.9923	28.1065	27.8081	28.1842		0.344366	1	0.158035		0.98985	0.996412	0.00164159		0.26823	1	-0.156394
A0A060W743	Mannose-6-phosphate isomerase	22.7735	23.1581	22.6409	23.6757	23.2448	22.7077	23.2961	21.7634	21.5069	21.5498	23.0037	23.417	22.0156	22.6736	23.3101	22.6409	22.019	23.3645		0.16271	1	0.610625		0.241299	0.773055	0.362831		0.587657	1	-0.247794
A0A060W748	LRRCT domain-containing protein	24.1795	24.5165	25.0691	24.239	24.5285	24.5869	24.4551	24.0443	24.1253	23.6865	24.4362	24.6649	24.6703	24.2821	24.4676	23.2346	24.1488	24.2961		0.172316	1	0.284535		0.192692	0.739144	0.336656		0.838603	1	0.0521208
A0A060W754	Vitellogenin domain-containing protein	28.3109	28.8234	29.1239	28.7864	28.4354	29.2216	28.6764	28.1556	28.1361	28.5389	28.9231	28.9031	29.1263	27.8264	28.8019	28.5278	28.9567	28.7486		0.29191	1	0.228061		0.627962	0.933692	0.118986		0.65206	1	-0.109075
A0A060W756	Solute carrier family 25 member 20	27.3324	26.7389	26.8264	27.0711	27.1312	27.341	27.1312	27.1984	26.8623	27.4862	27.189	26.8264	27.17	26.9977	26.9316	27.2077	27.0914	27.1115		0.774537	1	-0.0420545		0.919787	0.986923	-0.0114555		0.783265	1	0.030599
A0A060W762	AMP-binding domain-containing protein	22.7574	21.7389	21.1395	23.7182	22.7876	23.2006	23.7077	23.9406	23.7895	22.3962	23.5045	22.8651	23.3511	23.2021	22.7836	22.9316	22.6628	23.1015		0.109218	1	-0.810258		0.291948	0.804237	-0.44842		0.208815	1	0.361838
A0A060W772	L-serine ammonia-lyase	26.204	26.3811	26.4629	26.3239	27.2625	26.6458	26.8264	26.8264	26.7895	26.8264	27.2353	26.9869	27.3324	26.604	25.7821	25.5841	26.726	26.8264		0.0558638	1	-0.368446		0.825313	0.967048	0.0708828		0.14828	1	0.439329
A0A060W790	Importin subunit alpha	23.3239	22.9829	22.9006	23.5285	22.9707	23.5285	23.4923	23.2679	23.4041	20.6886	23.2679	22.9882	23.5045	23.4923	23.4676	23.0325	23.4425	23.1519		0.452992	1	0.354389		0.346811	0.832857	-0.142702		0.291053	1	-0.497092
A0A060W7A5	Core histone macro-H2A	29.9539	29.7178	29.6561	30.0737	30.1724	30.1115	30.2759	30.0737	29.9259	29.7942	30.2077	30.0479	29.8294	29.9814	29.9677	29.94	29.8726	30.5296		0.37059	1	-0.106651		0.606717	0.926922	-0.0725733		0.794247	1	0.0340776
A0A060W7C6	Ras-related protein ORAB-1	24.9316	25.2891	24.9933	25.5869	25.5492	25.3877	24.9271	25.6237	25.2961	24.7695	25.452	24.3376	25.3204	25.2463	25.1871	25.2207	25.1757	25.2317		0.349108	1	0.221995		0.616156	0.929496	0.059343		0.428227	1	-0.162652
A0A060W7D0	Type-1 angiotensin II receptor-associated protein-like	20.1079	20.8651	19.8269	20.7796	19.4991	13	13	20.0156	19.8097	13	20.5545	19.9882	13	13	20.7715	19.1898	19.7056	19.8191		0.521351	1	1.2851		0.469908	0.883816	1.4321		0.945435	1	0.147003
A0A060W7E2	Hippocalcin-like protein 1	20.9171	20.3962	20.6276	20.3857	21.6886	21.391	19.5451	20.4676	20.5165	13	20.9601	21.7182	20.5356	13	13	20.9316	21.2066	20.9601		0.27395	1	1.53311		0.149594	0.692953	2.62871		0.616484	1	1.09561
A0A060W7E7	Vitellogenin domain-containing protein	29.8203	29.9117	29.3109	29.7911	29.5259	29.7178	29.6181	29.7629	29.94	29.5352	29.8415	29.5165	29.8785	29.5916	29.4727	29.8726	30.3196	29.5352		0.847226	1	-0.022721		0.545438	0.908632	-0.0987164		0.61644	1	-0.0759954
A0A060W7F1	Acetyl-coenzyme A synthetase	19.5951	21.2535	18.4972	20.8034	19.2302	21.2066	23.0576	22.0983	22.4144	13	21.6971	21.1269	19.7683	20.5261	13	13	20.4067	21.502		0.776765	1	-0.468043		0.246135	0.778136	2.06382		0.281455	1	2.53186
A0A060W7F6	C1q domain-containing protein	22.0224	21.2933	21.7512	22.6387	22.6907	22.3778	21.9495	21.7675	21.7471	13	21.8913	22.5638	21.9207	22.4601	21.8034	21.9207	22.6051	22.8614		0.304873	1	1.64248		0.651853	0.938116	-0.132876		0.267797	1	-1.77536
A0A060W7G3	GTP cyclohydrolase 1	27.7129	26.6458	26.2944	25.6209	26.976	26.518	26.4409	26.391	26.4473	27.8741	27.2077	26.0854	26.6998	26.0127	27.019	26.7645	27.7581	26.9539		0.780218	1	-0.113061		0.52734	0.903097	-0.239992		0.729566	1	-0.12693
A0A060W7G5	Cytochrome c oxidase polypeptide VIIc	18.7569	22.7451	13	13	22.1206	21.2361	20.0951	22.0756	21.5961	21.8113	21.7756	13	22.4221	23.2821	19.6024	20.2302	22.0592	20.2877		0.510644	1	-1.58247		0.16918	0.713445	-2.83751		0.440063	1	-1.25503
A0A060W7I5	ATP-grasp_2 domain-containing protein	25.7492	25.2821	25.8215	26.2661	26.2979	25.6838	26.067	25.9383	26.17	26.2553	26.0772	25.9406	25.4676	25.7129	25.5638	24.867	25.8599	25.3307		0.202341	1	-0.224648		0.0997282	0.665037	0.383072		0.0023874	0.659333	0.607719
A0A060W7J5	Actin-related protein 2	27.1604	26.9428	26.965	26.6865	27.341	27.17	27.1795	26.8264	27.0505	26.217	27.1214	27.019	26.9316	27.1604	26.8142	26.9088	26.9428	27.1115		0.430984	1	0.141963		0.553422	0.908426	0.0660464		0.635133	1	-0.0759166
A0A060W7K2	Multifunctional fusion protein	30.1483	29.9677	29.8249	30.362	30.1115	30.1724	30.0864	30.1842	30.2422	30.8081	30.0864	30.1361	30.0084	30.0479	29.6198	29.5426	29.9677	30.099		0.266881	1	-0.159438		0.107467	0.67732	0.21689		0.029884	0.873162	0.376329
A0A060W7K3	Tyrosine aminotransferase	27.8142	27.1214	27.4707	26.3629	27.7129	27.7958	27.1312	27.3992	27.217	27.6458	27.5463	27.217	27.2262	27.0084	27.217	26.8741	27.7958	27.5389		0.935661	1	0.0202376		0.709319	0.949131	0.102932		0.621293	1	0.0826947
A0A060W7K9	Uncharacterized protein	25.1015	26.1642	23.8288	25.7517	25.317	25.0975	24.0443	26.0212	26.3645	25.705	24.3975	25.217	26.6458	23.6865	25.8811	25.5014	25.0317	26.2499		0.872672	1	-0.0814568		0.602413	0.924843	-0.289272		0.722967	1	-0.207815
A0A060W7L7	Catalase	30.6544	29.7146	30.1842	30.5844	29.9117	30.5014	30.611	30.1842	30.2422	29.6948	30.2869	30.6713	30.5014	30.5664	30.2422	30.2077	30.3196	30.5014		0.915015	1	-0.0232979		0.455799	0.87705	-0.131327		0.504891	1	-0.108029
A0A060W7M3	Ubiquinone biosynthesis protein	25.9495	25.824	25.4738	26.1015	26.5463	25.9955	25.8019	25.9361	25.3307	26.3562	25.9933	25.9248	25.0854	25.8576	25.7594	25.6264	25.5195	26.673		0.653776	1	0.091253		0.396501	0.853797	0.2282		0.600646	1	0.136947
A0A060W7N9	Sec1 family domain containing 1	24.6865	24.8528	25.0526	25.0233	24.9977	24.8288	25.0772	25.1371	24.9271	24.9803	24.848	24.9672	24.5812	25.002	24.6431	24.6971	25.2996	25.1795		0.276848	1	-0.0825653		0.962777	0.992182	0.00652409		0.510366	1	0.0890894
A0A060W7P2	Protein NipSnap homolog 3A-like	26.143	25.4073	25.5075	25.0105	26.726	27.4707	26.2114	27.0084	27.1604	25.9338	26.1946	25.141	26.5565	27.3745	25.7286	26.4567	26.7517	26.3745		0.643252	1	-0.230773		0.281684	0.794322	-0.496268		0.492615	1	-0.265495
A0A060W7P5	Uncharacterized protein	13	23.6209	23.0592	22.8557	22.5117	23.3778	22.6051	21.1519	19.7602	23.9933	13	23.1206	19.6382	13	23.0592	22.4898	21.5498	22.7512		0.741255	1	0.799018		0.676581	0.940593	0.989498		0.934719	1	0.19048
A0A060W7T1	Uncharacterized protein	20.5069	20.7471	20.5545	20.3752	21.0493	21.1395	21.0559	20.4273	20.1332	20.895	13	13	20.4273	13	20.9882	20.5823	20.5823	21.1581		0.133472	1	2.6435		0.351609	0.831893	1.27238		0.522663	1	-1.37113
A0A060W7T7	Uncharacterized protein	26.9428	27.5969	28.1164	27.7389	27.2891	27.0084	27.1984	26.9869	26.6998	26.6181	27.391	27.604	27.3992	27.4551	27.1214	26.4877	26.8142	26.976		0.164027	1	0.365759		0.118065	0.678217	0.406502		0.85519	1	0.0407432
A0A060W7T9	ATP-citrate synthase	23.8385	23.7286	23.1565	24.4425	25.3204	23.2821	23.5869	23.4923	23.5869	24.217	22.7327	23.9672	23.3778	22.6276	23.5754	21.7594	26.2096	22.2933		0.370969	1	0.364268		0.386228	0.847986	0.654255		0.676554	1	0.289987
A0A060W7Y2	ENTH domain-containing protein	22.155	22.3376	22.1174	21.6141	22.3184	22.4324	22.5961	22.6971	22.4825	13	22.4849	22.2621	22.6074	22.6671	22.417	21.895	22.4476	22.5309		0.45273	1	1.24203		0.138947	0.687128	-0.265017		0.365335	1	-1.50705
A0A060W7Z8	Dipeptidyl peptidase 3	26.0772	25.4769	24.8623	25.5463	25.6096	26.3187	25.8788	25.9361	25.6891	25.0854	26.3307	25.4488	25.9316	25.5783	26.0401	25.6971	25.2856	25.7234		0.775421	1	-0.0796347		0.80053	0.964204	-0.0608231		0.929168	1	0.0188115
A0A060W808	Guanine nucleotide-binding protein G(i) subunit alpha-1-like	13	19.5107	13	13	20.265	13	13	20.0951	13	13	20.1332	21.0359	20.4676	20.0156	13	21.0886	20.1079	13		NaN	1	0		0.244202	0.775586	-2.65067		0.601183	1	-1.23593
A0A060W823	Complex I subunit B13	24.0443	24.654	24.7745	25.2891	24.0275	23.7895	25.0854	24.1871	23.9672	24.5463	23.9043	24.7543	24.2679	23.8288	24.3975	24.848	23.654	24.895		0.942135	1	0.0224231		0.721488	0.95374	0.114614		0.751066	1	0.0921911
A0A060W843	Histone H2B	25.4425	26.7129	24.0854	25.0813	26.141	25.8385	22.7796	25.0732	26.0296	25.1449	24.3778	23.9134	25.7077	25.1984	24.7846	24.1642	26.0105	24.989		0.123528	1	0.99719		0.395995	0.853473	0.407878		0.296053	1	-0.589311
A0A060W845	Flotillin	23.8191	23.0459	23.3645	23.2506	24.275	23.3101	24.4105	23.9847	23.6649	21.8839	24.6375	23.5754	23.3376	23.2679	24.141	23.7695	23.6096	24.2891		0.687827	1	-0.181966		0.391208	0.848868	-0.224914		0.923084	1	-0.0429487
A0A060W862	NOP5NT domain-containing protein	23.3101	22.0156	22.2448	22.8442	22.9829	23.2821	22.7182	23.5638	23.3645	22.1301	23.2199	22.0983	22.6096	22.5069	22.9777	22.8783	23.2535	23.2535		0.842702	1	-0.0691751		0.611874	0.927887	-0.133295		0.828898	1	-0.0641203
A0A060W867	HD domain-containing protein	27.9088	26.6181	26.8019	26.8264	27.524	27.3239	26.7389	27.3828	27.509	28.1361	27.1984	27.0401	27.2891	26.7645	26.7129	26.3975	27.5463	27.4707		0.567023	1	-0.167023		0.635157	0.934082	0.137015		0.291303	1	0.304039
A0A060W893	Lactamase_B domain-containing protein	25.2426	24.7645	25.0526	25.6971	25.895	25.6703	25.654	25.5075	25.5285	24.8623	25.6125	25.3511	24.8811	25.1984	24.9933	25.7466	25.1946	25.452		0.883401	1	-0.0322889		0.530903	0.905722	0.142688		0.341753	1	0.174977
A0A060W897	GDP-4-keto-6-deoxy-D-mannose-3,5-epimerase-4-reductase	23.3645	23.4551	22.848	21.391	23.9043	23.7389	22.6992	23.2021	22.5045	23.0902	23.0821	22.7655	23.1472	22.8404	23.2477	23.4041	22.4775	23.5285		0.576315	1	0.226381		0.982047	0.994859	0.009408		0.289639	1	-0.216973
A0A060W8A2	GDP-D-mannose dehydratase	24.1015	22.9654	22.7182	23.48	23.3645	22.343	23.1316	23.6649	21.1015	23.0376	22.0723	23.7796	22.9933	23.632	23.4676	22.6074	22.6298	22.6649		0.474942	1	0.364179		0.61484	0.929406	0.162925		0.670121	1	-0.201254
A0A060W8A9	Adenylosuccinate synthetase	24.2679	24.1946	23.9933	23.4298	24.6703	24.3307	23.417	24.1871	24.2096	22.6843	24.3578	24.0935	23.9672	23.7695	24.0526	23.7492	24.1565	24.1719		0.328559	1	0.322912		0.381344	0.848451	0.169967		0.590712	1	-0.152945
A0A060W8B1	Apple domain-containing protein	24.4425	24.5983	25.0148	24.317	24.5463	24.4676	24.1253	23.9225	23.5522	23.6757	24.0691	24.0854	24.3778	24.0275	24.0275	23.2679	24.0609	24.1871		0.000765822	0.704	0.65939		0.0107736	0.561097	0.572992		0.646855	1	-0.0863981
A0A060W8B4	Peroxiredoxin-5	27.7389	27.3662	27.3239	27.2891	27.524	27.1312	27.4473	27.9372	27.9484	27.4707	27.217	27.7581	27.2353	27.2077	26.9088	26.4473	27.4234	27.4154		0.146252	1	-0.23421		0.12923	0.691297	0.289238		0.0227865	0.844791	0.523448
A0A060W8B6	Fibronectin type-III domain-containing protein	26.3662	26.1965	26.5754	25.8927	26.6865	26.2909	26.4831	26.2874	26.2696	27.17	26.6458	26.8741	26.4473	26.189	26.3187	26.2188	26.3118	26.3307		0.150492	1	-0.286964		0.79736	0.963778	0.0319742		0.0573241	0.99772	0.318938
A0A060W8D2	2-phospho-D-glycerate hydro-lyase	30.2979	30.1239	29.995	30.6713	29.9677	30.4629	30.4919	29.8445	30.0479	29.9117	30.6285	30.5573	30.6629	30.4433	30.2077	30.5573	29.8755	30.6713		0.973767	1	0.00616074		0.398662	0.854669	-0.149886		0.433533	1	-0.156047
A0A060W8D5	Biotin carboxylation domain-containing protein	28.6216	27.9031	28.1263	28.3536	28.5352	28.5315	28.1015	27.965	28.3109	29.459	28.4629	28.3367	27.6458	27.6251	27.7453	27.2803	27.9203	28.0453		0.70857	1	-0.0941375		0.00239881	0.9565	0.634872		0.0131296	0.8704	0.72901
A0A060W8G0	Uncharacterized protein	24.0854	23.9043	22.44	23.9933	13	13	24.1642	23.119	23.6209	22.8689	24.1719	23.9316	23.5754	24.0526	13	23.632	22.5045	22.2214		0.144805	1	-3.57558		0.625467	0.931898	-1.42715		0.244741	1	2.14843
A0A060W8I1	Asp_Arg_Hydrox domain-containing protein	27.9316	27.7517	27.7895	27.4551	27.8264	27.9595	27.4473	27.7958	27.2891	27.3494	27.8019	27.5389	27.604	27.7064	27.5609	27.3066	28.0453	27.6998		0.0581979	1	0.248576		0.308793	0.815871	0.131818		0.401018	1	-0.116759
A0A060W8J9	Uncharacterized protein	23.5404	23.7286	21.3101	23.6209	23.0156	23.6971	23.7895	23.9584	24.317	23.1749	22.8858	22.8764	24.019	24.0772	23.4923	23.6431	24.1253	23.867		0.462935	1	-0.348233		0.100652	0.666221	-0.718558		0.197407	1	-0.370325
A0A060W8K3	Tyrosine-protein kinase	13	13	23.9134	23.6757	13	13	24.3101	13	20.5451	24.5638	13	24.1174	13	13	23.0707	22.8461	22.9795	23.5165		0.325406	1	-3.32455		0.338122	0.83023	-3.13728		0.953235	1	0.18727
A0A060W8L0	Uncharacterized protein	21.3752	22.1673	21.7182	22.2679	21.7876	21.4375	21.8113	21.0821	13	22.4015	22.6693	22.9024	22.2155	22.5638	22.5754	13	22.265	20.8346		0.478587	1	1.14783		0.449353	0.876428	1.21653		0.975537	1	0.0686976
A0A060W8L3	Delta-1-pyrroline-5-carboxylate synthase	26.726	27.1604	26.8623	26.8741	26.8019	26.9203	27.7895	26.965	26.6181	25.9825	26.4551	26.3778	26.4707	26.6595	26.3778	26.4953	26.6595	25.2243		0.477948	1	0.192813		0.0315803	0.569958	0.576289		0.283218	1	0.383476
A0A060W8L5	Kinesin motor domain-containing protein	22.969	22.0292	21.3857	22.9916	22.48	22.8307	23.5165	22.2989	22.6865	21.7013	23.2821	22.8913	22.5213	21.4825	22.7492	22.8557	23.1348	22.6209		0.469513	1	-0.281739		0.75223	0.954598	-0.11301		0.646268	1	0.168729
A0A060W8M4	Uncharacterized protein	28.1842	28.2759	27.4234	28.7771	28.1507	27.5315	27.4862	27.3662	27.5898	28.6146	27.3239	28.2759	27.6527	27.9539	27.8019	27.611	27.5463	27.3745		0.37201	1	0.281058		0.100826	0.66532	0.400404		0.6216	1	0.119346
A0A060W8Q2	NADH-cytochrome b5 reductase	28.1214	27.9428	27.604	28.4862	28.7453	27.8623	27.726	27.8264	27.4551	27.3324	27.6527	27.9031	27.0813	27.611	27.4938	27.3153	27.4707	28.3196		0.0335115	1	0.477712		0.0384982	0.575607	0.578373		0.61372	1	0.100661
A0A060W8Q5	Pyruvate carboxyltransferase domain-containing protein	24.3511	23.4425	23.5983	24.3031	23.8093	24.1642	23.8764	24.3578	24.3578	24.1719	23.8858	23.5522	23.8385	24.0359	23.2535	23.9672	23.5165	24.0275		0.671288	1	-0.0888777		0.419094	0.864942	0.171592		0.187987	1	0.26047
A0A060W8Q6	Heterogeneous nuclear ribonucleoprotein D-like	25.1719	24.7895	24.8288	24.7441	25.1565	25.1833	25.2243	24.9716	25.0567	25.1135	25.0935	24.7995	25.002	25.1174	25.1015	24.7846	25.1908	25.2996		0.553871	1	-0.0641527		0.378716	0.846356	-0.103634		0.680883	1	-0.0394815
A0A060W8R2	ADF-H domain-containing protein	23.1253	23.3645	23.1734	23.1961	23.3645	23.8288	23.48	23.4676	23.7594	21.2933	23.4425	22.823	22.9116	23.3101	23.4041	23.1673	22.7655	23.7895		0.459146	1	0.297808		0.535592	0.908176	0.117446		0.662477	1	-0.180363
A0A060W8T1	TGc domain-containing protein	27.2891	26.4122	26.7517	26.1055	27.4473	26.452	26.7389	27.0609	26.3695	26.5492	26.5522	27.0296	26.5898	26.7645	26.6998	25.7363	26.3595	27.4785		0.916485	1	0.0262499		0.67165	0.939659	0.138245		0.674048	1	0.111995
A0A060W8U2	Epimerase domain-containing protein	25.3066	25.0526	24.8336	25.6838	25.3342	25.2535	25.275	25.7312	25.4738	25.4583	25.3511	25.228	25.1757	25.5014	24.8904	25.5404	25.4645	24.8717		0.23337	1	-0.175518		0.984781	0.995675	0.00335248		0.246961	1	0.17887
A0A060W8U3	RRM domain-containing protein	25.2926	24.5345	24.3511	24.558	24.4488	25.2571	25.0233	24.8811	24.9672	23.7995	24.848	24.7695	24.9672	25.1565	24.5696	24.9361	25.5165	25.2961		0.921606	1	0.0255934		0.156629	0.706988	-0.333327		0.149108	1	-0.358921
A0A060W8U4	Uncharacterized protein	23.3645	23.0576	23.5983	23.3376	22.2477	23.0707	24.0526	23.8288	23.6209	22.8576	23.1642	22.7389	25.0732	23.9933	23.5869	23.1534	23.9584	23.0156		0.385301	1	-0.264432		0.0857818	0.638289	-0.684081		0.28849	1	-0.419649
A0A060W8V3	Uncharacterized protein	20.4067	20.6186	19.9742	20.8727	20.1079	19.9459	21.0426	20.5915	20.895	13	20.3538	20.2764	20.2419	20.3857	20.714	20.3321	20.5915	20.6186		0.472373	1	0.961109		0.373348	0.845378	-0.159645		0.401809	1	-1.12075
A0A060W8V5	Uncharacterized protein	23.5404	24.0443	23.3778	24.0854	24.4234	23.8576	23.1627	23.4298	23.2821	22.937	23.8093	23.3778	23.2821	23.3645	23.6096	24.1642	23.391	23.7492		0.0180354	1	0.555026		0.182999	0.726389	0.294697		0.177759	1	-0.260329
A0A060W8Z6	AMP-binding domain-containing protein	22.3857	23.7995	21.714	20.3857	21.2185	13	21.002	22.2905	23.4041	21.8614	21.1765	20.8269	22.4874	13	18.8995	20.2989	22.4298	21.9243		0.422729	1	-1.34297		0.793727	0.962852	0.577238		0.239535	1	1.92021
A0A060W905	Uncharacterized protein	25.8264	25.7389	26.3712	24.9628	25.7363	25.7745	25.5135	26.0691	25.989	27.2353	25.228	25.4676	25.0894	24.6375	26.2463	24.6375	26.1719	25.5551		0.611442	1	-0.182072		0.342582	0.830541	0.345406		0.233893	1	0.527478
A0A060W910	Uncharacterized protein	26.8142	26.9539	26.8741	26.3795	27.4314	27.3153	27.1312	27.4314	26.9869	27.189	27.5315	27.0401	27.1604	26.9203	27.1015	27.1115	27.2714	27.2714		0.17965	1	-0.25694		0.30115	0.811513	-0.178009		0.464273	1	0.0789309
A0A060W912	Dephospho-CoA kinase domain containing	21.6886	21.3101	22.0526	21.3266	21.9495	21.2302	21.5915	21.0559	21.7995	22.2679	21.5451	21.8614	21.2535	21.1765	21.6584	21.6757	21.5356	21.3156		0.677009	1	-0.0939277		0.376042	0.843539	0.157043		0.207423	1	0.250971
A0A060W917	Uncharacterized protein	26.3444	26.3844	26.965	25.8788	26.9977	26.7771	26.6595	27.1115	26.2979	26.4378	26.632	27.1015	27.3066	26.4614	26.4234	25.7695	26.3118	26.4266		0.522268	1	-0.148813		0.695933	0.944135	0.107981		0.317134	1	0.256794
A0A060W925	Electron transfer flavoprotein-ubiquinone oxidoreductase	27.8916	27.8682	27.5536	28.3066	27.5463	28.0084	28.066	28.0296	27.5014	27.673	27.611	28.0557	27.7581	28.0349	27.7389	27.8142	27.5898	28.1604		0.80601	1	0.0396461		0.930221	0.987999	0.0130653		0.847886	1	-0.0265808
A0A060W936	Uncharacterized protein	24.0609	23.9134	23.5165	24.5638	23.9316	24.1795	24.317	24.2961	23.6649	24.0935	23.5522	23.895	24.0526	24.275	23.9933	23.9043	24.1795	24.3778		0.769885	1	0.0578318		0.531771	0.905415	-0.102797		0.309674	1	-0.160629
A0A060W949	Uncharacterized protein	21.1079	20.5451	13	20.9812	20.9601	21.4726	21.7756	21.7389	21.7182	13	21.6971	20.3752	20.265	21.2361	20.7389	20.9742	20.9024	21.4923		0.852776	1	-0.373		0.374445	0.844769	-1.257		0.552423	1	-0.883999
A0A060W950	26S proteasome non-ATPase regulatory subunit 4	25.2891	25.3612	24.2891	25.0359	25.2785	25.2856	25.3545	25.0732	25.0443	24.6811	25.4831	24.989	25.0854	25.2021	25.4892	25.0813	25.2133	25.2679		0.945276	1	-0.0142768		0.469704	0.883836	-0.133279		0.385306	1	-0.119003
A0A060W969	RNA-binding protein lark-like	23.4676	23.2066	23.3101	22.9654	23.654	23.5869	23.6865	23.4676	23.4923	13	23.4425	23.6971	23.4923	23.4551	23.5754	23.3645	23.0393	23.8385		0.39491	1	1.56744		0.537609	0.908618	-0.0957368		0.367815	1	-1.66318
A0A060W971	Uncharacterized protein	32.3276	31.611	31.5978	31.9295	31.7333	32.225	32.0017	31.8682	32.3276	32.2786	32.2077	31.8042	31.4871	31.5203	31.4184	31.099	31.8865	31.947		0.284047	1	-0.17731		0.0869596	0.636117	0.34433		0.00772769	0.76	0.52164
A0A060W975	Lipoyl-binding domain-containing protein	30.7613	30.1842	30.0864	30.2308	30.2979	30.7047	30.3724	30.3088	30.7373	31.196	30.5933	30.341	29.9539	29.9677	29.877	29.6407	30.4234	30.3724		0.264327	1	-0.213927		0.0736628	0.610009	0.338347		0.0139172	0.826	0.552274
A0A060W989	DUF1681 domain-containing protein	22.2877	22.85	23.0241	22.6907	23.1472	22.7035	22.7348	23.1688	22.9152	13	23.1931	22.7655	22.4041	22.9513	22.9316	22.5615	22.8802	23.2375		0.392792	1	1.48763		0.805678	0.965068	-0.0438172		0.379507	1	-1.53145
A0A060W991	Dihydrolipoyl dehydrogenase	25.217	24.9361	25.2096	25.4041	25.4457	25.2785	25.1293	25.2607	25.0359	24.8811	25.2607	24.918	24.9043	25.433	24.5345	25.1527	25.1214	25.6292		0.12457	1	0.167536		0.509203	0.898924	0.119308		0.784326	1	-0.0482276
A0A060W996	Uncharacterized protein	26.2151	25.8694	25.7745	26.2714	26.329	26.3712	25.848	26.0127	25.9203	25.2021	25.9803	25.5225	25.5551	26.1253	25.5783	25.6403	25.6784	25.5075		0.0408151	1	0.390797		0.00791945	0.58493	0.457624		0.685046	1	0.0668268
A0A060W9C3	Uncharacterized protein	22.654	22.9513	23.7695	22.9098	23.1704	23.5638	24.3975	23.1395	24.4105	20.7307	22.5592	23.48	24.632	24.5345	24.2096	23.2258	24.1719	24.1565		0.933527	1	0.0502319		0.00415144	0.770588	-0.985247		0.113448	1	-1.03548
A0A060W9C7	CDK5 regulatory subunit associated protein 3	25.7846	25.8264	25.8552	25.9694	25.726	25.772	25.9628	25.6431	25.7077	25.9517	25.8385	25.7338	25.7024	25.8093	25.6403	25.3545	25.4457	25.7945		0.808513	1	0.016016		0.0397499	0.568539	0.197809		0.0806536	1	0.181793
A0A060W9D1	Adipocyte plasma membrane-associated protein	23.6865	23.6209	21.2477	23.7796	25.0317	24.7338	25.1946	24.0275	24.5812	13	23.9225	24.1488	24.1174	24.2679	24.1871	24.1642	24.5754	24.7024		0.556892	1	1.20424		0.265127	0.791045	-0.652389		0.353457	1	-1.85663
A0A060W9D3	N-acyl-aromatic-L-amino acid amidohydrolase (carboxylate-forming) B-like	26.5898	26.019	26.0422	25.7517	25.9738	26.7129	26.4692	25.824	26.0691	26.1449	26.452	26.6181	26.4154	25.5105	26.2353	26.2926	25.7695	26.632		0.689468	1	-0.0812893		0.869497	0.975213	0.0390085		0.580718	1	0.120298
A0A060W9D5	Myosin motor domain-containing protein	24.0854	23.0325	23.2821	24.2243	22.3321	23.3101	24.0443	23.8576	24.2317	22.4996	23.5869	23.6865	22.9742	22.895	22.895	22.6714	23.8288	23.8093		0.487318	1	-0.273331		0.585057	0.917718	0.198781		0.175548	1	0.472112
A0A060W9D9	Spectrin beta chain	28.7357	28.2979	28.3023	28.1507	28.5862	28.2803	28.267	28.4512	28.6285	28.0453	28.3109	28.5315	28.0296	28.0557	27.7453	27.9595	28.3869	28.1604		0.876627	1	0.0197744		0.0229734	0.567275	0.335948		0.0267953	0.85028	0.316173
A0A060W9F8	Uncharacterized protein	27.3153	26.4441	26.2926	26.673	26.6181	27.1507	27.4707	27.5969	27.0296	26.5898	27.3992	26.341	26.8858	26.7895	27.0296	27.5165	27.1312	27.2077		0.252969	1	-0.322214		0.107601	0.675877	-0.34442		0.926288	1	-0.0222054
A0A060W9G3	Sidoreflexin	28.4668	27.4862	28.1747	27.6595	28.1842	28.0243	27.8623	28.4473	27.8916	28.6798	27.6998	27.9977	27.7581	27.9088	27.4862	27.7389	28.0453	28.0453		0.661611	1	-0.0970872		0.350973	0.831205	0.168854		0.167512	1	0.265941
A0A060W9I3	Signal recognition particle subunit SRP72	25.9088	26.1604	26.2481	26.3477	26.2768	26.0127	25.8858	26.1214	26.1194	25.8044	26.141	25.6431	25.9203	26.0127	26.019	25.6622	25.7846	25.3679		0.0869624	1	0.206566		0.0142542	0.591646	0.364645		0.260732	1	0.158079
A0A060W9J6	Aspartate transaminase	27.2535	26.3545	26.9539	27.1984	27.2891	27.5754	27.2714	27.3828	27.2979	27.341	26.6595	27.2535	27.1795	26.8142	26.7771	27.189	26.9539	26.7645		0.643314	1	-0.0968717		0.421826	0.863117	0.157781		0.0907852	1	0.254653
A0A060W9J7	Fibrillar collagen NC1 domain-containing protein	23.7286	13	21.8113	24.7895	23.9847	13	22.4476	21.2361	21.7553	21.4067	24.2096	25.1214	21.9566	21.2066	22.2155	22.9707	13	21.9707		0.288538	1	-2.64375		0.858205	0.973291	-0.500999		0.226617	1	2.14275
A0A060W9J9	Dihydropteridine reductase-like	27.391	25.8576	26.8385	25.9584	26.9977	27.391	26.726	27.0609	27.3828	26.3943	26.4676	26.1095	26.9977	26.9203	25.9134	27.0914	27.2625	27.5463		0.887625	1	0.0488427		0.560224	0.908502	-0.216247		0.392815	1	-0.26509
A0A060W9N7	MFS domain-containing protein	22.7512	22.2961	22.6453	22.5189	22.3511	22.3699	23.1015	22.0886	22.4041	22.5141	21.7223	22.3017	22.0122	22.155	22.3857	22.1488	21.9171	22.3156		0.523931	1	0.133364		0.00915017	0.552453	0.333016		0.344577	1	0.199652
A0A060W9Q0	Uncharacterized protein	25.5135	26.1352	25.6403	25.5783	26.0505	25.2535	25.6513	25.6622	25.4707	26.4024	25.5522	25.7155	25.6595	25.4425	25.6012	24.6703	25.3679	24.3975		0.812503	1	-0.0471776		0.0754203	0.608312	0.505397		0.0551036	0.987483	0.552575
A0A060W9R2	PX domain-containing protein	24.9406	25.2679	25.0275	25.0975	25.1946	24.4738	25.4362	24.9539	24.8142	24.9043	25.341	25.1527	24.848	25.0443	25.558	25.1293	25.3778	25.4707		0.531584	1	-0.100069		0.170624	0.714199	-0.237723		0.386305	1	-0.137654
A0A060W9R5	J domain-containing protein	22.5237	22.5498	22.6822	22.3017	22.9316	22.3294	22.4898	22.1976	22.2302	13	22.4996	23.0641	22.3538	22.4576	22.6518	21.2707	22.4923	22.1332		0.326965	1	1.63949		0.177235	0.71717	0.326484		0.431203	1	-1.31301
A0A060W9T3	RRM domain-containing protein	26.9088	27.0296	26.726	27.7833	27.4938	26.9088	27.2979	27.3239	27.4707	26.965	27.611	26.9316	27.0813	27.0914	27.1604	27.2445	26.8741	27.0505		0.545673	1	-0.124951		0.745346	0.952026	0.0580368		0.163716	1	0.182988
A0A060W9U6	Junctional adhesion molecule 1	22.3211	22.3645	21.8113	21.5685	22.6843	21.7955	21.895	22.9566	22.3538	13	21.9388	13	22.2679	21.7471	22.3348	21.9024	20.654	22.7182		0.172059	1	2.90017		0.661879	0.940723	0.153465		0.196644	1	-2.74671
A0A060W9V0	Glutathione transferase	30.2422	30.1604	30.3088	30.1239	30.1842	30.2869	30.5933	30.1842	30.4334	30.5933	30.5203	30.5014	30.3303	30.2647	30.2077	30.1361	30.3088	30.2979		0.0044047	0.868941	-0.25328		0.368387	0.842993	-0.0398626		0.0115826	0.853	0.213417
A0A060W9V3	Uncharacterized protein	23.9134	24.391	24.1488	24.5983	24.1488	24.1946	24.0854	24.4676	24.417	24.1332	24.6649	24.141	23.9672	24.1946	24.317	24.1488	24.4234	24.239		0.540387	1	-0.0856978		0.882157	0.976559	0.0174898		0.388349	1	0.103188
A0A060W9V9	Fatty acid hydroxylase domain-containing protein	22.1238	21.4626	21.5545	22.6276	13	23.0443	22.44	22.1704	20.2302	21.0886	13	21.7223	22.2849	21.5685	23.9134	22.2849	24.1642	22.3592		0.809299	1	0.526867		0.214201	0.760441	-2.12706		0.11099	1	-2.65393
A0A060W9W9	Oxysterol-binding protein	22.5708	22.4751	22.4849	22.5846	22.6475	22.8014	22.0122	22.2302	22.2593	13	22.7098	22.8269	22.0393	20.5356	22.5213	22.2593	22.7265	22.1734		0.291041	1	1.75433		0.11723	0.679976	0.551488		0.470807	1	-1.20284
A0A060W9X9	Uncharacterized protein	23.867	24.6153	13	24.0275	23.417	24.3101	23.6757	22.5117	23.1174	13	22.9171	22.9024	13	22.2096	22.4726	13	13	23.3778		0.739947	1	0.852082		0.157083	0.70764	4.36282		0.229715	1	3.51073
A0A060W9Z0	Uncharacterized protein	23.3376	22.4775	22.9134	22.8708	22.5237	22.823	23.9847	23.9406	23.6757	22.4898	23.7182	23.9134	23.7594	23.9225	23.7182	23.7077	23.9584	22.8346		0.0130795	1	-0.79606		0.00291442	0.830909	-0.825782		0.919483	1	-0.0297222
A0A060W9Z1	Uncharacterized protein	23.0258	23.3239	21.6757	20.4273	22.9152	21.8385	23.1379	22.2361	22.8327	22.7995	22.8895	22.2506	23.0625	22.3073	21.4375	21.5498	22.4247	22.4651		0.323449	1	-0.48997		0.98975	0.996507	-0.00675233		0.128555	1	0.483218
A0A060W9Z4	Ribosomal protein L37	27.4473	27.6663	27.019	27.3992	27.524	26.976	27.2535	26.976	27.0401	28.0453	27.3828	27.0296	27.4073	27.4629	26.8741	26.8623	26.965	26.632		0.804844	1	0.0507495		0.11519	0.679988	0.304683		0.259561	1	0.253934
A0A060WA02	cAMP-dependent protein kinase	19.2604	20.9098	13	20.0156	13	19.3688	13	13	19.2877	13	13	19.64	19.6971	19.4476	20.1704	19.3123	19.3056	13		0.25226	1	2.43782		0.636813	0.934532	-0.896396		0.0867175	1	-3.33421
A0A060WA19	3'-phosphoadenosine-5'-phosphosulfate synthase	24.9847	25.239	25.3645	26.1546	24.6595	24.7338	25.0062	25.0148	25.7234	25.0854	25.5783	24.8288	25.0233	25.4583	25.4394	24.8717	25.2996	24.945		0.951002	1	-0.0168072		0.948158	0.990059	0.0164601		0.857146	1	0.0332673
A0A060WA26	SAP domain-containing protein	13	20.9601	20.9742	13	21.5545	21.6006	20.5638	18.3408	21.3156	21.0359	19.7586	21.1015	21.3156	21.5404	20.8576	20.6886	21.4726	20.85		0.333245	1	-1.8378		0.168169	0.7138	-2.60588		0.144618	1	-0.768074
A0A060WA34	Cytochrome c domain-containing protein	27.0505	26.673	26.6458	27.604	27.4629	27.5898	27.7129	27.7389	27.6865	27.1214	27.3578	27.3324	27.0914	27.2891	27.2353	27.5389	27.1214	27.5389		0.156609	1	-0.32065		0.522317	0.903831	-0.131502		0.182192	1	0.189147
A0A060WA35	Annexin	26.7645	26.8385	26.4041	26.4008	26.7645	26.604	26.8858	26.9203	26.7771	26.3595	26.5595	26.5285	26.673	27.0914	26.6998	26.6458	26.9977	27.0084		0.73158	1	-0.0423886		0.0768525	0.610661	-0.22331		0.1704	1	-0.180921
A0A060WA49	AP complex subunit sigma	21.2593	21.1704	21.2185	21.8764	21.0951	21.9024	21.9566	21.2006	21.8307	13	21.7348	21.9882	21.3592	21.3592	22.2006	21.8034	21.4221	21.8538		0.457651	1	1.13518		0.258126	0.789032	-0.246048		0.369049	1	-1.38123
A0A060WA59	Uncharacterized protein	25.1449	25.0813	23.7995	25.3204	25.019	24.4862	24.8044	24.8385	24.918	24.2021	25.2317	24.48	24.6649	24.3712	24.7441	24.9803	24.9584	23.7389		0.823679	1	0.0627839		0.457103	0.877735	0.232256		0.496774	1	0.169472
A0A060WA68	Uncharacterized protein	25.9562	25.275	24.8623	26.0443	25.7492	26.3342	24.9225	26.3239	26.8504	24.8904	26.2625	26.0874	25.945	25.2133	25.6998	25.4953	26.6595	26.019		0.64828	1	-0.186014		0.662956	0.940477	-0.135142		0.897758	1	0.0508718
A0A060WA77	Nucleolar protein 10	25.5551	25.7821	23.9933	26.2002	26.1527	26.0296	25.5285	25.8694	25.632	25.945	26.1135	26.0275	25.5195	25.6703	25.7389	25.7182	25.5225	23.4425		0.522031	1	-0.233814		0.500008	0.892775	0.350163		0.154321	1	0.583978
A0A060WA84	Vitellogenin domain-containing protein	29.8726	29.6595	29.8489	29.8234	29.7031	29.8004	29.8638	29.6544	29.6781	29.4842	29.8534	29.7629	29.8755	29.8489	29.6303	29.3662	29.7031	29.708		0.335907	1	0.0685132		0.272098	0.792141	0.0959708		0.778347	1	0.0274576
A0A060WA88	Endoplasmic reticulum-Golgi intermediate compartment protein 3-like	23.2961	23.4923	23.7995	23.5983	23.1472	23.2961	23.6431	22.823	23.0309	23.6757	23.3101	23.976	23.4041	23.5045	22.969	23.2021	21.8152	23.2051		0.890812	1	0.0284856		0.149517	0.693419	0.421628		0.230751	1	0.393142
A0A060WA90	Uncharacterized protein	20.5451	19.5601	20.0559	19.5146	20.265	20.7876	21.1946	20.2989	20.3538	22.1332	20.265	20.9459	19.8018	19.8003	20.1206	18.724	19.4596	22.1825		0.0688777	1	-0.743867		0.841691	0.970937	0.106566		0.160485	1	0.850432
A0A060WA95	Uncharacterized protein	27.7129	27.7389	27.3153	27.6389	27.524	27.8504	27.8203	27.509	27.4234	27.2445	27.8385	27.3324	27.8916	27.7581	27.5536	27.5315	27.5826	27.8974		0.442801	1	0.10207		0.499613	0.892843	-0.0723756		0.186736	1	-0.174446
A0A060WA97	Adenosylhomocysteinase	33.0217	31.8755	32.2786	32.4507	32.5777	33.4334	32.5732	32.5777	32.8385	32.8645	32.9712	32.966	32.7026	32.0832	32.362	32.4847	32.7712	32.6964		0.436375	1	-0.192226		0.727044	0.953211	0.0895761		0.0555565	0.986089	0.281802
A0A060WA98	Uncharacterized protein	21.0625	21.9742	17.9882	21.0821	21.5404	21.823	22.0088	21.4972	21.5213	20.5545	22.0886	17.4576	22.1238	22.2006	21.714	21.2006	21.5731	21.8651		0.95261	1	0.0570504		0.193735	0.740946	-0.867806		0.234436	1	-0.924857
A0A060WAA5	Uncharacterized protein	24.7441	24.1642	24.2961	24.4551	24.7995	24.4923	24.8191	24.8528	24.7745	24.3645	25.0062	24.6431	24.7846	24.48	24.5285	24.3376	24.9134	24.4738		0.0920306	1	-0.251496		0.497874	0.893063	-0.0944287		0.241226	1	0.157068
A0A060WAF7	ACOX domain-containing protein	28.1115	27.9088	27.4785	28.1984	28.0453	28.3023	28.0762	28.3324	27.611	27.1795	28.5969	27.9088	28.0965	27.9595	28.1065	28.189	28.1795	28.3828		0.817634	1	0.0566228		0.298295	0.809945	-0.144828		0.37114	1	-0.201451
A0A060WAF8	Chromosome segregation 1-like protein	24.4298	24.3645	24.019	24.2096	23.9225	23.895	24.1642	24.3101	24.5463	23.4298	24.5696	23.895	24.2535	24.1332	23.9134	23.9495	24.4551	23.9672		0.951736	1	-0.0124321		0.829777	0.966322	0.0280946		0.841362	1	0.0405267
A0A060WAH0	PlsC domain-containing protein	22.3101	22.6364	21.6971	22.0918	22.9707	13	22.5451	22.8288	22.8519	21.6497	22.0426	21.9707	22.7533	23.0592	21.8727	22.3619	22.0526	22.9334		0.355654	1	-1.53043		0.30145	0.81196	-1.72113		0.516963	1	-0.190705
A0A060WAH1	Uncharacterized protein	29.1459	28.9705	28.5315	28.995	28.9031	28.8564	29.1189	28.8945	28.8829	28.7421	28.8504	28.9088	28.7802	28.8534	28.6931	28.5463	29.1913	29.066		0.993835	1	0.000775973		0.731956	0.952423	0.0453351		0.692926	1	0.0445592
A0A060WAJ3	Uncharacterized protein	23.2258	23.1238	22.8288	23.1111	23.8191	22.9864	22.8783	22.9601	22.9116	23.1395	23.0542	22.7614	23.2243	22.5261	23.4676	23.654	23.1627	23.0559		0.151704	1	0.231639		0.997369	0.999661	0.000712395		0.198054	1	-0.230927
A0A060WAM5	RNA helicase	24.3239	24.7234	23.632	23.7286	25.0105	24.6811	23.9933	24.0935	24.0359	23.848	24.0359	23.867	24.0609	24.0854	24.1719	23.9225	24.3031	24.0275		0.143371	1	0.370966		0.306035	0.81526	0.254705		0.112871	1	-0.116261
A0A060WAR4	RNA helicase	24.558	24.1946	23.9043	24.2607	24.6757	24.4425	23.9847	24.6649	24.0854	24.2891	24.2891	23.976	24.3307	24.5225	23.8093	24.217	24.3778	23.9495		0.443084	1	0.124441		0.40467	0.858336	0.138159		0.930645	1	0.0137189
A0A060WAR5	Uncharacterized protein	22.6671	22.8746	23.1534	23.2961	22.9352	23.0275	23.5754	23.2506	23.0526	22.2821	23.391	22.8783	21.9316	22.9207	23.2535	23.4041	23.2821	23.9933		0.710135	1	-0.0793482		0.64681	0.936943	-0.138558		0.863659	1	-0.0592095
A0A060WAS4	Signal recognition particle subunit SRP72	25.6622	25.6568	25.9473	26.067	25.9716	25.7077	25.8599	25.8019	26.0105	25.726	25.9066	25.7945	25.6568	25.8361	25.6757	25.4298	25.7796	25.3376		0.866826	1	-0.0144895		0.0751304	0.610845	0.21617		0.0280717	0.846018	0.230659
A0A060WAT0	Chloride intracellular channel protein	24.1795	22.8576	23.0902	23.2317	23.0309	23.8288	23.5983	23.3239	22.8307	21.3211	23.5285	23.214	22.9619	23.5869	23.7389	24.141	23.8288	23.8288		0.348535	1	0.400343		0.26932	0.790148	-0.311288		0.0932493	1	-0.711631
A0A060WAT2	Histone deacetylase	24.5045	23.6757	24.0772	22.8783	24.4614	24.4041	24.4676	24.6703	24.6153	23.9316	24.6703	24.4298	24.2243	24.2961	24.3376	24.2317	24.5165	24.6918		0.13144	1	-0.463961		0.185145	0.729421	-0.382814		0.566954	1	0.0811469
A0A060WAT8	3-hydroxy-3-methylglutarate-CoA lyase	24.5285	23.9672	23.9847	24.5105	24.3376	24.3444	24.604	24.4984	24.5105	24.1719	24.1332	24.1332	24.0691	24.8288	23.8191	24.391	24.5105	24.8142		0.649905	1	-0.063063		0.527299	0.90372	-0.12665		0.741226	1	-0.0635872
A0A060WAU8	Lissencephaly-1 homolog	24.2821	24.4234	23.976	24.0772	24.5983	24.2535	24.1015	24.3444	23.5869	23.2961	24.4923	24.1332	24.2535	24.7543	23.6971	24.0935	24.4738	24.3712		0.215968	1	0.276022		0.975419	0.99445	-0.00547568		0.264425	1	-0.281497
A0A060WAW5	Importin N-terminal domain-containing protein	24.019	24.0772	23.1015	23.2821	24.019	23.8576	23.8191	24.7796	21.7056	24.0359	21.4626	22.1916	21.5961	21.654	23.7796	23.5754	21.7389	23.9043		0.247313	1	0.727012		0.0693773	0.602268	1.01803		0.700593	1	0.291017
A0A060WAX7	Mitochondrial inner membrane protease ATP23	23.3376	22.4701	23.0105	22.1612	23.8385	22.85	22.6006	23.1642	22.632	23.2051	23.0207	22.5938	22.7512	22.9566	22.7735	22.7675	22.9637	22.8269		0.788365	1	0.075223		0.682334	0.941576	0.104724		0.819122	1	0.0295013
A0A060WAZ2	Uncharacterized protein	22.9459	23.0983	23.2821	22.1426	23.6209	22.6562	21.895	23.0376	22.8727	22.6096	22.6186	21.8423	23.0002	22.6276	22.2877	23.0476	22.7035	21.2419		0.133251	1	0.478346		0.199485	0.741177	0.472911		0.98759	1	-0.00543467
A0A060WB35	Uncharacterized protein	24.4862	24.2961	24.6209	24.8623	24.6264	24.1488	24.8858	24.3975	24.7389	24.5345	24.2243	24.9406	24.2021	24.217	24.4041	24.5285	24.2607	24.7594		0.482911	1	-0.113478		0.43515	0.874194	0.111503		0.154067	1	0.224981
A0A060WB44	Protein CDV3 homolog	23.417	24.1565	22.6693	23.3778	23.1565	22.7715	23.3376	22.9061	23.4041	24.4425	23.4041	23.9043	23.2679	22.6907	23.5522	22.3457	23.6971	21.8987		0.341833	1	-0.308315		0.3606	0.837421	0.349399		0.1008	1	0.657714
A0A060WB47	Uncharacterized protein	28.5165	28.8203	28.7517	28.8593	29.141	28.5969	29.019	29.0889	29.0111	28.9231	29.1771	28.7927	28.49	29.3346	28.7096	28.726	28.7676	29.2445		0.0615439	1	-0.221001		0.562559	0.907568	-0.0977348		0.420384	1	0.123266
A0A060WB57	Uncharacterized protein	26.346	26.5522	26.0588	26.3187	26.3762	26.3153	26.1135	26.3959	26.7895	25.4923	26.4202	25.9066	26.2856	26.4378	25.8858	25.5869	25.9361	26.1391		0.486951	1	0.141529		0.0722582	0.605264	0.282659		0.541549	1	0.14113
A0A060WB82	60S ribosomal protein L28	29.0427	28.9705	28.9595	28.9677	29.1652	28.9567	28.7739	28.7645	28.6931	29.4823	28.8173	28.8504	28.8234	28.6764	28.8593	28.4668	28.7708	28.7129		0.380713	1	0.113467		0.00134779	1	0.292109		0.206293	1	0.178643
A0A060WB97	Poly [ADP-ribose] polymerase	23.7492	23.3376	23.6096	23.8764	23.8191	23.1795	24.0854	23.7492	23.7182	22.0691	23.6865	23.5165	23.3376	23.1734	23.9043	23.3239	23.6649	24.1095		0.698488	1	0.124436		0.960349	0.993239	0.00964737		0.73301	1	-0.114789
A0A060WB98	Serine-threonine kinase receptor-associated protein-like	25.0317	24.5983	24.8044	24.5812	24.6375	24.4362	24.848	24.4984	24.3239	24.2317	24.8191	25.019	24.7695	24.2821	24.3239	24.3975	24.1332	24.3511		0.715157	1	0.0582027		0.0308093	0.566277	0.305339		0.144329	1	0.247136
A0A060WB99	Uncharacterized protein	26.9203	26.1738	26.4536	26.6181	26.7389	27.0711	26.4723	26.9539	26.5898	26.2317	26.8385	26.2058	26.7517	26.673	26.515	26.7771	26.1095	27.1795		0.545993	1	0.113957		0.979949	0.99506	-0.00502237		0.546414	1	-0.118979
A0A060WBA3	t-SNARE coiled-coil homology domain-containing protein	22.0426	21.7915	13	21.5498	22.1704	13	21.2764	21.1206	18.7406	13	20.8113	13	20.7389	13	13	20.5261	21.1143	13		0.714245	1	0.934243		0.446649	0.87591	2.02917		0.655571	1	1.09492
A0A060WBA8	Ceramidase	23.3101	23.0756	22.9795	22.8595	22.8093	23.6431	23.3645	22.4349	23.2346	22.8764	22.9742	23.1063	23.1079	23.5045	21.7307	23.1976	23.2302	23.2346		0.551004	1	0.114332		0.707459	0.948004	0.111923		0.99358	1	-0.0024093
A0A060WBB5	ADP-ribosylation factor 4	24.2096	24.1253	23.632	24.3844	23.9134	24.1332	24.2679	24.2821	24.48	22.002	24.5105	23.2006	23.632	24.2243	23.5285	23.9847	24.2243	24.2679		0.528454	1	0.275826		0.610936	0.927154	0.0893679		0.673502	1	-0.186459
A0A060WBE3	UDP-glucuronosyltransferase	26.189	24.5522	25.4266	26.067	25.4645	26.002	25.8927	25.8504	26.329	25.5638	25.9383	13	25.7871	25.1371	24.3778	24.6486	24.8811	26.2714		0.412617	1	1.85448		0.287035	0.801434	0.433023		0.528079	1	-1.42146
A0A060WBF7	Phe-4-monooxygenase	30.3088	28.8623	29.5536	29.1652	29.8945	29.459	28.7802	29.7942	29.588	30.0864	29.4881	29.5147	29.4668	28.8142	29.158	28.8799	29.708	29.7581		0.99618	1	-0.00135008		0.386335	0.846919	0.243052		0.339716	1	0.244402
A0A060WBJ1	Protein kinase domain-containing protein	23.5404	23.1222	22.8689	23.3778	23.9847	23.8576	23.2821	23.2821	23.48	23.8093	23.9316	23.895	24.2679	23.9933	23.2434	22.9261	23.9406	22.8132		0.484994	1	-0.154752		0.817995	0.965449	-0.0721582		0.773695	1	0.0825939
A0A060WBJ6	Uncharacterized protein	22.2821	22.0854	22.8249	21.895	22.2506	22.68	22.1886	22.1673	22.2036	23.8191	22.8054	22.6186	22.9847	22.1976	22.6387	21.7634	22.4015	22.0156		0.341467	1	-0.29742		0.990661	0.996592	0.00276375		0.364997	1	0.300184
A0A060WBM3	Elongation of very long chain fatty acids protein 5	24.8623	24.1174	23.9134	24.7543	24.3645	24.1719	24.9088	24.0443	24.0935	24.4425	24.6865	24.6264	24.317	25.0894	24.8858	24.2961	25.5463	24.824		0.629928	1	-0.103023		0.090876	0.642512	-0.462448		0.164147	1	-0.359426
A0A060WBN1	Pitrilysin metalloproteinase 1	22.3184	21.7594	20.6364	21.0493	22.4092	22.4298	21.2593	22.6757	22.1856	13	21.9388	21.9316	21.7471	21.7056	21.1143	21.5309	22.0592	21.5165		0.430286	1	1.26861		0.657271	0.941481	0.154825		0.479601	1	-1.11379
A0A060WBP7	MFS domain-containing protein	22.0854	21.6929	22.1426	22.1143	22.1734	22.1206	22.4144	22.3619	21.9566	22.2243	22.0054	22.4874	21.8689	22.1079	22.1301	22.1765	22.867	21.8651		0.138345	1	-0.186819		0.508844	0.899043	-0.114402		0.687467	1	0.0724166
A0A060WBR0	Lamina-associated polypeptide 2, isoforms beta/gamma-like	22.8404	23.4551	23.2317	22.5522	23.9495	22.4118	22.695	23.0999	22.9477	20.7876	23.4425	23.7077	23.3778	22.6453	22.7098	22.9812	21.6231	23.7077		0.560126	1	0.29339		0.552607	0.908236	0.23264		0.908708	1	-0.0607503
A0A060WBR4	Calumenin-A-like	27.3662	27.3662	26.7771	27.4862	26.8858	26.8858	25.5609	26.8741	26.6595	27.8264	26.9539	26.8741	26.5565	27.4073	26.5551	26.452	26.53	26.8504		0.321854	1	0.336374		0.0651183	0.59861	0.402632		0.845517	1	0.0662584
A0A060WBR5	Glycine cleavage system P protein	25.7286	25.0732	24.8997	25.5374	25.632	25.217	24.7945	25.4984	25.9316	24.867	25.1449	25.1642	25.3778	24.9088	24.3975	24.4614	25.6264	25.7995		0.614018	1	0.114527		0.386464	0.84555	0.252714		0.653637	1	0.138187
A0A060WBS5	Leukotriene A(4) hydrolase	25.8788	25.5225	25.2463	25.391	25.8433	26.0505	25.558	25.8361	25.7895	24.0526	26.0317	25.4425	25.6649	25.6918	25.797	25.4551	25.8264	25.9473		0.538247	1	0.203651		0.618234	0.928986	-0.0750249		0.375608	1	-0.278676
A0A060WBS8	UDP-glucuronosyltransferase	27.6527	26.3811	26.9869	27.5682	27.2353	27.5315	27.4862	27.2891	27.4551	27.1214	27.3662	20.3321	27.3153	26.673	25.6068	25.797	26.3031	27.6663		0.396468	1	1.05093		0.117373	0.678795	0.665691		0.758055	1	-0.385237
A0A060WBT3	Uncharacterized protein	13	21.4324	21.3045	21.2361	13	20.6714	21.8987	21.3538	20.714	21.2593	21.5961	21.0493	20.5069	21.0691	13	21.6497	21.0156	20.895		0.128384	1	-2.87112		0.580681	0.915091	-1.24865		0.259374	1	1.62247
A0A060WBV1	Uncharacterized protein	23.4425	22.4849	23.0967	21.6584	24.1253	22.8132	22.2621	23.0359	22.9406	22.7471	22.5568	22.2593	22.8538	22.6209	22.9985	22.882	23.3645	22.6584		0.43126	1	0.303212		0.912923	0.986196	0.0404981		0.163861	1	-0.262714
A0A060WBV3	Uncharacterized protein	25.4583	25.1332	25.7466	25.6568	25.5667	25.1135	25.3239	25.2926	25.1135	26.1035	25.4551	25.48	25.2785	25.0854	25.275	24.9716	25.2096	25.4457		0.931517	1	-0.0155916		0.0973283	0.663166	0.234894		0.136479	1	0.250486
A0A060WBW5	PABS domain-containing protein	25.3811	24.7182	24.4923	25.6348	25.0148	24.7077	25.1908	25.141	24.7492	23.2821	25.6209	24.632	24.8858	25.2891	25.4234	24.7234	24.5285	25.5195		0.567844	1	0.222136		0.779978	0.963396	-0.0701523		0.447177	1	-0.292288
A0A060WBX1	Eukaryotic translation initiation factor 3 subunit E	27.4394	27.17	27.2625	27.5754	27.6527	27.5754	27.5389	27.2891	27.2445	27.1507	27.4785	27.189	27.524	27.4154	27.2625	26.7645	27.3662	27.5165		0.22826	1	0.130785		0.348768	0.831994	0.13771		0.9594	1	0.00692431
A0A060WBX6	Uncharacterized LOC110517792	24.604	25.1332	24.1719	25.8927	26.7517	23.3645	24.4738	25.4105	25.5783	25.4953	25.8788	26.2909	23.6971	25.5315	26.2335	25.3712	25.6153	26.726		0.357664	1	-0.534929		0.423963	0.863239	-0.542744		0.987543	1	-0.00781504
A0A060WBY1	Phosphoinositide phospholipase C	21.3538	20.9243	21.5777	21.9601	21.3699	21.1079	21.5213	20.8727	21.3321	13	21.3376	21.4324	21.4067	21.3211	21.2477	20.2764	21.4526	21.6714		0.317659	1	1.46629		0.551832	0.908691	0.152971		0.370472	1	-1.31332
A0A060WBY3	Uncharacterized protein	27.6798	26.3679	26.9316	27.2803	27.7064	27.4629	27.0609	27.3066	27.1604	28.4551	26.6458	26.965	26.5075	27.0084	26.0813	26.8142	27.2535	27.0711		0.935187	1	-0.0274979		0.131694	0.69137	0.448797		0.154496	1	0.476295
A0A060WC01	Glutamate--cysteine ligase	23.0576	23.3778	22.6119	21.9423	23.0886	23.848	22.5708	23.1596	22.7856	21.9637	23.1301	22.4273	22.9406	23.5045	23.1749	22.4825	23.1222	23.4298		0.355826	1	0.314883		0.700858	0.945599	-0.121358		0.0982255	1	-0.43624
A0A060WC08	Phosphoglycerate kinase	30.1361	30.362	29.94	30.1842	30.2759	30.3724	30.1842	29.9677	30.196	29.7755	30.362	30.2193	30.1115	30.0349	30.0864	30.1361	30.1239	30.3828		0.404958	1	0.094319		0.445784	0.876952	0.0658655		0.779625	1	-0.0284535
A0A060WC22	Uncharacterized protein	22.9043	21.7056	21.6628	22.0592	22.7594	22.9566	23.2155	22.9725	22.2006	22.8969	22.4576	22.4298	22.5117	22.8651	22.2125	22.3645	22.8171	23.2821		0.254424	1	-0.354189		0.28065	0.795273	-0.334225		0.931113	1	0.0199639
A0A060WC50	Uncharacterized protein	13	13	20.85	21.4825	21.4118	22.7369	22.7675	13	13	13	13	13	21.5451	22.5545	13	13	13	22.8576		0.124019	1	4.11894		0.704115	0.946444	1.08732		NaN	1	0
A0A060WC54	HIT domain-containing protein	22.7512	21.1581	21.2066	22.3073	21.8307	22.1765	22.0592	22.1734	22.3805	21.417	22.4676	22.0459	22.2707	22.5451	21.7307	22.2155	21.8651	13		0.549557	1	-0.18554		0.420262	0.864716	1.30055		0.355241	1	1.48609
A0A060WC68	Lipocln_cytosolic_FA-bd_dom domain-containing protein	22.9864	23.1749	23.6971	23.7695	23.019	22.0658	23.3778	23.3778	23.1379	21.6584	23.8288	22.1332	22.265	23.3376	23.3645	22.4849	22.9316	22.2564		0.647805	1	0.199805		0.314968	0.817821	0.345472		0.723453	1	0.145667
A0A060WC75	Uncharacterized protein	28.2891	28.249	28.203	28.3494	28.0349	28.4707	28.3282	28.3023	28.5646	27.9316	28.0965	28.1164	28.2123	28.4551	27.9428	28.2891	28.341	28.2979		0.701761	1	0.0427764		0.918993	0.986502	0.00965023		0.778992	1	-0.0331262
A0A060WC88	Nuclear distribution protein C homolog	25.341	24.7846	24.4298	25.0691	25.1449	25.0567	24.6486	24.9134	24.8623	24.7024	25.3444	25.0233	25.1946	25.3477	24.7945	24.7645	25.0854	24.2607		0.745957	1	0.0552924		0.765431	0.956633	0.0631138		0.967848	1	0.0078214
A0A060WC95	MPN domain-containing protein	21.8987	20.9459	21.391	22.1916	22.0258	21.5731	13	22.1642	22.0426	13	22.1488	13	21.8764	22.0789	22.3457	22.0292	21.7471	21.9951		0.0724179	1	4.11176		0.128063	0.690685	-0.341037		0.0540643	0.98798	-4.4528
A0A060WCC9	HELP domain-containing protein	25.4862	25.1984	25.8881	25.6513	26.4154	25.4488	25.8336	25.9694	25.4583	25.6757	26.1946	25.6998	25.9157	25.945	26.0629	25.7645	25.4862	25.989		0.555214	1	-0.123875		0.376565	0.843039	-0.179191		0.690078	1	-0.0553163
A0A060WCE3	Fatty acid hydroxylase domain-containing protein	22.6518	18.528	21.5823	20.7634	22.1332	21.502	21.7471	20.4067	21.7348	13	21.9423	21.5777	21.6276	21.002	21.8876	21.0821	21.7955	22.2535		0.484258	1	1.12537		0.522155	0.904284	-0.414565		0.311596	1	-1.53993
A0A060WCG1	Caprin-1-like	23.5638	23.0292	23.2434	23.3376	23.3239	21.1079	23.2679	23.2155	22.8034	23.3511	23.417	23.2821	23.6209	23.1174	23.0707	22.48	23.632	22.9116		0.467913	1	-0.288534		0.631224	0.932874	-0.204484		0.68344	1	0.0840502
A0A060WCG2	Glutathione transferase	27.7771	28.2445	28.3452	28.1115	28.4629	28.2353	28.0296	27.8385	27.9977	28.0914	28.3109	28.2123	28.1263	28.2759	28.3153	28.4354	28.0349	28.1747		0.349291	1	0.116007		0.789546	0.963069	-0.0309954		0.132757	1	-0.147002
A0A060WCH2	Polypyrimidine tract-binding protein 1	23.8858	23.6096	23.9584	24.4984	24.4862	23.848	24.3444	23.5983	23.391	25.0732	23.6757	24.1015	23.7077	23.6431	23.7895	23.5754	23.391	24.1642		0.954728	1	0.0170495		0.0953833	0.655408	0.335904		0.271258	1	0.318855
A0A060WCH3	DUF1943 domain-containing protein	26.7129	27.141	27.0813	26.8858	26.7645	27.391	26.5898	26.673	26.7517	25.895	27.4314	27.019	27.6798	26.0793	26.976	26.8974	27.4314	26.4877		0.274114	1	0.269407		0.792709	0.962473	0.0708373		0.54621	1	-0.198569
A0A060WCI5	Uncharacterized protein	23.5983	24.4488	25.5433	24.5926	23.8858	24.6096	25.1757	24.5404	24.002	19.9459	24.1488	25.1604	24.4234	24.6264	23.7895	23.7695	24.4041	24.5345		0.4833	1	0.617566		0.564571	0.909542	0.188517		0.610895	1	-0.429049
A0A060WCJ9	Cytidine deaminase	21.6453	21.5117	21.6714	20.5823	21.5777	21.9601	21.6276	21.4972	20.6886	13	22.4196	21.5869	21.5261	22.0658	21.654	20.7796	20.8346	21.343		0.374527	1	1.3548		0.66556	0.94007	0.124249		0.418676	1	-1.23055
A0A060WCL2	CN hydrolase domain-containing protein	30.2979	29.9259	29.6881	29.7739	29.5147	30.3303	30.1361	29.6898	29.7692	29.5407	29.9539	29.9259	29.8858	30.362	30.0084	30.1724	29.7064	30.3303		0.605081	1	0.0858485		0.385571	0.846859	-0.155729		0.106988	1	-0.241578
A0A060WCN2	40S ribosomal protein S6	29.9677	30.2193	29.7244	29.9539	30.1115	29.995	30.0349	29.94	29.9539	30.0864	30.099	29.5646	30.1724	30.196	29.6663	29.4154	29.995	29.8682		0.654395	1	0.0488389		0.455498	0.87763	0.109759		0.689195	1	0.0609204
A0A060WCN5	Transmembrane protein 33-like	22.8249	22.6074	22.2535	22.3699	22.5189	22.3725	22.8385	13	21.9812	21.6714	22.4298	22.3511	22.0526	22.895	21.9672	21.6497	21.8152	23.0426		0.278688	1	1.77919		0.339103	0.828732	0.254144		0.354058	1	-1.52504
A0A060WCP2	Ribosome assembly factor mrt4	21.68	21.5356	21.4067	19.5676	21.6497	21.2477	20.7471	21.3101	20.7471	22.4626	20.9951	21.4273	20.9316	20.5069	21.6671	21.5117	21.5451	20.4676		0.816519	1	-0.100349		0.851513	0.972541	0.0762119		0.618396	1	0.176561
A0A060WCQ0	ADP-ribosylation factor-like protein 9	20.7223	20.7553	20.6886	20.0292	21.8538	19.5146	24.6375	13	21.1269	13	13	23.0258	20.5356	21.3211	19.3815	20.8269	20.265	13		0.277525	1	2.62892		0.320286	0.82079	1.37227		0.639125	1	-1.25665
A0A060WCQ1	Cystathionine gamma-lyase	29.019	28.673	28.4938	28.6898	29.099	28.4354	28.6492	28.8887	28.9372	28.3828	28.6005	28.55	28.2308	29.4881	27.9977	28.0711	28.0557	28.5014		0.642829	1	0.0669594		0.209716	0.753064	0.344218		0.288125	1	0.277259
A0A060WCQ2	60S ribosomal protein L13	30.4727	30.4532	30.196	30.7373	30.5933	30.2869	30.5014	30.1604	30.2979	30.5014	30.5844	30.341	30.4727	30.3724	30.1361	29.9539	30.196	30.0217		0.581765	1	0.0588207		0.0438376	0.58027	0.264426		0.076854	1	0.205605
A0A060WCR7	DNA-directed RNA polymerase subunit beta	22.239	21.8839	22.0983	22.0559	21.9601	22.0459	22.0821	22.3045	22.3184	22.3457	22.0951	21.928	21.8073	21.9316	21.9812	22.3538	22.2419	22.1301		0.151617	1	-0.131768		0.785866	0.962721	-0.0271228		0.356824	1	0.104645
A0A060WCS3	Uncharacterized protein	27.7958	27.2535	27.3745	27.5389	27.6458	27.6931	27.8445	27.5898	27.5969	27.7771	27.3745	27.673	27.4154	27.341	27.3828	27.4473	27.6458	27.7517		0.409534	1	-0.0923589		0.630957	0.932736	0.0529404		0.156675	1	0.145299
A0A060WCT5	GTP-binding nuclear protein Ran	26.9869	26.5463	26.2874	26.6998	26.6865	26.673	26.726	26.7895	26.9088	26.5463	26.7389	26.7645	26.574	26.5551	26.4218	26.3049	26.524	26.9539		0.366585	1	-0.0990515		0.497282	0.893064	0.0910031		0.0910012	1	0.190055
A0A060WCU1	Apolipoprotein M	23.0854	23.0309	22.9566	22.9725	22.4601	23.4425	21.9098	22.8708	22.5309	22.1015	22.7735	22.7348	13	22.9006	13	18.7273	22.2764	21.6051		0.0342832	1	0.504449		0.0397144	0.570279	4.40642		0.0631115	1	3.90197
A0A060WCU7	Argininosuccinate synthase	28.3196	26.574	27.2979	27.2625	27.9203	27.6181	27.8741	27.1214	28.1361	28.1164	27.7453	27.5014	28.0864	27.4473	28.1842	28.459	28.3367	28.1652		0.412487	1	-0.250428		0.0565759	0.601372	-0.614427		0.120189	1	-0.364
A0A060WCV3	SGTA_dimer domain-containing protein	21.9495	21.6006	21.9847	19.8772	21.68	21.5261	21.4874	21.4972	21.417	13	21.8764	22.0258	13	21.5404	13	21.2006	21.7876	21.5261		0.429939	1	1.21905		0.161289	0.712208	2.76057		0.519075	1	1.54152
A0A060WCX1	60S ribosomal protein L11	29.6578	29.6865	29.3217	29.3153	29.7113	29.579	29.5646	29.2913	29.3324	29.6233	29.4649	29.249	29.5352	29.391	29.2825	29.0583	29.4571	29.3745		0.22851	1	0.124341		0.0798892	0.62138	0.195499		0.458438	1	0.0711578
A0A060WCX4	ELAV-like protein	25.5492	25.3342	24.9803	25.3712	25.7338	25.2926	25.4234	25.341	25.2821	25.673	25.3679	25.5926	25.4488	25.2607	25.3376	25.2207	25.4953	25.4457		0.577569	1	-0.0697823		0.940053	0.990718	0.00874964		0.335201	1	0.0785319
A0A060WCY0	Carboxylic ester hydrolase	27.217	27.0401	26.5255	27.2262	26.7517	26.433	26.0854	26.976	26.632	26.4298	26.8019	26.3545	26.6865	27.019	25.8974	26.3444	26.4441	25.9473		0.129732	1	0.318992		0.0611368	0.602491	0.475827		0.491548	1	0.156835
A0A060WCY1	Protein lin-7 homolog	24.918	24.002	24.275	25.1946	24.4425	24.9672	24.7441	24.6375	24.824	24.8336	24.7129	23.848	24.7594	24.7286	24.7389	24.4234	24.8191	24.6703		0.894253	1	0.0331752		0.779493	0.963411	-0.0567509		0.594373	1	-0.0899261
A0A060WCY8	Uncharacterized protein	21.9423	22.8969	21.3699	19.9459	22.3988	23.8191	19.9316	22.3045	21.7389	22.68	21.7512	21.2006	21.8727	21.5915	21.928	23.8858	22.3321	21.3266		0.50782	1	0.461014		0.889484	0.976392	-0.0939436		0.329935	1	-0.554958
A0A060WCZ2	Nuclear factor 1	21.5685	22.2593	21.0426	22.4726	20.9316	21.7098	20.002	22.1174	22.2961	13	22.2155	13	21.9352	13	20.3857	19.9459	21.4118	22.1704		0.154131	1	2.89221		0.223398	0.762587	1.85587		0.666073	1	-1.03633
A0A060WD21	FGGY_C domain-containing protein	25.9338	25.6944	24.7286	26.0296	26.7129	26.3844	25.4105	25.4202	25.9361	25.9517	25.9716	25.7517	25.8647	25.9694	25.6676	24.848	26.1214	26.1095		0.573714	1	0.173657		0.667663	0.940427	0.150532		0.919556	1	-0.023125
A0A060WD32	Succinyl-CoA:3-ketoacid-coenzyme A transferase	28.877	28.4746	28.604	29.094	29.1361	29.0137	29.0609	29.094	28.8324	28.3452	28.9705	29.1676	28.7645	29.3109	28.524	28.9787	28.7031	28.9002		0.790235	1	-0.0451819		0.985074	0.995697	0.0030009		0.776306	1	0.0481828
A0A060WD49	IF rod domain-containing protein	26.0833	26.0874	25.8904	26.3545	26.6458	26.1927	26.604	25.9293	26.2188	26.0317	26.0995	26.3612	26.0127	25.9955	25.902	25.9869	25.7619	25.9134		0.991454	1	0.00161044		0.0333945	0.568137	0.280309		0.0264686	0.856076	0.278698
A0A060WD65	Scaffold attachment factor B2-like	27.3578	26.9203	26.9088	26.9539	27.6251	27.17	26.7895	27.0401	27.17	27.189	27.3494	27.3662	27.0505	26.9088	27.2714	27.0711	26.9316	26.673		0.972041	1	0.00528495		0.259579	0.790134	0.171567		0.195086	1	0.166282
A0A060WD70	GST C-terminal domain-containing protein	23.7695	24.2607	23.2961	24.2679	24.4041	24.4041	24.1565	24.0526	24.0105	23.5045	24.2821	23.0838	24.0935	24.0105	24.0359	23.8093	23.8764	23.417		0.421372	1	0.218733		0.37393	0.845097	0.193282		0.907221	1	-0.0254507
A0A060WD91	116 kDa U5 small nuclear ribonucleoprotein component	26.8974	26.5195	26.6181	26.604	27.2353	26.965	26.9428	26.9316	26.976	26.673	27.0609	26.6998	26.8741	26.5507	26.7389	26.7645	26.9316	27.0084		0.578596	1	-0.0741129		0.971308	0.993407	-0.00480239		0.470725	1	0.0693105
A0A060WD92	Peptidase_M3 domain-containing protein	28.6898	28.7389	28.5278	27.6458	29.2147	28.6898	28.4976	28.1747	28.0965	28.3704	28.5898	28.6663	28.4746	28.6561	28.4746	28.3239	28.0711	28.4512		0.439402	1	0.185246		0.452747	0.877358	0.175874		0.940714	1	-0.00937176
A0A060WD95	Dihydrolipoamide acetyltransferase component of pyruvate dehydrogenase complex	27.1312	26.3359	26.2021	26.141	27.2535	26.9088	26.5359	26.9203	26.9088	27.4785	26.632	26.4953	26.7129	26.9088	26.0526	26.3828	26.6458	26.5667		0.522698	1	-0.16638		0.629285	0.933133	0.117144		0.171703	1	0.283525
A0A060WD96	Adenylyl cyclase-associated protein	28.611	28.6389	28.906	28.6798	29.0217	28.7096	28.7988	28.0914	28.2077	28.995	28.6458	29.0737	28.5278	28.6181	28.509	28.3282	28.267	28.8112		0.498626	1	0.125769		0.0378557	0.577729	0.25099		0.512851	1	0.125222
A0A060WDA1	Zinc transporter 7-like	23.8764	24.2243	24.3511	24.6264	23.6865	23.9933	24.4041	24.3307	24.0854	22.9829	23.976	24.2535	24.0443	23.8858	24.1946	23.6971	24.0105	24.0275		0.646537	1	0.120927		0.358522	0.835331	0.14973		0.900756	1	0.0288032
A0A060WDA5	AGC-kinase C-terminal domain-containing protein	23.5869	23.0999	23.9043	23.9134	23.3778	23.3511	23.8191	22.882	23.0376	23.6757	23.6865	24.217	22.9207	23.48	23.3239	23.3511	23.0054	23.7995		0.955192	1	-0.0140743		0.254721	0.786107	0.225477		0.347938	1	0.239552
A0A060WDA7	Abhydrolase_2 domain-containing protein	26.0505	26.0443	26.0874	25.7895	26.632	26.3595	26.1055	26.1814	26.2096	26.341	26.3629	26.2151	26.1585	26.2571	26.0547	26.1661	25.9781	26.1055		0.564086	1	-0.0753555		0.754571	0.954689	0.0405397		0.0667621	1	0.115895
A0A060WDA9	Eukaryotic translation initiation factor 4H	24.317	24.5345	24.4614	25.1984	24.6703	23.7286	23.8093	24.0105	23.3376	24.4614	24.5696	24.7945	24.0443	23.867	24.2096	23.7492	23.7077	23.3239		0.303425	1	0.321196		0.0163911	0.597758	0.668085		0.203604	1	0.34689
A0A060WDB9	SH3 domain-containing protein	20.5915	13	21.9024	21.1395	23.0805	20.6364	22.0258	21.002	20.3538	13	13	13	21.0951	21.2006	20.4676	20.0691	20.7955	22.1238		0.229988	1	2.99479		0.559278	0.908328	-0.900219		0.0618511	1	-3.89501
A0A060WDE5	FGGY_N domain-containing protein	25.4425	25.2643	25.0443	25.0772	25.8142	25.6971	25.2821	25.5754	25.48	25.6703	25.7995	25.3066	25.4425	25.2021	24.8997	25.3273	25.4138	25.5135		0.423584	1	-0.129045		0.583633	0.917123	0.0901232		0.106148	1	0.219168
A0A060WDF6	Asp_Arg_Hydrox domain-containing protein	28.1312	28.0711	27.8264	28.2262	27.9539	28.0965	28.1842	27.7771	27.6527	27.965	28.019	27.6595	27.9316	27.8203	27.7129	27.4862	28.003	28.2262		0.126545	1	0.174645		0.144949	0.685308	0.187526		0.926254	1	0.0128813
A0A060WDF9	Protein SET-like	28.3869	27.7833	27.6998	28.2308	28.4154	28.341	28.1556	28.391	28.362	28.2353	28.2535	27.8203	28.0711	28.1115	27.8799	27.8916	28.2625	28.1065		0.70601	1	-0.0601107		0.547441	0.909034	0.0890004		0.179039	1	0.149111
A0A060WDG2	TAFH domain-containing protein	19.3473	19.3962	20.8034	17.2877	20.68	20.9459	20.0951	19.3034	19.9601	20.8651	19.1002	13	13	13	21.3805	20.1704	20.2302	20.9672		0.450917	1	1.02278		0.370945	0.843961	1.61873		0.772786	1	0.595953
A0A060WDG9	Vitellogenin domain-containing protein	27.4394	26.604	27.0914	27.2714	27.1214	27.341	27.4862	27.0813	27.2714	26.632	27.3828	27.0084	27.391	27.611	26.8974	26.9088	27.1795	27.2803		0.995161	0.999922	0.00108401		0.696518	0.94463	-0.0665785		0.698274	1	-0.0676626
A0A060WDI8	Elongation of very long chain fatty acids protein 1	22.0821	22.3538	21.6409	21.2243	22.1426	21.2302	20.5638	22.0789	21.5777	21.823	21.2419	21.5545	21.3699	21.6714	21.0951	20.2066	22.6231	21.4067		0.320846	1	0.305684		0.333299	0.826466	0.383545		0.844273	1	0.0778602
A0A060WDJ2	Peptidase_M28 domain-containing protein	21.0886	20.9459	20.4273	13	21.7715	13	13	20.9601	13	13	20.5261	13	20.8269	13	13	20.5638	20.8034	13		0.264886	1	2.79118		0.549207	0.908065	1.50653		NaN	1	0
A0A060WDJ8	Uncharacterized protein	26.7517	27.0813	27.019	27.3153	26.7771	26.6181	26.6998	26.976	26.8623	26.2077	26.7771	26.8623	26.976	27.3578	26.7895	26.3393	26.2353	26.8142		0.228827	1	0.196236		0.400332	0.856932	0.175055		0.918796	1	-0.0211811
A0A060WDK8	Ras-related protein Rab-8A	24.5105	24.7389	24.1946	24.4738	25.1871	24.5812	24.2891	24.2463	24.3239	24.4614	24.6811	24.4551	24.3101	24.3778	24.275	24.5522	24.1795	24.4488		0.202959	1	0.20487		0.108526	0.679077	0.257123		0.550328	1	0.0522528
A0A060WDM6	Hydantoinase_B domain-containing protein	20.1206	13	13	21.7836	21.2989	22.4349	21.5309	18.8995	22.4651	13	20.85	20.1332	21.632	21.0691	19.5988	19.2945	22.3699	18.4893		0.708746	1	-0.873437		0.365585	0.842001	-1.80258		0.554082	1	-0.929146
A0A060WDN0	PKS_ER domain-containing protein	23.3101	22.7895	22.6671	21.8307	23.4041	22.9316	23.0772	22.4651	22.4972	22.3752	23.217	23.2535	22.9243	23.391	22.7836	22.741	22.8054	23.1127		0.9782	1	0.00798384		0.597803	0.921807	-0.137476		0.475141	1	-0.145459
A0A060WDP3	Uncharacterized protein	22.2564	13	20.5545	13	22.0088	22.2243	21.6364	13	13	21.5309	13	21.1581	21.9777	22.6074	13	21.9352	22.0426	21.4576		0.555295	1	1.61977		0.503897	0.895524	-1.66274		0.204279	1	-3.28252
A0A060WDS2	Vesicle trafficking 1	21.3101	20.9024	21.6628	21.4874	21.2764	21.7915	13	22.0789	22.2006	13	21.9882	21.7182	20.7553	20.9742	22.5685	21.3645	21.343	21.2877		0.234322	1	2.40746		0.938101	0.99095	0.0228875		0.241446	1	-2.38458
A0A060WDS8	Protein transport protein SEC23	27.9259	27.8916	28.1214	27.9259	28.0813	27.6998	27.9372	27.8445	27.9146	27.9484	27.8916	27.8858	27.7895	27.9977	27.9259	27.5165	27.9316	27.7833		0.569034	1	0.0373252		0.240173	0.771286	0.116889		0.296756	1	0.0795635
A0A060WDU5	Pribosyltran_N domain-containing protein	27.8682	27.6181	27.4862	28.0453	27.7708	27.8623	27.8564	27.2891	27.509	27.6389	27.8741	27.391	27.6931	27.7129	27.9146	27.4551	27.7389	27.9088		0.183994	1	0.182053		0.729509	0.953218	0.0378853		0.258159	1	-0.144167
A0A060WDV3	Rab-GAP TBC domain-containing protein	21.5545	21.8152	21.7348	20.5823	22.1488	21.2933	21.3484	21.3266	21.3857	22.4923	21.3321	22.1457	21.3266	21.7512	13	21.7265	20.9601	20.8191		0.632062	1	-0.150318		0.286257	0.800376	1.59089		0.24527	1	1.74121
A0A060WDY3	Calponin-homology domain-containing protein	29.003	28.6931	28.7864	29.1819	28.7357	28.6998	28.9456	28.7129	29.027	28.6798	28.8112	28.965	28.5933	28.8623	28.3662	28.5754	28.7958	28.8653		0.946286	1	-0.00691414		0.161548	0.712777	0.173602		0.101428	1	0.180517
A0A060WDZ2	Uncharacterized protein	22.5309	23.4298	23.1426	22.4196	25.2058	23.1047	21.8876	20.417	22.2332	23.2679	23.0509	21.0559	23.3511	22.4601	22.0756	22.3129	23.1379	22.3936		0.0565386	1	1.32015		0.168057	0.714102	0.683691		0.230247	1	-0.636464
A0A060WDZ5	60S ribosomal protein L6	28.2445	28.189	28.0453	28.3196	28.4862	28.249	28.1312	28.1214	28.0762	28.203	28.1507	28.0349	28.1115	28.019	27.965	27.726	28.0914	27.9146		0.0598209	1	0.135993		0.00641516	0.679733	0.284326		0.038882	0.967171	0.148333
A0A060WE17	Uncharacterized protein	24.4234	24.5638	24.7234	24.5812	25.7024	25.9955	25.4583	24.8385	25.5315	23.2961	24.1253	24.7129	25.4394	25.0233	24.417	26.0629	25.9066	24.9672		0.461384	1	0.337852		0.434563	0.873836	-0.304427		0.164972	1	-0.642279
A0A060WE33	AP complex subunit beta	28.1312	28.0137	28.0084	27.8504	28.2308	28.4551	28.189	28.141	28.203	28.0762	28.1652	28.1842	28.2123	28.0965	28.2803	28.1312	28.0762	28.4433		0.621012	1	-0.04483		0.393499	0.851203	-0.0917034		0.450699	1	-0.0468734
A0A060WE45	Uncharacterized protein	13	22.1174	13	13	21.85	22.5754	20.7796	22.6342	22.0493	21.9423	22.3778	13	22.5045	22.239	21.4067	21.3805	22.3672	21.7348		0.286724	1	-2.8734		0.0614901	0.603013	-4.34829		0.357411	1	-1.47489
A0A060WE48	Cathepsin D	26.5898	25.2996	26.6865	27.2625	26.4425	27.8858	26.2021	26.9539	26.8385	25.7155	26.726	27.8741	28.1937	27.2891	27.6389	26.7645	26.7771	27.6998		0.959861	1	-0.0239086		0.128457	0.690435	-0.699387		0.103254	1	-0.675479
A0A060WE50	MFS domain-containing protein	23.6431	22.5638	24.2891	23.7077	24.1095	23.9495	23.1253	23.8288	23.654	23.9495	23.5165	22.9672	23.3778	22.9459	23.4551	23.848	23.5285	24.0691		0.507318	1	0.203545		0.572041	0.911495	0.173028		0.894827	1	-0.0305176
A0A060WE68	Nucleoside diphosphate kinase	27.341	28.2262	27.6527	28.2216	27.8203	27.9428	28.0137	27.604	27.2803	27.7064	27.6251	27.4707	27.5536	27.5014	27.632	27.4314	26.976	27.4154		0.175191	1	0.250728		0.0236985	0.550014	0.449116		0.179621	1	0.198389
A0A060WE76	Zinc finger protein-like 1	21.2933	23.391	23.0342	23.6649	21.7182	21.5451	23.181	20.7715	22.3645	21.0559	21.2066	23.4041	21.6929	22.4041	22.4775	22.895	20.2419	22.6562		0.497471	1	0.443859		0.529055	0.904664	0.379856		0.919057	1	-0.0640033
A0A060WE80	Uncharacterized protein	21.0292	22.0224	20.9742	21.1143	21.9061	21.6584	21.2419	21.9707	21.9134	13	21.4425	20.4874	21.6231	21.8987	21.4273	20.9672	21.9459	21.4775		0.337798	1	1.44144		0.66948	0.938566	-0.105864		0.303525	1	-1.5473
A0A060WE89	Thymosin beta	26.1965	26.2944	26.3992	24.9803	27.0609	26.0105	24.7995	25.4266	24.7846	25.6998	25.632	26.2803	25.8997	25.391	26.5551	25.7466	24.6703	25.9517		0.0754735	1	0.719838		0.257264	0.789705	0.454552		0.464043	1	-0.265286
A0A060WE90	Ubiquinol-cytochrome-c reductase complex assembly factor 3	23.0088	22.2621	22.3857	22.821	23.239	22.2621	22.343	22.8839	23.0122	23.3511	23.074	22.8054	13	22.5615	22.8576	22.5731	22.0526	21.9777		0.28317	1	-0.248457		0.275411	0.793883	1.82606		0.218351	1	2.07452
A0A060WEA8	Glucose-6-phosphate isomerase	29.6578	29.6005	29.8279	30.2647	29.8959	29.6865	29.6441	29.8081	30.0609	29.3807	29.5444	29.6163	29.2714	29.837	29.5808	29.5933	29.5682	29.9259		0.313222	1	0.146455		0.189521	0.734499	0.192762		0.737408	1	0.0463072
A0A060WED3	Transcription factor BTF3	27.6458	27.189	27.3239	27.17	27.5165	27.7645	27.2353	27.8623	27.0609	26.8142	27.3745	27.2535	27.4551	27.7771	27.5315	27.4629	27.3992	27.7517		0.358946	1	0.168149		0.312136	0.817984	-0.127987		0.0897481	1	-0.296136
A0A060WEF2	Protein disulfide-isomerase A6	30.2308	30.2422	30.0479	30.8004	29.9814	30.2308	30.0084	30.2077	30.3088	30.6285	30.4629	30.099	30.2979	30.5573	30.1724	29.3992	30.0084	29.94		0.844901	1	-0.0303129		0.354597	0.835571	0.193062		0.257379	1	0.223374
A0A060WEF7	Uncharacterized protein	27.8203	28.2847	28.4938	27.9428	28.0349	28.524	27.726	27.611	27.3745	27.8974	28.0084	28.0084	28.4113	27.391	28.1115	28.1652	28.1795	27.7581		0.0259357	1	0.412475		0.368732	0.84331	0.180648		0.229416	1	-0.231827
A0A060WEG8	BTB domain-containing protein	25.0691	26.0212	24.5463	23.9672	26.8142	25.8433	25.0894	25.3778	24.7286	25.9473	24.6918	24.6971	23.7796	23.3511	25.7415	24.6703	25.6431	25.391		0.556489	1	0.288197		0.32515	0.825245	0.614099		0.495121	1	0.325902
A0A060WEH2	Caveolae associated protein 1	24.239	23.9225	23.5983	23.5638	24.976	23.5983	23.9584	23.7492	23.6096	23.1143	23.4425	23.9847	23.6757	23.4551	23.3511	24.0105	23.7389	24.2096		0.225315	1	0.339883		0.375573	0.843277	0.242835		0.619876	1	-0.0970484
A0A060WEH4	Receptor protein-tyrosine kinase	21.7182	13	13	13	21.953	22.0359	13	21.632	21.4726	21.9459	21.6497	20.3962	21.265	20.7715	13	20.9812	21.9134	20.895		0.318967	1	-2.56488		0.353308	0.833547	-2.35318		0.916709	1	0.211705
A0A060WEJ3	IF rod domain-containing protein	22.2419	21.2989	21.5869	19.1898	21.9098	22.2535	24.3511	22.3045	21.002	13	20.9951	19.9459	20.5823	20.7307	23.9134	24.2961	22.0854	21.2764		0.502178	1	1.14704		0.385025	0.847326	-0.733918		0.297237	1	-1.88096
A0A060WEK6	Adenylosuccinate synthetase	25.0732	25.3975	24.3778	24.4862	24.945	24.5045	24.7945	24.7895	25.239	23.7286	25.2207	24.2021	24.7492	25.1719	24.4362	24.6209	24.5754	24.7995		0.655105	1	0.134962		0.719994	0.952853	0.0718594		0.81562	1	-0.0631027
A0A060WEL3	Peroxiredoxin-5	26.6998	26.9977	26.7771	26.1332	26.4614	26.2096	27.0813	27.2803	27.1214	26.7645	26.726	27.0609	26.1738	26.7389	26.6181	26.0105	26.7129	26.7645		0.0187164	1	-0.459281		0.825887	0.966648	0.043321		0.0104233	0.818927	0.502602
A0A060WEL4	TOG domain-containing protein	27.1015	27.1015	26.8974	27.5682	27.341	27.1507	26.8623	27.2445	27.2714	26.7389	27.1015	26.9088	26.976	26.9539	26.9428	26.452	26.8858	26.9316		0.214125	1	0.172131		0.022795	0.575319	0.336369		0.203828	1	0.164237
A0A060WEM4	C-type lectin domain-containing protein	25.1253	24.4923	24.5522	25.4008	24.6757	25.1174	24.867	25.5374	24.9803	24.4425	25.3444	25.0567	25.1332	25.0359	24.9933	24.7594	25.2571	25.5783		0.522267	1	-0.144106		0.246539	0.7773	-0.232251		0.656962	1	-0.0881446
A0A060WEN2	Malectin domain-containing protein	27.5969	27.2714	27.3662	27.4629	27.2535	27.7833	27.8974	27.6663	27.3066	27.2535	27.7771	27.4394	27.7389	27.8564	27.4473	27.189	27.6998	27.8081		0.47493	1	-0.100979		0.239248	0.769392	-0.167514		0.66615	1	-0.066535
A0A060WER0	Uncharacterized protein	22.417	23.0071	22.3699	23.1704	22.58	22.1642	22.3457	22.6364	22.6865	21.8423	22.2155	21.7876	21.7634	22.3211	21.85	21.6971	22.4775	22.0951		0.132474	1	0.365771		0.017565	0.575882	0.584056		0.307024	1	0.218285
A0A060WER1	14-3-3 protein theta	27.5826	27.5536	27.6865	27.1214	28.1065	27.6663	27.4862	27.2262	27.4785	27.5969	27.7129	27.6527	27.3662	27.2803	27.7389	27.5536	27.4862	27.7895		0.536944	1	0.0939258		0.595838	0.921436	0.0836865		0.926581	1	-0.0102393
A0A060WER9	Surfeit locus protein 4	26.6595	26.7129	26.8385	26.9539	26.3811	26.2874	26.9977	26.9203	26.6865	26.2926	26.604	26.604	26.726	26.5075	26.7645	26.2426	26.8019	26.8504		0.765576	1	-0.0452817		0.945516	0.98984	-0.00993792		0.805891	1	0.0353438
A0A060WES0	Uncharacterized protein	21.3045	23.1565	23.2679	21.5261	21.9171	22.2736	22.9171	22.7715	22.743	22.2006	23.1015	22.3211	23.019	22.3484	22.6628	21.002	22.0122	24.0105		0.260696	1	-0.43487		0.624634	0.931477	-0.268208		0.709884	1	0.166662
A0A060WES3	78 kDa glucose-regulated protein	33.5412	33.6198	33.3303	33.7353	33.2478	33.4581	33.3956	33.5754	33.5179	33.6088	33.5062	33.5062	33.5978	33.6522	33.212	32.6713	33.2619	33.2619		0.718845	1	-0.0295976		0.216845	0.758486	0.212545		0.128875	1	0.242143
A0A060WES9	Leuk-A4-hydro_C domain-containing protein	25.3712	25.9134	25.4041	25.2643	25.0567	25.5638	25.5898	25.4202	25.5638	25.7103	25.8288	25.9248	25.9066	24.867	25.3778	25.6209	25.6012	26.0212		0.113617	1	-0.244037		0.521645	0.904675	-0.136847		0.574478	1	0.10719
A0A060WET1	Calreticulin	28.49	28.3745	28.0609	28.6251	28.509	28.3745	27.9259	28.4154	28.4274	28.4274	28.6355	28.1795	28.4234	28.7739	29.1015	27.3066	27.9428	28.0453		0.594268	1	0.070466		0.619471	0.929476	0.140061		0.809043	1	0.0695953
A0A060WEW2	Uncharacterized protein	21.7098	21.4118	21.4476	22.2564	21.6051	21.5213	21.9951	21.7512	21.3484	13	20.953	22.0951	21.5261	21.4726	20.9601	21.4067	21.743	21.8987		0.336448	1	1.4682		0.410168	0.862367	0.15746		0.388682	1	-1.31074
A0A060WEX5	PPM-type phosphatase domain-containing protein	24.7441	25.1871	24.4298	25.5551	25.2714	24.7594	24.5926	25.2785	24.3844	25.3545	25.1055	24.5696	24.7645	24.7286	24.5696	24.4923	25.2096	24.6375		0.655359	1	0.110274		0.224575	0.762696	0.257463		0.475269	1	0.147189
A0A060WEZ6	Uncharacterized protein	13	21.9243	13	13	13	13	13	13	13	13	21.3321	18.0265	21.0951	13	19.1679	19.3538	13	20.8269		NaN	1	0		0.15853	0.708009	-3.25322		0.263857	1	-2.51418
A0A060WF18	Acyl-CoA_dh_M domain-containing protein	27.4234	27.2803	26.7129	26.9088	27.0401	26.9203	27.4707	27.1604	27.1214	26.4536	27.341	26.8019	26.9869	26.4629	27.2714	27.0813	27.4629	27.6798		0.956028	1	-0.0105203		0.600532	0.923971	-0.109901		0.67534	1	-0.0993808
A0A060WF23	IRF tryptophan pentad repeat domain-containing protein	22.5615	22.3725	22.5045	23.3511	22.7614	22.1704	22.1825	22.8132	22.9672	22.5117	23.0983	22.1426	22.2792	22.538	22.6907	22.1642	24.0359	22.7307		0.996777	0.999761	0.000972112		0.717742	0.952757	-0.119566		0.714816	1	-0.120538
A0A060WF24	Uncharacterized protein	23.211	23.4923	23.4041	22.5892	24.002	23.4298	23.8191	22.7553	22.9619	24.1946	22.937	23.5754	23.0156	23.0772	23.1031	23.0526	22.7975	23.5754		0.950417	1	-0.0191574		0.268737	0.791406	0.251149		0.317832	1	0.270307
A0A060WF25	Guanine nucleotide-binding protein G(k) subunit alpha-like	24.2607	23.6096	23.9584	23.1031	24.0691	23.7492	24.0935	23.5285	23.1991	22.7348	24.2535	24.3712	23.4676	23.5522	23.9225	23.1534	23.1612	24.2891		0.768604	1	0.0949189		0.434691	0.873698	0.200673		0.749485	1	0.105755
A0A060WF29	BTB domain-containing protein	20.4576	20.3752	19.9083	19.5261	19.8361	21.9672	20.5731	20.0821	20.5638	13	21.3752	18.7406	20.2877	20.8576	20.1332	18.6869	13	20.4476		0.348519	1	1.28929		0.281946	0.794157	1.44294		0.931931	1	0.153646
A0A060WF38	SERPIN domain-containing protein	26.1871	26.9869	27.0505	27.4314	26.4862	26.632	26.5374	26.2803	26.6458	26.4831	26.5029	26.4266	26.9088	26.6181	26.0169	26.0233	26.0148	26.2243		0.125325	1	0.316305		0.065373	0.596347	0.494631		0.297476	1	0.178326
A0A060WF45	Uncharacterized protein	26.7389	26.632	26.673	26.6595	26.673	26.965	26.6865	26.391	26.8504	26.1908	27.019	26.726	26.7771	26.8142	26.6181	26.673	26.4073	26.9428		0.565077	1	0.0796226		0.845312	0.972825	0.0181681		0.680966	1	-0.0614545
A0A060WF46	SAP domain-containing protein	23.7995	23.6209	23.7594	24.7077	23.9584	23.1627	24.4551	22.9098	23.9316	22.0088	24.6811	24.4298	24.4425	24.5696	23.181	23.6431	22.5731	23.7286		0.840801	1	0.0987101		0.704041	0.946657	0.145085		0.932078	1	0.046375
A0A060WF65	Uncharacterized protein	18.7955	13	13	13	13	13	21.7553	20.1581	13	24.0443	13	19.8817	13	13	13	13	13	23.0241		0.0516904	1	-4.67397		NaN	1	0		0.145935	1	3.9692
A0A060WF73	Signal recognition particle 14 kDa protein	22.9152	22.6006	21.5685	21.6453	22.9882	22.7348	21.6096	22.4701	22.6992	21.6141	21.9777	22.3538	22.848	22.7975	22.928	22.3101	22.6364	21.9134		0.389425	1	0.287986		0.603273	0.92484	-0.163482		0.0958759	1	-0.451468
A0A060WFA3	Ceramidase	25.7846	25.3811	25.4831	26.0505	26.1095	26.7645	26.604	25.9248	25.9088	24.558	25.9406	26.1507	26.8858	25.6703	26.509	26.5448	26.1833	25.9111		0.819988	1	0.0810499		0.225839	0.761432	-0.355182		0.221103	1	-0.436232
A0A060WFB0	NADPH--cytochrome P450 reductase	24.9539	24.417	22.3538	24.2535	24.8336	24.9672	24.1174	24.9406	24.9271	23.6971	25.0526	23.8858	24.2096	24.3307	24.4614	24.5404	25.0401	24.4488		0.774146	1	-0.140239		0.632578	0.933533	-0.208656		0.807211	1	-0.0684166
A0A060WFB8	Hexokinase	26.0041	26.4105	26.5225	26.5522	26.8858	26.7517	26.5389	26.604	26.4234	25.7771	26.2589	26.6998	26.6458	26.189	26.5595	26.5898	26.6458	26.604		0.474021	1	0.137469		0.903682	0.98297	-0.0178318		0.336616	1	-0.155301
A0A060WFD5	Uncharacterized protein	23.2821	23.3645	21.7594	22.7836	22.9261	23.2961	23.3376	21.9566	23.141	22.937	21.9742	23.3239	21.9777	21.5777	22.8839	21.632	22.5592	23.7077		0.739575	1	0.123598		0.248678	0.778504	0.512273		0.38545	1	0.388675
A0A060WFE2	HECT-type E3 ubiquitin transferase	24.9847	24.3578	24.1253	24.824	24.4105	24.5165	24.3645	24.0854	24.7338	23.3645	24.9933	24.4298	24.3031	24.2961	24.632	24.6431	24.1253	24.3031		0.450887	1	0.207921		0.346661	0.832842	0.15268		0.827173	1	-0.0552413
A0A060WFE4	Peptidyl-prolyl cis-trans isomerase	13	20.2066	13	20.7955	21.8727	22.1174	21.4221	19.1028	20.4273	22.7307	21.1269	21.8538	13	21.8689	21.4726	13	13	13		0.184868	1	-2.61189		0.328544	0.825826	2.60845		0.0204724	0.830217	5.22034
A0A060WFE6	S-AdoMet_synt_N domain-containing protein	28.5609	27.9146	27.6458	26.3894	28.4314	28.2353	28.0296	27.6798	27.632	27.5826	28.5754	27.0711	28.4746	28.189	27.7389	26.8974	27.9539	28.1795		0.797874	1	0.101149		0.916307	0.987112	-0.0426401		0.647528	1	-0.143789
A0A060WFE8	Isocitrate dehydrogenase [NAD] subunit, mitochondrial	22.8651	22.9116	22.9225	23.3376	22.867	23.2448	22.8171	23.1596	22.7594	22.969	22.8385	23.0122	21.2302	22.7307	22.8132	23.3239	22.44	23.1222		0.369026	1	0.0988131		0.217589	0.758741	0.414747		0.331249	1	0.315934
A0A060WFE9	Uncharacterized protein	21.9243	21.6843	21.7634	13	21.8269	22.2821	23.0951	23.2679	22.4196	21.343	23.1079	21.8764	22.2243	22.7533	21.8876	22.5754	22.2448	22.0426		0.195959	1	-2.10479		0.237252	0.768396	-1.87451		0.519563	1	0.230285
A0A060WFF0	Eukaryotic translation initiation factor 4E-like	24.0772	23.7182	23.7492	24.2607	23.9672	24.1174	24.1015	23.8858	23.9495	24.2679	24.1565	23.9584	24.0359	23.9134	24.2021	23.7895	24.0854	24.002		0.514036	1	-0.0715971		0.830414	0.966708	-0.0230643		0.572847	1	0.0485328
A0A060WFF1	Sulfotransferase	23.1332	24.1015	21.6276	24.4105	25.7745	24.4923	23.2317	23.9406	24.0526	21.7915	24.6096	24.019	23.9134	24.1795	23.217	21.5869	24.6486	22.9459		0.662995	1	0.315764		0.500774	0.892718	0.508056		0.756036	1	0.192292
A0A060WFG6	Electron transfer flavoprotein subunit alpha	26.8385	26.2096	27.1984	27.3239	26.9539	27.1115	27.1984	27.17	26.9869	26.521	27.0505	27.141	27.1115	26.2353	26.2714	26.9869	26.9203	27.2445		0.715583	1	-0.0720129		0.561202	0.907755	0.144311		0.31628	1	0.216324
A0A060WFH2	Programmed cell death protein 4	21.4775	20.265	21.6276	21.3321	21.4221	21.6929	22.2125	21.0821	21.6453	13	22.155	21.823	13	21.0951	21.7471	21.7675	21.2477	21.9812		0.523949	1	0.983215		0.441281	0.875211	1.16309		0.932024	1	0.17988
A0A060WFJ6	KH domain-containing protein	25.5285	24.8142	25.0894	24.6431	25.3135	25.3239	25.2426	25.5285	25.3342	25.8457	25.3712	25.2317	25.2643	25.2317	25.1719	25.4984	25.3975	25.1833		0.0960847	1	-0.306867		0.269397	0.789791	-0.172407		0.243946	1	0.134461
A0A060WFK6	Phosphoinositide phospholipase C	22.8171	23.1079	23.3645	23.0105	22.9171	22.9777	23.1063	22.4221	22.2621	24.0935	23.2679	23.5045	23.5522	23.654	23.0224	22.5915	23.0173	23.3511		0.796072	1	-0.076911		0.378074	0.845599	-0.165614		0.789132	1	-0.0887032
A0A060WFK7	FACT complex subunit	25.5165	24.3778	24.2463	24.7389	25.6096	25.317	25.3477	25.1871	24.8811	25.2207	25.0854	25.4614	25.4645	24.7389	25.4769	24.945	26.8504	25.4041		0.390495	1	-0.229525		0.21423	0.759841	-0.512281		0.386477	1	-0.282756
A0A060WFL6	Inositol polyphosphate 1-phosphatase-like	21.9566	22.6409	22.6409	23.184	22.58	22.0393	22.7675	22.0054	22.5892	20.2066	22.3672	22.6231	21.4775	22.7182	22.4898	22.8839	22.4849	22.6006		0.362623	1	0.413781		0.818791	0.965565	0.0644484		0.447426	1	-0.349333
A0A060WFL9	Uncharacterized protein	24.5404	24.6865	24.5812	24.3578	24.6486	24.7796	23.6649	24.2961	24.4862	24.604	24.3578	24.5225	24.6757	24.945	24.4676	24.0359	24.0443	24.7234		0.0966104	1	0.277067		0.491552	0.893456	0.117007		0.456576	1	-0.16006
A0A060WFM5	eIF2B_5 domain-containing protein	26.2944	26.4862	26.2643	26.4707	26.4999	25.8409	26.3118	26.1095	26.1075	26.0443	26.3629	26.0401	25.9738	25.8858	26.0833	25.7415	25.9473	26.1871		0.239382	1	0.146718		0.0181694	0.584538	0.339601		0.0467544	1	0.192883
A0A060WFN1	Glutathione transferase	28.3282	28.17	27.9977	28.267	28.1556	28.3239	28.2123	28.726	28.1361	28.362	28.5315	28.4668	28.249	27.9539	28.3196	27.673	28.3367	28.4629		0.0806524	1	-0.198765		0.759933	0.95628	0.0411704		0.139428	1	0.239935
A0A060WFN3	Uncharacterized protein	20.002	18.6731	19.9068	17.7005	19.9316	13	18.5805	19.647	19.6954	13	13	18.4893	13	13	19.7907	19.5394	19.2066	13		0.522146	1	1.13362		0.31254	0.817714	1.94621		0.686557	1	0.812586
A0A060WFR7	Uncharacterized protein	21.8913	21.4015	21.5915	20.4576	22.1976	21.9916	21.2066	21.6971	21.2066	21.1704	21.1457	13	21.2707	20.6186	22.0156	21.5961	21.5961	21.4676		0.258806	1	1.68414		0.622818	0.931816	0.161075		0.301002	1	-1.52307
A0A060WFS6	Apolipoprotein H	24.0772	24.8336	24.9628	25.4738	24.9134	22.741	24.6757	24.8288	24.0359	24.7077	23.8093	25.0317	24.6264	23.1063	24.48	23.8576	24.7338	23.7695		0.974436	1	-0.0145378		0.411697	0.861133	0.40472		0.223738	1	0.419257
A0A060WFS8	Uncharacterized protein	20.1825	20.4273	20.1825	20.3321	20.0559	20.0951	20.4676	20.343	20.5165	13	20.714	20.2989	20.4874	20.8802	20.4067	20.7876	13	20.6714		0.446186	1	0.989222		0.525605	0.903305	0.840368		0.935146	1	-0.148853
A0A060WFU5	Ras-related protein Rab-1A-like	24.632	26.2732	23.8093	22.4576	26.4473	26.5374	25.3239	26.3992	26.1623	26.1585	26.5165	22.4451	26.2856	26.141	25.6998	25.1527	26.3273	26.3342		0.622253	1	-0.474763		0.205744	0.748678	-0.963945		0.477874	1	-0.489182
A0A060WFU9	SH3_10 domain-containing protein	23.9225	25.9088	24.0526	24.5869	25.1449	23.7389	24.4614	23.4676	23.8093	22.714	23.7695	24.5463	24.2679	23.976	23.8288	23.4041	23.0105	22.9495		0.112348	1	0.764437		0.035479	0.569346	0.986337		0.543227	1	0.2219
A0A060WFV7	RF_PROK_I domain-containing protein	23.4551	23.7796	13	13	23.867	23.8191	22.1976	23.7695	22.9061	23.9406	23.6649	13	23.5754	23.48	22.7492	22.3129	23.7286	23.0935		0.62787	1	-1.42631		0.216019	0.759086	-3.00312		0.388964	1	-1.5768
A0A060WFW0	Signal transducer and activator of transcription	26.5014	27.0084	27.4473	27.391	26.9539	27.2979	27.3662	26.512	26.632	26.189	26.6181	27.2535	26.8974	26.6865	26.7895	26.2058	26.8741	26.6865		0.181968	1	0.338194		0.0442769	0.580178	0.41003		0.742464	1	0.0718362
A0A060WFW3	Uncharacterized protein	26.6998	26.391	26.6865	27.3066	26.0955	26.2317	26.2021	26.2317	26.6181	25.6096	26.5105	26.2571	26.673	26.3342	26.1352	25.4984	25.8191	26.3959		0.178078	1	0.330313		0.11682	0.68127	0.425874		0.679883	1	0.095561
A0A060WFW7	FtsJ domain-containing protein	23.7182	22.2535	24.8191	24.0935	22.1015	23.3101	24.391	22.7119	24.7945	13	25.792	26.217	26.3427	26.4041	22.7223	25.0062	13	24.1253		0.790674	1	0.564898		0.835779	0.96815	0.449191		0.968897	1	-0.115706
A0A060WFW9	C2H2-type domain-containing protein	21.2006	20.7056	21.4576	22.8327	21.7182	21.2125	20.6714	13	20.5261	13	21.1079	20.6276	21.1015	20.7307	21.0691	20.1457	20.7389	21.2125		0.0699411	1	3.3657		0.0678293	0.601077	0.688134		0.133615	1	-2.67756
A0A060WFZ3	Microtubule-associated protein RP/EB family member 2	20.0156	19.2489	18.9937	18.2741	19.7039	19.4676	13	20.0821	20.5069	13	20.5545	19.3189	20.5915	20.6364	18.7634	19.2696	19.8802	13		0.338198	1	1.54023		0.632152	0.933275	0.593784		0.63184	1	-0.946445
A0A060WG14	Uncharacterized protein	23.7594	23.3645	23.2821	22.9829	23.5754	23.1047	23.4041	23.2535	23.181	23.0707	23.6757	23.5285	23.6096	23.3511	23.074	23.1534	23.654	23.1158		0.96156	1	-0.007411		0.908828	0.984882	0.0184978		0.856258	1	0.0259088
A0A060WG38	AAA domain-containing protein	27.4234	27.3324	26.8623	27.0296	27.4394	27.3494	27.5898	27.019	27.1507	27.0296	27.391	27.141	27.141	27.2979	27.2803	27.1312	27.2891	27.17		0.888301	1	0.0192312		0.839698	0.970681	0.0211693		0.984519	1	0.00193818
A0A060WG51	Uncharacterized protein	23.5045	23.6971	24.558	24.6431	23.8385	24.1253	24.3444	13	23.1976	23.6757	23.417	24.3101	22.9171	23.4041	23.867	13	23.1363	24.558		0.281368	1	2.07028		0.23758	0.767238	2.24732		0.945729	1	0.177044
A0A060WG54	MOB kinase activator 1A	21.7915	21.68	23.019	22.6822	22.343	21.2877	21.9134	22.8689	22.8269	13	21.9134	23.5045	23.1627	23.1332	22.7471	23.2679	22.5522	22.4247		0.507343	1	1.1294		0.0343142	0.568248	-0.747378		0.275477	1	-1.87678
A0A060WG59	Uncharacterized protein	13	20.4874	22.7816	13	13	13	21.1886	13	13	13	19.3012	22.3376	13	13	20.8651	20.1457	19.85	20.2419		NaN	1	0		0.430825	0.869332	-1.97229		0.719921	1	-0.87923
A0A060WG60	NAD(P)-bd_dom domain-containing protein	20.9024	21.1332	13	13	21.7756	21.6843	22.2593	22.5961	20.8113	13	13	13	22.0156	21.4273	13	21.6971	19.8066	21.6453		0.679277	1	1.13815		0.565598	0.908829	-1.34939		0.335084	1	-2.48754
A0A060WG81	Peptidylprolyl isomerase	28.2935	28.391	28.0711	28.0137	28.2123	27.8741	27.8081	28.3452	28.1652	28.1214	28.249	27.8504	28.189	28.2399	27.8324	27.5969	28.1015	28.003		0.664138	1	0.0527493		0.265195	0.790728	0.14884		0.485398	1	0.096091
A0A060WG96	Collagen-binding protein	26.0629	26.6181	26.2114	26.515	26.3239	26.506	25.6811	26.2874	25.4738	26.4785	26.4846	26.2785	26.3427	26.8623	26.6181	25.8811	26.0547	26.425		0.214975	1	0.258897		0.959263	0.993515	0.00891113		0.30019	1	-0.249986
A0A060WGC8	Activated RNA polymerase II transcriptional coactivator p15	26.7517	26.4314	26.0062	26.0894	26.8623	26.9088	26.6458	26.9203	26.9539	26.5045	26.9977	26.2607	26.4999	26.5448	26.4999	26.7129	26.6181	26.673		0.330955	1	-0.205472		0.625957	0.932283	-0.0831111		0.354099	1	0.122361
A0A060WGC9	UDP-glucuronosyltransferase	28.6146	28.8234	28.7988	28.3452	28.4473	28.8945	28.8653	29.1386	28.7895	28.4746	28.5203	28.4862	28.4551	28.6458	28.3662	27.9705	28.6251	28.5352		0.688738	1	-0.0584567		0.136449	0.694381	0.220969		0.0904325	1	0.279425
A0A060WGF8	DAO domain-containing protein	28.1459	27.8564	27.2714	27.5014	27.976	28.17	28.0965	27.7064	27.5165	27.3662	28.4746	28.1361	27.8264	28.2308	28.0401	28.4473	28.6285	28.3662		0.788738	1	-0.0625416		0.0439517	0.579836	-0.436368		0.104087	1	-0.373826
A0A060WGG2	Uncharacterized protein	24.4425	23.7995	24.5522	24.4614	24.417	24.8433	24.2535	24.6153	23.9847	26.0127	24.0275	24.1946	24.6811	23.8191	23.7695	23.391	24.1015	25.1055		0.7865	1	-0.0953992		0.373784	0.845212	0.274683		0.384636	1	0.370082
A0A060WGH6	Transitional endoplasmic reticulum ATPase	30.4234	30.0349	29.94	30.1239	30.1842	30.196	30.2979	30.0609	29.995	30.0084	30.2647	29.995	30.1361	30.1483	30.1115	29.8579	30.1239	29.94		0.608219	1	0.0467666		0.2726	0.793151	0.097455		0.520144	1	0.0506884
A0A060WGH9	Mnd1 domain-containing protein	26.1253	24.7441	25.6348	25.3273	25.6757	26.1253	26.0169	26.0401	25.9248	25.4488	25.918	25.5345	25.9847	26.0505	25.604	25.3679	26.2517	25.9517		0.400836	1	-0.208416		0.319019	0.821318	-0.262981		0.752191	1	-0.0545648
A0A060WGJ4	Tryptophan 2,3-dioxygenase	26.1604	25.4707	27.189	26.1214	25.5869	26.3359	26.8385	26.0609	25.8142	25.3679	25.9043	26.1174	26.5898	25.7466	25.8215	25.3307	27.1604	26.4266		0.699331	1	0.12686		0.926122	0.988502	-0.0352414		0.640002	1	-0.162102
A0A060WGJ7	Uncharacterized protein	21.5165	21.2821	21.0088	21.2989	21.5117	21.6843	21.6971	21.7348	21.3321	13	21.6051	21.4923	20.953	21.5685	21.3045	21.5356	21.7995	21.8839		0.407165	1	1.24016		0.482133	0.889347	-0.12378		0.364821	1	-1.36394
A0A060WGJ8	Uncharacterized protein	31.9677	31.2979	31.1724	31.8347	31.4532	31.846	31.6458	31.4871	32.0084	31.846	31.8645	31.4629	31.196	31.2193	30.94	30.7849	31.4532	31.4678		0.463646	1	-0.123821		0.0379336	0.574372	0.418444		0.0036247	0.71325	0.542265
A0A060WGK7	Sorting nexin	25.2463	25.2426	25.1565	24.8811	25.1795	25.5135	25.1604	25.1449	25.0526	24.5869	25.4769	25.4105	25.4234	25.4073	25.2785	25.3239	25.2243	25.5105		0.683005	1	0.0645488		0.121268	0.678587	-0.158073		0.133012	1	-0.222622
A0A060WGK9	Protein transport protein SEC23	26.9428	25.8361	26.4969	26.0772	26.0084	26.6865	26.604	26.2661	26.673	26.1852	26.9977	26.4282	25.9271	26.2535	26.2643	25.1604	26.5682	26.2961		0.410792	1	-0.184393		0.349968	0.830491	0.263041		0.0864531	1	0.447435
A0A060WGP8	Uncharacterized protein	25.4892	24.275	24.8576	25.558	24.3844	24.7492	25.5374	24.4362	23.976	24.3239	24.019	25.0105	24.7286	23.7389	24.8623	24.8093	24.0526	24.5869		0.337758	1	0.335065		0.175457	0.713352	0.422461		0.785106	1	0.0873966
A0A060WGR3	GOLD domain-containing protein	27.4938	27.7389	27.8974	27.5754	27.9088	27.6527	27.4629	27.5754	27.6595	27.6931	27.3662	27.5389	27.6998	27.632	27.4154	27.3153	27.2353	27.4314		0.0869849	1	0.161825		0.0292085	0.554939	0.256308		0.311539	1	0.0944827
A0A060WGR4	Heterogeneous nuclear ribonucleoprotein K	26.4645	27.5014	26.4661	26.7645	26.6595	26.3926	26.5195	26.5522	26.3578	25.2058	26.4314	26.6181	26.5285	26.574	26.0914	26.1719	26.0401	26.4346		0.152269	1	0.427292		0.0649975	0.600432	0.401347		0.915396	1	-0.0259444
A0A060WGT4	RNA helicase	28.3153	28.3196	27.8203	28.066	28.3951	28.2891	28.3494	28.4551	28.4512	27.8974	28.4433	28.003	28.1263	28.1556	28.1459	28.141	28.2935	28.4512		0.637838	1	-0.0656802		0.864777	0.973546	-0.0180241		0.687435	1	0.0476561
A0A060WGT5	Uncharacterized protein	23.654	23.6865	23.0723	23.3239	23.3376	23.9134	23.9406	24.1174	23.0037	23.7695	23.976	23.5285	23.391	23.8858	24.7543	24.4676	24.3101	23.895		0.304774	1	-0.224656		0.0252346	0.534832	-0.61935		0.159262	1	-0.394694
A0A060WGT7	26S proteasome non-ATPase regulatory subunit 5	24.217	24.217	23.7492	23.1379	24.4923	24.3712	24.4676	24.3712	24.3712	23.2125	24.654	24.4298	24.0105	24.604	24.5045	24.3778	24.2607	24.3975		0.473405	1	-0.220312		0.17119	0.712521	-0.328421		0.64591	1	-0.108109
A0A060WGU2	Phospholipase B-like	21.1395	21.3752	21.8764	21.0088	21.8073	22.4996	13	21.9707	21.5777	13	21.4874	13	23.7492	22.155	20.0951	20.7223	21.7915	13		0.0534615	1	4.2785		0.400618	0.856255	1.36562		0.266968	1	-2.91288
A0A060WGU3	60S ribosomal protein L28	26.5195	26.4041	26.3695	27.0609	26.7895	26.5433	26.8858	26.5135	26.4769	25.8552	26.5345	26.2535	26.4314	26.4378	26.2996	26.0443	26.2607	26.48		0.296684	1	0.194583		0.0454974	0.577229	0.288842		0.556573	1	0.0942589
A0A060WGU6	Angiotensin 1-10	25.1833	26.065	26.4723	25.5345	25.4583	26.0793	25.6838	25.417	25.3645	23.5754	25.824	25.6292	25.7871	26.0854	25.7871	25.2571	25.2714	25.6595		0.193879	1	0.549769		0.522214	0.904029	0.157505		0.309718	1	-0.392263
A0A060WGU9	Fibrinogen C-terminal domain-containing protein	26.8264	26.9316	26.1908	26.3861	26.4661	26.7771	26.2944	26.673	26.7517	26.1642	26.604	26.1035	26.8019	26.8142	26.4831	26.1194	26.726	26.9977		0.340911	1	0.164517		0.73452	0.95089	-0.060715		0.216446	1	-0.225232
A0A060WGX8	Dolichyl-diphosphooligosaccharide--protein glycotransferase	13	18.4004	18.7207	13	16.2307	13	18.0638	17.6937	17.9937	19.1994	13	18.4293	21.1015	20.9243	18.0691	19.1257	18.8606	13		0.195136	1	-2.00469		0.0876678	0.634277	-3.12156		0.475682	1	-1.11687
A0A060WGY5	Roc domain-containing protein	24.1795	22.9334	23.0918	22.2419	24.989	24.0691	22.5141	22.7695	23.1795	24.275	22.7161	24.3101	23.5404	23.2434	23.7796	23.6649	25.1293	23.4298		0.59244	1	0.290075		0.674592	0.940121	-0.213769		0.267574	1	-0.503844
A0A060WGY6	Tyrosine aminotransferase	26.3393	26.5285	26.2335	25.7796	25.9043	26.1194	26.2188	26.0275	26.3444	25.0443	26.3444	25.3135	25.9043	26.2133	25.8974	25.6595	26.1565	26.4692		0.319398	1	0.268617		0.549937	0.907845	0.100742		0.530012	1	-0.167875
A0A060WGZ1	Tetratricopeptide repeat protein 38	24.6096	23.7695	24.5522	25.7543	24.2096	26.1642	25.217	22.6907	25.0484	25.2133	26.1332	25.019	24.9316	23.9406	26.1681	26.0975	25.8167	26.0275		0.943637	1	-0.0437066		0.239759	0.770651	-0.653738		0.328346	1	-0.610031
A0A060WGZ4	Signal recognition particle 54 kDa protein	29.4995	29.5463	30.5573	30.2869	29.9539	29.9539	29.94	29.1628	29.5609	28.4473	29.8534	30.2535	29.995	29.6198	29.9117	29.8157	28.9287	29.6005		0.200328	1	0.429998		0.19269	0.739818	0.321073		0.730783	1	-0.108925
A0A060WGZ9	Proteasome subunit alpha type	28.1604	28.258	28.0349	28.3745	28.4154	28.2979	28.2891	27.7129	27.8324	28.0084	28.3153	28.3282	28.066	28.2077	28.1459	27.976	28.0349	28.003		0.186608	1	0.175786		0.0216825	0.573781	0.184601		0.940736	1	0.00881481
A0A060WH16	Uncharacterized protein	24.5754	24.239	24.2021	24.8288	24.7543	25.0233	24.9134	24.7645	24.4551	24.3307	24.7441	24.7895	24.7594	24.5638	24.6153	24.4488	24.5754	24.7895		0.709215	1	-0.0624116		0.88436	0.976922	-0.0215689		0.705802	1	0.0408427
A0A060WH18	HTH cro/C1-type domain-containing protein	24.1015	23.7286	24.0275	24.0609	23.9847	24.019	23.9584	23.391	23.654	24.141	23.8764	23.8576	23.8093	23.9847	23.4551	23.3645	23.5754	23.654		0.175091	1	0.173952		0.00935729	0.545018	0.346504		0.250406	1	0.172552
A0A060WH21	Cytochrome c oxidase subunit 7B, mitochondrial-like	24.1946	25.3101	24.2535	23.6096	25.5783	24.3307	23.9847	24.141	23.9134	25.4892	24.1871	24.7182	24.0443	24.0526	24.1795	24.6264	23.8764	24.239		0.72685	1	0.140548		0.269493	0.789579	0.376441		0.39765	1	0.235893
A0A060WH24	IF rod domain-containing protein	22.937	22.4972	22.0821	21.3752	22.7369	23.181	22.7553	22.8269	22.3778	23.0592	22.3962	21.6757	22.1488	21.0493	22.7594	22.2332	23.2679	22.7975		0.890715	1	-0.0469786		0.827455	0.967293	0.0922273		0.715711	1	0.139206
A0A060WH35	IF rod domain-containing protein	26.2821	25.0062	26.3083	24.1946	26.2188	25.0275	25.7312	25.5898	25.5522	27.0296	13	26.1391	25.391	13	24.4614	24.7286	13	26.065		0.468276	1	1.66597		0.121484	0.67697	4.39861		0.436688	1	2.73264
A0A060WH55	Mitochondrial import receptor subunit TOM6 homolog	23.0509	22.5498	22.7035	23.1332	22.68	21.7594	22.8519	23.391	22.5708	23.1795	22.1704	22.928	22.3592	23.0156	25.8288	22.5638	22.9406	20.4067		0.466788	1	-0.202445		0.785921	0.962524	-0.20631		0.9959	1	-0.00386556
A0A060WH67	Uncharacterized protein	23.417	23.3376	23.5165	23.3645	23.3778	23.1749	23.7389	22.8876	23.1253	22.9985	23.1749	23.6757	23.1457	23.9316	23.1627	23.2535	23.4425	23.5165		0.535209	1	0.0978842		0.740818	0.950716	-0.0440229		0.470585	1	-0.141907
A0A060WH70	Mevalonate kinase	24.0691	23.7796	23.4923	26.0711	22.7594	22.3857	22.8651	22.9024	23.976	24.4041	22.3619	24.2021	22.2096	24.1015	22.7451	22.8132	23.9406	21.7553		0.636871	1	0.307606		0.230537	0.762711	0.831988		0.331476	1	0.524381
A0A060WH91	Uncharacterized protein	29.5071	29.5969	29.0711	29.5052	29.4073	29.4032	29.3662	29.4629	29.1337	29.3066	29.4053	29.1532	29.5333	29.3807	29.2557	28.9088	29.4254	29.3239		0.262073	1	0.110503		0.361344	0.837918	0.110489		0.999893	1	-1.43051e-05
A0A060WHB0	Peptidylprolyl isomerase	28.1115	28.0453	27.7064	28.4473	27.5463	27.5463	27.4707	28.1984	28.3536	27.2891	27.9869	27.5165	27.7645	27.8623	27.4862	27.1604	27.6527	27.8741		0.680694	1	0.0979582		0.179239	0.717692	0.267151		0.439188	1	0.169193
A0A060WHC7	Clusterin	25.4488	24.4041	25.8142	25.1095	27.2353	24.5983	26.0833	24.3578	25.1946	26.2768	26.2768	26.9088	25.2926	24.9043	26.0212	25.5135	24.3778	25.2243		0.477019	1	-0.414644		0.664403	0.939736	0.212755		0.181938	1	0.627398
A0A060WHF0	Activation peptide	26.9316	27.217	27.2625	27.4394	27.0084	26.726	26.3943	26.2838	26.1908	26.6595	26.726	26.5609	26.8858	26.9203	26.391	26.1015	26.2732	26.0894		0.000982085	0.596667	0.628235		0.00543611	0.6912	0.653937		0.886535	1	0.0257025
A0A060WHG6	Oxoglutarate dehydrogenase	27.1015	26.2732	26.2661	26.4815	27.2535	27.4473	26.5696	27.3828	27.2077	26.7645	27.2979	26.3795	27.0505	27.2891	26.3427	27.141	27.0296	26.965		0.646192	1	-0.129813		0.52638	0.903926	-0.165805		0.871558	1	-0.0359926
A0A060WHH1	Uncharacterized protein	26.3101	26.2002	25.965	26.3083	26.5898	26.4057	26.0567	25.767	26.038	25.6153	26.4738	26.1795	26.425	26.3101	26.1984	26.2679	26.1738	26.518		0.0975675	1	0.274801		0.85463	0.972551	-0.0190048		0.0551793	0.983941	-0.293806
A0A060WHH2	N-acetyltransferase domain-containing protein	22.2506	21.0691	21.6497	21.0691	21.343	22.0493	21.6628	21.9243	13	13	22.5165	21.8307	23.0789	22.0559	21.895	20.1457	13	21.953		0.205771	1	2.58272		0.446094	0.875988	1.21702		0.586742	1	-1.3657
A0A060WHH8	Junction plakoglobin	27.4938	27.4154	27.17	27.1115	27.8385	27.1312	27.5463	27.2979	27.2803	26.7895	26.7129	27.3992	27.2445	26.9869	27.2803	26.8264	26.8741	27.4154		0.319372	1	0.189038		0.123335	0.682864	0.255482		0.704219	1	0.0664444
A0A060WHI0	Aminopeptidase	27.6527	27.3828	27.5826	27.4154	27.6527	27.9372	27.8799	27.2803	27.604	26.9316	27.5969	27.6595	27.673	27.8564	27.6389	27.5463	27.3992	27.8564		0.498714	1	0.111854		0.608908	0.927676	-0.0578101		0.299015	1	-0.169664
A0A060WHI5	Uncharacterized protein	27.6798	27.1015	26.673	27.7833	27.611	27.7771	27.6458	27.6998	27.0505	27.341	28.1214	27.509	27.7708	27.6931	27.5898	27.8445	27.6663	27.604		0.612068	1	-0.123619		0.20312	0.744634	-0.257115		0.402804	1	-0.133496
A0A060WHL4	CARD domain-containing protein	23.0559	23.4923	23.1719	23.2961	23.391	21.9951	22.6497	22.8932	22.9477	13	23.1673	22.4476	22.48	22.6209	23.0325	22.0054	22.6929	22.4996		0.281835	1	1.88281		0.0793614	0.617867	0.511835		0.42426	1	-1.37097
A0A060WHM5	Proteasome assembly chaperone 3-like	20.2185	20.5731	13	13	19.9301	20.0821	13	20.2066	20.002	13	20.6006	13	19.7106	20.417	20.1206	13	19.0238	13		0.612089	1	1.16578		0.905694	0.984183	0.255304		0.684986	1	-0.910477
A0A060WHN1	Nucleoside diphosphate kinase	21.1395	21.265	13	13	21.3321	13	13	21.2764	19.9272	20.7876	21.7634	21.6231	20.6886	21.9566	21.8461	22.1916	21.4375	13		0.283283	1	-2.60686		0.22112	0.763012	-3.06397		0.823773	1	-0.457107
A0A060WHN3	Elongation factor Ts, mitochondrial	24.4676	23.654	24.1253	24.5869	23.8093	24.7645	24.8904	25.141	24.9803	23.7695	24.6703	24.8764	23.9225	23.8385	24.867	24.4676	25.1015	25.1055		0.102048	1	-0.486725		0.309367	0.815073	-0.315823		0.589787	1	0.170902
A0A060WHN4	Dehydrogenase/reductase 7B	22.976	13	22.3211	22.6779	22.8557	23.0037	22.8191	23.1441	23.0224	13	23.0139	22.4972	22.6231	22.9882	22.7035	23.1673	23.2535	22.8461		0.963011	1	-0.110405		0.298754	0.808804	-1.79122		0.33395	1	-1.68081
A0A060WHP8	Apolipoprotein H	22.6431	23.2405	23.4041	24.5522	24.3645	24.5285	23.6209	24.7024	23.6757	23.5869	24.7745	23.1961	25.1015	25.5463	23.1658	23.6649	25.1055	23.1581		0.751761	1	-0.137301		0.38291	0.849182	-0.501545		0.495741	1	-0.364244
A0A060WHQ0	Uncharacterized protein	24.1565	23.3239	23.3376	23.7895	23.8764	24.5105	24.3844	24.1946	24.275	21.4425	24.2607	24.3844	24.0691	23.9584	24.1871	24.3444	24.558	24.3511		0.986656	1	0.00880114		0.0765614	0.610732	-0.412252		0.405979	1	-0.421053
A0A060WHQ2	Elongation factor 1-alpha	22.0625	19.8772	22.2764	23.7995	21.9495	22.5261	13	21.6006	21.9061	13	22.6164	13	22.6253	21.8152	22.6649	22.391	22.4601	22.502		0.0541529	1	4.56134		0.552558	0.908503	-0.327912		0.0367793	0.973221	-4.88926
A0A060WHR5	Acyl-CoA_ox_N domain-containing protein	27.7517	26.9203	27.141	27.3324	27.7708	27.9869	28.1015	27.6931	27.5315	27.4073	28.217	27.6251	27.9203	27.632	27.8019	27.9203	27.9316	27.5682		0.224449	1	-0.278721		0.117327	0.679497	-0.311853		0.826811	1	-0.0331313
A0A060WHS1	F-actin-capping protein subunit beta	28.1115	27.6798	27.9869	27.6798	28.5052	28.1507	28.1312	27.9203	27.726	27.5609	28.0505	28.1312	27.7517	28.0813	27.9316	27.9484	27.6458	27.8564		0.549729	1	0.0989418		0.319251	0.819685	0.149767		0.666005	1	0.0508251
A0A060WHS6	Lysine--tRNA ligase	22.9777	23.2961	22.9916	22.0224	21.9672	22.5141	19.1282	21.0224	20.7955	13	23.2081	22.3511	21.4576	20.2989	23.1795	22.0983	21.3211	20.7223		0.103591	1	2.71065		0.0408776	0.571873	1.11523		0.328864	1	-1.59543
A0A060WHT6	Transket_pyr domain-containing protein	25.7771	24.9225	25.3778	25.7129	25.8764	25.7182	25.5433	26.2077	26.002	26.2803	25.6237	25.5404	25.4457	26.1293	24.9803	25.6595	25.7995	25.8361		0.163607	1	-0.302065		0.728105	0.952751	-0.077562		0.315195	1	0.224503
A0A060WHU1	Uncharacterized protein	23.239	23.0559	13	22.6209	23.1871	22.9707	22.5545	22.7512	22.8073	23.3376	23.0443	22.2736	22.9116	22.8858	23.0951	22.8519	22.7856	21.0691		0.408127	1	-1.44915		0.477559	0.88688	-1.25423		0.583646	1	0.194923
A0A060WHU4	HABP4_PAI-RBP1 domain-containing protein	25.6486	25.6513	25.3066	25.5285	25.9912	25.275	25.0894	25.5165	25.2679	25.2317	26.0105	25.0484	25.767	25.2133	25.7771	25.1565	24.9803	25.1719		0.283267	1	0.206114		0.234698	0.764872	0.222513		0.936885	1	0.0163981
A0A060WHV4	Maleylacetoacetate isomerase	29.2054	29.0349	29.1532	28.9117	29.8081	29.5573	29.3951	29.4707	29.0164	29.5444	28.7357	29.3023	29.3282	29.3683	28.9923	29.4765	29.3662	29.341		0.858233	1	0.0343103		0.831168	0.966983	-0.0336596		0.64507	1	-0.06797
A0A060WHW2	MYND-type domain-containing protein	21.5685	20.5915	19.392	17.528	21.6497	21.4273	13	21.2125	20.8191	21.0426	21.6096	13	20.714	20.8269	21.6051	20.8034	21.2707	21.1825		0.325559	1	1.91219		0.322524	0.823722	-0.707608		0.161233	1	-2.61979
A0A060WHX5	Profilin	27.7708	27.341	27.6389	27.8385	27.7325	27.6931	27.8974	27.4473	27.524	27.6181	27.6595	27.6865	27.8504	27.604	27.7129	27.6663	27.7581	27.9814		0.756566	1	0.0303411		0.327027	0.827252	-0.093077		0.173123	1	-0.123418
A0A060WHY2	Ubiquitinyl hydrolase 1	13	22.9441	23.1658	23.5404	23.0105	19.3794	23.3511	13	13	22.155	23.8576	23.2361	13	13	23.3376	23.0854	13	23.8576		0.702902	1	1.07341		0.383213	0.848618	2.62662		0.635181	1	1.55321
A0A060WHZ0	G6PD_N domain-containing protein	24.895	25.1332	24.8191	25.3578	25.6918	25.3844	25.1946	24.6649	24.918	23.9134	24.8191	25.5014	24.7129	25.0317	25.5638	25.4831	25.2133	25.1908		0.173678	1	0.378324		0.939782	0.99091	0.0142876		0.182483	1	-0.364036
A0A060WHZ6	m7GpppX diphosphatase	23.7389	23.5754	23.5404	22.9024	23.9134	23.4551	23.1931	23.3645	23.5522	22.8307	23.6649	24.019	23.3239	23.3239	23.8385	23.6096	23.2679	23.48		0.70982	1	0.0835365		0.783375	0.96329	0.0469948		0.850799	1	-0.0365416
A0A060WI15	MIF4G domain-containing protein	21.4526	21.502	21.2125	22.002	22.1015	21.68	21.3699	21.2477	21.1642	22.2332	21.2989	21.5869	21.4972	21.5731	21.7995	21.1704	21.6364	21.8876		0.429962	1	0.174973		0.717719	0.953015	0.0644153		0.575895	1	-0.110558
A0A060WI24	ATP-dependent 6-phosphofructokinase	23.4041	23.4041	23.632	22.3348	23.867	23.632	23.3101	22.8595	23.3645	24.3778	23.5165	24.1174	23.5522	23.2273	23.6865	23.3645	23.5285	23.2961		0.519513	1	-0.211978		0.789568	0.96283	-0.0635134		0.549084	1	0.148465
A0A060WI27	Procollagen-proline 4-dioxygenase	19.5545	13	13	19.0184	20.2764	20.9316	13	13	13	13	19.816	13	20.0559	21.1825	13	13	20.5915	13		0.0915176	1	3.49414		0.72322	0.953139	0.82515		NaN	1	0
A0A060WI33	Uncharacterized protein	13	21.6714	19.8636	20.7056	13	13	21.4676	20.3538	21.895	13	21.0359	20.2877	21.0292	13	19.5915	13	19.7569	20.3538		0.234663	1	-2.79991		0.701748	0.94554	-0.915135		0.378397	1	1.88478
A0A060WI44	HABP4_PAI-RBP1 domain-containing protein	25.5783	25.6486	25.4892	25.0772	26.0359	25.0609	25.0443	25.0233	25.141	25.3376	25.6209	25.8881	25.4394	25.3031	25.2926	24.9803	25.1719	24.7234		0.517606	1	0.139169		0.104447	0.673893	0.329896		0.307886	1	0.190727
A0A060WI54	Fatty acid-binding protein 2	25.4394	26.2803	25.3712	26.0526	25.8069	25.4488	25.0359	25.0691	25.6944	23.7695	25.5522	26.7771	26.2732	26.8142	25.4234	26.3712	26.4425	26.0588		0.356161	1	0.416831		0.0692966	0.604444	-0.497367		0.0672509	1	-0.914198
A0A060WI57	Uncharacterized protein	19.5049	13	19.2372	18.9601	13	20.2989	19.9142	13	13	13	13	21.2361	19.5805	19.9185	13	13	13	20.2185		0.413402	1	1.80851		0.680152	0.942021	0.880633		NaN	1	0
A0A060WI63	Eukaryotic translation initiation factor 3 subunit L	27.9923	27.9031	27.5682	27.6865	28.1065	27.9595	28.0084	27.8916	27.6931	27.5898	28.1459	27.7325	27.7833	28.0137	27.8799	27.7064	27.8385	27.8019		0.832768	1	0.0257975		0.737322	0.951559	0.032046		0.949205	1	0.00624847
A0A060WI78	Uncharacterized protein	13	22.4601	21.7223	13	22.4324	19.9742	13	20.4273	13	13	13	13	20.1825	13	19.6222	21.002	19.8438	21.3752		0.0702498	1	4.52697		0.860316	0.973452	-0.406107		0.0191947	0.828205	-4.93307
A0A060WI79	Uncharacterized protein	24.654	23.6096	24.4298	25.4041	23.7695	24.4738	24.1253	24.0359	23.9672	23.5869	24.4862	22.9725	23.7796	23.5983	23.867	23.867	23.6209	24.2961		0.151601	1	0.527819		0.0806232	0.618459	0.551988		0.920827	1	0.0241696
A0A060WI80	Uncharacterized protein	23.002	22.6693	23.48	22.5141	24.3712	23.239	22.7327	23.632	23.0071	21.5451	22.8132	23.5045	22.3699	22.7553	23.7895	23.2535	22.2564	23.6431		0.425143	1	0.340151		0.608663	0.928266	0.201311		0.738042	1	-0.13884
A0A060WI81	Uncharacterized protein	23.2679	22.6562	22.928	21.953	22.6518	21.391	22.9334	22.85	22.7955	22.4676	22.6584	22.8651	21.6141	22.1174	22.6453	23.2021	22.6628	22.6387		0.342785	1	-0.287011		0.98824	0.996284	-0.00540225		0.255435	1	0.281609
A0A060WI82	Methenyltetrahydrofolate cyclohydrolase	22.019	21.3592	21.4923	23.2051	22.3294	20.7634	21.5404	21.8913	22.391	23.1856	20.6714	21.9847	21.0088	21.5638	20.2989	21.3211	21.9061	21.5498		0.86911	1	-0.0826639		0.190173	0.735502	0.586627		0.135972	1	0.669291
A0A060WI86	E3 UFM1-protein ligase 1	23.2679	23.2679	23.4676	23.0173	23.3645	23.3511	22.9672	23.1095	23.1316	22.8461	23.3778	23.6096	23.6209	23.6431	23.3239	22.7348	22.714	23.3511		0.392769	1	0.115731		0.753823	0.954319	0.0580994		0.783099	1	-0.0576318
A0A060WI94	HTH La-type RNA-binding domain-containing protein	21.0493	21.3699	20.6006	13	21.8614	13	19.9459	20.6096	19.6714	13	13	20.85	13	13	20.2877	13	19.9742	13		0.790725	1	0.634024		0.207146	0.751224	3.10319		0.2784	1	2.46917
A0A060WIC1	SERPIN domain-containing protein	27.5826	27.5536	27.5014	27.7195	27.391	27.141	26.6458	27.5754	27.1312	26.7895	27.3745	27.189	26.8858	27.5014	27.0505	26.065	27.2353	26.6595		0.0508574	1	0.363944		0.0243889	0.544497	0.581942		0.402234	1	0.217999
A0A060WIC3	Glucose-6-phosphatase	23.4041	22.5846	23.0723	23.6209	22.8633	24.1642	24.3101	22.9334	22.2933	22.1488	22.5685	22.7035	21.9951	23.6431	23.2679	23.2492	23.9495	23.2679		0.271139	1	0.458643		0.878262	0.976421	0.0561482		0.35885	1	-0.402494
A0A060WID1	Immunoglobulin-binding protein 1-like	20.7471	13	19.9882	21.0426	21.4015	21.5451	21.2066	21.3805	21.3538	13	21.4015	21.2477	21.8461	21.0756	21.8689	21.7675	20.9882	20.8876		0.875262	1	-0.310927		0.217685	0.757805	-1.78491		0.317102	1	-1.47399
A0A060WID4	Phe-4-monooxygenase	31.7731	30.3724	30.5754	30.7613	31.2308	30.7771	30.5203	31.2979	31.2019	31.1604	31.0017	30.7613	30.7453	30.1724	30.6544	30.2869	31.1783	31.4384		0.759547	1	-0.0755475		0.57129	0.911673	0.169072		0.322352	1	0.24462
A0A060WIG1	Gastrotropin-like	19.5657	19.0769	20.6364	20.0559	18.624	19.3538	18.9714	19.4129	13	13	18.9658	21.4375	19.4354	13	18.7828	19.3815	13	21.002		0.191227	1	2.08754		0.17826	0.716376	2.11851		0.988222	1	0.0309731
A0A060WIG7	Uncharacterized protein	23.6971	22.4601	23.2199	22.8461	23.8576	22.8327	23.4041	23.0139	22.6929	22.6584	23.1457	23.2679	23.1127	23.019	22.4247	22.1015	22.4651	23.4676		0.641911	1	0.121793		0.233692	0.765745	0.387149		0.302432	1	0.265356
A0A060WIG9	Protein SET	23.8288	23.5045	23.5754	23.8385	23.7389	23.7796	24.019	24.1015	23.9225	22.9812	23.9933	23.8764	23.6431	23.8385	23.8764	23.848	23.7389	24.0526		0.571749	1	-0.10473		0.158246	0.708102	-0.121977		0.92515	1	-0.0172469
A0A060WII1	Small nuclear ribonucleoprotein Sm D3	26.4953	26.341	27.3828	26.7129	26.5389	26.6865	26.6998	26.7645	26.8504	25.8904	26.6595	27.0401	27.2077	26.8858	26.7129	27.3324	26.8741	26.673		0.851795	1	0.0421209		0.196845	0.736415	-0.254765		0.158806	1	-0.296886
A0A060WIJ0	60S ribosomal protein L35	29.0711	29.2123	28.7162	29.2445	29.2422	29.0813	28.8711	28.8385	28.8916	28.8564	28.94	28.7802	28.9231	28.8415	28.6216	28.4113	28.8829	28.6663		0.0212697	1	0.231644		0.00891064	0.548385	0.370169		0.124361	1	0.138525
A0A060WIJ6	Succinate dehydrogenase [ubiquinone] iron-sulfur subunit, mitochondrial	27.2262	27.0296	27.1984	27.1312	27.1795	27.341	27.2625	27.3066	27.4938	27.5826	27.1795	27.1795	27.3066	27.3239	26.8858	26.8623	26.9869	27.3153		0.0922878	1	-0.14978		0.499294	0.893312	0.0708583		0.0831571	1	0.220638
A0A060WIL9	AAA domain-containing protein	22.654	23.019	24.848	22.265	22.0426	23.3239	23.4298	25.7234	24.6703	23.9933	23.6865	13	23.7796	24.1015	24.8997	24.604	25.002	22.7816		0.762354	1	0.608208		0.0537444	0.592355	-1.16928		0.381916	1	-1.77748
A0A060WIM5	AMP deaminase	26.2732	26.6595	26.3595	26.6458	26.3662	26.6865	26.3679	26.2243	26.3273	26.1371	26.5898	26.7895	26.2445	26.8142	26.48	26.6865	25.945	26.673		0.474529	1	0.0924482		0.87568	0.976861	0.0245797		0.691302	1	-0.0678686
A0A060WIN1	Uncharacterized protein	25.5783	24.48	25.2133	25.217	25.6891	24.4923	24.8858	25.0275	24.8623	25.2607	24.6153	25.2243	24.5696	24.9406	24.632	24.6703	24.5754	25.5725		0.58516	1	0.132348		0.308584	0.815784	0.284909		0.435341	1	0.152561
A0A060WIN9	DNA helicase	21.3699	21.6929	21.1395	20.4874	22.2155	21.0088	18.5394	13	13	21.5356	22.0292	21.9024	21.6231	20.8269	21.0292	21.3699	20.9742	19.4456		0.125056	1	2.98453		0.288984	0.803866	0.440845		0.186445	1	-2.54369
A0A060WIP7	Ceramide synthase 2-like	23.0821	23.1253	23.0526	23.6757	23.5983	22.5568	22.8073	22.9189	22.6865	23.6096	23.141	23.1946	23.0691	22.8307	13	22.6693	22.4923	22.6453		0.582585	1	0.122164		0.235201	0.765367	2.06405		0.261343	1	1.94189
A0A060WIQ0	ADP-ribosylation factor 1-like	29.3001	29.2054	29.3724	29.1239	29.651	29.6268	29.4214	29.4374	29.2913	29.0762	29.2399	29.21	29.389	29.4032	29.3745	29.1115	29.7129	29.5969		0.360228	1	0.100537		0.684037	0.940758	-0.0514205		0.164427	1	-0.151958
A0A060WIQ6	Uncharacterized protein	18.9826	13	13	13	13	20.6714	13	20.2185	13	13	13	13	21.1581	21.7553	20.4676	13	20.7955	13		NaN	1	0		0.198523	0.740219	-3.08709		0.0741799	1	-4.15968
A0A060WIQ8	Prohibitin	28.5646	28.459	28.4354	29.1771	28.8142	28.7833	28.9512	29.1115	29.0453	28.8829	28.8112	28.8504	28.6764	28.8474	28.4862	28.8623	28.6527	28.9622		0.0859542	1	-0.236455		0.760411	0.956052	-0.0422611		0.0467996	1	0.194194
A0A060WIS3	PI3K-RBD domain-containing protein	22.5237	13	21.9423	20.417	13	22.1457	21.2066	21.3101	21.2125	22.695	21.8987	20.953	21.4118	21.3156	22.0983	22.7013	22.3156	21.3857		0.181953	1	-2.70786		0.138521	0.687303	-3.03328		0.380353	1	-0.325415
A0A060WIS9	RNA helicase	24.6153	24.2096	24.7695	13	24.9847	24.2821	23.2463	22.4247	22.3211	24.9043	23.3101	24.1871	23.7594	23.0838	23.895	24.0691	24.0443	24.1174		0.710146	1	-0.755406		0.554831	0.907299	-1.18465		0.35122	1	-0.429241
A0A060WIT0	Uncharacterized protein	22.4425	22.44	22.1206	20.1457	23.1127	21.9316	21.6051	22.4375	21.7098	22.7634	22.8113	21.7634	21.85	21.7098	20.7471	21.4425	21.3752	21.3752		0.756527	1	-0.149578		0.191956	0.738865	0.61555		0.0191217	0.846632	0.765128
A0A060WIT5	60S ribosomal protein L35	25.9716	25.6264	25.4234	24.019	26.0062	25.3877	24.1642	25.5754	25.6649	25.726	25.7103	24.5404	25.4425	25.4984	25.433	25.4583	25.5135	23.3778		0.677828	1	0.175535		0.547785	0.909185	0.285153		0.812033	1	0.109618
A0A060WIW8	Uncharacterized protein	23.4041	22.7955	22.4298	23.7594	22.9298	22.6843	23.5754	23.5404	23.5869	22.4298	23.4923	22.6342	22.4144	22.7451	22.9207	22.9933	23.654	23.2506		0.494525	1	-0.209366		0.987964	0.996745	0.00410779		0.459433	1	0.213474
A0A060WIX7	Uncharacterized protein	23.6209	23.1991	23.0805	22.8895	23.4676	23.4923	23.2821	23.0105	23.0241	22.695	23.3645	23.3511	23.5638	23.7389	23.1856	23.1206	23.4425	23.0476		0.302025	1	0.170424		0.724165	0.95316	-0.058198		0.170234	1	-0.228622
A0A060WIY9	ADF-H domain-containing protein	26.1965	26.6998	26.8623	26.0813	27.141	26.604	26.2803	26.2535	26.2243	25.275	26.6458	26.4473	26.0359	26.9316	26.2317	26.0935	25.654	26.9088		0.137061	1	0.409778		0.302263	0.811429	0.288228		0.678241	1	-0.12155
A0A060WIZ4	Uncharacterized protein	23.9406	24.9716	24.275	24.7594	23.0854	23.8093	24.3307	23.976	24.2961	23.2214	24.3239	23.2288	23.2288	23.4425	23.6096	24.1719	23.3778	24.4488		0.508126	1	0.24405		0.242099	0.774651	0.426952		0.549932	1	0.182902
A0A060WIZ8	Cell division control protein 42 homolog	25.2207	25.4738	24.9361	25.2021	25.6757	25.4488	25.4298	25.3877	25.3511	24.4298	25.5345	25.0772	24.8044	25.2926	25.1527	24.5285	24.8997	25.4234		0.542296	1	0.124512		0.103565	0.669577	0.309324		0.410374	1	0.184812
A0A060WJ19	Uncharacterized protein	28.7864	28.3662	28.3745	28.1842	28.6998	28.6697	28.8741	28.0914	28.4976	28.2216	28.604	28.4394	27.9977	28.4823	28.3869	28.4194	28.2803	28.3153		0.702222	1	0.0587835		0.125658	0.686681	0.199824		0.314673	1	0.141041
A0A060WJ32	40S ribosomal protein S13	29.1164	29.4938	28.8294	29.3388	29.2891	29.0401	29.2535	29.0965	29.0243	29.2331	29.1819	28.8564	29.1337	29.1337	28.8203	28.5536	29.0137	29.0583		0.517151	1	0.0770178		0.113666	0.685	0.232402		0.191949	1	0.155384
A0A060WJ49	Guanine nucleotide-binding protein-like 3	21.5961	20.7955	21.343	20.7715	21.0493	21.714	21.5731	21.6584	21.0886	13	21.2361	20.9812	21.0156	21.1946	21.7512	21.4576	22.5213	21.502		0.378514	1	1.28865		0.212015	0.756968	-0.362192		0.267403	1	-1.65084
A0A060WJ56	AMP-binding domain-containing protein	25.5135	24.5345	23.9672	24.6209	25.4862	25.4769	25.1095	24.2021	25.0275	24.8528	25.5135	25.0275	25.5075	24.1795	25.1174	24.824	26.8504	25.228		0.945639	1	-0.0222985		0.453783	0.87738	-0.351287		0.434113	1	-0.328988
A0A060WJ58	Protein-arginine deiminase	25.8215	26.0212	25.9738	25.6348	25.6264	25.6181	25.5374	26.0275	26.0127	25.9066	24.4041	24.6153	25.3545	25.7129	26.0732	24.8142	24.7846	24.217		0.260775	1	0.365385		0.0560239	0.602136	0.62324		0.540924	1	0.257854
A0A060WJ59	Gamma-soluble NSF attachment protein-like	23.5522	23.074	23.6865	23.4676	23.9134	23.3778	23.3239	23.2821	23.1111	23.6865	23.0641	23.1534	23.0207	23.2961	23.4425	23.5285	22.8385	23.391		0.134926	1	0.24173		0.135531	0.69942	0.259017		0.906383	1	0.0172869
A0A060WJ72	Ldh_1_C domain-containing protein	27.2803	26.8741	26.8385	27.2445	27.8504	27.9146	27.2262	27.5014	27.2353	27.0296	27.6458	27.8504	27.4862	26.9316	27.8858	28.1361	27.7064	27.6251		0.727738	1	-0.0810877		0.269502	0.789107	-0.294793		0.329281	1	-0.213705
A0A060WJ75	Ras-related protein ORAB-1-like	29.1115	29.0609	29.1263	29.1676	29.2647	29.2512	29.2308	29.1795	29.066	29.189	29.217	29.1015	29.2077	29.2239	29.0557	28.9203	29.1288	29.3109		0.995467	1	-0.000247637		0.738664	0.950341	0.0224902		0.724482	1	0.0227378
A0A060WJ82	Uncharacterized protein	22.7471	23.7895	23.6865	24.3376	24.6486	23.7895	23.9043	22.8365	23.4551	24.4984	24.5696	24.1871	24.48	23.7796	22.2273	22.5117	24.2021	24.0443		0.846921	1	-0.075367		0.545245	0.908645	0.292313		0.452318	1	0.36768
A0A060WJ83	Uncharacterized protein	27.9031	27.7389	27.189	27.4394	27.8081	27.7708	27.6595	27.1795	27.9203	27.4394	27.7129	27.4862	27.6527	27.7325	27.6458	27.2891	27.7517	27.9088		0.631849	1	0.0752544		0.878081	0.976506	-0.0219081		0.48591	1	-0.0971626
A0A060WJ86	Uncharacterized protein	25.3578	25.1293	24.8288	25.4676	25.002	25.3943	25.0732	25.4738	25.5492	24.5638	25.4583	24.5869	25.2499	25.5285	24.8858	25.0401	25.4298	25.3844		0.715616	1	0.0790908		0.70298	0.946176	-0.0564531		0.533339	1	-0.135544
A0A060WJ96	NTR domain-containing protein	28.5315	29.461	30.2535	29.2239	28.5898	29.0788	29.1652	28.0762	28.4785	28.6629	29.2647	29.5646	29.1288	29.4688	28.1459	27.7129	28.2803	28.4433		0.37351	1	0.321061		0.106004	0.678629	0.659736		0.356137	1	0.338675
A0A060WJB1	B30.2/SPRY domain-containing protein	26.8858	29.6093	29.5591	28.9174	28.5426	28.4473	28.0505	27.965	28.0914	27.9705	28.0505	28.8741	28.6931	28.6146	27.0711	26.4202	27.8019	27.9088		0.280011	1	0.493234		0.125805	0.685829	0.908605		0.309023	1	0.415372
A0A060WJC1	Prolyl-tRNA synthetase	28.6527	28.189	28.4194	28.8887	28.8682	28.2847	28.8415	27.9484	28.3536	28.2891	28.6898	28.6561	28.3704	28.4394	27.965	28.3787	28.0084	28.1556		0.639806	1	0.0873597		0.048938	0.570052	0.330883		0.154252	1	0.243524
A0A060WJE1	Uncharacterized protein	21.9882	20.7876	13	13	21.8385	20.0156	13	20.1079	19.9459	21.7265	20.8191	21.4221	20.4972	21.0156	20.7471	20.9388	20.7634	13		0.637889	1	-1.06529		0.638154	0.934909	-1.05539		0.995862	1	0.00989978
A0A060WJE5	Phosphate carrier protein, mitochondrial	27.1984	26.9316	26.6998	27.5315	27.1795	27.6181	27.4785	27.1795	27.1214	27.2714	26.9977	27.019	27.4154	27.2979	26.976	27.0914	27.1604	27.524		0.9261	1	0.0152102		0.76376	0.957371	-0.0510616		0.565388	1	-0.0662718
A0A060WJG5	Uncharacterized protein	22.4626	22.4349	22.6164	24.1795	22.4898	22.8152	22.9316	23.0105	23.1457	21.0359	23.5045	22.1363	22.2155	22.5708	22.4425	22.0723	22.7995	22.3156		0.663763	1	0.205664		0.175431	0.713984	0.430369		0.569962	1	0.224704
A0A060WJG7	Microsomal signal peptidase 12 kDa subunit	25.6486	25.6431	25.6375	26.2408	25.772	25.6431	24.6431	25.6237	25.9248	24.317	25.867	25.2426	25.7024	25.4488	24.9361	24.4234	25.4923	25.6568		0.117387	1	0.494484		0.056339	0.603988	0.48755		0.984107	1	-0.00693417
A0A060WJH5	Uncharacterized protein	21.5404	21.1395	20.7471	21.0886	21.8073	20.0156	20.6006	19.8906	13	13	19.5951	21.5261	20.3857	20.9316	21.4067	21.002	20.8727	13		0.0804614	1	3.12102		0.30638	0.815207	1.45666		0.439281	1	-1.66436
A0A060WJI4	PKS_ER domain-containing protein	13	13	13	13	20.5731	20.3538	13	13	20.8346	21.2477	20.654	22.8651	21.002	22.1079	22.2066	13	13	13		0.222101	1	-3.11243		NaN	1	0		0.658697	1	1.21418
A0A060WJN0	Uncharacterized protein	29.267	28.9814	29.019	29.21	29.6964	29.196	29.2781	29.1459	29.2193	29.1724	29.3745	29.3971	29.0505	29.21	29.0864	28.9977	28.9896	29.1015		0.754537	1	-0.0362301		0.185445	0.729346	0.155708		0.00521398	0.813	0.191938
A0A060WJP0	Glycine cleavage system H protein	27.5389	26.6865	27.1795	26.673	27.509	27.3745	27.1507	27.2353	27.5536	27.1015	27.391	27.4785	27.3239	27.3992	26.7517	27.0813	27.341	27.2891		0.392779	1	-0.158212		0.846779	0.972113	-0.037468		0.355539	1	0.120744
A0A060WJP3	FERM domain-containing protein	22.6779	21.4476	21.4425	21.2707	13	22.0559	20.1079	20.2877	20.3211	21.4015	20.9882	22.0951	20.85	20.2764	21.1395	21.7182	22.7756	22.0951		0.723116	1	-0.551136		0.464099	0.879073	-1.16		0.239006	1	-0.608864
A0A060WJP6	Glutamyl-tRNA synthetase	23.3778	23.417	23.5754	22.68	24.019	23.5869	23.0309	22.8987	22.8783	23.6096	23.2821	23.3376	23.0658	23.1704	23.5869	22.7715	22.2243	23.6209		0.235178	1	0.269843		0.215575	0.759865	0.369402		0.692717	1	0.0995595
A0A060WJQ2	Uncharacterized protein	13	21.5498	13	15.9476	18.5088	13	13	13	13	20.417	13	13	17.8423	23.2961	17.3408	19.7022	13	13		NaN	1	0		0.499504	0.893003	-1.5292		0.156227	1	-3.12741
A0A060WJS0	Uncharacterized protein	21.7471	21.3321	21.1206	23.1795	21.9024	20.4676	21.2989	21.654	20.2764	13	13	21.6141	20.6364	21.7634	19.6293	20.3752	20.8269	19.805		0.107548	1	3.15098		0.0450734	0.580902	1.11885		0.277948	1	-2.03213
A0A060WJT5	Claudin	13	21.8461	21.8307	21.3101	20.2302	20.9742	13	21.343	13	21.8651	21.5356	13	13	13	13	21.3156	21.2593	13		0.303447	1	2.5746		0.0963629	0.658968	4.10275		NaN	1	0
A0A060WJT9	SGNH_hydro domain-containing protein	27.5165	27.0401	28.2979	26.6458	27.7833	27.5165	27.4938	27.1604	27.3153	27.0084	27.524	27.6458	27.7453	26.6458	28.0296	27.391	27.0505	27.141		0.678278	1	0.108747		0.678277	0.941442	0.132813		0.917494	1	0.0240663
A0A060WJU2	Septin	26.2408	25.9406	26.2372	25.8385	26.5492	26.1795	26.1776	26.0148	26.0401	25.2821	26.2445	26.1852	25.7645	26.1332	26.17	26.0772	25.6811	26.1604		0.354275	1	0.173593		0.247309	0.778264	0.16656		0.968013	1	-0.00703303
A0A060WJY0	DAO domain-containing protein	23.7389	24.1871	21.3857	23.2155	25.5492	25.4984	24.5983	23.7077	24.604	22.9548	24.4551	25.002	24.6486	24.1488	23.976	23.5045	24.2317	24.8904		0.68907	1	-0.291179		0.658466	0.942106	-0.304175		0.972409	1	-0.0129964
A0A060WJY2	Tetraspanin	24.6649	24.4923	24.3578	24.8717	24.7745	24.8858	25.141	24.2463	24.5225	23.8093	24.6971	24.6153	24.7945	25.0526	24.9043	24.976	23.8764	25.0526		0.423066	1	0.169265		0.629103	0.933171	-0.101541		0.321668	1	-0.270806
A0A060WK07	PAD domain-containing protein	23.4676	23.4041	23.4923	23.5522	23.1127	22.8385	22.8191	23.2821	23.2679	23.7077	21.8034	23.3645	22.4947	23.1379	23.9043	22.4551	21.6843	20.68		0.382227	1	0.270437		0.0801485	0.619554	0.918481		0.252133	1	0.648044
A0A060WK59	Metalloreductase STEAP4-like	27.4473	27.4707	29.4073	27.3745	27.5969	27.6595	29.1015	27.4234	28.0965	27.0711	26.9869	27.0084	28.5352	27.1312	26.317	26.1642	26.8264	27.17		0.661582	1	0.21141		0.11927	0.678938	0.80203		0.25359	1	0.590621
A0A060WK69	Uncharacterized protein	24.3101	24.0443	23.5638	23.4676	24.3511	23.8858	23.3376	23.976	23.9225	24.1174	24.1795	23.9584	23.9584	23.5869	23.8093	24.1095	23.7286	23.1581		0.912605	1	0.0218884		0.320567	0.820616	0.211989		0.32227	1	0.1901
A0A060WK72	Valyl-tRNA synthetase	25.5075	25.2535	25.6891	26.1332	25.6649	25.772	26.0127	25.3811	25.4266	25.7182	25.7286	25.6431	25.5898	25.4923	25.767	25.5522	24.895	25.8599		0.906123	1	0.0183411		0.448273	0.875883	0.144013		0.46946	1	0.125672
A0A060WK77	Tubulin beta chain	30.6629	30.7533	30.341	30.6881	30.7047	30.6198	30.7292	30.362	30.4334	30.1724	30.7292	30.8534	30.7047	30.6713	30.6629	30.4234	30.6022	30.7692		0.522826	1	0.0816978		0.89318	0.977896	-0.0106573		0.452361	1	-0.0923551
A0A060WKB3	Uncharacterized protein	28.8916	28.5426	29.2285	28.341	28.8264	28.7325	28.8887	28.2803	28.4707	28.6764	28.7895	28.7833	28.7864	28.3196	28.8682	28.3828	28.6697	28.3109		0.487824	1	0.11225		0.232594	0.764471	0.204141		0.521203	1	0.0918913
A0A060WKD6	Tetraspanin	23.0156	22.7307	22.5451	22.4324	22.5892	23.0071	23.3511	22.7161	23.3376	23.3645	22.5165	22.7735	23.4676	22.7655	22.8365	23.0789	22.44	23.2273		0.14976	1	-0.289879		0.195047	0.738885	-0.249286		0.85478	1	0.0405922
A0A060WKD7	Isocitrate dehydrogenase [NADP]	28.1652	27.965	28.1214	28.3196	27.9814	28.5128	28.1214	27.7958	27.9146	27.5754	28.6458	28.7162	28.4194	28.5573	28.362	28.1747	28.4512	28.0609		0.816984	1	0.0493654		0.191298	0.737514	-0.160027		0.328605	1	-0.209392
A0A060WKF1	Uncharacterized protein	29.341	28.8623	28.7864	28.8355	29.1214	29.2979	28.995	28.7708	29.1937	28.7292	28.8474	29.1556	28.9203	29.3683	28.7676	28.8234	29.1532	29.2535		0.490253	1	0.0921313		0.96184	0.992613	-0.00695324		0.458892	1	-0.0990845
A0A060WKF9	ThiF domain-containing protein	23.0756	23.3101	22.7655	22.7161	23.1871	23.214	23.0426	23.0542	22.7013	22.9916	23.1519	23.3101	23.2243	22.9024	22.8783	22.9742	22.6298	23.6209		0.983532	0.999936	0.00275644		0.971197	0.993774	0.00639566		0.982568	1	0.00363922
A0A060WKG9	Uncharacterized protein	21.0224	20.0426	22.2961	18.4854	21.6453	22.5333	20.8651	21.8764	21.6141	20.7553	22.4972	21.5261	22.2273	22.3565	20.4874	21.5915	20.5165	13		0.462357	1	-0.5182		0.549511	0.907859	0.97432		0.33326	1	1.49252
A0A060WKH0	Eukaryotic translation initiation factor 6	25.9869	25.965	25.3031	26.0359	25.8336	25.8904	26.0567	25.632	25.9803	25.2785	26.0041	25.0567	25.8385	25.1055	25.275	25.4645	25.792	25.9338		0.431148	1	0.167753		0.160297	0.712521	0.267606		0.660032	1	0.0998532
A0A060WKH9	Succinate--CoA ligase [ADP/GDP-forming] subunit alpha, mitochondrial	24.6918	24.0526	23.5522	24.654	24.6209	25.0317	23.7895	24.4362	24.5345	24.0935	24.6264	24.6486	24.5345	23.9495	24.1871	25.002	24.6209	23.6757		0.766631	1	0.0790799		0.727355	0.952987	0.105595		0.914948	1	0.0265147
A0A060WKK5	Aspartate carbamoyltransferase	28.066	27.9428	27.5463	28.2399	28.0711	28.189	27.8682	27.6998	27.8142	27.8019	28.2077	27.7129	27.965	28.0401	28.1984	27.8799	28.0137	28.141		0.241059	1	0.158388		0.79144	0.962213	-0.0305103		0.0610426	0.999873	-0.188898
A0A060WKL4	DNA replication licensing factor MCM5	22.4067	21.3857	22.1765	22.0426	22.9189	21.2989	21.6231	22.5427	21.7995	22.5869	21.7756	21.8269	21.6186	20.8576	21.2535	21.6453	22.3376	21.2419		0.968327	1	0.0124385		0.124541	0.683521	0.545809		0.0757089	1	0.533371
A0A060WKM1	Elongation factor 1-alpha	33.0848	33.1177	32.6022	33.1392	33.015	33.1223	32.6586	32.7771	32.7373	33.0067	32.9831	32.5686	32.995	32.6264	33.0528	32.362	33.015	32.8176		0.0690775	1	0.224965		0.177594	0.718043	0.202075		0.865837	1	-0.0228901
A0A060WKN4	Complex I-15 kDa	13	21.3645	20.7471	19.805	22.1238	21.1825	19.6347	20.1079	13	13	13	20.8802	20.343	13	20.2877	20.9882	19.3012	13		0.175418	1	3.10004		0.383213	0.849031	1.88382		0.598258	1	-1.21622
A0A060WKP3	Peptidase S1 domain-containing protein	21.0886	20.3538	21.4775	20.2185	21.8764	22.0493	21.2006	21.3752	20.5731	20.6006	20.2989	21.0088	21.2877	20.8876	21.2419	20.6714	20.9882	22.6119		0.370122	1	0.334476		0.809914	0.965755	-0.104103		0.212336	1	-0.438578
A0A060WKP5	EF-hand domain family member D2	26.6181	27.0813	26.6181	26.7129	27.019	26.9539	26.8741	26.6595	26.9088	26.2643	27.1984	27.0505	27.1795	27.2353	26.8019	26.6181	26.976	27.2891		0.961054	1	0.00796477		0.215438	0.760635	-0.182764		0.295783	1	-0.190729
A0A060WKQ1	Uncharacterized protein	26.391	25.5955	25.1795	26.726	25.2021	24.6918	25.2571	25.0526	25.3712	26.067	25.5926	25.772	25.2317	26.632	25.4457	25.1642	24.9716	25.604		0.756708	1	0.112215		0.76534	0.956791	0.122776		0.971169	1	0.0105607
A0A060WKQ5	Uncharacterized protein	24.5983	24.2317	24.7492	24.0105	25.3307	24.989	24.217	24.867	24.9716	24.141	24.7441	24.7995	24.6865	24.6703	24.6375	24.2463	24.7594	24.7129		0.910515	1	0.0282249		0.880327	0.97715	0.0327609		0.978373	1	0.00453599
A0A060WKR6	Asp-B-Hydro_N domain-containing protein	24.0935	23.5404	24.3444	24.3578	23.8191	24.0609	24.5463	24.3511	24.1871	23.3239	24.2535	23.976	23.8576	23.7492	24.0935	23.6971	24.3511	24.5345		0.752067	1	-0.0703058		0.954171	0.991881	-0.0111523		0.796078	1	0.0591536
A0A060WKR9	Uncharacterized protein	24.5983	24.4488	24.317	24.239	24.2535	24.9088	24.8385	24.141	24.4298	22.7119	24.7745	23.895	24.4551	24.5345	24.4862	24.5105	24.1253	24.6757		0.351733	1	0.329124		0.978092	0.995151	-0.00363445		0.335206	1	-0.332758
A0A060WKS2	Uncharacterized protein	22.4324	23.6096	24.1095	24.2535	23.7796	24.3307	24.5463	24.7745	23.7995	23.632	24.0359	23.8385	23.1269	23.9933	23.9584	22.9951	24.4234	24.317		0.327997	1	-0.351894		0.897902	0.980015	-0.0498041		0.350571	1	0.30209
A0A060WKT4	Sorting nexin	24.7492	24.0526	23.895	23.7286	24.7492	24.8811	24.5225	24.5696	24.7338	23.3511	24.7338	24.558	24.6096	24.4041	24.6971	24.6918	24.824	24.4984		0.822226	1	-0.0688524		0.226229	0.760512	-0.278207		0.371987	1	-0.209354
A0A060WKU2	O-acyltransferase	20.0691	13	18.2137	18.9909	19.4736	21.2989	21.2185	19.392	19.0585	13	20.3962	18.4656	18.6835	20.4874	19.7273	18.963	20.8346	20.3752		0.962473	1	-0.0807803		0.303617	0.812197	-1.33745		0.33466	1	-1.25667
A0A060WKY2	C2H2-type domain-containing protein	13	21.5069	13	13	22.7203	13	21.0493	13	21.5731	22.2125	22.2821	21.9207	13	21.7471	13	21.8461	13	22.4324		0.107112	1	-4.30176		NaN	1	0		0.283412	1	2.83534
A0A060WKZ8	Atypical kinase COQ8A, mitochondrial	23.4041	21.2707	22.882	22.4451	21.6276	22.3239	23.0789	23.1596	23.0359	22.1825	21.5356	22.1047	22.5568	21.8152	22.5165	23.1581	23.1673	22.895		0.660681	1	-0.19066		0.369702	0.84305	-0.359278		0.634339	1	-0.168618
A0A060WL01	Alpha-galactosidase	24.0359	23.2375	24.2535	23.7389	24.7796	24.5754	24.2243	23.9406	24.1253	23.3376	24.4105	24.3307	24.4041	24.7338	24.391	24.9584	24.3376	24.0772		0.883884	1	0.0419614		0.179267	0.71644	-0.38019		0.0657607	1	-0.422151
A0A060WL10	PCI domain-containing protein	28.0557	27.7129	28.0137	26.9203	28.2847	28.0401	27.5898	27.6798	27.4629	27.726	28.1459	27.9203	27.7517	27.8385	28.0453	27.5536	27.9428	27.6181		0.713462	1	0.0837968		0.832121	0.96721	0.0462325		0.771862	1	-0.0375643
A0A060WL11	Peroxisomal assembly protein PEX3	24.217	24.4041	24.0772	24.3101	24.8858	24.6757	24.0526	24.8623	24.5983	23.9933	24.6153	24.7995	24.3975	24.3712	24.8191	24.6375	23.7895	24.6096		0.771197	1	-0.058574		0.962853	0.992016	-0.00911935		0.819762	1	0.0494547
A0A060WL12	Small nuclear ribonucleoprotein Sm D3	22.1795	21.6051	21.2419	20.6971	21.9134	21.2707	21.8538	22.0359	21.8113	13	22.0122	20.9742	21.3592	21.7098	21.743	21.5545	21.9707	22.2593		0.435359	1	1.2034		0.290183	0.802497	-0.281449		0.336469	1	-1.48485
A0A060WL30	UTP--glucose-1-phosphate uridylyltransferase	27.019	26.6181	26.5345	25.9803	26.9316	26.9203	26.6458	26.9316	26.6181	27.2445	26.8623	26.7389	25.8788	27.0505	26.673	27.4234	27.019	27.7581		0.370304	1	-0.172905		0.354689	0.834914	-0.299863		0.662063	1	-0.126958
A0A060WL33	Uncharacterized protein	22.4676	22.4298	21.654	21.2764	23.087	22.4751	21.7307	22.4425	22.1825	21.1946	22.9406	22.4676	22.8073	22.4626	22.4898	22.0789	22.4701	22.0393		0.84844	1	0.0719058		0.595723	0.921612	-0.159688		0.42403	1	-0.231594
A0A060WLA4	Protein kinase C and casein kinase substrate in neurons protein 1	24.2679	24.417	23.9406	24.1642	24.5754	24.8336	24.3511	24.3101	24.4105	23.8858	24.8433	24.3645	24.4551	24.6811	24.4298	24.3578	24.7338	24.5983		0.975772	1	0.00557041		0.244734	0.775925	-0.176212		0.219211	1	-0.181782
A0A060WLA8	Dolichyl-diphosphooligosaccharide--protein glycotransferase	29.3153	29.5128	29.6948	29.5296	29.524	29.5426	29.4571	29.4532	29.3174	29.459	29.6544	29.3557	29.4957	29.6216	29.3452	29.0479	28.8741	29.393		0.329691	1	0.0703694		0.10448	0.673068	0.22359		0.246907	1	0.15322
A0A060WLC6	Acetyl-CoA carboxylase	30.7373	29.258	28.611	29.7958	30.9814	30.6285	29.7421	29.4012	29.7973	29.6663	29.9117	30.393	29.8974	29.6964	29.8096	29.267	31.7613	30.5573		0.661767	1	0.183396		0.763945	0.956489	-0.162812		0.390769	1	-0.346209
A0A060WLD3	Uncharacterized protein	26.2133	25.7363	25.7871	25.8118	25.8717	25.8142	26.0062	25.976	25.8623	25.5725	25.9495	25.673	26.0041	25.3101	25.6918	25.7312	26.329	26.4154		0.75488	1	0.0324675		0.828393	0.966612	-0.0411965		0.700312	1	-0.073664
A0A060WLD5	Signal sequence receptor subunit alpha	27.3066	27.3494	27.4394	27.3992	27.0813	27.6389	27.604	27.673	27.726	27.3066	27.4862	27.3153	27.5536	27.6595	27.3745	27.17	27.4473	27.8564		0.183151	1	-0.149374		0.27512	0.794066	-0.141072		0.946918	1	0.00830173
A0A060WLG6	Synaptotagmin binding, cytoplasmic RNA interacting protein, like	13	19.4636	20.4375	13	20.8876	19.647	20.9098	20.9742	20.5638	21.6186	20.654	13	20.2764	20.8191	20.265	13	19.9601	20.0559		0.372975	1	-1.88079		0.511283	0.898259	-1.32346		0.763936	1	0.557326
A0A060WLI6	GTP cyclohydrolase 1 feedback regulatory protein	26.2643	25.6513	24.2607	24.8433	25.1984	25.4266	25.1946	25.5345	25.673	25.558	25.5609	24.8433	25.2785	25.1681	25.0148	25.391	26.3376	25.8409		0.705758	1	-0.119962		0.519222	0.902144	-0.231047		0.652588	1	-0.111085
A0A060WLI7	Succinate dehydrogenase cytochrome b560 subunit, mitochondrial	21.2989	21.2535	21.002	21.4825	21.343	21.4972	21.3805	21.7013	21.9459	13	21.632	21.5823	21.2707	21.4221	21.2821	21.2821	21.2764	22.2302		0.461856	1	1.10582		0.41144	0.861777	-0.147763		0.408085	1	-1.25359
A0A060WLJ6	Uncharacterized protein	26.0874	25.7995	25.8433	25.9406	25.976	25.9203	26.0732	25.7182	25.9111	24.239	26.0833	25.8811	25.6486	25.7695	25.6595	25.2821	25.4923	25.7338		0.363441	1	0.276831		0.00303762	0.789333	0.330205		0.861047	1	0.0533733
A0A060WLL6	Heterogeneous nuclear ribonucleoprotein A1-like	25.1214	25.604	24.9134	23.5983	26.3729	26.1371	25.1214	26.1604	25.7995	25.3444	25.8288	25.0813	25.7895	25.6458	25.5725	25.6292	25.7645	25.5754		0.566289	1	-0.26477		0.386975	0.845026	-0.371651		0.571541	1	-0.106882
A0A060WLM4	Uncharacterized protein	27.4629	27.632	27.4073	27.9372	27.4862	27.3239	27.6865	27.5463	27.5389	27.7708	27.5463	27.5536	27.6865	27.8858	27.2353	26.726	27.3153	27.6865		0.518687	1	-0.0654678		0.552481	0.908708	0.119035		0.320239	1	0.184503
A0A060WLN0	Uncharacterized protein	23.5869	24.6649	24.7995	23.5983	24.3239	24.5345	23.2961	23.6649	24.0359	24.895	24.2463	24.217	24.604	24.1946	24.5165	23.5522	23.848	22.9298		0.551885	1	0.192121		0.380939	0.848845	0.31048		0.736648	1	0.118359
A0A060WLQ7	Selenoprotein O	22.6714	22.3376	22.7715	23.4425	22.7451	22.6757	23.4041	22.6051	23.0376	21.1395	22.695	22.741	22.6453	22.6453	22.7203	22.7594	22.8708	22.8288		0.63634	1	0.170278		0.853362	0.972469	0.029014		0.66684	1	-0.141264
A0A060WLU0	Ubiquinone biosynthesis monooxygenase COQ6, mitochondrial	22.8093	21.9207	22.3266	22.9601	23.1111	22.6971	23.1704	21.6929	22.1111	21.9243	23.3778	22.3017	21.0292	21.5404	22.4349	22.7796	20.7876	22.9225		0.547114	1	0.207798		0.113657	0.686028	0.721809		0.298574	1	0.51401
A0A060WLV1	TH1 domain-containing protein	24.5404	24.1332	24.8764	25.9495	24.9406	25.3844	25.3031	24.1642	24.2243	25.1984	24.7745	24.867	25.3066	24.5045	24.895	24.6264	24.4105	25.0484		0.522151	1	0.215474		0.573243	0.912472	0.172159		0.860742	1	-0.0433153
A0A060WLV6	Prolyl endopeptidase	26.965	26.976	27.2891	27.1984	27.3239	27.2445	27.3153	27.0711	27.0609	26.9316	27.2535	27.1507	26.9869	27.1115	27.4473	27.5682	26.7771	27.2535		0.687184	1	0.0356204		0.860112	0.97403	-0.0245959		0.659842	1	-0.0602163
A0A060WLW6	Signal peptidase complex subunit 2	27.5826	27.3992	27.7129	28.0711	27.4154	27.3324	27.4234	27.6595	27.726	27.4938	27.4785	27.5536	27.611	27.524	27.2353	26.9977	27.341	27.509		0.811944	1	0.0298141		0.169637	0.713284	0.21594		0.10441	1	0.186125
A0A060WLW8	Uncharacterized protein	24.7594	25.0317	24.6209	24.1015	25.5404	25.3307	24.3844	24.8433	24.5638	24.8904	24.9672	25.2499	24.7745	24.7234	25.1371	24.8717	24.9539	24.1871		0.748962	1	0.0809269		0.633359	0.932704	0.122798		0.822185	1	0.0418711
A0A060WLX3	Glyco_transf_24 domain-containing protein	24.6096	24.2021	24.2961	24.9088	24.6209	24.6811	24.5869	24.9361	24.6153	24.6649	24.3778	24.4362	24.417	24.7594	24.0772	23.895	24.5105	24.8385		0.716933	1	-0.0497491		0.477469	0.887793	0.136843		0.302849	1	0.186592
A0A060WLX6	C2H2-type domain-containing protein	13	13	20.6006	20.343	13	20.1704	20.9243	19.2066	20.7056	20.3752	21.1332	13	20.3857	20.4576	20.9812	20.5545	13	13		0.251324	1	-2.53848		0.562569	0.90725	-1.37752		0.583425	1	1.16096
A0A060WLZ5	AMPKBI domain-containing protein	27.6798	27.6595	27.2262	27.2803	27.3239	27.5315	27.604	27.6865	27.3578	27.341	27.4234	27.0914	27.524	27.5609	27.604	27.17	27.8081	27.5389		0.787303	1	0.0328328		0.488976	0.891768	-0.0841331		0.354955	1	-0.116966
A0A060WM25	Phosphoglycerate kinase	27.2803	27.341	26.9428	27.2262	27.5389	27.8203	27.1984	27.4073	27.5826	27.3066	27.2714	27.3494	27.2625	26.8858	27.1115	27.2979	27.1312	27.2891		0.96713	1	0.00562096		0.185993	0.728061	0.195245		0.0481148	1	0.189624
A0A060WM33	Uncharacterized protein	21.5869	20.7307	21.8385	19.0346	21.0426	21.0292	21.9566	20.4874	21.1015	23.3239	13	19.2396	21.8614	20.9742	22.2764	21.4324	19.8802	21.1395		0.519123	1	1.02557		0.483058	0.889525	-0.383599		0.375337	1	-1.40917
A0A060WM38	Aspartate aminotransferase	28.1795	27.7129	28.0401	27.9372	28.1312	28.249	28.4473	28.3023	28.0762	28.2803	28.2759	28.0711	28.1263	28.1361	27.611	28.0711	28.0813	28.2714		0.0703476	1	-0.200516		0.949545	0.990934	-0.00790564		0.109827	1	0.19261
A0A060WM40	SAM domain-containing protein	23.3376	23.417	23.5045	23.5638	23.2821	22.8132	23.5285	22.821	23.0658	23.1332	23.087	23.9933	23.3645	23.178	23.0054	23.1658	22.3511	23.3239		0.817835	1	0.0482121		0.20376	0.744035	0.254917		0.388686	1	0.206704
A0A060WM54	Elongation of very long chain fatty acids protein 6	20.8576	20.68	13	21.3592	20.6971	13	13	13	21.0493	22.2707	21.0691	21.417	20.7634	20.68	20.6006	13	23.4041	21.2764		0.883252	1	-0.368694		0.463358	0.879769	-1.68844		0.580099	1	-1.31975
A0A060WM81	Uncharacterized protein	27.189	26.7645	26.7895	27.7645	25.7312	25.6811	27.3494	27.0505	26.3135	26.1776	25.4769	26.4041	25.2021	27.3578	25.4234	26.4425	27.2625	26.8264		0.666241	1	0.191275		0.651301	0.938068	0.234158		0.928097	1	0.0428823
A0A060WM92	Uncharacterized protein	17.6453	17.5127	18.3581	14.7153	13	13	17.8545	17.8846	13	17.4415	13	18.6731	21.2302	20.0821	17.1053	18.3145	13	18.0319		0.686517	1	-0.603746		0.171539	0.712731	-2.25545		0.318641	1	-1.65171
A0A060WMA5	26S proteasome non-ATPase regulatory subunit 9	24.6595	24.3101	23.8576	24.7234	23.4298	24.6264	24.6971	24.6486	24.2096	24.3844	23.48	24.5404	24.4105	24.2961	24.48	23.4551	24.0359	24.5926		0.838705	1	-0.0588732		0.841144	0.971435	0.0560722		0.656562	1	0.114945
A0A060WMB3	Calcium-transporting ATPase	28.2308	28.1115	28.6527	28.5463	28.4032	28.3951	28.4746	28.2445	28.1015	28.4194	28.0914	28.509	28.3662	28.3787	28.3324	27.8799	28.0296	28.1795		0.471455	1	0.0831906		0.123444	0.682719	0.195534		0.343492	1	0.112343
A0A060WMC9	Ribosomal protein S6 kinase	21.8839	22.1174	21.4626	22.3672	21.5638	22.1015	22.3619	21.9916	21.7223	21.2764	22.2302	21.7796	21.8346	21.7389	21.8764	21.6628	21.7756	22.0325		0.918665	1	0.0224171		0.541431	0.907895	0.0959492		0.671019	1	0.0735321
A0A060WMD2	Uncharacterized protein	22.0983	21.3156	21.7013	21.714	21.85	21.5777	22.4751	21.8034	22.1886	21.8802	22.1301	21.5915	22.0493	22.0951	21.6886	21.928	21.6757	22.2155		0.101409	1	-0.301979		0.127858	0.691513	-0.232532		0.668251	1	0.0694469
A0A060WME9	DUF3456 domain-containing protein	24.0443	24.391	24.5105	24.141	24.6486	24.3031	24.1332	23.632	23.9584	24.5404	24.7846	24.6153	24.5638	24.317	23.7077	23.9584	24.2021	24.0359		0.764548	1	0.0624498		0.201426	0.743847	0.208934		0.51669	1	0.146485
A0A060WMF8	C-1-tetrahydrofolate synthase, cytoplasmic	30.9882	30.2422	30.5664	30.5933	31.2135	30.5296	30.4032	30.7373	31.1483	31.099	30.4334	30.5844	30.5014	30.1842	30.2077	29.55	30.9259	30.4823		0.820581	1	-0.0454067		0.137398	0.689824	0.380282		0.0929894	1	0.425689
A0A060WMG2	14_3_3 domain-containing protein	28.8711	28.4862	28.7517	28.9732	29.1312	28.5718	28.8474	28.4976	28.6764	28.5754	28.8564	28.9372	28.5352	28.6798	28.7227	28.7895	28.4976	28.9705		0.603216	1	0.0658105		0.439662	0.876439	0.0983315		0.753171	1	0.0325209
A0A060WMI4	PKS_ER domain-containing protein	29.5184	29.7629	29.5259	29.7911	29.1913	29.5844	29.5898	29.6163	29.5609	29.4668	29.7581	29.8945	29.5609	29.7276	29.4649	29.1115	29.4492	29.7113		0.448471	1	-0.0854076		0.658728	0.941532	0.058095		0.226795	1	0.143503
A0A060WMI6	Glutathione synthetase	26.673	26.5225	26.7389	26.7771	26.726	27.0401	26.7389	26.2996	26.4425	26.1488	26.726	26.6458	26.452	26.4984	26.6595	26.604	26.604	26.8741		0.0694978	1	0.245989		0.184098	0.726415	0.130948		0.345881	1	-0.11504
A0A060WMJ0	PPM-type phosphatase domain-containing protein	23.5285	23.2821	23.2375	24.1795	23.7695	23.5754	23.48	22.4849	23.1749	24.6431	23.5285	24.1095	23.4298	23.7389	23.4676	23.4425	23.2679	23.5165		0.941543	1	0.0252708		0.463059	0.879665	0.118211		0.771238	1	0.09294
A0A060WMK5	Non-specific serine/threonine protein kinase	24.0443	24.6264	24.1946	24.002	24.1719	23.9316	24.141	24.2096	23.6757	23.141	24.5638	24.3578	23.7695	24.3101	24.0772	23.5983	23.867	24.3712		0.546241	1	0.146956		0.336652	0.829622	0.162891		0.949737	1	0.0159356
A0A060WML3	Kinesin-like protein	24.0691	22.7634	23.0037	23.3376	23.5045	23.3778	20.7715	23.3376	22.9584	23.0576	23.5404	23.0037	24.1253	23.6431	23.3239	23.0658	22.7975	22.1143		0.238657	1	0.564496		0.637342	0.934689	0.164368		0.44233	1	-0.400128
A0A060WML4	Coronin	25.6096	25.3444	25.6757	24.9271	25.8881	25.8191	25.5433	25.1488	25.2607	26.8142	25.767	25.7234	25.7103	25.2714	25.7771	25.5374	25.019	24.8904		0.571534	1	-0.165574		0.418117	0.864967	0.176386		0.258118	1	0.34196
A0A060WMQ9	ACOX domain-containing protein	24.4425	24.8811	23.2961	22.5237	24.7846	24.2821	23.8576	24.5926	24.3101	24.5404	24.654	22.2535	23.9933	23.6431	23.7594	23.632	24.4488	24.5983		0.999528	0.999488	0.000323931		0.957972	0.993411	0.0225267		0.958155	1	0.0222028
A0A060WMU5	Alcohol dehydrogenase	29.0557	29.2193	28.8534	29.4354	29.2736	29.203	29.114	28.7895	29.0737	29.0003	29.019	28.8829	28.8653	29.1263	28.4976	28.5826	28.6764	29.0349		0.069673	1	0.193505		0.0168447	0.591158	0.376227		0.142011	1	0.182721
A0A060WMU7	Protein NDRG2	24.4676	24.2891	24.4862	24.6096	24.7077	23.9933	24.7286	24.7543	24.8044	24.8433	24.3444	24.5638	24.7645	24.824	24.3376	24.4234	24.7492	24.8997		0.0842356	1	-0.247528		0.115982	0.681075	-0.240782		0.956614	1	0.00674597
A0A060WMW1	Uncharacterized protein	23.7594	24.3712	24.3844	21.9916	24.5105	23.9584	22.6074	23.3778	22.9243	24.2961	23.48	24.2463	23.6209	23.5045	24.0105	23.7492	23.1901	23.3778		0.490674	1	0.34059		0.543284	0.908178	0.253758		0.780029	1	-0.086832
A0A060WMY2	Uncharacterized protein	26.1214	26.1391	26.1135	26.3393	26.3187	26.2207	26.4122	26.4314	26.3695	26.4154	26.4661	26.2463	26.1546	26.2317	26.1927	25.9361	25.7286	26.1507		0.00572415	0.882909	-0.181372		0.140961	0.688161	0.143029		0.00350349	0.737333	0.324401
A0A060WMY6	Uncharacterized protein	23.2821	22.4626	22.9548	22.6164	23.0625	23.9225	23.391	22.9043	23.2821	22.9899	23.211	22.882	23.2346	23.2229	22.9829	22.7776	23.2361	23.9134		0.799709	1	-0.0598917		0.515934	0.901081	-0.17776		0.52492	1	-0.117868
A0A060WN02	Uncharacterized protein	21.6409	22.1795	13	13	21.8385	22.1426	13	22.2096	13	20.9171	22.2621	21.6051	21.8073	21.2933	20.3857	21.5685	21.5117	21.7836		0.960455	1	0.134587		0.23093	0.763557	-2.4248		0.200517	1	-2.55939
A0A060WN13	GCS light chain	13	13	20.5545	21.5165	13	13	20.9742	20.1206	13	13	13	20.343	20.6453	20.5915	21.7182	21.3484	20.3857	20.4476		NaN	1	0		0.0128444	0.600629	-5.1776		0.0351921	0.949844	-4.11647
A0A060WN18	Uncharacterized protein (Fragment)	29.4862	29.893	30.3828	30.0217	29.4688	29.3578	29.0634	29.2781	28.9923	28.579	29.7771	29.9259	29.3196	29.6747	29.5844	29.2847	29.4214	29.5147		0.0872699	1	0.49908		0.114041	0.681997	0.301792		0.382741	1	-0.197288
A0A060WN23	GHMP_kinases_C domain-containing protein	20.7553	20.8191	13	21.2302	13	13	22.2679	13	13	21.3752	13	21.1642	13	13	22.2361	20.8191	21.9459	23.2961		NaN	1	0		0.446893	0.875709	-2.0821		0.537195	1	-1.74833
A0A060WN38	A2M_N_2 domain-containing protein	22.8614	23.5638	24.5105	23.2679	22.6409	22.343	23.1534	22.8093	21.85	23.0207	23.1472	23.8385	22.7348	22.3592	23.3778	22.1795	23.4425	24.1488		0.593006	1	0.228044		0.728119	0.952478	0.157465		0.864916	1	-0.0705792
A0A060WN55	CS domain-containing protein	23.5045	23.9406	23.867	23.1063	24.3239	23.7796	23.3376	23.0122	23.0173	24.5638	23.9406	24.4923	23.654	22.5261	23.5869	23.4298	23.1063	23.7286		0.93877	1	0.0263322		0.129292	0.689795	0.415004		0.283839	1	0.388672
A0A060WN71	Calponin	27.1214	26.9203	26.6181	26.2909	26.6998	26.9203	27.3066	27.3828	27.7129	27.673	27.2803	27.1984	27.1507	26.9869	26.5551	27.2891	27.3153	27.2979		0.00117592	0.5115	-0.6639		0.0741932	0.609814	-0.337393		0.0532274	0.994375	0.326508
A0A060WN74	Lysophosphatidic acid phosphatase type 6-like	21.6409	21.1395	21.3592	22.0325	21.7223	20.7634	22.1946	21.8191	22.1673	20.3211	20.9601	22.0886	21.4476	19.7747	21.7756	22.2535	20.1946	21.4923		0.693308	1	-0.148841		0.523716	0.903884	0.286594		0.407997	1	0.435435
A0A060WN75	Uncharacterized protein	13	24.1253	13	13	22.654	13	20.3752	22.019	22.0258	22.6209	13	18.0743	23.5045	13	20.8269	13	13	22.2006		0.253598	1	-3.22264		NaN	1	0		0.43245	1	2.09721
A0A060WN93	Squalene monooxygenase	20.9024	23.0275	18.5432	13	23.0967	22.8538	21.2243	22.1519	21.8987	21.5961	21.7675	13	21.7915	21.7182	20.3211	20.714	21.3156	22.1015		0.987206	1	-0.035827		0.521837	0.904008	-1.08973		0.494612	1	-1.0539
A0A060WNA9	Cation_ATPase_N domain-containing protein	22.9477	23.4425	23.1901	23.1158	23.391	22.7856	22.9079	23.6096	23.5045	13	22.8633	22.1946	23.1658	23.7492	22.2036	22.6186	22.4576	22.3017		0.310938	1	1.79881		0.164718	0.713462	0.396032		0.428457	1	-1.40278
A0A060WNB2	Nucleolin-like	22.7895	22.5117	21.7995	21.8727	23.0674	23.0139	22.8708	22.9725	22.9043	22.3266	23.1301	22.1886	23.0983	22.9725	22.6051	22.7935	22.6051	22.9795		0.437258	1	-0.223004		0.200129	0.742446	-0.333201		0.547728	1	-0.110198
A0A060WNC7	CAF1C_H4-bd domain-containing protein	27.6527	27.5315	27.5315	26.604	28.2445	27.4234	26.9869	27.391	27.2891	28.5165	27.7895	27.6865	27.4707	27.2077	27.8741	27.2803	27.4551	27.1795		0.720943	1	-0.112002		0.724895	0.952393	0.0866785		0.427479	1	0.19868
A0A060WND2	Asp-B-Hydro_N domain-containing protein	23.1222	23.417	23.654	23.5165	23.6431	22.9423	23.4041	23.6971	23.1976	21.3211	22.8171	22.1488	23.2492	22.821	22.867	21.9024	23.1174	23.0854		0.135694	1	0.618219		0.0411779	0.570394	0.542115		0.857472	1	-0.0761042
A0A060WND7	Uncharacterized protein	27.1312	27.3066	26.8623	27.4314	27.341	27.5389	27.4154	27.3239	27.4707	26.7517	27.611	26.8974	27.2979	27.3153	27.4785	27.2353	27.2077	27.5898		0.893047	1	0.0235469		0.476786	0.887331	-0.0855039		0.49027	1	-0.109051
A0A060WNE3	Uncharacterized protein	26.2909	26.275	25.7995	26.2785	26.3811	26.3324	25.8741	26.4105	26.346	26.0317	26.3894	26.3239	26.217	26.1234	26.2856	25.9955	26.5898	26.2021		0.981208	1	-0.00303237		0.939259	0.990861	-0.00931517		0.959916	1	-0.00628281
A0A060WNG8	Drf_GBD domain-containing protein	13	13	13	13	22.8327	13	13	13	13	13	13	13	21.8651	13	22.0625	21.8614	13	21.2593		NaN	1	0		0.11993	0.678098	-4.2026		0.0102163	0.8253	-5.84138
A0A060WNH3	Retinol dehydrogenase 7-like	23.1079	22.9899	23.1871	23.5638	23.8093	22.7915	23.002	23.4551	22.6907	21.5685	23.2821	24.0359	22.5069	23.0641	22.4874	22.9477	23.3239	23.2243		0.543382	1	0.235877		0.167024	0.710945	0.315863		0.83384	1	0.0799853
A0A060WNH9	Signal recognition particle 14 kDa protein	22.2707	22.1143	22.4298	20.9459	22.9243	22.1238	21.4676	22.1363	13	23.0592	22.6096	22.6971	13	22.0459	22.5309	22.0559	21.632	20.7223		0.434326	1	1.30648		0.26014	0.78967	1.80362		0.823487	1	0.497139
A0A060WNI0	Ergosterol biosynthesis 28 homolog	23.632	24.6971	24.9316	25.3376	25.2058	24.0359	24.8623	24.1642	24.4362	24.4234	23.9134	25.228	24.0526	24.8576	24.5165	23.867	24.3101	24.7995		0.696172	1	0.135397		0.471473	0.884361	0.239453		0.689765	1	0.104056
A0A060WNL1	Actin-depolymerizing factor	25.0854	23.9495	25.0732	24.8528	26.1757	25.002	25.6865	24.9933	24.5345	25.2571	25.0148	25.3477	25.6209	25.0105	26.3256	25.6458	24.4551	24.9933		0.733089	1	-0.115895		0.438001	0.875957	-0.318797		0.529761	1	-0.202902
A0A060WNL8	EF-hand domain-containing protein	26.6181	26.2517	26.509	25.9738	26.632	26.4057	26.2891	26.7389	26.673	25.5105	26.4314	26.7517	26.3844	26.7517	26.6458	26.6595	26.0629	26.6998		0.997315	0.999522	-0.000754356		0.383448	0.848267	-0.135654		0.555188	1	-0.134899
A0A060WNM8	Transcription elongation factor SPT5	21.5261	21.0691	21.0426	19.68	22.0459	21.823	20.8113	21.1642	21.6929	21.3538	21.2361	21.1581	21.0625	21.4526	20.8034	21.6971	21.2006	13		0.918379	1	-0.038262		0.372228	0.844291	1.32842		0.346912	1	1.36668
A0A060WNN2	Sepiapterin reductase	25.6757	26.0588	25.8764	26.5898	25.9606	25.7492	26.5624	25.9495	25.7745	25.6784	26.6595	26.2926	26.509	26.3712	26.425	25.5225	25.5725	26.0995		0.453591	1	-0.167744		0.668949	0.939692	-0.0982119		0.782888	1	0.0695324
A0A060WNP6	Transmembrane protein 254	24.2463	24.7234	24.5754	23.8576	25.417	25.2714	24.4923	24.275	24.1253	24.8528	24.7895	24.1871	25.141	24.1015	24.1565	25.2821	24.6096	24.989		0.424672	1	0.228171		0.923342	0.987331	-0.0314531		0.309209	1	-0.259624
A0A060WNR9	H(+)-transporting two-sector ATPase	22.9985	22.3831	22.7244	23.0105	23.976	23.2535	22.9207	23.2679	23.0756	23.1457	23.3645	23.2199	22.9584	23.3239	23.3778	23.217	23.1316	22.8073		0.647344	1	-0.108049		0.748419	0.953886	-0.0783335		0.792091	1	0.0297152
A0A060WNS5	Succinate dehydrogenase [ubiquinone] cytochrome b small subunit	22.6971	22.0426	22.343	22.0951	22.5869	22.7756	23.0756	22.6387	22.6387	22.9225	22.821	22.6992	22.6562	22.5498	22.3045	22.1946	22.976	23.3376		0.0275789	1	-0.375911		0.280343	0.794798	-0.246406		0.507904	1	0.129505
A0A060WNU7	Uncharacterized protein	13	20.8113	13	18.0532	19.7796	17.6168	13	13	13	13	19.9742	13	19.8876	19.2232	13	13	19.3624	13		0.138829	1	2.88112		0.697315	0.944794	0.797956		NaN	1	0
A0A060WNV4	PPR_long domain-containing protein	25.2679	24.4738	24.5105	24.2535	24.9088	24.632	24.7895	25.2996	24.824	24.8044	25.3877	24.9539	24.7995	25.0359	24.2679	24.9628	25.0609	24.5463		0.0972327	1	-0.335443		0.605141	0.925768	-0.104434		0.199997	1	0.231009
A0A060WNW2	Uncharacterized protein	21.391	21.0224	21.3699	22.0951	21.8876	21.4476	23.2521	21.9098	23.002	13	22.743	21.0886	22.7533	22.2736	23.5869	21.1143	21.7307	23.119		0.671198	1	0.703023		0.0517455	0.578492	-0.894021		0.353858	1	-1.59704
A0A060WNX6	Uncharacterized protein	20.9882	20.4375	21.2006	21.7512	21.5356	21.2764	21.7348	21.8651	21.8461	22.0292	21.1332	20.8802	21.0886	21.1825	20.7223	21.1457	21.1704	21.417		0.179642	1	-0.383189		0.718937	0.953899	0.0771602		0.0530435	0.996084	0.460349
A0A060WNX7	Dynamin-type G domain-containing protein	23.2961	22.714	21.8876	21.8614	23.2679	23.7492	23.0886	23.6096	23.5285	22.3805	21.0359	22.5475	22.7451	22.0156	22.8404	23.2679	22.8519	23.0576		0.850585	1	0.0975933		0.999209	0.999195	-0.000370979		0.82312	1	-0.0979643
A0A060WNZ1	Uncharacterized protein	21.2419	21.1079	21.9882	19.0372	21.7056	21.4676	20.0156	21.5213	20.9882	13	13	22.0854	13	21.1457	21.8461	21.3538	21.5731	20.2764		0.169416	1	2.65632		0.419492	0.865445	1.22554		0.535232	1	-1.43077
A0A060WNZ4	Malate dehydrogenase	27.0914	26.4598	26.8385	27.1795	26.965	27.1507	27.0609	27.1984	27.0609	27.1115	27.0914	26.9869	26.8741	26.976	26.4999	27.0084	26.965	27.0609		0.255809	1	-0.137479		0.724635	0.952628	0.0501289		0.0590107	1	0.187608
A0A060WP14	AAA domain-containing protein	23.9933	24.002	24.1095	24.7492	24.2021	24.2317	24.48	24.1642	24.217	24.6757	23.7077	24.0275	24.0772	23.391	23.8764	24.217	23.4298	24.1871		0.988691	1	0.0026118		0.0933916	0.646985	0.35154		0.12004	1	0.348928
A0A060WP17	Uncharacterized protein	21.85	22.5545	21.654	22.695	21.8191	22.7735	22.7013	22.0122	21.8839	20.2419	22.1642	21.68	22.5731	22.4476	22.5498	22.3376	21.8689	22.4576		0.288382	1	0.443745		0.535937	0.90774	-0.148086		0.126257	1	-0.591831
A0A060WP24	Mitochondrial import inner membrane translocase subunit	22.0821	21.0821	21.3266	22.9829	22.5592	22.5522	22.1111	21.7796	21.5069	22.2448	22.4273	22.1206	22.0691	22.1457	21.6584	22.417	22.4476	22.5846		0.848551	1	0.0658255		0.722597	0.953236	-0.122869		0.352289	1	-0.188695
A0A060WP26	Uncharacterized protein	21.3645	21.5915	21.2593	20.1079	21.7512	21.0359	19.9882	20.9024	20.3101	21.3101	20.3321	21.2535	20.714	20.2535	21.4476	21.1457	20.9459	20.9812		0.156088	1	0.50233		0.373368	0.845021	0.270406		0.424921	1	-0.231923
A0A060WP31	RRM domain-containing protein	21.6497	22.5592	21.8839	22.4601	22.0691	21.4221	22.7614	22.3073	22.3538	22.6518	22.3511	22.7735	22.2593	22.5615	22.4196	22.4849	21.5685	22.4375		0.0270846	1	-0.525822		0.260964	0.789882	-0.281187		0.190885	1	0.244636
A0A060WP50	Uncharacterized protein	24.1174	24.1174	24.417	23.7286	24.5345	24.1174	24.217	23.6096	23.895	23.7695	24.2961	24.3101	23.8576	24.2679	25.1642	23.6971	23.9584	24.1095		0.374434	1	0.155825		0.98809	0.996623	-0.0037117		0.531027	1	-0.159537
A0A060WP53	Uncharacterized protein	20.9672	19.6453	21.0156	13	21.0359	21.1143	19.9068	21.1581	20.7796	21.4775	20.6364	20.7955	13	19.8018	21.0691	20.6364	20.7389	20.0292		0.341238	1	-1.32928		0.893123	0.978097	0.250468		0.243887	1	1.57975
A0A060WP60	Uncharacterized protein	24.945	24.7441	24.8904	24.5926	24.8288	25.0813	24.5812	24.7389	24.6209	24.9088	24.9584	25.0609	24.5696	24.8623	24.4488	24.7796	24.9134	25.0935		0.741706	1	0.0355371		0.571199	0.912194	0.0691716		0.792443	1	0.0336345
A0A060WP81	Uncharacterized protein	20.8346	20.3321	13	21.4273	20.7796	13	13	13	21.6843	13	13	20.0156	13	21.2593	13	13	21.7265	13		0.293022	1	2.61227		0.349291	0.831454	2.39796		NaN	1	0
A0A060WP86	Enhancer of rudimentary homolog	25.7182	25.3712	25.4862	25.6513	25.5898	25.7024	25.9738	25.6209	25.6811	25.3204	25.7695	25.5754	25.4923	25.5345	25.5492	25.5725	25.6264	26.0148		0.515165	1	-0.0703561		0.648954	0.93725	-0.0451215		0.835553	1	0.0252345
A0A060WP92	Casein kinase II subunit beta	24.7129	23.8858	24.2096	24.7234	24.4614	24.8093	24.8576	24.9088	24.3578	24.5285	24.7543	24.1642	24.7895	24.8764	24.239	24.4614	24.4923	24.6431		0.515952	1	-0.128158		0.520991	0.903827	-0.116563		0.941517	1	0.0115957
A0A060WPA3	DUF1794 domain-containing protein	22.823	23.0493	22.882	23.6757	23.1472	22.8839	22.1488	22.7492	23.2405	22.2764	22.7244	22.8249	22.2877	22.4067	22.2361	22.3484	21.8385	22.6822		0.0724261	1	0.416162		0.00108514	1	0.776946		0.0966387	1	0.360785
A0A060WPA9	Glycerol-3-phosphate dehydrogenase [NAD(+)]	24.5463	24.7024	23.8576	24.3307	25.4953	25.8811	24.9316	25.3745	25.5105	25.0148	26.0588	24.4676	25.4923	24.9316	24.9406	25.0975	25.0105	26.1814		0.290833	1	-0.424059		0.225788	0.762505	-0.473396		0.872718	1	-0.0493371
A0A060WPB9	Vesicle-trafficking protein SEC22b-B-like	13	20.2066	13	13	19.1777	18.9258	18.1801	19.5204	19.661	13	20.1457	13	19.9459	19.4252	18.8018	18.2922	20.2419	18.7106		0.615924	1	-1.03286		0.0692121	0.605071	-3.01795		0.188151	1	-1.98509
A0A060WPC6	IF rod domain-containing protein	24.4298	21.9707	24.2021	21.9134	23.5869	22.8307	24.5105	23.7594	24.0935	24.8997	13	24.7441	22.9829	13	21.3538	21.6671	13	24.0526		0.74527	1	0.654438		0.0983634	0.664148	3.81288		0.285024	1	3.15844
A0A060WPE4	Non-POU domain-containing octamer-binding protein-like	25.7745	25.2961	25.1984	25.2535	25.9428	25.4266	25.4892	25.5926	25.6237	24.8528	25.6486	25.4457	25.3444	25.4488	25.3376	25.2133	25.4362	25.6595		0.823992	1	0.0398963		0.599874	0.923665	0.0753765		0.800437	1	0.0354802
A0A060WPJ0	Grancalcin-like	27.0505	26.604	26.9539	26.8019	26.8264	26.7771	26.9977	26.9539	27.0084	26.8264	26.8741	26.6595	26.8385	26.976	26.632	25.9998	26.8974	26.8623		0.551415	1	-0.0510194		0.421433	0.863517	0.134653		0.265247	1	0.185673
A0A060WPK1	Ribosomal_S7 domain-containing protein	30.0217	30.1842	29.6492	30.099	30.1842	29.7692	29.8173	29.7211	29.6646	30.0217	30.0349	29.5165	29.9677	29.94	29.6915	29.4629	29.5772	29.5682		0.159729	1	0.188593		0.0472704	0.56494	0.283335		0.445768	1	0.0947421
A0A060WPL1	Dolichyl-diphosphooligosaccharide--protein glycotransferase	25.9825	26.0041	26.0914	25.5255	26.1585	26.0813	26.0233	26.1984	25.7796	26.0567	26.0813	26.2625	25.8361	26.0995	25.6784	26.1565	26.1234	26.2803		0.439999	1	-0.0930611		0.682758	0.940951	-0.0551351		0.747438	1	0.037926
A0A060WPM0	Cation_ATPase_C domain-containing protein	25.7338	25.8409	25.9955	26.2589	25.965	25.8623	26.2732	26.0813	25.9495	25.0894	25.767	25.8904	26.1234	26.2803	25.5609	25.5638	25.5404	25.7466		0.591273	1	0.100916		0.374568	0.843736	0.140148		0.856843	1	0.0392313
A0A060WPM2	NAD(P)(+)--arginine ADP-ribosyltransferase	27.0914	23.2821	24.3444	23.9316	25.1488	24.1719	23.7895	23.6649	23.4425	23.3239	26.3444	24.0609	23.3101	23.654	23.632	23.2821	23.239	23.3376		0.452884	1	0.557336		0.0461144	0.577662	1.25256		0.166991	1	0.695224
A0A060WPP4	Uncharacterized protein	27.1604	27.0609	27.1795	28.1214	26.3273	27.8019	27.2535	27.1795	27.5315	27.3662	26.5565	27.9031	27.2262	27.2625	27.7195	27.6251	26.965	27.9316		0.942598	1	-0.0231587		0.556315	0.908334	-0.17973		0.519062	1	-0.156572
A0A060WPQ2	Selenoprotein T	22.4923	22.0951	21.743	22.4775	22.2332	22.5498	22.1079	21.9423	22.2877	21.4526	22.2036	22.2821	22.3857	22.239	21.7594	21.8461	22.1015	22.48		0.254603	1	0.21911		0.470368	0.883117	0.129855		0.622085	1	-0.089255
A0A060WPR2	Glucose-6-phosphatase	26.4953	26.4346	26.2874	26.6595	26.632	26.6595	26.9869	26.632	26.5898	25.5754	26.2445	26.019	26.1371	26.1565	26.1293	25.767	26.6181	26.1738		0.40355	1	0.186789		0.0162718	0.606022	0.364418		0.46345	1	0.177629
A0A060WPT0	Aldedh domain-containing protein	28.8385	27.3153	27.632	27.5609	28.3367	28.6931	28.4234	28.7739	28.5352	27.4154	27.965	28.2399	28.6075	28.0711	27.2353	28.579	27.9484	28.7096		0.630698	1	-0.162721		0.719022	0.953722	-0.129092		0.913596	1	0.0336291
A0A060WPU1	GOLD domain-containing protein	26.0401	25.7492	26.0127	25.6811	25.7871	25.772	26.1776	25.848	26.2732	24.5165	26.1738	26.1814	26.2021	26.4473	25.4266	25.5841	24.945	25.7234		0.941038	1	-0.0214039		0.615216	0.929261	0.118946		0.699536	1	0.14035
A0A060WPU5	Pyruvate dehydrogenase E1 component subunit alpha	28.4512	28.3153	28.1361	28.1556	28.524	28.2847	27.9595	28.0557	28.0557	28.17	28.258	28.267	28.0762	28.1459	27.8858	28.0243	27.9705	27.9146		0.0471294	1	0.183524		0.00213343	0.974857	0.308279		0.0827857	1	0.124755
A0A060WPW6	Uncharacterized protein	27.7771	27.3992	27.189	27.3239	27.5754	28.0711	27.5754	27.6798	27.9316	27.9869	27.217	27.5682	27.3324	28.0557	27.1214	27.6181	27.4073	27.7645		0.566431	1	-0.103858		0.97528	0.994518	0.00604343		0.550766	1	0.109901
A0A060WPW8	Calcium-transporting ATPase	23.632	23.867	22.5915	24.0359	23.9672	23.9316	23.5869	24.4984	23.895	21.6929	23.848	23.2521	23.5285	24.2821	23.4298	23.7492	23.4676	23.5404		0.653323	1	0.20865		0.986164	0.996169	0.00460275		0.631916	1	-0.204047
A0A060WPZ4	60S acidic ribosomal protein P0	30.4334	30.5296	30.2422	30.5109	30.5389	30.5109	30.393	30.3828	30.5109	30.3515	30.4727	30.2193	30.393	30.393	30.4727	30.0737	30.3196	30.4727		0.270983	1	0.072615		0.192438	0.739565	0.106865		0.652229	1	0.0342499
A0A060WQ01	Uncharacterized protein	24.2096	23.1596	23.002	22.6276	24.5638	24.5045	23.4425	24.3778	24.0772	24.1946	23.4298	23.632	23.1504	23.6431	23.5404	23.5522	24.3645	23.6971		0.646984	1	-0.181174		0.959409	0.993439	0.0199013		0.407479	1	0.201075
A0A060WQ10	Riboflavin kinase	21.7471	19.356	19.2627	20.343	20.5545	20.9459	20.7876	20.9316	20.7389	13	20.9742	20.0691	20.265	20.4273	20.2419	20.68	21.5961	20.6971		0.496287	1	0.951314		0.533572	0.906196	-0.283022		0.367055	1	-1.23434
A0A060WQ18	Glyceraldehyde-3-phosphate dehydrogenase	32.8478	32.6713	33.0067	33.1084	32.9712	33.2164	33.1709	32.5754	32.9505	32.6394	33.0657	33.1453	33.0673	33.0167	32.9312	32.9746	32.881	33.3568		0.734835	1	0.045791		0.532508	0.905688	-0.0676333		0.389143	1	-0.113424
A0A060WQ34	Ig-like domain-containing protein	23.4676	23.3239	24.3307	23.417	23.6649	24.0443	24.5983	24.4488	24.7645	21.0224	23.7895	23.3239	24.2021	23.7695	23.4923	23.7594	23.2521	24.1174		0.934424	1	0.0501582		0.79906	0.963864	-0.0573886		0.859129	1	-0.107547
A0A060WQ58	Uncharacterized protein	26.433	26.1115	26.067	25.9134	26.5195	26.5536	26.4892	26.4969	26.5419	25.433	26.4266	26.3595	26.1757	26.3695	26.3393	26.4583	26.2979	26.3014		0.906194	1	-0.0248334		0.632906	0.93298	-0.0573238		0.858581	1	-0.0324904
A0A060WQ65	Uncharacterized protein	19.6078	20.2302	19.2302	19.6042	19.6903	20.2535	19.5356	20.0559	19.0265	20.8423	18.8081	19.8377	20.5915	21.0224	19.0426	20.0951	21.1457	20.1457		0.80904	1	0.0850267		0.137596	0.687499	-0.571111		0.162635	1	-0.656138
A0A060WQ66	MSP domain-containing protein	24.5105	24.7995	23.9495	25.1055	25.3135	24.3844	23.9225	24.6209	23.9847	25.3342	24.9088	24.6486	24.3778	24.1642	23.7995	24.317	24.5463	23.9847		0.728982	1	0.107216		0.0662632	0.59886	0.478909		0.164562	1	0.371693
A0A060WQ77	SH3 domain-containing protein	23.7895	23.1111	22.6518	23.5165	24.019	23.6971	24.0359	23.3778	23.8191	20.7876	23.5522	23.48	23.5754	24.0854	23.7389	23.1976	23.4676	23.3511		0.596955	1	0.288767		0.672236	0.939862	-0.105152		0.452654	1	-0.393919
A0A060WQ82	G_PROTEIN_RECEP_F1_2 domain-containing protein	23.3239	22.7695	22.5869	24.5225	23.1504	23.5165	23.3376	22.9406	23.2679	24.5225	22.7574	23.2821	23.1031	23.0592	22.9261	22.9098	23.2477	23.867		0.91817	1	-0.0396986		0.697808	0.94453	0.126129		0.581289	1	0.165828
A0A060WQ95	Uncharacterized protein	21.9243	22.538	23.2066	21.4775	22.6562	13	22.9864	22.391	21.7756	13	22.1916	22.5662	22.8249	21.7836	21.0292	23.391	22.1581	23.1886		0.993711	1	-0.0180079		0.348489	0.834035	-1.59544		0.351772	1	-1.57743
A0A060WQB8	Uncharacterized protein	21.4775	20.8576	20.895	21.2477	22.2621	21.7715	21.8913	22.0854	21.7098	13	20.9882	21.7756	21.7836	19.8207	13	21.9916	21.8876	21.2477		0.442847	1	1.17689		0.335451	0.828968	1.46339		0.891128	1	0.286503
A0A060WQC0	Uncharacterized protein	24.7594	22.8651	23.2066	24.417	24.5285	25.1946	24.002	23.0122	24.2961	23.0292	23.0918	25.391	24.4298	24.632	24.4362	23.3511	24.5285	24.4923		0.522261	1	0.358143		0.730226	0.952923	-0.149784		0.269719	1	-0.507927
A0A060WQF5	Uncharacterized protein	23.9584	24.6811	24.0691	25.1984	24.1719	24.1488	23.4041	24.4105	25.1795	24.3844	24.2891	22.9548	23.8385	23.7182	23.5754	22.8764	23.4041	24.1719		0.496197	1	0.267519		0.015019	0.60963	0.773861		0.202498	1	0.506342
A0A060WQF6	FYVE-type domain-containing protein	29.1556	29.9814	29.94	28.3951	29.8653	28.8385	29.5844	28.3662	28.8294	28.4073	29.0137	29.2512	29.2869	28.3153	29.341	28.9896	28.7031	28.3662		0.204797	1	0.453918		0.137147	0.691049	0.528971		0.78386	1	0.0750526
A0A060WQF7	Leucyl-tRNA synthetase	27.4154	27.141	26.8264	27.3153	27.3992	27.2445	27.2262	26.965	27.4707	26.8741	27.5754	27.1507	27.2535	27.5536	27.2891	27.0609	27.0296	27.1214		0.928306	1	0.0132561		0.963585	0.991131	0.00560125		0.956679	1	-0.00765483
A0A060WQG7	Dolichyl-diphosphooligosaccharide--protein glycosyltransferase subunit DAD1	24.4105	23.7995	24.1565	24.5225	23.8858	24.3031	24.5404	24.0443	24.0935	24.7077	24.2317	23.7995	24.4923	24.1946	24.0275	23.5045	23.7389	24.2535		0.761062	1	-0.0564953		0.461829	0.880003	0.144451		0.341447	1	0.200946
A0A060WQH0	NADPH--cytochrome P450 reductase	29.2399	28.9344	28.7325	28.6831	29.066	29.1361	29.0479	29.027	28.9787	29.1337	29.2399	28.7864	28.9732	28.9259	28.7708	28.8203	29.1288	29.0788		0.539194	1	-0.070267		0.887009	0.976519	0.0157016		0.33436	1	0.0859687
A0A060WQH1	Uncharacterized protein	24.8623	24.8385	24.5522	24.6486	24.976	26.0833	24.9628	25.7492	25.0275	25.4984	25.9111	25.1055	24.7286	25.1095	24.3376	24.989	24.5345	24.5926		0.201827	1	-0.382283		0.30246	0.811501	0.278176		0.00848939	0.767429	0.660459
A0A060WQI9	Uncharacterized protein	28.0557	27.6663	27.5315	27.9705	28.3452	27.7325	27.4707	27.673	27.7129	27.4314	27.8264	28.1214	27.6458	27.9977	27.8916	27.7581	27.9088	28.0084		0.291505	1	0.17762		0.912393	0.986373	0.0152013		0.199412	1	-0.162418
A0A060WQJ4	Uncharacterized protein	29.7276	29.6424	29.708	29.7645	30.0349	29.9814	29.8974	30.0084	29.8188	29.4214	30.0737	29.8234	29.7389	29.9814	29.7973	29.8339	29.7129	30.2077		0.793016	1	-0.0307089		0.507603	0.899014	-0.0689154		0.757984	1	-0.0382064
A0A060WQJ8	Aldedh domain-containing protein	29.9117	29.2123	29.3683	29.8474	29.5109	29.8279	29.7549	29.5772	29.7645	29.7613	29.7064	29.5808	29.6075	29.6407	29.2625	29.6646	29.4957	29.8157		0.544538	1	-0.0777547		0.825138	0.967106	0.031977		0.223839	1	0.109732
A0A060WQK5	Uncharacterized protein	23.5165	23.9406	23.3645	23.7286	24.5345	25.3844	23.7182	23.976	22.8557	21.3156	25.2499	25.4394	24.558	24.3645	26.1661	24.9134	24.1871	23.7492		0.658924	1	0.319069		0.237871	0.76763	-0.578214		0.238434	1	-0.897284
A0A060WQK8	Uncharacterized protein	20.0292	20.4972	20.0821	21.2989	19.8331	20.3645	20.6971	19.4354	13	13	20.68	19.0238	20.2535	20.3211	20.7389	19.9171	19.692	13		0.102219	1	2.71144		0.29167	0.804419	1.36373		0.498451	1	-1.34772
A0A060WQL1	Dehydrogenase/reductase 7	23.2477	23.2961	22.8054	22.0951	23.632	23.1825	22.8365	23.9406	23.0443	23.2036	23.2679	21.8346	23.1127	22.9985	23.1363	23.2821	22.6649	23.4298		0.952195	1	0.0219049		0.807077	0.964982	-0.060915		0.789061	1	-0.0828199
A0A060WQL2	Coatomer subunit alpha	28.8916	28.7676	28.5969	28.8264	28.258	28.524	28.7064	28.7031	28.8385	28.8203	28.9567	28.5682	28.6561	28.4976	28.2077	28.003	28.7676	28.5463		0.297775	1	-0.121431		0.221204	0.762694	0.197696		0.0336275	0.92592	0.319127
A0A060WQM5	Anaphylatoxin-like domain-containing protein	27.6865	28.7227	29.2891	28.2262	27.6998	28.1065	28.4194	27.3578	27.8264	27.7771	28.5646	28.5682	28.3869	28.7676	27.3153	26.9428	27.5389	27.7958		0.548467	1	0.202883		0.216097	0.758772	0.497251		0.414331	1	0.294368
A0A060WQP1	Protein disulfide-isomerase	33.4334	33.6735	33.6415	33.7751	33.1887	33.3436	33.4334	33.3169	33.6198	33.4334	33.5867	33.4209	33.5296	33.4209	33.2478	32.7553	33.1068	33.3698		0.699339	1	0.0407766		0.0927134	0.647646	0.270897		0.0899064	1	0.23012
A0A060WQP2	4-alpha-glucanotransferase	27.8081	27.976	27.9146	28.6931	27.3239	28.5352	28.0243	27.7325	28.2123	28.0084	27.5165	28.509	28.019	27.8504	28.4194	28.4354	27.3578	28.5682		0.87187	1	0.0412944		0.81527	0.965284	-0.0665801		0.656629	1	-0.107875
A0A060WQQ0	UDP-glucuronosyltransferase	29.3515	28.4032	29.0243	28.6424	29.0296	28.8324	29.1337	29.0217	28.4823	29.1312	29.2803	29.3724	29.0686	28.9031	28.3494	28.673	28.7227	29.2557		0.332923	1	-0.189692		0.788629	0.962791	0.0518173		0.215738	1	0.241509
A0A060WQQ3	Lactoylglutathione lyase	23.8576	23.4676	23.3376	23.3778	23.4041	23.9933	23.2419	22.9916	22.9171	22.6886	22.9024	23.2036	23.9406	23.8764	23.7389	22.7286	22.9951	23.7695		0.00213275	0.611667	0.58213		0.791299	0.962352	0.0648171		0.0448492	1	-0.517313
A0A060WQQ4	Uncharacterized protein	23.2066	21.4273	21.6886	22.7369	22.8764	22.5498	22.5404	23.4041	22.8727	13	23.184	21.4874	23.3778	23.2535	22.8538	21.2125	23.2679	22.7796		0.441824	1	1.33283		0.409676	0.86195	-0.376584		0.33081	1	-1.70942
A0A060WQQ5	Apoptosis inducing factor mitochondria associated 1	28.49	28.1795	28.2123	28.4113	28.8504	28.7802	28.6663	28.7227	28.6798	28.4032	28.7195	28.6389	28.6146	28.6697	28.4274	28.7927	28.5128	28.7581		0.25287	1	-0.151103		0.294351	0.807034	-0.141899		0.905367	1	0.00920391
A0A060WQS0	Histone domain-containing protein	25.9428	26.4488	25.9998	23.4425	26.317	26.067	26.7645	26.3083	26.0854	26.7645	26.9088	25.9338	28.3239	28.632	25.9672	26.6595	26.4024	26.17		0.151562	1	-0.757884		0.0718775	0.604562	-1.32283		0.28392	1	-0.564946
A0A060WQS2	L-lactate dehydrogenase	32.8271	32.9312	32.8004	33.3698	32.9729	33.2619	33.0067	32.8042	32.8271	32.8062	33.2619	32.9814	32.8645	32.9729	33.1513	33.2336	33.0528	33.2336		0.524889	1	0.0792987		0.62323	0.931739	-0.0575651		0.179183	1	-0.136864
A0A060WQU8	Uncharacterized protein	21.7013	22.0625	20.953	22.4375	21.8913	20.6186	22.0088	21.6628	22.2593	21.0691	22.1363	21.7995	21.5117	22.2155	20.953	22.0526	20.7389	20.8576		0.537795	1	-0.211896		0.575177	0.91371	0.222498		0.196175	1	0.434394
A0A060WQW5	2-amino-3-carboxymuconate-6-semialdehyde decarboxylase	29.1676	28.8593	28.5718	28.003	29.1532	29.1263	28.5754	28.7802	28.6492	29.2957	29.0243	28.5463	28.6146	28.6458	28.8234	28.7486	28.8593	28.9174		0.994127	1	0.00168133		0.819768	0.96609	0.0453695		0.743455	1	0.0436881
A0A060WQX1	Uncharacterized protein	20.8346	21.3538	13	17.5731	20.2185	13	19.9083	20.1457	20.0156	21.265	13	13	13	13	19.6903	13	13	13		0.92067	1	-0.225774		0.09488	0.656735	3.54828		0.0772481	1	3.77405
A0A060WQZ4	Uncharacterized protein	27.391	27.1214	27.2353	27.3153	27.2803	27.3494	27.0609	27.2077	26.9428	27.0084	27.2445	27.189	27.2353	27.2077	27.189	27.0505	27.341	27.3992		0.0208694	1	0.173266		0.493877	0.894	0.045015		0.0993978	1	-0.128251
A0A060WR13	Choline dehydrogenase	28.6389	27.5389	27.9428	28.1263	28.4354	28.5389	28.2535	28.3536	28.4551	28.1459	28.6561	28.2891	27.7708	28.267	28.2891	28.632	28.3153	28.4707		0.421484	1	-0.155351		0.682981	0.940324	-0.0872698		0.634766	1	0.0680815
A0A060WR15	Proteasome activator complex subunit 3-like	22.58	22.1143	22.2905	13	22.1581	22.3592	13	22.1519	22.5522	13	22.6865	22.1047	22.6628	22.4947	22.5117	13	22.7856	22.3129		0.563727	1	1.50114		0.926321	0.988477	-0.210923		0.515613	1	-1.71207
A0A060WR30	Uncharacterized protein	25.1174	25.1055	24.7695	24.4298	25.0105	24.989	24.9977	24.4676	24.848	23.5869	24.5983	24.8858	24.8336	24.7995	24.7338	24.5105	24.6375	24.7695		0.182425	1	0.339578		0.140224	0.686613	0.189561		0.504668	1	-0.150017
A0A060WR48	Aminotran_1_2 domain-containing protein	25.4041	25.1332	25.0317	25.3342	25.6595	25.275	25.2961	25.6703	24.9716	24.8528	25.2499	25.2821	25.019	24.3511	24.8093	24.1946	24.9134	25.0233		0.573281	1	0.0857929		0.00642288	0.660258	0.587807		0.0228973	0.840478	0.502014
A0A060WR63	Glutathione transferase	31.2647	31.4532	31.0609	31.5296	30.7927	31.4629	31.5014	30.933	31.2193	31.0479	31.1361	31.2535	31.6285	31.6964	31.4532	31.3724	31.6066	31.5156		0.589663	1	0.0787903		0.0484461	0.566413	-0.284808		0.00305759	0.743692	-0.363598
A0A060WR68	Uncharacterized protein	21.5961	13	13	21.9459	21.654	22.3936	13	20.7715	21.1457	13	21.8727	21.417	20.5356	21.3699	21.417	19.9459	21.3752	13		0.880373	1	0.397123		0.775893	0.961512	-0.675661		0.638009	1	-1.07278
A0A060WR72	Uncharacterized protein	22.2361	21.7348	22.1363	22.5069	22.8423	21.1269	21.9134	21.6364	20.9243	21.8538	20.9243	22.8385	21.2933	20.5638	22.0951	21.5685	21.8191	19.2208		0.30283	1	0.415425		0.070841	0.607213	1.00378		0.285422	1	0.588355
A0A060WR94	Dynamin-like 120 kDa protein, form S1	23.9134	23.3645	23.5638	23.7895	23.9134	24.002	24.0691	23.9584	23.895	24.141	23.5638	23.8191	23.9134	23.6865	23.848	23.9672	23.976	23.6649		0.277152	1	-0.149953		0.476823	0.887023	-0.0848808		0.532295	1	0.0650724
A0A060WRA2	Septin-type G domain-containing protein	25.317	25.1371	24.9495	24.0609	25.2096	25.1795	25.1174	25.002	25.1642	24.6757	25.2353	25.0691	24.9977	24.5404	24.9628	24.8717	25.065	25.3101		0.746583	1	-0.0683778		0.936386	0.99032	0.0176503		0.525603	1	0.0860281
A0A060WRB4	Actin-depolymerizing factor	28.6005	27.4938	28.6005	29.1288	29.4492	28.6898	27.9146	28.4823	28.8415	27.632	28.7421	28.2935	27.9923	28.9977	28.5898	28.4938	27.6527	28.726		0.32751	1	0.342756		0.474553	0.885577	0.251728		0.751573	1	-0.0910279
A0A060WRB8	Triosephosphate isomerase	26.1814	25.848	23.848	26.0338	25.5609	25.9847	26.2661	25.0275	25.8717	25.8385	26.067	25.9517	25.8093	25.4707	25.9628	26.4073	25.0854	26.1984		0.52506	1	-0.260932		0.558925	0.909118	-0.246161		0.956337	1	0.0147711
A0A060WRC9	Glyceraldehyde-3-phosphate dehydrogenase	27.8203	27.2445	27.976	28.4354	27.7645	27.524	27.6181	27.611	28.0813	26.9316	27.3494	27.3992	27.2625	27.019	27.4154	27.1795	27.5898	27.8741		0.221279	1	0.295668		0.0803458	0.62	0.404057		0.598704	1	0.108389
A0A060WRD4	Uncharacterized protein	24.2607	24.5105	23.848	23.4551	24.3975	23.119	22.0951	23.5522	23.9933	24.6811	23.7594	23.8858	23.391	22.895	23.654	23.5285	23.417	21.8576		0.531398	1	0.270686		0.0468583	0.567673	0.807966		0.254789	1	0.53728
A0A060WRD7	Peroxiredoxin-like 2 activated in M-CSF stimulated monocytes	22.1269	22.019	21.6409	22.9985	22.8895	22.391	22.8708	22.6051	22.2419	13	22.2185	22.9864	22.7955	20.6628	20.417	23.0723	23.0325	21.9707		0.42085	1	1.35719		0.523249	0.903647	0.352492		0.562025	1	-1.00469
A0A060WRD8	RRM domain-containing protein	24.6649	25.2571	24.4676	25.0975	25.3578	24.7492	23.632	24.1332	24.3778	25.0275	24.5285	25.0772	24.5754	24.3376	24.5696	24.2535	24.4234	23.9134		0.109299	1	0.469646		0.00778949	0.603805	0.586864		0.643575	1	0.117218
A0A060WRG5	Eukaryotic translation initiation factor 3 subunit K	26.7517	26.6181	26.6181	26.8741	26.7129	26.8264	26.9977	27.0401	26.7517	26.228	26.8741	26.1469	26.53	26.7517	26.673	26.5507	26.8264	26.7645		0.721749	1	0.0604696		0.455743	0.877336	0.0508293		0.955047	1	-0.00964038
A0A060WRI7	E3 ubiquitin-protein ligase TRIP12	22.019	20.953	21.2821	13	21.8346	20.8876	21.4825	13	20.2989	13	13	21.1143	21.85	20.9951	21.0821	20.7223	21.4825	22.5045		0.215343	1	3.01345		0.338779	0.828338	-1.44334		0.0333721	0.925258	-4.45679
A0A060WRJ0	Cathepsin K	21.7876	20.3752	22.4551	20.0821	22.7182	23.2821	22.4273	21.3101	22.1301	13	22.265	22.3884	22.9601	22.5141	23.1472	22.1642	23.2036	22.8269		0.4761	1	1.19658		0.0961807	0.66116	-1.01933		0.179506	1	-2.21591
A0A060WRK3	Uncharacterized protein	22.8113	21.0951	21.0493	19.6258	21.9061	23.2199	22.7348	22.2096	21.1143	20.714	21.9812	23.0854	22.5568	22.4947	23.1238	23.5522	23.5404	24.275		0.598903	1	-0.355292		0.0217253	0.571101	-1.63924		0.0201061	0.834864	-1.28395
A0A060WRK8	PWWP domain-containing protein	26.1604	26.1776	25.9203	25.9998	26.4266	26.4105	26.5389	26.4154	26.673	26.1984	26.4218	26.1115	25.9562	26.574	26.2426	26.3427	26.4282	26.6865		0.109909	1	-0.210626		0.19177	0.738868	-0.189149		0.877299	1	0.0214767
A0A060WRM3	Rae1 protein homolog	22.4041	21.8307	22.4375	22.019	21.3321	22.5069	22.0393	22.4726	22.3321	21.6096	22.6431	21.9951	22.391	22.3778	22.5285	22.3805	22.7077	20.3321		0.705936	1	-0.0935742		0.940298	0.990245	-0.0312163		0.876896	1	0.0623579
A0A060WRN1	Acyl-CoA-binding domain-containing protein 5	26.515	26.5898	25.6458	26.5433	26.6181	26.1135	26.275	26.6865	26.2426	25.6676	25.9869	26.6181	26.5478	26.3049	26.506	26.8019	26.673	26.3877		0.689116	1	0.091478		0.279348	0.79483	-0.199298		0.124283	1	-0.290776
A0A060WRN4	Rho GDP-dissociation inhibitor 1-like	21.0156	23.4551	22.5823	21.5309	21.2361	22.6409	22.002	22.3805	23.48	22.1238	22.6253	22.0122	21.7265	20.7389	13	21.6096	21.6971	13		0.446177	1	-0.360473		0.0887015	0.639266	3.44812		0.0605616	0.996673	3.8086
A0A060WRP5	Uncharacterized protein	25.7338	25.0975	25.1055	25.1214	25.7103	25.5522	24.3444	25.3844	25.1719	23.6865	23.48	25.5841	25.3645	24.9584	25.5404	25.1719	23.7492	25.3612		0.0736006	1	0.778235		0.24916	0.778511	0.362509		0.382439	1	-0.415726
A0A060WRR0	S10_plectin domain-containing protein	29.0084	28.9203	28.6216	28.9622	29.0737	28.7581	29.0003	28.5426	28.8858	28.4938	29.2123	28.7227	29.1164	29.1913	28.6898	28.4512	28.4354	28.7162		0.553959	1	0.0811081		0.424004	0.862956	0.123981		0.809853	1	0.0428727
A0A060WRR4	Uncharacterized protein	24.7338	24.9088	24.5926	24.895	25.3811	25.1174	24.6918	25.5105	24.9043	24.0691	24.945	24.2679	24.1332	24.7594	24.0275	24.9716	24.6375	24.5285		0.409474	1	0.206723		0.0457157	0.578676	0.428522		0.410931	1	0.2218
A0A060WRS8	Uncharacterized protein	24.1795	24.1015	23.6865	23.8385	23.8858	24.1719	23.9847	24.0609	24.0443	23.3778	23.7182	24.1332	24.2243	24.7129	23.8858	23.632	23.8288	23.9406		0.541756	1	0.0907602		0.740782	0.950943	-0.0601441		0.45761	1	-0.150904
A0A060WRT3	Tubulin beta chain	31.0927	31.2647	30.7129	31.0544	31.1422	31.1842	30.7849	30.9609	30.8901	30.8534	31.0084	31.0084	30.8755	30.8682	31.0927	30.8157	31.0283	31.2979		0.0990173	1	0.157532		0.481834	0.8895	0.0788094		0.364178	1	-0.078723
A0A060WRT5	Uncharacterized protein	21.8913	21.4576	21.7182	22.1704	22.6843	21.9601	21.8689	21.7836	22.0658	22.4118	22.0854	22.0493	21.8152	21.8152	22.0723	21.9171	21.7512	21.8461		0.74785	1	-0.0637986		0.546594	0.908564	0.110798		0.11132	1	0.174596
A0A060WRT8	Nucleophosmin	21.2593	13	13	21.3156	21.4425	21.0821	13	21.9024	22.1206	13	21.8913	21.0426	20.9459	21.3805	21.2361	21.7223	21.3752	13		0.90549	1	-0.309572		0.537148	0.908233	-1.42674		0.639684	1	-1.11717
A0A060WRU1	Aldo_ket_red domain-containing protein	27.9705	27.8741	27.8623	27.6595	28.6629	28.4354	28.1937	27.9372	28.141	27.2625	28.5898	28.5426	27.8324	28.0965	27.9031	27.7453	27.5754	28.2308		0.896673	1	-0.0336816		0.352989	0.833186	0.180179		0.354442	1	0.213861
A0A060WRU9	Actin-related protein 2/3 complex subunit 5	25.4769	25.2821	25.1833	25.0105	25.4707	25.2961	25.4923	25.275	25.1135	24.4105	25.3545	25.2926	25.0691	25.3477	25.0732	25.0148	25.2207	25.5135		0.469489	1	0.130214		0.472164	0.884577	0.0801204		0.781895	1	-0.050094
A0A060WRV5	Peroxin-19	23.1596	22.6992	21.8191	23.5165	23.0037	23.3645	22.3484	22.937	23.0723	21.5823	22.8633	23.4425	23.019	21.5498	22.4576	23.3645	23.2961	22.8895		0.562312	1	0.219472		0.668776	0.94039	0.16434		0.888868	1	-0.0551319
A0A060WRW0	Short chain dehydrogenase/reductase family 39U member 1	23.7286	24.1946	23.2125	23.1127	23.8288	23.8288	22.6822	23.9495	23.4041	22.9951	23.3101	22.4947	23.5869	23.48	22.9864	23.5522	23.7286	22.7223		0.0910779	1	0.511734		0.215439	0.759993	0.308263		0.468164	1	-0.203471
A0A060WRW9	MG1 domain-containing protein	25.0148	26.5135	26.976	26.2803	25.4676	25.9998	25.8811	24.918	25.1719	25.3645	25.902	26.2553	25.9293	25.9606	23.5165	24.1095	25.2133	25.1449		0.22762	1	0.459873		0.0577547	0.599109	1.06298		0.212249	1	0.603111
A0A060WRX4	C1q domain-containing protein	24.976	25.6838	26.417	25.6431	25.1293	25.5014	25.5551	25.4738	25.7945	24.3511	26.002	25.4041	26.1738	25.8811	24.5045	23.3376	24.2243	24.7594		0.689958	1	0.128326		0.151403	0.695312	0.744976		0.238421	1	0.61665
A0A060WS01	MSP domain-containing protein	24.8528	25.2021	25.4645	25.0894	25.8904	24.8717	25.3101	24.895	24.7441	25.1135	24.945	25.6703	24.8142	24.5696	24.9847	25.0691	24.391	25.2821		0.597205	1	0.115494		0.103372	0.669257	0.376719		0.203294	1	0.261224
A0A060WS19	THAP-type domain-containing protein	23.654	23.5285	22.7955	21.2419	23.5638	23.8385	22.7594	22.7265	21.9672	24.2243	22.5141	21.9024	22.0918	21.4324	23.7995	21.7389	23.4551	23.1612		0.44248	1	0.421378		0.407175	0.859303	0.49056		0.898456	1	0.0691818
A0A060WS21	Uncharacterized protein	24.002	24.3031	23.5754	24.239	24.1095	24.1871	23.6757	23.8764	23.9847	22.4041	24.2317	23.867	23.9847	23.9933	24.0935	24.6431	24.1174	23.7594		0.195541	1	0.396075		0.860126	0.973795	-0.0292177		0.174122	1	-0.425292
A0A060WS22	Uncharacterized protein	21.9916	20.714	21.4324	20.0292	21.5777	21.9566	22.538	21.7553	21.4476	21.0756	21.6006	21.6364	21.4221	21.4425	22.3017	21.502	22.6164	22.3645		0.315583	1	-0.392015		0.117881	0.679006	-0.657979		0.391479	1	-0.265964
A0A060WS46	Uncharacterized protein	24.6703	24.5225	24.7129	24.4234	25.0813	24.9539	24.3444	24.4298	24.2891	24.7182	24.6649	24.7077	24.5522	24.654	24.6096	24.5638	24.7389	24.6096		0.149933	1	0.201736		0.341128	0.829838	0.10604		0.280267	1	-0.0956968
A0A060WS58	Septin-type G domain-containing protein	22.3672	22.0658	21.8346	22.3484	21.9316	21.9316	22.5754	22.3884	22.1704	21.5117	22.9477	21.9352	21.6096	22.2506	21.743	22.4849	22.1269	22.0493		0.455229	1	-0.174935		0.829055	0.966812	0.0357901		0.407954	1	0.210725
A0A060WS76	Adenosylhomocysteinase	28.0557	27.6865	27.3066	27.5898	27.6595	28.4668	27.7708	27.5014	27.8858	27.9428	27.8142	27.7958	27.8799	27.2979	27.5315	27.4314	27.8916	27.9869		0.960487	1	0.00902398		0.554347	0.907573	0.124288		0.403921	1	0.115264
A0A060WSB6	Protein disulfide-isomerase	21.1079	20.1825	13	20.265	20.4067	13	20.8876	20.3645	13	13	21.3376	21.0088	13	13	20.1825	13	19.1028	21.4067		0.908051	1	-0.272743		0.559536	0.908083	1.37835		0.497197	1	1.65109
A0A060WSC4	Uncharacterized protein	24.8093	25.5433	23.1916	24.4923	22.2273	20.4273	22.8839	23.976	22.9043	24.5983	23.7492	19.1898	24.4738	18.6024	24.275	22.4651	24.824	23.5754		0.61985	1	0.564941		0.743431	0.951033	0.412558		0.904082	1	-0.152383
A0A060WSD8	Uncharacterized protein	22.9812	22.7594	22.1047	22.3073	22.4551	22.2477	21.8913	21.8461	22.4825	21.4775	22.5731	21.9847	22.4247	22.2066	22.2273	22.5568	22.5165	21.9171		0.0738192	1	0.43336		0.340618	0.829417	0.167737		0.204304	1	-0.265623
A0A060WSE2	Pre-mRNA-processing factor 19	20.3321	21.6186	20.3962	21.7307	21.6671	21.5731	21.9352	21.6231	21.8802	13	21.7512	20.8269	13	21.68	20.654	21.1143	21.4425	20.9812		0.490899	1	1.05021		0.337347	0.830537	1.40763		0.861057	1	0.357416
A0A060WSG3	Neuroligin-4, X-linked-like	24.0854	25.4551	24.7695	24.6811	24.3844	24.0443	25.1055	23.1734	23.5404	23.654	25.0148	24.895	24.0359	25.0935	24.9847	24.945	24.2679	25.3101		0.43084	1	0.339446		0.510018	0.898861	-0.202865		0.214092	1	-0.542311
A0A060WSG4	Maleylacetoacetate isomerase	28.7771	28.7357	28.5203	28.5014	29.2935	29.1913	29.2007	29.0813	28.7064	28.7739	28.391	28.5203	28.9869	29.4134	28.6865	29.0349	29.1604	28.9841		0.764702	1	0.05762		0.244067	0.775727	-0.207795		0.130066	1	-0.265415
A0A060WSG7	Thioredoxin domain-containing protein	27.5969	27.6527	27.2535	27.9428	27.217	27.1312	27.0914	27.7833	27.7517	27.2714	27.611	27.0084	27.3992	27.4394	27.17	27.1604	27.3662	27.6181		0.812569	1	0.04612		0.484328	0.891182	0.106819		0.705047	1	0.0606988
A0A060WSI2	Formimidoyltetrahydrofolate cyclodeaminase	28.203	27.8264	28.1263	27.7453	27.5609	27.3153	27.6389	28.5389	29.0686	27.8858	29.0164	27.2262	27.9869	28.3662	27.7645	29.1795	28.5862	28.1556		0.23105	1	-0.432904		0.0518648	0.578137	-0.543581		0.77208	1	-0.110677
A0A060WSI3	Uncharacterized protein	27.1795	26.9539	26.8142	26.8974	27.1015	27.0813	27.0711	26.8264	26.9869	27.2535	26.8858	26.8019	26.673	26.9088	26.7645	26.6595	26.4073	26.7517		0.715829	1	0.0337092		0.00561193	0.684	0.310488		0.0175766	0.820167	0.276779
A0A060WSL9	Uncharacterized protein	24.5225	23.2096	24.2821	22.7327	23.4298	24.4488	23.867	23.2821	23.5869	24.0691	22.9864	23.2961	24.8191	23.6649	22.1946	24.0691	23.4551	24.239		0.47712	1	0.256316		0.949957	0.990643	0.0306203		0.585578	1	-0.225695
A0A060WSN7	ADP-ribosylation factor 6	27.1795	27.6458	27.0505	27.3662	27.0296	27.524	27.4073	27.2445	27.2979	27.0401	27.141	27.1312	27.3066	27.2714	27.2625	26.9977	27.1795	27.7708		0.465241	1	0.0889406		0.993671	0.99746	0.00120068		0.474124	1	-0.0877399
A0A060WSQ2	RRM domain-containing protein	24.019	23.4923	23.2463	23.1332	24.002	23.6209	23.6431	23.8764	23.8576	22.1795	24.0609	23.1795	23.7594	23.7077	23.417	23.8764	23.6649	22.7451		0.719455	1	0.119451		0.805983	0.96489	0.0571852		0.854736	1	-0.0622657
A0A060WSR7	Chloride intracellular channel protein	22.7856	22.0156	22.9006	23.1916	23.3376	22.6971	22.2564	23.1426	22.6096	22.8442	22.8614	23.141	22.6584	22.6164	23.2961	22.8014	22.6779	21.7348		0.959692	1	0.0121396		0.511859	0.897861	0.190499		0.488869	1	0.178359
A0A060WSS8	GST class-pi	25.0317	18.7504	22.9152	20.5069	24.0275	20.8346	24.002	19.2042	19.185	13	20.3538	20.4676	13	26.533	26.632	13	13	18.7106		0.163401	1	2.6423		0.248973	0.778992	3.53179		0.779059	1	0.889488
A0A060WSU6	Cytochrome b5 heme-binding domain-containing protein	25.3844	24.7594	24.604	25.1214	25.5225	25.0609	25.1946	25.7441	25.6703	25.5812	25.48	24.9495	24.9271	25.3239	24.7645	24.848	25.3877	25.6292		0.0870647	1	-0.361183		0.7316	0.952795	-0.0713011		0.156448	1	0.289882
A0A060WT16	PHB domain-containing protein	24.6096	24.4041	24.8385	25.1371	24.632	24.317	24.9406	24.976	24.7895	24.2317	24.9316	23.7594	24.5225	24.9584	24.5285	24.0772	24.4551	24.8717		0.832345	1	0.0515938		0.633286	0.932908	0.0874615		0.884803	1	0.0358677
A0A060WT29	GST class-pi	29.6181	29.3869	29.2535	29.2422	29.7096	29.57	29.7244	29.3494	29.2308	28.5969	29.4995	29.4032	29.4473	29.846	29.4254	29.3109	29.4688	29.5898		0.376505	1	0.162677		0.652329	0.938465	-0.0513109		0.245782	1	-0.213988
A0A060WT39	Coatomer subunit zeta	22.5545	22.6431	21.8987	22.695	22.4247	22.6231	22.8764	22.2125	22.2361	21.9672	22.937	22.3699	22.2448	22.343	22.1015	21.8461	22.6757	22.5708		0.84537	1	0.0400054		0.33411	0.82728	0.176187		0.515419	1	0.136181
A0A060WT48	Fibrillar collagen NC1 domain-containing protein	28.3578	27.0813	28.6831	28.8799	30.0349	27.965	29.3196	27.8974	28.391	28.9344	29.0889	29.4532	28.0864	27.7645	28.7421	28.7676	27.8264	29.0813		0.476985	1	-0.34706		0.796528	0.963181	0.122291		0.188107	1	0.46935
A0A060WT51	Cysteine desulfurase, mitochondrial	23.9043	24.0772	21.1206	24.0772	24.0772	23.8385	24.1795	23.5638	23.8288	23.48	23.1158	22.8932	23.2463	23.1916	23.3778	24.0935	23.8385	21.4273		0.991508	1	0.0056448		0.613711	0.929274	0.320032		0.478553	1	0.314388
A0A060WT58	4-alpha-glucanotransferase	29.249	29.099	29.1532	30.0864	28.4433	29.8415	29.3001	29.2376	29.7227	29.1652	28.7645	29.843	29.3303	29.2891	29.7771	29.708	29.1239	30.0609		0.927636	1	-0.0267916		0.418009	0.865108	-0.236152		0.356753	1	-0.209361
A0A060WT62	Nucleoprotein TPR	23.2535	23.9495	23.7077	22.0258	24.0105	23.1991	23.0105	23.2821	22.9134	22.2821	23.1931	23.7594	23.3778	22.714	23.4923	23.4298	23.0951	21.7013		0.448367	1	0.284254		0.365068	0.842148	0.389296		0.76557	1	0.105042
A0A060WT69	AP-2 complex subunit alpha	24.1015	24.0935	24.1174	24.5285	24.8433	24.0526	23.9225	24.0359	23.4425	24.3031	23.9406	24.1488	23.7594	23.8764	24.019	24.0691	23.9495	23.867		0.0990463	1	0.323881		0.0256983	0.537767	0.366049		0.748703	1	0.0421677
A0A060WT78	Coatomer subunit beta'	25.2317	25.3745	25.6513	25.1833	25.4202	25.5522	25.5345	25.5045	25.3745	25.3745	25.5135	25.4892	25.6153	25.3578	25.4394	25.2207	25.2207	25.5315		0.445547	1	-0.0629203		0.963471	0.991239	0.00464757		0.372212	1	0.0675678
A0A060WTA5	40S ribosomal protein S4	31.2135	31.2422	31.2535	31.5109	31.2479	31.1901	31.3515	31.08	31.099	31.341	31.1177	31.0349	31.2759	31.1361	31.1115	31.0349	31.1239	31.196		0.184923	1	0.105664		0.0502854	0.576141	0.129973		0.719424	1	0.0243088
A0A060WTC4	Voltage-dependent anion-selective channel protein 3	27.3578	26.8019	26.976	27.1604	27.1604	27.2077	27.6251	27.4938	27.4234	26.5135	27.4938	27.2535	27.3153	27.6181	26.9977	27.3494	27.189	27.8799		0.324264	1	-0.18982		0.0922129	0.646152	-0.280853		0.672395	1	-0.0910327
A0A060WTE0	Pinin	27.6595	28.604	27.1312	27.3828	28.8653	27.1984	27.3324	26.7771	27.1795	27.189	27.4938	29.0557	26.9869	27.5014	28.4746	28.0453	27.1507	27.3828		0.512847	1	0.302276		0.58341	0.917381	0.216569		0.834093	1	-0.085707
A0A060WTE4	Adenosine kinase	30.0864	30.2308	30.2422	29.4976	30.7129	30.8385	30.099	30.099	30.7453	31.1115	30.2979	30.7771	30.3088	29.588	30.0084	29.8142	30.6022	31.0479		0.351801	1	-0.253566		0.895115	0.978772	0.0398083		0.316104	1	0.293375
A0A060WTF8	Reticulon	27.0914	26.9316	26.7645	26.533	27.019	26.9428	27.5014	27.1214	26.8019	27.5165	27.0084	26.9428	27.0401	26.9539	26.7771	26.7129	27.6865	27.3828		0.0976349	1	-0.268367		0.251076	0.781145	-0.211832		0.778232	1	0.0565351
A0A060WTG1	CSD domain-containing protein	27.2625	27.7195	27.2714	28.3536	27.6998	27.5536	26.7771	27.0914	26.7517	27.7195	27.6458	27.7708	27.5969	27.141	27.3745	26.6595	27.2445	26.7645		0.197877	1	0.35068		0.0417751	0.572856	0.513258		0.519642	1	0.162578
A0A060WTI2	DNA replication licensing factor MCM7	20.714	19.2302	19.503	19.9316	21.3752	19.8113	20.0559	20.895	20.5261	13	19.8081	19.0899	19.5011	19.4736	19.6697	19.4496	20.6971	19.9742		0.360243	1	1.19835		0.451486	0.877037	0.299997		0.479148	1	-0.898358
A0A060WTI4	NUDIX_5 domain-containing protein	21.68	22.1886	21.3962	18.7039	22.2419	21.9423	21.1519	21.9024	21.1581	23.2434	21.9459	13	22.5731	22.5983	22.002	21.7715	21.632	21.6628		0.564408	1	0.958549		0.264071	0.791148	-0.681118		0.307024	1	-1.63967
A0A060WTK7	J domain-containing protein	28.4394	28.3662	28.4194	28.604	28.0084	28.4629	27.726	28.341	28.4629	28.9814	28.4433	28.4314	28.5052	28.4234	27.8623	27.141	27.7064	27.509		0.939243	1	-0.0142911		0.0460182	0.578488	0.525496		0.0742169	1	0.539788
A0A060WTL6	Pyridoxal kinase	25.6649	24.8858	24.7543	24.3376	25.772	25.8288	24.558	25.9338	25.8623	24.217	25.654	24.1565	25.2607	24.9933	25.6012	25.8167	25.5315	24.3101		0.744652	1	0.143619		0.897095	0.979381	-0.0450042		0.654333	1	-0.188623
A0A060WTM1	Epsilon-trimethyllysine 2-oxoglutarate dioxygenase	23.6096	24.4614	24.0275	23.4923	23.0459	22.4923	23.5045	24.7745	24.2463	24.0691	23.7995	23.2302	24.5105	24.1565	24.1946	24.9847	24.7645	23.1825		0.278686	1	-0.415835		0.0709703	0.605585	-0.777382		0.316645	1	-0.361546
A0A060WTR3	Core histone macro-H2A	26.673	26.4488	26.5551	26.4785	26.8142	27.1312	26.9203	26.8385	26.9088	26.7645	27.3066	26.8019	26.726	26.9428	26.8858	26.5463	26.6181	27.7195		0.0999354	1	-0.239947		0.298487	0.809031	-0.222914		0.930956	1	0.0170326
A0A060WTR5	Chromobox protein homolog 1-like	24.7338	24.1095	23.9225	23.6431	24.8717	24.6918	24.3101	24.7182	24.7182	23.5165	24.7745	24.1015	24.2096	24.417	24.3975	24.6865	24.1565	24.4298		0.925008	1	-0.0277707		0.81069	0.965026	-0.0540908		0.904971	1	-0.0263201
A0A060WTV0	40S ribosomal protein S28	28.4274	28.3869	28.1937	28.6355	28.3109	28.258	28.3787	28.2216	28.2979	28.1065	28.5718	28.3066	28.8504	28.7031	28.1507	27.9259	28.0711	28.189		0.556115	1	0.0548916		0.750894	0.954542	0.0536954		0.994347	1	-0.00119623
A0A060WTX5	Dihydrolipoyllysine-residue succinyltransferase component of 2-oxoglutarate dehydrogenase complex, mitochondrial	27.524	26.4314	26.6595	26.9316	26.9428	27.0505	26.8623	27.0813	27.0505	27.0914	27.3828	27.1312	26.8623	27.019	26.6865	27.0711	26.9869	27.1604		0.313069	1	-0.176632		0.810024	0.965612	-0.0410582		0.191725	1	0.135574
A0A060WU06	Uncharacterized protein	21.4874	22.0789	22.2564	13	21.5165	22.7265	22.2792	13	21.9061	23.0902	21.1143	22.9864	21.714	21.3645	23.7389	23.6865	21.5309	22.6051		0.922323	1	-0.218428		0.249175	0.778003	-1.92904		0.319871	1	-1.71061
A0A060WU17	Uncharacterized protein	25.0894	25.3204	25.3844	25.4266	25.654	25.1908	24.8717	25.0691	25.1488	25.2499	25.433	25.4425	25.1681	25.1135	25.3877	25.1757	25.239	24.9628		0.267015	1	0.141794		0.11567	0.68225	0.169845		0.797896	1	0.0280511
A0A060WU20	Eukaryotic translation initiation factor 4H	26.2096	26.6595	26.3595	26.6458	26.7895	25.8118	25.7945	25.8927	25.9066	26.7517	26.3031	26.4692	25.9869	26.0041	26.2874	26.0296	25.6568	25.8457		0.318471	1	0.226305		0.0268983	0.535581	0.444224		0.248932	1	0.21792
A0A060WU21	Acetyl-CoA carboxylase	29.6931	28.3367	28.0557	28.524	29.5463	29.5389	28.9539	28.8504	29.0375	28.189	29.0813	29.3088	29.027	29.0322	28.7895	28.8415	30.4727	29.5259		0.893949	1	0.0456374		0.418475	0.864106	-0.332341		0.241976	1	-0.377978
A0A060WU23	ATP-binding cassette sub-family D member 3-like	26.6865	25.5812	25.792	25.8019	25.705	24.8528	25.6998	25.3376	25.8167	24.2679	25.8142	26.2335	25.217	24.8385	25.792	25.1795	26.0547	25.6181		0.582435	1	0.208318		0.364266	0.840797	0.286629		0.818886	1	0.0783116
A0A060WU44	Adenylosuccinate synthetase	26.9088	26.3427	25.2961	26.1115	26.8142	26.2821	26.3975	26.7129	27.019	26.5565	27.0296	26.2002	26.391	26.0547	26.5754	26.8504	26.8974	26.346		0.216894	1	-0.36008		0.42212	0.862463	-0.226585		0.497175	1	0.133495
A0A060WU48	Uncharacterized protein	23.8764	23.9225	23.0409	24.0854	24.3239	24.1795	24.0526	23.867	23.9406	23.2679	23.976	24.141	24.0526	24.4234	24.019	23.8093	24.239	24.5105		0.894428	1	0.030605		0.23566	0.765149	-0.270869		0.101225	1	-0.301474
A0A060WU72	KH domain-containing protein	26.8858	27.1507	26.7895	26.7645	27.4629	27.2353	27.3239	27.141	27.019	27.019	27.17	26.976	27.0296	27.0711	26.8858	26.7895	27.0711	27.0711		0.644038	1	-0.0600166		0.630089	0.932699	0.0617561		0.123309	1	0.121773
A0A060WU94	Calreticulin	26.8741	27.0711	27.0296	27.0711	26.9539	27.17	26.5225	26.6998	26.7389	26.726	26.8974	26.7771	26.8385	26.9869	26.7771	25.6998	26.604	27.1015		0.000940545	0.6912	0.301371		0.117181	0.680712	0.36037		0.786303	1	0.0589987
A0A060WUA4	C-factor-like	29.1556	28.1795	29.1866	29.6372	29.6781	28.7958	29.6075	29.0864	29.0164	27.9539	28.8974	29.6372	28.9316	29.2781	28.8623	29.3662	28.7833	29.0453		0.835502	1	0.0723216		0.810729	0.9648	0.0609872		0.967087	1	-0.0113344
A0A060WUC9	Growth factor receptor-bound protein 2-like	21.5498	13	21.3211	22.4701	13	21.8651	22.417	22.2096	22.0054	20.5638	21.7796	21.4015	21.6628	22.2905	22.1765	22.2707	21.9134	22.1015		0.159374	1	-2.86177		0.116772	0.682143	-3.20153		0.270004	1	-0.33976
A0A060WUG6	Thyroglobulin type-1 domain-containing protein	26.2732	25.9248	26.2643	25.9134	26.1927	25.918	25.8191	25.7024	25.8647	25.945	25.3066	26.5653	25.2679	25.5725	26.5898	25.6237	25.4362	25.9955		0.26838	1	0.213883		0.141054	0.687737	0.333478		0.651612	1	0.119595
A0A060WUI1	Fructose-bisphosphate aldolase	29.9677	30.5754	29.1015	28.4707	30.8829	30.8157	30.0479	30.5573	30.2193	30.9746	30.7047	28.4113	30.611	30.8901	30.0609	30.0864	30.6198	30.4032		0.745967	1	-0.183524		0.290022	0.802557	-0.476248		0.477747	1	-0.292725
A0A060WUI4	H/ACA ribonucleoprotein complex subunit 4-like	20.6886	21.7756	22.5662	22.0983	22.0886	22.5615	22.0821	22.882	22.5662	20.8346	22.6971	22.4221	22.4874	21.8913	22.8895	22.7119	22.7533	21.5404		0.509316	1	-0.284244		0.274418	0.793923	-0.415839		0.733112	1	-0.131594
A0A060WUK6	Uncharacterized protein	21.5261	20.4067	21.4726	22.1174	21.5404	21.5869	21.5309	21.2764	21.6453	13	21.4626	21.6971	21.1332	21.0951	21.502	21.4626	21.4067	21.8876		0.374111	1	1.33963		0.917977	0.986183	0.0271457		0.379211	1	-1.31249
A0A060WUM4	Sulfotransferase	25.1015	25.5696	25.8504	23.5285	25.8834	26.0505	25.0484	26.3729	23.2679	27.0711	25.8191	26.1293	25.2856	25.4138	24.6918	26.2891	25.0609	26.4362		0.67492	1	-0.287435		0.685933	0.94231	-0.198883		0.887769	1	0.0885512
A0A060WUN3	Uncharacterized protein	27.976	28.0965	28.632	28.524	27.604	27.9031	27.7581	27.9259	27.5463	26.3778	28.3452	28.2847	27.6663	28.1065	28.0505	27.632	27.9372	27.9484		0.240899	1	0.416254		0.22179	0.76293	0.232453		0.55936	1	-0.183801
A0A060WUN6	Uncharacterized protein	27.4154	27.4154	26.8858	26.976	28.1263	27.2077	27.0813	27.2353	27.17	28.509	27.2803	27.0296	26.8142	27.141	27.0505	27.4473	27.5609	27.7325		0.876388	1	-0.0465027		0.843164	0.971987	0.0466855		0.735647	1	0.0931883
A0A060WUQ0	A2M_recep domain-containing protein	20.6971	22.8249	21.8423	20.2535	22.019	20.9459	19.9272	20.654	20.417	13	13	21.7389	21.2125	20.6364	21.3101	20.3538	19.9882	20.3321		0.0779473	1	3.3076		0.107053	0.680013	0.791614		0.158723	1	-2.51599
A0A060WUR7	Major vault protein	29.4765	29.4073	29.1263	29.995	29.5591	29.6561	29.6005	28.9259	29.2216	29.2803	29.7895	29.4214	29.2147	29.4804	29.8682	29.2869	28.8234	29.4551		0.360267	1	0.163514		0.3447	0.833153	0.181943		0.923663	1	0.0184285
A0A060WUS9	60S ribosomal protein L22	28.0349	27.7064	27.8504	28.2891	27.9146	27.7453	27.7064	27.8504	27.9428	28.2891	27.8019	28.1652	27.6998	28.0965	27.5898	27.3239	28.1164	28.2399		0.78312	1	-0.0358582		0.654383	0.939834	0.0790714		0.522595	1	0.11493
A0A060WUV2	Uncharacterized protein	26.5565	26.4877	26.3975	26.4923	26.9203	26.7389	26.7517	26.5565	26.3359	26.1965	26.965	27.0084	26.533	26.4999	26.8741	26.604	26.4488	26.8741		0.819356	1	-0.0367947		0.724607	0.952883	-0.0401058		0.983464	1	-0.00331116
A0A060WUV6	Actin-related protein 2-like	25.8528	25.417	25.3511	24.7645	26.4089	25.824	25.2426	25.1293	25.0975	25.6998	25.4266	25.8694	25.2133	25.0105	25.452	25.2821	25.9473	25.5315		0.480327	1	0.192184		0.471886	0.884744	0.196945		0.979902	1	0.00476138
A0A060WUW1	Thiopurine S-methyltransferase	23.7077	26.1946	25.4266	25.0567	25.9955	25.4645	25.0854	24.8811	25.317	25.5955	24.9803	25.7995	25.3066	24.0443	25.2426	25.5841	25.7129	24.5345		0.938029	1	0.031147		0.608741	0.928063	0.236781		0.513166	1	0.205634
A0A060WUX4	Septin-type G domain-containing protein	24.7846	24.6096	24.3844	24.5165	25.5165	24.6971	24.6649	24.317	24.2607	23.6431	25.0567	24.7389	24.48	24.6153	24.6595	24.2535	24.6431	24.945		0.265651	1	0.304579		0.437014	0.87553	0.152075		0.505329	1	-0.152504
A0A060WUZ8	PX domain-containing protein	25.1371	24.824	24.8433	24.7024	24.824	24.6096	24.976	24.6153	24.8093	24.2021	25.1135	24.7234	24.7492	24.7543	25.4738	24.8764	25.3135	25.3101		0.587168	1	0.0834745		0.119359	0.678638	-0.256172		0.0959451	1	-0.339647
A0A060WV03	L-type lectin-like domain-containing protein	23.2679	22.9951	22.4947	23.1206	22.9098	23.5404	22.7056	23.0156	23.239	23.0376	23.3239	23.0542	22.8932	23.4041	22.7286	22.6584	23.1301	23.1332		0.963482	1	-0.00791836		0.738132	0.950766	0.0634832		0.632581	1	0.0714016
A0A060WV10	Protein disulfide-isomerase	31.1724	31.1239	31.2591	31.781	30.8081	31.1052	31.2979	31.1724	31.4184	31.0479	31.5109	31.0737	31.1544	31.0927	30.9045	30.7373	30.8974	31.13		0.770957	1	-0.0452468		0.161038	0.712413	0.222226		0.0257348	0.839885	0.267473
A0A060WV16	Uncharacterized protein	27.4629	27.611	27.3066	27.0711	27.2535	27.3578	27.3066	27.4862	27.2714	27.1312	27.4314	27.4234	27.391	27.5826	27.2077	27.2353	27.3745	27.4785		0.982032	1	0.0021321		0.724796	0.952548	-0.0344305		0.653681	1	-0.0365626
A0A060WV20	Uncharacterized protein	24.141	23.3376	23.2492	23.4041	23.8093	23.895	22.7574	23.3645	23.1143	22.002	23.9043	22.7471	23.6757	23.5165	23.5754	23.1332	22.7836	23.0054		0.0540208	1	0.657775		0.114958	0.679558	0.357719		0.342821	1	-0.300056
A0A060WV29	SAP domain-containing protein	22.741	22.2448	21.6971	21.823	21.7915	22.6628	21.4626	20.9812	21.1642	22.928	22.2066	13	22.2361	13	20.1946	21.6096	19.4516	19.9601		0.240877	1	1.8696		0.0714933	0.605388	2.75135		0.670247	1	0.881754
A0A060WV39	Aminopeptidase	22.4349	23.155	23.0999	23.1961	23.4923	23.2821	22.7182	22.4576	22.6342	23.9043	22.6671	22.6074	23.0122	22.9672	19.5011	22.9566	22.6231	20.6628		0.3128	1	0.278581		0.0965549	0.659113	1.15622		0.207177	1	0.877639
A0A060WV45	Phospholipid-transporting ATPase	22.9261	23.0105	22.0426	22.9916	23.2821	23.4425	22.937	23.8764	23.7077	22.8651	23.5165	23.5404	23.5285	23.7796	23.2419	23.6209	23.6865	23.3376		0.109383	1	-0.45794		0.0222164	0.575817	-0.583231		0.522081	1	-0.125291
A0A060WV49	Uncharacterized protein	23.5983	24.002	23.2185	23.2535	23.9043	22.1886	22.9477	23.2185	23.1488	22.9707	22.6628	22.953	23.4298	23.3511	22.7265	22.4144	22.9968	22.7161		0.207992	1	0.377268		0.208576	0.751678	0.421726		0.8099	1	0.0444587
A0A060WV52	LIM zinc-binding domain-containing protein	24.7441	26.6998	25.6292	25.7441	25.4984	25.0691	24.3031	24.9088	25.1214	24.604	24.8811	25.2096	25.1908	24.5345	24.9043	23.3376	24.8336	24.5225		0.0392324	1	0.726092		0.0240095	0.545733	1.01021		0.361944	1	0.284122
A0A060WV73	Carn_acyltransf domain-containing protein	22.1976	21.9423	21.7715	22.2535	22.0122	22.0526	21.7056	22.1488	22.0224	21.928	22.265	21.7223	21.7223	22.0393	21.8113	21.9388	21.928	22.4451		0.545415	1	0.0729516		0.656331	0.94069	0.0575225		0.913368	1	-0.0154292
A0A060WV84	Fructose-bisphosphate aldolase	25.019	24.6375	25.5345	25.2463	26.3359	24.8576	25.705	24.5983	24.4614	25.4862	25.3943	25.2785	24.2821	26.038	25.5725	25.8433	24.8764	25.7234		0.722231	1	0.117835		0.757182	0.955534	-0.117491		0.508684	1	-0.235326
A0A060WV87	Uncharacterized protein	22.0325	21.9024	20.9316	23.1316	22.1111	22.0918	20.8727	21.632	21.9316	21.2066	22.1238	22.0983	21.8461	21.2764	21.8538	21.5915	21.5592	21.6051		0.296713	1	0.38937		0.198259	0.740522	0.411501		0.923977	1	0.0221303
A0A060WV89	N-acyl-aromatic-L-amino acid amidohydrolase (carboxylate-forming) B-like	30.2647	30.0217	31.0737	30.7373	30.5754	30.3303	31.2019	30.8309	30.393	31.1115	30.5389	31.2703	30.196	30.362	31.1052	31.2019	30.1604	30.995		0.0974121	1	-0.390565		0.511481	0.898296	-0.16956		0.390889	1	0.221004
A0A060WVA8	5'-3' exoribonuclease	25.7466	25.5955	25.4234	25.9912	26.141	25.2571	26.0317	25.9517	26.1507	25.6971	26.228	25.2535	25.4298	25.2821	25.5983	25.4923	25.5075	25.673		0.359814	1	-0.192991		0.21627	0.758726	0.195304		0.0330159	0.930066	0.388295
A0A060WVC6	RRM domain-containing protein	23.417	22.821	23.391	13	22.5475	22.48	22.9495	22.8987	22.0886	22.1673	23.2821	22.7451	23.391	22.5592	21.9672	21.2764	22.0559	21.953		0.418617	1	-1.41247		0.596093	0.921577	-0.924369		0.191169	1	0.488097
A0A060WVD0	Coiled-coil domain-containing protein 6-like	21.0691	21.7471	21.6671	22.5237	22.0886	18.977	19.5676	22.2564	21.9459	22.5568	22.0691	21.9459	21.3962	22.3184	19.343	22.0258	23.0592	19.0346		0.58854	1	-0.378173		0.863444	0.973277	0.149246		0.526818	1	0.527419
A0A060WVD3	Coatomer subunit beta'	29.0634	29.0634	28.9372	28.7292	29.0401	29.0634	29.249	29.0889	28.8711	28.5426	29.0737	28.9231	29.1239	29.0164	29.109	28.9117	28.9896	29.0084		0.83172	1	0.0247316		0.506211	0.897422	-0.0436815		0.52755	1	-0.0684131
A0A060WVD8	GDE_C domain-containing protein	25.1565	25.1214	25.2856	25.6486	24.6757	25.8118	25.228	25.0772	25.7695	25.0609	24.7695	25.7103	25.2926	25.1984	25.7695	25.5869	25.0275	25.8288		0.952793	1	0.0140212		0.449274	0.876645	-0.167358		0.40531	1	-0.181379
A0A060WVD9	Uncharacterized protein	27.4073	27.2262	27.2077	27.3153	27.3578	27.2262	27.6458	27.2535	27.391	27.17	27.3662	27.604	27.0609	27.2445	27.2979	27.4154	27.1604	27.8445		0.200676	1	-0.114999		0.696934	0.944522	-0.0471573		0.629839	1	0.0678422
A0A060WVF0	Dihydrothymine dehydrogenase	23.7995	23.8858	23.0493	23.3778	23.3239	23.5404	23.3778	23.0641	23.217	23.4551	23.7492	23.2535	23.0325	23.211	23.0935	23.0821	23.5869	23.7077		0.391784	1	0.143304		0.253693	0.784651	0.21047		0.668777	1	0.0671657
A0A060WVF3	Cytidine deaminase	24.4041	23.895	25.019	24.4614	24.2607	25.5255	24.8385	24.7695	24.0691	13	25.5165	25.0062	26.2426	25.2058	22.7574	22.3592	25.902	25.5014		0.407183	1	1.72765		0.92785	0.98787	-0.0671082		0.412022	1	-1.79476
A0A060WVF8	Cadherin-1	23.2961	22.4775	22.8764	23.6757	23.0139	22.6431	23.4425	13	13	13	23.8288	23.3239	23.5045	23.8385	23.074	23.1749	13	23.4923		0.0730889	1	4.73127		0.468944	0.88316	1.31645		0.270668	1	-3.41481
A0A060WVG6	Proteasome subunit alpha type-1	22.9061	24.1565	23.0967	23.9316	23.895	24.0359	25.0484	23.6757	23.9584	22.2036	24.2021	24.3975	23.8288	24.0691	24.5869	23.8288	23.5869	23.6431		0.59701	1	-0.24399		0.357384	0.834695	-0.253628		0.982086	1	-0.00963879
A0A060WVH4	Eukaryotic translation initiation factor 4C	25.3307	25.0732	24.7645	24.945	25.3444	25.0609	24.945	25.1015	25.1174	24.654	25.2926	24.9672	25.2353	25.3545	25.0317	24.8336	24.8433	24.976		0.575502	1	0.0734625		0.752521	0.95436	0.0406996		0.79558	1	-0.0327628
A0A060WVK2	Uncharacterized protein	28.6251	28.5463	28.4433	28.8711	28.805	28.9146	29.0322	28.5862	28.7927	28.6697	29.1819	28.8142	28.49	29.2825	28.7708	28.3153	28.2308	29.6998		0.253675	1	-0.145242		0.705691	0.947491	-0.0972827		0.854485	1	0.0479596
A0A060WVL8	Uncharacterized protein (Fragment)	21.2764	20.9672	21.0559	20.1457	21.5498	13	20.0292	20.7307	20.5261	13	20.6276	21.9024	13	20.6453	21.5498	20.8802	13	13		0.919022	1	0.196508		0.265008	0.79186	2.65329		0.29639	1	2.45678
A0A060WVQ0	Fructose-bisphosphate aldolase	32.8478	32.4871	32.5226	32.6777	32.6372	32.7474	32.5889	32.6394	32.7129	32.8042	32.6735	32.648	32.4159	32.5889	32.3061	32.3698	32.6902	32.7292		0.706182	1	-0.0245101		0.164494	0.713004	0.136609		0.0667474	1	0.161119
A0A060WVR1	Uncharacterized protein	30.1115	29.2147	29.8474	29.3848	30.9609	30.3088	30.1115	29.8711	29.7988	29.9117	30.1239	30.2422	29.6251	29.837	29.726	29.6663	29.7502	31.0609		0.889571	1	-0.0385278		0.938843	0.990873	0.0271298		0.78668	1	0.0656576
A0A060WVT1	Component 3 of promoter of RISC	23.632	23.7594	22.743	24.1871	23.7389	23.8764	24.0105	23.5285	23.4676	23.4923	23.9225	23.7895	23.4298	24.0691	23.7995	23.417	23.8288	23.9672		0.840225	1	-0.0456905		0.682803	0.940704	-0.0957499		0.741117	1	-0.0500593
A0A060WVU4	Microtubule-associated protein RP/EB family member 1	24.4105	24.1253	23.5869	24.7645	24.3975	23.7077	23.7182	23.7995	23.9134	22.9061	24.3101	24.0854	23.6971	24.3511	24.2021	23.5165	24.3239	23.5045		0.192398	1	0.376645		0.368121	0.843178	0.232882		0.587346	1	-0.143763
A0A060WVU6	Uncharacterized protein	23.4676	23.5522	23.3239	23.632	23.5754	23.0156	23.48	23.0393	23.2302	21.4221	23.5285	21.9566	23.391	23.1961	23.3376	23.0258	23.3101	22.9777		0.108534	1	0.651666		0.0869158	0.637076	0.221411		0.265333	1	-0.430255
A0A060WVU9	Carbonyl reductase (NADPH) (EC 1.1.1.184)	28.3992	28.0864	28.0137	28.2979	28.5463	28.4154	28.341	28.5052	28.4274	27.3992	28.3452	28.2535	28.0711	28.2625	28.5969	28.3869	28.3452	28.4473		0.671955	1	0.0812276		0.60901	0.927212	-0.0585063		0.458753	1	-0.139734
A0A060WVV4	Tubulin alpha chain	26.8019	26.8858	26.3187	26.9977	26.6998	26.6998	26.8264	26.6865	26.7771	26.3393	26.6998	26.9316	26.7389	26.7895	26.9869	26.6865	26.8974	27.1795		0.853795	1	0.0238501		0.25568	0.78726	-0.145841		0.158622	1	-0.169691
A0A060WVY2	Uncharacterized protein	23.0409	23.0443	22.9061	23.4923	23.895	22.8969	22.6865	22.3672	22.8423	22.9061	22.8839	23.2492	22.5846	22.9637	22.6119	23.1642	22.5045	22.8727		0.0812483	1	0.390066		0.0513206	0.578415	0.428994		0.81066	1	0.0389274
A0A060WW01	MG3 domain-containing protein	26.3662	25.9781	27.0505	26.2625	26.4041	26.2225	26.5478	26.141	26.518	24.6649	26.2372	26.1661	26.0464	26.6181	25.8764	25.772	26.189	26.3975		0.321585	1	0.334809		0.267939	0.789906	0.230755		0.746964	1	-0.104055
A0A060WW03	Alpha-1,6-mannosyl-glycoprotein 2-beta-N-acetylglucosaminyltransferase	24.1795	24.275	24.1642	23.2679	24.6649	24.1332	23.9847	24.3975	24.1565	24.8288	24.0443	24.4298	24.3975	23.7594	24.3511	23.3511	23.9316	24.1332		0.415177	1	-0.192829		0.619247	0.929808	0.126794		0.15178	1	0.319624
A0A060WW40	CULLIN_2 domain-containing protein	23.7995	23.4551	22.8746	23.2521	23.5869	23.9584	23.4676	23.4923	23.6865	22.6992	23.867	23.8385	23.7389	23.0376	23.7695	23.119	23.7077	23.5754		0.931955	1	-0.020764		0.986503	0.996271	-0.00360807		0.939609	1	0.017156
A0A060WW43	Clat_adaptor_s domain-containing protein	24.9316	24.2317	24.5754	24.5754	24.7594	25.019	24.8717	24.654	24.5345	24.3975	24.4298	24.8093	24.7129	24.4105	24.5983	24.5522	24.6703	24.867		0.651187	1	0.0659386		0.730989	0.952704	0.046869		0.855634	1	-0.0190697
A0A060WW46	ACB domain-containing protein	21.9637	22.1363	13	22.1886	20.9316	21.5915	19.2302	21.6714	19.6329	21.8191	19.3123	20.8191	21.9388	21.2593	13	13	20.895	21.5961		0.94368	1	-0.11223		0.482157	0.889013	1.68709		0.352454	1	1.79932
A0A060WW50	Uncharacterized protein	19.4736	21.8385	21.4825	13	21.7389	19.3602	22.3017	22.1238	23.2679	20.6714	22.7574	21.6497	23.5165	22.3778	23.0139	21.7056	13	22.6907		0.0925791	1	-2.64635		0.478736	0.887037	-1.56848		0.533267	1	1.07787
A0A060WW89	U1 small nuclear ribonucleoprotein C	22.5427	22.9171	21.6096	22.391	23.1642	22.5545	22.2933	23.3376	22.8932	22.3045	22.4972	21.9985	22.3239	22.0886	22.2185	21.9459	22.8839	21.8461		0.936023	1	-0.0241861		0.265839	0.790065	0.312045		0.206076	1	0.336231
A0A060WW90	Uncharacterized protein	28.9923	28.0813	28.6389	28.1312	29.7613	29.2557	29.0914	28.6764	28.6931	28.4274	29.0453	28.9484	28.5898	28.6998	28.5969	28.4073	28.7802	30.0864		0.990416	1	-0.00354767		0.894505	0.978584	-0.0499217		0.867883	1	-0.046374
A0A060WW96	S10_plectin domain-containing protein	23.9495	22.1457	23.417	22.0426	22.7955	22.4451	22.4092	22.5309	23.1015	13	24.7995	22.4476	24.632	24.8385	13	23.5869	18.9258	22.4676		0.435147	1	1.41778		0.429946	0.86942	1.55743		0.957192	1	0.139647
A0A060WWB3	Nicotinate-nucleotide pyrophosphorylase [carboxylating]	26.4024	25.7619	26.1642	26.3943	25.8717	26.3943	25.9628	25.5345	26.0588	25.867	25.3031	25.8288	25.9562	25.7543	26.0275	25.7103	25.9803	26.5195		0.0337149	1	0.405646		0.320687	0.820508	0.17346		0.191236	1	-0.232186
A0A060WWB7	ATP synthase F1 subunit epsilon (ATPase inhibitor, mitochondrial)	26.9203	26.2944	26.7771	26.673	27.2979	26.6181	26.3066	26.9203	26.6595	27.4629	26.8019	26.8974	26.533	26.5507	26.726	26.7517	26.5255	26.189		0.713252	1	-0.0779813		0.202463	0.746161	0.217472		0.122312	1	0.295453
A0A060WWB8	Uncharacterized protein	27.1507	27.5389	27.0401	28.341	27.2891	27.1795	27.5389	27.4394	27.2803	27.1015	27.6931	27.1795	27.5754	27.5014	27.4707	27.1604	27.1984	27.5165		0.818282	1	0.0511061		0.927878	0.987645	0.0194092		0.79224	1	-0.031697
A0A060WWC6	Uncharacterized protein	25.2243	25.0359	24.976	25.239	25.9473	24.4105	24.558	25.4984	25.0935	26.673	25.1719	25.9694	24.7338	25.6971	25.6971	25.217	24.7945	24.5638		0.353333	1	-0.35519		0.94152	0.98937	0.0216211		0.3262	1	0.376811
A0A060WWD4	Uncharacterized protein	23.0805	22.8093	22.5237	22.2006	22.7634	23.2961	22.6164	22.9423	22.6779	22.0854	22.9207	22.6453	23.0951	23.0772	22.8519	22.7035	22.8969	22.9024		0.533752	1	0.130961		0.42241	0.862208	-0.142202		0.0794193	1	-0.273163
A0A060WWF0	Phospholipase A-2-activating protein-like	24.0526	24.6375	24.867	24.8717	24.8576	24.7077	24.7543	24.3307	24.6264	25.002	24.9134	25.1604	24.4425	24.4425	25.1293	24.9933	24.9628	24.4488		0.471057	1	-0.132187		0.709509	0.94877	-0.0708631		0.739221	1	0.0613238
A0A060WWI2	Uncharacterized protein	23.2821	23.2317	21.9495	21.9847	24.1332	23.4425	22.7512	23.3376	23.417	23.8288	23.5869	22.8034	23.5404	22.9985	23.1886	22.7715	23.8093	23.391		0.488866	1	-0.283546		0.485183	0.890866	-0.279277		0.985748	1	0.00426928
A0A060WWI4	Uncharacterized protein	26.3101	26.5135	25.9803	26.1946	26.1623	26.1469	26.3562	25.8504	26.0041	25.5983	26.2535	26.1391	26.3562	26.5135	26.143	25.8336	26.0711	26.1293		0.20263	1	0.184353		0.72657	0.953203	0.0435022		0.366513	1	-0.140851
A0A060WWJ2	DUF1907 domain-containing protein	28.6146	28.7549	28.5128	28.2759	29.109	29.1676	28.2891	28.9146	27.4938	28.2262	29.94	29.0322	27.976	28.7581	28.9088	29.1652	29.2077	29.4957		0.813626	1	0.0897992		0.502189	0.893658	-0.179471		0.521088	1	-0.26927
A0A060WWL0	Uncharacterized protein	22.8365	20.5545	22.4015	21.4526	25.1293	22.4501	22.6992	22.6562	22.1519	13	22.1238	22.68	22.1457	20.8269	22.1395	22.391	23.0983	24.3712		0.373429	1	1.58556		0.97578	0.994353	-0.024669		0.352736	1	-1.61023
A0A060WWM5	Tetratricopeptide repeat protein 39C-like	21.8839	23.0054	13	13	22.9933	23.0292	22.7223	22.3266	22.3348	21.1395	22.0088	13	22.8708	21.7955	22.8073	22.4601	21.8034	13		0.676413	1	-1.10338		0.625301	0.931985	-1.30423		0.928874	1	-0.200853
A0A060WWN5	FABP domain-containing protein	29.9814	30.5481	29.9259	29.9117	29.8445	30.1604	30.196	29.4957	29.6251	29.4492	30.5573	29.611	30.1842	29.4334	29.94	29.632	29.8474	30.2077		0.28506	1	0.23961		0.278479	0.793161	0.187871		0.820178	1	-0.0517397
A0A060WWQ3	Uncharacterized protein	22.7594	22.6822	19.8361	22.6757	23.6431	23.3376	23.3101	22.8802	21.0224	13	22.9061	22.9933	22.8727	22.4501	22.3376	23.4425	21.3211	23.5638		0.415076	1	1.47033		0.7923	0.962281	-0.175629		0.348192	1	-1.64595
A0A060WWQ6	ADP-ribosylation factor 2	25.3511	25.341	25.0484	24.5404	25.9955	25.2607	24.9977	24.6431	24.848	25.239	25.1871	25.1908	25.0894	25.0275	24.9361	25.1055	24.6595	24.9271		0.294575	1	0.238566		0.174552	0.714523	0.298675		0.618967	1	0.0601088
A0A060WWR8	Uncharacterized protein	28.8445	28.7421	28.7129	28.2759	29.1214	28.8142	28.6285	28.49	28.5426	28.6216	28.7833	28.6527	28.6216	28.7739	28.7096	28.4707	28.3869	28.6389		0.294749	1	0.132054		0.260149	0.789143	0.151552		0.793056	1	0.0194982
A0A060WWV0	UBX domain-containing protein	21.5069	22.0625	20.3538	13	21.8113	21.8576	21.0292	22.0258	21.8987	21.0886	21.7876	13	21.68	21.343	21.7223	21.343	13	21.0359		0.984848	1	-0.0396439		0.969897	0.993865	0.07796		0.954551	1	0.117604
A0A060WWZ1	Zinc finger Ran-binding domain-containing protein 2	21.6886	21.0886	20.4676	21.3484	21.5309	21.343	20.1079	21.1332	20.2989	13	21.3645	21.5731	21.2066	20.7876	20.4576	20.7634	20.5165	21.0756		0.245333	1	1.66491		0.0646315	0.605316	0.443292		0.384392	1	-1.22161
A0A060WWZ5	ADP-ribosylserine hydrolase	21.8727	21.5545	21.7389	20.9243	21.9777	21.5261	21.3321	21.3156	21.3266	21.7471	21.6276	21.8689	21.391	21.391	21.8839	21.9916	21.3857	21.3321		0.738099	1	0.0627146		0.854714	0.972374	0.0364825		0.869662	1	-0.0262321
A0A060WX05	Uncharacterized protein	21.5117	21.5404	20.9459	22.9225	21.2185	20.6714	22.0359	22.1206	22.0459	21.4972	21.8346	22.239	20.5261	21.8839	21.6497	21.6276	21.2243	23.7389		0.175386	1	-0.4938		0.584992	0.917975	-0.306684		0.687315	1	0.187117
A0A060WX26	SERPIN domain-containing protein	26.6181	26.3959	26.632	26.4862	26.976	26.452	26.1332	27.0813	26.604	27.0609	27.0401	26.574	26.2768	26.3959	26.8504	25.7363	26.5135	26.0629		0.400679	1	-0.155557		0.137588	0.688316	0.287371		0.0720513	1	0.442927
A0A060WX35	Dihydrolipoamide acetyltransferase component of pyruvate dehydrogenase complex	24.4614	23.1111	23.9584	24.4862	24.2961	24.2535	24.0854	24.1946	24.4488	24.5045	24.1095	24.48	23.7286	24.4862	24.7745	25.1833	23.8191	24.1253		0.375635	1	-0.209356		0.429235	0.86906	-0.258396		0.84539	1	-0.0490398
A0A060WX43	6-phosphogluconate dehydrogenase, decarboxylating	29.7437	29.389	29.2935	31.0084	30.6544	30.6964	30.0217	29.2285	30.0217	28.6251	28.8234	31.2479	29.4453	30.0609	30.2193	29.3683	30.196	30.2535		0.369979	1	0.469551		0.562929	0.90753	0.207033		0.555832	1	-0.262518
A0A060WX47	Nicotinamide-nucleotide adenylyltransferase	23.0105	23.2961	22.3129	23.4551	22.695	23.2273	23.2332	23.1795	23.0918	23.0376	22.9098	23.0772	23.1856	23.1658	22.5915	22.7492	23.1457	23.391		0.633465	1	-0.0886955		0.8601	0.974524	-0.0386311		0.711953	1	0.0500644
A0A060WX48	SGTA_dimer domain-containing protein	22.4425	22.2185	22.3857	22.7286	22.6671	21.8764	22.6431	22.6051	22.7327	13	22.7203	22.6822	22.391	22.5708	22.5237	22.6298	22.4849	22.3211		0.432713	1	1.32258		0.476422	0.887386	-0.100426		0.398534	1	-1.42301
A0A060WX55	Uncharacterized protein	21.0559	20.7553	21.6886	13	21.2006	21.4273	21.4825	21.5498	21.8152	13	21.6453	20.9672	21.3211	21.2006	21.3045	21.654	21.0224	22.1795		0.912848	1	-0.222042		0.277773	0.794004	-1.59242		0.360544	1	-1.37038
A0A060WX65	Ras-related protein Rap-1A-like	26.4378	26.4041	26.2077	26.3014	26.6595	26.5898	26.5195	26.2961	26.3712	26.1946	26.512	26.4441	26.4008	26.5754	26.2408	26.3222	26.4504	26.5898		0.6256	1	0.0437641		0.969905	0.993639	0.0034612		0.611525	1	-0.0403029
A0A060WX75	60S ribosomal protein L34	28.0609	27.9203	27.8019	27.8682	28.0965	27.8504	27.8974	27.6595	27.6663	28.2308	27.8264	27.6931	27.8445	27.8385	27.5609	27.3494	27.7645	27.6663		0.330718	1	0.104125		0.0171863	0.584776	0.262359		0.211838	1	0.158234
A0A060WX77	SERPIN domain-containing protein	25.6568	25.9338	26.3135	26.3877	25.7619	25.1757	25.417	25.3745	25.3511	25.2353	25.4923	25.5165	25.1527	25.217	25.4138	24.8904	25.3204	25.2499		0.0303946	1	0.473782		0.00717956	0.633556	0.664219		0.0474682	1	0.190437
A0A060WX89	Eukaryotic translation initiation factor 6	23.0886	22.1886	21.4972	20.2066	24.7182	13	22.3321	21.7223	21.7512	22.7348	23.7182	21.5213	22.2302	21.6757	21.3211	21.2477	21.8764	21.5545		0.396675	1	-1.51348		0.617102	0.928933	-0.867772		0.111668	1	0.645707
A0A060WXA2	NADH-ubiquinone oxidoreductase 75 kDa subunit, mitochondrial	25.8093	25.5667	25.8215	26.0062	26.4314	25.8881	26.0894	26.5536	25.9825	26.3745	26.2944	26.4057	26.0275	25.9111	25.9316	26.0526	25.797	25.9847		0.0324647	1	-0.362799		0.812274	0.965117	-0.030187		0.00551935	0.812571	0.332612
A0A060WXC1	Uncharacterized protein	25.3342	24.6703	23.7286	22.7995	25.8457	25.3477	24.3778	24.8997	25.1214	24.2607	25.3612	24.5225	23.7286	25.1214	24.8997	25.6811	24.7945	24.1332		0.792381	1	-0.136227		0.852057	0.972891	-0.105422		0.929033	1	0.030805
A0A060WXD6	CAAX prenyl protease	24.5638	23.867	23.6649	23.654	24.5165	25.002	23.7182	24.141	24.4298	22.6886	24.3578	23.4676	24.8142	24.3778	23.895	23.7796	24.5983	23.2961		0.271969	1	0.410877		0.800783	0.96422	0.0845337		0.380676	1	-0.326343
A0A060WXJ0	PHB domain-containing protein	25.3066	25.5983	24.604	25.5754	25.7441	24.1795	25.5869	24.8044	25.5725	25.4457	25.8811	25.3778	26.9977	26.3273	25.2463	22.7915	24.3101	26.6865		0.37273	1	-0.276759		0.757262	0.955354	-0.225233		0.940778	1	0.0515264
A0A060WXJ1	Uncharacterized protein	29.2625	28.003	28.0137	27.9977	28.6216	29.3452	28.5426	29.5573	28.7325	28.4668	29.0788	28.9372	29.2239	28.9203	28.6831	29.1819	28.1312	29.7565		0.288358	1	-0.345249		0.227693	0.76175	-0.442206		0.734734	1	-0.0969572
A0A060WXK2	Uncharacterized protein	27.524	28.4314	28.2123	28.258	27.8682	27.4314	27.6663	27.5165	27.6251	27.0813	27.8081	27.7325	27.7195	27.524	27.2714	27.2262	27.1115	27.341		0.0835992	1	0.38261		0.0116532	0.5864	0.588642		0.169494	1	0.206032
A0A060WXK5	Guanine nucleotide-binding protein G(I)/G(S)/G(T) subunit beta-2-like	21.654	21.0625	21.2933	21.3805	21.9316	21.9098	21.4972	21.9098	21.1825	21.7013	21.0886	21.6628	21.0224	21.6141	21.2302	21.6051	21.4726	22.155		0.873519	1	0.0315851		0.919943	0.986848	0.0220296		0.963696	1	-0.0095555
A0A060WXL1	Myb-like domain-containing protein	25.2426	24.8288	26.1661	24.1174	25.0813	26.2243	26.6458	24.7024	24.9043	25.5374	25.2426	24.5869	26.2732	24.8764	25.1449	24.5754	25.4984	25.5783		0.988195	1	0.0068744		0.909926	0.985318	-0.0476608		0.892882	1	-0.0545352
A0A060WXM9	14_3_3 domain-containing protein	29.7786	29.846	29.7771	30.0084	30.2535	29.7708	29.94	29.6389	29.7014	29.8711	30.0609	29.9117	29.673	29.8294	29.9677	29.8829	29.4473	29.8697		0.621636	1	0.0517089		0.274643	0.79295	0.127384		0.467948	1	0.0756747
A0A060WXP3	Uncharacterized protein	26.8974	26.726	27.7453	27.0296	27.1015	25.9293	28.4862	26.9316	26.6181	25.6264	27.3239	28.0084	27.1312	27.5969	27.0296	26.8974	27.3153	27.341		0.599572	1	-0.260904		0.258679	0.789173	-0.313706		0.904442	1	-0.0528024
A0A060WXQ8	Dolichyl-diphosphooligosaccharide--protein glycosyltransferase subunit 2	28.8324	28.3324	28.8112	29.0839	28.1459	28.6998	28.8682	28.8173	28.8294	28.2399	28.7486	28.4707	28.7895	29.0505	28.5754	28.5609	28.3536	29.1532		0.94932	1	-0.0114244		0.623269	0.931474	-0.0962785		0.613445	1	-0.0848541
A0A060WXR4	Citrate hydro-lyase	30.7613	31.4581	30.6964	31.341	30.6544	31.0673	30.2869	31.0283	30.947	31.0544	30.393	30.5203	30.8157	31.099	31.196	30.7613	30.3303	30.6022		0.174205	1	0.291416		0.332421	0.82659	0.195641		0.627633	1	-0.095775
A0A060WXT1	Ig-like domain-containing protein	21.2006	21.002	22.9654	13	23.1285	21.0156	22.1426	19.5713	19.0129	13	22.0723	23.3101	22.8802	21.8269	21.4874	22.9298	19.2042	22.9864		0.809844	1	0.533822		0.382119	0.848564	-1.50045		0.242657	1	-2.03427
A0A060WXU2	Uncharacterized protein	21.9316	22.0756	21.9951	13	22.6757	22.2564	21.3645	22.1047	21.5309	13	21.8346	22.0918	21.8764	21.9061	22.6497	22.8073	22.1174	13		0.877996	1	0.334634		0.974905	0.994319	-0.0704333		0.853523	1	-0.405067
A0A060WXW6	Ribosomal_L18_c domain-containing protein	24.7129	24.0526	24.5463	24.3712	24.7441	23.7695	24.3578	24.7077	24.5345	24.2961	24.7182	24.3101	24.275	24.0772	24.4041	23.5522	24.6703	23.7796		0.508461	1	-0.121297		0.323359	0.824664	0.239704		0.0807662	1	0.361001
A0A060WXX7	SH3 domain-containing protein	21.3101	20.4576	20.7876	13	21.6453	20.953	20.3101	13	13	13	20.8034	20.5731	20.6453	21.2477	21.0756	20.8802	13	20.7553		0.208262	1	2.91116		0.962297	0.992391	0.0915845		0.218632	1	-2.81958
A0A060WXY0	Heterogeneous nuclear ribonucleoprotein A3-like	25.5075	25.7517	25.2891	24.6649	26.1965	25.5075	24.6757	25.5075	25.1642	25.8336	25.3066	25.4984	25.317	25.3477	25.6403	25.2643	25.5315	25.2317		0.56673	1	0.155194		0.663721	0.940323	0.0974588		0.745801	1	-0.0577348
A0A060WY02	PABS domain-containing protein	13	13	13	13	13	13	13	13	13	21.5545	13	22.5141	19.6971	23.0359	13	22.9061	22.6736	13		NaN	1	0		0.0120869	0.597758	-6.05211		0.294668	1	-3.04068
A0A060WY07	Trans-3-hydroxy-L-proline dehydratase	21.5915	22.1047	13	22.7675	19.7005	21.4425	13	22.0088	21.7182	20.6276	21.9061	21.7098	20.7307	13	19.9882	22.4651	19.0638	22.5427		0.977211	1	-0.0606178		0.824734	0.967225	0.469368		0.800347	1	0.529986
A0A060WY17	Uncharacterized protein	23.48	23.4551	22.3511	24.2535	22.6186	24.5696	23.7594	23.2346	23.7389	22.1519	23.7182	22.5961	23.6209	23.8191	23.6865	23.5045	23.4923	24.2607		0.585505	1	0.254827		0.47821	0.886319	-0.275974		0.109947	1	-0.530801
A0A060WY20	Ribosomal protein S6 kinase	20.8191	22.1206	21.5592	21.9566	21.1206	20.8346	21.8689	23.5404	13	13	20.8876	21.6051	20.1581	20.7056	21.1765	13	20.5451	21.8113		0.240766	1	2.41811		0.204792	0.746201	1.8357		0.808642	1	-0.582405
A0A060WY30	Endonuclease/exonuclease/phosphatase family domain-containing protein 1	13	18.3538	13	13	13	13	18.4972	20.3857	19.3012	13	19.8545	13	21.1015	20.1581	17.9373	13	13	13		0.0641012	1	-3.44747		NaN	1	0		0.652135	1	0.973619
A0A060WY75	Fam20C domain-containing protein	25.1833	25.4138	24.8433	25.1135	24.4923	23.5045	25.1253	24.6375	24.3975	25.3712	25.9562	23.2125	24.8093	23.5754	24.7695	24.4551	24.6431	25.3778		0.959403	1	-0.0249621		0.688287	0.943437	0.153377		0.70365	1	0.178339
A0A060WY77	Geranylgeranyl transferase type-2 subunit alpha	21.3962	21.5356	13	21.1946	21.1143	13	21.1825	20.9672	21.5117	20.4273	21.4972	21.002	21.391	21.743	21.0493	21.1269	21.4576	20.85		0.176943	1	-2.55785		0.151544	0.694595	-2.72951		0.434411	1	-0.171665
A0A060WY94	RRM domain-containing protein	22.9298	21.9601	22.8249	22.5333	22.6364	22.7327	22.9352	22.882	22.8839	22.1704	23.0139	22.8171	22.8802	22.6929	22.654	22.7955	23.0139	22.9916		0.359706	1	-0.180879		0.156104	0.706591	-0.235141		0.705973	1	-0.0542622
A0A060WYC3	Carboxypeptidase	26.8264	27.0401	28.003	27.4154	27.2979	27.9088	27.5315	27.7389	26.8974	25.1795	27.5389	27.6181	28.6075	27.7645	27.7708	27.2625	27.6998	28.3023		0.471347	1	0.331235		0.105329	0.675927	-0.485936		0.0958454	1	-0.817171
A0A060WYE0	DNA-(apurinic or apyrimidinic site) lyase	25.3778	25.3545	24.3376	25.6568	24.8433	24.2679	24.7995	25.0732	25.5754	24.7695	24.7846	23.8288	23.2081	25.0062	24.141	23.4551	24.7492	23.5045		0.62464	1	0.167799		0.0316406	0.564763	0.962271		0.0643513	1	0.794472
A0A060WYE5	CULLIN_2 domain-containing protein	24.3778	24.4923	25.5898	24.918	24.48	24.6918	24.5285	23.9847	24.0609	23.7182	24.3645	24.4614	24.317	24.3511	24.6096	24.2535	24.0935	24.7441		0.0290833	1	0.571924		0.111516	0.685274	0.363483		0.227097	1	-0.208441
A0A060WYF1	Flotillin	24.8811	24.0772	23.5045	23.3376	25.1332	24.7543	24.5812	24.8336	24.4676	23.6971	25.6375	23.5285	24.4738	24.7077	24.5754	24.5638	24.7286	24.3376		0.697776	1	-0.176289		0.387921	0.846807	-0.283173		0.746294	1	-0.106884
A0A060WYF5	Uncharacterized protein	22.6119	22.6387	23.6209	22.2302	24.1871	22.9261	22.5189	23.6431	23.848	13	22.6584	23.5983	22.6628	23.8191	22.9171	22.2096	21.5069	23.178		0.413847	1	1.49135		0.485227	0.890563	0.320255		0.519508	1	-1.17109
A0A060WYI0	Peptidase_M3 domain-containing protein	26.604	26.5448	26.1565	25.9066	26.5565	26.7517	26.4346	26.425	26.143	26.17	26.7895	26.2803	26.4394	26.3528	26.329	26.3118	26.1449	26.2821		0.781767	1	0.0462955		0.438598	0.87588	0.110034		0.556745	1	0.0637385
A0A060WYJ0	Uncharacterized protein	26.1908	26.3578	26.5478	26.5374	26.417	26.0484	26.6595	26.5225	26.4536	26.038	26.3376	26.341	26.4785	26.5507	26.4425	25.6125	26.0975	26.3926		0.728621	1	-0.0421381		0.609003	0.927501	0.0875028		0.459536	1	0.129641
A0A060WYJ7	Eukaryotic translation initiation factor 5	24.1871	23.2361	24.0443	24.0526	22.8932	23.5285	23.7995	23.5754	24.141	24.1488	23.4551	23.9406	23.391	24.1946	24.3645	23.6209	23.9043	24.019		0.461729	1	-0.18645		0.34181	0.829845	-0.258766		0.709547	1	-0.0723159
A0A060WYK0	Uncharacterized protein	22.6886	22.3857	22.5777	21.6671	23.0935	22.7675	21.8576	22.5213	22.1519	22.4476	22.3045	23.5754	22.6029	22.58	22.9619	22.8708	22.6562	22.1332		0.866384	1	0.0536296		0.660187	0.940807	-0.104151		0.568439	1	-0.157781
A0A060WYK3	Uncharacterized protein	23.8576	24.275	26.5898	23.0559	24.6209	24.2821	25.867	22.58	23.2185	24.3239	22.1704	24.2821	24.9134	22.2621	23.5285	22.1395	22.1363	23.8191		0.358994	1	0.706556		0.0786232	0.617202	1.3137		0.422013	1	0.607147
A0A060WYL2	Metallophos domain-containing protein	23.2419	21.4775	22.4651	22.4092	23.2961	23.48	23.3376	21.7389	22.976	22.9116	22.6628	21.8727	23.2492	21.2419	22.1916	22.9899	22.9116	23.1673		0.728174	1	0.145083		0.82067	0.966619	0.103088		0.920535	1	-0.0419954
A0A060WYM0	Uncharacterized protein	21.3156	20.5545	13	21.2243	13	21.2707	13	21.4324	21.0292	13	21.1332	21.4923	21.7223	21.3101	13	21.8073	22.1238	19.9882		0.961694	1	-0.12031		0.490022	0.89214	-1.59775		0.527517	1	-1.47744
A0A060WYM7	Tr-type G domain-containing protein	26.0505	25.2096	25.2243	26.4186	26.0752	26.0338	25.2096	25.673	25.4923	25.7492	25.1488	25.6703	26.6865	25.767	25.6757	24.7286	26.2408	26.5507		0.163469	1	0.344805		0.772546	0.959948	-0.106205		0.178624	1	-0.451011
A0A060WYQ2	4F5 domain-containing protein	13	21.7594	19.3688	13	21.5213	19.5823	18.4815	20.6886	19.7223	13	21.3376	19.0743	21.4221	21.0559	13	19.8113	13	13		0.746885	1	-0.67874		0.640027	0.935263	1.15709		0.40952	1	1.83583
A0A060WYR1	Fibronectin type-II domain-containing protein	26.7517	26.3528	25.9606	26.4282	25.9933	25.6375	25.8552	26.4551	26.3877	25.8093	26.3222	25.7821	25.726	26.4378	26.3342	25.5551	26.0995	26.3359		0.690028	1	0.0854403		0.640658	0.93547	0.105981		0.918977	1	0.0205406
A0A060WYS8	Proteasome subunit beta	27.5826	27.4629	27.189	27.2714	27.5315	27.7325	27.5165	27.2979	27.391	26.2188	27.5969	27.3153	27.4862	27.6251	27.5315	27.1312	27.391	27.4938		0.307368	1	0.238913		0.867005	0.974333	0.0185248		0.335274	1	-0.220388
A0A060WYU8	Eukaryotic translation initiation factor 2A	23.4923	22.1174	23.4551	21.2821	22.9933	23.3376	23.0805	22.9388	23.4676	22.9829	23.1015	23.184	23.417	23.2961	22.6606	21.8689	23.632	23.2821		0.375482	1	-0.346258		0.597617	0.922191	-0.24648		0.726605	1	0.0997775
A0A060WYV1	Ubiquitin carboxyl-terminal hydrolase	24.6971	24.7895	24.5754	25.1449	24.6264	24.6703	24.8093	24.3511	24.3511	23.7895	24.7846	24.6375	24.1332	25.0105	24.7234	24.8044	24.1253	24.8623		0.125331	1	0.296765		0.447111	0.87581	0.140772		0.496911	1	-0.155993
A0A060WYY2	Polysacc_synt_4 domain-containing protein	22.2006	21.6364	21.4874	21.7594	21.8651	21.6757	21.9423	21.5685	21.0821	21.3538	21.3645	21.7389	21.7182	21.6006	21.2361	21.2006	21.7836	22.1642		0.133043	1	0.262412		0.410097	0.862536	0.153575		0.586889	1	-0.108837
A0A060WYY7	Uncharacterized protein	22.6342	21.9459	22.3511	20.265	22.6736	22.8969	22.7203	21.8987	21.7675	13	22.4526	22.8014	22.1825	22.9459	22.3884	21.6843	21.9459	23.1285		0.420864	1	1.35436		0.594943	0.922667	-0.251474		0.333738	1	-1.60584
A0A060WYZ6	UBC core domain-containing protein	26.2058	26.3926	26.1565	25.3239	25.976	26.2058	26.1095	26.2821	25.976	26.3359	26.0732	25.7871	26.3629	26.1984	26.1234	26.2299	26.1469	26.0254		0.778125	1	-0.0504859		0.411545	0.861598	-0.137666		0.377316	1	-0.0871805
A0A060WZ08	Amidase domain-containing protein	23.0789	21.3645	21.3101	22.1765	22.5165	22.5915	22.4923	23.0951	23.2961	13	22.8249	21.3045	22.5522	22.9441	22.7553	22.848	22.5731	23.4425		0.494549	1	1.17084		0.0587677	0.600494	-0.679556		0.283158	1	-1.85039
A0A060WZ12	V-type proton ATPase subunit a	13	21.8152	22.2302	22.3294	22.6006	22.8727	23.3511	22.6714	21.7013	21.5685	22.4825	22.5708	23.1426	23.6865	22.5069	22.5498	23.4041	20.9024		0.343382	1	-1.58293		0.270297	0.790373	-1.89069		0.542536	1	-0.307764
A0A060WZ16	Spectrin beta chain	26.5898	26.1075	26.5898	25.8927	26.7517	26.1469	26.4089	26.5165	26.2207	26.8741	26.1449	26.5536	26.0854	26.3153	25.8576	25.9562	26.0526	25.9998		0.557459	1	-0.106725		0.077244	0.610195	0.301937		0.00811282	0.774667	0.408662
A0A060WZ23	40S ribosomal protein S27a	27.3494	27.1015	26.8019	27.1984	27.3066	26.8264	26.604	26.5638	26.6865	26.7517	26.8858	26.2996	26.9428	26.8385	26.2058	25.9716	26.8504	26.8264		0.00413676	0.8625	0.46546		0.0289969	0.55676	0.491452		0.891541	1	0.0259921
A0A060WZ27	Peptidase C80 domain-containing protein	26.4041	27.6251	26.9977	26.2426	20.4476	13	27.3324	13	21.2877	13	27.3745	27.0296	26.7129	13	27.17	27.2077	26.9088	28.8653		0.608898	1	1.94879		0.660236	0.940595	-1.52462		0.374427	1	-3.47341
A0A060WZ41	Glucosamine 6-phosphate N-acetyltransferase	22.5823	22.2679	21.9637	22.8538	21.8346	22.2933	22.4701	22.1457	22.1612	21.5261	22.2593	22.1457	21.7995	22.2036	22.4576	22.2006	21.8346	22.2419		0.388902	1	0.181257		0.366841	0.842495	0.176292		0.976691	1	-0.00496515
A0A060WZ43	E3 UFM1-protein ligase 1	26.228	25.9517	26.217	26.3778	26.1293	25.8927	26.143	26.002	26.2151	25.6513	26.2353	26.1681	25.9628	26.2002	26.0588	25.7077	25.6181	25.976		0.598125	1	0.0636301		0.0980242	0.663958	0.212172		0.268531	1	0.148542
A0A060WZ72	Uncharacterized protein	23.0838	22.343	22.0359	23.074	23.3645	13	22.4501	23.1158	23.5165	22.3403	22.6276	13	13	22.1332	22.0658	22.4041	22.9933	21.6276		0.991678	1	-0.0248604		0.847434	0.97222	0.446201		0.839166	1	0.471062
A0A060WZ77	Aminopeptidase	23.1079	23.48	22.5213	22.1795	22.9134	22.3403	19.1155	22.6971	22.7756	20.9243	22.1946	23.2679	23.8576	13	23.7077	21.7594	23.417	23.7492		0.193139	1	0.927908		0.51884	0.902147	1.17527		0.896686	1	0.247361
A0A060WZ89	Importin N-terminal domain-containing protein	22.4726	21.8385	21.7056	21.0493	22.3936	22.2849	22.1395	21.9742	21.895	21.9707	22.6074	13	22.4551	22.1426	22.5475	21.9742	21.895	21.6231		0.397789	1	1.3596		0.584174	0.917719	-0.148856		0.347395	1	-1.50845
A0A060WZA1	Ketimine reductase mu-crystallin	29.2147	28.2262	28.3109	27.8916	28.8019	28.509	28.8081	28.6492	28.5278	29.3001	28.5315	28.7613	28.3367	29.1532	27.6998	27.9869	28.9814	28.9869		0.253278	1	-0.270607		0.92077	0.986821	-0.0317405		0.401994	1	0.238866
A0A060WZF2	ADP/ATP translocase	28.877	28.0813	28.0243	28.7453	28.6075	28.8142	28.3367	28.726	28.6146	28.4032	28.1065	28.4194	28.8294	28.5536	28.1795	27.9705	28.6998	28.6005		0.621183	1	0.0905558		0.801338	0.964561	0.0527522		0.818865	1	-0.0378036
A0A060WZF7	2-Hacid_dh domain-containing protein	25.6431	25.9203	25.792	25.275	26.515	26.0254	25.6998	25.6348	25.5492	26.002	25.7995	25.7103	25.7517	25.433	25.7821	25.6595	25.3273	25.7441		0.490107	1	0.12921		0.215701	0.759132	0.245507		0.274024	1	0.116297
A0A060WZJ0	PfkB domain-containing protein	23.7077	23.3511	22.9006	23.5404	23.2405	23.5404	23.632	23.3511	23.7389	22.7512	23.7182	23.1395	23.3511	23.4551	23.5165	24.019	23.1734	23.8764		0.966945	1	-0.0083882		0.316584	0.818202	-0.185177		0.411564	1	-0.176789
A0A060WZJ2	Uncharacterized protein	29.8814	29.6198	29.7325	29.6407	29.7755	29.7708	29.9259	29.5426	29.7927	29.6713	29.6865	29.8355	29.4433	29.5278	29.651	29.6492	29.6475	29.94		0.935726	1	-0.00563844		0.264242	0.791067	0.0936314		0.287701	1	0.0992699
A0A060WZL0	Uncharacterized protein	24.317	23.7895	23.7995	24.5225	23.5045	23.7895	24.2463	23.5869	24.2961	22.8014	25.002	24.3031	25.1642	25.1946	23.6096	23.5754	23.48	24.239		0.80934	1	-0.0855503		0.493368	0.893817	-0.256725		0.710342	1	-0.171174
A0A060WZM3	Ig-like domain-containing protein	20.5823	24.5105	22.0292	19.1581	13	22.7856	22.8442	20.6714	13	13	22.9566	22.9152	21.8802	21.7389	13	13	22.976	22.3511		0.676909	1	1.11303		0.652627	0.938585	1.18658		0.979547	1	0.0735531
A0A060WZM8	CARD domain-containing protein	22.538	22.3348	22.9495	21.7836	22.8746	22.5731	22.2243	22.2273	22.3321	23.2679	23.0224	22.9388	22.6342	22.4923	22.6628	22.882	22.3857	22.8152		0.544855	1	-0.159869		0.485624	0.890626	-0.136443		0.910502	1	0.0234261
A0A060WZN1	PP28 domain-containing protein	27.0609	27.2979	26.5754	26.8385	27.2535	26.0317	25.1449	26.1642	26.2188	27.6181	27.0401	26.7517	26.1927	26.2768	26.5898	25.767	26.1776	24.7389		0.397105	1	0.353326		0.0231207	0.559206	0.885844		0.252136	1	0.532518
A0A060WZN2	CSTF2_hinge domain-containing protein	22.7955	22.3831	22.7776	22.6231	22.9742	22.6029	23.3511	22.6276	22.4898	22.2593	22.9725	23.3645	22.6714	22.7223	22.8423	22.9298	22.7614	22.5892		0.477819	1	-0.151399		0.547998	0.907826	-0.0600157		0.648208	1	0.0913836
A0A060WZS1	14_3_3 domain-containing protein	22.3805	21.8651	22.3294	22.2989	22.1581	22.2214	22.6364	21.8764	22.5309	20.7796	22.8538	21.6628	22.3884	22.4526	22.5915	22.4526	22.7574	22.4551		0.650454	1	0.152261		0.00842075	0.57217	-0.307365		0.183708	1	-0.459626
A0A060WZT0	Uncharacterized protein	23.4551	23.3778	23.0443	24.1565	23.0275	22.976	23.1301	23.1174	23.976	20.8651	22.9006	23.3511	22.9352	22.8595	23.3239	22.7756	22.7161	24.1253		0.36052	1	0.449487		0.46394	0.879862	0.216955		0.641483	1	-0.232533
A0A060WZT1	ATP synthase F1 subunit epsilon (ATPase inhibitor, mitochondrial)	22.3805	21.8113	23.1825	20.5638	22.8288	22.1795	21.5356	22.6431	22.0918	22.6886	22.9777	22.7223	20.9601	22.0691	22.6141	22.5892	22.4626	20.9951		0.524522	1	-0.285462		0.678796	0.941754	0.209358		0.226824	1	0.49482
A0A060WZW7	ENTH domain-containing protein	23.9847	23.6649	25.0317	24.0609	24.3975	24.7695	25.0484	24.1642	24.2535	23.7182	24.3975	25.5667	23.8576	24.3307	23.848	23.3239	24.6153	25.7103		0.561739	1	-0.206565		0.927396	0.988358	0.0372346		0.587291	1	0.2438
A0A060WZX0	Ras-related C3 botulinum toxin substrate 1 (rho family, small GTP binding protein Rac1)	26.5389	26.8741	26.4154	26.3444	26.9539	26.6458	26.604	26.4598	26.3926	26.4846	26.5754	26.8623	26.5725	26.7517	26.6865	26.604	26.6458	26.726		0.599008	1	0.065609		0.738877	0.950037	-0.0356779		0.197607	1	-0.101287
A0A060WZY4	Uncharacterized protein	25.217	25.1984	24.5983	26.8741	25.1946	24.976	24.2535	25.3578	26.0105	23.7492	25.433	25.2058	24.9225	24.9672	25.3031	24.6703	25.2463	24.9361		0.483162	1	0.341404		0.340089	0.829429	0.335464		0.986967	1	-0.00593917
A0A060X011	Peptidyl-prolyl cis-trans isomerase	22.0951	22.654	23.3101	21.3266	23.6971	22.8404	22.3321	22.8595	22.2125	22.3936	22.9566	23.3101	22.7533	22.3645	22.8969	23.0805	22.4476	22.695		0.953065	1	-0.023516		0.888581	0.976213	-0.0524114		0.89193	1	-0.0288954
A0A060X018	Glutathione transferase	28.906	28.8887	28.8355	29.1937	29.4032	29.0453	29.099	29.0111	28.9259	29.5609	28.6831	28.6458	28.9732	29.5278	29.3971	29.3683	29.158	29.2602		0.729828	1	0.057751		0.077764	0.613438	-0.235384		0.0929217	1	-0.293135
A0A060X026	CYTOSOL_AP domain-containing protein	27.3662	27.189	26.9869	27.4785	27.5463	27.6181	27.3066	27.1214	27.4154	26.8264	27.4473	27.1604	26.9428	27.2445	27.2535	27.4073	27.3153	27.7708		0.289731	1	0.151231		0.781797	0.96284	0.0417868		0.466988	1	-0.109445
A0A060X045	Peptidylprolyl isomerase	28.0864	27.2535	27.5682	26.8974	27.7325	27.673	27.3324	27.5898	27.3066	27.7453	27.604	27.7517	27.3494	27.8623	27.391	27.6663	27.5536	27.509		0.917229	1	-0.0198329		0.915579	0.987778	-0.0201159		0.998012	1	-0.000282923
A0A060X046	Tetraspanin	24.0935	24.2535	23.074	23.0088	24.2243	24.0772	22.3045	23.6865	23.48	25.019	24.0275	22.5638	24.0854	23.4298	24.0609	24.1871	23.8576	22.4576		0.571424	1	0.275		0.767667	0.957161	0.108837		0.739402	1	-0.166163
A0A060X083	Ig-like domain-containing protein	20.654	23.1426	24.1946	21.3592	24.5165	24.4984	24.4551	22.3484	22.85	21.2302	24.1795	24.8385	23.6971	23.5869	22.2905	23.7077	22.8727	23.5522		0.780641	1	-0.256061		0.764556	0.956699	-0.223624		0.959311	1	0.032437
A0A060X0A2	Uncharacterized protein	27.7453	27.0401	27.2535	26.8974	27.8799	27.4314	27.3828	27.7517	27.6998	27.3745	26.9977	27.7895	27.3239	27.8081	27.0296	26.9316	27.4154	27.6663		0.549966	1	-0.124726		0.955361	0.991957	0.0121393		0.483361	1	0.136866
A0A060X0B1	3-hydroxy-3-methylglutaryl coenzyme A synthase	27.1604	27.1795	26.4661	27.2353	26.2517	26.0629	26.7517	26.4785	26.2679	26.8142	26.7771	26.8623	26.0526	27.3662	26.2021	26.0084	26.965	26.4425		0.780366	1	0.0673774		0.494636	0.892406	0.219853		0.544666	1	0.152476
A0A060X0C7	Aminotran_1_2 domain-containing protein	28.1015	27.5165	27.2535	27.5014	28.066	27.9595	27.5536	28.2445	27.8916	27.2262	27.2353	27.8324	27.8264	27.8385	27.2262	27.509	27.965	27.3494		0.758271	1	0.0691328		0.56104	0.908468	0.113995		0.830772	1	0.0448624
A0A060X0D1	Uncharacterized protein	27.2535	27.8203	27.4629	28.0505	27.2891	27.1015	27.0401	27.2891	26.9977	26.7389	27.341	27.3324	27.2353	27.604	26.6998	26.6458	26.8504	26.6595		0.0635865	1	0.373114		0.0310942	0.565916	0.547175		0.373569	1	0.174061
A0A060X0D2	AIG1-type G domain-containing protein	20.3645	13	13	13	21.7715	20.3857	19.4972	13	13	13	20.2302	20.1332	20.002	13	19.2349	19.3101	13	19.9083		NaN	1	0		0.832585	0.967181	-0.488908		0.665706	1	-0.932442
A0A060X0D7	Lipase maturation factor	24.1095	23.5638	23.6209	24.317	23.9933	24.2961	24.141	24.4105	24.5404	23.7695	24.1015	24.0854	23.5285	23.848	23.632	23.8093	24.0935	24.4105		0.295455	1	-0.191274		0.617369	0.928637	0.0964686		0.124964	1	0.287743
A0A060X0E0	PHB domain-containing protein	27.0609	26.9539	27.17	26.5165	27.4073	27.2262	27.3066	27.5014	27.2353	27.2625	27.3745	26.5507	27.3494	27.4938	27.1507	27.0401	27.3066	27.2262		0.438046	1	-0.149381		0.174865	0.713763	-0.205346		0.718939	1	-0.0559651
A0A060X0E5	Calcium-binding protein 39	24.275	24.391	23.6971	23.6096	24.7182	24.3778	23.895	24.2317	24.1095	23.8385	24.4362	24.275	24.2535	24.1174	24.1095	23.895	24.2891	24.1795		0.818887	1	0.0471443		0.844586	0.972555	0.037439		0.931516	1	-0.00970523
A0A060X0F6	COP9 signalosome complex subunit 6	24.0772	23.1991	23.7796	24.1095	23.8764	24.239	24.1332	23.2679	23.5638	23.2036	23.9672	23.7389	23.7796	23.5045	23.654	23.3645	23.8858	24.3101		0.301579	1	0.234371		0.536535	0.908188	0.130399		0.620962	1	-0.103972
A0A060X0G1	RNAse_Pc domain-containing protein	24.0691	24.558	23.2961	24.0609	24.3239	23.5869	23.0476	23.4298	23.7077	24.2891	23.9672	23.2375	23.9316	24.5404	23.3778	22.7492	23.848	23.391		0.20014	1	0.369323		0.300106	0.811177	0.342812		0.934282	1	-0.0265112
A0A060X0I6	U2 small nuclear RNA auxiliary factor 1	25.3066	25.3342	26.2696	24.6153	25.9338	25.2714	25.7619	25.2058	25.4614	24.7077	25.4923	25.5667	25.7517	25.3477	25.2096	25.1174	24.945	25.3811		0.756543	1	0.0891771		0.546623	0.908294	0.163046		0.702745	1	0.0738688
A0A060X0J3	Uncharacterized protein	24.8336	22.9477	24.4676	23.9225	23.5638	25.3066	23.5869	25.4298	24.5522	24.8858	24.1795	23.4923	24.3031	22.391	23.2679	22.5045	24.5225	24.4738		0.707712	1	-0.18075		0.291852	0.804477	0.596524		0.156441	1	0.777274
A0A060X0J8	Uncharacterized protein	13	21.1825	13	17.2696	21.8113	21.895	20.0426	21.9171	21.7553	22.3184	21.3592	13	13	13	13	13	21.5261	21.2361		0.388275	1	-2.03902		0.388569	0.846326	2.2327		0.0911035	1	4.27172
A0A060X0K0	Peptidylprolyl isomerase	26.1352	26.5165	26.3066	26.3101	26.4614	26.2021	26.0547	26.632	26.7517	25.9111	26.1719	26.1469	26.3695	26.5898	25.9406	25.9111	26.0212	26.5595		0.774742	1	0.0439297		0.536439	0.90831	0.0900408		0.81023	1	0.0461111
A0A060X0L0	Helicase C-terminal domain-containing protein	27.8799	27.019	26.4598	27.019	27.5754	27.3324	28.066	27.4862	27.5754	27.7453	27.5609	28.019	28.0401	27.5754	27.189	27.8142	27.4785	27.7517		0.0420983	1	-0.527864		0.100255	0.66678	-0.427199		0.537132	1	0.100665
A0A060X0L2	Uncharacterized protein	22.5846	23.8576	25.2058	22.6231	23.8858	23.6649	13	22.8249	22.2933	13	23.7077	13	24.7796	24.1488	13	24.417	23.2273	24.1015		0.0314019	1	5.66598		0.493172	0.8942	1.35795		0.169474	1	-4.30803
A0A060X0M5	GYF domain-containing protein	20.4476	20.0426	21.2302	22.1488	13	13	13	20.1206	20.8346	13	20.5069	20.2185	20.1457	19.6276	13	13	20.8191	20.7955		0.877995	1	0.364779		0.861531	0.972711	0.413559		0.982833	1	0.0487808
A0A060X0N0	Uncharacterized protein	26.0127	26.0691	25.9338	26.4008	26.8741	26.8504	26.5374	26.3943	26.2926	25.9111	26.4938	26.4346	26.7771	26.1273	25.9517	26.2481	26.2714	26.6865		0.949125	1	0.0128314		0.952929	0.991794	0.0131378		0.998522	1	0.000306447
A0A060X0N4	BIG2 domain-containing protein	23.0658	22.3988	22.6475	22.7756	22.4273	22.953	23.417	23.0983	23.0088	21.6757	22.9968	23.019	22.4221	22.8442	23.0054	23.2821	23.0037	23.5165		0.573131	1	-0.157947		0.142771	0.689115	-0.301009		0.633495	1	-0.143061
A0A060X0R2	Uncharacterized protein	20.5165	20.3962	20.3962	20.4576	20.4067	21.0821	13	20.9024	20.4775	13	13	19.575	20.2066	20.0951	13	20.9024	19.163	13		0.0403341	1	3.88342		0.0930269	0.648846	2.81473		0.642805	1	-1.06869
A0A060X0T1	Uncharacterized protein	21.8689	21.0559	20.8191	13	21.1519	22.1612	21.0088	21.6051	21.7915	13	21.5213	20.7389	22.0258	22.3073	21.6231	21.1519	21.632	21.417		0.974519	1	0.0652046		0.265631	0.789994	-1.68336		0.242757	1	-1.74856
A0A060X0U7	60S ribosomal protein L36a	28.7292	28.7988	28.3951	28.3452	28.9372	28.1065	28.1842	28.0557	28.003	28.9231	28.4473	27.7517	28.2535	28.2262	28.141	27.9031	28.1312	27.604		0.156648	1	0.324499		0.0114677	0.58425	0.508833		0.368202	1	0.184334
A0A060X0V3	Uncharacterized protein	24.6703	25.1681	24.3031	24.0275	24.848	24.7182	24.3031	24.5983	24.4298	23.4923	24.8528	23.9043	23.5404	24.5696	24.8288	24.5869	24.7695	24.7389		0.197358	1	0.359099		0.659518	0.940448	0.11684		0.410197	1	-0.24226
A0A060X0V4	Cytochrome P450 20A1-like	25.0062	25.6513	25.3943	25.2021	25.1795	25.1015	25.6153	25.4041	25.5667	25.0443	25.6264	24.9803	25.3712	24.895	24.9361	24.3307	25.2058	25.0975		0.459427	1	-0.117034		0.136774	0.692569	0.283092		0.0603459	0.997626	0.400126
A0A060X0V6	CN hydrolase domain-containing protein	24.5045	24.275	24.1719	24.1095	24.7338	24.3444	24.3101	24.7594	24.8764	24.4923	24.7796	23.9225	23.7796	23.8764	24.2021	24.239	23.9134	24.2535		0.362941	1	-0.166892		0.0342641	0.569837	0.312485		0.0185939	0.83552	0.479377
A0A060X0V7	Cytochrome c oxidase subunit 4	26.8974	26.7389	26.9539	26.6998	27.509	27.3239	27.7517	26.9203	27.1795	27.4234	27.2803	27.7581	27.5682	27.3066	26.9088	27.3578	26.9539	27.8203		0.0828456	1	-0.365081		0.157782	0.708124	-0.298814		0.743184	1	0.066267
A0A060X0W1	Annexin	26.4707	25.2317	25.5075	24.4488	26.4105	25.4551	25.3877	25.6944	25.3031	24.6209	25.5783	25.7286	25.6703	25.8881	25.3066	25.6264	25.4984	25.3877		0.580393	1	0.201894		0.941068	0.989618	0.0244722		0.368267	1	-0.177422
A0A060X0W7	Uncharacterized protein	24.2096	23.976	23.9672	24.141	24.275	24.2891	24.8623	24.3101	24.2821	22.9916	24.217	24.5522	24.0935	24.1795	24.2535	24.2317	24.0359	24.4041		0.828177	1	-0.0595611		0.488108	0.892193	-0.0567128		0.991674	1	0.00284831
A0A060X0W8	Non-lysosomal glucosylceramidase	21.5915	22.2006	21.9459	22.7935	21.3592	13	21.2535	20.9171	21.1206	13	21.1946	22.0821	21.5915	21.7098	13	21.0292	21.6757	20.895		0.793134	1	0.553803		0.813938	0.965109	0.498249		0.97816	1	-0.0555541
A0A060X0X9	Cystathionine beta-synthase	25.0359	25.452	25.065	25.6757	24.7543	24.8191	24.7594	24.6918	26.0275	24.9406	25.2856	25.5638	24.9361	25.7103	25.0975	25.0975	24.9628	24.2891		0.769164	1	-0.0777791		0.628986	0.933616	0.118124		0.502242	1	0.195903
A0A060X146	Calponin-homology domain-containing protein	26.0443	25.2353	25.4707	26.0296	25.3612	25.9738	25.5522	25.8409	26.0296	25.673	25.7312	25.0609	25.5492	26.0752	25.019	25.0854	25.8788	25.9495		0.855284	1	0.0378717		0.705503	0.947569	0.0929699		0.814802	1	0.0550982
A0A060X178	Uncharacterized protein	13	19.5069	21.5638	20.0292	20.9882	20.0292	20.2535	13	13	21.3592	13	21.632	13	13	20.2066	20.1581	20.3538	13		0.356435	1	2.14542		0.241252	0.773495	2.56646		NaN	1	0
A0A060X190	Uncharacterized protein	25.1642	25.0813	24.6096	24.4298	25.9157	24.848	24.7945	25.0894	25.0484	25.3342	25.2821	24.9316	24.5165	25.1253	24.4862	25.48	25.4862	25.5926		0.760657	1	-0.0719007		0.726692	0.953056	-0.106346		0.879148	1	-0.0344451
A0A060X194	Cystathionine beta-synthase	22.3211	22.928	23.2021	23.5522	22.0258	22.1457	22.8093	22.9812	22.7675	13	22.6074	22.882	22.5404	23.417	22.3045	22.5165	22.6186	22.9725		0.379726	1	1.52124		0.916643	0.986919	-0.0324462		0.366871	1	-1.55368
A0A060X1A9	SH3 domain-containing protein	23.141	23.6431	23.7389	23.8576	23.7389	23.9316	21.7182	23.6431	23.5165	22.8839	23.3511	23.417	23.3101	23.6209	22.8288	22.9933	23.5285	23.3778		0.0922324	1	0.586884		0.0410611	0.572921	0.398606		0.568677	1	-0.188278
A0A060X1B0	AB hydrolase-1 domain-containing protein	25.2679	25.945	25.7945	25.8019	26.1035	26.2408	25.8599	25.7129	25.9134	24.6595	25.8764	26.0732	25.705	25.8599	25.3239	25.5404	24.9977	25.9539		0.498527	1	0.17638		0.171713	0.711348	0.295468		0.651343	1	0.119089
A0A060X1B5	Proteasome subunit alpha type	26.8504	26.341	26.4583	26.3844	26.4892	26.6998	26.7645	26.2891	26.3762	26.2353	26.632	26.632	26.433	26.5609	26.6595	26.3307	26.9316	26.604		0.690579	1	0.0489912		0.681014	0.941651	-0.0494442		0.439321	1	-0.0984354
A0A060X1G0	Ubiquitin carboxyl-terminal hydrolase	25.341	24.6918	24.6811	25.4645	24.9716	25.0526	25.2535	25.0935	24.8385	24.7182	25.2571	24.8336	24.8528	24.8623	25.2785	24.7895	24.9672	25.2243		0.835755	1	0.0347017		0.813781	0.965194	0.0379651		0.98005	1	0.00326347
A0A060X1G3	Uncharacterized protein	24.895	24.8191	25.1871	25.275	24.9495	24.8811	25.5105	24.8288	25.0317	25.2996	24.8858	25.1055	24.9316	24.8336	25.2996	24.5812	24.9933	24.1946		0.418748	1	-0.109191		0.283086	0.795246	0.195465		0.134737	1	0.304657
A0A060X1H0	Cathepsin D	27.2979	26.1927	27.524	27.632	26.8858	28.4394	26.3393	27.9203	27.604	26.0609	27.4629	28.3282	28.8974	28.003	28.2353	26.965	27.5682	28.2535		0.930634	1	0.0427151		0.139011	0.685849	-0.65844		0.154012	1	-0.701155
A0A060X1I7	Uncharacterized protein	25.9157	26.1852	25.4707	25.8764	26.3066	26.1814	25.673	26.1984	26.0254	25.4488	26.0422	25.7129	25.8361	26.0505	25.767	26.0975	25.7945	26.1312		0.430904	1	0.139218		0.765904	0.956011	0.0432088		0.488766	1	-0.0960096
A0A060X1J3	Uncharacterized protein	23.5165	24.7389	24.0609	24.6865	23.8191	23.6649	23.7077	22.7286	24.0854	23.4551	23.8764	24.7077	23.8093	24.3376	23.632	22.6453	23.1426	23.8191		0.371915	1	0.320987		0.139541	0.68635	0.516827		0.600155	1	0.19584
A0A060X1K5	ATP-dependent	20.8802	20.8191	19.1357	21.2933	20.9316	21.2764	19.7828	21.5309	21.5356	13	22.0756	20.4775	20.2302	20.7223	13	20.8802	13	21.0951		0.504055	1	0.988971		0.154404	0.702532	2.56808		0.47845	1	1.57911
A0A060X1K8	Cytoplasmic tRNA 2-thiolation protein 1	22.6231	22.4701	22.823	22.3457	23.1719	22.2419	22.6096	22.0658	22.4041	23.6757	22.4501	22.9812	22.4526	21.8802	22.5261	22.4221	22.4144	22.1704		0.758498	1	-0.0851377		0.108844	0.680329	0.301646		0.15398	1	0.386784
A0A060X1L1	Sequestosome-1-like	24.558	24.9043	24.0526	24.0443	24.5812	23.9933	25.0062	24.2535	23.632	22.6431	24.2961	24.2821	24.5869	24.3975	23.3778	23.1332	23.7389	19.9156		0.374133	1	0.336772		0.13287	0.694463	1.16394		0.306693	1	0.827166
A0A060X1M1	Voltage-dependent anion-selective channel protein 2	28.0084	27.3992	27.6865	27.9869	27.7581	27.9428	28.2445	28.341	28.0813	27.9316	27.7895	27.8799	27.8504	27.9316	27.8264	27.9977	28.189	28.1015		0.0861697	1	-0.247667		0.127733	0.6916	-0.185786		0.571398	1	0.0618811
A0A060X1M6	SelP_N domain-containing protein	23.0902	21.8269	22.7244	21.85	22.6453	23.2679	21.7915	22.6584	22.1301	22.4273	22.0493	20.0156	21.8876	20.4576	22.2006	21.7056	22.8288	20.4775		0.147061	1	0.722073		0.0608437	0.607464	0.97447		0.654832	1	0.252397
A0A060X1N9	Uncharacterized protein	25.9562	25.9473	26.1293	25.4394	25.8288	25.9847	25.2821	25.5754	25.5492	25.5165	26.1371	26.2077	25.7441	25.4707	26.3992	25.7103	25.4138	25.9847		0.369	1	0.169582		0.607929	0.928152	0.093804		0.728878	1	-0.0757783
A0A060X1P8	Serine/threonine-protein phosphatase	27.1015	27.0711	26.8385	26.8264	27.3494	27.5609	27.3494	27.217	27.2803	27.0505	27.3745	26.7389	27.2803	27.1795	26.965	26.9088	27.3324	27.8324		0.780688	1	-0.0438051		0.501237	0.893125	-0.125119		0.637085	1	-0.0813138
A0A060X1Q4	Zinc finger protein 572-like	20.2989	20.1946	13	20.1206	13	20.8876	19.5375	21.1269	20.5915	13	21.0224	20.4476	13	19.8591	21.1079	21.3645	20.7056	20.2535		0.511998	1	-1.3707		0.486475	0.890664	-1.4648		0.959791	1	-0.0941019
A0A060X1Q5	Aldehyde oxidase 1	29.4012	28.9117	28.7031	29.0003	29.2077	29.341	28.9428	28.8415	29.1164	27.524	29.341	28.9344	28.9923	29.0531	29.1312	28.9344	29.4274	29.1984		0.299695	1	0.310818		0.832069	0.967408	-0.0286318		0.240059	1	-0.33945
A0A060X1Q8	Peptidase S1 domain-containing protein	22.3017	19.417	22.9584	20.1206	22.8595	23.0258	23.1332	22.4118	20.8651	13	20.2066	21.6141	22.5708	21.6886	22.3592	21.7307	22.7715	23.867		0.35886	1	1.57535		0.348091	0.833367	-0.717469		0.16696	1	-2.29281
A0A060X1R1	Uncharacterized protein	24.9134	24.7286	25.1015	24.6865	25.5522	25.0359	26.7771	24.7945	24.895	24.9316	24.9628	25.7796	24.604	25.3511	25.7695	24.4362	25.2463	26.3494		0.328476	1	-0.353754		0.385131	0.84717	-0.289746		0.88536	1	0.0640084
A0A060X1T8	Uncharacterized protein	22.8858	22.976	23.632	24.9803	24.0609	24.1332	23.9316	24.391	24.7695	23.2096	24.3844	23.5983	24.2891	23.7895	24.2096	23.1673	23.2679	21.9916		0.51518	1	-0.269378		0.508108	0.899543	0.325522		0.187588	1	0.5949
A0A060X1V0	Guanine deaminase	23.6096	19.8651	22.5117	13	19.8175	13	23.2821	19.9601	20.6276	21.5545	22.6141	22.6606	23.1348	13	23.4425	21.9882	23.3778	23.6757		0.138221	1	-3.14916		0.295503	0.807348	-2.8025		0.849902	1	0.346663
A0A060X1X2	Uncharacterized protein	24.6209	24.1488	23.2229	23.5638	24.7695	24.9134	23.6757	24.0772	23.3101	24.1015	24.0691	24.2535	23.7286	24.6431	24.0772	24.391	23.2535	24.1565		0.377105	1	0.292033		0.643817	0.936028	0.164899		0.618857	1	-0.127134
A0A060X1Y8	Uncharacterized protein	26.7771	27.0711	25.8647	23.9495	27.8081	27.1795	25.6649	26.8623	26.0212	28.0505	25.8336	25.989	25.0359	24.8385	26.8264	26.189	27.3992	26.521		0.955994	1	0.0380615		0.66938	0.938748	0.306668		0.638606	1	0.268607
A0A060X1Z3	Malic enzyme	28.1604	27.2803	26.604	27.1115	28.0609	27.8203	27.8385	27.6181	27.1604	26.1469	27.8682	28.1507	27.3828	27.3992	27.5014	28.019	27.6251	28.066		0.914744	1	0.0424337		0.579262	0.91451	-0.159357		0.543653	1	-0.20179
A0A060X206	Methyltransf_25 domain-containing protein	24.0772	25.6068	23.7796	23.0037	24.558	24.8858	13	24.5345	23.7077	22.4923	22.714	21.1015	22.6907	22.1519	23.5638	22.0658	24.9977	23.1504		0.112349	1	3.0602		0.0623658	0.604732	1.21514		0.323149	1	-1.84506
A0A060X212	Dimethylaniline monooxygenase [N-oxide-forming]	27.17	26.239	26.3679	27.17	26.604	26.48	26.4394	26.6865	26.5754	26.8264	26.5536	26.8019	26.4923	26.8858	26.2335	26.2571	26.673	26.726		0.891762	1	0.0246038		0.533253	0.906342	0.127186		0.428041	1	0.102583
A0A060X214	Ras-related protein Rab-18	25.8433	25.6568	25.5105	25.5522	25.6865	25.5315	25.8927	25.8764	26.0317	25.3204	26.0317	25.7492	25.8741	26.0547	25.5255	25.3745	25.9111	25.895		0.150373	1	-0.18693		0.258118	0.790148	-0.142387		0.77596	1	0.0445426
A0A060X231	Uncharacterized protein	24.918	25.976	25.7594	24.2243	26.1927	25.5463	24.6264	25.1174	24.3511	26.976	24.0526	24.019	23.9316	23.0054	25.767	24.5225	25.9955	24.8764		0.313616	1	0.579019		0.200503	0.742567	0.753047		0.793398	1	0.174028
A0A060X295	Uncharacterized protein	22.0756	20.9742	21.265	21.5404	21.3376	23.5522	23.1395	22.7077	23.1015	13	22.2243	22.1238	23.3511	21.7512	21.7675	21.9637	22.6453	22.1856		0.665399	1	0.741362		0.31428	0.818111	-0.486569		0.470993	1	-1.22793
A0A060X2B4	Guanine nucleotide-binding protein G(I)/G(S)/G(T) subunit beta-1-like	26.4378	26.1015	26.3083	26.7645	26.604	26.4504	26.9977	26.3187	26.4057	26.3444	26.4692	26.527	26.2299	26.4488	26.3135	26.3324	26.2696	26.9088		0.644775	1	-0.0660187		0.848932	0.972387	0.0272179		0.535139	1	0.0932366
A0A060X2C5	T-complex protein 1 subunit delta	28.2979	27.6998	27.976	27.8324	28.0813	28.341	28.141	27.8264	27.7581	28.1214	28.1164	28.0296	27.9977	27.9031	28.1652	27.5536	28.0914	28.1065		0.757777	1	0.0392262		0.630662	0.932863	0.0684675		0.802244	1	0.0292412
A0A060X2E0	Uncharacterized protein	20.4576	22.928	22.1976	19.0585	23.5165	22.848	22.1825	22.8073	20.6276	13	23.2051	20.3538	21.1886	20.2877	20.7389	20.2535	22.1206	20.5069		0.406252	1	1.47167		0.223923	0.762808	0.985021		0.763307	1	-0.486645
A0A060X2H3	UBC core domain-containing protein	23.976	23.9406	23.632	23.1976	24.0772	23.8288	23.9406	23.7995	24.0275	23.417	23.654	23.8093	24.0526	23.9406	23.5869	23.5404	23.8858	24.0772		0.996451	1	0.000721931		0.665876	0.939883	-0.0718768		0.587339	1	-0.0725988
A0A060X2I7	Vacuolar protein sorting-associated protein 26B-like	25.1565	24.4862	24.141	24.3975	24.8044	24.867	24.4676	24.632	24.8997	24.0105	24.945	24.5869	24.217	24.4425	24.3239	24.0935	24.2243	24.6811		0.804836	1	0.0518211		0.100865	0.66446	0.311731		0.140391	1	0.25991
A0A060X2K3	Uncharacterized protein	23.0207	24.5522	24.2243	25.0691	23.8288	23.6757	23.2821	23.9584	24.2961	20.654	23.3511	23.2185	23.2375	24.1095	22.8557	23.4425	23.2961	23.6971		0.150591	1	0.935113		0.0979982	0.664901	0.622063		0.583797	1	-0.31305
A0A060X2L8	Ubiquinone biosynthesis O-methyltransferase, mitochondrial	23.2679	22.1143	22.8385	23.1015	23.5045	23.1825	23.0821	23.4425	23.4676	22.6757	23.2081	23.019	22.9477	23.5754	22.6649	23.2535	23.0309	23.1063		0.539004	1	-0.147675		0.693883	0.943615	-0.0949427		0.767442	1	0.0527325
A0A060X2M1	Serine/threonine-protein phosphatase	24.7286	24.3239	24.4362	24.2607	24.4862	24.7338	24.5926	24.6096	24.4425	13	24.7594	24.0854	24.5983	25.1095	24.391	24.5926	24.6703	23.5404		0.342588	1	1.91328		0.961713	0.992944	0.011185		0.347672	1	-1.9021
A0A060X2M3	Uncharacterized protein	21.2593	21.632	20.2764	21.6628	20.4067	22.0224	21.4775	21.2933	21.7471	13	21.4874	20.8423	21.6453	20.7471	21.1079	20.3645	19.1605	20.5545		0.40807	1	1.2353		0.202467	0.745533	0.61327		0.675226	1	-0.622027
A0A060X2P7	Christmas factor	25.0148	25.3578	25.002	25.5255	25.4041	24.9584	25.1449	24.4488	24.7695	24.8528	25.0567	25.4614	25.4041	24.7594	24.945	24.217	24.9628	24.4298		0.173799	1	0.25472		0.0594207	0.604782	0.424078		0.465386	1	0.169358
A0A060X2Q2	O-phosphoseryl-tRNA(Sec) selenium transferase	21.6231	21.6971	21.3045	21.2243	20.9742	21.8538	23.1688	21.4067	21.4676	13	21.6497	21.1015	21.6006	21.1886	21.3805	21.7512	21.3592	21.6671		0.460868	1	1.14713		0.786361	0.962166	-0.0450153		0.442912	1	-1.19215
A0A060X2Q5	Guanylate cyclase	22.5662	22.9619	19.7892	13	22.8913	22.1457	19.7715	21.2125	21.5213	20.4476	22.8404	20.2989	22.7915	21.9637	13	22.3778	20.9812	19.0399		0.787521	1	-0.45634		0.812379	0.964707	0.533349		0.543239	1	0.989689
A0A060X2Q8	High mobility group protein B3-like	23.9584	23.1931	22.4751	22.7307	23.7594	23.7796	22.0493	23.0902	23.8093	22.7756	23.1916	20.7553	23.2679	22.7471	23.2535	22.0122	23.6757	22.2066		0.194139	1	0.704145		0.242499	0.773768	0.45552		0.639178	1	-0.248626
A0A060X2R8	Golgi SNAP receptor complex member 2-like	24.5926	24.7745	24.1332	24.8385	24.3578	24.2961	23.8385	24.3307	24.5045	23.1285	24.417	24.4551	24.7389	25.0975	24.4488	23.5754	24.6865	24.4488		0.150694	1	0.386424		0.998281	0.99991	-0.000526428		0.231171	1	-0.38695
A0A060X2S0	Ras-related protein Rab-1B-like	24.6209	24.4676	25.1135	23.3239	24.7024	24.1174	24.4488	25.239	24.2607	25.217	24.5696	24.2096	25.0443	24.019	24.7594	24.2021	24.4105	24.5926		0.415412	1	-0.266504		0.706923	0.94785	-0.113714		0.542374	1	0.15279
A0A060X2S5	Alanine--tRNA ligase	28.6898	28.5052	28.6424	28.6424	28.6898	28.524	28.4976	28.249	28.2847	28.9146	28.7195	28.391	28.3153	28.604	28.6146	28.1842	28.5862	28.3452		0.363784	1	0.106204		0.0597936	0.605122	0.174019		0.614107	1	0.0678148
A0A060X2T2	Protein disulfide-isomerase A6	30.2193	30.1361	29.94	30.1842	29.6831	30.0217	29.9539	29.9259	30.1483	30.2535	30.1604	29.9117	30.1724	30.4234	29.9539	29.3282	29.8279	29.94		0.785586	1	-0.0282199		0.610401	0.927017	0.089776		0.481457	1	0.117996
A0A060X2U4	Glycine cleavage system P protein	27.7958	26.7895	26.2426	26.5898	27.3153	27.2891	26.1604	27.2262	27.7958	26.8858	27.3494	27.2979	27.3066	26.3795	26.4024	26.3204	27.7389	27.9977		0.72799	1	-0.115549		0.958398	0.993361	-0.020572		0.808377	1	0.0949771
A0A060X2V0	AMP-binding domain-containing protein	24.4614	22.937	23.9933	24.5754	24.8191	24.5638	24.4488	24.1719	24.3101	25.2353	24.7389	24.275	24.7543	23.7389	24.1719	23.9043	25.5492	24.8288		0.368651	1	-0.305		0.515307	0.900649	-0.266223		0.90644	1	0.038777
A0A060X2X1	60S ribosomal protein L13a	29.7309	29.6713	29.2891	29.5844	29.579	29.537	29.6814	29.5315	29.6441	29.4012	29.6458	29.2331	29.8112	29.7958	29.1288	28.8858	29.7178	29.5315		0.664133	1	0.0424503		0.619431	0.929741	0.0868384		0.80281	1	0.0443881
A0A060X2X6	AIR carboxylase	31.196	31.1052	30.6629	31.0479	30.7692	31.1422	30.9882	29.9539	30.8309	30.9746	31.0479	30.6198	31.0283	30.9117	30.7453	30.4032	30.7453	31.0084		0.216676	1	0.251349		0.196676	0.737774	0.180195		0.72072	1	-0.0711543
A0A060X2Y8	RRM domain-containing protein	22.0325	23.2463	18.5204	19.3752	23.1441	21.5261	21.0559	21.7634	21.9316	22.3239	22.4476	18.0265	22.4221	22.1206	22.2066	22.3511	21.8987	20.6886		0.963413	1	0.0492926		0.464499	0.879181	-0.640522		0.364491	1	-0.689815
A0A060X2Z2	GlcNAc 2-epimerase	22.9006	21.5961	22.5823	23.4041	23.0935	23.7389	23.1795	23.0443	23.0359	22.2214	23.7695	22.2155	21.895	23.3239	23.4425	23.3645	22.7327	22.5869		0.950114	1	-0.0251125		0.990009	0.996121	-0.00503858		0.955099	1	0.0200739
A0A060X302	N-acyl-L-amino-acid amidohydrolase	28.6998	27.3828	27.6389	27.2625	28.066	28.1795	28.0813	27.7771	27.8623	28.2308	28.5536	28.4433	28.3282	28.0453	28.019	28.1984	28.4629	28.4113		0.289031	1	-0.286494		0.144014	0.686443	-0.372622		0.573411	1	-0.0861279
A0A060X309	Integrin beta	25.902	25.5725	25.558	25.5404	26.1293	25.8741	25.8788	25.5522	25.6757	25.8385	25.7895	26.346	26.0752	25.3975	25.5225	25.5667	25.8576	26.067		0.58426	1	-0.0840762		0.925137	0.987988	0.014939		0.557085	1	0.0990152
A0A060X319	Voltage-dependent anion-selective channel protein 1	26.558	25.4583	25.895	25.8858	26.1852	26.3778	26.3926	26.604	26.341	25.9043	26.2625	26.2408	26.3877	26.512	26.0772	26.1814	26.3943	26.7771		0.245034	1	-0.230845		0.115822	0.682247	-0.328271		0.495733	1	-0.0974251
A0A060X325	Calcium-transporting ATPase	13	21.5961	21.2419	13	19.6347	13	22.1426	19.3794	13	13	19.2809	22.4144	19.185	19.1482	13	13	13	21.8576		0.613531	1	-1.29079		NaN	1	0		0.498212	1	1.67111
A0A060X339	Uncharacterized protein (Fragment)	22.0886	22.9261	22.8113	22.9566	20.8423	21.1519	22.2243	21.7836	21.7553	13	22.3699	22.2593	21.5165	22.44	21.7182	19.1507	21.0224	22.155		0.340956	1	1.56408		0.224695	0.76261	0.795678		0.639553	1	-0.768402
A0A060X344	Uncharacterized protein	29.0137	28.5718	28.7325	28.6216	28.7927	28.4354	28.6831	28.9622	28.9031	28.003	28.5203	28.9512	28.579	28.4473	28.141	28.4629	28.9146	28.5933		0.89124	1	0.0241137		0.220536	0.763475	0.171573		0.43871	1	0.14746
A0A060X351	Dynamin-type G domain-containing protein	21.3266	20.9882	21.1704	20.3538	21.8034	21.3592	20.5545	20.953	20.5451	13	20.7634	21.743	21.3484	20.68	13	22.0258	21.5117	21.2764		0.269235	1	1.57373		0.420253	0.86508	1.1932		0.848106	1	-0.380537
A0A060X359	Guanine deaminase	22.6164	21.2933	20.7389	20.2302	20.4972	22.741	22.5592	21.4923	21.2593	13	20.4576	21.4972	22.3778	20.8034	22.7035	21.1269	22.2535	22.3857		0.404119	1	1.30858		0.305471	0.815622	-0.588971		0.225794	1	-1.89756
A0A060X362	Uncharacterized protein	27.6458	27.4862	27.3494	27.5682	27.2891	27.3494	27.6998	27.2979	27.4629	27.3153	27.3239	27.2979	27.5536	27.1507	27.5165	27.1604	27.5165	27.4707		0.590344	1	0.0484136		0.590114	0.920171	0.0532653		0.962433	1	0.00485166
A0A060X3A9	Amidophosphoribosyltransferase	26.0484	25.6096	25.4298	25.4394	25.1604	25.5812	24.8336	24.3578	25.275	25.5667	25.6649	24.7945	25.1332	25.5869	25.2207	25.1174	24.5754	25.4488		0.0815016	1	0.462699		0.0791138	0.618736	0.364389		0.703655	1	-0.0983095
A0A060X3C1	Succinate-semialdehyde dehydrogenase	26.8385	26.1642	25.9933	26.9869	26.7129	26.5478	26.9316	26.604	27.1015	26.3645	27.0813	26.7129	26.329	26.4218	26.533	26.6458	26.604	26.4629		0.221609	1	-0.258711		0.809387	0.965462	0.0411647		0.0413678	0.984653	0.299876
A0A060X3C7	2,4-dienoyl-CoA reductase, mitochondrial-like	25.9111	25.391	25.6458	25.7619	25.5725	25.5898	25.5135	25.6649	25.5869	26.2838	25.7441	25.9781	25.3778	25.3943	25.2821	25.989	25.0975	25.7821		0.303174	1	-0.14987		0.328103	0.827922	0.158243		0.117038	1	0.308113
A0A060X3D1	T-complex protein 1 subunit gamma	28.6075	28.0711	28.1065	28.1263	28.0401	28.4194	28.3452	28.066	27.8916	28.0762	28.2935	28.341	28.141	28.1459	28.4113	27.6865	28.3494	28.4976		0.632574	1	0.0595843		0.881558	0.976917	0.0232013		0.801841	1	-0.036383
A0A060X3D6	Alkylglycerone-phosphate synthase	26.0401	26.0212	25.0732	26.0588	26.2481	25.6918	26.2426	25.9539	25.6757	25.6096	25.8741	26.3629	25.8974	26.0955	26.1015	26.1135	25.8927	26.5255		0.655016	1	-0.0976369		0.234599	0.765693	-0.248829		0.351492	1	-0.151192
A0A060X3E5	Alpha-galactosidase	24.4738	24.3101	25.1015	24.3844	24.5105	25.3101	24.3712	24.4862	23.7286	22.9116	24.3031	25.3376	25.4041	25.1449	24.7441	24.6918	24.8811	24.604		0.216211	1	0.492034		0.301994	0.811631	-0.229918		0.0689288	1	-0.721952
A0A060X3G2	Transketolase_C domain-containing protein	13	20.343	21.0821	21.4273	20.2419	22.0359	13	13	13	13	21.5823	13	20.0821	21.7634	13	13	21.9495	22.1946		0.0239498	1	5.25798		0.662122	0.940738	1.02342		0.0969824	1	-4.23456
A0A060X3J8	Serine/threonine-protein phosphatase	25.1871	24.5638	24.8576	25.1642	25.2243	25.2426	25.6595	24.989	25.0401	24.3778	25.4984	25.0526	25.317	24.4614	25.2243	25.217	24.2021	25.6622		0.77541	1	-0.0629508		0.92063	0.98692	0.0259457		0.767711	1	0.0888964
A0A060X3M3	Acyl-coenzyme A oxidase	30.3088	30.0609	30.0479	29.94	30.6458	30.6198	30.7211	30.0479	30.1239	30.3088	30.7129	30.5573	30.5014	30.3828	30.2759	30.362	30.4134	30.4532		0.433283	1	-0.141448		0.34521	0.833179	-0.127575		0.913378	1	0.0138725
A0A060X3M7	Protoporphyrinogen oxidase	20.5545	20.3752	20.7796	21.5545	20.002	20.1825	21.9459	21.4874	21.5685	13	21.1395	21.4526	20.8034	20.5165	20.5915	20.5915	20.68	21.2593		0.748184	1	0.475725		0.524719	0.903895	-0.165665		0.66291	1	-0.64139
A0A060X3P8	Uncharacterized protein	24.5225	23.0037	23.4923	24.019	22.6929	24.2679	24.417	24.7338	24.4234	23.1825	24.7129	24.239	24.3444	24.2891	23.5754	24.2096	23.8288	24.0526		0.132423	1	-0.618402		0.258823	0.789115	-0.383603		0.393725	1	0.234799
A0A060X3Q6	Isoleucyl-tRNA synthetase	25.2207	24.8385	24.8288	24.7745	25.8312	24.9361	25.0359	25.2499	25.341	24.5926	25.1833	24.976	24.8576	24.7645	24.9803	25.0105	24.9271	25.2926		0.9665	1	0.00852362		0.594234	0.922117	0.0995363		0.504617	1	0.0910126
A0A060X3R0	H/ACA ribonucleoprotein complex subunit	23.6649	22.9423	22.8054	22.4092	23.5522	23.8191	23.2821	23.48	23.3778	23.2066	23.4551	22.9352	23.119	22.9899	22.9513	22.9298	23.7796	23.7389		0.717292	1	-0.0906041		0.855342	0.972556	-0.0525471		0.839071	1	0.038057
A0A060X3T0	Uncharacterized protein	29.5664	29.2736	29.4093	29.2262	29.1842	29.3766	29.0164	29.0583	29.4492	29.1015	28.9977	29.158	29.1628	28.8916	29.1984	29.2285	28.6561	29.1337		0.0407404	1	0.209223		0.0218032	0.568554	0.29423		0.474632	1	0.0850073
A0A060X3U3	Plastin-2	24.824	24.6153	24.9316	24.7846	25.391	25.1908	24.8811	24.6431	24.6375	25.0484	25.0691	24.9628	24.3778	25.0105	24.989	24.7024	24.4738	24.9716		0.570375	1	0.0825329		0.24405	0.776289	0.202005		0.409045	1	0.119472
A0A060X3W2	N-acetylneuraminate pyruvate lyase	22.695	21.9098	21.8269	21.68	23.391	22.7307	22.6387	21.4825	22.3538	13	22.9134	22.4067	22.8557	22.3565	22.0951	22.1519	21.2419	21.6141		0.347545	1	1.57305		0.393704	0.850838	0.319687		0.448538	1	-1.25336
A0A060X3X5	Clathrin heavy chain	25.5014	25.2133	25.2133	26.2207	25.6486	25.9933	25.9203	25.9157	25.9406	25.0935	25.8599	25.0401	25.341	25.019	25.7182	25.5551	25.6486	25.7871		0.989121	1	0.00342083		0.569687	0.912427	0.120278		0.59542	1	0.116857
A0A060X429	Protein mago nashi homolog	25.228	25.1681	25.0359	24.6811	25.3477	25.341	25.2714	25.2643	25.3811	25.0317	25.3545	24.4738	25.1214	25.0732	24.9977	25.141	25.2317	25.4266		0.981368	1	0.00415866		0.795863	0.963007	-0.0316277		0.81994	1	-0.0357863
A0A060X431	Uncharacterized protein	22.6693	23.2214	21.6929	23.5522	22.9441	22.7895	23.0037	22.3988	22.6475	22.1174	22.8346	23.5045	22.6562	13	22.8288	23.1238	22.5731	22.3645		0.856369	1	0.0604785		0.319413	0.819737	1.72049		0.333505	1	1.66001
A0A060X436	Serine/threonine-protein phosphatase PGAM5, mitochondrial-like	21.7512	21.5638	21.9061	22.4118	22.4144	22.2679	22.0918	22.2535	21.9134	22.0983	22.3778	22.5708	21.2764	22.1332	22.3752	22.3403	21.8113	22.632		0.371017	1	-0.165066		0.868044	0.974643	-0.0421772		0.588909	1	0.122889
A0A060X451	Phosphomannomutase	22.8269	22.2821	22.4375	22.7348	21.9812	22.6736	23.2463	22.4375	22.5498	22.9298	22.7077	22.6886	22.7895	22.5141	22.6431	22.5356	22.002	22.0723		0.155995	1	-0.270598		0.738325	0.950481	0.0632143		0.0865136	1	0.333813
A0A060X462	Non-specific serine/threonine protein kinase	13	20.002	13	17.8787	21.2066	21.3484	19.29	21.0224	20.9024	21.1825	13	13	20.6186	20.68	13	20.6971	21.0493	20.2419		0.888281	1	-0.326954		0.438651	0.875605	-1.64189		0.539494	1	-1.31493
A0A060X467	UDP-N-acetylhexosamine pyrophosphorylase-like	24.1095	23.4041	13	22.9423	24.4614	23.5522	24.5983	24.1719	24.1565	25.3307	23.9043	24.7695	23.7796	23.1886	24.1095	23.7286	24.002	23.3645		0.184556	1	-2.57697		0.345441	0.833387	-1.78388		0.0116869	0.841689	0.793092
A0A060X484	Uncharacterized protein	22.8327	22.5545	22.4451	20.8191	22.9225	23.2081	23.3778	22.9637	23.2096	22.1015	23.1916	23.002	23.0526	23.4551	23.0609	23.1426	22.928	23.5522		0.223337	1	-0.510696		0.0695007	0.600618	-0.73489		0.312967	1	-0.224194
A0A060X4B3	S-(hydroxymethyl)glutathione dehydrogenase	29.0762	28.7357	28.6075	28.8974	28.7292	29.1771	28.805	28.9203	28.94	28.8653	29.0762	28.3828	28.9428	28.8112	28.9088	28.7958	28.9539	29.0965		0.774946	1	0.0389379		0.646525	0.936832	-0.0476344		0.436945	1	-0.0865723
A0A060X4D0	60S ribosomal protein L35a	29.3494	29.3346	29.2376	29.4254	29.4473	29.2054	29.3196	29.0557	29.0839	29.7195	29.2891	29.1337	29.5109	29.3066	28.9484	28.6146	29.0505	29.2399		0.553245	1	0.0663795		0.129355	0.689346	0.221473		0.363271	1	0.155093
A0A060X4D2	Uncharacterized protein	24.9672	24.8336	24.5463	24.9495	25.2891	25.1214	24.9539	24.3376	24.5225	24.3645	24.5345	24.3101	24.1719	24.632	24.654	24.1795	24.558	25.0894		0.0105464	0.996757	0.447338		0.0429189	0.576335	0.403711		0.803798	1	-0.0436271
A0A060X4G2	Uncharacterized protein	22.44	21.714	22.3936	22.4601	22.1519	23.0789	21.9777	22.5685	22.2989	22.0493	22.2621	21.4476	22.5592	22.1269	22.7035	21.6231	22.4775	22.5141		0.28212	1	0.272401		0.875964	0.976699	0.0390333		0.323815	1	-0.233367
A0A060X4G3	Small nuclear ribonucleoprotein-associated protein	25.7286	25.3031	25.0691	25.2207	25.8142	25.7415	25.4583	25.9066	25.6181	25.7208	25.5841	25.5105	25.4614	25.2961	25.4551	25.275	25.7871	25.8834		0.317969	1	-0.153512		0.784064	0.96298	-0.0468295		0.404979	1	0.106682
A0A060X4G6	RanBD1 domain-containing protein	26.726	26.673	26.7895	27.1507	27.3992	27.1795	26.7389	26.8974	26.965	26.8623	27.0711	26.521	26.8019	26.604	26.726	26.6998	26.3359	26.8142		0.342604	1	0.143708		0.0452598	0.577942	0.322707		0.124934	1	0.178999
A0A060X4H6	TAR DNA-binding protein 43	25.5898	25.1095	25.2463	24.9361	25.7208	25.6181	25.6784	25.3612	25.5551	25.3745	25.6125	25.4138	25.3745	25.3844	25.4105	25.4425	25.5135	25.5463		0.380389	1	-0.129163		0.583586	0.917347	-0.0752274		0.403602	1	0.053936
A0A060X4I0	Uncharacterized protein	23.5165	23.2961	23.0509	23.1441	23.5983	23.5404	23.6649	23.7796	23.7286	22.9899	23.7695	23.4923	23.6096	23.5045	23.2419	23.0983	23.6649	23.7182		0.199211	1	-0.213052		0.423152	0.862248	-0.115156		0.555018	1	0.0978956
A0A060X4I6	Uncharacterized protein	24.7846	24.9584	24.7129	23.9584	25.0935	24.8764	24.604	24.5165	24.4105	24.6096	24.7389	25.0975	24.8623	24.8764	24.7077	24.5045	24.7286	23.3376		0.729379	1	0.0678342		0.450344	0.875486	0.227852		0.549837	1	0.160017
A0A060X4J2	Methionine aminopeptidase 2	20.5545	20.0156	20.8727	21.8034	13	20.8346	20.2419	20.7553	21.2006	13	21.0292	13	20.6628	20.9243	20.1825	19.0769	20.8876	13		0.550095	1	1.30897		0.834635	0.967667	0.39111		0.667612	1	-0.917859
A0A060X4K5	MMS19 nucleotide excision repair protein	26.1469	24.3844	24.8385	25.8599	26.2926	25.1946	26.0793	21.6051	25.4769	24.7846	25.2714	26.558	25.2021	25.6918	25.9203	25.2607	26.3545	25.8288		0.545273	1	0.490267		0.490979	0.892728	-0.256866		0.335946	1	-0.747133
A0A060X4N7	AP-1 complex subunit gamma	27.8799	27.6931	27.8203	27.7645	27.9428	28.0864	27.9923	27.9031	27.9259	27.391	27.8682	27.9705	27.8324	27.8741	27.7517	27.611	27.9203	28.1263		0.838181	1	0.0226692		0.898422	0.979811	0.0118526		0.927475	1	-0.0108166
A0A060X4P1	Glycerol-3-phosphate dehydrogenase [NAD(+)]	21.8034	21.0292	21.8764	20.9951	21.9459	20.8727	21.928	21.8191	21.8651	22.1612	22.343	21.0088	21.4015	22.2185	21.7098	21.3376	22.2849	21.8727		0.149836	1	-0.433744		0.173949	0.713982	-0.383687		0.844323	1	0.0500574
A0A060X4R5	C1q domain-containing protein	24.2463	23.141	25.2317	25.317	24.0443	23.4298	25.5225	22.7895	25.417	22.4425	24.275	24.5285	24.918	24.1095	24.0854	22.1488	22.5213	23.8764		0.912656	1	0.072497		0.295568	0.807165	0.625111		0.437226	1	0.552614
A0A060X4S0	MICOS complex subunit MIC13	23.7594	23.2185	23.0359	23.6971	23.5404	23.7077	24.2821	24.1253	23.7389	23.3778	23.9584	23.654	23.8191	24.002	23.7796	23.5983	23.6865	23.9316		0.0740082	1	-0.362943		0.0464625	0.572858	-0.309678		0.726999	1	0.0532646
A0A060X4S8	ATP-binding cassette sub-family F member 1-like	21.714	20.7955	21.8913	21.8876	22.3511	21.3857	20.7955	21.8576	21.85	20.6186	22.6843	22.0951	21.9637	21.743	22.48	22.1825	21.4526	21.2006		0.958651	1	0.020709		0.57889	0.914918	-0.166194		0.630435	1	-0.186903
A0A060X4T1	DUF1716 domain-containing protein	20.9672	20.5915	20.6276	21.5165	21.6051	21.2243	21.1642	21.5915	21.7056	13	21.3962	20.7796	20.1581	20.9098	13	20.8423	20.9812	21.4972		0.432658	1	1.14919		0.28069	0.794873	1.52396		0.849402	1	0.374764
A0A060X4W9	ADF-H domain-containing protein	23.2679	22.9654	23.2961	13	23.5983	23.5285	23.7895	23.6865	23.2492	13	23.7182	23.0967	23.5285	23.8764	23.3239	23.239	23.5404	23.8288		0.953442	1	-0.147292		0.286082	0.800265	-1.94679		0.3302	1	-1.7995
A0A060X502	Aquaporin FA-CHIP-like	22.7895	21.9098	22.6907	21.9707	22.6409	22.68	22.4874	22.3484	22.1395	23.3376	21.5451	22.9477	23.3101	21.8191	22.3376	22.3831	22.6562	21.9423		0.946877	1	-0.0206652		0.88943	0.976563	0.0388702		0.863263	1	0.0595353
A0A060X514	S-formylglutathione hydrolase	27.8741	27.965	27.9316	28.1984	27.9869	28.1937	28.2935	27.8564	28.0453	27.7708	28.1556	27.8974	27.9869	27.8974	28.0137	27.9484	27.7517	28.3452		0.829552	1	0.0217686		0.733351	0.950933	0.0343784		0.914111	1	0.0126098
A0A060X518	3-hydroxy-3-methylglutarate-CoA lyase	21.4825	19.8995	20.3752	21.4015	21.1765	13	20.5731	21.502	21.5915	13	21.2361	19.9229	20.8269	21.2243	20.2764	20.9882	21.5261	21.1642		0.966534	1	-0.0817623		0.308481	0.816019	-1.44518		0.340909	1	-1.36342
A0A060X538	Protein kinase domain-containing protein	20.0951	19.528	21.6671	13	20.2302	19.6697	22.4601	21.3101	13	21.2066	21.2989	19.1079	20.265	20.8727	20.3857	20.9742	20.3752	19.9601		0.718814	1	-0.698921		0.277922	0.793971	-1.44047		0.614371	1	-0.741552
A0A060X540	Alpha N-catenin	24.6431	24.9539	24.8433	22.5638	24.5926	24.6375	24.3101	24.019	24.0275	21.7471	27.5969	24.867	24.7745	24.9716	24.6649	24.4425	24.4862	22.0526		0.949294	1	-0.0555677		0.812054	0.965397	0.140325		0.829823	1	0.195893
A0A060X549	Uncharacterized protein	24.7695	24.8044	25.1332	25.6292	24.5926	25.4394	25.673	24.9316	25.1095	25.1332	25.1332	24.7945	25.002	25.1293	25.0443	24.9225	24.3511	25.5869		0.750394	1	-0.067778		0.817076	0.965436	0.0553808		0.557729	1	0.123159
A0A060X560	Uncharacterized protein	20.7307	20.4067	19.9459	17.9373	23.9316	21.8346	21.6584	21.4324	21.5961	13	21.3857	22.1395	21.3321	20.3962	21.0224	20.9672	21.7348	21.7756		0.726962	1	0.595785		0.639752	0.935514	-0.406928		0.507894	1	-1.00271
A0A060X566	Tyrosine-protein kinase	24.1095	23.9134	23.9495	24.4041	24.2096	24.2535	24.1095	23.7895	23.6096	24.3101	24.0443	24.2021	23.9225	24.0105	23.8385	23.6865	24.1095	24.2961		0.35134	1	0.129064		0.190845	0.736321	0.162653		0.813045	1	0.0335894
A0A060X573	Elongation of very long chain fatty acids protein	22.7856	22.8423	22.1426	22.2679	23.48	22.9548	21.9707	21.6628	22.3672	13	13	21.9601	23.1174	13	13	21.3101	22.9601	22.8987		0.0775816	1	3.75206		0.130987	0.691798	3.36446		0.89199	1	-0.387599
A0A060X581	Uncharacterized protein	22.0156	21.9388	23.391	13	21.8839	21.6628	13	21.4526	21.8689	20.5069	22.3403	22.1457	21.9951	13	21.7223	21.5869	21.5213	22.9207		0.844567	1	0.429611		0.931351	0.98868	0.190947		0.911899	1	-0.238664
A0A060X583	Uncharacterized protein	25.1371	25.6944	26.2353	26.1908	25.433	25.9977	25.7995	25.0359	25.2535	24.9316	24.9495	25.6375	25.4202	25.0691	25.3273	24.4425	25.5285	25.6068		0.0535126	1	0.513492		0.0534399	0.592566	0.548995		0.881262	1	0.0355031
A0A060X5A4	Uncharacterized protein	27.5014	27.3153	27.17	27.2891	27.9031	27.3662	27.3494	27.2714	27.2535	27.5165	27.509	27.524	27.4234	27.3239	27.3494	27.3745	27.3324	27.2714		0.867007	1	0.020202		0.482791	0.889468	0.0783323		0.324371	1	0.0581303
[truncated: 2,797 more rows]
