# Supplementary material for: On the Compatibility of Fish Meal Replacements in Aquafeeds for Rainbow Trout. A Combined Metabolomic, Proteomic and Histological Study
Source: Front Physiol. 2022 Jun 29;13:920289. doi: 10.3389/fphys.2022.920289 (PMC9276982; doi:10.3389/fphys.2022.920289)
Supplement: Supplementary file 14 [file Table13.XLSX]

## Sheet: Supplementary Material 16
Supplementary Material 16. Differential analysis results obtained for each protein family in the three comparisons performed (C: control meal; I: insect meal; P: poultry-by-product meal).																			C vs I comparison				C vs P comparison				I vs P comparison
Protein family	C_1	C_2	C_3	C_4	C_5	C_6	I_1	I_2	I_3	I_4	I_5	I_6	P_1	P_2	P_3	P_4	P_5	P_6	Significant	p-value	q-value	Difference	Significant	p-value	q-value	Difference	Significant	p-value	q-value	Difference
14-3-3 family	31.4532	31.3724	31.362	31.5709	31.7692	31.3828	31.4919	31.1842	31.2979	31.4678	31.6329	31.4433	31.2591	31.4134	31.4967	31.3724	31.2077	31.5573		0.491071	1	0.0654122		0.264794	0.763	0.100657		0.685414	1	0.0352453
1-acyl-sn-glycerol-3-phosphate acyltransferase family	26.7389	27.019	27.1507	26.9539	27.2353	27.2803	27.2353	26.8142	26.8019	26.7389	27.0711	27.2353	26.9203	27.3066	27.2979	26.7771	27.2625	27.7771		0.531384	1	0.0802313		0.353133	0.838877	-0.160514		0.187265	0.978553	-0.240745
2-oxoacid dehydrogenase family	28.5203	27.5898	27.7581	27.9923	28.3282	28.1065	28.019	28.1312	28.2625	28.5128	28.2847	28.1984	28.019	28.203	27.7958	28.1507	28.066	28.1312		0.265056	1	-0.185581		0.940364	0.980888	-0.0117798		0.0830574	1	0.173801
3-beta-HSD family	26.4645	25.918	26.2021	26.673	26.3562	26.0275	26.5711	26.3926	26.3562	25.7312	25.9225	26.5463	26.1927	26.7771	25.9869	26.1332	26.1585	26.3187		0.913679	0.989464	0.0202344		0.940005	0.982402	0.0123746		0.966085	1	-0.00785987
3-HAO family	29.3515	29.099	28.2353	29.5754	29.5128	29.4765	29.4957	28.8234	29.0634	27.9146	29.2399	29.2512	29.524	29.5014	29.1015	28.0813	28.4113	29.2714		0.447494	1	0.243731		0.495397	0.913407	0.226594		0.960234	1	-0.0171369
3-hydroxyacyl-CoA dehydrogenase family	28.6355	28.2445	28.1115	28.509	28.5203	28.7708	28.5463	28.7031	28.2891	28.17	29.0084	28.805	28.4154	28.8019	28.3951	28.6831	28.6181	28.7739		0.47425	1	-0.121729		0.25275	0.755898	-0.149343		0.85559	1	-0.027614
3-oxoacid CoA-transferase family	28.877	28.4746	28.604	29.094	29.1361	29.0137	29.0609	29.094	28.8324	28.3452	28.9705	29.1676	28.7645	29.3109	28.524	28.9787	28.7031	28.9002		0.790235	1	-0.0451819		0.985074	0.99447	0.0030009		0.776306	1	0.0481828
4HPPD family	29.8534	29.8264	29.4629	29.8309	29.8623	30.0737	29.9677	30.1239	30.1115	29.3153	30.0479	29.4473	29.8858	30.0217	29.7708	29.5033	30.0217	30.0609		0.919548	0.988171	-0.017314		0.629037	0.924544	-0.0590703		0.811253	1	-0.0417563
5'(3')-deoxyribonucleotidase family	26.8974	26.5653	26.2785	27.2535	27.0813	27.1115	26.515	26.7389	26.5754	25.8019	26.632	26.3135	26.1604	26.7389	26.1984	26.3545	26.9203	26.2243		0.0602179	1	0.4351		0.0564996	0.660101	0.431786		0.986425	0.999389	-0.00331402
5'-3' exonuclease family	25.7466	25.5955	25.4234	25.9912	26.141	25.2571	26.0317	25.9517	26.1507	25.6971	26.228	25.2535	25.4298	25.2821	25.5983	25.4923	25.5075	25.673		0.359814	1	-0.192991		0.21627	0.728831	0.195304		0.0330159	0.959733	0.388295
5'-AMP-activated protein kinase beta subunit family	27.7064	27.6865	27.2445	27.3578	27.3494	27.5826	27.6251	27.7064	27.3828	27.341	27.4629	27.1115	27.5536	27.5898	27.632	27.1984	27.8264	27.5682		0.683333	1	0.0495936		0.538244	0.919606	-0.073534		0.330437	1	-0.123128
6-phosphogluconate dehydrogenase family	29.7437	29.389	29.2935	31.0084	30.6544	30.6964	30.0217	29.2285	30.0217	28.6251	28.8234	31.2479	29.4453	30.0609	30.2193	29.3683	30.196	30.2535		0.369979	1	0.469551		0.562929	0.923928	0.207033		0.555832	1	-0.262518
AAA ATPase family	31.3356	31.08	30.9259	31.0737	31.2479	31.2422	31.2135	31.099	31.0544	30.9882	31.2759	31.0414	31.099	31.1842	31.1724	30.9746	31.1177	30.9882		0.621636	1	0.0388279		0.409964	0.865946	0.0615422		0.703852	1	0.0227143
AB hydrolase 2 family	26.2625	26.3393	26.4154	26.2838	26.9316	26.632	26.4041	26.4008	26.452	26.604	26.5374	26.4754	26.3828	26.4457	26.3662	26.4298	26.1604	26.3578		0.989352	0.996926	-0.00151602		0.315789	0.804787	0.120305		0.0441761	0.9857	0.121821
ABCC family	27.8564	27.8203	27.1015	26.673	28.1015	27.4938	26.8623	27.9031	27.2891	28.2123	27.6389	26.0854	27.2445	27.2803	27.3324	27.2353	27.5754	27.1015		0.656059	1	0.175891		0.372254	0.844058	0.212844		0.910694	1	0.036953
ABCD family	26.6865	25.5812	25.792	25.8019	25.705	24.8528	25.6998	25.3376	25.8167	24.2679	25.8142	26.2335	25.217	24.8385	25.792	25.1795	26.0547	25.6181		0.582435	1	0.208318		0.364266	0.838972	0.286629		0.818886	1	0.0783116
Abd-B homeobox family	19.3145	15	19.2967	21.9207	15	15	19.0292	15	19.1946	22.9495	15	20.3645	20.5451	15	18.9882	23.0592	15	20.0156		0.582732	1	-1.00098		0.525321	0.91174	-1.17936		0.924122	1	-0.178381
ABP1 family	27.0505	27.0296	26.8741	26.632	26.9977	27.0296	26.6181	26.4815	26.6998	26.8264	26.726	27.217	26.6458	26.8504	26.4661	26.4138	26.5754	26.976		0.183908	1	0.174125		0.0302431	0.584622	0.280998		0.451102	1	0.106873
ACDP family	26.6998	25.3778	25.5638	25.726	26.3118	25.5955	25.9316	25.6181	25.8552	25.8361	26.7895	26.3222	25.8528	26.204	26.1946	26.2353	26.2979	26.0588		0.523922	1	-0.179651		0.26111	0.764044	-0.261453		0.669014	1	-0.0818017
Acetyltransferase family	22.5823	22.2679	21.9637	22.8538	21.8346	22.2933	22.4701	22.1457	22.1612	21.5261	22.2593	22.1457	21.7995	22.2036	22.4576	22.2006	21.8346	22.2419		0.388902	1	0.181257		0.366841	0.839629	0.176292		0.976691	1	-0.00496515
Acid ceramidase family	26.2445	25.824	25.9539	26.3595	26.4692	27.1604	26.9203	26.3662	26.3545	25.0935	26.3342	26.4815	27.1795	26.1984	26.7771	26.8504	26.5404	26.3595		0.812378	1	0.0768894		0.220699	0.732831	-0.315635		0.204492	0.996019	-0.392525
Acireductone dioxygenase (ARD) family	23.6757	23.0224	22.5356	23.0241	22.9864	22.9601	23.5522	23.2961	23.3778	22.0559	24.0772	22.9061	22.9933	22.8365	23.1253	22.976	23.3511	23.214		0.588197	1	-0.176816		0.777138	0.944623	-0.048639		0.666493	1	0.128177
Aconitase/IPM isomerase family	31.0414	31.6198	30.9539	31.5844	31.0414	31.341	30.6881	31.3463	31.2869	31.2759	30.8004	30.9188	31.0864	31.3515	31.4032	31.0479	30.7047	30.9539		0.235004	1	0.210923		0.305957	0.795564	0.172369		0.811121	1	-0.0385545
Actin family	34.1753	33.9763	34.0592	33.8883	34.4083	34.1679	34.1223	34.099	34.0911	33.7751	34.0673	34.2478	33.9417	34.1068	33.9763	33.8792	33.8792	34.2408		0.653047	1	0.0454559		0.27795	0.775047	0.108561		0.482915	1	0.0631046
Actin-binding proteins ADF family	30.2869	30.0084	30.0349	29.8814	30.2759	30.1115	30.1483	29.8697	30.0349	29.8279	30.1604	29.94	29.9814	30.1842	29.9814	29.9539	29.7818	30.1115		0.262448	1	0.102961		0.269794	0.759353	0.100777		0.978973	1	-0.0021836
Acyl-CoA dehydrogenase family	30.9882	30.3724	30.4134	30.6458	30.7771	30.94	30.7771	30.7453	30.6713	30.7292	30.846	30.7771	30.6881	30.5933	30.393	30.8309	30.8234	30.94		0.544979	1	-0.0681861		0.872305	0.964768	-0.0219851		0.594536	1	0.0462011
Acyl-CoA oxidase family	30.7849	30.4823	30.4134	30.4629	31.0017	31.0414	31.0927	30.6544	30.5573	30.5754	31.196	30.9117	30.8974	30.8157	30.7453	30.8608	30.8974	30.9117		0.427126	1	-0.133483		0.214611	0.726588	-0.156955		0.843015	1	-0.0234715
Adaptor complexes large subunit family	29.2445	29.0711	29.104	29.0322	29.3599	29.604	29.3153	29.2445	29.258	28.9977	29.2692	29.2399	29.2557	29.2007	29.2891	29.1288	29.258	29.4649		0.882224	0.992823	0.015207		0.768563	0.944921	-0.0302544		0.500201	1	-0.0454613
Adaptor complexes medium subunit family	28.579	28.6831	28.3992	28.6764	28.7357	28.6561	28.6181	28.4314	28.4862	28.4938	28.5278	28.6964	28.673	28.5352	28.5898	28.3992	28.4668	28.5862		0.237992	1	0.0793082		0.234855	0.750146	0.0798775		0.992127	0.999155	0.000569344
Adaptor complexes small subunit family	26.1332	25.9606	25.9383	26.2909	25.9134	26.0127	26.3762	25.8834	25.9803	25.5898	26.1719	26.1352	26.1312	25.9716	26.0105	25.8069	26.0813	26.1352		0.884535	0.994102	0.0187155		0.814958	0.955302	0.0187286		0.999917	0.999914	1.30335e-05
ADCK protein kinase family	23.4041	21.2707	22.882	22.4451	21.6276	22.3239	23.0789	23.1596	23.0359	22.1825	21.5356	22.1047	22.5568	21.8152	22.5165	23.1581	23.1673	22.895		0.660681	1	-0.19066		0.369702	0.84166	-0.359278		0.634339	1	-0.168618
Adenosine and AMP deaminases family	26.726	27.3494	27.1115	27.2353	27.2353	27.509	27.2535	26.7517	26.9203	26.604	27.189	27.632	26.9203	27.4629	26.9869	27.391	26.4769	27.4551		0.485153	1	0.13602		0.692493	0.942412	0.0789124		0.802184	1	-0.0571079
Adenosylhomocysteinase family	33.0673	31.9505	32.3223	32.4991	32.6242	33.4823	32.6242	32.6198	32.8829	32.9117	33.0117	33.005	32.7533	32.1361	32.4134	32.5273	32.8195	32.7514		0.447988	1	-0.18496		0.720944	0.949303	0.0907532		0.0588877	0.9495	0.275714
Adenylate kinase family	28.2891	28.0609	27.6798	27.4938	28.3196	27.9814	27.5315	28.1747	27.7195	28.4032	27.8081	27.7895	28.0711	27.8799	27.9146	27.7958	27.8019	27.9814		0.731644	1	0.066329		0.663989	0.942148	0.0633039		0.982987	1	-0.00302505
Adenylosuccinate synthetase family	28.2803	28.003	27.4862	27.141	28.5315	27.9705	27.632	28.0609	28.0762	28.6697	28.2399	27.019	27.9705	27.976	28.1065	28.0609	28.3239	27.9088		0.881613	0.993294	-0.0475353		0.490036	0.917901	-0.155676		0.660039	1	-0.108141
Adenylyl cyclase class-4/guanylyl cyclase family	22.5662	22.9619	19.7892	15	22.8913	22.1457	19.7715	21.2125	21.5213	20.4476	22.8404	20.2989	22.7915	21.9637	15	22.3778	20.9812	19.0399		0.929149	0.991213	-0.123007		0.766945	0.947326	0.533349		0.62019	1	0.656355
AdoMet synthase family	31.8309	31.4184	31.4334	31.3463	31.525	31.7771	31.7494	31.4433	31.6458	31.4967	31.6544	31.341	31.5156	31.341	31.4134	30.8234	31.6458	31.8119		0.999357	1	8.55128e-05		0.43864	0.886963	0.13		0.412825	0.996248	0.129915
ADP-ribosylglycohydrolase family	21.8727	21.5545	21.7389	20.9243	21.9777	21.5261	21.3321	21.3156	21.3266	21.7471	21.6276	21.8689	21.391	21.391	21.8839	21.9916	21.3857	21.3321		0.738099	0.996514	0.0627146		0.854714	0.960813	0.0364825		0.869662	1	-0.0262321
ADRM1 family	23.7695	22.6298	21.8034	22.8708	23.3645	22.5165	21.9459	22.9654	23.2463	15	23.2821	22.3645	22.5356	23.1991	23.0071	23.0838	23.0707	22.4626		0.334856	1	1.35839		0.831303	0.963275	-0.0673971		0.304466	1	-1.42579
Aerobic coproporphyrinogen-III oxidase family	25.9134	26.3359	26.2874	26.7517	25.8717	26.2661	26.3861	26.4282	26.5225	25.673	26.5898	26.0772	26.48	26.8264	26.2732	25.9933	25.6595	26.2243		0.832682	0.996884	-0.0417833		0.981067	0.995252	-0.00509771		0.868449	1	0.0366856
Aerolysin family	18.2279	20.953	20.7307	15	22.3752	23.0886	21.3266	21.4221	21.3962	15	21.7182	20.5638	21.2419	15	21.1642	20.3645	21.265	21.5592		0.915807	0.988492	-0.175273		0.982204	0.995245	-0.0365772		0.927162	1	0.138696
AGC Ser/Thr protein kinase family	22.4476	23.119	22.5117	23.1765	22.3619	22.6051	23.1363	23.9584	21.7223	21.2764	22.7098	22.6971	22.2273	22.3129	22.5685	21.6628	22.2877	22.9261		0.780663	1	0.120239		0.125933	0.681377	0.372753		0.569992	1	0.252514
AHA1 family	21.6971	22.3778	21.5592	21.2877	22.0691	21.9352	21.2933	21.6364	21.5592	15	21.6628	15	21.5869	21.8073	21.2989	21.5451	21.6584	22.0122		0.106541	1	2.46239		0.385566	0.852675	0.169521		0.128307	1	-2.29287
AIDA family	23.2679	21.8113	22.239	21.6971	22.9043	23.5285	22.7836	22.6475	22.6929	22.4726	22.9423	22.7876	23.2679	23.0376	22.6342	22.5892	22.9406	22.9024		0.658009	1	-0.146398		0.355582	0.836121	-0.320643		0.184472	0.964626	-0.174245
AIG1 family	22.3484	23.0838	22.44	22.7756	22.7594	22.1332	20.5638	23.0509	22.502	23.4041	21.7182	20.7471	21.5869	20.7056	22.2535	20.6096	22.8802	20.7876		0.267549	1	0.592357		0.0207828	0.632571	1.11949		0.413406	0.995795	0.527135
AIG1/Toc34/Toc159-like paraseptin GTPase family	23.391	23.1158	22.3699	22.7013	24.7846	23.7995	22.4923	23.1916	24.1719	22.5615	23.6865	21.9459	21.9707	23.7895	22.5754	22.9477	22.4825	21.7182		0.487002	1	0.352072		0.122783	0.677944	0.779677		0.367725	1	0.427605
AIR carboxylase family	31.2365	31.1604	30.7373	31.0864	30.8385	31.196	31.015	30.0084	30.8755	31.0084	31.1052	30.6798	31.0864	30.9609	30.7849	30.4334	30.7927	31.0609		0.192017	1	0.260445		0.175338	0.694023	0.189336		0.720687	1	-0.0711098
ALAD family	27.9484	27.3992	27.6931	27.6181	27.9705	28.0296	27.976	28.0084	28.203	28.0557	27.6595	27.8741	27.8623	27.8324	27.5536	27.6663	27.7645	28.0557		0.169163	1	-0.186303		0.92016	0.982443	-0.0126607		0.122537	1	0.173642
AlaDH/PNT family	28.3662	27.6181	27.7389	28.0864	28.1652	28.1604	27.9203	28.2216	28.1312	27.9923	28.1263	28.1604	28.0762	27.8916	27.7064	27.9259	27.9372	27.8974		0.590687	1	-0.0694847		0.375832	0.843959	0.116755		0.0192715	1	0.18624
Aldehyde dehydrogenase family	33.4458	32.7068	32.8847	33.2478	33.4943	33.3033	33.2619	33.0299	33.2897	33.2619	33.2619	33.4083	33.0657	33.1559	33.1192	33.2336	33.3303	33.4334		0.615428	1	-0.0718288		0.76889	0.944177	-0.0425688		0.70678	1	0.02926
Aldo/keto reductase family	31.5296	31.3672	31.1724	31.5709	31.4871	31.6066	31.525	31.2924	31.4775	31.2479	31.6066	31.3463	31.1604	31.4433	31.0673	31.2924	31.0927	31.5109		0.660551	1	0.039711		0.0818435	0.629691	0.194483		0.135808	0.996235	0.154772
Aldolase class II family	25.417	25.5045	25.2996	25.4234	25.5841	25.3342	25.1488	25.5667	25.5105	25.3066	25.1833	25.6348	25.1833	25.1681	24.7024	24.9316	25.5374	25.5955		0.716909	1	0.0353327		0.131834	0.677244	0.240751		0.237985	1	0.205419
Aldose epimerase family	24.824	24.4551	22.9352	24.5983	23.7796	24.7492	24.7492	24.7543	25.2463	15	25.1332	24.7286	23.1534	24.6811	25.217	24.2463	25.1681	24.3239		0.582946	1	0.954967		0.588058	0.923471	-0.241398		0.493938	1	-1.19637
Allantoicase family	29.1556	28.341	27.9372	28.2759	28.9203	28.7453	28.7129	28.9287	28.362	29.2399	29.4394	28.4473	28.5389	28.4032	29.0479	29.249	29.203	28.55		0.279112	1	-0.292507		0.289703	0.781657	-0.269472		0.923276	1	0.0230357
Alpha family	30.4823	30.5014	30.6372	30.4433	30.5664	30.5933	30.8157	30.4433	30.6798	30.8309	30.8081	30.7692	30.6198	30.5933	30.5481	30.5203	30.5844	30.5933		0.0197291	1	-0.187173		0.26824	0.760503	-0.039223		0.0387752	1	0.14795
Alpha-actinin family	30.5573	30.1483	30.0737	30.2979	30.393	30.4433	30.3196	30.0349	30.4234	30.0217	30.1115	30.5389	30.1115	30.6285	30.0864	30.1724	30.2308	30.5481		0.520095	1	0.0772676		0.855267	0.960442	0.022646		0.683318	1	-0.0546217
Alpha-carbonic anhydrase family	29.027	29.3683	29.5407	29.217	28.4551	28.6181	29.8019	29.2353	29.326	29.258	29.2285	28.2891	29.1337	29.3109	29.4727	29.9117	29.2625	29.003		0.580026	1	-0.152126		0.182425	0.696045	-0.311395		0.520948	1	-0.159269
Alpha-ketoglutarate dehydrogenase family	28.9977	28.141	28.391	28.5862	29.0864	28.8653	28.5754	28.8355	28.8112	28.8203	28.6075	28.5426	28.5609	28.8653	28.1604	28.6663	28.6831	28.6285		0.899636	0.993136	-0.0208213		0.649391	0.931353	0.0838385		0.368855	1	0.10466
Amidase family	23.0789	21.3645	21.3101	22.1765	22.5165	22.5915	22.4923	23.0951	23.2961	15	22.8249	21.3045	22.5522	22.9441	22.7553	22.848	22.5731	23.4425		0.543311	1	0.837503		0.0587677	0.662049	-0.679556		0.272377	1	-1.51706
Anamorsin family	23.6757	22.7856	23.7695	24.1332	23.7895	23.9584	23.9847	23.4923	23.9584	23.1704	23.9584	23.8576	23.9134	24.019	24.275	23.7389	24.0609	23.7995		0.830611	0.99671	-0.0516164		0.203383	0.707473	-0.282458		0.173464	0.951465	-0.230841
Anion exchanger (TC 2.A.31) family	28.4629	29.1386	29.2193	29.2077	27.9316	27.8741	28.7389	29.1842	29.1435	28.995	28.7581	28.7064	28.8385	28.7357	29.2535	29.2979	28.7645	28.0505		0.328073	1	-0.281983		0.575552	0.9238	-0.184393		0.642717	1	0.0975901
Annexin family	31.978	31.9435	31.8157	31.8937	32.0927	32.1115	32.4433	32.0414	31.947	31.7006	32.1084	31.8974	31.9916	32.1634	32.0576	32.0832	32.0447	32.2897		0.661396	1	-0.0504732		0.0645755	0.651522	-0.132498		0.475117	1	-0.0820252
API5 family	25.3578	23.2679	25.2463	24.2607	25.3477	24.1015	25.4425	25.4105	25.6513	24.4105	25.452	25.4614	25.6811	25.6703	24.3645	24.4298	25.0854	25.3273		0.103583	1	-0.707736		0.269137	0.761312	-0.496101		0.49669	1	0.211635
Apolipoprotein A1/A4/E family	33.8328	33.9848	34.4823	34.0266	33.7946	33.9505	34.1901	33.4209	33.6088	32.8138	33.7946	33.8792	34.212	33.3828	33.9417	33.7553	33.6839	33.4209		0.0999866	1	0.394018		0.118439	0.678698	0.279145		0.630534	1	-0.114873
Apolipoprotein C1 family	29.6337	28.7833	28.8112	29.3578	28.9567	29.4073	29.1652	28.6285	28.6629	28.6964	28.3196	29.0111	28.9031	28.6898	28.7895	28.0711	28.8682	28.2216		0.055553	1	0.411061		0.0197633	0.648308	0.567781		0.428311	0.997901	0.15672
Apolipoprotein C2 family	25.5255	25.705	26.3595	26.2979	25.4923	25.8647	26.506	25.5898	25.8694	24.275	25.3239	25.772	26.141	25.3239	26.1507	26.1776	26.0062	25.2353		0.370569	1	0.318147		0.885045	0.969021	0.0350126		0.439116	1	-0.283134
Apolipoprotein L family	24.7594	22.8651	23.2066	24.417	24.5285	25.1946	24.002	23.0122	24.2961	23.0292	23.0918	25.391	24.4298	24.632	24.4362	23.3511	24.5285	24.4923		0.522261	1	0.358143		0.730226	0.947117	-0.149784		0.269719	1	-0.507927
Apolipoprotein O/MICOS complex subunit Mic27 family	24.1174	23.1658	23.5285	24.5285	24.3844	23.7492	24.275	24.4676	24.4362	23.5754	24.48	23.6865	23.9316	24.2463	23.2679	23.5165	24.2679	23.48		0.397026	1	-0.241141		0.65386	0.933733	0.127292		0.158363	0.992222	0.368433
Arf family	30.6964	30.7613	30.6713	30.5933	30.8755	30.8682	30.7047	30.7613	30.6881	30.4919	30.7129	30.6285	30.7292	30.7613	30.6458	30.4234	30.8157	30.8534		0.213619	1	0.0797819		0.624623	0.927815	0.039546		0.600204	1	-0.0402358
Arginase family	29.8096	28.9512	29.3066	29.5646	29.459	29.6595	29.588	29.7146	29.4174	29.6058	29.3599	29.362	29.3662	29.2399	28.805	29.189	29.3641	29.3367		0.725776	1	-0.0495307		0.140852	0.674038	0.241598		0.0209293	1	0.291129
Argonaute family	25.2133	25.0401	25.6431	25.726	25.7594	26.4218	25.3444	25.9134	26.0609	25.5075	25.6998	25.5522	25.3239	25.8167	26.2262	25.7363	25.8118	26.3256		0.843743	0.996922	-0.0457344		0.35529	0.837278	-0.239471		0.317092	1	-0.193737
Arg-specific ADP-ribosyltransferase family	27.0914	23.2821	24.3444	23.9316	25.1488	24.1719	23.7895	23.6649	23.4425	23.3239	26.3444	24.0609	23.3101	23.654	23.632	23.2821	23.239	23.3376		0.452884	1	0.557336		0.0461144	0.62203	1.25256		0.166991	0.957236	0.695224
ARMET family	29.5184	29.0164	28.203	29.2692	27.9595	29.4274	27.9316	28.019	28.4354	29.6128	28.6764	28.6389	28.3745	28.9896	27.8142	28.604	29.2216	28.6005		0.365527	1	0.346629		0.395581	0.856732	0.298264		0.88221	1	-0.048365
Aromatic-ring hydroxylase family	29.8653	29.1556	28.9595	28.8741	29.0839	29.104	29.5772	29.4881	29.49	29.0505	29.3745	29.3951	29.2781	29.5736	29.1189	29.326	29.5014	29.49		0.202758	1	-0.222195		0.224893	0.736893	-0.207639		0.88999	1	0.0145562
ARPC2 family	26.6998	26.5463	26.5667	25.7543	26.7389	26.5638	26.5463	26.3101	26.3101	25.9316	26.4676	26.4409	26.2874	26.4984	26.4105	26.2426	26.3477	26.7771		0.425137	1	0.143876		0.767834	0.946241	0.0510203		0.453441	1	-0.0928561
ARPC3 family	25.7594	25.5045	25.8457	25.1174	26.1035	26.0084	25.7619	25.3511	25.3376	25.848	25.848	26.0547	25.7208	25.5696	25.6153	25.1371	25.6811	25.767		0.906425	0.987875	0.0229133		0.438327	0.888074	0.141321		0.452718	1	0.118408
ARPC4 family	26.6458	26.5667	26.4378	26.0148	26.425	26.5711	26.6998	26.1642	26.2058	25.9933	26.4425	26.5565	26.4862	26.5255	26.3959	26.1623	26.3861	26.7645		0.500635	1	0.0998329		0.937531	0.981554	-0.00986671		0.43726	0.99851	-0.1097
ARPC5 family	25.9562	25.7492	25.6568	25.6012	25.8741	25.8788	25.9672	25.7182	25.7415	25.0484	25.9562	25.8881	25.8191	25.9825	25.6153	25.7441	25.7338	25.9803		0.673121	1	0.0660988		0.754958	0.942638	-0.0264829		0.558923	1	-0.0925817
Arrestin family	22.2332	22.8764	23.1222	22.0559	23.1825	22.5777	22.4247	22.6364	23.6757	22.3592	23.0772	22.821	22.0258	22.1976	22.9601	22.3538	22.1886	23.2679		0.580329	1	-0.157736		0.541883	0.921804	0.17569		0.269077	1	0.333426
ARS2 family	23.4425	23.1488	21.417	21.5731	23.48	23.6757	22.5404	23.4923	23.4425	22.9637	23.4676	21.9352	23.3778	23.417	22.7492	22.7223	23.391	22.8249		0.714577	1	-0.184079		0.522637	0.913104	-0.290852		0.724412	1	-0.106772
ARTD/PARP family	24.2821	24.5105	24.6431	24.8764	25.0148	24.3645	24.6264	24.654	24.5105	23.5754	24.48	24.6971	24.3101	24.0609	24.9088	24.4676	24.3844	24.8336		0.381936	1	0.191308		0.50874	0.918043	0.120984		0.753238	0.997529	-0.0703246
Arylamine N-acetyltransferase family	27.5826	27.3153	26.976	26.0975	27.2625	27.5609	28.1459	27.3662	26.3066	26.9977	26.9088	27.2262	26.3528	26.3342	25.6676	27.4073	26.065	26.515		0.939439	0.993582	-0.0261065		0.0467979	0.613391	0.742145		0.0487465	0.951043	0.768251
AspA/AstE family	30.4823	30.2308	31.1842	30.8608	30.7211	30.5664	31.3142	30.94	30.5754	31.2019	30.7373	31.3828	30.4234	30.5296	31.2193	31.3088	30.3303	31.1483		0.0937025	1	-0.350989		0.515144	0.913107	-0.152349		0.398572	1	0.19864
Aspartyl/asparaginyl beta-hydroxylase family	29.0322	28.9174	28.8081	28.8916	28.8945	29.0296	28.8623	28.7833	28.4823	28.6898	28.9117	28.6005	28.7739	28.7645	28.6389	28.4032	29.0243	28.9896		0.0206025	1	0.207245		0.135351	0.679919	0.163155		0.709614	1	-0.04409
ATG37 family	26.515	26.5898	25.6458	26.5433	26.6181	26.1135	26.275	26.6865	26.2426	25.6676	25.9869	26.6181	26.5478	26.3049	26.506	26.8019	26.673	26.3877		0.689116	1	0.091478		0.279348	0.775	-0.199298		0.124283	1	-0.290776
ATG8 family	24.391	24.5045	23.9847	24.239	24.217	24.391	24.2463	24.2607	24.3239	23.8191	23.9406	24.3712	24.5105	24.9716	24.1795	23.9495	23.9672	24.1253		0.306791	1	0.12757		0.982784	0.993959	0.0039161		0.51883	1	-0.123654
ATP synthase subunit s family	22.7836	22.7348	22.4144	22.6992	23.1158	23.4298	23.3645	22.867	23.4425	22.6409	23.0509	22.9495	23.2258	23.8093	21.8913	22.5869	22.9795	23.4551		0.345407	1	-0.189615		0.690812	0.943669	-0.128385		0.844531	1	0.0612303
ATP:guanido phosphotransferase family	27.2891	27.4314	27.1984	26.2926	27.673	27.4154	26.7645	27.0813	26.8385	27.8858	27.2714	26.1965	27.0711	26.976	27.341	26.8264	26.726	27.0609		0.502675	1	0.210341		0.337366	0.83295	0.216446		0.980726	1	0.00610542
ATPase A chain family	24.8142	24.5522	24.5696	25.2058	24.9043	25.3578	25.1946	25.275	25.2207	24.6703	25.0732	24.7945	24.7645	24.6431	25.1371	25.0975	25.1253	25.5315		0.433499	1	-0.137388		0.440619	0.884691	-0.149168		0.944063	1	-0.0117798
ATPase alpha/beta chains family	33.9153	33.4581	33.4702	33.8234	33.7453	33.933	34.0017	34.1223	34.0592	33.8234	33.8974	33.8042	33.715	33.8516	33.6522	33.8234	33.933	34.0592		0.0494652	1	-0.227156		0.301731	0.790465	-0.114846		0.191004	0.976275	0.11231
ATPase d subunit family	29.8564	29.4234	29.6128	30.1724	29.8279	30.0084	30.099	30.2308	30.1115	29.9259	29.9677	29.995	29.8974	29.9814	29.6814	29.9814	29.8112	30.1724		0.0733539	1	-0.238103		0.440046	0.886738	-0.10398		0.135248	0.999704	0.134123
ATPase delta chain family	29.3044	28.8474	28.8504	29.2399	29.2376	29.5536	29.5033	29.6865	29.5165	29.2714	29.3578	29.2239	29.2625	29.3515	29.1164	29.2535	29.5184	29.6713		0.085283	1	-0.25433		0.20274	0.707431	-0.190039		0.566904	1	0.0642904
ATPase e subunit family	27.3578	27.2535	26.9428	27.5014	27.3239	27.5389	27.5898	27.6389	27.604	27.391	27.5014	27.1115	27.3239	27.4154	26.673	27.2445	27.5463	27.632		0.227752	1	-0.153045		0.934327	0.986747	0.0138823		0.324144	1	0.166927
ATPase epsilon chain family	27.1115	26.6181	27.1604	27.4234	27.3662	27.0505	26.976	27.611	27.6931	26.4614	27.4073	26.8385	26.9203	26.7645	26.9316	27.0813	27.0401	27.2077		0.855782	0.990593	-0.0428699		0.347708	0.838619	0.13078		0.422164	0.997736	0.17365
ATPase F chain family	27.8799	27.4473	27.3494	27.8385	27.7771	27.8799	27.9146	28.0864	27.8504	28.0609	27.7064	27.7958	27.673	27.6663	27.5014	27.6595	27.976	28.1164		0.0987325	1	-0.207044		0.613821	0.926409	-0.0700925		0.250689	1	0.136951
ATPase g subunit family	28.0965	27.6998	27.7129	28.3828	27.8324	28.1459	28.5933	28.391	28.2891	28.0609	28.0813	28.3066	28.1842	28.2803	27.8974	28.1507	28.1842	28.4629		0.0496276	1	-0.308664		0.141818	0.66872	-0.214924		0.417349	0.994571	0.0937398
ATPase gamma chain family	29.5627	29.1628	29.1507	29.3346	29.7911	29.673	29.7755	29.7911	29.6898	29.4823	29.5844	29.537	29.461	29.4707	29.4413	29.5259	29.5014	29.7211		0.136384	1	-0.197528		0.54207	0.920615	-0.0744158		0.0964216	1	0.123112
ATPase inhibitor family	26.9869	26.3562	26.8974	26.6998	27.3578	26.6865	26.3595	26.9869	26.726	27.5165	26.9088	26.976	26.5624	26.6181	26.8019	26.8264	26.604	26.228		0.701819	1	-0.0815477		0.200704	0.71474	0.223935		0.116267	1	0.305483
ATPase protein 8 family	27.2445	26.9428	26.9977	27.2535	27.1604	27.3992	27.3239	27.4785	27.2979	27.5682	27.3745	27.3745	27.0505	27.2714	27.1214	27.2803	27.3324	27.4154		0.0155634	1	-0.236582		0.39652	0.855287	-0.0789146		0.0458953	0.954605	0.157668
ATP-dependent AMP-binding enzyme family	27.341	26.673	26.7389	27.1795	27.17	27.3324	27.0084	27.2262	26.9977	27.1604	27.1015	26.7129	27.0609	27.1604	26.9316	27.0296	27.0084	27.509		0.792786	1	0.0379658		0.769279	0.943606	-0.0441589		0.479512	1	-0.0821247
ATZ/TRZ family	24.1946	21.7512	22.882	20.2302	21.1946	22.741	23.9672	21.9207	21.9742	21.5545	22.9061	23.1931	23.8093	20.8034	24.1253	22.6209	23.9225	24.1719		0.553205	1	-0.420353		0.201298	0.70989	-1.07661		0.342704	1	-0.656255
Band 7/mec-2 family	29.3367	28.8682	29.2512	29.1239	29.6458	29.3536	29.5646	29.3869	29.1913	29.0084	29.8916	29.0401	29.4976	29.3557	29.3536	29.0686	29.2007	29.4649		0.641146	1	-0.0838922		0.639712	0.931179	-0.0602802		0.881145	1	0.023612
BBP/SF1 family	23.6971	23.5045	23.2229	23.4923	24.1719	23.7695	22.2736	23.6757	22.2877	23.9672	24.0935	23.1991	23.5869	23.7182	23.5522	23.5165	23.7286	22.8269		0.295069	1	0.393561		0.433478	0.881169	0.154815		0.520295	1	-0.238746
BCAP29/BCAP31 family	24.7441	25.3745	24.8528	24.5404	25.2426	24.867	25.1015	25.2891	25.1055	24.4551	24.7077	24.9933	24.7492	24.6431	24.4488	24.7441	24.976	25.0935		0.97764	0.998982	-0.00513681		0.334765	0.82713	0.161142		0.312904	1	0.166279
BCKDHA family	25.7492	24.6096	25.141	25.6292	25.6971	25.8142	25.5696	25.8881	26.0609	26.0975	25.4394	25.6944	25.4394	25.8118	25.4394	25.6998	25.2996	25.433		0.143865	1	-0.35158		0.707683	0.939912	-0.0804154		0.0718884	1	0.271165
BCLAF1/THRAP3 family	21.5165	22.6971	20.4676	18.3101	21.85	21.7553	20.3752	21.0756	20.68	22.9968	20.6886	20.9951	23.087	23.2679	20.1206	20.7796	22.2564	21.1332		0.962327	0.996982	-0.0357784		0.43037	0.877877	-0.674665		0.350999	1	-0.638886
BCP1 family	24.019	23.6096	23.4425	23.2477	24.1332	23.895	23.7182	24.0609	24.1871	23.7077	24.1095	23.4425	23.7995	23.5522	23.6096	23.9495	23.7389	24.0526		0.44755	1	-0.146435		0.722732	0.949039	-0.0591828		0.555026	1	0.0872526
Beta type-B retroviral polymerase family	23.3239	23.5638	24.0854	22.3211	23.7695	23.4041	22.1581	23.2477	22.7369	23.7389	22.8764	24.0526	23.632	23.2679	23.0105	23.1916	22.8895	22.1612		0.477434	1	0.276203		0.252004	0.755182	0.385865		0.758698	0.997636	0.109662
Beta-2-microglobulin family	26.9428	26.8264	26.0813	25.558	26.5389	26.2571	25.7389	26.4073	26.8264	25.3307	27.0296	26.0484	25.5667	26.5898	26.3049	25.1871	26.7645	26.5492		0.693475	1	0.137187		0.54885	0.920583	0.207061		0.854397	1	0.0698744
Beta-catenin family	28.1604	28.003	27.8623	27.7771	28.341	27.8916	28.217	27.9031	28.0711	27.3992	27.9539	28.066	27.9428	27.8445	27.9539	27.632	27.7389	28.1015		0.634423	1	0.0708348		0.241275	0.747457	0.13695		0.634063	1	0.0661151
BI1 family	21.3045	23.1565	23.2679	21.5261	21.9171	22.2736	22.9171	22.7715	22.743	22.2006	23.1015	22.3211	23.019	22.3484	22.6628	21.002	22.0122	24.0105		0.260696	1	-0.43487		0.624634	0.926565	-0.268208		0.709884	1	0.166662
Biopterin-dependent aromatic amino acid hydroxylase family	32.245	30.8234	31.1724	31.1901	31.7373	31.2869	30.9117	31.7533	31.6372	31.7453	31.4581	31.2869	31.2647	30.6713	31.1177	30.7692	31.6458	31.8534		0.822898	0.999344	-0.0562487		0.516739	0.91421	0.18882		0.317623	1	0.245069
BLOC1S1 family	21.6453	20.6714	20.7471	21.6006	21.3962	21.0493	21.1457	20.7955	21.4825	15	15	21.2821	21.7756	21.8538	20.7955	15	15	21.1269		0.147488	1	2.06736		0.18924	0.699437	1.92636		0.941769	1	-0.141001
BLOC1S2 family	24.918	25.976	25.7594	24.2243	26.1927	25.5463	24.6264	25.1174	24.3511	26.976	24.0526	24.019	23.9316	23.0054	25.767	24.5225	25.9955	24.8764		0.313616	1	0.579019		0.200503	0.718648	0.753047		0.793398	1	0.174028
BolA/IbaG family	26.673	26.726	25.7846	26.8385	25.6237	26.3877	26.4298	26.3629	27.0084	26.0317	25.902	26.2372	26.1507	25.8576	25.7543	25.726	25.6125	26.143		0.969736	0.997476	0.0102533		0.0707587	0.636308	0.464901		0.0323813	0.974345	0.454648
BRK1 family	23.8764	23.1704	23.8093	23.2258	23.9043	24.0609	23.2679	23.5983	23.5165	22.85	23.8385	23.7389	23.7389	23.632	23.3645	22.3592	23.5404	23.654		0.35717	1	0.206164		0.288763	0.784804	0.292997		0.742818	0.999616	0.0868333
BTD/VNN family	23.2199	23.0886	23.8191	23.7286	24.2891	23.6865	23.8385	22.5545	23.7796	23.5165	24.558	24.5463	24.5463	24.391	23.7594	22.3294	23.6209	22.8113		0.658285	1	-0.160258		0.878434	0.96581	0.0622683		0.644021	1	0.222527
BTN/MOG family	28.1507	27.9923	27.7581	28.0505	28.5203	28.4073	28.1747	28.3023	28.3196	27.6527	28.4032	28.1937	28.1459	28.362	28.0711	27.9869	28.2847	28.362		0.864182	0.99418	-0.0278238		0.680823	0.946668	-0.0555665		0.832007	1	-0.0277427
Bystin family	21.3645	21.5915	21.2593	20.1079	21.7512	21.0359	19.9882	20.9024	20.3101	21.3101	20.3321	21.2535	20.714	20.2535	21.4476	21.1457	20.9459	20.9812		0.156088	1	0.50233		0.373368	0.845158	0.270406		0.424921	0.9962	-0.231923
BZIP family	21.5404	21.9098	15	15	21.8073	21.3752	15	21.2535	20.6364	15	21.4118	15	21.2125	21.3645	21.2419	15	20.8651	15		0.49524	1	1.38848		0.868825	0.963918	0.32476		0.585804	1	-1.06372
BZW family	24.9539	24.4041	24.7796	25.4425	24.9803	25.065	25.1984	24.9043	24.7846	25.654	24.7895	24.7338	24.9406	24.6649	24.48	24.1174	24.7645	25.3101		0.724212	1	-0.0731904		0.323699	0.813315	0.224654		0.206653	0.984855	0.297845
C/M/P thioester hydrolase family	27.7833	27.7195	27.4314	26.9977	27.2535	27.6458	27.9031	27.4629	27.6798	27.8203	28.0296	27.7581	27.6527	27.3066	27.5014	27.7195	27.9595	27.8385		0.0664557	1	-0.303781		0.250863	0.757696	-0.191156		0.386996	1	0.112625
CAF1 family	23.6971	23.9933	23.6757	23.9316	23.1688	23.5165	23.9847	23.8191	23.3645	23.9316	23.3376	23.9134	24.5754	23.1991	24.3578	24.1565	23.6757	24.3975		0.728287	1	-0.0612914		0.137996	0.670322	-0.396511		0.201212	0.993528	-0.335219
Calcium channel alpha-1 subunit (TC 1.A.1.11) family	24.0359	23.8093	23.976	24.4551	23.9584	24.3239	23.7895	23.4676	23.8576	24.1871	23.8764	24.239	23.9584	23.5638	23.867	23.8858	23.391	23.9406		0.241033	1	0.190223		0.0404337	0.609492	0.325335		0.387981	1	0.135112
Calponin family	27.8504	27.4707	27.391	26.8741	28.1065	27.7833	27.6458	27.9539	28.1361	28.0349	27.8564	28.0296	27.6931	27.604	27.3828	27.8682	27.9259	28.0401		0.0852754	1	-0.363445		0.412147	0.863777	-0.17301		0.145937	1	0.190435
Calreticulin family	33.2149	33.2193	33.2478	33.4334	33.0381	33.1392	32.9557	33.1901	33.3303	33.2478	33.3033	33.02	33.1438	33.3303	33.0184	32.3169	32.686	32.9695		0.630589	1	0.040912		0.0801072	0.631233	0.304663		0.130004	1	0.263751
CAMK Ser/Thr protein kinase family	27.6251	27.3066	27.3745	27.5682	27.7581	27.7325	27.8564	27.5315	27.4629	27.7958	27.8203	27.7129	27.611	27.8445	27.5463	27.611	27.5826	27.4473		0.207528	1	-0.135809		0.628513	0.924852	-0.0462942		0.319448	1	0.0895147
CAMP-dependent kinase regulatory chain family	27.8445	27.8203	27.3745	27.9031	27.8203	27.8974	27.7517	27.5969	27.7581	27.3745	27.8385	27.5826	27.673	27.6458	27.6389	27.726	27.5754	27.7581		0.263937	1	0.126283		0.241495	0.74373	0.107126		0.799746	1	-0.0191571
CAMSAP1 family	21.0559	20.7553	21.6886	15	21.2006	21.4273	21.4825	21.5498	21.8152	15	21.6453	20.9672	21.3211	21.2006	21.3045	21.654	21.0224	22.1795		0.885958	0.993326	-0.222042		0.262031	0.762802	-1.25909		0.368553	1	-1.03705
Canopy family	27.4862	28.4823	28.1842	28.6181	28.2308	28.2308	28.1263	28.3109	28.0762	28.2935	28.5609	27.8916	28.2123	28.5646	27.9316	27.7895	26.8264	28.0453		0.981001	0.999235	-0.00452995		0.306734	0.793272	0.310435		0.249689	1	0.314965
CAP family	29.094	28.9896	29.1819	29.0813	29.4334	29.1483	29.0686	28.6663	28.7708	29.1795	29.1866	29.3153	28.9484	29.0813	28.9456	28.7645	28.7645	29.0634		0.333697	1	0.123574		0.0221142	0.573576	0.2268		0.406275	0.998742	0.103226
Caprin family	23.7995	23.4676	23.2434	23.6971	23.7695	22.0559	23.4551	23.4298	22.9495	23.3511	23.6431	23.5869	23.7389	23.3645	23.3778	22.7286	23.8191	22.9116		0.829665	0.996879	-0.0637611		0.96299	0.989944	0.0154022		0.706241	1	0.0791632
Carbohydrate kinase PfkB family	30.0864	30.2308	30.2422	29.4976	30.7129	30.8385	30.099	30.099	30.7453	31.1115	30.2979	30.7771	30.3088	29.588	30.0084	29.8142	30.6022	31.0479		0.351801	1	-0.253566		0.895115	0.969865	0.0398083		0.316104	1	0.293375
CARF family	21.9951	21.2593	22.0821	19.6132	22.3805	22.0224	20.0691	21.9812	21.5685	15	21.7182	22.1519	21.5404	21.1704	21.343	21.6886	21.1332	15		0.36275	1	1.14396		0.301932	0.787328	1.24618		0.948707	1	0.102216
Carnitine/choline acetyltransferase family	28.8741	28.5969	28.3494	28.7064	28.9203	29.0914	28.7645	29.027	28.8112	28.7581	29.1288	28.9344	28.7708	28.7958	28.7389	28.9002	28.5826	28.8711		0.262085	1	-0.147567		0.866515	0.962408	-0.0201664		0.130688	1	0.127401
Carotenoid oxygenase family	26.2696	25.7619	26.2207	25.2353	26.1642	26.8019	25.9495	25.8385	26.5419	26.8385	26.2679	26.4218	25.824	26.0588	26.604	26.4073	27.2262	26.2571		0.396962	1	-0.234033		0.300931	0.792413	-0.320599		0.737485	1	-0.0865666
Casein kinase 2 subunit beta family	24.7129	23.8858	24.2096	24.7234	24.4614	24.8093	24.8576	24.9088	24.3578	24.5285	24.7543	24.1642	24.7895	24.8764	24.239	24.4614	24.4923	24.6431		0.515952	1	-0.128158		0.520991	0.914314	-0.116563		0.941517	1	0.0115957
Catalase family	33.8042	33.1798	33.3698	33.6522	33.3303	33.715	33.7553	33.5062	33.3303	33.4334	33.4702	34.0349	33.7047	33.7047	33.6198	33.5296	33.8608	33.5062		0.599062	1	-0.0798162		0.233463	0.74946	-0.145739		0.591823	1	-0.0659231
Cation diffusion facilitator (CDF) transporter (TC 2.A.4) family	23.8764	24.2243	24.3511	24.6264	23.6865	23.9933	24.4041	24.3307	24.0854	22.9829	23.976	24.2535	24.0443	23.8858	24.1946	23.6971	24.0105	24.0275		0.646537	1	0.120927		0.358522	0.836009	0.14973		0.900756	1	0.0288032
Cation transport ATPase (P-type) (TC 3.A.3) family	30.3303	30.3515	30.5296	30.6798	30.6713	30.6198	30.7533	30.4727	30.4823	30.3088	30.5933	30.6964	30.5933	30.6198	30.393	30.5754	30.3088	30.5481		0.826671	0.997765	-0.0207494		0.775591	0.94493	0.0239763		0.606516	1	0.0447257
Cation-dependent O-methyltransferase family	30.1115	30.0609	29.5951	29.94	29.8843	30.4532	30.4629	29.8519	29.94	29.0609	30.1483	29.8096	30.0479	30.3196	30.2535	30.1842	29.5184	30.4433		0.577356	1	0.128546		0.510969	0.91737	-0.120338		0.310064	1	-0.248884
Caveolin family	21.0559	21.7995	20.8802	20.7634	22.8442	20.4874	20.5451	15	15	15	15	21.0359	20.2419	20.3962	15	20.7796	19.9882	20.8269		0.00637747	1	4.37493		0.102888	0.695472	1.76631		0.11862	1	-2.60862
CAVIN family	24.239	23.9225	23.5983	23.5638	24.976	23.5983	23.9584	23.7492	23.6096	23.1143	23.4425	23.9847	23.6757	23.4551	23.3511	24.0105	23.7389	24.2096		0.225315	1	0.339883		0.375573	0.844936	0.242835		0.619876	1	-0.0970484
CD225/Dispanin family	15	21.5356	21.2593	20.6096	21.4526	19.4476	22.2066	21.2185	15	15	19.2042	18.7537	15	15	20.9243	20.1825	15	20.3857		0.43144	1	1.32031		0.212909	0.724592	2.13535		0.651234	1	0.815049
CD36 family	28.9259	28.5128	28.391	28.5682	29.2935	29.1483	28.965	28.726	28.8504	28.9512	28.8324	28.9002	29.0349	28.673	28.8534	28.7162	29.5754	29.4804		0.687693	1	-0.0642544		0.281966	0.774258	-0.248934		0.282363	1	-0.18468
CDC37 family	23.6209	23.2405	23.0641	23.1047	23.6649	23.5045	23.4425	23.4923	23.5285	22.6409	23.6757	23.1961	23.5285	23.848	23.7594	23.5165	23.6649	23.2066		0.845373	0.997624	0.0372559		0.151353	0.670088	-0.220737		0.177289	0.956649	-0.257993
CDC5/LEM3 family	23.1704	23.0886	22.7451	22.7492	22.8346	23.3778	20.7634	23.0139	23.239	23.3778	23.2961	22.7348	23.2821	23.8093	23.0592	22.9637	23.3101	23.2679		0.554241	1	0.256758		0.101665	0.695915	-0.28775		0.227365	1	-0.544508
CDI family	24.2821	24.1488	23.6431	23.1143	24.632	24.6595	24.1642	24.9672	23.9933	26.0995	22.4144	22.4425	22.3592	22.1488	23.7389	23.0559	25.6838	24.9271		0.918843	0.988578	0.0664142		0.511776	0.914467	0.427676		0.670304	1	0.361262
CDK5RAP3 family	25.7846	25.8264	25.8552	25.9694	25.726	25.772	25.9628	25.6431	25.7077	25.9517	25.8385	25.7338	25.7024	25.8093	25.6403	25.3545	25.4457	25.7945		0.808513	1	0.016016		0.0397499	0.608207	0.197809		0.0806536	1	0.181793
CDP-alcohol phosphatidyltransferase class-I family	23.7182	23.7182	23.9316	23.6971	24.1488	23.4425	23.9043	23.8093	23.6649	23.654	23.3645	23.7286	23.7796	23.654	23.2535	23.7695	23.5522	22.7119		0.489888	1	0.0884482		0.127949	0.678225	0.322615		0.231916	1	0.234167
CDV3 family	23.417	24.1565	22.6693	23.3778	23.1565	22.7715	23.3376	22.9061	23.4041	24.4425	23.4041	23.9043	23.2679	22.6907	23.5522	22.3457	23.6971	21.8987		0.341833	1	-0.308315		0.3606	0.837002	0.349399		0.1008	1	0.657714
CEF1 family	26.5195	27.0711	26.518	26.038	27.2353	26.6181	26.1035	26.1927	26.3014	27.2803	26.4073	26.604	26.239	26.3545	26.7129	26.2481	26.0212	26.3376		0.472563	1	0.185151		0.110699	0.695872	0.34782		0.430123	0.993893	0.162668
CELF/BRUNOL family	23.5165	23.4676	21.8346	23.5869	23.976	23.6971	23.2679	23.5869	23.4425	23.7695	23.7695	23.0325	23.7286	23.48	23.0476	23.0674	23.895	23.2821		0.701036	1	-0.131688		0.84128	0.96403	-0.0703306		0.747622	0.996713	0.0613575
Chaperonin (HSP6) family	30.6022	30.2869	30.2535	30.7453	30.6964	30.8755	30.7047	30.5844	30.5664	30.611	30.5389	30.3724	30.5014	30.341	30.0349	30.5573	30.5664	30.6372		0.905762	0.990142	0.0136824		0.34277	0.836939	0.13698		0.25022	1	0.123298
Chloride channel CLIC family	25.3066	24.5983	25.0691	24.7846	25.3645	25.1253	24.7995	25.1681	24.8385	23.976	25.0484	25.2571	24.8191	25.1681	25.3204	25.4425	25.0772	25.1795		0.409792	1	0.193494		0.418611	0.866981	-0.126405		0.155597	0.997671	-0.319899
Citrate synthase family	27.9203	27.6181	27.4938	27.965	27.9259	28.0864	27.8741	28.0762	28.0349	27.6798	27.8682	27.8203	27.8324	27.9814	27.509	27.5682	27.9259	27.8974		0.61428	1	-0.0573355		0.698187	0.942979	0.0491861		0.313279	1	0.106522
Class I fructose-bisphosphate aldolase family	34.4763	34.1604	34.1604	34.3101	34.337	34.4209	34.2408	34.3502	34.3568	34.3828	34.3436	34.2549	34.1604	34.3303	33.9763	34.0673	34.3436	34.3633		0.859085	0.993018	-0.0106595		0.251212	0.756674	0.10398		0.136601	0.995591	0.114639
Class I-like SAM-binding methyltransferase superfamily	23.3239	23.0641	22.7995	23.2463	23.5045	23.4298	22.7695	23.3376	22.9171	22.7182	23.3645	23.0789	23.1158	22.7533	23.2821	23.2821	23.3376	23.3645		0.233338	1	0.197055		0.78993	0.939236	0.0387818		0.308273	1	-0.158273
Class-I aminoacyl-tRNA synthetase family	29.8173	29.6981	29.5518	29.9677	30.0217	29.8339	29.6697	29.6005	29.7786	29.4957	30.0737	29.4995	29.747	29.8814	29.747	29.4512	29.5682	29.6948		0.283084	1	0.12881		0.185073	0.699867	0.133507		0.966268	1	0.00469685
Class-I pyridine nucleotide-disulfide oxidoreductase family	29.6931	29.1164	29.2399	29.6424	29.9814	29.6058	29.6898	29.389	29.326	29.258	29.4707	29.7047	29.4765	29.8279	29.4234	29.3557	29.5407	29.5481		0.635557	1	0.0734695		0.905333	0.975739	0.0177612		0.595315	1	-0.0557082
Class-I pyridoxal-phosphate-dependent aminotransferase family	31.393	30.2647	30.4032	30.5014	30.9539	30.8608	31.2479	30.8385	30.7047	30.8829	30.7129	30.5933	30.8234	30.5203	30.341	30.5203	31.1842	30.7292		0.618202	1	-0.100491		0.841485	0.963186	0.0431433		0.371121	1	0.143634
Classic translation factor GTPase family	34.0832	34.0184	33.6735	34.1146	34.043	34.099	33.8138	33.7751	33.7353	34.043	33.9063	33.7252	33.9933	33.7047	33.9677	33.4209	33.9848	33.8883		0.068243	1	0.172146		0.150317	0.671054	0.178645		0.951838	1	0.00649897
Class-II aminoacyl-tRNA synthetase family	30.8234	30.6458	30.6285	30.7771	30.9045	30.8309	30.6372	30.4134	30.5481	30.7692	30.8534	30.5296	30.5389	30.6629	30.7453	30.362	30.5664	30.5573		0.104498	1	0.143221		0.0177401	0.674182	0.196237		0.546686	1	0.0530163
Class-II pyridoxal-phosphate-dependent aminotransferase family	28.1015	27.5165	27.2535	27.5014	28.066	27.9595	27.5536	28.2445	27.8916	27.2262	27.2353	27.8324	27.8264	27.8385	27.2262	27.509	27.965	27.3494		0.758271	1	0.0691328		0.56104	0.92476	0.113995		0.830772	1	0.0448624
Class-III pyridoxal-phosphate-dependent aminotransferase family	27.0505	26.2445	26.4441	25.8623	27.4862	26.5624	26.1234	27.3153	27.2353	27.5165	26.6595	27.391	26.6458	25.9495	26.2821	26.1585	27.2353	27.4551		0.211078	1	-0.431849		0.971153	0.991745	-0.0127322		0.235191	1	0.419116
Class-IV pyridoxal-phosphate-dependent aminotransferase family	15	26.0874	21.6141	22.2961	19.7844	22.6971	25.8288	21.6186	25.2571	23.8764	22.969	21.8614	22.1174	23.4298	24.9361	15	26.4754	25.4425		0.193084	1	-2.32202		0.48308	0.911346	-1.65368		0.72433	1	0.668341
Class-V pyridoxal-phosphate-dependent aminotransferase family	31.9295	31.0864	31.0017	31.5573	31.846	31.4727	31.5844	31.8271	31.933	31.8385	31.5062	31.8347	31.1422	31.9609	31.015	31.3776	31.8196	31.6964		0.140993	1	-0.271738		0.930457	0.986667	-0.0197213		0.170242	0.947283	0.252017
Clathrin heavy chain family	31.0017	30.7927	30.6881	30.9188	30.9677	31.225	31.099	30.9259	30.933	30.5296	31.0864	30.9045	31.015	30.8157	31.0084	30.8974	31.1115	31.13		0.868012	0.993063	0.0192741		0.495168	0.914503	-0.0639877		0.413996	0.995139	-0.0832618
Clathrin light chain family	27.17	27.1507	26.9869	27.2979	27.4073	27.2803	27.2077	26.8974	26.9316	27.189	27.2979	27.4785	27.4314	27.17	27.1984	27.0609	26.8858	27.0401		0.663182	1	0.0485214		0.399329	0.85475	0.0844336		0.766111	1	0.0359122
Claudin family	23.848	24.2821	23.9495	23.8576	23.6757	22.9352	18.3878	23.5522	23.4676	25.4583	23.7695	23.7492	22.6453	23.5404	23.7389	23.1642	23.6209	23.3101		0.503401	1	0.693913		0.116625	0.671696	0.421388		0.789943	1	-0.272525
ClpA/ClpB family	22.7776	21.9495	21.8034	21.3376	22.8307	22.2419	22.5638	23.1627	22.2302	21.6231	22.2564	22.0459	22.417	21.9459	21.9777	22.7735	23.6209	22.8073		0.632038	1	-0.156916		0.242115	0.743825	-0.433619		0.423973	0.996067	-0.276703
Clusterin family	25.4488	24.4041	25.8142	25.1095	27.2353	24.5983	26.0833	24.3578	25.1946	26.2768	26.2768	26.9088	25.2926	24.9043	26.0212	25.5135	24.3778	25.2243		0.477019	1	-0.414644		0.664403	0.94028	0.212755		0.181938	0.959041	0.627398
CMP-NeuNAc synthase family	26.2696	26.433	26.4831	26.3324	26.1776	26.3359	26.141	26.0629	26.2151	26.1852	25.7871	26.4504	26.3239	26.0588	26.5696	26.425	26.5433	26.1585		0.0734234	1	0.19832		0.935593	0.98696	-0.0079174		0.122329	1	-0.206237
CNPase family	25.8552	26.0338	25.7182	26.0567	26.7895	26.6458	26.0833	26.8019	26.976	25.8881	26.0233	26.329	26.3861	25.8528	26.3066	25.6757	25.9066	26.8504		0.525153	1	-0.167063		0.937465	0.982452	0.0201731		0.477373	1	0.187236
CoA-transferase III family	27.4938	26.5433	27.5165	27.9372	26.7129	26.9869	27.7064	27.0505	27.0914	26.4862	26.9977	26.673	26.8504	26.204	27.1312	27.141	26.7517	27.4154		0.494053	1	0.197581		0.333977	0.827073	0.282809		0.732628	1	0.085228
Cob(I)alamin adenosyltransferase family	15	21.7223	15	15	21.5451	15	20.9951	21.7223	21.2006	15	21.8307	15	21.3211	21.9566	19.7586	20.3321	20.895	21.5213		0.311858	1	-2.08022		0.0259895	0.602378	-3.75289		0.260572	1	-1.67267
Complement C6/C7/C8/C9 family	30.2077	30.4532	30.7533	30.1239	30.196	29.9814	30.0349	29.94	29.9259	29.668	30.1483	30.2077	30.2535	30.1842	29.9814	29.4727	30.0479	29.7692		0.0546148	1	0.298457		0.0674095	0.634222	0.334428		0.804817	0.999743	0.035972
Complex I 2 kDa subunit family	24.4614	24.2679	24.1946	24.5463	24.317	25.019	24.6971	24.9933	24.7846	24.7286	24.8764	24.4362	24.9847	24.8142	24.558	24.3376	24.8093	24.2961		0.0766561	1	-0.28501		0.345996	0.837494	-0.165627		0.407556	0.997904	0.119383
Complex I 23 kDa subunit family	25.4831	24.9716	24.848	25.5983	25.3877	25.1681	25.6513	25.8142	25.558	24.3712	25.8433	25.6153	25.7594	25.9781	24.867	25.2535	25.3477	25.4394		0.384758	1	-0.232736		0.346027	0.835812	-0.198057		0.902597	1	0.0346797
Complex I 24 kDa subunit family	25.918	25.8093	25.4738	26.3204	26.0793	25.8457	26.0691	26.3376	26.0443	25.7543	26.3153	25.9606	25.792	25.9738	25.9825	26.0975	25.9157	25.9293		0.266898	1	-0.172425		0.746838	0.946343	-0.0407178		0.212443	0.979456	0.131707
Complex I 3 kDa subunit family	26.3101	26.2058	26.1174	26.341	26.4862	26.4769	26.4409	26.9316	26.5898	25.848	26.726	26.4394	26.604	26.6595	26.239	26.509	26.4614	26.604		0.309642	1	-0.173052		0.0520078	0.638432	-0.189913		0.919463	1	-0.0168616
Complex I 49 kDa subunit family	26.1965	25.3031	25.6568	25.3444	26.1055	26.2838	26.0401	26.3578	26.141	25.6375	26.0894	25.9473	25.9584	26.1135	25.7155	25.8694	25.9473	26.2996		0.303965	1	-0.220521		0.410761	0.866012	-0.168936		0.694307	1	0.0515849
Complex I 51 kDa subunit family	27.5165	26.9088	27.2077	27.524	27.524	27.5754	27.632	27.4938	27.2625	27.0609	27.5536	27.4938	27.5389	27.5315	27.189	27.3153	27.3494	27.7325		0.778931	1	-0.040007		0.630141	0.922391	-0.0666587		0.825881	1	-0.0266517
Complex I 75 kDa subunit family	25.8093	25.5667	25.8215	26.0062	26.4314	25.8881	26.0894	26.5536	25.9825	26.3745	26.2944	26.4057	26.0275	25.9111	25.9316	26.0526	25.797	25.9847		0.0324647	1	-0.362799		0.812274	0.953168	-0.030187		0.00551935	0.733333	0.332612
Complex I LYR family	26.3239	26.1776	26.0169	26.533	26.604	26.632	26.6998	26.726	26.4409	26.1565	26.5448	26.6595	26.3778	26.5433	26.417	26.4785	25.867	26.5898		0.271704	1	-0.156692		0.987792	0.995159	0.00232315		0.277901	1	0.159015
Complex I NDUFA1 subunit family	26.1135	25.4769	26.0148	26.2225	26.3187	26.3031	25.8264	26.4504	26.3049	26.8142	26.4923	26.9428	26.2353	26.5404	26.0359	26.2679	25.7441	26.228		0.0836406	1	-0.396906		0.564263	0.921883	-0.100342		0.158817	0.989669	0.296564
Complex I NDUFA11 subunit family	23.9134	23.5165	23.8093	24.4105	23.8191	23.9043	24.2891	24.2891	23.895	24.0359	24.0275	24.1488	23.7995	23.976	23.8191	24.0526	24.239	24.3376		0.136226	1	-0.21872		0.362308	0.83762	-0.141751		0.500101	1	0.0769695
Complex I NDUFA12 subunit family	24.6096	24.275	23.976	23.1426	24.6918	24.48	25.5014	24.895	24.3239	24.1174	24.5638	24.1642	24.3844	24.3778	23.9933	23.9316	24.2961	24.3645		0.240685	1	-0.398483		0.910525	0.979192	-0.0288134		0.141941	1	0.36967
Complex I NDUFA13 subunit family	25.9088	25.3376	25.3679	25.6209	25.9271	26.038	25.7466	26.1332	25.7771	25.6865	25.8741	25.6944	25.4041	25.8647	25.5696	25.7415	25.7871	25.9716		0.420913	1	-0.118614		0.88038	0.965851	-0.0230525		0.399266	1	0.0955617
Complex I NDUFA2 subunit family	25.7745	25.3645	25.7945	26.5638	26.0484	25.9606	25.673	26.1312	25.9803	26.2207	25.8457	25.8858	25.6622	26.0443	25.705	25.4425	25.8764	25.8997		0.835842	0.99834	-0.0383749		0.443321	0.886828	0.146051		0.152285	1	0.184426
Complex I NDUFA3 subunit family	15	15	15	21.5777	22.2332	21.0559	21.9916	22.6029	22.4221	15	15	21.9847	15	22.5615	15	15	21.1332	15		0.492275	1	-1.52242		NaN	1	0		0.255039	1	2.5511
Complex I NDUFA5 subunit family	24.7389	25.0359	25.1174	25.5285	24.5983	24.4862	25.433	24.8385	24.5869	25.0854	24.6703	25.391	24.7441	24.8576	24.7695	25.2463	24.632	25.3545		0.707861	1	-0.0833076		0.935614	0.985992	-0.0164404		0.732729	1	0.0668672
Complex I NDUFA7 subunit family	24.604	24.9134	24.0443	25.6784	24.5812	24.2679	23.9316	24.976	24.7945	25.0233	24.9361	23.895	24.4362	24.6375	24.3578	24.0854	24.5225	23.7695		0.786527	1	0.0887858		0.186493	0.695387	0.380026		0.277308	1	0.29124
Complex I NDUFA8 subunit family	24.8044	23.6649	24.5983	24.5522	24.7234	24.7077	24.7338	24.8336	24.5285	23.8385	24.8191	24.4676	24.895	24.9803	24.5165	24.4984	24.7234	24.8093		0.904486	0.990751	-0.0283709		0.257919	0.766124	-0.228688		0.272908	1	-0.200317
Complex I NDUFB1 subunit family	26.3545	25.7796	25.8552	25.9803	26.3844	25.7182	26.2517	26.3359	26.0041	26.5492	26.4488	26.4154	26.4676	26.632	25.3943	26.228	26.1214	26.217		0.0464894	1	-0.322158		0.452796	0.893661	-0.16469		0.428661	0.996808	0.157468
Complex I NDUFB11 subunit family	23.5285	23.4923	23.1504	23.4425	24.4298	23.1765	23.7286	23.7796	23.5285	23.7286	23.8191	24.239	23.7895	23.6865	23.3239	24.0935	22.8839	23.1534		0.238772	1	-0.26723		0.858671	0.961242	0.0482076		0.157431	0.99118	0.315438
Complex I NDUFB2 subunit family	23.3645	23.5285	23.2961	23.5983	24.0359	22.8651	23.9406	22.6209	22.9441	24.002	23.7389	24.2096	23.3101	23.6431	23.417	23.6865	22.7327	23.0756		0.684208	1	-0.127909		0.538953	0.91932	0.137268		0.398002	1	0.265177
Complex I NDUFB4 subunit family	25.3101	24.6649	24.1795	24.7695	25.4923	24.7129	24.7594	24.9628	24.8623	24.9539	25.2891	25.1015	24.9584	25.1984	24.7695	24.1719	24.5404	23.7389		0.537341	1	-0.133301		0.341885	0.83667	0.291967		0.0961453	1	0.425268
Complex I NDUFB5 subunit family	24.3031	23.3101	23.8093	24.2096	24.002	24.2535	24.6264	24.4298	24.0772	23.4041	24.317	24.1015	24.1015	24.1871	23.9584	24.2463	24.2243	24.4738		0.459412	1	-0.178089		0.227331	0.740313	-0.217308		0.837609	1	-0.0392183
Complex I NDUFB6 subunit family	24.3031	23.5404	23.976	24.1095	24.0935	24.3376	24.3239	24.3778	23.8576	24.9043	24.2607	24.3578	24.2535	24.1488	24.0935	24.141	24.1871	24.4551		0.14262	1	-0.287016		0.263467	0.763137	-0.153167		0.382331	1	0.133849
Complex I NDUFB7 subunit family	25.0317	24.4862	24.7543	24.8858	25.1565	25.1135	24.5869	25.3511	25.0567	25.1174	25.2353	25.0062	24.9672	25.1135	25.1293	24.9134	24.6209	24.7645		0.325028	1	-0.154309		0.920478	0.981821	-0.0134589		0.319624	1	0.14085
Complex I NDUFB8 subunit family	24.0526	23.9406	24.1488	24.7441	24.317	24.3712	24.3975	24.5812	24.2679	22.714	24.7745	24.6649	24.1642	24.632	24.1095	24.6431	23.8385	24.141		0.932432	0.992355	0.0290283		0.965917	0.991064	0.00765546		0.950956	1	-0.0213728
Complex I NDUFC2 subunit family	24.1719	24.0275	24.3307	23.7286	24.7024	24.2891	24.1015	24.3376	23.895	24.2243	24.6431	24.632	24.2535	24.2821	23.7895	24.5045	23.9406	23.6971		0.600224	1	-0.0972169		0.497594	0.911639	0.130498		0.227218	1	0.227715
Complex I NDUFS5 subunit family	23.6649	23.5285	23.5045	22.7735	24.3376	23.8191	22.1612	23.7796	23.239	23.7796	23.6209	23.2679	23.2961	23.48	23.5522	23.7695	22.969	23.0509		0.381992	1	0.296679		0.323741	0.811479	0.251732		0.87523	1	-0.044947
Complex I NDUFS6 subunit family	25.9694	24.9043	25.141	25.8834	25.726	25.1174	25.1214	25.767	25.6375	25.4831	25.8504	25.8764	25.3612	25.4645	25.2243	25.2996	25.5105	24.7745		0.467669	1	-0.165723		0.411493	0.864139	0.184465		0.0524866	0.94536	0.350189
Complex I NDUFV3 subunit family	21.4923	21.6051	21.7512	23.654	21.8576	20.2302	22.3017	22.4247	22.4751	21.1143	22.7675	22.7327	21.0691	22.2332	21.7756	21.0493	21.3376	15		0.319211	1	-0.537585		0.280068	0.775138	1.35431		0.12376	1	1.8919
Complex I subunit 1 family	22.8839	22.5356	22.8614	22.9847	23.1395	23.391	22.7013	23.6096	23.1749	22.7655	23.0409	23.1379	22.7307	23.3101	23.1332	22.8689	23.2535	23.2332		0.565791	1	-0.105695		0.438795	0.885701	-0.122243		0.921858	1	-0.0165485
Complex I subunit 2 family	22.0258	22.4375	22.9423	22.7634	23.1765	23.5983	22.5754	23.2273	23.391	22.2361	23.2214	22.7836	23.4923	23.3645	22.937	23.0789	23.0002	23.2434		0.784251	1	-0.0818211		0.166368	0.683401	-0.362069		0.199439	0.988701	-0.280248
Complex I subunit 3 family	23.7995	22.9812	23.5285	23.4041	23.7796	24.1946	23.48	23.9134	23.6865	23.6209	23.867	23.3511	23.3239	23.848	24.5045	23.976	23.019	25.1055		0.843481	0.997728	-0.0385825		0.348602	0.834947	-0.348248		0.361653	1	-0.309665
Complex I subunit 4 family	21.2877	20.68	19.8576	18.8392	22.1704	22.3266	20.953	22.0526	21.6364	22.2564	21.2989	15	22.0292	21.3645	15	21.0088	21.5117	22.1143		0.799082	1	0.327355		0.780813	0.941575	0.355505		0.986155	1	0.0281493
Complex I subunit 5 family	24.239	22.1426	22.7695	24.1488	24.0105	23.8191	21.7594	24.8433	24.1642	15	24.1719	22.1581	22.6298	23.7286	23.5983	22.5915	24.1015	23.976		0.348486	1	1.50544		0.853751	0.963013	0.0839758		0.369948	1	-1.42147
Connexin family	25.0105	24.8142	25.0443	26.1075	24.848	24.8904	25.3511	24.867	24.9361	25.1908	25.217	24.7286	24.8623	24.48	24.918	23.976	24.5869	25.417		0.758376	1	0.0707248		0.174307	0.692562	0.412463		0.152556	0.995252	0.341738
Constitutive coactivator of PPAR-gamma family	24.3376	23.7182	21.4375	23.6865	22.7876	23.9672	24.1719	24.2891	24.1488	23.632	24.002	21.632	23.7389	23.8764	23.7492	23.867	24.0691	22.1015		0.599837	1	-0.323564		0.650336	0.931318	-0.244624		0.879852	1	0.0789398
COPE family	26.7645	26.8385	27.019	27.3662	26.8974	26.8858	27.3239	26.7895	26.9977	26.6595	26.6865	27.0609	26.965	26.8264	26.9203	26.726	26.6181	26.7129		0.763465	1	0.0422287		0.136334	0.675164	0.167108		0.314303	1	0.12488
COPG family	28.7486	28.8916	28.5682	29.1214	28.7357	28.7129	29.0737	28.7676	28.8112	28.2353	28.8711	28.6629	28.8741	28.7613	28.6629	28.4785	28.6251	28.673		0.676789	1	0.059418		0.243039	0.738509	0.117254		0.658322	1	0.0578359
Copine family	29.7676	29.537	29.6389	29.4134	29.5609	29.6865	29.3641	29.4629	29.6898	29.4394	29.4433	29.4571	29.4842	29.2193	29.5014	29.5278	29.1239	29.4842		0.0965988	1	0.124619		0.0358495	0.594264	0.210591		0.328695	1	0.0859712
Copper transporter (Ctr) (TC 1.A.56) family	25.867	24.9584	24.9803	24.6757	24.824	25.217	25.5492	25.1527	26.3049	25.1015	25.2785	24.8717	24.6431	25.5255	24.632	23.8576	25.0772	24.824		0.307615	1	-0.289355		0.276778	0.775105	0.32717		0.0719403	1	0.616525
Copper/topaquinone oxidase family	25.2133	24.3101	24.4234	22.9171	24.1719	24.9716	24.5869	24.6375	24.0275	21.1206	22.4067	25.1293	22.4144	24.3239	25.7771	23.5045	23.9847	24.8858		0.362079	1	0.683135		0.752519	0.946341	0.186173		0.544248	1	-0.496963
COQ7 family	22.3884	21.9916	21.3321	20.6276	22.3672	23.417	21.3156	22.4451	23.6096	15	23.4551	15	23.3101	22.3936	21.7348	23.4676	22.9006	22.0983		0.295198	1	1.88307		0.221109	0.729359	-0.630189		0.166134	0.963159	-2.51326
COQ9 family	25.9495	25.824	25.4738	26.1015	26.5463	25.9955	25.8019	25.9361	25.3307	26.3562	25.9933	25.9248	25.0854	25.8576	25.7594	25.6264	25.5195	26.673		0.653776	1	0.091253		0.396501	0.856937	0.2282		0.600646	1	0.136947
Cornifelin family	21.9459	23.632	23.2679	22.7492	24.1095	22.7265	22.9619	22.9061	22.9725	22.4144	22.6431	23.7695	22.7715	22.743	22.823	22.9495	22.2302	23.0967		0.733899	0.999778	0.127252		0.386379	0.852876	0.302836		0.44888	1	0.175584
CREC family	28.2262	27.9484	27.726	28.203	27.8741	27.8799	27.019	27.7129	27.4707	28.3153	27.7771	27.7129	27.6527	28.1652	27.8203	27.5315	27.7195	27.6865		0.137209	1	0.308275		0.106591	0.700322	0.213671		0.636967	1	-0.0946045
CREG family	21.6141	22.5165	22.7675	21.0359	22.0156	21.8152	23.2521	22.821	21.632	15	22.2961	23.1688	23.1704	22.9116	23.2051	23.1143	22.8987	23.3645		0.659821	1	0.599137		0.00150144	0.654	-1.14994		0.207564	0.985249	-1.74908
CRELD family	26.632	27.1214	27.2445	27.4938	26.9539	26.533	26.3444	26.9869	26.6458	27.4629	26.726	26.9088	27.0401	26.965	26.6865	26.2696	26.7129	26.8623		0.499186	1	0.150628		0.228419	0.740112	0.240359		0.647842	1	0.0897309
CRK family	25.3477	24.7695	24.7745	25.239	25.2714	25.4457	25.0443	25.1332	25.3943	24.4298	25.2996	25.2317	25.2133	25.4488	25.0275	25.1055	24.5869	24.945		0.782786	1	0.0525004		0.617084	0.92707	0.0868082		0.855491	1	0.0343078
CSN1 family	23.3239	23.3511	23.4298	23.3101	23.6209	23.391	23.5983	23.3239	23.3376	21.9601	23.48	23.5754	23.2506	23.3645	23.4041	23.4551	23.0707	22.9423		0.475989	1	0.191903		0.1309	0.678848	0.156563		0.897695	1	-0.0353403
CSN2 family	21.5165	22.6186	22.848	22.2214	22.7995	21.8576	23.0207	20.8802	20.0951	15	15	22.9882	21.6051	15	21.8346	21.4526	15	22.9441		0.092874	1	2.81292		0.105118	0.699401	2.67086		0.947589	1	-0.142062
CSN3 family	23.9933	24.4738	23.5869	24.1332	24.239	23.9406	24.0526	24.3645	24.275	23.3239	24.6865	23.6971	24.2096	24.3778	23.9584	23.8858	24.0609	24.0359		0.981956	0.997311	-0.00544802		0.854253	0.961436	-0.0269035		0.921859	1	-0.0214554
CSN4 family	25.4138	25.1371	24.8191	25.2133	25.3031	25.3778	24.8623	25.0691	25.3101	24.0105	25.2463	25.1055	25.1174	25.2643	25.0567	24.9933	25.2353	24.9628		0.226138	1	0.276744		0.325824	0.814914	0.105714		0.4166	0.999157	-0.17103
CSN7/EIF3M family	24.654	24.3444	24.1488	25.0233	24.7594	24.604	24.1946	24.4425	24.5463	23.5754	24.8336	24.604	24.6264	24.6264	24.654	24.3975	23.976	24.654		0.333565	1	0.222894		0.563686	0.922383	0.0998936		0.572317	1	-0.123
CSN8 family	23.3101	23.0918	23.4551	23.7796	23.1206	23.48	24.1565	15	22.7348	22.8191	23.417	23.654	23.1395	22.9477	23.5045	23.0756	22.937	23.3511		0.342219	1	1.4093		0.157888	0.678701	0.213651		0.417085	0.996051	-1.19564
CTAG/PCC1 family	22.0592	15	23.5638	21.2535	21.4874	22.1916	22.3045	15	21.4726	23.4041	22.0625	21.8113	22.9812	21.8689	23.654	15	23.5404	22.0224		0.962797	0.99655	-0.0832373		0.75401	0.943746	-0.585239		0.788064	1	-0.502001
CTF/NF-I family	21.5685	22.2593	21.0426	22.4726	20.9316	21.7098	20.002	22.1174	22.2961	15	22.2155	15	21.9352	15	20.3857	19.9459	21.4118	22.1704		0.16065	1	2.22554		0.202717	0.709673	1.52254		0.705819	1	-0.703
CTL (choline transporter-like) family	22.3457	22.5983	22.6096	22.2564	22.7182	22.4651	22.3403	20.5165	21.8727	22.8365	22.1206	22.3725	22.1673	22.3962	22.6409	22.6006	15	22.8346		0.173404	1	0.489034		0.353681	0.838573	1.22563		0.58336	1	0.736592
CTP synthase family	22.8034	21.2707	19.5204	19.3836	22.7327	22.7244	22.0559	22.8249	22.4015	22.9601	22.5189	15	22.9225	22.6606	22.4425	22.3239	23.0409	20.6453		0.938849	0.993898	0.112321		0.24241	0.74281	-0.933406		0.444865	1	-1.04573
Cullin family	25.9562	25.7846	26.3494	25.9225	26.2607	25.9584	25.7077	25.5841	25.6237	25.2821	25.9157	25.8881	25.824	25.5285	26.1214	25.5463	25.7568	25.9293		0.0169275	1	0.371746		0.076283	0.630105	0.254239		0.396724	1	-0.117507
CutA family	25.1332	24.8576	24.9134	24.7077	24.7543	25.065	25.2133	25.0275	25.2353	24.8858	25.792	24.5696	24.2679	24.3307	24.7129	25.2021	24.7129	25.3376		0.26122	1	-0.215403		0.468168	0.907405	0.144504		0.172478	0.950194	0.359907
CutC family	25.3477	24.654	25.5926	25.6348	25.0062	25.228	25.5898	25.3844	25.7208	25.3511	25.7466	25.3679	25.3778	25.558	25.1833	24.6431	25.2499	25.2607		0.125004	1	-0.282856		0.875108	0.963607	0.0317815		0.0569628	0.951407	0.314638
Cu-Zn superoxide dismutase family	31.1901	30.9677	31.3672	31.1604	31.8682	31.8608	31.6501	31.0349	31.3568	31.3568	31.6881	31.7373	31.6285	31.0927	31.196	31.781	31.2077	31.6544		0.727476	1	-0.0682383		0.903786	0.975121	-0.0242926		0.792971	1	0.0439456
CybS family	22.6971	22.0426	22.343	22.0951	22.5869	22.7756	23.0756	22.6387	22.6387	22.9225	22.821	22.6992	22.6562	22.5498	22.3045	22.1946	22.976	23.3376		0.0275789	1	-0.375911		0.280343	0.773627	-0.246406		0.507904	1	0.129505
Cyclodeaminase/cyclohydrolase family	32.099	31.4184	31.2703	31.5203	31.6671	31.7965	31.7771	31.6713	31.7373	31.7088	32.1392	31.6586	31.6798	31.7573	32.2336	31.9435	32.1269	32.1604		0.302447	1	-0.153458		0.04185	0.61023	-0.354986		0.120078	1	-0.201528
Cyclophilin-type PPIase family	32.4483	32.4384	32.3223	32.5132	32.2952	32.3276	32.13	32.4184	32.4847	32.5109	32.3383	32.3061	32.3033	32.4847	32.4259	32.0544	32.3489	32.3879		0.706769	1	0.0260906		0.444521	0.886263	0.0566222		0.723572	1	0.0305316
Cystatin family	27.4314	27.5969	27.1795	27.1795	27.5463	27.4551	27.4707	27.4073	27.4938	27.1984	27.6251	27.2625	27.17	27.3992	27.2891	27.3992	27.2535	27.5898		0.908381	0.988859	-0.0115029		0.623322	0.927014	0.0480003		0.513342	1	0.0595032
Cysteine dioxygenase family	22.7955	21.9495	21.6497	15	22.6693	23.4551	15	22.9116	21.0156	22.8249	22.9968	15	22.4726	15	21.9847	15	23.9672	23.087		0.540737	1	1.29501		0.645745	0.932349	1.00126		0.901732	1	-0.29375
Cysteine synthase/cystathionine beta-synthase family	27.673	27.7958	27.509	27.5315	27.5463	26.965	27.189	27.189	27.8916	28.0965	27.7453	27.8264	27.2625	27.5826	26.9977	27.5014	27.4314	27.2891		0.449104	1	-0.15286		0.295859	0.787562	0.159303		0.108576	1	0.312162
Cytidine and deoxycytidylate deaminase family	24.604	24.1488	25.1565	24.558	24.4676	25.6431	24.9847	24.9088	24.2021	15	25.6757	25.1371	26.2961	25.3578	23.3101	22.7756	25.945	25.5812		0.412379	1	1.44492		0.861011	0.960439	-0.114634		0.401139	1	-1.55956
Cytochrome b5 family	28.4073	27.9869	28.0137	28.249	28.6355	27.9977	28.341	28.6561	28.1214	27.3745	28.2891	28.2077	28.1747	28.4938	28.0401	28.2803	28.0296	28.579		0.812834	1	0.0500371		0.728816	0.948814	-0.0512644		0.620803	1	-0.101302
Cytochrome b56 family	21.2989	21.2535	21.002	21.4825	21.343	21.4972	21.3805	21.7013	21.9459	15	21.632	21.5823	21.2707	21.4221	21.2821	21.2821	21.2764	22.2302		0.503465	1	0.772491		0.41144	0.865707	-0.147763		0.431006	0.993939	-0.920254
Cytochrome c family	27.5826	27.0609	27.1115	28.0965	27.8623	28.0813	28.0349	28.2262	28.0711	27.5826	27.6663	27.9484	27.6527	27.9203	27.7325	28.0711	27.6181	28.0084		0.207321	1	-0.289066		0.348031	0.837369	-0.201319		0.509076	1	0.0877466
Cytochrome c oxidase IV family	28.4354	27.9705	28.249	28.7292	28.6075	28.4551	28.4629	28.6251	28.4551	28.55	28.203	28.509	28.258	28.5426	28.1312	28.341	28.2625	28.6355		0.642129	1	-0.059728		0.739832	0.943183	0.0460002		0.303712	1	0.105728
Cytochrome c oxidase subunit 2 family	28.1361	28.0965	27.8019	28.2123	28.3536	28.267	28.3951	28.6764	28.5278	28.0296	28.362	27.9316	28.1015	28.2625	27.9372	28.2625	28.1312	28.4274		0.240605	1	-0.175827		0.691858	0.94283	-0.0424738		0.349924	1	0.133353
Cytochrome c oxidase subunit 3 family	21.7876	21.9352	22.44	21.4626	22.9968	22.5213	21.4576	21.8461	21.6453	22.0459	22.0224	21.7307	21.7182	21.1015	22.265	15	21.4375	21.9495		0.137709	1	0.399241		0.191561	0.701129	1.61198		0.30901	1	1.21274
Cytochrome c oxidase subunit 5A family	28.9512	28.6798	28.7517	29.0296	29.114	29.1676	29.2803	29.2216	29.0711	29.196	28.8974	29.0401	29.0322	29.1312	28.8682	29.0813	28.9287	29.3704		0.118478	1	-0.168774		0.293055	0.78938	-0.119715		0.607156	1	0.0490595
Cytochrome c oxidase subunit 5B family	27.5609	26.8019	27.2535	28.0711	27.4551	27.4629	27.7195	27.4629	27.3494	26.8623	27.5165	27.5536	27.2714	27.5826	27.141	27.3662	26.5898	27.4938		0.911843	0.990326	0.0235421		0.405223	0.860218	0.19345		0.388482	1	0.169908
Cytochrome c oxidase subunit 6A family	25.4923	24.6486	24.0854	25.7568	25.7543	24.7182	25.3712	26.0547	25.6068	24.3511	25.2096	24.0359	25.3511	25.5725	24.275	24.4298	25.7594	24.2096		0.946624	0.994767	-0.0289507		0.729852	0.948833	0.143024		0.694371	1	0.171975
Cytochrome c oxidase subunit 6c family	28.0137	27.7129	28.1459	28.1065	28.3109	28.1842	28.5609	28.3324	28.2847	28.2714	28.17	28.632	28.0243	28.3066	27.9316	28.1263	27.9977	28.2714		0.0238555	1	-0.296213		0.774711	0.944954	-0.0306158		0.0205279	1	0.265597
Cytochrome c oxidase VIIa family	25.8904	25.9428	25.8997	26.6595	25.9847	26.0955	26.726	26.4969	26.5075	25.8142	26.204	26.1371	25.7363	26.1642	25.8361	25.848	26.1871	26.2696		0.218722	1	-0.235519		0.644935	0.932397	0.0718552		0.0870566	1	0.307375
Cytochrome c oxidase VIIb family	24.1946	25.3101	24.2535	23.6096	25.5783	24.3307	23.9847	24.141	23.9134	25.4892	24.1871	24.7182	24.0443	24.0526	24.1795	24.6264	23.8764	24.239		0.72685	1	0.140548		0.269493	0.760436	0.376441		0.39765	1	0.235893
Cytochrome c oxidase VIIc family	23.1916	23.6757	23.48	23.7995	23.8191	24.3511	24.3239	23.7695	23.7286	23.632	23.8385	23.3511	24.1253	24.1871	23.5754	23.3101	23.6649	24.0275		0.796026	1	-0.0544265		0.664062	0.941003	-0.0955553		0.835883	1	-0.0411288
Cytochrome P45 family	33.4702	33.1407	33.0233	33.4209	33.3436	33.3568	33.3698	33.5978	33.2759	33.2149	33.1619	33.3436	33.2193	33.4458	32.8974	33.0365	33.1901	33.5296		0.72108	1	-0.0347239		0.559188	0.923208	0.0728207		0.375537	1	0.107545
DAD/OST2 family	27.0914	26.632	27.0609	27.5014	26.7389	27.1984	27.189	27.17	27.2353	27.0401	27.189	26.7129	27.1015	27.2535	26.6458	26.7389	26.6998	26.9539		0.737765	0.997343	-0.0522092		0.416191	0.867289	0.138264		0.167326	0.948978	0.190474
Damage-control phosphatase family	15	20.2764	20.1332	20.8651	15	20.7634	15	20.7223	20.7715	15	20.417	19.4375	15	22.1704	20.714	15	20.3211	15		0.945254	0.996407	0.114977		0.731102	0.945738	0.638786		0.775952	1	0.52381
DAMOX/DASOX family	28.2123	27.965	27.2979	27.5754	28.2216	28.3828	28.2216	27.7958	27.6998	27.4394	28.5609	28.2891	27.976	28.3109	28.1263	28.4938	28.6931	28.49		0.815251	1	-0.0585814		0.0743163	0.621571	-0.405857		0.118797	1	-0.347275
DapA family	22.695	21.9098	21.8269	21.68	23.391	22.7307	22.6387	21.4825	22.3538	15	22.9134	22.4067	22.8557	22.3565	22.0951	22.1519	21.2419	21.6141		0.352766	1	1.23972		0.393704	0.85596	0.319687		0.483176	0.999279	-0.92003
DDAH family	26.8504	26.6865	26.8623	26.976	27.0401	27.3324	27.391	26.632	26.9539	26.976	26.9316	27.1312	27.019	26.9088	26.9316	26.9203	26.8385	27.1795		0.749282	1	-0.0446698		0.936633	0.983289	-0.00832653		0.754669	0.99759	0.0363433
DDB1 family	27.3324	27.8623	29.141	27.6458	26.8385	27.3239	27.2077	28.6492	28.1795	27.7064	27.5754	27.4629	28.0137	27.7064	29.2239	28.5609	28.0296	27.2077		0.789791	1	-0.106205		0.338181	0.831073	-0.433041		0.381539	1	-0.326836
DDI1 family	23.5754	22.8858	24.391	24.1795	23.9933	21.654	23.5983	21.2707	23.4298	21.6628	23.6096	23.7594	23.4425	23.4923	21.5592	23.2317	21.4626	24.5869		0.387939	1	0.558072		0.47432	0.906995	0.483971		0.914655	1	-0.0741011
DDOST 48 kDa subunit family	29.4134	29.6128	29.6268	29.8741	29.3346	29.5826	29.747	29.6931	29.7723	29.0737	29.7113	29.4707	29.6022	29.6848	29.3452	29.1628	29.1288	29.7645		0.976959	0.999099	-0.00397555		0.374547	0.844324	0.126003		0.4263	0.995304	0.129978
DDRGK1 family	24.1795	24.3578	24.2096	24.5285	24.3101	23.9043	23.8191	24.3844	24.4738	23.5983	24.0105	24.0105	23.6209	23.8093	23.9225	23.7895	23.6865	24.1332		0.243131	1	0.198836		0.00400633	0.833	0.421302		0.181188	0.959836	0.222467
DEAD box helicase family	30.6372	30.6022	30.341	30.7047	30.8234	30.7373	30.6629	30.5014	30.4234	30.393	30.6881	30.5664	30.6544	30.5389	30.6544	30.341	30.611	30.6629		0.254543	1	0.101745		0.468786	0.906982	0.0638685		0.60636	1	-0.0378768
DENR family	20.9098	20.7715	21.1015	15	21.265	20.9601	20.3101	20.3101	20.5823	15	20.6453	20.7876	20.8802	20.5545	20.2877	19.8742	15	20.7876		0.77777	1	0.395434		0.75512	0.941756	0.4373		0.975088	1	0.0418666
Derlin family	15	22.2096	21.5638	22.1111	22.1946	21.5451	21.1395	22.6865	22.1856	21.4425	21.7471	21.8113	20.7634	21.5777	21.5309	20.9024	21.265	21.4118		0.388914	1	-1.06471		0.695369	0.942577	-0.471189		0.0471385	0.961455	0.593519
D-glutamate cyclase family	25.1795	24.3239	24.945	24.976	25.2785	24.7234	24.3239	24.0854	24.9134	24.9088	25.4676	24.7441	24.5165	23.9134	24.1253	24.3444	23.8764	25.0233		0.516636	1	0.163845		0.0229968	0.564114	0.604492		0.128473	1	0.440647
DHOase family	28.4154	28.258	27.8445	28.632	28.3494	28.5463	28.2399	28.1214	28.2935	27.965	28.6424	28.066	28.3662	28.4073	28.4976	28.203	28.341	28.4512		0.44179	1	0.119562		0.767107	0.946435	-0.0367956		0.169949	0.949989	-0.156357
Diacylglycerol acyltransferase family	25.5551	25.8741	26.038	25.9517	26.5898	26.8264	27.1214	26.6458	26.6998	24.5463	26.604	26.632	26.4815	26.8504	26.3153	26.3135	26.4378	26.9316		0.588366	1	-0.235699		0.0921893	0.67003	-0.415848		0.654009	1	-0.18015
Dicarboxylate/amino acid:cation symporter (DAACS) (TC 2.A.23) family	21.417	21.0426	21.9098	22.4576	21.0559	22.4221	22.8802	21.928	21.6141	15	21.6231	21.4576	22.6164	21.0292	20.9316	20.895	20.7553	19.7812		0.438371	1	0.967004		0.147456	0.668491	0.716062		0.842063	1	-0.250942
Dienelactone hydrolase family	26.726	27.3494	27.5389	27.6389	28.2399	27.0296	27.5682	27.1795	28.0813	27.189	26.8974	27.8264	26.8974	19.8742	27.0401	25.0317	24.4551	24.7796		0.899353	0.993877	-0.0364936		0.0297478	0.601953	2.74079		0.0274235	0.988	2.77728
Dihydropyrimidine dehydrogenase family	28.066	27.4785	27.391	26.8858	27.524	28.4032	27.6931	27.8445	27.611	27.6798	27.9088	28.0965	27.8142	27.9705	27.9484	27.5898	27.7833	27.7129		0.451136	1	-0.18087		0.448692	0.891724	-0.178435		0.979898	1	0.00243441
Diphosphomevalonate decarboxylase family	24.1015	23.7389	23.1825	24.5754	22.9795	20.895	22.5117	21.9847	22.7695	21.1519	21.7056	23.5638	22.2506	23.7182	22.2185	22.3484	22.9043	22.391		0.157945	1	0.964277		0.319054	0.809774	0.606996		0.41689	0.99786	-0.357281
D-isomer specific 2-hydroxyacid dehydrogenase family	26.2372	26.1585	26.4218	26.3975	26.632	26.4394	26.8019	26.2838	26.3324	25.7208	26.4488	26.3118	26.239	26.0935	26.4122	25.9361	26.4298	26.726		0.69173	1	0.0644538		0.584421	0.926885	0.0749811		0.95513	1	0.0105273
DNA polymerase type-X family	21.4825	20.0426	19.4815	21.1765	21.1332	21.5356	21.2361	20.9243	21.2419	15	21.5356	20.6628	20.1825	21.2125	20.3538	21.3538	21.1015	20.1825		0.527995	1	0.708522		0.854219	0.962412	0.0775286		0.561759	1	-0.630994
DNA repair enzymes AP/ExoA family	27.2353	27.391	27.1115	26.3444	27.6458	27.3066	27.1214	27.341	27.1115	27.4785	27.391	27.2803	27.189	27.0813	27.4629	27.4473	27.0084	27.4707		0.560638	1	-0.114831		0.61419	0.925611	-0.104167		0.920776	1	0.0106643
DNA2/NAM7 helicase family	25.9338	25.5754	25.6486	24.6918	25.9584	25.5195	25.0975	25.0935	24.8904	25.5812	25.3877	25.5609	25.3511	25.0443	25.2058	25.1795	25.2785	25.4769		0.224174	1	0.286053		0.162061	0.6841	0.298558		0.925628	1	0.0125046
DNase II family	21.8073	21.2419	22.0393	21.6364	21.6141	22.3348	22.3511	21.7265	21.2764	21.0493	20.8727	22.3645	22.0426	22.6865	21.7796	21.8538	21.3266	21.343		0.586291	1	0.172243		0.821224	0.959511	-0.0596803		0.504909	1	-0.231923
DP1 family	25.317	25.3612	25.4008	25.5195	26.1488	25.824	25.0401	25.4831	25.1795	26.2926	25.3101	25.3204	25.4676	25.2961	25.5492	25.4923	25.3679	25.3844		0.500172	1	0.157574		0.251377	0.754986	0.168954		0.952264	1	0.0113796
Dpy-19 family	25.2463	25.2096	25.7645	25.2499	24.8528	24.7695	25.5812	24.867	25.3578	24.3376	24.8811	25.3239	25.1604	26.2696	25.317	22.417	24.9584	25.1253		0.608401	1	0.123981		0.586111	0.926854	0.30746		0.749251	0.99509	0.183479
Dpy-3 family	15	20.5451	15	15	20.3645	15	18.7955	15	19.8253	15	19.3731	15	20.1457	20.1332	18.4004	19.586	19.8469	15		NaN	1	0		0.179547	0.697435	-2.03376		0.214483	0.982417	-1.68639
DSH family	21.0691	20.5069	21.1143	19.8742	21.5069	21.2243	20.4476	21.3045	20.4576	21.1079	20.4972	20.8727	15	20.5261	20.417	20.9171	15	20.6453		0.729598	1	0.101358		0.109222	0.69071	2.1317		0.120889	1	2.03034
DTDP-4-dehydrorhamnose reductase family	24.1719	24.4923	24.867	23.9225	24.7645	24.4298	24.3844	23.9225	23.9316	24.3712	24.5165	24.4425	24.2243	23.6209	24.0772	23.6096	23.4041	23.6971		0.342839	1	0.179871		0.00606197	0.861333	0.669122		0.0150514	1	0.489251
Dymeclin family	21.7348	15	15	21.7389	21.743	22.002	15	15	21.5498	15	21.714	21.9352	22.2764	22.1734	15	15	21.8191	15		0.586279	1	1.16996		0.652909	0.933431	0.991637		NaN	1	0
Dynactin subunit 2 family	24.002	24.3031	23.5754	24.239	24.1719	24.3975	23.6757	23.8764	23.9847	22.4041	24.4041	23.9584	24.1253	23.9933	24.0935	24.6918	24.1174	23.7594		0.221569	1	0.397602		0.93175	0.986071	-0.0153036		0.208237	0.971307	-0.412906
Dynamin/Fzo/YdjA family	25.2996	25.1604	24.848	25.3844	25.3975	25.4073	25.3679	25.2679	25.239	23.7995	25.3444	25.1527	25.3031	25.2679	25.2571	25.3612	24.9225	25.5105		0.420764	1	0.221024		0.864569	0.961304	-0.0208251		0.374482	1	-0.241849
Dynein heavy chain family	28.0084	27.7064	28.1115	28.0609	28.2759	28.1065	28.0084	27.8504	27.7895	28.1361	28.0557	28.203	28.0813	28.17	27.9705	27.8799	27.8564	28.1795		0.717184	1	0.0377003		0.824123	0.959401	0.021973		0.860966	1	-0.0157274
Dynein light chain family	27.6663	27.509	27.4234	27.2891	27.6181	27.6931	27.6181	27.5315	27.6663	27.4394	27.5463	27.4629	27.189	27.5463	27.3324	27.4073	27.8142	27.7517		0.884587	0.993095	-0.0109024		0.82831	0.96285	0.0263437		0.731994	1	0.0372461
Dynein light intermediate chain family	23.417	23.087	21.68	22.8876	23.9134	23.5404	23.0951	22.5261	15	23.7286	22.7594	24.0105	23.6649	23.1301	24.4614	23.3239	25.867	23.3645		0.40689	1	1.23429		0.127667	0.680344	-0.881063		0.176223	0.955284	-2.11536
E(R) family	25.7182	25.3712	25.4862	25.6513	25.5898	25.7024	25.9738	25.6209	25.6811	25.3204	25.7695	25.5754	25.4923	25.5345	25.5492	25.5725	25.6264	26.0148		0.515165	1	-0.0703561		0.648954	0.931911	-0.0451215		0.835553	1	0.0252345
EBP family	23.976	24.4234	24.4362	23.0476	23.9584	23.5404	23.3101	23.654	23.8385	23.5522	23.2961	24.2535	23.2185	23.8764	23.8093	23.2535	23.4298	23.5165		0.371322	1	0.24626		0.152957	0.671895	0.379648		0.488264	1	0.133388
EBP2 family	21.9566	21.6757	20.8191	15	21.3857	21.823	20.8423	15	15	22.1581	15	15	15	22.2096	21.8651	15	15	21.0088		0.0932332	1	3.27663		0.287333	0.782429	2.09611		NaN	1	0
EF-1-beta/EF-1-delta family	29.6663	29.611	29.3515	29.8173	29.5916	29.84	29.6492	29.5389	29.5278	29.4274	29.7927	29.267	29.8096	29.6981	29.5555	29.4765	29.4453	29.8234		0.302625	1	0.112451		0.909685	0.979363	0.0115493		0.336982	1	-0.100902
EF-Ts family	24.4676	23.654	24.1253	24.5869	23.8093	24.7645	24.8904	25.141	24.9803	23.7695	24.6703	24.8764	23.9225	23.8385	24.867	24.4676	25.1015	25.1055		0.102048	1	-0.486725		0.309367	0.794134	-0.315823		0.589787	1	0.170902
EIF-1A family	25.3307	25.0732	24.7645	24.945	25.3444	25.0609	24.945	25.1015	25.1174	24.654	25.2926	24.9672	25.2353	25.3545	25.0317	24.8336	24.8433	24.976		0.575502	1	0.0734625		0.752521	0.945255	0.0406996		0.79558	1	-0.0327628
EIF-2-alpha family	27.7453	27.5969	27.4629	27.7195	27.611	27.5969	27.5165	27.5536	27.5969	27.189	27.604	27.4234	27.604	27.5165	27.3745	27.2979	27.509	27.611		0.0936439	1	0.141533		0.064908	0.634274	0.136609		0.953395	1	-0.00492382
EIF-2-beta/eIF-5 family	26.5898	26.632	26.5448	26.7129	26.6181	26.1055	26.5448	26.3393	26.4362	26.3877	26.5419	26.3427	26.1965	26.2732	26.4661	26.0401	26.2607	26.4769		0.316035	1	0.101767		0.0503097	0.626247	0.248273		0.0890141	1	0.146506
EIF-3 subunit A family	29.4354	29.2353	29.0762	29.2239	29.5259	29.3683	29.1819	29.1263	29.099	29.3239	29.391	29.0889	29.3153	29.2557	29.2077	28.8887	29.1288	29.1842		0.225329	1	0.109008		0.133148	0.673959	0.147438		0.640242	1	0.0384296
EIF-3 subunit C family	28.9031	28.7064	28.5352	28.8593	29.1263	29.0737	28.5969	28.7895	28.726	28.5536	28.9344	28.4862	28.7802	28.7613	28.6075	28.4354	28.7739	28.632		0.131879	1	0.186235		0.0861074	0.635938	0.20228		0.8585	1	0.0160456
EIF-3 subunit D family	27.4551	27.341	27.524	27.0505	27.5315	27.524	27.4707	27.509	27.3324	26.7517	27.7771	27.2353	27.6865	27.4785	27.4551	27.1604	27.2445	27.509		0.723524	1	0.0583003		0.872756	0.964197	-0.017959		0.645415	1	-0.0762593
EIF-3 subunit E family	27.4394	27.17	27.2625	27.5754	27.6527	27.5754	27.5389	27.2891	27.2445	27.1507	27.4785	27.189	27.524	27.4154	27.2625	26.7645	27.3662	27.5165		0.22826	1	0.130785		0.348768	0.833492	0.13771		0.9594	1	0.00692431
EIF-3 subunit F family	26.604	26.5754	25.9293	26.0359	26.7517	26.604	26.3778	26.673	26.4785	25.8599	26.7389	26.1738	26.6181	26.5653	26.3562	26.1795	26.5754	26.1965		0.867963	0.994061	0.0330671		0.99242	0.99519	0.00157706		0.844436	1	-0.03149
EIF-3 subunit G family	26.9977	26.8142	26.604	26.6458	27.0711	27.189	26.7517	26.7771	26.6181	26.726	26.8623	26.2607	26.5225	26.4892	26.8385	26.4984	26.976	26.2317		0.12073	1	0.220983		0.0721928	0.625963	0.29425		0.61289	1	0.0732679
EIF-3 subunit H family	27.1604	26.8974	26.8385	27.1214	27.2077	27.0084	26.8264	26.9316	26.6865	26.8385	27.1115	26.5711	27.0084	26.7389	26.9428	26.5898	26.8974	26.6865		0.0565192	1	0.211372		0.0299466	0.591909	0.228329		0.870979	1	0.016957
EIF-3 subunit I family	26.9088	26.604	26.6181	27.0296	26.9869	26.9088	26.9428	26.6595	26.7771	26.6458	27.0401	26.6181	26.7895	26.7645	26.6865	26.5898	26.726	26.7645		0.563603	1	0.0621481		0.163017	0.680826	0.122587		0.453083	1	0.0604391
EIF-3 subunit J family	23.8288	23.7796	23.8576	23.3645	24.0443	24.0854	24.141	23.7895	23.7695	22.8708	24.0935	23.9495	23.9495	23.8576	23.9316	23.8288	23.9406	23.9584		0.795792	1	0.0577157		0.450069	0.889714	-0.0843741		0.474754	1	-0.14209
EIF-3 subunit K family	26.7517	26.6181	26.6181	26.8741	26.7129	26.8264	26.9977	27.0401	26.7517	26.228	26.8741	26.1469	26.53	26.7517	26.673	26.5507	26.8264	26.7645		0.721749	1	0.0604696		0.455743	0.893441	0.0508293		0.955047	1	-0.00964038
EIF-3 subunit L family	28.0453	27.9428	27.632	27.7708	28.1556	28.019	28.0557	27.965	27.7581	27.632	28.1984	27.7645	27.8385	28.0711	27.9316	27.7645	27.9088	27.8682		0.791011	1	0.0319783		0.740316	0.942753	0.0304721		0.987893	1	-0.00150617
EIF-3 subunit M family	26.065	25.7077	25.4105	25.5315	26.0526	26.1115	25.797	25.6971	25.7821	25.1293	25.8457	25.2679	25.6998	25.7645	25.7466	25.2317	26.1565	26.0062		0.22815	1	0.226629		0.804366	0.948702	0.0455681		0.338426	1	-0.18106
EIF4E-binding protein family	20.953	16.3684	22.4751	21.7715	20.1946	15	21.9985	15	21.4923	15	15.5775	21.4015	21.1946	22.0526	15	15	15	20.2877		0.59467	1	1.0488		0.481347	0.909814	1.37129		0.87584	1	0.322484
EIF-5A family	29.1189	29.3088	28.9287	29.1483	29.4804	29.0914	28.7581	28.9622	28.9622	29.4053	29.2803	28.9595	29.1214	28.9031	29.2353	28.7357	29.0217	28.9841		0.342366	1	0.124826		0.119601	0.670773	0.179203		0.662292	1	0.0543772
EIF-6 family	26.17	26.065	25.4041	26.0609	26.3811	25.8904	26.1623	25.726	26.0547	25.5075	26.2732	25.1757	25.9517	25.2317	25.3645	25.5404	25.8834	26.002		0.435033	1	0.178677		0.110705	0.69149	0.332947		0.496854	1	0.15427
ELO family	26.2856	25.902	25.4862	26.5754	26.17	26.038	25.7645	25.6348	25.0813	25.9066	25.6676	26.1908	26.1585	26.3811	26.2481	25.6757	26.6998	26.2535		0.113789	1	0.368588		0.449454	0.889986	-0.159922		0.0261285	1	-0.52851
EMC1 family	21.2764	22.0122	22.2332	21.8802	21.1206	20.7634	22.3403	21.5545	20.9951	15	21.3266	22.0459	22.0918	21.5451	22.2096	20.9459	21.0088	21.4375		0.403421	1	1.00393		0.98081	0.995894	0.00788371		0.405456	1	-0.996046
EMC2 family	23.1269	22.7735	21.6843	22.9985	23.0426	23.2302	23.391	23.3511	23.1488	22.502	23.2961	22.9777	24.4551	23.2506	23.0493	22.953	23.0918	23.4425		0.290715	1	-0.301778		0.113982	0.678618	-0.564384		0.345583	1	-0.262605
EMP24/GP25L family	30.2759	30.5933	30.4134	30.6544	30.3724	30.2647	30.4334	30.362	30.4629	29.9814	30.2647	30.2535	30.5933	30.5481	30.0217	30.0084	29.9259	30.2647		0.192709	1	0.136018		0.16697	0.683016	0.20199		0.643123	1	0.0659726
Ena/VASP family	25.0105	24.2607	24.5045	24.5225	24.8811	24.6649	24.8433	24.3712	24.6595	24.4923	24.9406	24.9406	24.7995	25.0443	24.2679	24.2463	24.6811	24.7645		0.660451	1	-0.0671854		0.968951	0.991577	0.00680192		0.657801	1	0.0739873
Enolase family	32.6242	32.5686	32.2106	32.7494	32.4605	32.9882	32.7514	32.4532	32.5412	32.245	32.933	32.7026	32.7849	32.6964	32.5435	32.7829	32.5038	33.0233		0.977929	0.998383	-0.00414594		0.376922	0.844676	-0.122233		0.369548	1	-0.118087
Enoyl-CoA hydratase/isomerase family	30.5296	30.1239	30.1239	30.6022	30.362	30.4919	30.4629	30.4919	30.3828	30.2647	30.4134	30.341	30.1842	30.4727	29.9259	30.5014	30.2979	30.5933		0.826511	0.998726	-0.0205323		0.750721	0.947219	0.0430005		0.563352	1	0.0635328
EPCAM family	26.2732	25.9248	26.2643	25.9134	26.1927	25.918	25.8191	25.7024	25.8647	25.945	25.3066	26.5653	25.2679	25.5725	26.5898	25.6237	25.4362	25.9955		0.26838	1	0.213883		0.141054	0.671904	0.333478		0.651612	1	0.119595
Ependymin family	30.0737	29.9677	30.2979	30.0737	29.4012	30.1483	30.6372	29.995	29.5772	30.0609	29.8974	29.6697	30.5481	29.94	29.7178	30.2422	30.0349	30.3828		0.918414	0.989206	0.0208753		0.41641	0.866115	-0.150544		0.405513	0.998897	-0.171419
ERG28 family	23.632	24.6971	24.9316	25.3376	25.2058	24.0359	24.8623	24.1642	24.4362	24.4234	23.9134	25.228	24.0526	24.8576	24.5165	23.867	24.3101	24.7995		0.696172	1	0.135397		0.471473	0.906049	0.239453		0.689765	1	0.104056
ERG4/ERG24 family	28.7031	28.9428	28.4154	29.5555	28.5933	27.9923	28.4073	27.8916	28.391	29.0914	27.9595	28.9031	27.9539	28.7096	28.267	28.1459	28.3153	28.203		0.394639	1	0.259733		0.0977858	0.691562	0.434595		0.450716	1	0.174862
ERGIC family	23.2961	23.4923	23.7995	23.5983	23.1472	23.2961	23.6431	22.823	23.0309	23.6757	23.3101	23.976	23.4041	23.5045	22.969	23.2021	21.8152	23.2051		0.890812	0.992527	0.0284856		0.149517	0.669417	0.421628		0.230751	1	0.393142
EROs family	25.3578	25.1293	24.8288	25.4676	25.002	25.3943	25.0732	25.4738	25.5492	24.5638	25.4583	24.5869	25.2499	25.5285	24.8858	25.0401	25.4298	25.3844		0.715616	1	0.0790908		0.70298	0.94214	-0.0564531		0.533339	1	-0.135544
Esterase D family	27.8741	27.965	27.9316	28.1984	27.9869	28.1937	28.2935	27.8564	28.0453	27.7708	28.1556	27.8974	27.9869	27.8974	28.0137	27.9484	27.7517	28.3452		0.829552	0.997848	0.0217686		0.733351	0.94502	0.0343784		0.914111	1	0.0126098
ETF alpha-subunit/FixB family	30.341	29.6544	29.8173	29.8279	29.94	30.0864	30.0084	30.2193	29.9259	29.6831	30.0609	30.1842	29.766	29.7973	29.8065	30.2077	30.3724	30.1724		0.59729	1	-0.0691503		0.612779	0.926014	-0.075916		0.960514	0.999296	-0.00676568
ETF beta-subunit/FixA family	29.2262	28.9146	28.8653	29.4234	29.2979	29.2957	29.2331	29.4314	28.9869	29.5222	29.2262	29.2803	29.2147	29.2054	28.7357	29.3196	29.0375	29.1652		0.38209	1	-0.10949		0.65572	0.935174	0.0575094		0.171171	0.947719	0.167
Eukaryotic ATPase B chain family	29.7227	29.2602	29.49	29.8188	29.6407	29.837	29.7676	29.8974	29.7581	29.6093	29.5754	29.5969	29.4785	29.5591	29.4551	29.6005	29.7818	29.9539		0.501465	1	-0.0725571		0.935681	0.98416	-0.00991313		0.522663	1	0.062644
Eukaryotic ATPase epsilon family	27.0296	26.4551	26.6458	26.8504	26.7895	26.7389	27.019	26.53	26.673	26.9539	26.7129	26.8858	26.6595	26.7389	26.3307	26.4314	26.6865	26.9869		0.696332	1	-0.0442066		0.384344	0.853527	0.112596		0.228043	1	0.156802
Eukaryotic ATPase subunit F6 family	29.141	28.3662	29.0322	29.5165	28.9203	29.0137	29.2077	29.1819	29.3494	29.4254	29.0813	29.094	29.1842	29.0164	29.094	28.9869	28.8945	29.2123		0.196207	1	-0.224955		0.687435	0.94395	-0.0663789		0.0613498	0.972982	0.158576
Eukaryotic GSH synthase family	26.673	26.5225	26.7389	26.7771	26.726	27.0401	26.7389	26.2996	26.4425	26.1488	26.726	26.6458	26.452	26.4984	26.6595	26.604	26.604	26.8741		0.0694978	1	0.245989		0.184098	0.698126	0.130948		0.345881	1	-0.11504
Eukaryotic initiation factor 4E family	24.7182	24.7234	24.6811	24.8576	24.6757	24.848	24.7234	24.5225	24.7846	24.8717	26.4298	26.8385	24.8858	24.867	24.9933	24.6865	24.7024	24.824		0.166831	1	-0.611083		0.220898	0.731045	-0.0758266		0.22229	1	0.535256
Eukaryotic initiation factor 4G family	25.5955	25.2571	25.0732	25.2499	25.5075	25.3943	24.8717	25.5492	25.2891	25.1015	25.5225	25.1795	25.2926	25.4008	25.2499	24.9361	25.4583	25.1488		0.490758	1	0.0939665		0.389064	0.850699	0.0984894		0.973066	1	0.00452296
Eukaryotic mitochondrial porin family	30.7129	30.1239	30.3088	30.5933	30.5481	30.6372	30.8608	30.8755	30.7373	30.4234	30.7613	30.5109	30.5844	30.8234	30.3724	30.7453	30.7692	30.9746		0.112315	1	-0.207509		0.103414	0.690411	-0.224185		0.8868	1	-0.0166766
Eukaryotic NMN adenylyltransferase family	23.0105	23.2961	22.3129	23.4551	22.695	23.2273	23.2332	23.1795	23.0918	23.0376	22.9098	23.0772	23.1856	23.1658	22.5915	22.7492	23.1457	23.391		0.633465	1	-0.0886955		0.8601	0.961506	-0.0386311		0.711953	1	0.0500644
Eukaryotic PMM family	22.8269	22.2821	22.4375	22.7348	21.9812	22.6736	23.2463	22.4375	22.5498	22.9298	22.7077	22.6886	22.7895	22.5141	22.6431	22.5356	22.002	22.0723		0.155995	1	-0.270598		0.738325	0.943586	0.0632143		0.0865136	1	0.333813
Eukaryotic release factor 1 family	25.5285	25.2643	24.9628	25.2714	25.065	25.6125	25.417	25.3066	25.2207	25.2463	25.5195	25.2353	25.5345	25.4362	25.2317	24.8904	25.5812	25.7517		0.732298	1	-0.0401678		0.474001	0.908063	-0.120211		0.562464	1	-0.0800432
Eukaryotic ribosomal protein eL13 family	30.4727	30.4532	30.196	30.7373	30.5933	30.2869	30.5014	30.1604	30.2979	30.5014	30.5844	30.341	30.4727	30.3724	30.1361	29.9539	30.196	30.0217		0.581765	1	0.0588207		0.0438376	0.605662	0.264426		0.076854	1	0.205605
Eukaryotic ribosomal protein eL14 family	31.4083	31.9045	32.4408	31.5481	30.5296	31.0017	31.7088	32.0576	31.8792	32.7191	31.099	31.6458	32.1813	32.0641	32.7252	32.8608	31.995	31.2135		0.303484	1	-0.379397		0.0833723	0.631776	-0.701111		0.345458	1	-0.321713
Eukaryotic ribosomal protein eL15 family	29.94	30.1239	29.7895	29.7276	30.1483	29.6713	29.5052	29.5573	29.5389	30.1361	29.8474	29.8445	29.7195	29.7309	29.6163	29.3557	29.5165	29.326		0.245273	1	0.161873		0.00887728	0.828444	0.355957		0.149269	1	0.194084
Eukaryotic ribosomal protein eL18 family	30.5933	30.611	30.4134	30.393	30.7292	30.4532	30.4532	30.4334	30.2869	30.5844	30.5389	30.3088	30.4134	30.362	30.2647	30.1115	30.4727	30.2422		0.209321	1	0.0979376		0.0158301	0.724444	0.221129		0.119632	1	0.123191
Eukaryotic ribosomal protein eL19 family	29.8249	30.0737	29.6915	29.8858	30.0349	29.7895	29.995	29.7031	29.7581	29.94	29.9677	29.6981	29.9677	29.9677	29.5862	29.4354	29.7341	29.6389		0.640637	1	0.0396989		0.157926	0.676	0.161679		0.267867	1	0.12198
Eukaryotic ribosomal protein eL2 family	29.4113	29.4862	29.003	29.5682	29.4668	29.1288	29.4668	29.1239	29.2262	29.4113	29.49	29.0634	29.4532	29.389	28.9539	28.8294	29.2147	29.2077		0.699312	1	0.0471172		0.238025	0.75009	0.169424		0.34799	1	0.122307
Eukaryotic ribosomal protein eL21 family	29.7064	29.8593	29.2467	29.6093	29.6424	29.3745	29.5333	29.4492	29.4976	29.6268	29.5463	29.3683	29.5518	29.6093	29.1842	28.7676	29.6527	29.1507		0.49643	1	0.0695066		0.163124	0.678337	0.25371		0.2357	1	0.184203
Eukaryotic ribosomal protein eL22 family	30.4629	30.0609	30.2077	30.6629	30.2422	30.4032	30.5014	30.362	30.4919	30.5296	30.4032	30.2422	30.1842	30.196	29.9814	29.8096	30.362	30.4532		0.423041	1	-0.0817642		0.208519	0.71909	0.175556		0.0367361	1	0.25732
Eukaryotic ribosomal protein eL24 family	29.49	29.3388	28.8741	29.21	29.2147	29.2262	28.9787	29.0839	29.1115	29.2979	29.1819	28.9259	29.2736	29.1819	28.8445	28.5682	29.3704	29.0375		0.224504	1	0.129011		0.250719	0.759379	0.179629		0.712759	1	0.0506172
Eukaryotic ribosomal protein eL27 family	29.7031	29.5646	29.2512	29.8234	29.4413	29.5333	29.6931	29.4314	29.5203	29.4294	29.5407	29.2123	29.5259	29.5203	29.1483	29.003	29.4727	29.459		0.452243	1	0.0815957		0.136126	0.6776	0.197944		0.322313	1	0.116349
Eukaryotic ribosomal protein eL28 family	29.2736	29.196	29.1819	29.3088	29.4174	29.2054	29.1189	29.0401	28.9732	29.5951	29.0864	29.0711	29.0762	28.9512	29.0864	28.7129	29.003	28.9923		0.266348	1	0.116365		0.00132811	1	0.293511		0.12982	1	0.177147
Eukaryotic ribosomal protein eL29 family	22.2332	23.3101	22.9566	23.3645	22.2361	21.654	22.7776	22.44	23.5754	15	24.2021	24.3712	24.5638	24.8623	22.0918	23.6096	21.6051	21.4626		0.709495	1	0.564701		0.561785	0.924723	-0.406819		0.550399	1	-0.97152
Eukaryotic ribosomal protein eL3 family	29.9259	29.8489	29.5987	29.7437	29.8887	29.3641	29.6146	29.5682	29.4134	29.651	29.6814	29.6285	29.5222	29.3557	29.4413	29.0711	29.5014	29.5128		0.187214	1	0.135502		0.0154197	0.794	0.327587		0.0386654	1	0.192085
Eukaryotic ribosomal protein eL31 family	29.1288	29.2216	28.9456	29.1507	29.3766	28.7988	28.9512	28.632	28.7389	29.4881	29.0003	28.9595	28.8945	28.8173	28.7357	28.4976	28.7581	28.4551		0.355998	1	0.142024		0.00398958	1	0.410639		0.085318	1	0.268615
Eukaryotic ribosomal protein eL32 family	29.55	29.5591	29.4571	28.7708	29.7113	29.3992	28.9316	29.3724	29.1214	29.6441	29.2803	29.2692	29.1937	29.1435	29.4453	28.9031	29.2935	28.9174		0.426061	1	0.138066		0.137334	0.673576	0.258488		0.378324	1	0.120422
Eukaryotic ribosomal protein eL33 family	29.3494	29.3346	29.2376	29.4254	29.4473	29.2054	29.3196	29.0557	29.0839	29.7195	29.2891	29.1337	29.5109	29.3066	28.9484	28.6146	29.0505	29.2399		0.553245	1	0.0663795		0.129355	0.681915	0.221473		0.363271	1	0.155093
Eukaryotic ribosomal protein eL34 family	29.6798	29.4649	29.393	29.2193	29.5352	28.7613	29.1164	29.267	29.104	29.788	29.4823	29.4881	29.326	29.2625	29.0965	28.9732	29.3174	28.8799		0.854328	0.991197	-0.0320514		0.220403	0.73409	0.199648		0.110482	1	0.231699
Eukaryotic ribosomal protein eL36 family	28.7227	28.6764	28.4354	28.8564	28.4473	28.5128	28.7486	28.3869	28.391	28.4823	28.509	28.391	28.5826	28.5969	28.2714	27.8799	28.5278	28.4862		0.19811	1	0.123697		0.13139	0.677875	0.217691		0.474387	1	0.0939941
Eukaryotic ribosomal protein eL37 family	27.4473	27.6663	27.019	27.3992	27.524	26.976	27.2535	26.976	27.0401	28.0453	27.3828	27.0296	27.4073	27.4629	26.8741	26.8623	26.965	26.632		0.804844	1	0.0507495		0.11519	0.674738	0.304683		0.259561	1	0.253934
Eukaryotic ribosomal protein eL38 family	29.0609	28.7389	28.2935	28.6629	28.579	28.5646	28.7389	28.5315	28.6663	27.9977	28.6424	28.3066	28.6865	28.6492	28.267	28.0243	28.6355	28.4862		0.296538	1	0.169407		0.225538	0.737103	0.191859		0.889099	1	0.0224517
Eukaryotic ribosomal protein eL39 family	26.673	25.7619	25.3578	26.9539	26.4378	25.7995	25.5926	25.7568	26.2821	25.7234	26.1469	25.673	26.524	26.2481	25.391	25.217	26.141	25.6703		0.301576	1	0.301525		0.384851	0.852831	0.298757		0.991046	1	-0.00276788
Eukaryotic ribosomal protein eL4 family	28.9539	28.7739	28.7031	28.5718	28.9732	29.2054	28.7389	28.6075	28.5389	28.9814	28.673	28.4274	28.5754	28.8564	28.6998	28.3536	28.6181	28.8019		0.124616	1	0.202349		0.101926	0.693259	0.212687		0.924971	1	0.0103381
Eukaryotic ribosomal protein eL42 family	28.7292	28.7988	28.3951	28.3452	28.9372	28.1065	28.1842	28.0557	28.003	28.9231	28.4473	27.7517	28.2535	28.2262	28.141	27.9031	28.1312	27.604		0.156648	1	0.324499		0.0114677	0.9568	0.508833		0.368202	1	0.184334
Eukaryotic ribosomal protein eL43 family	29.4688	29.2535	29.1652	29.3848	29.326	29.1795	29.1312	28.9814	28.9372	29.3992	29.1312	28.8916	29.1263	29.0217	29.0839	28.6527	29.2376	28.9512		0.0364208	1	0.217667		0.0138796	0.880615	0.284087		0.565548	1	0.0664199
Eukaryotic ribosomal protein eL6 family	30.6022	30.5389	30.393	30.6285	30.5933	30.4629	30.5754	30.3515	30.3724	30.6629	30.5296	30.362	30.4334	30.362	30.2759	29.9539	30.393	30.362		0.375151	1	0.0608473		0.0142094	0.834286	0.239785		0.0739898	1	0.178938
Eukaryotic ribosomal protein eL8 family	31.3879	31.2647	31.0414	31.5933	31.2308	31.13	31.2535	31.08	31.099	31.2647	31.2135	31.0737	31.1115	31.1422	31.0217	30.7613	31.1052	31.0864		0.236779	1	0.110626		0.0373265	0.603345	0.236644		0.0948642	1	0.126018
Eukaryotic ribosomal protein eS1 family	31.4532	31.2308	31.0673	31.4678	31.3303	31.1901	31.4134	31.0673	31.1544	31.2135	31.3356	30.9539	31.2479	31.2365	31.0737	30.8081	31.0673	31.1544		0.312725	1	0.100232		0.063253	0.658337	0.191957		0.359892	1	0.0917244
Eukaryotic ribosomal protein eS12 family	29.4134	29.5071	29.3388	29.3473	29.5591	29.4032	29.4174	29.2625	29.1483	29.2891	29.3992	29.0864	29.4492	29.3239	29.1312	28.8682	29.249	29.4976		0.0323137	1	0.161016		0.113358	0.687827	0.174966		0.900305	1	0.01395
Eukaryotic ribosomal protein eS19 family	30.2308	30.2193	29.9259	30.0609	30.1115	30.0609	30.1483	29.9814	29.995	30.1361	30.1724	29.788	30.2647	30.1724	29.8534	29.6964	29.9677	29.995		0.413393	1	0.064662		0.280834	0.772982	0.10992		0.671253	1	0.0452579
Eukaryotic ribosomal protein eS21 family	28.877	28.8142	28.632	28.7676	28.7129	28.6898	28.8799	28.5389	28.5682	28.6355	28.7227	28.5826	28.9705	28.8829	28.509	28.1747	28.5389	28.8081		0.168942	1	0.0942866		0.440339	0.885591	0.101584		0.956961	0.999785	0.00729783
Eukaryotic ribosomal protein eS24 family	28.7833	28.7162	28.1065	28.5389	28.6075	28.6251	28.4551	28.4785	28.4551	28.1984	28.6697	28.0401	28.579	28.5826	28.2216	27.9428	28.6595	28.5014		0.2092	1	0.180111		0.343855	0.835874	0.148425		0.8321	1	-0.0316861
Eukaryotic ribosomal protein eS25 family	30.1361	30.0864	29.9814	30.3196	30.1842	29.9814	30.2422	29.877	29.9814	30.0864	30.1842	30.0737	30.0864	30.0084	29.8638	29.6372	29.8474	29.995		0.602112	1	0.040712		0.0325273	0.592833	0.208502		0.0764103	1	0.16779
Eukaryotic ribosomal protein eS26 family	28.8564	29.1263	28.6492	29.341	29.114	28.5536	28.6663	28.7195	28.6629	29.2285	28.9372	28.5052	28.6355	28.6561	28.5969	28.3324	28.7708	28.611		0.368809	1	0.153494		0.0336804	0.602449	0.339628		0.153915	0.999231	0.186134
Eukaryotic ribosomal protein eS27 family	28.8355	28.8234	28.7389	29.4473	28.94	28.5278	28.9814	28.524	28.55	29.1507	28.7421	28.8019	28.6181	28.6005	28.5718	28.3239	28.3239	28.5754		0.571842	1	0.0937573		0.019552	0.66464	0.383203		0.0301641	0.970815	0.289445
Eukaryotic ribosomal protein eS28 family	28.4274	28.3869	28.1937	28.6355	28.3109	28.258	28.3787	28.2216	28.2979	28.1065	28.5718	28.3066	28.8504	28.7031	28.1507	27.9259	28.0711	28.189		0.556115	1	0.0548916		0.750894	0.946346	0.0536954		0.994347	0.99945	-0.00119623
Eukaryotic ribosomal protein eS3 family	26.9203	27.5898	26.6458	26.9539	26.965	27.0296	27.1604	27.0401	27.17	26.9428	27.2979	26.9428	27.3239	27.2979	26.7771	26.604	27.4938	26.726		0.602512	1	-0.0749267		0.923223	0.982729	-0.0197083		0.743961	0.997242	0.0552184
Eukaryotic ribosomal protein eS31 family	27.6998	27.3745	27.2714	27.4938	27.6389	27.2535	27.141	27.0609	27.1214	27.0711	27.3828	26.6865	27.3578	27.3066	26.6865	26.4457	27.2979	27.3494		0.0100973	1	0.378049		0.0612367	0.658372	0.381336		0.98638	1	0.003287
Eukaryotic ribosomal protein eS4 family	31.5933	31.7129	31.6881	32.0316	31.781	31.7292	31.7613	31.4823	31.5062	31.8645	31.6198	31.4967	31.6713	31.6285	31.4727	31.4284	31.5343	31.7252		0.161962	1	0.134233		0.0424534	0.609742	0.179295		0.588667	1	0.0450611
Eukaryotic ribosomal protein eS6 family	29.9677	30.2193	29.7244	29.9539	30.1115	29.995	30.0349	29.94	29.9539	30.0864	30.099	29.5646	30.1724	30.196	29.6663	29.4154	29.995	29.8682		0.654395	1	0.0488389		0.455498	0.894614	0.109759		0.689195	1	0.0609204
Eukaryotic ribosomal protein eS7 family	30.2647	30.3196	30.0864	30.5389	30.4532	30.3088	30.2759	30.2308	30.2193	30.6964	30.3196	29.8829	30.1483	30.1361	30.0737	29.7958	30.1483	30.1724		0.651169	1	0.0577908		0.0163248	0.709053	0.249498		0.144584	1	0.191707
Eukaryotic ribosomal protein eS8 family	30.7292	30.5933	30.4334	30.7453	30.6372	30.4919	30.6713	30.393	30.3724	30.4629	30.5844	30.362	30.5296	30.5296	30.3196	30.099	30.5573	30.4433		0.103024	1	0.130703		0.0551443	0.667789	0.192004		0.506022	1	0.0613006
Eukaryotic ribosomal protein P1/P2 family	31.2422	30.6964	31.2019	31.2869	30.947	31.4967	31.2019	31.4384	31.4284	31.5573	30.9677	30.947	31.0609	31.2193	31.3515	30.6798	31.362	31.611		0.491341	1	-0.111601		0.699791	0.944045	-0.0689052		0.804075	0.999968	0.0426954
Eukaryotic RPB8 RNA polymerase subunit family	22.0691	20.85	22.0088	21.2006	21.9243	22.2535	22.155	22.4349	22.1946	15	21.9985	21.5069	21.7098	21.5777	22.1143	22.2961	21.7098	22.5261		0.50353	1	0.836061		0.348545	0.836656	-0.271255		0.375262	1	-1.10732
Exportin family	25.0233	24.3444	25.2714	25.1015	25.1174	24.9088	24.9043	24.8576	24.8858	24.4923	25.0772	25.0609	24.7796	24.9316	24.9316	24.4738	24.9271	25.1488		0.617666	1	0.0814734		0.566113	0.922122	0.0957387		0.912131	1	0.0142654
Extended synaptotagmin family	24.867	23.9672	24.3376	24.2961	25.1095	24.6757	24.7024	25.1984	24.3844	24.5345	24.275	24.417	24.4923	24.3307	23.6209	24.5812	25.0935	24.2463		0.847817	0.996039	-0.0430781		0.582322	0.927452	0.148057		0.442577	1	0.191135
F-actin-capping protein alpha subunit family	28.1937	28.1361	28.0711	28.0557	28.3153	28.2803	28.249	28.0864	28.1312	27.9146	28.3153	28.1556	28.019	28.2353	28.1214	28.0401	27.9814	28.2803		0.651704	1	0.0333611		0.369007	0.841521	0.0624336		0.708308	1	0.0290724
F-actin-capping protein beta subunit family	28.1115	27.6798	27.9869	27.6798	28.5052	28.1507	28.1312	27.9203	27.726	27.5609	28.0505	28.1312	27.7517	28.0813	27.9316	27.9484	27.6458	27.8564		0.549729	1	0.0989418		0.319251	0.808631	0.149767		0.666005	1	0.0508251
FAD-binding oxidoreductase/transferase type 4 family	27.5165	27.2445	27.189	27.5898	27.7895	27.3828	27.6251	27.4234	27.1214	27.6251	27.3578	27.9031	27.17	27.4473	27.5014	27.4473	27.4551	27.9923		0.697828	1	-0.0573037		0.732658	0.946511	-0.0502129		0.96443	1	0.00709089
FAD-dependent glycerol-3-phosphate dehydrogenase family	23.6649	23.3778	21.8073	24.0359	23.9043	23.6649	24.9539	24.1946	23.6757	23.9672	23.9225	23.5404	23.3778	24.4425	23.7286	23.6096	23.5404	23.7695		0.136793	1	-0.633196		0.380788	0.850579	-0.335547		0.269291	1	0.297649
FAD-dependent oxidoreductase 2 family	28.2353	28.1842	28.5352	27.965	28.6595	28.611	28.4073	28.6561	28.5898	27.9977	28.3452	28.524	28.2935	28.3951	28.341	28.5389	28.1507	28.5052		0.719781	1	-0.0549561		0.965323	0.991361	-0.00568485		0.671537	1	0.0492713
FAD-dependent oxidoreductase family	28.49	28.1795	28.2123	28.4113	28.8504	28.7802	28.6663	28.7227	28.6798	28.4032	28.7195	28.6389	28.6146	28.6697	28.4274	28.7927	28.5128	28.7581		0.25287	1	-0.151103		0.294351	0.791025	-0.141899		0.905367	1	0.00920391
FAH family	30.9882	30.947	30.7129	30.6713	31.1361	31.2814	30.393	31.0609	31.2422	30.8234	31.08	30.9609	30.7292	31.2535	30.6798	30.7129	31.1483	31.4967		0.852778	0.994793	0.0294456		0.787241	0.941501	-0.047232		0.687574	1	-0.0766776
FAM1 family	27.604	27.3494	27.17	27.4073	27.3992	27.5165	27.5389	27.4473	27.5014	26.7517	27.8142	27.509	27.5826	27.7389	27.1604	27.3828	27.2714	27.5969		0.904439	0.99172	-0.0193583		0.669054	0.942142	-0.0477734		0.871088	1	-0.028415
FAM114 family	22.0459	22.0789	22.4601	21.9566	22.5708	22.2707	22.4898	20.6096	22.9134	15	21.6628	22.5846	22.1015	21.6364	21.2477	20.1206	21.502	22.6029		0.295868	1	1.3538		0.0812209	0.630328	0.695319		0.615616	1	-0.658477
FAM136 family	21.8802	21.2877	22.1916	22.8093	22.4701	21.9243	21.654	22.8113	21.8651	22.2214	22.2736	23.0526	21.6584	22.0122	21.7056	22.1581	21.5823	21.4676		0.491681	1	-0.219126		0.200741	0.71251	0.329835		0.0485155	0.967022	0.548961
FAM189 family	21.1765	21.9742	15	15	22.2361	20.7634	15	20.4476	20.4375	15	20.4067	20.8113	20.6364	20.4676	20.1946	20.2535	21.0886	21.002		0.718437	1	0.674537		0.394516	0.855721	-1.24876		0.133146	1	-1.92329
FAM2 family	25.1833	25.4138	24.8433	25.1135	24.4923	23.5045	25.1253	24.6375	24.3975	25.3712	25.9562	23.2125	24.8093	23.5754	24.7695	24.4551	24.6431	25.3778		0.959403	0.998627	-0.0249621		0.688287	0.943874	0.153377		0.70365	1	0.178339
FAM3 family	24.5225	24.1095	24.4488	24.558	24.9361	24.7234	25.1871	24.7024	24.7543	24.275	24.824	25.1174	24.7129	24.7995	24.3101	23.848	24.3712	25.1488		0.168424	1	-0.260303		0.935622	0.985026	0.0179685		0.251117	1	0.278271
FAM53 family	23.5404	23.7286	21.3101	23.6209	23.0156	23.6971	23.7895	23.9584	24.317	23.1749	22.8858	22.8764	24.019	24.0772	23.4923	23.6431	24.1253	23.867		0.462935	1	-0.348233		0.100652	0.693475	-0.718558		0.197407	0.992192	-0.370325
Fatty acid desaturase type 1 family	27.4073	27.217	27.509	27.9705	27.1507	27.17	27.5463	26.9428	26.3545	28.189	27.3239	27.2535	27.7389	27.6389	27.4938	26.0041	28.3494	27.3828		0.638431	1	0.135763		0.930518	0.985742	-0.0305827		0.689107	1	-0.166346
Fatty-acid binding protein (FABP) family	35.4793	35.1753	34.9153	34.933	35.1716	35.3698	35.0059	35.0059	35.1453	35.4913	35.2862	35.2931	34.972	35.2193	35.0552	35.3203	35.6682	35.3601		0.805019	1	-0.0305532		0.518127	0.913726	-0.0917772		0.640775	1	-0.061224
FBPase class 1 family	32.4727	31.7849	32.1269	31.7453	32.1483	32.2731	32.4334	32.1574	32.3956	31.9574	31.9643	32.3568	31.9848	31.8682	31.8309	31.5203	32.1052	32.2507		0.430706	1	-0.11894		0.309645	0.79306	0.165181		0.0624129	0.975655	0.284121
Ferritin family	29.0839	28.8711	29.5951	29.5033	30.8608	31.0479	28.6389	29.1214	30.2535	28.6697	29.7373	30.4919	30.5573	30.362	29.1747	30.7533	28.9031	29.0788		0.506249	1	0.341583		0.965977	0.990206	0.0221532		0.514247	1	-0.319429
Ferrochelatase family	23.0409	15	22.343	23.5285	22.632	15	22.4375	22.0393	22.343	15	22.6453	22.7876	23.0542	22.6779	22.5685	22.4751	22.2535	21.4775		0.657804	1	-0.95135		0.228598	0.738576	-2.16038		0.361701	1	-1.20903
FGAMS family	29.5407	29.5278	29.2979	29.9539	29.1386	29.6355	29.4073	29.3088	29.6595	29.2781	29.4413	29.6251	29.4976	29.3174	29.0296	28.7958	29.4174	29.5536		0.646603	1	0.0623891		0.169461	0.687984	0.247159		0.20782	0.977686	0.18477
FGGY kinase family	28.3023	27.7129	28.0453	27.8019	27.965	28.3282	28.0349	27.7645	27.6931	27.3662	28.3066	27.9031	28.1984	27.9428	27.9977	27.7064	27.6798	27.9259		0.301868	1	0.181207		0.387303	0.85141	0.117457		0.684813	1	-0.0637496
FHIP family	23.4298	23.4923	15	20.7553	24.7796	22.3725	15	22.8614	22.3538	15	23.8858	21.743	21.9707	22.4349	22.0493	22.3294	23.3511	23.8191		0.509276	1	1.49759		0.502906	0.909419	-1.02083		0.16453	0.969434	-2.51842
Fibrillarin family	28.4032	27.9977	27.141	29.0531	28.066	27.6798	27.7708	27.9595	27.976	28.8945	27.9814	27.2445	27.5315	27.0296	27.632	27.7833	27.7833	27.632		0.807439	1	0.0857064		0.118751	0.676994	0.491508		0.129815	1	0.405802
Fibulin family	21.714	20.3538	22.0526	20.6886	22.1795	15	20.9388	20.7223	20.6364	22.1581	21.4067	21.9134	21.2185	21.2477	20.9951	20.7634	21.2933	21.5638		0.416605	1	-0.964541		0.463551	0.902833	-0.848901		0.691407	1	0.115641
Filamin family	29.3807	29.0164	29.1337	29.3683	29.8593	29.2331	29.2331	29.1913	29.21	29.2216	29.3599	29.6093	29.0531	29.0243	29.0864	29.2736	29.141	29.4294		0.843356	0.999782	0.0277131		0.254352	0.758949	0.163929		0.166833	0.961446	0.136216
FIS1 family	23.2821	22.9812	23.7077	23.654	23.1534	23.0139	23.5045	23.1253	22.9672	22.44	23.6209	23.3376	23.417	23.0983	23.632	23.2679	23.0493	23.4041		0.554594	1	0.132822		0.937022	0.982833	-0.0126851		0.475903	1	-0.145507
Flavin monoamine oxidase family	27.1604	25.8361	24.6865	24.1488	26.3066	26.3595	25.6181	26.2768	26.2785	26.7129	25.8741	25.902	25.417	26.3745	25.3679	25.9672	26.512	26.558		0.476429	1	-0.360751		0.591406	0.922402	-0.283129		0.780655	1	0.0776221
Flavoprotein pyridine nucleotide cytochrome reductase family	28.8294	28.7739	28.5165	29.0965	29.3599	28.7129	28.6931	28.7292	28.579	28.4785	28.7833	28.7357	28.203	28.5014	28.341	28.3869	28.3452	29.0401		0.132452	1	0.215057		0.0376291	0.597429	0.411933		0.159176	0.985732	0.196876
FMN-dependent alpha-hydroxy acid dehydrogenase family	29.3324	28.8474	27.509	27.9372	29.21	28.189	29.1676	29.7341	28.1164	28.7645	29.6441	29.0813	29.2557	28.3828	28.673	28.7292	28.9787	29.6747		0.164593	1	-0.580487		0.238627	0.750323	-0.444858		0.669175	1	0.135629
FMO family	32.0017	31.3303	29.9677	30.0864	32.5389	31.0349	32.3033	32.3905	32.5412	32.4359	31.2535	31.7333	31.5203	31.8937	31.5109	32.0512	31.8829	32.1634		0.0688524	1	-0.949636		0.147929	0.664973	-0.677071		0.271872	1	0.272566
FMR1 family	22.5869	22.3725	22.4626	21.8913	22.8327	22.5638	22.5846	22.7533	22.3457	22.3129	21.7389	22.6929	22.5333	22.1916	21.5685	21.8876	22.3376	22.6779		0.818291	1	0.0469478		0.262057	0.760778	0.252254		0.38719	1	0.205306
Formate--tetrahydrofolate ligase family	30.9882	30.2422	30.5664	30.5933	31.2135	30.5296	30.4032	30.7373	31.1483	31.099	30.4334	30.5844	30.5014	30.1842	30.2077	29.55	30.9259	30.4823		0.820581	1	-0.0454067		0.137398	0.670569	0.380282		0.0929894	1	0.425689
Fucolectin family	27.6663	28.7833	28.9287	28.9287	28.9372	28.258	29.0349	28.8945	28.1652	28.0557	28.4274	28.7129	28.3239	28.141	29.2123	27.726	27.9031	28.8945		0.897468	0.993869	0.0352882		0.509891	0.918684	0.216912		0.540114	1	0.181624
FXYD family	21.823	24.9672	24.6209	24.7543	25.4614	23.7389	23.5754	24.0935	23.6431	23.9134	24.5045	25.2891	24.1015	24.3712	24.1488	23.848	23.7182	23.3101		0.924439	0.991483	0.0577866		0.58696	0.925893	0.311315		0.423881	0.999983	0.253528
G protein gamma family	22.8054	22.6584	23.7594	24.0526	23.214	22.9847	23.5983	22.2448	22.2155	23.895	22.6364	15	22.4651	22.2096	22.5404	22.2535	22.019	23.6971		0.256504	1	1.64739		0.0574418	0.656296	0.714958		0.512263	1	-0.93243
G-alpha family	25.3342	24.6703	23.7286	22.9006	25.8552	25.3477	24.3778	24.945	25.1757	24.2607	25.4138	24.5225	23.7995	25.1604	24.945	25.705	24.8385	24.2317		0.779039	1	-0.143161		0.798326	0.945204	-0.140582		0.994018	1	0.00257874
Gamma-BBH/TMLD family	23.6096	24.4614	24.0275	23.4923	23.0459	22.4923	23.5045	24.7745	24.2463	24.0691	23.7995	23.2302	24.5105	24.1565	24.1946	24.9847	24.7645	23.1825		0.278686	1	-0.415835		0.0709703	0.632648	-0.777382		0.316645	1	-0.361546
Gamma-glutamyl phosphate reductase family	26.726	27.1604	26.8623	26.8741	26.8019	26.9203	27.7895	26.965	26.6181	25.9825	26.4551	26.3778	26.4707	26.6595	26.3778	26.4953	26.6595	25.2243		0.477948	1	0.192813		0.0315803	0.587064	0.576289		0.283218	1	0.383476
Gamma-glutamyltransferase family	20.1581	25.4953	25.7363	26.1642	24.8811	24.6703	25.1055	24.4862	24.8858	24.945	25.141	26.1507	26.3562	25.9271	24.5045	24.9088	23.9134	24.9134		0.531721	1	-0.601464		0.571256	0.922287	-0.569655		0.942992	1	0.0318085
GAPVD1 family	21.6971	21.6051	21.4324	15	22.1301	21.5117	20.5545	21.3321	20.9672	15	15	21.3805	21.6096	21.2477	21.1946	21.4375	21.7471	20.8727		0.391464	1	1.52369		0.498955	0.910913	-0.78881		0.103147	1	-2.3125
GAR1 family	23.6649	22.9423	22.8054	22.4092	23.5522	23.8191	23.2821	23.48	23.3778	23.2066	23.4551	22.9352	23.119	22.9899	22.9513	22.9298	23.7796	23.7389		0.717292	1	-0.0906041		0.855342	0.95953	-0.0525471		0.839071	1	0.038057
GARS family	29.7064	29.4394	29.5736	29.8065	29.2535	29.6424	29.6128	29.2935	29.7178	29.5463	29.6831	29.3745	29.4842	29.5916	29.267	29.1386	29.3282	29.5315		0.76877	1	0.0322835		0.12574	0.68422	0.180127		0.168311	0.951138	0.147844
GB1/RHD3 GTPase family	25.1015	25.4738	25.3477	24.7286	26.2732	26.4154	25.6264	24.604	24.7594	24.7745	25.3066	25.4105	25.275	25.5667	24.9803	24.9803	24.3031	25.6944		0.167616	1	0.476449		0.240489	0.746935	0.423378		0.846501	1	-0.0530704
GCN1 family	27.1015	27.1015	26.8974	27.5682	27.341	27.1507	26.8623	27.2445	27.2714	26.7389	27.1015	26.9088	26.976	26.9539	26.9428	26.452	26.8858	26.9316		0.214125	1	0.172131		0.022795	0.574941	0.336369		0.203828	0.996897	0.164237
GcvH family	27.6181	26.7771	27.3153	26.8142	27.604	27.4707	27.2262	27.3239	27.5536	27.2535	27.391	27.5463	27.3239	27.4707	26.8385	27.0813	27.391	27.3745		0.501056	1	-0.115856		0.915882	0.979193	0.0199054		0.26012	1	0.135762
GcvP family	28.1065	27.17	26.726	27.1604	27.7064	27.5969	26.632	27.604	28.1459	27.1984	27.632	27.5969	27.6389	26.8264	26.726	26.673	28.0401	28.2803		0.846625	0.996845	-0.057176		0.89699	0.970869	0.0468966		0.777048	0.999848	0.104073
GcvT family	31.2019	30.0349	29.9677	30.1842	30.7613	30.7927	30.6458	30.94	31.0544	30.5664	30.5296	30.6544	30.3303	30.1115	29.9259	30.4532	30.9746	30.9045		0.301885	1	-0.241323		0.882418	0.967299	0.0404367		0.174477	0.949101	0.28176
GDA1/CD39 NTPase family	24.48	23.8093	22.9043	22.7634	24.9584	24.6811	23.4923	24.5754	24.0935	25.6096	23.6649	23.2961	24.002	23.6757	24.1795	24.0935	24.4862	24.5812		0.722638	1	-0.189229		0.570697	0.922621	-0.236915		0.901745	1	-0.0476863
Gfo/Idh/MocA family	27.341	27.0401	27.1604	27.1015	27.4707	27.1507	27.2445	27.391	27.4551	27.9372	27.6527	27.2445	27.391	26.8974	27.141	26.8142	27.3828	27.3324		0.0555435	1	-0.276749		0.687405	0.945095	0.050931		0.0545172	0.944231	0.32768
GFRP family	26.2643	25.6513	24.2607	24.8433	25.1984	25.4266	25.1946	25.5345	25.673	25.558	25.5609	24.8433	25.2785	25.1681	25.0148	25.391	26.3376	25.8409		0.705758	1	-0.119962		0.519222	0.9127	-0.231047		0.652588	1	-0.111085
GHMP kinase family	25.9955	25.7415	26.0894	26.9869	26.217	26.1095	26.1214	25.5075	25.6998	26.2517	25.4738	26.0854	25.5105	25.6375	25.726	25.3101	26.1155	25.3645		0.162055	1	0.333367		0.0201146	0.632593	0.579271		0.208031	0.974554	0.245905
GILT family	24.0609	23.7695	24.654	20.9742	24.317	25.0691	23.9225	23.632	24.2463	22.8442	24.0526	24.918	24.6595	24.275	23.8858	22.9601	23.9847	23.8191		0.849273	0.996717	-0.128483		0.851044	0.963274	-0.123243		0.988789	0.999989	0.00523949
Globin family	35.5641	36.9197	37.0673	36.0673	34.5527	35.3698	36.2724	37.0266	36.6787	36.9197	35.7994	36.1529	36.8042	36.6253	37.332	37.7175	36.7922	35.8018		0.237573	1	-0.551469		0.0810642	0.634347	-0.922019		0.288916	1	-0.370551
Glu/Leu/Phe/Val dehydrogenases family	32.7088	31.9539	32.2308	32.1813	32.2759	32.4799	32.2842	32.5754	32.5504	32.1115	32.0737	32.325	32.3698	32.2019	31.6154	32.0184	32.4895	32.5273		0.915372	0.989113	-0.0149215		0.578085	0.926446	0.101378		0.497368	1	0.116299
Glucosamine/galactosamine-6-phosphate isomerase family	26.6595	26.965	26.5433	27.2714	26.7771	26.632	26.3894	26.4676	26.7517	26.2445	27.0505	26.5696	26.604	26.976	27.0609	26.8741	26.3324	26.6595		0.184648	1	0.229161		0.722897	0.948082	0.0569118		0.310366	1	-0.172249
Glucose-6-phosphatase family	26.6595	26.5315	26.4362	26.8264	26.7389	26.8974	27.189	26.7389	26.6595	25.7024	26.3528	26.1585	26.217	26.3877	26.3153	25.9977	26.8264	26.3545		0.356173	1	0.2148		0.0310346	0.588174	0.33189		0.633078	1	0.117091
Glucose-6-phosphate dehydrogenase family	28.9677	29.0164	28.8534	29.0243	29.6814	29.1435	29.2714	28.7227	29.019	28.4668	29.196	29.1189	28.8653	29.2935	29.3494	29.2957	28.9732	29.2216		0.413522	1	0.148632		0.726619	0.949255	-0.0519937		0.211659	0.980264	-0.200626
Glutamate--cysteine ligase type 3 family	23.0576	23.3778	22.6119	21.9423	23.0886	23.848	22.5708	23.1596	22.7856	21.9637	23.1301	22.4273	22.9406	23.5045	23.1749	22.4825	23.1222	23.4298		0.355826	1	0.314883		0.700858	0.941726	-0.121358		0.0982255	1	-0.43624
Glutaminase family	22.8764	22.019	22.1174	24.2463	22.7574	23.0935	22.6693	22.8404	22.9619	23.7389	22.7056	21.9707	22.1015	22.2961	22.0088	22.5823	22.9795	22.4425		0.928229	0.992123	0.0372054		0.238816	0.748537	0.449868		0.162405	0.984786	0.412662
Glutamine synthetase family	21.9459	21.9098	22.8689	23.1976	22.4092	23.4298	21.502	21.6364	20.5545	23.1426	22.9189	23.2214	23.0309	22.5662	23.9584	22.265	22.5938	21.7796		0.389987	1	0.464238		0.860788	0.961219	-0.0720758		0.343077	1	-0.536314
Glutaredoxin family	23.3101	22.7895	23.1472	22.2419	23.5638	23.0359	22.502	23.4041	22.9459	23.4425	23.1749	22.9847	23.1316	23.4676	23.3239	22.3592	22.7836	22.7161		0.800915	1	-0.0609379		0.84422	0.96196	0.0510953		0.624622	1	0.112033
Glutathione peroxidase family	28.6424	28.2759	28.3828	28.003	28.4551	28.7421	28.6285	28.249	28.7096	27.341	28.6764	28.5646	29.2512	28.3578	28.8385	28.6798	28.8264	28.5969		0.822665	1	0.0553716		0.0625622	0.66469	-0.341544		0.139479	1	-0.396916
Glyceraldehyde-3-phosphate dehydrogenase family	34.1377	34.2193	34.1146	34.3763	34.3303	34.5641	34.3828	33.9417	34.3101	33.8042	34.3236	34.2193	34.2408	34.2549	34.1975	34.2193	34.1679	34.6735		0.309122	1	0.126746		0.985628	0.994058	-0.00191434		0.321109	1	-0.12866
Glycerate kinase type-2 family	29.747	28.8593	29.1459	29.4976	29.3536	29.5109	29.509	29.1507	29.2869	29.8081	29.7096	29.4746	29.2891	29.3848	29.0057	29.4194	29.1937	29.393		0.417953	1	-0.137443		0.628295	0.927027	0.0714232		0.112506	1	0.208866
Glycine N-methyltransferase family	32.0673	32.341	31.7927	32.5273	32.1931	32.9277	32.5038	32.6964	32.7712	32.196	33.3568	32.4702	32.4895	32.3776	32.7109	32.5435	32.3542	32.9763		0.146129	1	-0.357582		0.182876	0.695507	-0.267172		0.639351	1	0.0904102
Glycogen phosphorylase family	32.1115	31.9435	31.8571	32.1753	32.1931	32.6394	32.3088	32.1084	32.0737	32.3594	32.5132	31.6713	32.1842	32.3828	32.7272	32.6777	32.2135	32.2619		0.909294	0.988653	-0.019158		0.115955	0.675408	-0.254572		0.159351	0.980776	-0.235414
Glycosyl hydrolase 13 family	24.0275	24.7745	24.5812	24.4551	25.4831	24.3101	24.5696	23.0476	24.3031	22.9742	24.3645	23.9043	24.8904	25.1984	24.7543	23.1946	24.4362	23.6431		0.0583675	1	0.744691		0.518127	0.912257	0.252433		0.273658	1	-0.492258
Glycosyl hydrolase 18 family	23.0476	21.7995	22.7715	22.9916	22.0918	21.5915	22.1795	22.5261	22.3266	15	21.928	22.6992	23.6757	22.155	22.0854	22.4476	21.5961	22.2506		0.334178	1	1.27235		0.972037	0.991685	0.0138674		0.341349	1	-1.25849
Glycosyl hydrolase 2 family	27.6998	27.9146	28.4551	28.1164	27.9316	28.632	28.4862	27.9705	27.9088	26.5696	28.1361	28.0914	28.6005	28.1459	27.7453	27.6663	28.0453	28.391		0.409398	1	0.264458		0.902942	0.9751	0.0258636		0.457212	1	-0.238594
Glycosyl hydrolase 22 family	28.5463	28.0813	29.837	28.1263	28.6831	28.2445	29.1483	27.4551	28.0711	27.1795	29.4649	29.4823	29.203	29.196	28.5165	27.632	27.8564	27.189		0.815742	1	0.119528		0.478274	0.905465	0.32092		0.718746	1	0.201392
Glycosyl hydrolase 23 family	23.9134	23.6431	24.4425	25.1095	24.1332	23.5285	24.8191	21.9134	24.2961	25.0105	23.867	24.7995	25.6891	23.1688	24.8433	26.2299	24.9043	22.4118		0.984192	0.994816	0.0107559		0.537046	0.919236	-0.412827		0.591537	1	-0.423583
Glycosyl hydrolase 27 family	25.2679	24.8717	25.7389	25.0975	25.6513	25.989	25.2996	25.239	24.9406	24.141	25.3612	25.9203	25.989	25.9539	25.5783	25.8312	25.6375	25.3679		0.357679	1	0.285776		0.176556	0.693745	-0.290265		0.0507107	0.97234	-0.576042
Glycosyl hydrolase 29 family	25.1757	25.1833	25.5255	25.6348	26.0084	26.1174	25.7234	25.9473	25.5135	25.341	26.0505	25.8361	26.726	26.1488	25.1908	25.9428	26.0691	26.0443		0.529436	1	-0.127764		0.141517	0.670648	-0.412777		0.241311	1	-0.285013
Glycosyl hydrolase 3 family	21.0426	22.2535	22.4923	22.2477	22.3294	23.3101	22.976	21.4972	22.4015	22.4626	22.8839	23.4041	23.5285	22.953	22.7203	22.4476	22.5356	21.4067		0.434777	1	-0.324939		0.456274	0.893188	-0.319357		0.9889	0.999145	0.00558249
Glycosyl hydrolase 31 family	30.1483	30.1483	30.1239	30.1115	30.0609	30.099	30.3303	30.099	30.099	29.8799	30.2193	30.099	30.196	30.3303	29.9259	29.7437	30.0479	30.0479		0.928537	0.991612	-0.00578117		0.448832	0.890229	0.0666647		0.500398	1	0.0724459
Glycosyl hydrolase 35 family	23.7077	21.8614	22.953	21.9207	24.4105	24.6096	21.6886	23.8385	23.6865	23.1734	23.6757	24.9495	24.4676	24.4923	24.0105	23.6431	23.7182	23.4551		0.701568	1	-0.258195		0.196768	0.713951	-0.720635		0.348339	1	-0.462441
Glycosyl hydrolase 38 family	27.3828	28.1652	27.8203	27.3239	26.9428	27.189	27.8081	28.5969	28.3153	27.9031	27.5898	27.4154	28.003	27.6798	27.9539	28.6285	27.7195	27.6458		0.0989219	1	-0.467437		0.0757702	0.62977	-0.467772		0.998896	0.999854	-0.00033474
Glycosyl hydrolase 47 family	26.5754	26.4105	26.141	26.4629	25.6486	26.4073	26.9869	26.2607	26.0995	26.1946	26.2463	26.3324	26.4441	26.3256	26.2679	26.0793	26.3049	26.2838		0.686043	1	-0.0790917		0.947059	0.981848	-0.00995859		0.630212	1	0.0691331
Glycosyl hydrolase 59 family	19.9742	15	20.0691	18.8113	19.7504	20.5356	15	19.4087	19.2232	15	20.5823	15	20.6453	20.5451	15	15	15	20.4375		0.253006	1	1.6544		0.422177	0.864925	1.25213		NaN	1	0
Glycosyl hydrolase 63 family	26.1908	26.3578	26.5478	26.5374	26.417	26.0484	26.6595	26.5225	26.4536	26.038	26.3376	26.341	26.4785	26.5507	26.4425	25.6125	26.0975	26.3926		0.728621	1	-0.0421381		0.609003	0.926058	0.0875028		0.459536	1	0.129641
Glycosyl hydrolase 85 family	22.5045	22.3484	21.7634	21.9352	21.1519	23.1565	23.1127	22.8987	22.3936	15	21.6186	23.1825	22.6562	22.3266	23.0723	23.2317	22.1301	21.6006		0.571436	1	0.775621		0.360959	0.836034	-0.359605		0.409649	0.998961	-1.13523
Glycosyltransferase 16 (GT16) protein family	24.1795	24.275	24.1642	23.2679	24.6649	24.1332	23.9847	24.3975	24.1565	24.8288	24.0443	24.4298	24.3975	23.7594	24.3511	23.3511	23.9316	24.1332		0.415177	1	-0.192829		0.619247	0.928753	0.126794		0.15178	1	0.319624
Glycosyltransferase 2 family	24.4614	25.4105	24.9316	25.2643	25.1527	24.7895	25.3204	25.141	25.1757	25.1015	25.1604	24.5754	25.0062	25.3545	24.9584	25.0275	24.3101	25.0148		0.670014	1	-0.0774123		0.782464	0.942458	0.0564254		0.462031	1	0.133838
Glycosyltransferase 28 family	15	21.1886	21.2877	15	15	22.4849	15	21.7594	15	22.85	21.2185	21.4775	22.1734	21.0625	15	15	20.9742	15		0.571205	1	-1.22402		NaN	1	0		0.525302	1	1.3492
Glycosyltransferase 3 family	28.3578	27.7895	27.5536	27.9316	27.8019	28.4707	28.0296	27.9428	27.7453	27.965	28.267	27.726	27.6931	28.4274	28.3992	28.3066	28.5352	28.2535		0.823203	0.998481	0.0382586		0.164342	0.678678	-0.284964		0.0520915	0.957061	-0.323222
Glycosyltransferase 41 family	20.6276	20.7056	21.3592	15	21.4273	21.1825	15	15	15	21.8876	15	20.8651	15	15	20.8576	15	20.7715	15		0.114576	1	2.92489		0.0794561	0.642188	3.11217		NaN	1	0
Glycosyltransferase 65 family	22.68	21.7995	22.0723	21.8576	22.9152	22.4324	22.0054	22.8576	22.7013	15	22.9601	22.3156	22.4551	22.8249	22.0625	21.9207	22.695	22.6475		0.459965	1	0.986163		0.566331	0.921173	-0.141447		0.398475	1	-1.12761
Glycosyltransferase 8 family	28.5682	28.3066	28.3951	28.632	28.4785	28.3109	28.6389	28.4668	28.4274	28.189	28.7096	28.5203	28.5826	28.5389	28.2979	28.0813	28.3452	28.4154		0.648859	1	-0.0434618		0.455355	0.895935	0.0716674		0.298789	1	0.115129
Glycosyltransferase group 1 family	22.502	22.2933	22.2419	22.7915	22.4701	22.3884	22.2361	23.2155	23.0854	20.9951	22.6096	22.155	22.6029	23.3239	22.44	23.48	22.7915	22.1426		0.851143	0.994353	0.065108		0.153229	0.670044	-0.348929		0.313982	1	-0.414037
Glyoxalase I family	23.8576	23.4676	23.3376	23.3778	23.4041	23.9933	23.2419	22.9916	22.9171	22.6886	22.9024	23.2036	23.9406	23.8764	23.7389	22.7286	22.9951	23.7695		0.00213275	0.91	0.58213		0.791299	0.939601	0.0648171		0.0448492	0.978244	-0.517313
Glyoxalase II family	21.4324	21.2185	22.1612	22.8876	21.8385	21.0886	22.2621	21.6364	15	21.7348	21.5069	22.1795	20.9812	20.9742	21.7098	21.7756	20.7223	22.0951		0.395224	1	1.05116		0.294634	0.789935	0.394753		0.587939	1	-0.656402
GMC oxidoreductase family	28.6389	27.5389	27.9428	28.1263	28.4354	28.5389	28.2535	28.3536	28.4551	28.1459	28.6561	28.2891	27.7708	28.267	28.2891	28.632	28.3153	28.4707		0.421484	1	-0.155351		0.682981	0.944848	-0.0872698		0.634766	1	0.0680815
GOLM family	21.2419	21.1079	21.9882	19.0372	21.7056	21.4676	20.0156	21.5213	20.9882	15	15	22.0854	15	21.1457	21.8461	21.3538	21.5731	20.2764		0.184197	1	1.98965		0.454459	0.895632	0.892207		0.53302	1	-1.09744
GOLPH3/VPS74 family	21.0426	23.087	21.8269	22.8839	22.1269	22.4196	23.0376	23.0756	23.1627	22.4996	22.3045	22.6186	20.2535	22.7389	20.895	22.8034	23.0258	22.5475		0.132731	1	-0.551965		0.747432	0.945795	0.18712		0.168441	0.946659	0.739085
GORASP family	26.5045	26.7771	26.6998	26.8264	26.8142	26.6998	26.9088	26.6595	26.7771	26.0127	26.8974	26.8019	26.7895	27.0914	26.673	26.5433	26.2353	26.5359		0.769212	1	0.0440474		0.564576	0.920901	0.0754964		0.865378	1	0.031449
GOSR2 family	24.5926	24.7745	24.1332	24.8385	24.3578	24.2961	23.8385	24.3307	24.5045	23.1285	24.417	24.4551	24.7389	25.0975	24.4488	23.5754	24.6865	24.4488		0.150694	1	0.386424		0.998281	0.998246	-0.000526428		0.231171	1	-0.38695
GPI family	29.6578	29.6005	29.8279	30.2647	29.8959	29.6865	29.6441	29.8081	30.0609	29.3807	29.5444	29.6163	29.2714	29.837	29.5808	29.5933	29.5682	29.9259		0.313222	1	0.146455		0.189521	0.698216	0.192762		0.737408	1	0.0463072
Granulin family	23.848	24.3307	25.4984	24.4488	24.2679	24.7945	24.239	24.558	24.2607	22.8708	24.1015	25.2463	24.9803	24.604	24.558	23.6971	23.8288	24.2021		0.43426	1	0.318689		0.488866	0.917452	0.219674		0.797132	1	-0.0990149
GroES chaperonin family	29.2557	28.8385	28.9203	29.3869	29.2077	29.4012	29.4073	29.258	28.995	29.1795	29.1795	29.2376	29.2935	28.9814	28.7771	29.1115	29.0839	29.3324		0.7196	1	-0.0411046		0.587518	0.924098	0.0717494		0.285628	1	0.112854
Group II decarboxylase family	26.2243	27.1214	27.3066	26.8858	26.632	26.5754	27.0505	26.8264	26.8264	27.1015	27.1115	26.7517	27.2535	28.1604	26.5315	27.0914	26.7645	26.632		0.397013	1	-0.153742		0.359645	0.837013	-0.281287		0.625693	1	-0.127545
GrpE family	23.654	22.1488	23.2679	23.0241	23.3239	23.1931	23.2375	23.5638	23.4551	23.1127	23.4551	23.3778	23.1063	23.3376	22.9024	22.8876	23.2492	23.1222		0.254215	1	-0.265057		0.996165	0.997966	0.00109005		0.0236923	1	0.266147
GST superfamily	28.906	28.8887	28.8355	29.1937	29.4032	29.0453	29.099	29.0111	28.9259	29.5609	28.6831	28.6458	28.9732	29.5278	29.3971	29.3683	29.158	29.2602		0.729828	1	0.057751		0.077764	0.632276	-0.235384		0.0929217	1	-0.293135
GTP cyclohydrolase I family	27.7129	26.6458	26.2944	25.6209	26.976	26.518	26.4409	26.391	26.4473	27.8741	27.2077	26.0854	26.6998	26.0127	27.019	26.7645	27.7581	26.9539		0.780218	1	-0.113061		0.52734	0.913703	-0.239992		0.729566	1	-0.12693
GTP cyclohydrolase I type 2/NIF3 family	22.8034	22.2621	22.4923	22.1704	22.3403	22.1795	22.9189	21.7594	21.6141	22.0156	21.9207	22.5404	22.5823	22.714	22.0325	20.7307	22.5309	22.8288		0.302551	1	0.246469		0.689626	0.944377	0.138124		0.781697	1	-0.108345
GTP-binding SRP family	29.524	29.5736	30.5664	30.3196	29.9814	29.9814	29.9677	29.1866	29.57	28.509	29.8741	30.2647	30.0084	29.6441	29.9259	29.8234	28.9622	29.6268		0.193174	1	0.429049		0.1806	0.693917	0.325942		0.738776	1	-0.103106
Guanylate kinase family	20.7056	21.9243	22.2849	20.6628	21.4874	15	19.4108	15	20.9459	22.4775	20.4576	15	15	15	21.3156	21.1143	20.6886	15		0.409233	1	1.46217		0.212246	0.724343	2.32441		0.654753	1	0.862238
HAD-like hydrolase superfamily	26.3595	25.1015	24.275	24.7077	24.4738	24.8528	24.8997	26.8974	26.1623	21.8385	26.4154	26.3342	24.6971	25.065	24.7796	25.6971	24.8191	26.0854		0.587126	1	-0.462838		0.56272	0.924764	-0.228819		0.776326	1	0.234018
HDGF family	15	20.4576	15	15	19.8346	19.3277	19.4293	20.4775	20.5261	15	20.6453	15	20.714	20.7715	17.1357	17.714	21.0292	18.4004		0.509386	1	-1.07638		0.1864	0.697333	-1.85747		0.570307	1	-0.781093
Heat shock protein 7 family	34.1828	34.1975	33.9417	34.3101	34.0101	34.1604	34.0349	34.2048	34.1068	34.1901	34.13	34.0911	34.2048	34.2478	33.9153	33.4943	33.9848	33.9763		0.904526	0.989799	0.00747236		0.213327	0.723777	0.163206		0.19768	0.98934	0.155734
Heat shock protein 9 family	34.4083	34.5296	34.5527	34.4642	34.3698	34.3568	34.2689	34.4209	34.5922	34.6629	34.7252	34.4272	34.4334	34.5754	34.2619	33.7453	34.0266	34.2549		0.395705	1	-0.0693092		0.0955986	0.684326	0.230632		0.057543	0.943855	0.299941
HEBP family	28.1164	27.6798	28.2803	27.0084	27.7895	28.8474	29.1604	27.6865	28.0505	27.0711	27.7833	27.8916	28.9539	27.7517	28.0609	27.2077	28.3578	28.066		0.973027	0.997983	0.013087		0.752847	0.944536	-0.112695		0.739392	0.999263	-0.125782
Hedgehog family	21.9637	21.3156	22.0122	19.8876	22.5045	22.2764	20.8269	22.3962	22.6387	20.4775	22.0559	20.9812	21.68	22.2332	21.6886	20.1206	22.0526	20.4375		0.860449	0.992523	0.0972668		0.594286	0.92271	0.291262		0.714874	1	0.193995
Helicase family	26.2535	25.7846	25.9316	25.4984	26.1738	26.2151	26.329	26.1604	26.3393	25.6703	26.1719	26.0233	25.9406	25.9539	25.6944	25.9157	26.1546	26.1795		0.397474	1	-0.13954		0.983299	0.99355	0.00303014		0.279032	1	0.14257
Heme oxygenase family	26.346	26.1194	25.965	26.604	26.726	26.8385	26.9428	26.4314	26.3894	26.065	26.8858	26.3014	26.6181	26.5492	26.965	26.4441	26.5551	27.1015		0.735	0.997442	-0.0694666		0.157211	0.684121	-0.272347		0.277859	1	-0.20288
Heme-copper respiratory oxidase family	22.3266	23.2535	22.9637	22.6779	23.9316	24.2535	23.6649	23.7182	24.8093	20.1332	24.2021	22.0088	23.5983	20.714	22.9812	24.002	21.9882	24.4362		0.853441	0.991221	0.145039		0.671094	0.942533	0.281157		0.883247	1	0.136118
Hemopexin family	30.0479	30.1604	30.8309	30.6798	30.0737	30.2077	30.6372	29.2869	29.9117	29.6831	29.9677	30.4134	30.0349	29.94	30.0737	30.2077	30.2979	30.1483		0.178449	1	0.35005		0.17063	0.690327	0.216321		0.531136	1	-0.133729
Heparin-binding growth factors family	20.7471	21.3045	21.8423	21.391	20.9243	21.1269	21.6231	21.391	21.7915	15	20.5165	22.4751	21.6757	15	19.7307	21.4576	15	15		0.519971	1	0.756497		0.0392035	0.61207	3.24537		0.188557	0.977274	2.48887
Hexokinase family	26.0609	27.3324	26.5492	26.9203	27.1214	26.8385	26.7129	26.632	26.4378	25.9293	26.4378	27.0609	26.7389	27.4234	27.0505	27.8916	28.2759	26.673		0.287439	1	0.268662		0.124261	0.679801	-0.53845		0.0242613	1	-0.807112
HIBADH-related family	26.5754	26.1234	26.6181	26.6458	26.4536	26.5045	26.8858	26.673	26.8264	25.673	26.574	26.6865	26.506	26.6865	26.4969	26.7645	25.7363	26.9539		0.744579	0.998991	-0.0663274		0.848009	0.960798	-0.0372225		0.909816	1	0.0291049
Histone deacetylase family	24.5045	23.6757	24.0772	22.8783	24.4614	24.4041	24.4676	24.6703	24.6153	23.9316	24.6703	24.4298	24.2243	24.2961	24.3376	24.2317	24.5165	24.6918		0.13144	1	-0.463961		0.185145	0.697506	-0.382814		0.566954	1	0.0811469
Histone H1/H5 family	31.7494	31.9539	32.0447	31.947	32.1208	31.8792	32.1146	31.9045	32.0316	32.0447	31.7047	32.1872	31.8309	31.7927	32.005	32.1664	31.6285	32.0414		0.590803	1	-0.0487245		0.697175	0.942476	0.0383282		0.431725	0.993453	0.0870527
Histone H2A family	31.9574	32.6285	32.2759	32.2048	32.7433	32.1901	32.4727	32.3776	32.7026	32.7731	32.3594	32.6458	32.4702	32.2897	32.4083	32.5799	32.0084	32.4991		0.145028	1	-0.221869		0.777604	0.944278	-0.0425876		0.13437	1	0.179282
Histone H2B family	33.4943	33.3169	33.2759	32.7751	33.6307	33.4702	33.3568	33.4334	33.4702	33.6839	33.3436	33.4334	33.3033	33.2759	33.3828	33.4334	33.3033	33.5062		0.361332	1	-0.126385		0.758623	0.943908	-0.0403016		0.19646	0.992039	0.0860831
Histone H3 family	32.8403	32.8755	32.7907	32.9099	33.1361	32.5573	32.9695	32.555	32.7771	33.0414	32.5732	33.0911	32.6902	32.6394	32.8328	32.9643	32.3142	32.7849		0.891833	0.990444	0.0171216		0.242715	0.741919	0.147364		0.347547	1	0.130242
Histone H4 family	33.9063	33.715	33.715	33.3436	33.8792	33.7653	33.8234	33.7751	33.8974	33.5978	33.715	33.9417	33.6629	33.6415	33.8234	33.933	33.6839	33.8516		0.481039	1	-0.0709934		0.646296	0.931746	-0.0453116		0.723835	1	0.0256818
HIT family	23.7389	23.5754	23.5404	22.9024	23.9134	23.4551	23.1931	23.3645	23.5522	22.8307	23.6649	24.019	23.3239	23.3239	23.8385	23.6096	23.2679	23.48		0.70982	1	0.0835365		0.783375	0.942531	0.0469948		0.850799	1	-0.0365416
HMGB family	27.0505	27.3239	27.0914	26.8504	27.2803	26.9977	27.1984	26.8142	26.8385	27.5165	26.9428	27.4234	26.5754	26.6865	27.341	26.6458	27.0609	27.4862		0.874443	0.995811	-0.0232585		0.462716	0.902652	0.133093		0.454823	1	0.156351
HMG-CoA lyase family	24.6918	24.0526	24.1015	24.6703	24.4862	24.3444	24.6918	24.6703	24.6918	24.1719	24.3101	24.2096	24.2096	24.9406	23.9406	24.5225	24.6865	24.9225		0.672325	1	-0.066453		0.477911	0.907965	-0.145911		0.689167	1	-0.0794579
HMG-CoA synthase family	27.1604	27.1795	26.4661	27.2353	26.2517	26.0629	26.7517	26.4785	26.2679	26.8142	26.7771	26.8623	26.0526	27.3662	26.2021	26.0084	26.965	26.4425		0.780366	1	0.0673774		0.494636	0.915223	0.219853		0.544666	1	0.152476
HMGN family	24.3975	25.5869	23.7695	23.5754	25.5609	23.867	23.2821	25.0526	25.3612	25.4394	24.9043	24.1253	24.5638	23.8288	24.2096	24.9271	25.4394	22.6231		0.650892	1	-0.234574		0.728637	0.949703	0.194272		0.433516	0.991968	0.428847
Homogentisate dioxygenase family	29.3044	28.8112	28.4551	28.4976	28.9203	29.1483	28.8945	28.6764	28.6251	28.2979	28.9117	28.6595	28.9428	29.0164	28.6697	28.4433	29.1984	29.326		0.308289	1	0.178649		0.700448	0.942405	-0.0766058		0.146841	1	-0.255255
Hook family	22.502	22.8557	21.0359	22.6757	21.6276	22.7098	22.1015	22.7553	22.6453	22.8839	22.5638	22.3294	23.0592	22.632	22.9795	22.6387	22.6736	22.2185		0.354197	1	-0.312085		0.179946	0.693939	-0.465778		0.38557	1	-0.153693
HutI family	30.341	29.8339	29.94	29.6303	30.196	30.2077	30.393	29.6629	29.9677	29.5184	30.1115	29.8004	29.94	30.2193	29.6865	30.0349	29.7833	29.9259		0.510833	1	0.115821		0.502264	0.909455	0.0931746		0.883364	1	-0.0226463
Hydantoinase/dihydropyrimidinase family	22.3403	21.8876	23.3101	22.4751	22.3184	23.2821	23.1095	22.6929	23.391	22.9933	23.3376	22.8288	22.9619	22.8014	23.0542	22.5189	23.1127	22.2419		0.109049	1	-0.456593		0.523691	0.91172	-0.1796		0.152334	0.999896	0.276993
Hyi family	25.1055	24.3307	24.2961	25.4707	24.989	24.867	25.1527	24.9495	24.8191	24.5812	24.6153	25.1984	24.6971	25.0359	24.895	24.9134	25.848	25.5225		0.846296	0.997566	-0.0428178		0.260543	0.766389	-0.308816		0.231596	1	-0.265998
IAP family	23.976	23.7995	24.3778	24.632	24.019	24.2096	24.8811	24.275	24.417	23.8093	24.654	24.0526	24.5696	24.7077	24.1871	23.9933	23.867	24.6971		0.395344	1	-0.179193		0.408687	0.866374	-0.168003		0.960379	1	0.0111907
ICAM family	20.4576	22.928	22.1976	19.0585	23.5165	22.848	22.1825	22.8073	20.6276	15	23.2051	20.3538	21.1886	20.2877	20.7389	20.2535	22.1206	20.5069		0.440743	1	1.13833		0.223923	0.735041	0.985021		0.905989	1	-0.153312
Immunoglobulin superfamily	22.3211	22.3645	21.8113	21.5685	22.6843	21.7955	21.895	22.9566	22.3538	15	21.9388	15	22.2679	21.7471	22.3348	21.9024	20.654	22.7182		0.181134	1	2.23351		0.661879	0.940302	0.153465		0.215046	0.980797	-2.08004
IMPDH/GMPR family	27.0084	26.7129	27.0711	26.5667	27.2445	26.9088	26.8623	27.0813	27.1015	27.0609	27.0505	26.9088	26.976	26.6865	26.965	26.9428	26.5754	26.976		0.415783	1	-0.0921421		0.610029	0.924838	0.0651461		0.0864647	1	0.157288
Importin alpha family	23.3778	23.0723	22.9829	23.8191	23.0886	23.632	23.4923	23.6209	23.7695	20.6886	23.4041	22.9882	23.5754	23.7077	23.6649	23.1222	23.5285	23.2679		0.512707	1	0.334894		0.39652	0.853597	-0.148955		0.340004	1	-0.483849
Importin beta family	27.0914	26.976	27.0401	27.0401	27.6865	27.17	27.019	26.7895	26.8019	27.1795	27.1795	27.2077	27.0609	26.8741	27.2262	27.019	26.8858	27.217		0.324473	1	0.137803		0.355697	0.834468	0.120188		0.864602	1	-0.017615
Indoleamine 2	22.848	21.5961	22.7307	22.5213	21.9777	23.0459	21.3857	21.2933	21.2989	22.0088	22.7675	23.417	23.3101	22.68	22.4476	22.6051	22.3699	21.4476		0.345024	1	0.424735		0.945691	0.982342	-0.0234222		0.331476	1	-0.448157
Inositol monophosphatase superfamily	27.9923	27.6931	27.4073	28.0762	28.0813	28.4073	28.1507	27.8445	28.0243	27.4785	28.3452	27.632	27.7958	27.9428	27.8324	27.9316	27.726	27.9259		0.878816	0.993825	0.0303907		0.579626	0.924677	0.0838448		0.705644	1	0.0534541
Integrin beta chain family	26.2979	25.9225	26.0732	26.1527	26.965	26.8741	26.3014	26.0041	26.067	26.8264	26.1852	26.6865	26.4409	25.8623	27.0296	26.0588	26.2335	26.4154		0.876698	0.992811	0.0357993		0.869537	0.963844	0.040796		0.981867	1	0.00499662
Intermediate filament family	34.0101	33.7653	33.7252	33.6522	34.2193	33.8974	33.9063	33.7453	33.715	34.0017	33.7653	34.2549	33.4943	33.7553	33.6735	33.7047	34.0184	34.0101		0.872125	0.994578	-0.0198612		0.413446	0.863195	0.10219		0.327437	1	0.122051
Inward rectifier-type potassium channel (TC 1.A.2.1) family	23.5404	23.8385	23.7594	23.3376	24.217	23.3645	23.9316	23.4676	24.0275	24.4362	24.0609	23.976	24.002	23.632	23.5045	22.8113	22.9459	22.8327		0.129737	1	-0.307067		0.142369	0.668717	0.388165		0.0154722	1	0.695231
Iodothyronine deiodinase family	19.8876	21.6051	19.9258	20.265	21.8802	21.8423	22.4425	20.8346	20.8269	21.5309	22.6649	22.2214	21.2066	21.8191	22.0526	21.6276	20.8191	22.3592		0.129765	1	-0.852537		0.134556	0.678335	-0.746347		0.797228	1	0.106189
IPP isomerase type 1 family	23.8858	24.0935	23.1079	24.6264	21.7756	21.3752	22.8073	22.0224	23.3778	23.632	23.178	24.1095	22.019	24.3975	21.9672	21.743	23.417	22.4451		0.944365	0.99665	-0.0437959		0.499298	0.908405	0.479238		0.333731	1	0.523034
Iron/ascorbate-dependent oxidoreductase family	21.3538	21.7265	20.3752	20.9098	20.5451	20.8191	22.3045	21.2125	20.8651	21.5915	21.0756	21.6141	21.1206	21.7389	20.9951	21.1206	21.2535	21.1642		0.127333	1	-0.489		0.260647	0.764521	-0.277247		0.388983	1	0.211752
Iron/manganese superoxide dismutase family	27.7325	26.976	27.3239	27.5898	27.673	27.7581	27.6181	27.7453	27.5826	27.3153	27.5389	27.4154	27.3578	27.5682	27.2535	27.6663	27.6663	27.7195		0.849586	0.996043	-0.0270573		0.843337	0.96295	-0.0297168		0.979173	1	-0.00265948
Iron-containing alcohol dehydrogenase family	23.074	22.2736	23.0526	23.0224	23.7995	23.4425	22.9548	24.1095	23.2821	23.0821	23.867	23.7895	23.4551	23.9495	22.9423	23.8576	21.5309	23.3376		0.18474	1	-0.403424		0.873683	0.964119	-0.0680742		0.432143	0.99052	0.33535
Isochorismatase family	26.8504	26.1234	26.4938	26.9869	26.038	26.5463	26.4234	26.976	27.0914	26.48	26.5075	26.4266	26.204	26.0914	25.7182	26.3014	26.4202	26.3578		0.481284	1	-0.144367		0.112597	0.686857	0.32429		0.015524	1	0.468657
Isocitrate and isopropylmalate dehydrogenases family	31.5062	31.5203	31.5109	32.1694	31.7088	32.1753	31.5014	31.4775	31.2193	31.015	32.3956	32.4678	31.8865	32.1634	32.3006	31.7533	32.0641	31.5481		0.767473	1	0.0857		0.30744	0.793087	-0.187527		0.341523	1	-0.273227
IST1 family	29.9259	30.0737	30.1115	30.5109	30.3515	29.9814	29.2331	30.0479	29.5573	30.7849	28.8974	29.6646	29.2007	28.673	29.5165	29.3131	30.0737	29.5772		0.136447	1	0.461639		0.00452957	0.7776	0.766772		0.376158	1	0.305132
ITIH family	26.317	26.6998	27.2077	27.019	26.0505	27.509	26.7895	26.4298	26.726	25.6096	26.3118	26.2679	26.3204	26.2785	26.6595	26.1135	26.6458	27.1214		0.148386	1	0.444721		0.328089	0.81912	0.277308		0.479355	1	-0.167413
KAE1 / TsaD family	22.265	21.6231	22.0723	22.4015	21.823	21.7634	22.1457	22.3988	21.6628	15	22.5237	21.3321	21.4825	21.9495	21.6671	22.019	22.0983	22.3484		0.357503	1	1.14753		0.726419	0.950113	0.0639261		0.383892	1	-1.08361
Kappa family	29.7755	29.3452	29.3536	29.7227	29.2054	29.5296	29.3869	29.7549	29.8974	30.1115	29.2913	29.3704	29.0813	29.9117	29.5933	29.4785	29.5969	29.4473		0.395064	1	-0.146718		0.841803	0.962445	-0.0294952		0.519317	1	0.117222
KHDRBS family	27.3662	27.4154	27.1795	27.0711	27.7517	27.5754	27.632	27.5463	27.4073	27.5463	27.5389	27.3494	27.4073	27.4314	27.2714	27.2803	27.4629	27.4154		0.342729	1	-0.110136		0.890911	0.968109	0.0151005		0.0429983	0.978154	0.125237
Kindlin family	24.9672	24.8336	24.5463	24.9495	25.2891	25.1214	24.9539	24.3376	24.5225	24.3645	24.5345	24.3101	24.1719	24.632	24.654	24.1795	24.558	25.0894		0.0105464	1	0.447338		0.0429189	0.600125	0.403711		0.803798	1	-0.0436271
Kinesin family	24.8191	24.1174	23.654	24.5983	24.6264	24.4923	23.848	24.2607	24.1174	23.8576	24.6918	24.0772	24.7846	24.3031	24.3645	24.2821	24.1795	23.5983		0.287598	1	0.242474		0.583401	0.927959	0.132585		0.59787	1	-0.109889
KRTCAP2 family	22.7286	23.5045	23.3778	23.6209	22.7935	23.1047	22.6409	23.417	22.9243	22.1363	23.48	22.3348	23.019	23.5165	23.417	22.3884	23.5045	22.7098		0.209489	1	0.366097		0.703905	0.942103	0.0957975		0.383658	1	-0.2703
Ku7 family	23.2419	23.1504	22.4775	23.1031	22.8307	22.2214	23.5285	23.8858	24.5345	21.3752	23.9495	22.9566	20.7796	23.632	22.1795	23.3101	23.9847	23.3511		0.293861	1	-0.534157		0.946611	0.982444	-0.0353161		0.469822	1	0.498841
Kynureninase family	28.8711	28.7927	28.189	28.5754	28.2308	29.0737	28.7357	28.391	29.0084	27.9539	28.5862	28.4113	28.55	28.0243	28.2308	28.2759	28.4433	28.6663		0.612975	1	0.107677		0.171029	0.689413	0.257019		0.41157	0.995021	0.149342
L6 tetraspanin family	23.2448	23.0071	23.2066	22.7203	22.8727	21.8576	22.6119	23.0609	22.6865	23.0156	21.6628	22.8249	22.3538	23.48	22.9566	22.5731	23.0641	22.953		0.567741	1	0.174412		0.771284	0.944117	-0.0786209		0.359759	1	-0.253033
LAMP family	26.9977	27.3494	27.509	27.3992	27.611	28.1115	27.2445	27.3992	27.2445	26.9316	27.2714	27.3578	27.8564	27.5754	27.2535	27.3066	27.3992	27.7453		0.151277	1	0.254813		0.885982	0.969024	-0.0264432		0.0413552	0.989405	-0.281256
LAMTOR3 family	22.1642	22.1795	22.3511	22.9061	22.3457	23.0292	22.6865	22.714	23.1825	21.2361	22.8073	22.1111	23.0509	22.7471	22.5983	22.7574	22.2155	22.6029		0.903861	0.9932	0.0397234		0.402194	0.858737	-0.166048		0.512356	1	-0.205771
LDH/MDH superfamily	33.6088	33.3956	33.3698	33.8608	33.6522	33.8608	33.5867	33.5527	33.5412	33.5641	33.7751	33.6735	33.5179	33.4702	33.6735	33.8234	33.7849	33.8422		0.925223	0.991186	0.00916036		0.590946	0.922989	-0.0606486		0.375259	1	-0.069809
LDLR family	28.6663	28.9146	28.9787	28.6931	29.0634	29.3724	29.2308	29.027	29.7178	28.141	29.2692	28.3367	29.0839	29.0583	29.1771	29.3848	29.0965	29.0531		0.983523	0.996984	-0.00566419		0.131963	0.674309	-0.194192		0.46958	1	-0.188527
LECT2/MIM-1 family	24.6486	25.9088	26.2625	24.7895	25.6209	25.3612	25.9338	24.5926	25.6403	24.1488	26.6181	25.8811	26.7517	25.8312	25.9672	15	25.632	25.6348		0.936543	0.993661	-0.0372066		0.500313	0.908789	1.29576		0.492981	1	1.33296
LEG1 family	27.8682	27.8799	28.362	27.7958	27.6663	27.6527	28.0084	27.4862	27.7195	26.8974	27.7708	27.9539	27.4862	27.5609	27.9923	27.632	27.6798	27.6181		0.268202	1	0.231465		0.132484	0.673846	0.20928		0.90504	1	-0.022185
LEM family	22.8404	23.4551	23.2317	22.5522	23.9495	22.4118	22.695	23.0999	22.9477	20.7876	23.4425	23.7077	23.3778	22.6453	22.7098	22.9812	21.6231	23.7077		0.560126	1	0.29339		0.552607	0.922107	0.23264		0.908708	1	-0.0607503
Lin-7 family	24.918	24.002	24.275	25.1946	24.4425	24.9672	24.7441	24.6375	24.824	24.8336	24.7129	23.848	24.7594	24.7286	24.7389	24.4234	24.8191	24.6703		0.894253	0.991766	0.0331752		0.779493	0.941984	-0.0567509		0.594373	1	-0.0899261
Lipase family	24.3101	24.1946	23.7492	23.4923	24.632	24.1332	22.343	23.6757	22.6364	25.3545	23.5045	22.2679	23.6209	23.1158	23.2302	22.6971	24.7389	23.1095		0.149686	1	0.788236		0.0742766	0.626739	0.666485		0.831772	1	-0.121751
Lipase maturation factor family	27.3239	27.4073	26.976	27.8019	27.2353	27.141	27.4862	27.6865	27.7325	26.9428	27.5536	26.9203	27.4629	27.3828	27.0914	27.0505	27.0914	27.509		0.706849	1	-0.0727161		0.73665	0.945948	0.0495567		0.491755	1	0.122273
Lipocalin family	28.673	28.8711	28.995	28.0711	28.7895	28.8474	28.2216	28.1015	28.0557	27.9031	28.3869	28.3452	28.8682	28.3239	27.9372	27.673	28.2759	28.2935		0.00572926	1	0.538881		0.0481095	0.603889	0.479261		0.749236	0.996297	-0.0596199
L-isoaspartyl/D-aspartyl protein methyltransferase family	22.6671	22.8746	23.1534	23.2961	22.9352	23.0275	23.5754	23.2506	23.0526	22.2821	23.391	22.8783	21.9316	22.9207	23.2535	23.4041	23.2821	23.9933		0.710135	1	-0.0793482		0.64681	0.93024	-0.138558		0.863659	1	-0.0592095
Low molecular weight phosphotyrosine protein phosphatase family	26.4598	26.0254	26.0484	26.3712	26.0588	26.3324	26.1604	26.0526	26.239	25.2426	26.4057	26.1015	26.1214	26.2643	25.989	25.4923	25.5841	26.1852		0.344473	1	0.182382		0.103175	0.693628	0.276643		0.666825	1	0.0942615
Luc7 family	24.8044	24.9803	24.7024	24.8288	24.7389	24.6264	24.9716	25.0975	25.0233	23.7695	24.7492	24.7129	24.4551	24.5345	24.8044	24.895	24.6486	25.1253		0.778687	1	0.059557		0.753906	0.944702	0.0363976		0.919834	1	-0.0231593
Lyase 1 family	28.1115	27.8916	27.6251	28.2399	28.0349	28.391	28.0401	27.6865	27.8858	27.5014	28.362	27.8916	27.8858	28.0762	28.0296	28.1556	27.8974	28.2123		0.366525	1	0.154423		0.960846	0.989998	0.006169		0.289136	1	-0.148254
Mago nashi family	25.228	25.1681	25.0359	24.6811	25.3477	25.341	25.2714	25.2643	25.3811	25.0317	25.3545	24.4738	25.1214	25.0732	24.9977	25.141	25.2317	25.4266		0.981368	0.998653	0.00415866		0.795863	0.94379	-0.0316277		0.81994	1	-0.0357863
MAGUK family	22.5213	22.155	21.714	22.6518	22.9916	23.0526	22.4651	21.8576	22.9864	20.895	22.1426	21.5869	22.5285	21.6757	22.1704	22.2707	22.4375	22.7307		0.177058	1	0.525448		0.427048	0.872689	0.212156		0.366057	1	-0.313292
Malectin family	27.9372	27.7453	27.8142	27.7958	27.6389	28.0762	28.2216	28.0349	27.7771	27.4551	28.1115	27.8019	28.0711	28.2216	27.8019	27.5389	27.965	28.141		0.623764	1	-0.0657301		0.333826	0.828414	-0.121982		0.721265	1	-0.0562515
Malic enzymes family	28.1604	27.2803	26.604	27.1115	28.0609	27.8203	27.8385	27.6181	27.1604	26.1469	27.8682	28.1507	27.3828	27.3992	27.5014	28.019	27.6251	28.066		0.914744	0.989483	0.0424337		0.579262	0.925462	-0.159357		0.543653	1	-0.20179
MAM33 family	26.2372	25.7077	25.9716	26.7517	25.902	26.3101	26.2838	26.6181	26.6595	25.867	26.2996	25.7645	25.9562	25.9406	25.5165	26.2891	26.065	26.4186		0.643655	1	-0.102049		0.57263	0.921856	0.115714		0.299027	1	0.217764
Mannose-6-phosphate isomerase type 1 family	22.7735	23.1581	22.6409	23.6757	23.2448	22.7077	23.2961	21.7634	21.5069	21.5498	23.0037	23.417	22.0156	22.6736	23.3101	22.6409	22.019	23.3645		0.16271	1	0.610625		0.241299	0.745365	0.362831		0.587657	1	-0.247794
MAPEG family	22.3045	22.6431	20.6714	15	23.5404	18.8965	15	22.6992	21.3321	15	20.6276	21.4375	20.0156	22.4375	20.1206	15	20.8727	21.1765		0.556273	1	1.15993		0.738004	0.945321	0.572179		0.744166	0.996309	-0.587746
MAPRE family	24.5345	24.3444	23.6431	24.7796	24.5754	23.7796	23.7895	23.9043	24.1095	22.9061	24.417	24.1332	23.848	24.4551	24.2317	23.5869	24.391	23.5638		0.190226	1	0.399472		0.314996	0.804352	0.2633		0.622741	1	-0.136172
MARCKS family	23.5638	22.6693	24.1871	23.2821	24.7543	23.7389	23.7182	24.0105	23.7796	23.6971	23.7286	24.5638	23.2155	23.848	24.3511	23.9672	23.1534	24.2535		0.519766	1	-0.217053		0.789601	0.940972	-0.0988874		0.646053	1	0.118166
MCM family	23.4551	22.5685	23.2243	22.6929	24.3511	22.417	22.4067	23.7895	23.0559	23.8858	22.8461	22.7265	22.6865	21.9134	22.4041	22.7203	23.2679	22.3699		0.999464	0.999475	-0.000263532		0.140402	0.67486	0.557836		0.0976191	1	0.558099
MCTS1 family	25.0062	24.6811	24.9539	24.8528	24.6971	24.4676	25.0401	24.5463	24.4362	24.2243	24.5754	24.5404	24.4614	24.5696	24.5754	24.3975	24.4298	25.1908		0.145	1	0.216018		0.265486	0.760627	0.17236		0.794504	1	-0.0436579
MDH type 2 family	27.6181	27.6931	27.0609	27.604	27.141	27.8264	27.5315	27.7645	27.5165	27.1507	28.3239	27.2353	27.4707	27.5826	27.4707	27.5898	27.8504	27.7453		0.663065	1	-0.0965004		0.38983	0.850525	-0.1277		0.868513	1	-0.0311991
Membrane-bound acyltransferase family	20.0691	15	18.2137	18.9909	19.4736	21.2989	21.2185	19.392	19.0585	15	20.3962	18.4656	18.6835	20.4874	19.7273	18.963	20.8346	20.3752		0.949488	0.99699	-0.0807803		0.314186	0.803848	-1.00412		0.354143	1	-0.923336
MEMO1 family	22.7574	22.2096	22.1673	22.9043	20.8576	22.0821	22.8913	21.953	22.0359	15	22.8152	22.4775	22.1946	21.9098	22.6779	22.391	22.0592	22.6671		0.468345	1	0.967524		0.64424	0.93244	-0.153563		0.392988	1	-1.12109
MESD family	25.5075	25.4073	25.2856	25.3273	25.7871	25.3477	25.217	25.2317	25.3477	25.8811	25.5195	25.275	25.452	25.6125	25.1757	24.7695	25.019	25.0317		0.809997	1	0.0317478		0.0993801	0.689257	0.267017		0.180832	0.962309	0.23527
MET18/MMS19 family	26.1469	24.3844	24.8385	25.8599	26.2926	25.1946	26.0793	21.6051	25.4769	24.7846	25.2714	26.558	25.2021	25.6918	25.9203	25.2607	26.3545	25.8288		0.545273	1	0.490267		0.490979	0.918055	-0.256866		0.335946	1	-0.747133
Metallo-dependent hydrolases superfamily	29.1676	28.8593	28.5718	28.003	29.1532	29.1263	28.5754	28.7802	28.6492	29.2957	29.0243	28.5463	28.6146	28.6458	28.8234	28.7486	28.8593	28.9174		0.994127	0.997007	0.00168133		0.819768	0.959805	0.0453695		0.743455	0.997867	0.0436881
Metaxin family	25.7208	25.2426	25.7771	25.6209	26.1352	25.8858	26.1312	25.8599	25.9088	25.9738	26.1757	25.9803	25.5404	26.0254	25.9738	25.8717	25.4645	25.6375		0.0629661	1	-0.274594		0.89059	0.968708	-0.0218436		0.0426956	0.997263	0.25275
Methylmalonyl-CoA mutase family	26.604	25.6513	26.2838	25.945	26.3811	26.1852	26.6458	26.4202	26.7129	26.0995	26.5565	26.3745	26.2732	26.3477	25.8288	26.3959	26.3795	26.425		0.105066	1	-0.293173		0.558488	0.923546	-0.0999476		0.164846	0.965862	0.193225
Methyltransferase superfamily	20.4972	20.3101	20.4972	21.0493	20.5638	20.7056	21.343	20.5545	20.68	15	20.9882	20.6006	20.7553	20.7307	20.5638	20.4576	20.654	21.0625		0.468223	1	0.742801		0.470193	0.906845	-0.100151		0.411395	0.996869	-0.842952
MHC class I family	27.7895	28.2625	27.2979	26.9539	28.341	27.5389	27.341	28.0965	28.1747	27.3153	28.5315	27.632	27.1984	28.0965	27.8203	26.7389	28.066	28.4976		0.625339	1	-0.151203		0.912465	0.978556	-0.0389942		0.743322	0.998942	0.112209
MICOS complex subunit Mic1 family	22.2679	21.6584	22.3129	21.2877	22.5309	22.1332	21.9742	21.5404	21.9566	22.8307	22.1143	22.4247	22.1174	21.8034	21.8987	21.4726	21.3857	21.7634		0.688504	1	-0.108332		0.215159	0.726371	0.291591		0.0886247	1	0.399923
MICOS complex subunit Mic13 family	23.7594	23.2185	23.0359	23.6971	23.5404	23.7077	24.2821	24.1253	23.7389	23.3778	23.9584	23.654	23.8191	24.002	23.7796	23.5983	23.6865	23.9316		0.0740082	1	-0.362943		0.0464625	0.618647	-0.309678		0.726999	1	0.0532646
MICOS complex subunit Mic6 family	28.2077	27.8019	27.7771	28.2759	28.267	28.1164	28.2891	28.4629	28.3828	28.0762	28.4707	28.1507	28.0296	28.2353	28.003	28.0965	28.1937	28.1842		0.071603	1	-0.231098		0.634766	0.926471	-0.0494003		0.0409527	1	0.181698
MIF family	30.1842	29.9677	30.0217	29.8279	30.2535	30.2422	29.9814	29.9539	29.94	30.0737	30.2535	30.3088	29.995	30.0084	29.9677	30.0609	29.8096	30.2647		0.98093	1	-0.0023435		0.496734	0.911437	0.0651582		0.464933	0.998697	0.0675017
MIP/aquaporin (TC 1.A.8) family	27.0609	27.1984	23.1238	27.1312	27.0401	27.341	27.7645	26.673	26.8504	25.8858	26.5624	27.0296	27.0505	26.726	26.7389	26.275	27.0813	27.189		0.673626	1	-0.311735		0.610858	0.92456	-0.360901		0.867111	1	-0.0491664
MIP18 family	24.4362	24.0935	22.6562	23.3511	24.4298	24.5225	23.0054	24.2535	24.5345	21.6096	24.5404	24.3031	24.2317	24.2821	24.2463	24.2679	24.3975	22.6029		0.724105	1	0.20714		0.833761	0.961885	-0.0898266		0.605429	1	-0.296966
Mitochondrial carrier (TC 2.A.29) family	31.846	31.2535	31.3568	31.8042	31.8755	31.8309	31.846	31.8422	31.6671	31.8385	31.4234	31.8497	31.7292	31.6881	31.4134	31.3982	31.781	31.8792		0.54741	1	-0.0833171		0.92777	0.984632	0.0129821		0.390714	1	0.0962992
Mitochondrial pyruvate carrier (MPC) (TC 2.A.15) family	29.1239	29.459	29.0479	28.9117	30.1604	29.6561	29.2891	28.8564	28.94	29.7064	29.2262	29.4214	29.17	29.0057	29.2847	29.1386	28.7739	29.3001		0.518825	1	0.153256		0.203655	0.706128	0.281004		0.417664	0.993342	0.127747
MIX23 family	23.2679	22.5754	23.5165	23.3511	23.0409	23.0292	23.5638	23.6757	23.5983	22.7915	22.9933	23.5285	22.9601	23.141	21.8764	23.632	23.1206	22.2361		0.285145	1	-0.228376		0.332507	0.826802	0.302458		0.112212	1	0.530834
Mo25 family	26.1174	25.7155	25.7415	26.2225	26.4999	25.7821	25.8576	25.8312	25.9803	26.1661	25.9606	26.0212	25.7995	25.7441	25.8741	25.5433	25.9428	25.7771		0.760086	1	0.0436605		0.130549	0.680358	0.233027		0.0291638	1	0.189367
MoaB/Mog family	23.0342	22.7203	22.6736	23.4041	22.6628	23.4676	23.4425	23.2521	23.1222	22.502	22.7634	23.2006	23.155	22.9495	22.823	22.8876	22.9777	23.3778		0.801768	1	-0.0533927		0.844447	0.96119	-0.0346905		0.911854	1	0.0187022
MON2 family	22.4923	23.8288	24.0854	21.8576	23.2419	22.3645	22.2302	22.5141	22.3484	23.2051	22.4849	23.0592	22.2477	22.1886	24.0443	22.8014	22.9207	15		0.411826	1	0.338084		0.320693	0.810498	1.44463		0.429768	0.995055	1.10654
Monocarboxylate porter (TC 2.A.1.13) family	21.8839	22.2185	23.5522	23.0409	23.5983	23.654	23.6209	22.9441	23.1063	15	22.5915	24.3975	24.1719	21.8689	24.4298	21.7995	21.0886	22.9882		0.485393	1	1.04791		0.68551	0.945939	0.266825		0.618119	1	-0.781084
Mrp/NBP35 ATP-binding proteins family	21.2006	21.8987	20.5731	20.1946	22.019	22.1143	21.8346	22.1734	22.2096	15	22.0756	21.2477	21.7796	21.4626	21.6757	21.3752	21.8113	20.1825		0.643088	1	0.576575		0.910647	0.978318	-0.0477606		0.610389	1	-0.624336
MS4A family	23.8385	25.4394	24.6264	24.3511	24.6865	24.4488	24.5285	24.8528	24.895	24.1795	24.8433	23.9495	24.6209	25.0484	24.1488	24.6209	24.6486	24.5983		0.931499	0.992462	0.0236791		0.843856	0.962643	-0.0491956		0.723313	1	-0.0728747
MsrA Met sulfoxide reductase family	25.0275	24.7895	24.7846	24.3101	24.2243	25.0935	24.2243	25.0609	24.6811	24.3031	24.654	24.5638	24.8623	24.7286	24.7129	24.3975	24.8433	24.8811		0.53386	1	0.123699		0.847058	0.960833	-0.032705		0.2999	1	-0.156404
MsrB Met sulfoxide reductase family	23.0476	23.0886	23.2679	22.5427	24.3101	22.4118	22.1015	23.3376	22.3484	22.0559	23.5522	23.2961	23.9584	23.0674	22.8764	22.0493	23.3511	23.4425		0.420865	1	0.329511		0.973972	0.991583	-0.0127347		0.393186	1	-0.342245
Multicopper oxidase family	25.7695	25.7745	26.3239	26.4298	26.1253	25.9803	26.3359	26.6595	26.2996	25.5285	25.965	25.9088	26.1075	25.8215	25.5014	26.0422	26.1371	26.2096		0.809197	1	-0.0489829		0.547499	0.923623	0.0973555		0.470004	0.999328	0.146338
MYG1 family	21.9171	22.9654	22.417	21.265	23.2821	22.3266	21.0951	22.1734	21.5213	22.5165	22.0821	22.6209	21.9171	22.0983	22.8783	22.5938	21.5685	21.9777		0.366097	1	0.360641		0.603615	0.924218	0.189927		0.59414	1	-0.170714
Myo-inositol oxygenase family	24.002	23.2185	23.6209	21.2006	23.0821	23.1222	22.2185	23.632	24.48	23.895	23.2535	21.9742	22.9243	22.9654	22.7348	22.0756	23.6209	22.4476		0.727509	1	-0.201171		0.595651	0.921018	0.24626		0.345832	1	0.44743
Myosin family	31.6586	31.1239	31.2308	31.1239	31.7771	31.3776	31.341	31.4334	31.1361	31.2924	31.2308	31.4384	31.2365	31.2703	31.2077	31.0673	31.2647	31.4134		0.583831	1	0.0699581		0.284579	0.77602	0.138659		0.324499	1	0.0687011
NAC-beta family	27.9088	27.4473	27.4785	27.5315	27.7389	27.965	27.4785	28.1214	27.391	27.0813	27.6389	27.4629	27.7129	27.9259	27.7453	27.632	27.673	27.9088		0.394053	1	0.149321		0.420749	0.865155	-0.0880194		0.142051	1	-0.23734
N-acetylmuramoyl-L-alanine amidase 2 family	20.8876	22.7634	24.0772	22.0088	22.6671	22.1704	22.0625	21.7796	21.1642	21.4067	21.85	21.3045	21.8152	20.6714	20.5823	21.265	20.85	21.5777		0.0945823	1	0.834525		0.0208741	0.612828	1.30216		0.0927763	1	0.467635
N-acylglucosamine 2-epimerase family	22.9006	21.5961	22.5823	23.4041	23.0935	23.7389	23.1795	23.0443	23.0359	22.2214	23.7695	22.2155	21.895	23.3239	23.4425	23.3645	22.7327	22.5869		0.950114	0.99572	-0.0251125		0.990009	0.993802	-0.00503858		0.955099	1	0.0200739
NAD synthetase family	24.0443	23.0999	22.9116	23.2302	24.0772	24.5165	24.4362	24.6757	24.2243	22.2448	23.8576	23.2081	23.8858	23.6431	24.3645	23.6431	23.7695	23.7492		0.784859	1	-0.127827		0.511203	0.916334	-0.195894		0.86382	1	-0.0680676
NAD(P)-dependent epimerase/dehydratase family	26.6865	26.673	26.6595	26.726	26.673	26.9316	26.673	26.7771	26.7389	26.3844	26.6458	26.4218	26.5754	26.6998	26.9088	26.4024	26.7129	27.0813		0.16856	1	0.118081		0.962177	0.990307	-0.00518894		0.324115	1	-0.12327
NadC/ModD family	28.0762	27.611	27.8741	27.611	27.8203	28.0243	27.5898	27.1015	27.5014	27.965	27.7708	27.5536	27.4938	27.8142	27.8081	27.5754	27.8019	28.1263		0.104674	1	0.255826		0.597232	0.919746	0.0662088		0.231968	1	-0.189617
NAD-dependent glycerol-3-phosphate dehydrogenase family	31.3303	31.2077	30.9677	30.8974	31.94	31.9916	31.3515	30.9259	31.3088	31.3828	31.4629	31.1483	31.4134	30.8081	31.7373	31.6501	30.8385	31.393		0.561239	1	0.125736		0.750912	0.945253	0.0823854		0.815392	1	-0.0433502
NADP-dependent oxidoreductase L4BD family	22.6497	24.2243	23.417	23.4676	24.654	23.5285	23.2535	23.7796	23.6431	21.9601	23.8093	23.4425	23.1395	23.7995	23.2961	23.7492	23.6209	23.0122		0.41533	1	0.342176		0.500711	0.908113	0.220634		0.707608	1	-0.121541
NADPH--cytochrome P45 reductase family	29.7517	29.4938	29.249	29.2535	29.6181	29.7613	29.6764	29.6163	29.6022	29.5389	29.8916	29.3346	29.4785	29.4649	29.3662	29.4174	29.7129	29.7533		0.476177	1	-0.0887667		0.925844	0.984522	-0.010972		0.450493	1	0.0777947
NAPRTase family	27.3324	27.604	27.5609	27.3153	27.6663	27.7645	27.6798	27.3324	27.1507	27.0084	27.4707	27.3662	27.5609	27.4314	26.7895	27.2262	27.3662	27.5536		0.121251	1	0.205853		0.146472	0.669046	0.219247		0.931676	1	0.0133937
NDK family	31.6798	31.846	31.5573	32.1513	31.7211	31.8497	31.9259	31.5109	31.525	31.8422	31.7413	31.6544	31.6415	31.8309	31.6923	31.7413	31.5618	31.8385		0.371601	1	0.100905		0.398342	0.855519	0.0831267		0.832081	1	-0.0177781
NDRG family	27.8799	27.7895	27.5165	27.9595	28.1507	28.1604	28.1115	28.0453	27.9428	27.2445	28.0762	28.003	28.1115	28.003	27.8019	27.9316	27.9923	28.1015		0.974058	0.998057	0.00555356		0.477081	0.907542	-0.0808585		0.556472	1	-0.0864121
NECAP family	22.2877	22.85	23.0241	22.6907	23.1472	22.7035	22.7348	23.1688	22.9152	15	23.1931	22.7655	22.4041	22.9513	22.9316	22.5615	22.8802	23.2375		0.407154	1	1.15429		0.805678	0.949246	-0.0438172		0.390185	1	-1.19811
Neurexin family	22.4118	21.714	22.2273	21.6276	21.7265	21.1457	21.4118	20.68	21.6231	23.1565	21.6096	21.9098	21.6453	22.2419	21.9566	21.4874	21.2243	20.9459		0.843358	0.998693	0.076993		0.419637	0.865924	0.225238		0.707368	1	0.148245
Niban family	23.9495	25.2243	23.9495	25.5812	24.4425	23.9225	24.3778	25.0691	24.9043	24.8191	24.1565	24.1642	22.9584	24.8044	25.1908	24.1488	24.5105	25.1565		0.839613	0.998002	-0.0702413		0.914065	0.978416	0.0500196		0.756921	0.999182	0.120261
Nicastrin family	24.8623	24.6971	24.8044	24.5926	24.9361	24.6918	25.0148	25.0148	24.6865	24.3712	24.7182	24.8044	24.7796	24.824	24.6264	24.7846	24.9933	24.9977		0.970245	0.997051	-0.00424544		0.386968	0.852445	-0.0702073		0.575937	1	-0.0659618
NifU family	21.9423	21.3538	21.2185	21.6757	22.3619	21.3156	21.6051	21.9985	22.2707	15	15	22.019	21.6584	21.7512	21.4676	21.68	21.4923	21.417		0.208303	1	1.99574		0.730717	0.94646	0.0668732		0.219868	1	-1.92886
NipSnap family	27.8142	27.8445	27.4154	27.976	28.7064	28.0243	27.5315	27.8504	28.0084	28.0453	28.003	27.4314	27.8019	28.217	27.632	27.976	27.6527	27.3992		0.47376	1	0.151774		0.399299	0.856417	0.183664		0.845964	1	0.0318893
NIT1/NIT2 family	24.5045	24.275	24.1719	24.1095	24.7338	24.3444	24.3101	24.7594	24.8764	24.4923	24.7796	23.9225	23.7796	23.8764	24.2021	24.239	23.9134	24.2535		0.362941	1	-0.166892		0.0342641	0.590275	0.312485		0.0185939	1	0.479377
NMT family	24.6865	24.48	24.2243	24.5869	24.7182	24.7024	24.6811	24.4614	24.4362	22.8858	24.8576	24.2535	24.632	24.6486	24.7182	24.2317	24.9088	24.7441		0.332988	1	0.303797		0.517953	0.914974	-0.0808404		0.232721	1	-0.384638
NnrD/CARKD family	20.8802	20.8191	19.1357	21.2933	20.9316	21.2764	19.7828	21.5309	21.5356	15	22.0756	20.4775	20.2302	20.7223	15	20.8802	15	21.0951		0.570525	1	0.655638		0.161467	0.684067	1.90141		0.458948	1	1.24577
Nonaspanin (TM9SF) (TC 9.A.2) family	26.7129	26.8858	26.6865	26.7517	26.5536	26.6865	26.7771	26.7771	26.8264	26.7517	26.5448	26.9316	26.8974	26.9428	26.5898	26.3066	26.5624	26.6595		0.434974	1	-0.055275		0.62563	0.926871	0.0530945		0.343329	1	0.10837
Non-lysosomal glucosylceramidase family	21.5915	22.2006	21.9459	22.7935	21.3592	15	21.2535	20.9171	21.1206	15	21.1946	22.0821	21.5915	21.7098	15	21.0292	21.6757	20.895		0.73484	0.998443	0.553803		0.761209	0.944915	0.498249		0.971405	1	-0.0555541
NOP1 family	25.7182	25.9406	24.2607	26.3187	26.2553	26.1488	25.726	26.0233	25.8069	26.0275	26.2571	26.1253	25.6838	25.8069	25.8528	25.8528	25.6891	24.2021		0.513683	1	-0.220634		0.54323	0.921203	0.259124		0.113215	1	0.479759
NOP5/NOP56 family	28.3023	27.7645	27.5609	28.0453	28.0505	28.1312	28.3196	27.9484	27.9031	28.003	28.019	27.8974	27.6663	27.4073	28.0084	28.0711	28.066	28.203		0.762819	1	-0.0392984		0.671218	0.941491	0.0720981		0.442208	1	0.111396
NOSIP family	21.0088	20.5823	20.7796	20.0821	20.5165	20.0821	20.1825	21.265	20.2066	15	21.0493	19.8034	20.1825	15	20.7955	20.3962	20.7223	19.8965		0.356971	1	0.924121		0.299477	0.791951	1.00973		0.949257	1	0.0856056
NPC2 family	26.067	25.8142	26.5225	26.0422	26.1565	26.2481	26.2299	25.2679	24.8433	26.0062	25.9998	25.452	26.7389	25.8717	25.8118	25.3135	25.8191	25.8385		0.0583278	1	0.508589		0.278288	0.773943	0.242839		0.377702	1	-0.26575
NPL4 family	24.2021	24.019	23.9134	24.3101	23.7995	24.1946	24.4298	24.3239	23.3376	23.7492	24.1488	23.6971	24.2535	24.5404	23.7492	24.1253	24.2821	23.9495		0.523583	1	0.125389		0.590217	0.924315	-0.0768773		0.34892	1	-0.202267
NRDE2 family	22.6164	23.9672	22.9619	21.6231	24.3307	23.1991	22.2961	22.867	22.5285	23.9316	15	22.68	22.7655	15	22.8614	22.9171	23.0241	22.68		0.28565	1	1.56586		0.276305	0.775588	1.57506		0.996162	0.999211	0.00920486
Ntn-hydrolase family	24.7129	24.6486	23.3511	24.1015	24.4984	24.5165	24.5463	23.9847	23.7077	23.654	23.7796	23.5869	24.7492	23.7695	24.4488	24.3444	24.9316	24.9847		0.123839	1	0.428309		0.424479	0.8683	-0.233191		0.0185841	1	-0.6615
Nuclear hormone receptor family	25.3745	24.4105	24.9271	21.4118	25.0105	25.4073	25.3745	24.9716	25.3204	21.9812	25.3239	25.341	25.9088	25.2243	25.6918	25.2996	25.6486	25.6375		0.729393	1	-0.295138		0.0988196	0.689439	-1.14483		0.160718	0.98547	-0.849691
Nucleobindin family	28.4862	29.003	29.0531	28.9539	28.5646	28.8173	28.7453	28.9977	29.0243	28.0711	28.9259	28.8081	28.9088	28.8858	28.8534	28.3494	27.965	28.3196		0.776302	1	0.0509322		0.185738	0.697441	0.266006		0.342927	1	0.215074
Nucleoplasmin family	28.3951	27.7645	27.5754	27.7129	28.141	27.9923	27.9484	28.1312	28.1263	27.9031	28.2216	27.9923	28.003	27.7195	28.1115	28.1652	27.8858	27.9869		0.379369	1	-0.12362		0.737801	0.946253	-0.0484324		0.385477	1	0.0751877
Nucleoporin interacting component (NIC) family	23.0509	23.848	22.4501	23.0918	23.6757	23.3645	23.019	23.6096	23.8385	22.7796	24.019	23.3101	24.3376	25.228	23.2521	23.2961	23.4041	23.3645		0.53417	1	-0.182439		0.173311	0.691498	-0.566865		0.338098	1	-0.384426
Nucleoporin Nup133 family	20.5165	20.3962	20.3962	20.4576	20.4067	21.0821	15	20.9024	20.4775	15	15	19.575	20.2066	20.0951	15	20.9024	19.163	15		0.0380301	1	2.88342		0.0799528	0.635227	2.14806		0.661	1	-0.735357
Nucleoporin Nup85 family	20.5823	20.5638	20.8876	15	21.3101	20.85	21.0359	20.7223	20.2185	15	21.0359	20.2535	20.5165	20.6276	20.8727	15	20.6714	21.4726		0.912177	0.988699	0.154621		0.996908	0.997748	0.00550938		0.915404	1	-0.149112
Nucleosome assembly protein (NAP) family	28.9841	28.5165	28.3153	28.8445	28.976	28.9456	28.7031	28.9174	28.9259	28.6492	28.8741	28.459	28.6931	28.7453	28.5352	28.4938	28.8324	28.7227		0.949843	0.996432	0.00886472		0.478093	0.90663	0.0932185		0.382501	1	0.0843538
NudC family	25.4583	24.9847	24.6375	25.2426	25.317	25.2243	24.8997	25.0567	24.989	24.9043	25.4676	25.1719	25.3545	25.4645	24.9628	24.7645	25.2571	24.5463		0.681622	1	0.0625512		0.660237	0.93952	0.0858116		0.894712	1	0.0232604
Nudix hydrolase family	27.5315	27.6458	27.17	27.5682	27.1115	27.1115	27.0505	27.0296	27.2714	26.7645	27.7958	27.2262	27.2625	27.3153	27.1795	27.17	26.9539	27.2262		0.362231	1	0.166747		0.163817	0.679164	0.171844		0.973652	1	0.00509644
NUP21 family	23.0658	22.3988	22.6475	22.7756	22.4273	22.953	23.417	23.0983	23.0088	21.6757	22.9968	23.019	22.4221	22.8442	23.0054	23.2821	23.0037	23.5165		0.573131	1	-0.157947		0.142771	0.667437	-0.301009		0.633495	1	-0.143061
NUPR family	24.6971	25.1757	25.317	24.7441	25.1833	24.9584	24.867	23.5638	24.558	25.0233	25.3844	23.7182	24.0359	23.848	25.1174	24.1332	25.019	24.8336		0.149866	1	0.493464		0.0655909	0.634583	0.51471		0.955925	1	0.0212453
NXPE family	23.5045	23.6971	24.558	24.6431	23.8385	24.1253	24.3444	15	23.1976	23.6757	23.417	24.3101	22.9171	23.4041	23.867	15	23.1363	24.558		0.270539	1	1.73694		0.219635	0.734058	1.91399		0.933506	1	0.177044
OBG GTPase family	28.066	27.8623	27.7958	27.5969	27.8974	27.6595	27.6389	28.066	27.7581	27.4314	28.189	27.5754	27.7771	27.976	27.524	27.0813	27.524	27.8324		0.797748	1	0.0364946		0.217024	0.727123	0.19383		0.394438	1	0.157335
ODR-4 family	22.4626	21.2302	21.9134	18.1507	21.9171	22.2961	21.5777	22.3936	22.5777	21.6714	21.8423	21.9207	21.654	21.8651	21.4874	22.0393	21.6453	21.7098		0.347708	1	-0.668893		0.555081	0.920753	-0.405117		0.177562	0.953229	0.263776
OHCU decarboxylase family	28.509	28.9174	29.391	28.2625	28.7958	28.6663	28.5278	28.4314	28.3828	28.258	28.7864	28.9088	28.579	28.6527	28.2935	29.6544	28.4551	28.6865		0.293996	1	0.207782		0.886494	0.968552	0.0367928		0.456685	1	-0.17099
Omega family	29.0322	27.8019	24.5285	27.6181	30.9814	24.9088	29.217	28.8385	28.7895	29.389	30.4727	30.7692	27.9203	29.632	30.0084	29.5808	29.8974	30.947		0.0754879	1	-2.1008		0.0704863	0.639223	-2.1858		0.875735	1	-0.0850026
OMP decarboxylase family	25.4645	25.0935	25.3844	25.6375	25.4202	25.1015	25.6998	24.5638	24.48	25.0935	25.0732	25.4457	25.019	24.848	25.0609	25.3273	24.4551	25.7695		0.20344	1	0.290956		0.208828	0.718173	0.270293		0.939672	1	-0.0206636
Organo anion transporter (TC 2.A.6) family	29.019	29.104	29.588	28.459	29.4234	29.509	28.9428	29.7113	29.3473	30.0609	29.3557	28.8799	29.6251	29.5426	29.94	30.1842	29.5481	28.2123		0.447079	1	-0.199239		0.344945	0.836969	-0.324975		0.714791	1	-0.125736
Organophosphate:Pi antiporter (OPA) (TC 2.A.1.4) family	23.6431	22.5638	24.2891	23.7077	24.1095	23.9495	23.1253	23.8288	23.654	23.9495	23.5165	22.9672	23.3778	22.9459	23.4551	23.848	23.5285	24.0691		0.507318	1	0.203545		0.572041	0.922059	0.173028		0.894827	1	-0.0305176
OSBP family	26.3187	26.5638	26.4473	26.275	26.4314	26.4938	26.3477	25.7821	26.0629	25.7415	26.239	26.3545	26.0041	26.1908	26.3926	25.7338	26.3679	26.1391		0.0196138	1	0.333725		0.0270057	0.595692	0.283625		0.745708	0.996925	-0.0500997
OST1 family	30.995	31.225	31.1544	31.3724	31.0673	31.0609	31.0349	31.1052	31.0927	30.8755	31.1901	30.8534	31.1052	31.2365	30.8157	30.5754	30.6458	30.995		0.154907	1	0.120507		0.0644691	0.657758	0.25021		0.304862	1	0.129703
Oxoprolinase family	24.4234	24.5638	24.7234	24.5812	25.7024	25.9955	25.4583	24.8385	25.5315	23.2961	24.1253	24.7129	25.4394	25.0233	24.417	26.0629	25.9066	24.9672		0.461384	1	0.337852		0.434563	0.881881	-0.304427		0.164972	0.961303	-0.642279
P4HA family	19.5545	15	15	19.0184	20.2764	20.9316	15	15	15	15	19.816	15	20.0559	21.1825	15	15	20.5915	15		0.0927394	1	2.49414		0.772917	0.944018	0.491816		NaN	1	0
PA28 family	29.893	29.7227	29.7739	29.5315	30.0084	30.0349	30.1483	29.5222	29.7031	29.4214	29.8872	29.8157	29.5315	29.8697	29.7502	29.7276	29.6848	29.8019		0.569887	1	0.077748		0.298118	0.790198	0.0997922		0.854276	1	0.0220442
PAL/histidase family	28.7958	28.7162	28.1065	27.7389	28.8711	28.6146	28.5969	28.6389	29.3578	28.8142	28.4473	28.258	28.2625	28.189	27.9595	27.9146	28.391	28.5389		0.399174	1	-0.211676		0.233974	0.749346	0.264618		0.0268179	1	0.476294
Palmitoyl-protein thioesterase family	26.7129	25.726	26.7517	25.895	26.6998	27.1214	27.3239	26.7771	26.7389	25.5195	26.976	26.5448	26.7517	26.7771	26.604	26.8142	26.604	26.673		0.638892	1	-0.162221		0.35529	0.839102	-0.219532		0.825079	1	-0.0573114
Pancreatic ribonuclease family	24.0691	24.558	23.2961	24.0609	24.3239	23.5869	23.0476	23.4298	23.7077	24.2891	23.9672	23.2375	23.9316	24.5404	23.3778	22.7492	23.848	23.391		0.20014	1	0.369323		0.300106	0.792148	0.342812		0.934282	1	-0.0265112
Parvalbumin family	23.0105	24.9225	23.8093	18.7828	23.5285	23.867	21.7955	22.1363	19.8423	20.6628	22.2036	20.6453	21.7512	22.9423	22.9189	20.0426	22.8913	21.3321		0.0956219	1	1.77248		0.337899	0.832328	1.00702		0.245366	1	-0.765461
PAT1 family	15	20.3645	15	15	19.4415	19.3836	18.0319	19.7039	20.8651	15	21.1946	16.6662	21.1886	22.3457	18.6311	15	20.7634	19.2718		0.426937	1	-1.21201		0.179632	0.695118	-2.1685		0.526365	1	-0.956497
Patched family	22.2707	22.7327	22.1581	23.1253	22.1047	23.5522	23.2273	22.6253	22.6497	22.1488	22.3645	22.3348	23.2679	23.5522	22.7492	22.4751	23.0886	23.0723		0.736266	0.998039	0.0988757		0.216653	0.728104	-0.37692		0.054781	0.931321	-0.475796
PCNA family	24.141	23.8288	24.141	24.48	24.558	23.9316	24.1719	24.002	23.1856	24.141	23.4676	24.0443	24.002	23.5754	23.7895	23.8858	23.4298	24.2535		0.123044	1	0.344687		0.0608579	0.661929	0.357404		0.952008	1	0.0127166
PDCD1 family	21.4425	22.3156	15	21.7471	15	21.3266	21.1519	22.1111	21.953	22.0821	21.5213	15	21.5069	21.6006	21.5069	21.2821	21.3857	15		0.536684	1	-1.16459		0.621497	0.926929	-0.908374		0.873332	1	0.25622
PDCD4 family	25.8312	25.2463	25.2607	24.9672	25.895	25.9933	25.9361	25.4488	25.6676	24.5045	26.0254	25.1095	25.4234	25.1719	25.9066	25.9134	25.4266	25.8264		0.779326	1	0.0836487		0.7215	0.948779	-0.0790879		0.553338	1	-0.162737
PDCD5 family	24.7846	24.1332	24.6595	24.9847	24.019	24.1871	25.065	25.2926	25.1946	24.3239	24.1565	24.1488	24.5812	25.5754	25.1795	23.9495	25.2058	24.4041		0.411428	1	-0.235565		0.258937	0.764994	-0.354574		0.727427	1	-0.119009
PDK/BCKDK protein kinase family	25.767	25.632	25.8215	15	25.8858	25.4583	25.6811	25.6568	25.792	25.3066	25.8927	25.5955	25.5075	25.5374	25.7846	25.1293	25.4234	25.5696		0.357075	1	-1.72669		0.402269	0.857159	-1.56454		0.205948	0.994949	0.162151
Pentraxin family	25.317	24.8623	24.6153	26.1984	26.7771	26.1776	24.895	25.48	25.1984	25.2679	25.2679	25.433	24.7389	25.3342	24.9271	24.7492	25.1757	25.705		0.290213	1	0.400911		0.177621	0.692567	0.552921		0.407007	0.998641	0.15201
Peptidase A1 family	28.9088	28.7421	29.4746	29.4512	29.027	29.8872	28.805	29.1459	29.0889	27.9372	28.9567	29.4629	30.196	29.4093	29.4073	29.0349	29.0864	29.3992		0.233522	1	0.349052		0.492555	0.919346	-0.17368		0.0832767	1	-0.522732
Peptidase A22B family	25.824	25.7871	26.673	26.0854	26.1391	26.4815	26.3118	25.5783	26.2445	26.1507	25.8927	26.4041	26.2188	25.9316	26.0105	25.6125	25.9539	25.8647		0.729942	1	0.0679916		0.189052	0.701319	0.233013		0.295819	1	0.165022
Peptidase C1 family	30.2193	30.362	30.6285	30.6285	30.3828	30.8829	30.7211	30.5014	30.1483	29.3992	30.6458	30.5933	30.8901	30.7771	30.5844	30.0609	30.2193	30.5109		0.439356	1	0.182472		0.951179	0.984936	0.0102323		0.493065	1	-0.172239
Peptidase C12 family	27.4394	27.0609	26.6458	27.3239	27.1604	27.2891	27.5898	27.0914	26.9088	26.8264	27.3828	27.019	27.189	27.0505	27.0914	26.8858	27.1015	27.3828		0.921052	0.988577	0.0168597		0.789718	0.940026	0.0364129		0.889486	1	0.0195532
Peptidase C13 family	26.632	25.7312	27.141	25.6012	26.0935	25.7286	26.8741	26.9203	27.604	25.8069	26.1984	25.6703	25.2133	26.6458	26.5653	26.0212	25.5926	26.1795		0.385682	1	-0.357746		0.733271	0.946062	0.118292		0.239236	1	0.476038
Peptidase C14A family	24.4984	24.5522	23.4425	24.4298	23.9495	23.391	23.3645	23.7594	23.848	23.7492	24.1488	22.5356	23.7796	24.7441	24.141	23.5983	24.3511	24.239		0.16313	1	0.476297		0.72733	0.949244	-0.0982841		0.0713574	1	-0.574581
Peptidase C19 family	28.2625	28.0349	27.9869	28.0965	28.4512	28.2535	28.0505	28.1065	28.1164	28.1507	28.3869	28.1604	28.0453	28.2353	28.3239	28.1937	28.0243	27.976		0.828796	0.997969	0.0189832		0.608918	0.927259	0.0478115		0.703968	1	0.0288283
Peptidase C2 family	27.5165	27.3745	27.1214	26.7645	27.5754	27.4862	26.5898	27.8081	27.6458	27.0401	27.4234	27.5609	27.3066	27.611	27.4394	27.6251	27.4551	27.4154		0.867613	0.994685	-0.0382741		0.242745	0.73978	-0.169019		0.509424	1	-0.130745
Peptidase C26 family	22.7655	23.2066	23.5522	21.3156	23.178	23.6649	23.5638	22.3592	15	15	23.5983	23.2821	23.4298	22.4375	22.6714	15	21.632	23.48		0.192291	1	2.47989		0.295708	0.789077	1.50533		0.664642	1	-0.974551
Peptidase C56 family	28.249	27.8385	27.524	27.3324	28.3066	27.6663	27.7517	27.7453	27.5315	27.5682	28.5609	27.7325	27.8799	27.9372	28.0965	27.8019	28.1984	27.7453		0.984465	0.994201	0.00443935		0.496362	0.912275	-0.123741		0.467757	1	-0.12818
Peptidase C65 family	21.9742	21.5404	22.9951	21.7307	22.4923	22.7876	21.654	22.5069	22.0625	22.2989	22.6409	22.5754	22.0156	22.4247	22.9423	22.9777	22.7327	22.7735		0.901333	0.992775	-0.0364132		0.198566	0.718732	-0.391084		0.128689	1	-0.354671
Peptidase C69 family	26.976	26.7129	26.7517	26.9428	26.8385	26.965	26.6865	26.6865	26.391	26.038	26.3135	26.976	26.726	26.9088	26.604	26.5754	26.1507	27.0813		0.0354632	1	0.349244		0.200514	0.716181	0.190097		0.418459	0.993196	-0.159147
Peptidase M1 family	28.7453	28.6355	28.611	28.7129	28.9705	29.066	28.9203	28.5826	28.6697	28.1361	28.9705	28.8711	28.9002	28.9031	28.7064	28.5573	28.7162	29.2193		0.520362	1	0.0984952		0.725823	0.950651	-0.0435311		0.389417	1	-0.142026
Peptidase M14 family	21.1946	21.9098	21.8764	22.4626	22.265	20.9459	21.7995	20.8034	21.3376	21.8802	24.8142	22.1111	21.9352	20.9388	20.9171	20.8423	21.2125	21.0821		0.586303	1	-0.348591		0.0604132	0.664286	0.621065		0.133608	1	0.969657
Peptidase M16 family	28.4354	27.0296	27.2891	27.019	27.5682	27.9146	27.3153	27.6251	27.5536	27.2891	27.6595	27.4314	27.5536	27.9484	27.7389	27.4073	27.2445	27.4394		0.792333	1	0.0636549		0.960335	0.990499	-0.0126899		0.544718	1	-0.0763448
Peptidase M17 family	31.1361	31.5062	31.7047	31.5573	31.4483	32.4823	31.5978	31.6154	31.4532	31.7573	31.2422	31.611	31.8309	31.5573	32.1392	31.6756	31.8901	32.0705		0.650109	1	0.0929839		0.308642	0.794225	-0.221451		0.022327	1	-0.314435
Peptidase M1A family	23.2317	23.4298	24.3712	22.9477	23.867	23.4923	23.7492	23.0088	23.1946	23.6971	23.5754	24.317	23.9134	23.6209	23.0241	22.6051	22.928	22.6929		0.905769	0.989145	-0.0337353		0.180848	0.692406	0.425897		0.137604	0.997391	0.459632
Peptidase M24 family	29.2935	29.0839	29.0965	29.1724	29.4938	29.21	29.3431	29.1556	29.1724	29.1724	29.3578	29.0813	29.1866	29.0686	29.1337	28.8887	29.2399	29.1842		0.886837	0.993275	0.0112518		0.210461	0.7221	0.108061		0.188366	0.98054	0.0968094
Peptidase M24A family	26.6181	26.3612	26.0338	26.5898	26.5359	26.1371	25.6237	26.48	23.5638	26.3342	26.5478	25.8974	26.5014	26.3992	25.6096	23.2506	26.3578	26.1642		0.204493	1	0.638189		0.228923	0.737309	0.665497		0.969024	1	0.0273085
Peptidase M24B family	26.7129	26.5225	26.4598	25.8142	26.8623	26.7129	26.673	26.4769	26.4953	26.3273	26.8974	26.4362	26.2625	26.7129	26.2133	26.1681	26.7645	26.5754		0.835547	0.99913	-0.0369027		0.736403	0.946812	0.0646849		0.474679	1	0.101588
Peptidase M28 family	28.4862	28.8682	28.6355	29.1556	28.6285	28.3828	28.3153	28.2759	28.2077	28.8173	28.7031	28.5682	28.3023	28.9622	28.8385	28.1361	28.5826	28.6527		0.197743	1	0.211563		0.522509	0.914409	0.113724		0.563977	1	-0.0978387
Peptidase M2A family	29.995	29.5033	29.4394	29.6022	29.7031	29.7162	29.7195	29.3131	29.5664	29.6713	29.8489	29.7373	29.673	29.6998	29.8593	29.788	29.6915	30.1361		0.88015	0.993025	0.0170952		0.199141	0.716112	-0.148098		0.144606	1	-0.165193
Peptidase M3 family	28.995	29.0217	28.7833	28.0243	29.4254	29.0243	28.8081	28.55	28.4274	28.6561	28.9539	28.9174	28.7895	28.9203	28.7676	28.6458	28.4073	28.7421		0.461565	1	0.160192		0.431509	0.878769	0.166894		0.953108	1	0.00670211
Peptidase M41 family	21.4273	20.9812	19.7504	21.2877	15	21.1886	21.0691	20.0559	20.85	20.8576	15	20.2185	15	15	20.2989	20.2535	20.3645	20.9459		0.853352	0.992176	0.264038		0.420263	0.865739	1.29538		0.506327	1	1.03134
Peptidase M48A family	25.8044	25.7208	25.48	25.4298	26.228	26.2243	25.5926	25.9781	25.945	24.8764	25.9694	25.6622	26.1055	25.9606	25.6125	25.5433	25.772	25.5638		0.534792	1	0.143922		0.75426	0.942931	0.0549405		0.660959	1	-0.0889819
Peptidase M49 family	28.0401	27.6181	27.2077	27.5609	27.9146	28.2714	27.6865	27.9146	27.8142	27.3662	28.1361	27.509	27.9316	27.7195	27.9923	27.8081	27.5682	27.8504		0.875437	0.992824	0.0310329		0.803484	0.948878	-0.0428756		0.581528	1	-0.0739085
Peptidase M67A family	26.228	26.2643	25.9977	25.902	26.4785	26.0629	26.341	25.8019	25.9428	24.8904	26.204	26.1234	25.8576	25.8623	26.2714	26.0401	26.2996	26.3679		0.264632	1	0.271644		0.763146	0.943991	0.0390676		0.341087	1	-0.232576
Peptidase M76 family	23.3376	22.4701	23.0105	22.1612	23.8385	22.85	22.6006	23.1642	22.632	23.2051	23.0207	22.5938	22.7512	22.9566	22.7735	22.7675	22.9637	22.8269		0.788365	1	0.075223		0.682334	0.94628	0.104724		0.819122	1	0.0295013
Peptidase S1 family	28.9484	29.2054	29.4688	29.537	29.2647	29.3066	29.2957	29.2602	28.8445	28.3324	29.2054	29.326	29.668	29.2557	29.21	28.7988	29.1771	29.3951		0.205928	1	0.244444		0.799164	0.945145	0.0376851		0.319379	1	-0.206758
Peptidase S14 family	26.3992	25.6431	25.7312	26.17	26.3877	26.6181	25.8623	26.509	26.4815	25.8717	26.2732	25.7895	26.1661	26.4473	25.4892	26.2207	26.0955	26.1681		0.899933	0.99242	0.0269731		0.776603	0.9451	0.0603895		0.862398	1	0.0334164
Peptidase S16 family	24.2961	24.0443	24.019	24.9225	24.275	24.5869	24.2607	24.6096	24.8997	23.4923	24.7389	23.5983	24.1795	24.3975	24.0359	24.3712	24.0935	24.48		0.754153	1	0.0907227		0.5528	0.921049	0.0977106		0.978683	1	0.00698789
Peptidase S1C family	27.5536	27.5682	27.3324	26.3578	28.0296	27.4785	26.632	27.2979	26.9977	27.3578	26.6998	27.2891	27.0914	26.7895	26.8019	27.1015	27.0505	27.5389		0.222092	1	0.340982		0.228218	0.741757	0.324389		0.924955	1	-0.0165936
Peptidase S26B family	28.1065	28.2216	27.8682	28.3239	28.2308	28.2399	28.0711	28.217	28.3869	28.341	28.1747	27.8081	28.2262	28.258	27.8019	27.5826	27.8916	28.066		0.990485	0.996221	-0.00131893		0.152863	0.67452	0.194092		0.183644	0.963594	0.195411
Peptidase S28 family	25.9517	27.0505	27.0401	26.632	26.2768	26.5165	26.5754	27.5898	26.8142	26.3745	26.6595	26.8504	27.4785	26.965	27.726	27.9146	27.0813	26.5225		0.364945	1	-0.232706		0.0287916	0.6255	-0.703373		0.115028	1	-0.470667
Peptidase S33 family	30.1483	30.0737	29.805	30.3196	30.3088	30.0609	30.1115	30.4629	30.4134	30.2308	30.0217	29.6268	29.9677	30.1724	29.9677	29.9259	29.9539	30.3303		0.867444	0.996513	-0.0251385		0.530361	0.91278	0.0663668		0.531163	1	0.0915054
Peptidase S51 family	24.2317	24.3376	24.3511	22.9189	24.3975	22.8689	24.8093	23.8858	24.7895	23.9933	22.7161	23.1047	23.3778	24.6757	24.5345	23.9672	23.5165	24.1719		0.945939	0.995016	-0.0321725		0.621081	0.927529	-0.189651		0.708959	1	-0.157479
Peptidase S9A family	26.965	26.976	27.2891	27.1984	27.3239	27.2714	27.341	27.0711	27.0813	26.9316	27.2535	27.1507	27.019	27.1115	27.4473	27.5898	26.8264	27.2803		0.720968	1	0.0324233		0.759324	0.943734	-0.0417503		0.579695	1	-0.0741736
Peptidase T1A family	31.1901	31.13	31.0479	31.2019	31.2422	31.2869	31.2979	30.8682	30.9609	30.6964	31.2979	31.1052	31.0217	31.2308	31.1422	30.9539	30.9746	31.1483		0.193745	1	0.145416		0.0963639	0.684618	0.104581		0.714337	1	-0.0408354
Peptidase T1B family	30.2979	30.2759	30.099	30.0217	30.3724	30.362	30.1724	30.0217	29.94	29.7437	30.2422	29.9677	30.0479	30.1239	30.2759	29.94	30.099	30.1604		0.0379676	1	0.223529		0.111939	0.691597	0.130312		0.302877	1	-0.0932169
PER33/POM33 family	22.8249	22.6074	22.2535	22.3699	22.5189	22.3725	22.8385	15	21.9812	21.6714	22.4298	22.3511	22.0526	22.895	21.9672	21.6497	21.8152	23.0426		0.264417	1	1.44585		0.339103	0.831229	0.254144		0.360353	1	-1.19171
Peroxin-13 family	20.7715	20.4775	15	20.0426	20.6006	20.2185	15	20.3538	20.0951	15	15	15	19.6523	19.6347	21.1825	15	20.2535	15		0.0806548	1	2.77697		0.476734	0.908397	1.06462		0.300544	1	-1.71235
Peroxin-14 family	23.4923	22.4118	19.113	23.48	23.1658	23.1504	22.5189	23.3778	23.4298	22.7389	23.5045	22.4451	23.1079	23.0999	22.821	22.3484	22.5892	22.5117		0.474569	1	-0.533632		0.700938	0.940635	-0.277488		0.305687	1	0.256144
Peroxin-16 family	21.9601	20.5915	21.7915	22.44	15	21.6276	21.5451	21.743	22.1704	15	22.0292	21.4067	21.7471	22.4898	15	21.7013	21.8307	21.4375		0.96106	0.996559	-0.0806001		0.936343	0.983992	-0.132633		0.974944	1	-0.0520325
Peroxin-19 family	23.1596	22.6992	21.8191	23.5165	23.0037	23.3645	22.3484	22.937	23.0723	21.5823	22.8633	23.4425	23.019	21.5498	22.4576	23.3645	23.2961	22.8895		0.562312	1	0.219472		0.668776	0.944016	0.16434		0.888868	1	-0.0551319
Peroxiredoxin family	31.8719	31.6415	31.7006	31.8119	31.6629	31.6586	31.5709	31.6372	31.8829	31.4433	31.6756	31.5062	31.7652	31.6501	31.3879	31.2135	31.7373	31.6713		0.185103	1	0.105235		0.147874	0.667548	0.153665		0.668724	1	0.0484295
Peroxiredoxin-like PRXL2 family	22.1269	22.019	21.6409	22.9985	22.8895	22.391	22.8708	22.6051	22.2419	15	22.2185	22.9864	22.7955	20.6628	20.417	23.0723	23.0325	21.9707		0.445296	1	1.02385		0.523249	0.91249	0.352492		0.632485	1	-0.67136
Peroxisomal membrane protein PXMP2/4 family	25.002	24.604	24.9088	24.9628	24.8858	25.2499	24.9088	25.1833	24.6703	26.0711	24.7182	24.8997	25.0813	24.604	24.5869	24.2821	24.9672	25.5783		0.555114	1	-0.139696		0.685916	0.945345	0.0855738		0.444577	1	0.22527
PHF5 family	23.2036	23.9933	23.3376	24.2317	23.2679	23.2405	23.7796	23.7182	23.3376	23.1673	24.2096	23.7796	24.317	24.4923	23.5754	23.895	23.6757	23.2961		0.624644	1	-0.119535		0.235342	0.747503	-0.329521		0.401326	1	-0.209986
Phosphatase 2A regulatory subunit B family	24.1871	24.002	23.9316	24.6649	24.2317	24.5285	24.2961	24.0443	23.8288	24.217	24.5105	24.1642	23.8191	24.275	24.2679	24.275	23.8764	24.4923		0.60392	1	0.0807978		0.584489	0.925629	0.0900173		0.949756	1	0.00921949
Phosphatase 2A regulatory subunit B56 family	21.8614	20.85	22.0526	22.4476	20.0821	22.1734	23.1871	22.1488	21.9742	21.1457	22.0325	22.7553	15	22.0493	22.4041	22.1795	22.4601	22.417		0.211169	1	-0.629437		0.707121	0.941418	0.492844		0.391164	1	1.12228
PHOSPHO family	18.83	19.778	15	19.9243	20.4375	15	19.7651	22.3457	19.9301	15	15	19.6869	21.5498	20.265	19.7844	15	23.5754	15		0.778052	1	-0.459675		0.569497	0.923193	-1.03414		0.76582	1	-0.574468
Phosphoenolpyruvate carboxykinase [GTP] family	32.4532	31.9365	31.9609	32.3033	32.5296	32.5844	32.2193	32.5109	32.4799	32.225	32.3356	32.2647	32.2308	32.3724	31.8571	32.3776	32.0895	32.2422		0.733398	1	-0.0445976		0.496089	0.913345	0.0997032		0.163287	0.978612	0.144301
Phosphofructokinase type A (PFKA) family	23.4041	23.4041	23.632	22.3348	23.867	23.632	23.3101	22.8595	23.3645	24.3778	23.5165	24.1174	23.5522	23.2273	23.6865	23.3645	23.5285	23.2961		0.519513	1	-0.211978		0.789568	0.941978	-0.0635134		0.549084	1	0.148465
Phosphoglycerate kinase family	30.3196	30.5296	30.1115	30.362	30.4823	30.5933	30.362	30.196	30.4134	30.0084	30.5203	30.4032	30.2979	30.196	30.2535	30.3196	30.2869	30.5389		0.44434	1	0.0825094		0.34969	0.834167	0.0842606		0.984736	1	0.00175126
Phosphoglycerate mutase family	30.6285	31.2869	31.8196	30.611	30.7292	30.9188	30.7533	32.1931	31.5618	31.0017	31.2308	30.8829	31.2308	31.2135	31.8119	31.4334	31.5527	30.9259		0.373606	1	-0.271576		0.147314	0.670977	-0.362351		0.725887	1	-0.0907752
Phosphohexose mutase family	30.6285	30.2535	30.2759	30.5844	30.196	30.362	30.196	30.3828	30.6198	30.7211	30.3828	29.995	30.0609	30.362	29.788	29.8974	30.7771	30.8974		0.99716	0.999146	0.000480652		0.679549	0.946253	0.086285		0.702129	1	0.0858043
Phospholipase B-like family	26.2821	25.6403	27.0296	26.509	26.4409	27.189	26.8142	26.2517	26.4551	25.6971	26.1273	26.8974	27.0296	26.9316	27.2445	26.3975	26.5404	26.0254		0.638393	1	0.141347		0.553345	0.920688	-0.179674		0.246346	1	-0.321021
Phosphorylase b kinase regulatory chain family	24.6209	24.019	24.0691	24.4923	23.8764	25.48	24.5754	24.317	24.4862	23.0983	24.6486	24.417	24.4984	24.558	25.0732	24.5812	24.5165	24.4362		0.627473	1	0.169211		0.493561	0.916312	-0.184296		0.195548	0.991767	-0.353507
Phosphotriesterase family	29.114	29.4113	29.258	29.5426	29.7325	29.5333	29.6251	29.2781	29.461	29.604	29.673	29.6831	29.4174	29.267	29.2935	29.1312	29.109	29.7958		0.295992	1	-0.122095		0.497953	0.910745	0.096309		0.101893	1	0.218404
Phytoene/squalene synthase family	22.1825	22.5708	21.8913	23.6757	20.8423	15	21.7634	19.6766	19.3836	22.6518	20.8346	20.68	18.724	23.0559	20.1206	19.4129	21.2302	20.9171		0.888584	0.993174	0.195424		0.75577	0.941414	0.450339		0.75728	0.998423	0.254915
Pi family	32.1694	31.8081	32.1694	31.7965	32.6629	32.2897	32.5458	32.1901	32.0576	31.2135	32.0017	31.9081	31.9677	32.5389	32.1453	31.8534	32.0705	32.4234		0.48065	1	0.16317		0.92178	0.982121	-0.0172176		0.409121	1	-0.180387
PI3/PI4-kinase family	22.654	20.002	22.6475	21.4375	22.3129	22.8014	22.5638	22.1765	22.3672	23.1285	22.1976	22.002	22.2448	22.0325	22.0983	23.3376	23.0376	21.9243		0.384226	1	-0.430056		0.373673	0.844183	-0.469986		0.893928	1	-0.03993
PI3K p85 subunit family	22.5522	24.8044	15	15	24.7895	24.9847	22.8132	25.4923	25.3066	24.6757	25.604	15	25.5812	25.5551	23.1031	23.4041	25.1449	24.0526		0.469484	1	-1.96018		0.138559	0.669379	-3.28502		0.464569	1	-1.32485
PICALM/SNAP91 family	24.9316	24.7286	25.4953	24.9847	25.2096	25.3545	25.48	25.0233	25.0854	23.8764	25.1908	25.9628	24.9495	25.0732	24.8576	24.5404	25.2926	26.0359		0.963791	0.996565	0.0142485		0.975626	0.992447	-0.00749111		0.951891	1	-0.0217396
PICln (TC 1.A.47) family	23.0173	23.654	22.976	22.9829	23.4425	23.4298	24.2891	22.5754	22.2477	20.5451	23.2346	23.9134	20.9171	23.2679	23.7895	22.9968	21.4676	23.5522		0.443387	1	0.449537		0.267345	0.760279	0.585263		0.85672	1	0.135727
Pinin family	27.6595	28.604	27.1312	27.3828	28.8653	27.1984	27.3324	26.7771	27.1795	27.189	27.4938	29.0557	26.9869	27.5014	28.4746	28.0453	27.1507	27.3828		0.512847	1	0.302276		0.58341	0.926645	0.216569		0.834093	1	-0.085707
Pirin family	15	21.9316	21.5777	15	20.1332	21.5592	15	22.8932	22.4247	15	23.0376	15	21.5961	21.632	15	21.1269	15	15		0.891822	0.991457	0.3077		0.632975	0.925344	0.97445		NaN	1	0
PNP/MTAP phosphorylase family	27.1604	26.8504	26.0422	26.8858	26.518	26.6865	26.8504	26.5029	26.4785	26.1908	26.7645	26.189	26.4831	26.8019	26.6998	26.3031	26.4536	26.6595		0.337786	1	0.194528		0.49267	0.917986	0.123718		0.614402	1	-0.0708094
PP2C family	27.2803	27.4154	27.3494	27.5389	27.6251	27.4154	27.2714	27.1795	27.0401	27.6527	27.4073	27.5826	27.3494	27.2535	27.2979	27.3153	27.341	27.2262		0.471792	1	0.0818065		0.0289629	0.614439	0.140202		0.567078	1	0.0583951
PPase family	28.1507	28.267	28.1164	28.3324	27.673	28.203	28.3536	28.3153	28.1065	27.7581	27.9259	27.7895	28.3704	27.632	28.5536	28.7549	28.1115	27.9814		0.576089	1	0.082277		0.578979	0.926425	-0.110195		0.352161	1	-0.192472
PPC synthetase family	21.3699	22.1426	21.9951	22.5117	21.7955	21.6714	21.8987	21.3321	21.2707	15	21.9495	22.2125	21.1765	21.7056	22.5117	22.0821	22.2736	22.2621		0.280855	1	1.30376		0.739138	0.943577	-0.0875654		0.253908	1	-1.39133
PpiC/parvulin rotamase family	24.0526	23.1079	21.2125	24.217	23.2535	24.275	19.8651	23.5754	23.632	22.9261	24.1795	23.8576	24.141	23.8191	24.6703	21.8651	23.8191	21.4775		0.675371	1	0.347109		0.940702	0.980248	0.0543699		0.734846	1	-0.29274
PPP phosphatase family	28.8711	29.0111	28.8858	28.6865	29.0914	29.2759	29.0531	29.0349	28.8445	28.726	29.003	28.7517	28.9896	28.9567	28.7833	28.7195	28.9428	29.1214		0.521273	1	0.0680911		0.625846	0.926027	0.0514129		0.847313	1	-0.0166782
PRA1 family	22.6714	23.5754	22.5685	22.9513	22.8113	22.8191	22.6886	20.265	23.3239	21.7836	22.5938	21.9207	22.2961	22.821	22.4476	22.1581	22.1426	22.5285		0.108137	1	0.803574		0.0191943	0.680833	0.500506		0.51055	1	-0.303068
Prefoldin subunit alpha family	23.48	23.2535	22.5754	20.9171	23.6096	23.5638	22.1395	23.0658	22.4923	23.6096	23.2679	20.417	23.0854	23.0139	23.2821	23.0805	23.2477	22.8152		0.540924	1	0.401241		0.673056	0.942793	-0.187551		0.24293	1	-0.588793
Prefoldin subunit beta family	25.902	25.5045	25.9716	25.6264	25.824	25.8974	25.6513	25.6264	25.5404	25.5983	25.8361	25.8288	25.6971	25.8811	25.9248	25.7945	25.8717	25.5898		0.260052	1	0.107408		0.952607	0.985278	-0.00554371		0.150872	1	-0.112952
Prenylcysteine oxidase family	23.3645	23.0576	23.5983	23.3376	22.2477	23.0707	24.0526	23.8288	23.6209	22.8576	23.1642	22.7389	25.0732	23.9933	23.5869	23.1534	23.9584	23.0156		0.385301	1	-0.264432		0.0857818	0.638125	-0.684081		0.28849	1	-0.419649
Pro/parathymosin family	28.9677	28.141	29.2308	28.003	29.461	29.1984	28.4668	29.1312	29.109	28.3196	29.1164	29.21	28.8858	28.5203	29.0531	29.189	28.3239	29.0557		0.847426	0.996541	-0.0585327		0.988324	0.994707	-0.00429344		0.803277	1	0.0542393
Profilin family	29.8004	29.6544	29.747	29.5898	30.0349	29.9117	29.9117	29.604	29.6527	29.3023	29.8065	29.8974	29.7973	29.9814	29.7849	29.6389	29.6814	30.0217		0.434864	1	0.0939229		0.768426	0.945839	-0.0279296		0.307418	1	-0.121853
Prohibitin family	29.8385	29.788	29.7549	30.341	30.1115	29.9677	30.2193	30.3196	30.2869	30.0864	30.0737	30.1604	29.8945	30.0864	29.726	30.1483	29.7988	30.1724		0.0509147	1	-0.224111		0.973311	0.991939	-0.004131		0.0316587	0.985286	0.21998
Prokaryotic/mitochondrial release factor family	23.4551	23.7796	15	15	23.867	23.8191	22.1976	23.7695	22.9061	23.9406	23.6649	15	23.5754	23.48	22.7492	22.3129	23.7286	23.0935		0.647406	1	-1.09298		0.236406	0.749124	-2.33645		0.403542	1	-1.24347
Proline oxidase family	26.5359	25.3477	25.7594	27.6663	26.0914	27.4394	26.673	25.8904	26.5754	26.8142	25.6403	27.3324	26.6458	26.1095	26.5522	26.9203	26.4908	26.8264		0.975593	0.99866	-0.0142829		0.772576	0.944595	-0.117452		0.719945	1	-0.103169
Proline racemase family	21.5915	22.1047	15	22.7675	19.7005	21.4425	15	22.0088	21.7182	20.6276	21.9061	21.7098	20.7307	15	19.9882	22.4651	19.0638	22.5427		0.970775	0.996622	-0.0606178		0.779123	0.942688	0.469368		0.746685	0.996773	0.529986
Prominin family	25.4892	24.275	24.8576	25.558	24.3844	24.7492	25.5374	24.4362	23.976	24.3239	24.019	25.0105	24.7286	23.7389	24.8623	24.8093	24.0526	24.5869		0.337758	1	0.335065		0.175457	0.691643	0.422461		0.785106	1	0.0873966
PRORSD1 family	23.7594	22.4923	22.2302	21.632	21.6409	21.9672	22.3484	21.9316	22.5069	21.68	22.4196	22.4923	23.4041	21.3484	22.7836	22.5685	23.6865	21.8576		0.874674	0.992934	0.057203		0.525308	0.913168	-0.321097		0.355064	1	-0.3783
Protease inhibitor I39 (alpha-2-macroglobulin) family	29.94	30.2869	30.7771	30.5109	29.8726	29.8355	29.588	29.8081	29.4881	28.8711	30.2647	30.341	29.7517	30.1239	30.0217	29.7031	29.8872	29.9677		0.110511	1	0.47699		0.115185	0.678778	0.294603		0.449566	1	-0.182387
Proteasome subunit p27 family	24.6595	24.3101	23.8576	24.7234	23.4298	24.6264	24.6971	24.6486	24.2096	24.3844	23.48	24.5404	24.4105	24.2961	24.48	23.4551	24.0359	24.5926		0.838705	0.999325	-0.0588732		0.841144	0.964918	0.0560722		0.656562	1	0.114945
Proteasome subunit p55 family	28.0557	27.7129	28.0137	26.9203	28.2847	28.0401	27.5898	27.6798	27.4629	27.726	28.1459	27.9203	27.7517	27.8385	28.0453	27.5536	27.9428	27.6181		0.713462	1	0.0837968		0.832121	0.961022	0.0462325		0.771862	1	-0.0375643
Proteasome subunit S1 family	26.3828	26.2607	26.002	26.9203	26.558	26.3992	26.4629	25.632	25.7821	26.0105	26.0975	26.3712	26.0567	26.4614	26.204	25.6703	26.0062	26.5898		0.0754828	1	0.361108		0.196135	0.716541	0.255738		0.589995	1	-0.105371
Proteasome subunit S14 family	26.9428	27.217	26.4877	26.9428	27.3992	26.8741	26.8019	26.8741	27.2353	26.2499	27.9705	26.6595	27.0813	27.3992	26.8504	26.5898	27.0505	26.673		0.965484	0.995368	0.0120474		0.840006	0.964736	0.0365442		0.929203	1	0.0244967
Proteasome subunit S2 family	27.9923	27.9088	27.8741	28.0137	28.1652	28.066	28.0296	27.6389	27.8203	27.3153	28.1263	28.1312	27.8142	28.0243	28.1604	27.8445	27.9977	28.203		0.275342	1	0.159736		0.960083	0.991143	-0.00399621		0.290174	1	-0.163732
Proteasome subunit S3 family	28.49	28.2803	28.0762	28.3494	28.5203	28.5165	28.4976	28.1459	28.203	28.6181	28.5426	28.4746	28.2216	28.2535	28.55	28.2759	28.5352	28.4785		0.704133	1	-0.0415093		0.888079	0.968077	-0.013635		0.785998	1	0.0278743
Proteasome subunit S5A family	25.2891	25.3612	24.2891	25.0359	25.2785	25.2856	25.3545	25.0732	25.0443	24.6811	25.4831	24.989	25.0854	25.2021	25.4892	25.0813	25.2133	25.2679		0.945276	0.995457	-0.0142768		0.469704	0.907372	-0.133279		0.385306	1	-0.119003
Proteasome subunit S9 family	29.3536	28.8916	29.1459	29.5682	29.4134	29.7309	29.4842	29.1288	29.1628	29.2714	29.4938	29.5826	29.2847	29.249	29.2913	29.4512	29.4394	29.7146		0.981977	0.996389	-0.00336011		0.708188	0.939347	-0.0544411		0.638613	1	-0.051081
Protein arginine deiminase family	25.8215	26.0212	25.9738	25.6348	25.6264	25.6181	25.5374	26.0275	26.0127	25.9066	24.4041	24.6153	25.3545	25.7129	26.0732	24.8142	24.7846	24.217		0.260775	1	0.365385		0.0560239	0.662103	0.62324		0.540924	1	0.257854
Protein disulfide isomerase family	35.0793	35.1975	35.2514	35.4365	34.8562	34.9417	35.0592	34.972	35.2584	35.1566	35.2619	35.0872	35.1185	35.1529	34.8516	34.3568	34.6682	34.9975		0.956868	0.997216	-0.005476		0.10538	0.696324	0.26954		0.0649297	0.984533	0.275016
Protein kinase superfamily	27.6663	27.5315	27.4629	27.6798	27.5969	27.7581	27.8203	27.611	27.5826	27.5969	27.6458	27.5609	27.5754	27.5826	27.5826	27.5014	27.4938	27.7453		0.734792	0.99963	-0.0203552		0.54753	0.922225	0.0357072		0.318855	1	0.0560624
Protein prenyltransferase subunit alpha family	22.6006	22.5498	15	21.7182	22.5915	21.9423	21.1825	22.3725	22.391	20.4273	22.7512	21.9951	22.6736	22.5754	21.85	22.1488	22.3017	20.85		0.551151	1	-0.786202		0.443531	0.885711	-0.999505		0.645947	1	-0.213303
Protein-tyrosine phosphatase family	26.0422	25.6403	25.6431	25.6348	26.4202	25.902	26.038	25.5463	25.7182	25.4676	26.0752	26.1776	25.6096	25.7995	25.8457	25.7389	25.726	25.7543		0.811868	1	0.0432736		0.33204	0.827501	0.134757		0.486166	1	0.0914831
Protoporphyrinogen/coproporphyrinogen oxidase family	24.8717	25.4362	24.918	25.5983	25.0813	24.5812	25.0105	25.228	25.2607	24.9316	25.2891	25.0105	24.4614	24.9406	24.8811	24.5165	24.7745	24.7895		0.812398	1	-0.0406189		0.0688776	0.629216	0.353842		0.00305348	0.804	0.394461
PRP38 family	20.2419	21.0156	21.0951	21.7471	20.5451	20.9672	21.3211	15	20.8191	21.5309	15	21.6886	20.8651	20.3752	15	15	15	22.0854		0.23697	1	1.70872		0.0667154	0.634	2.88106		0.556758	1	1.17234
Pseudouridine synthase TruB family	26.5711	26.4041	26.2499	26.6458	26.8142	26.7389	26.5404	26.673	26.6181	26.2021	26.7517	26.5255	26.4024	26.2225	26.4425	26.4266	26.4862	27.1507		0.874483	0.994816	0.018856		0.762235	0.943922	0.0488319		0.84816	1	0.0299759
Pterin-4-alpha-carbinolamine dehydratase family	29.9259	30.0349	29.766	30.2422	30.3196	30.4727	30.2535	29.8829	29.8157	29.7421	30.5844	30.1724	30.1842	30.2759	30.393	30.3196	29.9677	30.3303		0.766953	1	0.0517085		0.364741	0.838441	-0.118256		0.26876	1	-0.169964
PTPS family	21.5685	21.6714	21.2593	20.4375	22.1363	21.1143	20.8876	15	15	15	15	15	15	15	22.1079	22.0691	15	21.2066		0.000330848	0.284	5.38326		0.0833984	0.627079	2.96728		NaN	1	0
PUR DNA-binding protein family	26.8858	26.7771	26.1273	26.0813	27.0296	26.8858	26.3811	26.5389	26.6458	26.5898	27.0505	27.0084	26.965	26.7771	27.0084	26.965	26.1234	26.4661		0.731747	1	-0.071284		0.706818	0.943348	-0.0863412		0.935496	1	-0.0150572
Purine/pyrimidine phosphoribosyltransferase family	27.0296	26.976	26.632	26.673	26.7517	26.7895	26.6458	26.3066	26.6998	26.6595	26.8142	26.5653	26.5754	26.8142	26.7129	26.5754	26.3376	26.8974		0.0719481	1	0.193456		0.166998	0.680386	0.1565		0.738678	1	-0.0369558
Pyridoxal phosphate-binding protein YggS/PROSC family	23.7182	23.7077	23.6757	24.5165	23.4923	23.8191	23.8576	23.8858	24.1946	22.7955	23.7389	23.8576	23.6971	23.7286	23.9495	23.5869	23.7796	23.8093		0.690455	1	0.0999228		0.690399	0.944316	0.0630833		0.858653	1	-0.0368395
Pyridoxamine 5'-phosphate oxidase family	21.9423	21.5213	21.3321	22.3752	22.3376	22.3699	21.7182	22.7035	22.8461	21.4273	23.141	21.6364	21.0359	22.3988	21.7715	22.0526	22.1765	21.8689		0.470182	1	-0.265682		0.729901	0.947799	0.0956914		0.333995	1	0.361374
Pyridoxine kinase family	25.6649	24.9134	24.7745	24.3376	25.797	25.8764	24.558	25.9338	25.8717	24.217	25.726	24.1565	25.2607	25.0691	25.6431	25.8717	25.5315	24.3101		0.737115	0.997865	0.150137		0.879262	0.965498	-0.0537084		0.634126	1	-0.203845
Pyrimidine 5'-nucleotidase family	22.4451	23.6209	22.5404	22.8633	22.68	22.9388	22.9584	24.2243	22.741	23.0071	22.2707	22.7675	24.2961	22.3294	22.2332	21.2419	23.7995	22.5708		0.654852	1	-0.146775		0.83708	0.963544	0.102918		0.647065	1	0.249693
Pyruvate kinase family	26.7895	26.7895	26.6458	26.2299	27.3153	26.8142	26.7895	26.604	26.4008	25.8409	28.1214	26.9316	26.4282	26.9428	26.604	26.5359	26.5754	27.1214		0.960482	0.997846	-0.0173187		0.734228	0.945052	0.0627483		0.812471	1	0.080067
Rab family	27.1214	26.9203	26.7645	26.965	27.1214	27.189	26.7389	27.341	27.019	26.9428	27.2445	27.1214	26.9869	27.2077	27.0609	27.141	27.2535	27.3828		0.631438	1	-0.0543515		0.0984077	0.69087	-0.158541		0.347263	1	-0.10419
Rab GDI family	29.9117	29.8638	29.6663	30.0864	30.0349	29.9259	30.0217	29.7517	29.8579	29.4765	29.94	29.8858	29.9117	29.9259	29.7211	29.7014	29.5951	30.0217		0.370092	1	0.0925579		0.283302	0.77439	0.101998		0.928737	1	0.0094401
Rab3-GAP catalytic subunit family	19.3386	18.9545	18.1946	17.0532	20.5069	20.1457	19.356	19.8787	15	19.606	20.002	15	19.5601	19.7907	20.002	19.3836	19.503	18.805		0.446337	1	0.891822		0.405215	0.861883	-0.475149		0.206195	0.987397	-1.36697
Rabaptin family	20.1825	20.4273	20.1825	20.3321	20.0559	20.0951	20.4676	20.343	20.5165	15	20.714	20.2989	20.4874	20.8802	20.4067	20.7876	15	20.6714		0.489947	1	0.655888		0.603567	0.925425	0.507035		0.912009	1	-0.148853
RAD23 family	27.6251	27.2979	27.1507	27.1795	27.8081	27.8799	27.1507	27.4394	27.5826	27.2353	27.5463	27.3745	27.4234	27.189	27.5898	27.3992	27.4234	27.4629		0.508693	1	0.102057		0.605953	0.925263	0.0755831		0.768421	1	-0.026474
Ran family	29.2422	29.1628	28.9174	28.9002	29.2422	29.0583	29.0965	28.9484	29.0401	29.249	29.1214	28.9787	28.9705	28.9484	29.0375	28.8385	28.9174	29.158		0.850944	0.995203	0.0148433		0.188548	0.702211	0.108814		0.167153	0.953073	0.0939703
Ras family	27.0401	26.9203	26.8741	26.9088	27.1984	27.0914	27.0296	26.9869	26.9428	26.7895	26.9869	27.1115	26.976	27.0914	26.8142	26.7771	27.0296	27.0813		0.656288	1	0.0309912		0.57418	0.923118	0.0439135		0.858233	1	0.0129223
RBM8A family	25.5955	25.3477	25.7871	25.6838	26.0275	25.6431	25.6703	25.5255	25.6676	25.8717	25.8264	25.9088	25.4953	25.3745	25.6209	25.7024	25.2243	25.5433		0.570397	1	-0.0643075		0.135885	0.679819	0.187303		0.0218557	1	0.25161
RENT3 family	28.0557	27.6663	27.5315	27.9705	28.3452	27.7325	27.4707	27.673	27.7129	27.4314	27.8264	28.1214	27.6458	27.9977	27.8916	27.7581	27.9088	28.0084		0.291505	1	0.17762		0.912393	0.979473	0.0152013		0.199412	0.993314	-0.162418
Repulsive guidance molecule (RGM) family	21.9707	22.1332	22.9548	15	21.7995	22.1795	15	22.0723	15	15	20.9951	15	21.6276	22.1426	22.3403	22.5892	20.8346	21.3805		0.064139	1	3.82838		0.527445	0.912404	-0.812835		0.00813657	0.925714	-4.64121
RER1 family	25.0275	24.3778	24.604	24.604	25.8788	25.2058	25.1214	24.9088	25.0317	24.317	24.8764	24.7846	24.6264	24.7543	24.6811	24.5285	24.7338	25.5869		0.672235	1	0.10966		0.64178	0.931553	0.131145		0.914431	1	0.0214841
Rho family	27.5014	27.4394	27.509	27.7771	28.1164	27.7129	27.6527	27.5165	27.4551	27.5165	27.6798	27.5463	27.5463	27.6595	27.4234	27.1115	27.4314	27.6798		0.317575	1	0.114886		0.164668	0.677171	0.200729		0.37431	1	0.0858431
Rho GDI family	27.2353	27.4707	27.0609	27.4551	27.4862	27.673	27.5389	27.4234	27.6458	26.8504	27.7453	27.1214	27.3745	27.391	27.5463	27.3066	27.2803	27.6595		0.955877	0.998386	0.00932376		0.787554	0.940807	-0.0294886		0.802723	1	-0.0388123
Ribose 5-phosphate isomerase family	29.6233	29.8726	29.5014	30.0084	29.5862	29.7565	29.7597	29.1239	28.5646	29.4254	29.6075	29.5128	29.2399	29.2123	29.4492	29.6915	29.4453	29.6915		0.0691765	1	0.392437		0.0415413	0.617067	0.269796		0.545027	1	-0.122641
Ribose-phosphate pyrophosphokinase family	28.8829	28.7517	28.4354	29.1115	28.9088	28.9869	28.8081	28.4976	28.673	28.4938	29.0375	28.4512	28.7833	28.8887	29.0479	28.5862	28.8415	28.9677		0.193991	1	0.185989		0.957274	0.9894	-0.00635656		0.122826	1	-0.192345
Ribulose-phosphate 3-epimerase family	26.632	26.8142	26.1035	26.189	26.8264	26.558	26.3578	26.2188	26.4041	26.8858	26.8974	26.632	26.3324	26.3877	27.0296	26.1253	26.7517	26.9316		0.796512	1	-0.0454613		0.717103	0.946883	-0.072559		0.888535	1	-0.0270977
Rieske iron-sulfur protein family	25.7543	26.1075	25.1371	26.8623	26.2517	26.0793	26.5225	26.0588	26.065	26.2553	25.9495	26.574	25.6237	25.8167	26.2445	26.0975	25.5869	26.4473		0.440487	1	-0.205478		0.823076	0.960363	0.0626259		0.162631	0.980237	0.268104
RING-box family	22.3645	21.85	21.9316	21.9707	22.2821	22.4375	21.7876	21.6409	22.1704	21.6671	22.3672	21.5731	22.0821	21.9171	21.6364	21.6628	22.4576	22.1519		0.13579	1	0.271685		0.367415	0.83936	0.154726		0.539467	1	-0.116959
RMT2 methyltransferase family	21.6886	15	20.68	19.3255	15	21.1519	21.2302	20.8423	21.0625	20.7796	23.0707	22.8171	21.1206	20.6714	21.0292	21.9423	22.1916	22.969		0.0571501	1	-2.82607		0.0526171	0.63824	-2.84634		0.971284	1	-0.0202742
RNA methyltransferase RlmE family	21.1395	20.9812	21.0625	20.7715	15	20.9024	15	21.0821	20.7876	15	21.4526	15	15	20.4775	20.9951	15	21.0821	19.3211		0.282585	1	1.92247		0.409532	0.866649	1.33021		0.749933	0.994654	-0.592261
RNA polymerase beta chain family	22.239	21.8839	22.0983	22.0559	21.9601	22.0459	22.0821	22.3045	22.3184	22.3457	22.0951	21.928	21.8073	21.9316	21.9812	22.3538	22.2419	22.1301		0.151617	1	-0.131768		0.785866	0.942208	-0.0271228		0.356824	1	0.104645
RNA polymerase beta' chain family	21.5261	21.6186	15	20.9742	22.0156	21.3592	15	20.7796	20.6886	15	20.5638	15	21.391	20.5451	15	20.7796	20.8727	15		0.154893	1	2.57696		0.391865	0.853488	1.48424		0.553138	1	-1.09272
RNase H family	23.9043	22.2564	17.4815	23.6971	23.4298	24.217	25.217	24.4041	24.4738	23.1015	24.7077	24.4488	23.9134	23.8093	24.7077	24.5225	24.4041	24.3101		0.109612	1	-1.89447		0.120864	0.670899	-1.78018		0.728277	1	0.114299
ROX family	24.5404	24.8764	24.2607	15	24.5285	24.7846	25.1719	24.7492	24.6486	15	24.5463	24.4362	24.6703	24.7441	24.5754	24.5345	24.6209	25.4769		0.968061	0.996716	-0.0935888		0.29648	0.787494	-1.77192		0.326904	1	-1.67833
RRF family	22.5285	21.7013	21.5498	22.8423	21.9566	22.5333	21.4476	22.9495	21.7715	22.9006	22.2273	22.1856	21.9243	22.3239	22.3725	22.3831	22.4825	21.953		0.852809	0.993764	-0.0617034		0.820448	0.959628	-0.0545934		0.978968	1	0.00710996
RRM elav family	25.7846	25.7771	25.4892	25.4862	25.9781	25.5285	25.5955	25.5105	25.6068	25.8788	25.5869	25.8504	25.7568	25.7619	25.8044	25.7796	25.7492	25.5404		0.981614	0.997985	0.00245539		0.540293	0.920355	-0.0581074		0.431866	0.991796	-0.0605628
RRM half pint family	24.895	24.8191	25.1871	25.275	24.9495	24.8811	25.5105	24.8288	25.0317	25.2996	24.8858	25.1055	24.9316	24.8336	25.2996	24.5812	24.9933	24.1946		0.418748	1	-0.109191		0.283086	0.775496	0.195465		0.134737	1	0.304657
RRM HNRPC family	24.558	24.1719	23.4425	24.3239	24.5045	24.2317	24.141	24.6703	24.5105	22.3184	24.4614	24.0275	24.417	24.7234	24.275	24.5696	24.4676	24.141		0.648006	1	0.183888		0.248075	0.752646	-0.226864		0.285955	1	-0.410752
RRM IMP/VICKZ family	22.4825	22.7451	22.8014	22.9334	23.2214	22.4092	21.8073	22.7995	22.1206	22.5356	22.2477	23.1704	22.7594	22.2905	23.0309	22.8442	22.1825	21.6714		0.204783	1	0.318649		0.237292	0.749988	0.302346		0.956087	0.999851	-0.0163034
RRM NCBP2 family	21.4476	21.4526	20.68	21.1642	21.3645	20.9601	20.8423	20.6971	21.0493	20.9882	21.3266	21.4015	21.4874	21.0691	21.1079	21.3592	21.4273	21.6141		0.466701	1	0.127371		0.306174	0.794164	-0.165967		0.0654967	0.97718	-0.293337
RRM TET family	27.4073	26.9428	26.9539	26.7895	27.4394	27.341	27.4234	27.4473	27.4234	26.1642	27.3662	27.3828	27.1115	27.3494	27.3662	27.3494	27.1795	27.1984		0.819739	1	-0.0555684		0.37989	0.849893	-0.11341		0.790989	1	-0.0578416
RRM TRSPAP family	22.0854	21.8385	22.2764	21.4576	22.6253	22.0325	21.3805	22.0723	21.8269	22.2006	22.2821	21.9207	21.7265	21.8152	22.0325	22.3045	21.9601	22.0325		0.624473	1	0.105447		0.690964	0.942728	0.0740506		0.844627	1	-0.0313969
RRM U1 A/B'' family	24.8191	23.6971	23.9134	23.8288	24.976	24.4551	23.9933	24.4923	24.4738	24.6811	24.5285	24.0691	24.3307	24.2096	23.8764	24.1642	24.2679	23.976		0.721352	1	-0.0914354		0.551131	0.921376	0.144126		0.108064	1	0.235562
RsmB/NOP family	23.7796	23.3376	22.7975	23.5754	23.5165	23.3645	23.7594	23.6865	23.5754	21.3484	23.5983	23.1612	23.3101	23.087	23.2243	23.2375	23.7995	23.7286		0.61733	1	0.20699		0.988623	0.994124	-0.00265217		0.608251	1	-0.209642
RtcB family	24.1253	23.8385	23.1095	22.7816	24.0935	24.3778	23.6649	24.019	24.4923	22.9207	23.3778	23.7492	24.019	24.0443	24.0526	23.5522	24.417	24.019		0.960929	0.997311	0.0170288		0.317728	0.808104	-0.296322		0.232354	1	-0.313351
RTRAF family	24.0443	23.6096	23.4923	23.8858	24.0359	24.1174	23.7995	23.9043	24.0359	23.4298	23.9316	23.6096	23.9225	23.9584	23.8191	23.4041	23.6865	24.141		0.583673	1	0.0791066		0.78023	0.941853	0.0422964		0.79647	1	-0.0368102
RUS1 family	15	15	20.265	21.3484	23.9316	15	15	21.2361	20.8423	15	19.6024	19.4696	21.1395	19.8191	22.8034	15	19.9039	19.7223		0.960268	0.998558	-0.100905		0.512729	0.91334	-1.30721		0.458624	1	-1.2063
RuvB family	26.7129	26.4186	26.0711	26.5014	26.5754	26.5754	26.5389	26.3612	26.4041	26.0464	26.6595	26.5225	26.4008	26.4154	26.4425	26.3712	26.217	26.317		0.676501	1	0.0537357		0.258914	0.767104	0.115175		0.523622	1	0.0614389
S-1 family	27.9977	27.7771	27.5165	26.3324	29.0003	27.726	26.976	27.8623	27.2535	27.391	27.5165	27.8623	27.4073	26.9316	27.8741	27.6998	27.3662	27.8142		0.526772	1	0.24807		0.592744	0.92173	0.209485		0.852898	1	-0.038585
SAM5/omp85 family	24.3307	23.7389	23.9847	23.9933	24.3307	24.6431	24.7182	24.7389	24.5812	24.019	24.6375	24.2243	24.48	24.5926	23.848	24.2961	24.3239	24.48		0.108008	1	-0.316285		0.352226	0.838541	-0.166538		0.375972	1	0.149747
SAMHD1 family	22.9006	22.2419	21.1704	22.4041	22.0691	22.0559	22.7013	23.0258	22.4676	22.3211	22.2066	22.2564	21.6584	21.2593	22.4247	22.1457	22.6992	23.4676		0.208599	1	-0.356164		0.738223	0.944565	-0.135504		0.53558	1	0.22066
SAP18 family	24.9361	24.8997	24.6918	23.9933	25.2426	24.654	24.6703	24.3578	24.7182	24.895	24.9584	25.1095	24.6649	24.4923	24.7441	24.604	24.5105	24.558		0.815196	1	-0.0486161		0.443009	0.887692	0.140625		0.129594	1	0.189241
SARAF family	24.002	24.9495	24.632	24.6595	24.5754	23.5638	23.4676	24.0526	24.217	23.7492	24.6096	24.8858	24.4234	24.5638	24.6703	23.8093	23.4923	24.5463		0.454831	1	0.233406		0.62182	0.926205	0.146123		0.770918	1	-0.0872828
SCAMP family	21.7995	22.3156	21.1765	22.9261	22.0122	20.4273	21.9566	21.3321	21.4775	21.1519	21.9171	22.1301	21.85	22.1488	21.2243	21.5869	20.8576	20.3962		0.774945	1	0.115318		0.355086	0.840306	0.432225		0.330972	1	0.316907
SDO1/SBDS family	20.6276	21.3211	21.3156	21.4324	21.2361	21.4375	15	21.7471	21.5545	20.8423	21.2302	19.0638	21.0821	21.8727	21.2125	20.5823	20.895	21.1704		0.242492	1	1.32204		0.6753	0.942107	0.092528		0.277831	1	-1.22951
SEC16 family	22.4651	21.9352	22.3321	22.6164	22.4551	22.7695	22.3266	22.4476	22.0951	22.4349	22.3101	21.7348	21.2302	22.3348	22.1704	22.2877	22.4676	22.7056		0.232882	1	0.20406		0.357793	0.836034	0.22952		0.91602	1	0.0254602
SEC23/SEC24 family	29.3174	29.1337	29.258	29.267	29.1361	29.0788	29.3515	29.1214	29.1386	29.1065	29.389	29.2557	29.1507	29.1483	29.1937	28.7958	29.3001	29.2353		0.661683	1	-0.0286179		0.472031	0.905751	0.0611827		0.331538	1	0.0898005
SEC62 family	25.141	25.5315	25.48	25.3679	25.7645	25.1488	24.8528	25.4266	25.2535	25.6513	25.1293	25.3376	24.8811	25.4105	25.0105	25.1719	24.391	24.918		0.398468	1	0.130426		0.0267334	0.603684	0.441767		0.110844	1	0.311341
SecE/SEC61-gamma family	21.8913	23.6757	20.1704	22.821	23.654	21.9061	15	21.1332	21.9847	22.155	21.7594	21.3266	22.3778	21.7348	21.391	21.4923	21.2302	19.7471		0.181089	1	1.79328		0.145744	0.671444	1.02422		0.528663	1	-0.769064
SecY/SEC61-alpha family	29.2935	29.2869	29.4571	29.8534	29.6544	29.4512	29.362	29.17	29.104	29.5664	29.2869	29.3088	29.2647	29.2147	29.2422	28.7676	29.0243	29.2781		0.102845	1	0.19974		0.0128262	0.965455	0.367487		0.142253	1	0.167747
Selenium-binding protein family	30.8974	30.8157	29.7227	30.5754	31.3463	31.3303	31.2535	31.3033	31.2647	30.1842	31.4384	30.9609	30.9882	31.6154	31.08	30.7211	31.3828	31.5978		0.375499	1	-0.286202		0.14639	0.671613	-0.449592		0.508723	1	-0.16339
Selenoprotein M/F family	25.1055	25.341	25.3135	25.1604	24.7024	25.1488	25.1642	25.3877	25.1449	24.558	25.4676	25.3511	24.9361	25.3975	24.2317	24.7441	24.8623	25.2926		0.765128	1	-0.0503359		0.28935	0.782694	0.217879		0.245559	1	0.268215
Selenoprotein S family	22.2849	22.6164	21.9742	20.0426	21.5731	23.0756	21.1765	22.4476	22.1976	23.7077	23.1063	20.6453	22.8054	22.1174	22.9261	21.1642	22.1946	21.0756		0.663983	1	-0.285676		0.828937	0.962542	-0.119432		0.776178	1	0.166244
SELO family	22.6714	22.3376	22.7715	23.4425	22.7451	22.6757	23.4041	22.6051	23.0376	21.1395	22.695	22.741	22.6453	22.6453	22.7203	22.7594	22.8708	22.8288		0.63634	1	0.170278		0.853362	0.964683	0.029014		0.66684	1	-0.141264
SelWTH family	22.4923	22.0951	21.743	22.4775	22.2332	22.5498	22.1079	21.9423	22.2877	21.4526	22.2036	22.2821	22.3857	22.239	21.7594	21.8461	22.1015	22.48		0.254603	1	0.21911		0.470368	0.905596	0.129855		0.622085	1	-0.089255
Semaphorin family	23.0493	21.5685	21.1332	15	23.2535	23.8288	22.4425	23.211	23.867	15	23.4923	15	23.5045	23.0258	21.8802	23.3511	22.8932	22.7695		0.722377	1	0.803395		0.263877	0.762191	-1.5985		0.203661	1	-2.40189
Sepiapterin reductase family	25.6757	26.0588	25.8764	26.5898	25.9606	25.7492	26.5624	25.9495	25.7745	25.6784	26.6595	26.2926	26.509	26.3712	26.425	25.5225	25.5725	26.0995		0.453591	1	-0.167744		0.668949	0.943163	-0.0982119		0.782888	1	0.0695324
SepSecS family	21.6231	21.6971	21.3045	21.2243	20.9742	21.8538	23.1688	21.4067	21.4676	15	21.6497	21.1015	21.6006	21.1886	21.3805	21.7512	21.3592	21.6671		0.503537	1	0.8138		0.786361	0.941635	-0.0450153		0.479129	1	-0.858816
Septin GTPase family	28.2353	28.066	28.6181	27.6931	28.5315	28.0864	28.1937	28.003	27.9923	27.7645	28.2803	28.3951	28.0762	28.0505	28.066	27.7645	27.7129	27.9923		0.561304	1	0.100266		0.119105	0.675287	0.261336		0.189911	0.980198	0.16107
Ser/Thr protein kinase family	25.848	25.5105	25.141	24.8997	26.3861	25.1946	23.5522	25.1946	25.1332	25.4862	25.2961	25.8741	25.0894	25.217	24.9271	25.1371	25.1795	25.4892		0.326817	1	0.407262		0.199105	0.718498	0.323438		0.807371	1	-0.0838235
SERF family	15	21.7594	19.3688	15	21.5213	19.5823	18.4815	20.6886	19.7223	15	21.3376	19.0743	21.4221	21.0559	15	19.8113	15	15		0.826897	0.996921	-0.345406		0.656945	0.935859	0.823757		0.480438	1	1.16916
Serpin family	30.6022	31.0414	30.947	30.947	30.7129	30.5109	30.2869	30.5754	30.4532	30.2869	30.5573	30.5296	30.6022	30.6198	30.3724	29.8355	30.4727	30.1604		0.00733035	1	0.345345		0.0138429	0.951	0.449736		0.454216	1	0.104391
SF3A2 family	23.1079	23.1063	22.8839	22.4751	23.3645	22.2961	22.6971	23.119	23.0821	23.3376	23.0088	21.7836	23.6757	23.9043	23.1916	23.1795	22.8152	22.7471		0.90579	0.988162	0.0342716		0.162253	0.68235	-0.379932		0.190412	0.978069	-0.414204
SF3A3 family	24.8142	24.5105	23.3101	24.4234	24.9847	24.7338	24.6649	24.824	24.9088	23.5638	24.8142	24.6486	24.7234	24.4862	24.4362	24.5754	24.7024	23.9933		0.742694	0.999512	-0.107946		0.932279	0.985624	-0.023373		0.723709	1	0.0845731
SF3B1 family	24.5225	24.0772	24.019	24.417	24.4425	24.7182	24.5105	24.2821	24.2463	23.9225	24.3778	23.9134	24.3101	24.5045	24.002	24.002	24.2891	24.7594		0.312524	1	0.157315		0.742133	0.94393	0.0549224		0.525143	1	-0.102392
SF3B4 family	20.8876	20.7796	20.5545	21.5777	21.9352	21.5356	15	20.6453	21.68	15	15	21.0951	18.9937	21.9566	21.8839	21.5777	21.9388	21.4273		0.0483174	1	3.14165		0.873713	0.963157	-0.0846195		0.0511801	0.9625	-3.22626
SF3B5 family	21.9207	22.3073	22.1795	22.4501	22.5522	22.4221	22.7776	15	15	15	15	22.5141	15	15	22.4118	15	15	22.9477		0.0146478	1	4.7567		0.0152086	0.8296	4.74539		NaN	1	0
SFR1/MEI5 family	22.502	22.5165	23.6096	22.8651	23.5983	23.2229	22.9812	24.0935	22.0426	23.0967	22.7098	23.9672	22.8093	22.0393	21.0691	23.3239	23.1688	23.019		0.804226	1	-0.0960592		0.26536	0.762331	0.48086		0.251149	1	0.576919
SGT family	23.217	22.9423	23.1991	22.9152	23.2535	22.7119	23.178	23.155	23.2199	15	23.3645	23.391	22.391	23.1457	22.5237	23.0854	23.1765	22.9777		0.422245	1	1.1551		0.363624	0.839251	0.156514		0.48726	1	-0.99859
SGT1 family	22.2361	22.8014	23.3376	22.8895	23.5754	22.7634	21.6453	22.2535	21.7995	22.0459	23.0309	23.9495	22.8913	22.4601	22.7955	22.7369	22.4476	22.3045		0.265675	1	0.47982		0.157518	0.682948	0.327913		0.690874	1	-0.151906
SH3BGR family	26.5725	25.9134	26.204	26.0212	26.8858	26.0854	26.3545	26.1015	26.0317	26.4892	26.3273	26.3861	26.0752	26.1391	26.4754	26.3578	25.9406	26.2571		0.993791	0.997681	-0.00134595		0.680934	0.945559	0.0728451		0.505729	1	0.0741911
SHFL family	23.9495	23.4041	22.1079	23.4298	23.8093	23.2477	22.0559	23.5285	23.4298	22.7056	23.4551	22.1206	22.7955	22.3538	23.0691	22.8969	23.1111	22.1946		0.278665	1	0.442128		0.0855458	0.641071	0.587888		0.657864	1	0.14576
SHMT family	30.4727	29.6093	29.8096	29.8785	30.0609	30.4134	30.362	30.1604	30.1239	29.7309	30.2308	29.8974	29.9814	29.2847	29.8638	29.7676	30.341	30.1361		0.802186	1	-0.0434964		0.493194	0.917127	0.144939		0.307171	1	0.188436
Short-chain dehydrogenases/reductases (SDR) family	32.0576	32.4702	32.3956	32.4556	32.622	32.4967	32.8883	32.611	32.6329	32.225	32.6964	32.7474	32.4384	32.6608	32.4799	32.4727	32.1544	32.5319		0.100206	1	-0.217217		0.707287	0.940444	-0.0400416		0.150796	1	0.177176
Sideroflexin family	29.0164	28.0349	28.673	28.4707	28.8564	28.7676	28.6075	29.0084	28.4512	29.099	28.4862	28.5052	28.5203	28.524	28.1984	28.4668	28.6389	28.7421		0.764662	1	-0.0564137		0.46614	0.905234	0.121403		0.22899	1	0.177817
SKP1 family	26.346	26.2607	26.0854	26.1833	26.5898	26.3187	26.1035	26.2426	26.0752	25.9539	26.1795	26.141	26.0359	26.0894	26.1776	26.0443	26.1332	26.1681		0.0488964	1	0.181352		0.029284	0.606476	0.189241		0.871184	1	0.00788975
SLA2 family	21.0224	20.0426	22.2961	18.4854	21.6453	22.5333	20.8651	21.8764	21.6141	20.7553	22.4972	21.5261	22.2273	22.3565	20.4874	21.5915	20.5165	15		0.462357	1	-0.5182		0.628386	0.925933	0.640987		0.338322	1	1.15919
Small leucine-rich proteoglycan (SLRP) family	28.5014	28.3869	28.7292	28.4234	29.7864	28.3828	28.673	28.4314	28.4707	28.5969	28.8474	28.9814	28.141	28.0401	28.4314	28.2891	28.9456	29.3578		0.887295	0.992761	0.034874		0.596311	0.919549	0.16752		0.572118	1	0.132646
Small membrane AKAP family	21.0951	20.7471	20.5915	20.1704	21.1457	22.4247	21.9243	21.9742	21.2006	15	21.3376	21.2933	21.5777	20.2764	21.0821	21.4676	20.3752	21.9316		0.626552	1	0.574068		0.834846	0.962096	-0.0893609		0.571193	1	-0.663429
Small Tim family	26.4938	25.8717	25.8904	25.6703	26.0894	26.4707	26.2002	26.4362	26.2481	25.9539	26.4362	26.1565	26.1585	26.2353	25.7024	25.7543	26.341	26.632		0.339281	1	-0.157452		0.784822	0.942113	-0.0561727		0.548876	1	0.101279
SMC family	25.1174	24.7594	24.7492	25.1795	25.239	25.0233	25.1055	25.0062	24.9539	23.6649	25.275	25.3511	24.9043	24.5404	25.1135	24.8142	24.8093	24.5983		0.667352	1	0.118516		0.107148	0.690158	0.214637		0.726599	1	0.0961212
SMDT1/EMRE family	15	19.5318	18.6628	15	20.4676	15	21.1269	21.7836	20.7389	15	20.0951	21.0359	19.3941	20.2419	20.9601	20.4067	20.3101	21.1079		0.0952919	1	-2.68636		0.0155311	0.754588	-3.12643		0.683344	1	-0.440072
SMP-3/CGR1 family	27.217	27.3662	26.8504	27.4473	27.3745	27.4785	27.5898	27.5682	27.341	27.6389	27.5609	27.2891	27.1214	27.2625	26.9316	26.8623	27.2714	27.0914		0.0919149	1	-0.209011		0.120684	0.673763	0.198871		0.0011365	1	0.407882
SNAP family	25.4298	24.5983	25.1135	25.2785	25.3578	25.065	25.0975	25.1095	25.0813	25.002	25.1055	25.2856	25.228	25.4551	24.8576	25.2714	25.1214	25.3545		0.837933	0.99964	0.0269343		0.629699	0.922958	-0.0741787		0.303278	1	-0.101113
SNAP-25 family	21.6757	15	19.9287	15	22.4526	21.9207	15	21.7796	21.7915	15	22.2006	15	22.002	22.969	15	15	21.8191	21.5309		0.687694	1	0.867672		0.853728	0.964	-0.390525		0.573214	1	-1.2582
SNF2/RAD54 helicase family	21.3699	21.6929	21.1395	20.4874	22.2155	21.0088	18.5394	15	15	21.5356	22.0292	21.9024	21.6231	20.8269	21.0292	21.3699	20.9742	19.4456		0.126503	1	2.31787		0.288984	0.783685	0.440845		0.210829	0.980124	-1.87702
SNF7 family	23.0122	22.4923	22.7327	23.5869	23.9043	23.417	22.6074	22.9477	22.6843	23.0918	23.2821	22.8423	23.239	22.8746	23.8191	23.5638	23.1581	22.6779		0.27279	1	0.281632		0.913365	0.978618	-0.0311708		0.151088	1	-0.312803
SnRNP core protein family	27.9428	27.6181	28.217	27.7771	28.0505	27.9259	27.9146	27.8974	27.9259	27.5389	27.8264	28.0349	28.0711	27.7895	27.8682	28.1652	27.9372	27.9705		0.563266	1	0.0655584		0.666753	0.942358	-0.0450691		0.240448	1	-0.110627
SnRNP Sm proteins family	27.0505	26.9316	26.3444	26.5045	27.1507	26.8858	26.7895	26.9869	27.1795	26.632	26.8623	26.6865	26.8504	26.7645	26.6998	26.6998	26.8142	26.9316		0.776423	1	-0.0448796		0.897232	0.970171	0.0178693		0.504371	1	0.0627489
SnRNP SmB/SmN family	25.7286	25.3031	25.0691	25.2207	25.8142	25.7415	25.4583	25.9066	25.6181	25.7208	25.5841	25.5105	25.4614	25.2961	25.4551	25.275	25.7871	25.8834		0.317969	1	-0.153512		0.784064	0.942231	-0.0468295		0.404979	1	0.106682
SNW family	22.937	22.6119	22.3266	23.141	22.502	23.0275	22.5731	22.9207	22.6992	15	23.3511	22.7512	22.848	22.7013	22.6628	22.5309	22.7348	22.6029		0.381868	1	1.20844		0.590658	0.923874	0.0775595		0.410024	0.997814	-1.13088
Sodium:neurotransmitter symporter (SNF) (TC 2.A.22) family	20.2302	19.4476	20.9459	19.265	20.3211	20.3962	20.0691	21.3538	19.9742	21.7756	19.2042	20.9951	21.1886	22.4298	20.5823	22.4144	15	18.83		0.352747	1	-0.460967		0.982316	0.994386	0.0268297		0.69733	1	0.487797
Sorting nexin family	28.4629	28.1652	28.3239	28.6865	28.4234	28.4862	28.7227	28.0762	28.3324	27.7129	28.5315	28.8504	28.4473	28.4032	28.524	28.4746	28.8173	28.7031		0.780403	1	0.0536359		0.189568	0.695885	-0.1369		0.328769	1	-0.190536
SPCS1 family	26.0338	26.1946	26.002	26.5463	26.2589	25.902	24.8433	26.1852	26.3427	25.002	26.1312	25.5812	25.8623	25.8361	25.2996	24.7077	25.824	25.8904		0.11925	1	0.475337		0.0220707	0.59	0.586244		0.741493	0.999344	0.110907
SPCS2 family	28.1795	28.249	28.3536	28.5278	28.3153	28.0813	27.976	28.3066	28.3494	28.2891	28.2535	28.1984	28.362	28.3536	27.965	27.6527	27.9088	28.1164		0.519716	1	0.0555827		0.111487	0.692861	0.224642		0.205733	0.998315	0.169059
SPCS3 family	27.6998	27.8081	27.9316	28.1937	27.9977	27.5754	27.632	27.6865	27.726	28.0914	27.8142	27.9259	27.8081	27.7958	27.5463	27.1604	27.3153	27.7958		0.640225	1	0.0550216		0.0683729	0.63684	0.297436		0.100498	1	0.242414
Spectrin family	30.8309	30.5481	30.5933	30.2193	30.8755	30.5389	30.5754	30.8004	30.7771	30.5389	30.4433	30.6629	30.4134	30.4334	30.3515	30.4433	30.5296	30.5203		0.781685	1	-0.0319773		0.160466	0.682447	0.152432		0.0155531	1	0.184409
Spermidine/spermine synthase family	25.3811	24.7182	24.4923	25.6348	25.0148	24.7077	25.1908	25.141	24.7492	23.6649	25.6209	24.9316	24.9271	25.5638	25.4234	25.0854	24.8811	25.5195		0.746065	0.99962	0.1084		0.295	0.78928	-0.241919		0.268065	1	-0.350318
Splicing factor SR family	29.49	29.2803	29.141	29.0137	29.8142	29.4194	29.4394	29.2891	29.6022	29.509	29.4274	29.326	29.2979	29.2692	29.3473	29.3515	29.3239	29.4274		0.574698	1	-0.0724188		0.845327	0.961054	0.0235691		0.0951941	1	0.095988
SPT5 family	21.5261	21.0691	21.0426	19.68	22.0459	21.823	20.8113	21.1642	21.6929	21.3538	21.2361	21.1581	21.0625	21.4526	20.8034	21.6971	21.2006	15		0.918379	0.990186	-0.038262		0.388331	0.850519	0.995084		0.350329	1	1.03335
Squalene monooxygenase family	20.9024	23.0275	18.5432	15	23.0967	22.8538	21.2243	22.1519	21.8987	21.5961	21.7675	15	21.7915	21.7182	20.3211	20.714	21.3156	22.1015		0.984	0.995594	-0.035827		0.589495	0.924304	-0.756393		0.549292	1	-0.720566
SRP receptor beta subunit family	23.0918	22.9189	22.9388	23.7286	22.9316	23.1206	23.1946	23.4298	22.8307	23.1095	23.1916	22.7715	23.5285	23.2302	22.4247	22.6518	23.2521	22.9334		0.839005	0.998556	0.0337458		0.587046	0.924669	0.118258		0.676223	1	0.0845118
SRP14 family	23.632	23.3778	23.0625	22.3376	23.9584	23.4676	22.5404	23.3101	22.6992	23.5045	23.3239	23.5404	22.848	23.4676	23.7389	23.1886	23.2214	22.4375		0.60566	1	0.152913		0.60947	0.925439	0.155642		0.991697	0.999717	0.00272846
SRP19 family	24.5522	24.3645	24.5869	25.1565	24.8717	24.5404	24.5983	24.6595	24.7846	24.1253	24.9628	24.1642	24.4551	24.6209	24.1946	24.0105	23.7796	24.2317		0.489093	1	0.129586		0.021096	0.579097	0.463312		0.100913	1	0.333727
SRP68 family	26.275	26.4862	26.673	26.518	26.5448	26.3729	26.341	26.6595	26.604	26.2874	26.6865	26.4754	26.4969	26.6998	26.5682	25.9847	25.9803	26.6595		0.738115	0.995301	-0.0306285		0.595445	0.923268	0.0800931		0.480576	0.999475	0.110722
SRP72 family	26.7895	26.9316	27.1015	27.217	27.1312	26.8623	26.8741	26.965	27.0711	26.7645	27.0296	26.726	26.7895	26.9316	26.8623	26.5507	26.7771	26.3528		0.289227	1	0.100482		0.0253659	0.604333	0.294861		0.0959278	1	0.194379
SRP9 family	23.4923	23.1206	24.1642	23.4298	24.141	23.6971	23.632	23.417	23.2419	23.7695	23.4923	23.4425	23.9672	23.7796	23.2821	22.9601	23.5869	23.867		0.366111	1	0.17497		0.673375	0.942031	0.100358		0.677748	1	-0.0746123
Stathmin family	26.726	27.0084	25.867	25.2961	27.2625	26.6181	26.2299	26.9977	26.2571	27.141	27.0914	25.7695	26.7129	26.7389	26.673	26.3307	26.8385	26.2243		0.763664	1	-0.118083		0.707027	0.942428	-0.123391		0.983764	1	-0.00530752
STEAP family	27.4473	27.4707	29.4073	27.3745	27.5969	27.6595	29.1015	27.4234	28.0965	27.0711	26.9869	27.0084	28.5352	27.1312	26.317	26.1642	26.8264	27.17		0.661582	1	0.21141		0.11927	0.672571	0.80203		0.25359	1	0.590621
Strictosidine synthase family	26.9316	26.9316	26.4057	26.976	27.7645	27.5463	27.2714	27.0609	27.3745	26.5754	27.0914	27.4314	27.3153	27.1984	26.965	26.9203	27.6595	27.5826		0.863951	0.995002	-0.041591		0.460468	0.899671	-0.180911		0.453259	1	-0.13932
STT3 family	29.4512	29.6337	29.8096	29.6181	29.6578	29.668	29.5844	29.5969	29.4354	29.5898	29.7708	29.5147	29.6093	29.7453	29.4551	29.2331	29.0762	29.55		0.397403	1	0.0577456		0.112013	0.687675	0.194897		0.24577	1	0.137151
STXBP/unc-18/SEC1 family	26.7895	26.4041	26.141	26.4707	26.6595	26.8019	26.8142	26.604	26.5345	25.7945	26.5507	26.5754	26.5898	26.8142	26.3795	26.4488	26.7389	26.7645		0.718958	1	0.065582		0.553807	0.920219	-0.0781533		0.392119	1	-0.143735
Succinate dehydrogenase/fumarate reductase iron-sulfur protein family	27.2262	27.0296	27.1984	27.1312	27.1795	27.341	27.2625	27.3066	27.4938	27.5826	27.1795	27.1795	27.3066	27.3239	26.8858	26.8623	26.9869	27.3153		0.0922878	1	-0.14978		0.499294	0.909917	0.0708583		0.0831571	1	0.220638
Succinate/malate CoA ligase alpha subunit family	28.8858	28.4629	28.7096	29.1214	29.611	28.8623	28.9512	29.0686	29.1795	29.1507	29.4012	28.8234	28.6697	28.6561	28.6798	27.8564	29.5315	28.8945		0.413538	1	-0.153568		0.421984	0.8662	0.227546		0.134366	1	0.381114
Succinate/malate CoA ligase beta subunit family	26.1332	25.9134	26.2317	26.6181	26.7771	26.4707	26.5478	26.726	26.4908	26.6181	26.3712	26.5105	26.5285	26.6998	26.038	25.0813	26.2944	26.4754		0.213586	1	-0.186681		0.545062	0.921403	0.171139		0.173829	0.949809	0.35782
Sugar transporter (TC 2.A.1.1) family	25.5374	25.8834	25.3612	25.9428	25.976	26.1035	26.1273	25.9203	25.9628	25.8764	25.7024	25.3645	26.0212	25.8647	25.8264	25.4862	25.6403	25.7234		0.878877	0.99283	-0.0249014		0.778605	0.9432	0.0403735		0.631842	1	0.0652749
SUI1 family	24.217	23.0275	23.7695	23.5404	24.0935	24.2317	23.5522	24.3511	23.9933	15	24.0935	23.3239	23.7695	23.3778	23.7286	23.5404	24.0609	24.0691		0.362865	1	1.42759		0.808328	0.950004	0.0555464		0.378579	1	-1.37205
Sulfatase family	23.4676	23.6431	24.3844	24.0526	23.7895	23.7695	24.019	23.8191	23.6865	21.2707	24.2096	23.9043	25.228	24.5463	23.7286	23.9134	23.3239	23.6431		0.451851	1	0.366276		0.514512	0.913329	-0.21275		0.301907	1	-0.579026
Sulfate adenylyltransferase family	25.141	25.239	25.6649	26.3066	24.867	24.8811	25.5225	25.3031	25.8881	25.2926	25.7745	25.1604	25.3612	25.705	25.6595	25.1488	25.6096	25.2607		0.593927	1	-0.140272		0.669318	0.941278	-0.107527		0.833577	1	0.0327454
Sulfotransferase 1 family	31.1604	30.9539	30.9814	31.3033	32.1052	31.2591	31.4919	31.325	30.7453	30.4134	31.1422	31.4433	31.015	31.0217	31.3568	30.8829	30.9746	30.8901		0.433793	1	0.200385		0.177406	0.6942	0.270395		0.718835	1	0.0700095
SURF4 family	26.6595	26.7129	26.8385	26.9539	26.3811	26.2874	26.9977	26.9203	26.6865	26.2926	26.604	26.604	26.726	26.5075	26.7645	26.2426	26.8019	26.8504		0.765576	1	-0.0452817		0.945516	0.983149	-0.00993792		0.805891	0.999918	0.0353438
SWP1 family	30.1842	30.2535	30.4134	30.6798	30.0737	30.4532	30.5664	30.5481	30.5014	29.9259	30.4334	30.2647	30.4629	30.5203	30.2535	30.0609	29.995	30.3828		0.824803	0.998058	-0.030378		0.620947	0.928581	0.0637299		0.495713	1	0.0941079
Synaptobrevin family	28.1507	28.3992	28.2353	28.141	28.2847	28.2308	28.3109	28.3282	28.3787	27.632	28.5014	28.5389	28.4194	28.3196	28.4354	28.2399	28.0609	28.4073		0.774699	1	-0.0413882		0.322435	0.811822	-0.0734463		0.832364	1	-0.0320581
Synaptophysin/synaptobrevin family	24.7995	24.2021	24.558	23.9406	24.391	24.317	24.4551	24.5165	24.558	23.632	24.7024	24.4105	24.3578	24.867	24.0609	24.1253	24.632	24.5926		0.956095	0.997601	-0.0110811		0.693829	0.943012	-0.0712614		0.770792	1	-0.0601803
Syntaxin family	22.937	23.1316	21.2302	23.0526	23.1612	21.7915	22.5522	22.391	22.7975	15	22.6606	21.6276	21.9985	21.4626	21.8764	22.0426	22.3239	22.1856		0.310392	1	1.37922		0.144377	0.668167	0.569079		0.532017	1	-0.810141
TAF4 family	19.3473	19.3962	20.8034	17.2877	20.68	20.9459	20.0951	19.3034	19.9601	20.8651	19.1002	15	15	15	21.3805	20.1704	20.2302	20.9672		0.515904	1	0.689446		0.49381	0.915242	0.952066		0.862836	1	0.26262
TAFA family	17.8606	15	15	15	15	15	16.8484	15	18.963	15	19.2558	17.5127	21.5261	21.5213	15	18.4129	15	17.5951		0.100169	1	-1.61988		0.0626099	0.658045	-2.69914		0.463551	1	-1.07926
TBCA family	24.4862	23.9495	24.417	22.5592	24.7796	24.4738	24.0275	23.7995	24.0772	24.1095	24.4298	24.1795	24.0609	23.9584	24.3239	24.2821	23.5404	24.0443		0.983878	0.996433	0.00703462		0.831963	0.96289	0.0758985		0.638717	1	0.0688639
TCP-1 chaperonin family	31.2535	30.8157	31.0283	30.8901	31.0084	31.2193	31.1361	30.7373	30.7613	30.9188	31.13	31.015	30.9814	30.9117	31.1901	30.6198	31.0414	31.0544		0.412797	1	0.0861114		0.528107	0.91195	0.0694049		0.878399	1	-0.0167065
TCTP family	29.2692	28.8415	28.7988	29.1937	29.003	29.2759	29.0634	28.9512	28.7613	29.0737	28.877	28.8945	29.1507	28.9677	29.158	28.8019	29.2625	29.1312		0.2323	1	0.126838		0.894348	0.970194	-0.0150108		0.119341	1	-0.141849
Terpene cyclase/mutase family	26.604	26.521	25.9912	26.9869	26.4583	24.8093	26.0464	25.6757	26.6458	24.9803	25.1253	25.8858	25.0233	26.9977	24.7129	25.1095	26.0793	26.1155		0.238952	1	0.501885		0.26716	0.761871	0.555427		0.904426	1	0.0535425
Tetraspanin (TM4SF) family	25.6568	25.5898	25.1174	25.417	25.7024	25.767	25.654	25.2643	25.4707	25.824	25.5841	25.217	25.8044	25.6649	25.7492	25.8623	25.1135	25.5869		0.778985	1	0.0393899		0.562986	0.922627	-0.0884736		0.402132	1	-0.127864
TGF-beta family	24.3511	24.7234	24.7695	24.8336	24.6811	24.6918	25.2535	25.0275	25.1015	24.3307	24.9716	24.9539	25.1095	24.9847	24.5225	24.4362	24.6649	24.6375		0.101431	1	-0.264701		0.700089	0.943189	-0.0508029		0.233942	1	0.213898
Theta family	31.4384	31.5933	31.225	31.6713	31.0084	31.6198	31.6415	31.2135	31.3776	31.2591	31.3568	31.4483	31.7573	31.8004	31.6066	31.4775	31.7494	31.6798		0.733156	1	0.0432536		0.0567578	0.65535	-0.252443		0.00384698	0.769	-0.295696
Thiamine pyrophosphokinase family	26.0975	25.8764	25.7695	26.4409	25.9606	26.2133	26.038	25.9157	26.1332	25.7338	26.4362	26.0233	25.8312	25.8997	26.3101	26.0505	25.9803	26.5898		0.926824	0.991782	0.0130151		0.749273	0.946724	-0.0505622		0.683368	1	-0.0635773
Thioesterase family	24.6153	24.2679	24.141	24.1946	24.5105	24.4488	25.0233	24.1015	24.0359	23.9316	24.6757	24.6865	24.7234	24.7024	24.5345	24.2821	24.2607	24.7077		0.820049	1	-0.0460545		0.172701	0.691449	-0.172095		0.545909	1	-0.12604
Thioesterase PaaI family	25.1527	23.7995	23.4923	24.4984	24.5045	24.4041	24.5045	24.9043	24.3307	24.2463	24.7389	24.2821	24.5983	24.3578	23.8385	24.4614	24.2821	24.7895		0.481634	1	-0.192566		0.777671	0.943315	-0.0793842		0.525036	1	0.113182
Thiolase family	29.9677	29.9677	29.3662	29.8035	30.1115	29.94	29.8901	29.9117	29.6981	29.6058	29.8974	29.7292	29.7096	29.9539	29.9259	29.846	29.9539	30.0349		0.564356	1	0.0707267		0.708633	0.938769	-0.044603		0.129493	1	-0.11533
Thioredoxin family	29.7786	29.3557	29.7911	29.8096	30.2422	29.6561	29.9259	29.6181	29.2979	28.7895	29.3848	29.4785	29.4274	29.8127	29.4113	28.7129	29.5718	29.9814		0.0950813	1	0.356436		0.21137	0.723536	0.285956		0.771814	1	-0.07048
THOC5 family	20.9672	19.6453	21.0156	15	21.0359	21.1143	19.9068	21.1581	20.7796	21.4775	20.6364	20.7955	15	19.8018	21.0691	20.6364	20.7389	20.0292		0.347102	1	-0.995951		0.857012	0.960312	0.250468		0.220667	0.999691	1.24642
Threonine aldolase family	25.217	25.6431	25.5075	26.2151	25.7208	26.1312	25.9869	25.8409	25.7312	25.48	25.7234	25.7871	25.8118	25.5926	25.4738	25.6292	25.7415	25.3066		0.912123	0.98966	-0.0191132		0.41325	0.864461	0.146516		0.132455	1	0.165629
Threonine synthase family	26.1527	25.0062	25.5433	26.0813	25.0854	26.4908	25.7771	25.8974	26.2077	23.9316	26.3376	26.0874	26.3393	26.2133	25.8694	26.0422	25.4676	25.5926		0.964429	0.996234	0.0201769		0.512067	0.913603	-0.194109		0.595323	1	-0.214286
Thymosin beta family	26.1965	26.2944	26.3992	24.9803	27.0609	26.0105	24.7995	25.4266	24.7846	25.6998	25.632	26.2803	25.8997	25.391	26.5551	25.7466	24.6703	25.9517		0.0754735	1	0.719838		0.257264	0.765746	0.454552		0.464043	1	-0.265286
TKL Ser/Thr protein kinase family	21.8764	19.9142	15	20.2989	22.8365	22.2155	15	21.9951	20.8727	22.6907	20.6453	21.0691	20.1581	19.7651	15	15	21.8839	15		0.989474	0.996112	-0.0218776		0.171762	0.68985	2.55575		0.161717	0.986228	2.57763
TMC family	26.8858	26.8019	26.8019	26.8264	26.8504	26.8504	26.8264	27.0711	26.8858	26.632	26.9203	26.8264	26.976	27.0505	26.8385	26.7895	26.9316	27.1312		0.696061	1	-0.0241728		0.0558577	0.667896	-0.116735		0.266047	1	-0.0925624
TMCO1 family	25.4138	25.0359	24.2463	24.1253	25.0935	24.7543	24.4362	24.9847	25.6944	24.7286	25.4583	24.4862	25.2133	25.7363	24.7645	24.6918	24.848	24.4362		0.542046	1	-0.186548		0.556114	0.920939	-0.170176		0.955018	1	0.0163714
TMEM11 family	20.9882	20.4375	21.2006	21.7512	21.5356	21.2764	21.7348	21.8651	21.8461	22.0292	21.1332	20.8802	21.0886	21.1825	20.7223	21.1457	21.1704	21.417		0.179642	1	-0.383189		0.718937	0.947908	0.0771602		0.0530435	0.937569	0.460349
TMEM14 family	22.937	22.0658	23.8288	23.391	22.6141	21.4726	24.3031	20.9243	23.5983	15	22.7492	22.7816	23.5285	22.7035	22.2155	15	21.1946	22.4118		0.438041	1	1.15879		0.269958	0.757746	1.54257		0.842786	1	0.383778
TMEM178 family	23.3376	22.9406	23.5638	23.4551	23.9584	22.9619	24.0691	23.0526	23.2535	22.3805	23.7995	23.6971	23.1348	23.9847	22.9707	24.0443	22.4972	22.6051		0.984702	0.993478	-0.00580565		0.615102	0.925708	0.16344		0.657123	1	0.169246
TMEM214 family	24.1095	24.2961	23.7594	24.6431	23.9847	23.7389	23.7895	24.0772	23.9134	23.9043	23.4041	23.2679	23.895	23.6209	23.9406	22.6209	23.7796	23.5638		0.0876086	1	0.362549		0.0593259	0.659518	0.51849		0.526983	1	0.155941
TMEM229 family	24.8904	25.1757	24.3444	24.6431	25.2856	24.391	24.6096	24.9803	25.1871	24.895	23.3239	25.2317	22.417	23.9316	23.3511	24.9495	24.6971	24.4923		0.806405	1	0.0837434		0.0821374	0.627129	0.815262		0.163447	0.968395	0.731518
TMEM25 family	24.8904	24.0691	25.0975	24.8385	23.074	23.3778	25.1871	25.065	24.9539	24.2821	24.7441	23.9043	24.604	25.0359	23.4551	23.8288	24.1719	24.7077		0.276412	1	-0.464856		0.861356	0.959	-0.0760272		0.246737	1	0.388829
TMEM38 family	24.3578	24.7129	22.68	23.0258	24.5522	24.9933	23.976	24.4614	24.976	23.3778	24.654	24.6971	24.6918	24.8433	25.5696	24.9406	24.3101	25.0935		0.523063	1	-0.303364		0.0735683	0.632404	-0.854448		0.0898353	1	-0.551085
TMEM43 family	22.391	21.2006	21.7013	21.654	21.4972	22.2877	21.9742	22.0625	21.7553	21.5685	22.7796	21.5213	22.3321	23.1143	22.2535	21.7876	21.68	22.4874		0.574422	1	-0.154926		0.116608	0.675553	-0.487164		0.268582	1	-0.332237
TMEM97/sigma-2 receptor family	24.239	24.6649	24.0772	24.9316	25.0275	24.2096	24.9088	24.7182	24.6649	24.2463	24.1795	24.604	24.5285	24.8093	24.1565	24.6375	23.2679	25.1795		0.889917	0.993655	-0.0286522		0.769913	0.943544	0.0950886		0.682356	1	0.123741
Tollip family	25.141	24.239	25.2607	25.3844	24.8433	25.4362	25.8433	25.632	25.4984	23.6096	25.6209	25.5195	25.341	25.4645	25.4862	25.3031	25.3066	24.9406		0.553572	1	-0.236518		0.230231	0.74	-0.256222		0.956031	1	-0.0197042
Toll-like receptor family	24.5812	23.9495	23.119	21.7915	24.2891	23.391	23.5522	23.867	23.9043	24.2821	24.1015	22.7895	23.7389	23.2419	23.9225	23.7695	24.4551	24.002		0.632364	1	-0.2292		0.465886	0.906259	-0.334767		0.704115	1	-0.105567
Tom22 family	23.8093	23.632	23.3101	24.5285	23.8385	23.2506	24.317	23.9134	23.8576	22.8651	23.9225	23.9847	23.8764	23.7492	23.4551	23.5983	23.3239	23.7695		0.77237	1	-0.0818939		0.642082	0.930635	0.0994164		0.424977	0.994274	0.18131
Tom4 family	22.1519	22.1332	22.8708	22.714	22.5117	22.7286	23.1765	22.6779	22.1174	15	22.2877	23.141	22.8113	22.2679	22.7182	21.8764	22.1581	23.0156		0.40925	1	1.11828		0.846396	0.961116	0.0437905		0.429317	0.996123	-1.07449
TOR1AIP family	23.2961	23.2961	23.4041	23.5754	23.1095	23.2821	22.4775	23.48	22.3101	20.9882	22.6865	23.1612	23.7695	22.4067	21.9566	22.6714	23.1472	22.7634		0.0477962	1	0.809988		0.0658302	0.630515	0.541407		0.551415	1	-0.268581
TPD52 family	26.2463	26.7129	25.8385	26.002	26.604	26.8264	25.7645	26.4394	26.3256	26.8504	26.4186	25.4394	26.4862	26.2207	26.0105	26.0464	26.3712	26.3877		0.54837	1	0.165362		0.533566	0.916301	0.117898		0.836217	1	-0.0474637
TPMT family	23.7077	26.1946	25.4266	25.0567	25.9955	25.4645	25.0854	24.8811	25.317	25.5955	24.9803	25.7995	25.3066	24.0443	25.2426	25.5841	25.7129	24.5345		0.938029	0.994096	0.031147		0.608741	0.928245	0.236781		0.513166	1	0.205634
TPR family	23.6431	24.0443	23.895	22.7369	24.1332	23.6757	23.2243	23.4551	24.217	22.7735	24.275	23.8385	23.5165	23.0071	23.6757	24.0772	23.0951	22.3484		0.859626	0.992502	0.0574563		0.240222	0.748154	0.401347		0.341491	1	0.343891
TPRG1 family	22.4196	22.0592	22.6693	23.1612	22.4196	23.2821	24.2243	22.9006	22.7594	23.8576	22.6497	23.1395	22.2332	22.6074	22.8689	22.6518	22.5754	23.2821		0.101157	1	-0.586698		0.887968	0.96897	-0.0346622		0.0937333	1	0.552036
TRAM family	24.9716	25.5898	24.632	24.6264	25.7338	24.7745	25.2058	25.7024	24.2607	25.8717	25.5783	25.239	24.976	24.4862	25.1371	23.9225	24.3778	24.7182		0.427664	1	-0.254972		0.123182	0.6772	0.45173		0.0379736	1	0.706701
Transaldolase family	30.7533	30.0479	30.4032	30.3088	31.1483	30.3303	30.4234	30.6798	30.933	30.5389	30.3303	30.7047	30.4134	30.0609	30.4727	30.2193	30.9609	30.6881		0.584864	1	-0.10303		0.889662	0.968866	0.0294593		0.42397	0.998138	0.132489
Transcription factor STAT family	29.6898	30.1604	30.0737	29.8142	29.843	30.1604	29.8653	29.5315	29.6646	29.2781	30.0217	29.9117	30.0217	29.9814	29.7096	29.4053	29.651	29.7341		0.109783	1	0.24477		0.126171	0.679043	0.206392		0.798119	1	-0.0383774
Transcriptional coactivator PC4 family	27.1115	26.8858	26.5754	26.3135	27.3992	27.2535	26.8264	27.189	27.1984	26.7129	27.3578	26.9203	26.965	26.9088	26.9869	27.1312	26.9428	26.9539		0.588126	1	-0.110972		0.742756	0.943598	-0.0582975		0.634025	1	0.0526749
Transferase hexapeptide repeat family	22.0088	22.1143	22.1642	20.7223	22.5093	22.0426	20.7223	21.4221	15	22.0088	21.7955	15	21.68	21.6497	22.5213	21.0292	21.6364	20.3752		0.0931268	1	2.60212		0.277506	0.77557	0.444956		0.15712	1	-2.15717
Transferrin family	32.333	33.099	33.4943	32.7751	32.7088	32.4359	32.7433	32.1872	32.4032	32.1146	32.5109	32.8829	32.829	32.8234	32.6176	31.8196	32.3776	31.947		0.151555	1	0.333996		0.136863	0.674634	0.405316		0.749027	0.997293	0.0713205
Transglutaminase family	28.2935	27.611	28.066	27.5826	28.5536	27.6663	27.9088	28.217	27.6595	27.341	27.6998	28.2262	27.7581	27.6389	27.9203	27.2891	27.7129	28.4433		0.593242	1	0.120145		0.475763	0.908439	0.168401		0.822795	1	0.0482566
Translin family	23.632	23.7594	22.743	24.1871	23.7389	23.8764	24.0105	23.5285	23.4676	23.4923	23.9225	23.7895	23.4298	24.0691	23.7995	23.417	23.8288	23.9672		0.840225	0.99759	-0.0456905		0.682803	0.945794	-0.0957499		0.741117	1	-0.0500593
Trans-sulfuration enzymes family	30.7849	30.3724	30.2193	30.1842	30.7211	30.3088	30.341	30.6198	30.6198	30.4032	30.341	30.4032	30.0609	31.0544	29.8579	29.9539	30.1361	30.393		0.850334	0.995565	-0.0228891		0.383466	0.855139	0.189079		0.282137	1	0.211968
Transthyretin family	27.1312	27.341	25.3273	27.019	26.4266	26.8385	26.9428	26.9977	26.8019	26.9539	26.8623	25.7871	26.5898	26.7517	26.417	26.6181	26.0772	26.7129		0.904171	0.992431	-0.0436764		0.638573	0.930547	0.152811		0.382877	1	0.196487
TRAP-alpha family	28.4234	28.2891	28.189	28.2535	28.1263	28.3828	28.3828	28.4785	28.4823	28.2714	28.3951	28.1312	28.5352	28.4234	28.2123	27.8504	28.4032	28.5165		0.293894	1	-0.0795348		0.697046	0.943394	-0.0461769		0.785095	1	0.0333579
TRAP-delta family	28.9259	29.0479	28.5426	29.003	28.7895	28.8355	28.7645	28.8264	28.9732	28.4862	29.027	28.267	29.0003	29.2193	28.6831	28.3239	28.524	28.6181		0.367005	1	0.133384		0.417423	0.86611	0.12929		0.982245	1	-0.00409444
TRAP-gamma family	26.0854	26.7389	25.902	26.8385	26.2607	25.6153	24.9539	25.9912	26.1623	25.8142	26.0443	25.7441	26.0854	26.3083	25.6622	25.2821	26.065	25.1095		0.114702	1	0.455117		0.1082	0.692784	0.488038		0.903569	1	0.0329212
TRAPP small subunits family	23.4425	22.6714	24.5345	23.0292	22.9584	23.2679	24.5105	23.9672	23.3778	23.8385	23.1976	24.1253	23.4551	23.6096	24.5926	25.0894	23.4425	23.9584		0.148898	1	-0.518855		0.0953249	0.686985	-0.707321		0.591627	1	-0.188466
Triosephosphate isomerase family	32.1208	32.1513	32.1604	32.4184	32.0958	32.0705	32.0958	32.0544	32.005	32.2952	32.2048	32.196	31.8645	32.3276	31.8829	32.1392	32.2308	32.1989		0.692798	1	0.027668		0.520996	0.912851	0.0622193		0.708178	1	0.0345513
TRM112 family	24.4298	21.9812	22.6186	22.5237	23.0409	22.9584	22.5261	15	23.3239	21.5117	15	23.1395	23.6209	15	23.0409	23.3511	22.5356	22.9298		0.118238	1	2.84192		0.419088	0.866224	1.17906		0.451004	1	-1.66285
Tropomyosin family	29.8799	29.5736	29.588	29.7325	30.1724	29.6998	29.8019	29.6781	29.7437	29.7096	29.8593	29.8887	29.537	29.7309	29.5754	29.4862	29.4571	29.6407		0.953238	0.996746	-0.00588258		0.071067	0.627057	0.203151		0.00304913	1	0.209034
Tryptophan 2	26.1604	25.4707	27.189	26.1214	25.5869	26.3359	26.8385	26.0609	25.8142	25.3679	25.9043	26.1174	26.5898	25.7466	25.8215	25.3307	27.1604	26.4266		0.699331	1	0.12686		0.926122	0.983767	-0.0352414		0.640002	1	-0.162102
TTC38 family	24.6096	23.7695	24.5522	25.7543	24.2096	26.1642	25.217	22.6907	25.0484	25.2133	26.1332	25.019	24.9316	23.9406	26.1681	26.0975	25.8167	26.0275		0.943637	0.996941	-0.0437066		0.239759	0.74906	-0.653738		0.328346	1	-0.610031
TTC39 family	21.8839	23.0054	15	15	22.9933	23.0292	22.7223	22.3266	22.3348	21.1395	22.0088	15	22.8708	21.7955	22.8073	22.4601	21.8034	15		0.712879	1	-0.770045		0.64671	0.931356	-0.970898		0.909776	1	-0.200853
TtcA family	22.6231	22.4701	22.823	22.3457	23.1719	22.2419	22.6096	22.0658	22.4041	23.6757	22.4501	22.9812	22.4526	21.8802	22.5261	22.4221	22.4144	22.1704		0.758498	1	-0.0851377		0.108844	0.692078	0.301646		0.15398	0.993427	0.386784
Tubulin family	33.0266	33.1828	32.6881	33.0544	33.0512	33.0512	33.005	32.87	32.859	32.6044	32.9966	33.0512	32.9312	32.978	33.0512	32.7849	32.9763	33.2193		0.269643	1	0.111322		0.837334	0.962854	0.0188967		0.321239	1	-0.092425
Tumor necrosis factor family	22.5285	22.2989	22.9548	23.181	23.3101	22.821	22.8034	22.239	22.4874	23.3778	23.0691	23.3239	22.6475	22.44	22.9207	22.8307	22.2679	23.1488		0.890966	0.991626	-0.0343625		0.511255	0.914948	0.139806		0.464754	1	0.174169
Type 1 family	27.3828	27.5536	29.3869	27.019	29.0762	29.0609	29.4727	28.6527	28.203	28.0296	29.7533	27.0711	31.3776	28.0453	28.0243	28.7129	27.0711	28.976		0.63806	1	-0.283836		0.54958	0.920257	-0.454643		0.817943	1	-0.170807
Type IB topoisomerase family	24.9088	23.3376	21.4676	22.0854	21.2125	21.7182	23.6209	21.8385	21.3645	24.8336	23.9672	21.8113	24.1719	21.5356	23.6431	20.953	24.5983	22.5069		0.593446	1	-0.450979		0.604064	0.923519	-0.446458		0.995788	0.999849	0.00452042
Type-B carboxylesterase/lipase family	30.6458	30.1361	29.7047	29.9117	29.6389	28.8799	29.2781	29.7325	29.4919	28.2445	29.7389	30.8534	29.4938	30.2535	28.3704	28.2891	29.2825	30.6964		0.544377	1	0.263		0.38413	0.854855	0.421917		0.768412	1	0.158917
Type-III AFP family	27.1214	26.965	26.9088	26.5565	26.8623	26.7389	26.965	27.1312	27.2445	26.521	27.0813	26.6865	26.7517	27.0084	27.2262	26.965	26.506	27.3324		0.579916	1	-0.0794131		0.487382	0.915945	-0.10612		0.87716	1	-0.0267073
Tyr protein kinase family	24.4614	23.9134	24.9316	25.0854	24.2096	24.604	25.2133	24.2679	24.1174	25.4425	24.3975	25.1642	24.2821	24.391	24.7338	24.6096	24.9316	24.9539		0.445777	1	-0.232926		0.595518	0.922085	-0.116112		0.660908	1	0.116814
U1 small nuclear ribonucleoprotein C family	22.5427	22.9171	21.6096	22.391	23.1642	22.5545	22.2933	23.3376	22.8932	22.3045	22.4972	21.9985	22.3239	22.0886	22.2185	21.9459	22.8839	21.8461		0.936023	0.994073	-0.0241861		0.265839	0.759612	0.312045		0.206076	0.991101	0.336231
UbiG/COQ3 family	23.2679	22.1143	22.8385	23.1015	23.5045	23.1825	23.0821	23.4425	23.4676	22.6757	23.2081	23.019	22.9477	23.5754	22.6649	23.2535	23.0309	23.1063		0.539004	1	-0.147675		0.693883	0.941913	-0.0949427		0.767442	1	0.0527325
UbiH/COQ6 family	22.8093	21.9207	22.3266	22.9601	23.1111	22.6971	23.1704	21.6929	22.1111	21.9243	23.3778	22.3017	21.0292	21.5404	22.4349	22.7796	20.7876	22.9225		0.547114	1	0.207798		0.113657	0.681146	0.721809		0.298574	1	0.51401
Ubiquitin family	26.0062	25.1871	25.6153	26.1095	25.4138	25.2096	26.1332	25.1757	26.002	24.2679	26.4769	26.4488	26.067	26.4953	25.7945	25.9998	24.5165	25.8528		0.688454	1	-0.160514		0.548057	0.921748	-0.19744		0.935812	1	-0.0369256
Ubiquitin-activating E1 family	27.0084	26.8385	26.506	26.7771	26.9869	26.9088	26.7645	26.8623	26.976	26.3545	27.1214	26.524	26.6865	26.8623	26.604	26.6865	26.7517	27.0505		0.622487	1	0.0704924		0.535879	0.918495	0.0640173		0.962337	1	-0.00647513
Ubiquitin-conjugating enzyme family	28.1556	28.0711	27.8916	28.0137	28.4862	28.4154	28.1164	28.1459	28.0557	27.7771	28.2353	27.8564	28.1747	28.066	28.1263	27.8385	28.1507	28.3239		0.265753	1	0.141118		0.620883	0.929756	0.0588961		0.418872	0.992151	-0.0822223
UDP-glucose/GDP-mannose dehydrogenase family	28.141	27.5389	27.4551	27.1984	28.2216	28.3153	28.2445	28.1507	28.0965	27.7708	27.8019	28.189	27.4629	27.673	27.0711	27.0505	27.189	28.5052		0.296929	1	-0.23051		0.305705	0.796922	0.319746		0.0450416	0.958952	0.550257
UDP-glycosyltransferase family	31.7849	31.4581	31.6964	31.525	31.7731	31.6839	31.8196	31.8234	31.3303	31.6022	31.7849	31.4823	31.7252	31.6629	30.94	31.362	31.3033	31.7771		0.897807	0.9932	0.0131318		0.206741	0.714416	0.191824		0.277291	1	0.178692
UDPGP type 1 family	30.9677	30.362	30.2979	30.1842	30.611	30.6713	30.5844	30.362	30.3088	30.5109	30.6629	30.4823	29.94	30.5844	30.611	30.5014	30.8534	31.1239		0.81925	1	0.0304976		0.674414	0.942223	-0.0866445		0.507807	1	-0.117142
UFD1 family	23.5869	23.8764	23.3376	23.4676	23.1031	23.6757	23.7286	24.2607	23.6209	22.7816	23.6649	23.4425	23.5754	23.7389	23.5754	23.3645	23.4676	23.7796		0.74451	1	-0.0753018		0.566386	0.919929	-0.075689		0.998538	1	-0.000387192
UFL1 family	26.4041	26.1604	26.417	26.512	26.3256	26.1194	26.2944	26.1852	26.3762	25.8457	26.4234	26.3943	26.2225	26.4266	26.2607	25.8811	25.7995	26.1927		0.535223	1	0.0698967		0.129624	0.679958	0.192559		0.375715	1	0.122663
UFM1 family	24.8997	24.9088	25.0317	25.2714	24.8093	24.9406	25.0401	24.824	24.9495	24.8044	25.2996	25.0401	25.0275	25.1253	25.0105	24.4923	24.7594	25.0894		0.874658	0.993962	-0.0160278		0.629516	0.923962	0.0595102		0.557055	1	0.075538
Universal ribosomal protein uL1 family	31.2479	31.325	31.0864	31.2535	31.3196	31.2924	31.2869	31.1724	31.2193	31.1901	31.2365	31.0017	31.1842	31.1901	31.1901	30.8157	31.1842	31.2535		0.224913	1	0.0696363		0.144219	0.670449	0.117787		0.542419	1	0.0481504
Universal ribosomal protein uL11 family	29.5278	29.7227	29.3971	29.7064	29.5555	29.6458	29.4976	29.5987	29.6146	29.3239	29.6475	28.9231	29.6181	29.4804	29.1771	28.9316	29.5536	29.4453		0.229492	1	0.158312		0.0862366	0.632123	0.224863		0.677653	1	0.0665515
Universal ribosomal protein uL13 family	29.7739	29.6948	29.3303	29.6268	29.6198	29.5772	29.7211	29.5627	29.6848	29.4413	29.6798	29.2714	29.8415	29.8279	29.1676	28.9287	29.747	29.5609		0.653584	1	0.043616		0.595929	0.920175	0.0915473		0.785049	1	0.0479314
Universal ribosomal protein uL14 family	29.7692	29.6561	29.4053	29.5333	29.6475	29.5627	29.5315	29.4938	29.459	29.7325	29.6848	29.4294	29.6407	29.5987	29.2825	28.9923	29.5627	29.4571		0.585646	1	0.0405261		0.155387	0.677791	0.173372		0.266236	1	0.132846
Universal ribosomal protein uL15 family	29.9117	29.7517	29.7958	30.1604	29.8081	29.6612	29.8385	29.4134	29.6578	30.099	29.6964	29.6268	29.7565	29.766	29.4354	29.17	29.389	29.5916		0.308533	1	0.126173		0.0189758	0.701391	0.330071		0.157156	0.9961	0.203898
Universal ribosomal protein uL18 family	30.1361	29.8974	29.8974	30.1604	30.1842	30.0737	29.995	29.9539	29.8188	30.1239	29.995	29.8623	29.995	29.9117	29.8974	29.6022	29.8974	30.0479		0.17816	1	0.100053		0.0712461	0.622991	0.166271		0.410269	0.996155	0.0662177
Universal ribosomal protein uL22 family	29.6389	29.7942	29.0057	29.5165	29.5555	29.4571	29.1288	29.4012	29.5352	29.4473	29.5444	29.0111	29.4688	29.3869	29.158	28.8081	29.2647	29.2825		0.314966	1	0.149994		0.0943837	0.683519	0.266489		0.395531	1	0.116495
Universal ribosomal protein uL23 family	29.362	29.6898	29.0427	29.5664	29.5071	29.3044	29.4214	29.1937	29.3239	29.3557	29.4785	29.2781	29.5033	29.4354	29.114	28.9088	29.1483	29.1507		0.506904	1	0.0701987		0.15043	0.668622	0.201977		0.213839	0.983179	0.131778
Universal ribosomal protein uL24 family	30.1115	30.1842	29.9117	29.8112	30.341	29.8279	29.8065	29.6747	29.6981	30.4334	29.9259	29.9117	29.8173	29.747	29.7146	29.4727	29.7502	29.5389		0.411016	1	0.122838		0.00618207	0.754857	0.357822		0.0920466	1	0.234984
Universal ribosomal protein uL29 family	29.5128	29.604	29.2239	29.7244	29.6998	29.4727	29.2353	29.3088	29.3174	29.3367	29.4012	29.158	29.362	29.3109	29.1115	28.8974	29.3452	29.1263		0.0136856	1	0.246662		0.00805141	0.835	0.347352		0.245878	1	0.10069
Universal ribosomal protein uL3 family	31.9188	31.8937	31.6839	32.0117	31.9712	31.8042	31.781	31.7413	31.7927	31.9365	31.8792	31.6501	31.781	31.8309	31.6798	31.4234	31.6964	31.7494		0.219302	1	0.0838156		0.0339758	0.59792	0.187131		0.179835	0.961181	0.103315
Universal ribosomal protein uL4 family	31.1177	31.0544	30.7453	31.0927	30.9814	30.7927	30.9746	30.7292	30.7927	30.8534	30.9677	30.7373	30.9259	30.9188	30.6544	30.4234	30.7292	30.6881		0.153175	1	0.121543		0.0371309	0.610963	0.240716		0.207754	0.981784	0.119173
Universal ribosomal protein uL5 family	29.6578	29.6865	29.3217	29.3153	29.7113	29.579	29.5646	29.2913	29.3324	29.6233	29.4649	29.249	29.5352	29.391	29.2825	29.0583	29.4571	29.3745		0.22851	1	0.124341		0.0798892	0.639898	0.195499		0.458438	1	0.0711578
Universal ribosomal protein uL6 family	29.6337	29.6424	29.3023	29.6441	29.5315	29.6492	29.7373	29.5109	29.5682	29.389	29.6492	29.2467	29.579	29.5591	29.3153	28.9732	29.5933	29.6389		0.595297	1	0.0503152		0.321405	0.810857	0.124048		0.576017	1	0.0737327
Universal ribosomal protein uS1 family	28.9567	29.0965	28.9567	29.2979	29.0243	29.0322	29.1984	28.8142	28.7895	28.9456	28.9428	28.8355	28.877	28.9031	28.7325	28.4354	28.9316	29.0217		0.113986	1	0.139732		0.0349639	0.588846	0.243851		0.346206	1	0.104119
Universal ribosomal protein uS12 family	29.1556	29.4862	29.0427	28.8623	29.4551	29.2216	28.7162	28.9146	28.8916	29.1628	29.1507	29.0111	29.0322	28.9977	29.0057	28.7486	29.0111	28.9344		0.0852977	1	0.229423		0.0425606	0.603238	0.248978		0.816264	1	0.0195551
Universal ribosomal protein uS13 family	30.4032	30.393	30.4032	30.5481	30.5933	30.3515	30.4727	30.1483	30.2308	30.5573	30.4727	30.4532	30.4134	30.4234	30.196	29.9677	30.1483	30.2193		0.455527	1	0.05961		0.0209638	0.594267	0.220732		0.1246	1	0.161122
Universal ribosomal protein uS14 family	26.6181	26.8019	26.4488	26.632	26.8019	26.3393	26.4923	26.2002	26.2821	26.7517	26.4488	26.4831	26.7895	26.632	25.9977	26.0691	26.1984	25.9933		0.164086	1	0.163966		0.0685199	0.63196	0.32701		0.336025	1	0.163044
Universal ribosomal protein uS15 family	30.0737	30.2647	29.6848	30.1842	30.0609	29.9117	30.1842	29.9117	29.9259	30.0864	30.0217	29.7517	29.9677	29.9814	29.673	29.461	29.9117	29.9117		0.645342	1	0.0497169		0.106711	0.691947	0.212228		0.152089	1	0.162512
Universal ribosomal protein uS17 family	30.3515	30.3088	30.2535	30.3303	30.3196	30.196	29.995	30.1842	30.1239	30.7927	30.2193	29.9677	30.2422	30.2979	30.3828	29.9117	30.2193	30.0084		0.53929	1	0.0794954		0.162772	0.682158	0.116247		0.802515	1	0.0367521
Universal ribosomal protein uS19 family	28.7357	28.8445	28.4629	28.4629	29.0164	28.6216	28.3452	28.524	28.5718	28.217	28.6629	28.066	28.5862	28.4707	28.5014	28.2123	28.5052	28.4473		0.0471095	1	0.292852		0.0451595	0.617152	0.236803		0.611635	1	-0.056049
Universal ribosomal protein uS2 family	30.5109	30.6964	30.3724	31.08	30.5573	30.5296	30.7211	30.7129	30.7533	30.0864	30.6964	30.362	30.6198	30.5481	30.4234	30.1239	30.4134	30.5933		0.654118	1	0.0690816		0.202317	0.710826	0.170795		0.464276	1	0.101714
Universal ribosomal protein uS3 family	31.13	31.015	30.8829	31.0349	30.9746	30.947	31.0349	30.933	30.8974	31.0414	31.0283	30.7927	30.9539	30.933	30.8157	30.5109	30.995	30.933		0.439642	1	0.0428041		0.113627	0.685153	0.140478		0.271026	1	0.0976744
Universal ribosomal protein uS4 family	30.7373	30.5933	30.3303	30.3828	30.5481	30.4234	30.4433	30.3724	30.362	30.6544	30.4727	30.1239	30.5296	30.5109	30.2308	29.995	30.3724	30.3196		0.323495	1	0.0977678		0.114881	0.681084	0.17617		0.482529	1	0.0784022
Universal ribosomal protein uS5 family	30.8309	30.5389	30.5754	30.7373	30.7613	30.6372	30.6198	30.4433	30.4433	30.7453	30.7047	30.5933	30.6881	30.6458	30.4629	30.196	30.5014	30.5296		0.233987	1	0.0885309		0.0648878	0.640723	0.176184		0.342814	1	0.0876535
Universal ribosomal protein uS7 family	30.0217	30.1842	29.6492	30.099	30.1842	29.7692	29.8173	29.7211	29.6646	30.0217	30.0349	29.5165	29.9677	29.94	29.6915	29.4629	29.5772	29.5682		0.159729	1	0.188593		0.0472704	0.602366	0.283335		0.445768	1	0.0947421
Universal ribosomal protein uS8 family	29.9259	29.6781	29.5536	29.7129	29.7453	29.8959	29.9117	29.6441	29.6492	29.8638	29.6285	29.4294	29.7692	29.6595	29.5033	29.1239	29.8188	29.8249		0.49989	1	0.0641712		0.301062	0.790794	0.135382		0.60035	1	0.0712109
Universal ribosomal protein uS9 family	29.6612	29.6005	29.2262	29.459	29.4453	29.6093	29.5481	29.4374	29.5389	29.4995	29.6898	29.3557	29.7549	29.7692	29.0889	28.8173	29.5933	29.5754		0.890017	0.992759	-0.0113312		0.704837	0.942076	0.067063		0.646347	1	0.0783943
UPF389 family	24.9271	24.3376	25.2607	24.2891	24.6918	24.7745	25.2353	24.8576	24.4738	24.7846	24.7796	25.4425	24.3101	24.604	25.5195	25.0813	24.654	24.976		0.32217	1	-0.215441		0.544139	0.921437	-0.144026		0.757626	0.99757	0.0714146
UPF585 family	23.9225	22.2332	23.0592	24.0854	22.9024	23.9134	23.8191	22.5213	23.3376	23.6971	23.2535	24.6431	23.8191	23.654	23.8093	24.4041	23.2679	23.7796		0.653502	1	-0.192591		0.223306	0.735051	-0.436303		0.469278	1	-0.243711
UPF587 family	22.4349	20.6714	21.8191	22.9985	15	21.9024	22.4196	22.3457	22.4501	15	22.5141	22.0592	21.953	22.2448	22.4751	23.4041	22.239	22.538		0.852919	0.992815	-0.327056		0.200751	0.710089	-1.67127		0.305569	1	-1.34421
UPF729 family	15	23.0309	23.895	24.8385	24.1946	23.4425	23.5522	15	15	24.0443	15	24.3444	15	15	15	15	23.5983	24.0359		0.273142	1	2.91012		0.0915439	0.669008	4.46121		NaN	1	0
UPL family	22.019	20.953	21.2821	15	21.8346	20.8876	21.4825	15	20.2989	15	15	21.1143	21.85	20.9951	21.0821	20.7223	21.4825	22.5045		0.203495	1	2.34678		0.342827	0.835198	-1.11001		0.0301588	1	-3.45679
UQCC3 family	23.0088	22.2621	22.3857	22.821	23.239	22.2621	22.343	22.8839	23.0122	23.3511	23.074	22.8054	15	22.5615	22.8576	22.5731	22.0526	21.9777		0.28317	1	-0.248457		0.261165	0.762182	1.49273		0.193578	0.985171	1.74118
UQCR1/QCR9 family	24.3511	22.8519	23.654	23.4923	24.5045	24.2821	23.8858	24.3239	24.217	24.4614	24.632	24.5754	23.867	24.1565	23.9584	23.9316	24.2891	23.7492		0.112103	1	-0.493272		0.628177	0.928141	-0.136		0.0270027	1	0.357272
UQCRB/QCR7 family	26.8504	26.604	26.673	26.8264	26.976	27.0505	27.1115	27.1214	27.1604	26.726	26.9316	26.9428	26.9539	26.8974	26.8142	26.8385	26.8019	26.7771		0.112143	1	-0.168881		0.823866	0.96016	-0.0171051		0.0629547	0.968814	0.151776
UQCRH/QCR6 family	24.9539	25.5667	24.5983	24.8811	25.6486	25.3612	24.7441	25.2891	25.3975	24.4923	25.5696	24.5812	25.2961	25.4138	24.8142	24.9672	24.7695	24.019		0.553648	1	0.156002		0.301738	0.788585	0.288332		0.642078	1	0.13233
UQCRQ/QCR8 family	26.002	26.0894	26.1546	26.2335	26.1035	26.3975	26.2058	26.4394	26.341	26.7517	26.1155	26.0772	26.2481	26.1719	26.2372	26.228	26.433	26.2207		0.205311	1	-0.158342		0.196763	0.71644	-0.0930478		0.562101	1	0.0652943
Uricase family	31.6415	31.2979	31.7731	31.5343	31.7965	31.2814	31.995	31.9609	31.5109	32.1813	31.717	32.4919	31.7849	31.8755	31.7494	31.5799	31.6501	31.7652		0.0308307	1	-0.422028		0.106639	0.696053	-0.180053		0.130406	1	0.241975
Urocanase family	30.0737	29.747	29.9259	30.1842	30.0609	30.1604	29.995	29.6764	30.2979	30.0217	29.94	29.6964	29.6128	29.7405	29.5463	29.4334	30.099	30.2422		0.466915	1	0.0874411		0.126263	0.675741	0.246305		0.349564	1	0.158864
USE1 family	23.3239	23.8191	23.0609	21.4923	24.0772	23.4551	22.4898	23.0707	22.9548	24.4488	23.2821	20.4576	22.8191	22.7955	23.0658	23.1991	22.8708	23.2125		0.533945	1	0.420762		0.591725	0.921635	0.210946		0.706734	1	-0.209816
VAC14 family	22.6518	22.4425	22.9707	23.2679	22.8073	23.4425	22.9619	23.087	22.7876	23.1238	22.4676	22.8595	22.9882	22.4476	22.4651	22.7077	23.0342	23.8764		0.792475	1	0.0492519		0.968939	0.992503	0.0106036		0.874098	1	-0.0386483
Vacuolar ATPase subunit S1 family	24.1719	23.6971	23.6431	22.8191	24.2096	24.275	24.0105	23.7695	23.391	23.4923	23.9043	23.3778	24.1095	24.0443	23.9933	23.6209	24.275	23.9225		0.577472	1	0.145045		0.448215	0.892219	-0.191633		0.0403735	1	-0.336678
V-ATPase 116 kDa subunit family	15	21.8152	22.2302	22.3294	22.6006	22.8727	23.3511	22.6714	21.7013	21.5685	22.4825	22.5708	23.1426	23.6865	22.5069	22.5498	23.4041	20.9024		0.346926	1	-1.24959		0.259211	0.763889	-1.55736		0.542536	1	-0.307764
V-ATPase D subunit family	22.4701	22.4015	22.417	22.7077	22.417	22.7715	22.5213	22.5117	22.9423	15	22.7594	22.5404	22.6231	22.976	22.7119	22.6231	23.0292	23.0139		0.389259	1	1.1516		0.0172902	0.688381	-0.298734		0.283713	1	-1.45033
V-ATPase E subunit family	24.2821	24.4105	24.3101	25.0401	24.7995	24.3645	24.6375	24.2821	24.3239	23.6209	24.4425	24.5869	24.3031	24.4551	23.9933	24.2961	24.1946	24.5754		0.292089	1	0.218826		0.157667	0.680755	0.2315		0.94254	1	0.0126746
V-ATPase G subunit family	26.3762	26.0894	26.3695	26.5359	26.3629	26.3187	26.317	26.2133	26.2445	25.4614	26.2372	26.3943	26.346	26.2961	25.9869	25.7846	25.9847	26.2077		0.22087	1	0.197513		0.0471165	0.608457	0.24111		0.797158	1	0.0435972
V-ATPase proteolipid subunit family	21.6276	21.5638	21.3266	15	22.4451	21.3699	15	21.4425	21.0426	15	21.2361	21.2419	21.1642	21.2066	21.1581	19.9882	21.502	22.0951		0.439	1	1.39497		0.598183	0.918652	-0.630197		0.163417	0.973825	-2.02517
Very long-chain fatty acids dehydratase HACD family	24.239	23.867	23.3778	23.8764	24.239	23.2679	24.002	23.9847	23.417	23.7286	23.6096	23.9316	22.5093	24.3444	24.9271	23.9043	23.7492	24.7695		0.871428	0.994855	0.0322835		0.586521	0.926393	-0.222757		0.507728	1	-0.25504
Villin/gelsolin family	28.8916	27.8264	28.9484	29.341	29.8035	28.9977	28.391	28.7389	29.0965	28.1164	29.0479	28.6764	28.4512	29.2825	29.0583	28.8534	27.976	29.019		0.369478	1	0.290211		0.569915	0.922524	0.194673		0.709253	1	-0.0955381
Vinculin/alpha-catenin family	28.6898	28.8355	28.4746	28.6005	29.0427	28.673	29.0737	28.8887	28.7802	28.604	29.2308	28.8653	28.5278	28.7031	28.8142	28.6492	28.7958	28.8682		0.15113	1	-0.187755		0.942756	0.981394	-0.00703271		0.111283	1	0.180722
VKOR family	24.6153	24.3712	24.7945	24.848	24.6703	24.5404	24.48	24.5812	24.2607	24.5105	24.4923	23.7695	24.3511	25.2096	23.9584	24.1174	24.3307	25.1984		0.0690381	1	0.290924		0.639948	0.930301	0.112362		0.498414	1	-0.178562
VPS13 family	21.9243	22.538	23.2066	21.4775	22.6562	15	22.9864	22.391	21.7756	15	22.1916	22.5662	22.8249	21.7836	21.0292	23.391	22.1581	23.1886		0.992048	0.996927	-0.0180079		0.356122	0.833581	-1.26211		0.359395	1	-1.2441
VPS26 family	25.5165	24.8044	24.654	24.824	25.0732	25.1833	25.2463	25.3273	25.4138	24.4425	25.4583	25.2891	25.002	25.2058	25.0526	24.9134	25.0975	25.0359		0.37311	1	-0.186982		0.761253	0.943904	-0.0419677		0.3837	1	0.145014
VPS29 family	25.9628	26.1946	25.8433	26.0317	26.065	26.1055	26.1565	25.918	25.9562	25.824	26.0935	25.7208	26.2553	26.1391	25.8385	25.6486	26.1055	26.0609		0.307952	1	0.0889934		0.808003	0.950659	0.0258474		0.587657	1	-0.063146
VPS35 family	27.6458	27.6798	26.7771	26.7645	27.7833	27.3578	27.1507	27.1604	27.3828	27.6865	27.7771	26.5595	27.391	27.6458	27.3324	27.3153	27.4073	27.1312		0.855528	0.991411	0.0485595		0.861096	0.959549	-0.0358057		0.670572	1	-0.0843652
VTA1 family	21.3101	20.9024	21.6628	21.4874	21.2764	21.7915	15	22.0789	22.2006	15	21.9882	21.7182	20.7553	20.9742	22.5685	21.3645	21.343	21.2877		0.26737	1	1.7408		0.938101	0.981261	0.0228875		0.278331	1	-1.71791
WD repeat CIA1 family	24.2535	23.7796	23.5165	23.8764	24.275	24.2891	23.3645	23.7182	23.3376	23.0707	24.0526	23.5404	23.7286	23.6096	23.5869	23.2961	23.4923	23.7389		0.0301011	1	0.484365		0.0170455	0.7088	0.422938		0.699828	1	-0.0614271
WD repeat COPB2 family	29.1628	29.17	29.0788	28.8474	29.1532	29.1866	29.3557	29.2054	28.995	28.6931	29.189	29.0505	29.2445	29.1263	29.217	29.019	29.0914	29.1337		0.867518	0.995581	0.0183481		0.548412	0.920971	-0.0388619		0.577014	1	-0.05721
WD repeat coronin family	28.1214	27.4551	27.6931	27.4473	27.8019	27.9814	28.4512	27.7895	27.8858	28.459	28.1214	28.1361	27.5165	27.6527	27.8324	27.6865	27.6527	27.8504		0.0342989	1	-0.390473		0.684425	0.945572	0.0515114		0.005265	0.844	0.441984
WD repeat EIF2A family	23.4923	22.1174	23.4551	21.2821	22.9933	23.3376	23.0805	22.9388	23.4676	22.9829	23.1015	23.184	23.417	23.2961	22.6606	21.8689	23.632	23.2821		0.375482	1	-0.346258		0.597617	0.919117	-0.24648		0.726605	1	0.0997775
WD repeat EMAP family	25.5725	25.2463	25.8881	25.7103	26.4536	25.5315	25.8576	26.0105	25.5841	25.6757	26.2096	25.772	25.9716	25.9869	26.1015	25.8457	25.5315	26.0338		0.553581	1	-0.11787		0.364872	0.837116	-0.178106		0.641175	1	-0.0602357
WD repeat G protein beta family	28.0864	27.5969	27.7958	28.1747	28.4394	28.1263	28.3869	27.9923	27.8916	28.0243	28.0453	28.0609	27.7325	27.9484	28.0914	28.0349	27.8974	28.4862		0.832522	0.997797	-0.0302906		0.976635	0.992537	0.00480398		0.783929	1	0.0350946
WD repeat L(2)GL family	23.7995	23.6865	23.5045	24.4234	24.0275	23.6757	22.4298	23.7695	23.417	23.391	23.7594	23.8576	24.0443	23.8191	23.7895	21.6006	23.1348	23.1976		0.134041	1	0.415456		0.160445	0.685102	0.588524		0.691644	1	0.173067
WD repeat LIS1/nudF family	25.0233	25.0233	24.7945	24.9539	25.2571	24.9495	24.9043	24.9672	24.5812	23.7389	25.1984	24.824	24.8997	25.3778	24.5983	24.7129	25.1293	25.1488		0.202073	1	0.29795		0.871158	0.964563	0.02246		0.280221	1	-0.27549
WD repeat LST8 family	21.4067	20.7056	22.1612	22.4947	21.4576	21.2477	21.9352	22.0459	21.4576	21.9459	21.4221	21.0886	21.4015	21.6364	21.9024	22.0886	21.6231	21.9777		0.823326	0.997539	-0.0703274		0.513847	0.91376	-0.192715		0.531017	1	-0.122387
WD repeat PLAP family	24.0526	24.6375	24.867	24.8717	24.8576	24.7077	24.7543	24.3307	24.6264	25.002	24.9134	25.1604	24.4425	24.4425	25.1293	24.9933	24.9628	24.4488		0.471057	1	-0.132187		0.709509	0.93879	-0.0708631		0.739221	1	0.0613238
WD repeat PRP19 family	26.5105	26.5014	26.0484	26.604	26.632	26.5898	26.2625	26.632	26.9088	25.8904	26.4877	26.1293	26.417	26.4984	26.0041	26.3049	26.7517	26.8741		0.593791	1	0.0959044		0.970076	0.991703	0.00599416		0.657472	1	-0.0899102
WD repeat rae1 family	22.4041	21.8307	22.4375	22.019	21.3321	22.5069	22.0393	22.4726	22.3321	21.6096	22.6431	21.9951	22.391	22.3778	22.5285	22.3805	22.7077	20.3321		0.705936	1	-0.0935742		0.940298	0.981759	-0.0312163		0.876896	1	0.0623579
WD repeat SEC13 family	27.2803	27.0609	27.0401	27.4473	27.0609	27.1604	27.4234	27.2979	27.1984	26.2838	27.1984	27.0084	27.2803	26.965	27.1984	26.9428	27.1604	27.4938		0.564796	1	0.106585		0.988921	0.993538	0.00151825		0.58554	1	-0.105066
WD repeat SEC31 family	27.4938	27.4314	27.5969	27.7833	27.2077	27.3828	27.4154	27.2979	27.632	27.3066	27.5389	27.4785	27.4862	27.0914	27.341	27.1115	27.3066	27.3578		0.703147	1	0.0377779		0.0766284	0.627861	0.20024		0.076805	1	0.162463
X(+)/potassium ATPases subunit beta family	26.5419	26.7771	26.8142	26.574	27.3066	27.1115	26.8858	26.5315	26.4583	26.3066	26.7771	26.9428	26.8974	26.5448	27.0401	27.0296	26.4969	26.726		0.234969	1	0.20387		0.686563	0.945116	0.0650829		0.352533	1	-0.138787
Xanthine dehydrogenase family	29.4012	28.9117	28.7031	29.0003	29.2077	29.341	28.9428	28.8415	29.1164	27.524	29.341	28.9344	28.9923	29.0531	29.1312	28.9344	29.4274	29.1984		0.299695	1	0.310818		0.832069	0.962	-0.0286318		0.240059	1	-0.33945
Xin family	21.7915	21.3805	21.9352	15	23.4676	21.6757	22.5141	21.8876	21.0493	15	21.68	21.4626	22.3672	21.391	21.6141	21.7182	22.6051	22.4726		0.871369	0.99584	0.276142		0.370812	0.842126	-1.15295		0.244747	1	-1.42909
XPO2/CSE1 family	24.4298	24.3645	24.019	24.2096	23.9225	23.895	24.1642	24.3101	24.5463	23.4298	24.5696	23.895	24.2535	24.1332	23.9134	23.9495	24.4551	23.9672		0.951736	0.99626	-0.0124321		0.829777	0.962513	0.0280946		0.841362	1	0.0405267
Xylose isomerase family	21.6453	22.2535	22.2933	21.4726	22.3017	21.8614	23.1301	22.1765	22.8404	15	22.7695	21.3857	22.4041	15	21.4972	23.0691	15	15		0.568027	1	0.75427		0.0736916	0.627455	3.30958		0.247734	1	2.55531
YOS1 family	23.7594	23.9672	23.5754	23.9495	22.6387	23.0207	23.4923	24.0935	24.2961	23.3645	23.6757	23.391	23.6757	23.2679	23.1749	23.2961	23.9933	23.7182		0.410731	1	-0.233711		0.891799	0.968246	-0.0358823		0.360805	1	0.197829
ZC3H15/TMA46 family	22.7695	22.8093	23.3101	23.0476	23.391	22.8932	23.0224	22.4324	22.2332	22.9916	23.019	23.2243	22.8538	22.7077	22.9298	22.6736	21.7013	22.6992		0.28755	1	0.216292		0.0636481	0.655156	0.44256		0.374241	1	0.226268
Zeta family	30.0084	29.893	29.8711	29.7211	30.5754	30.3828	30.2979	30.2869	29.8711	30.2077	29.5718	29.9677	30.1724	30.393	29.8474	30.2759	30.2647	30.1724		0.821271	0.999884	0.0414413		0.48552	0.914117	-0.112324		0.29484	1	-0.153766
ZFPL1 family	21.2933	23.391	23.0342	23.6649	21.7182	21.5451	23.181	20.7715	22.3645	21.0559	21.2066	23.4041	21.6929	22.4041	22.4775	22.895	20.2419	22.6562		0.497471	1	0.443859		0.529055	0.911969	0.379856		0.919057	1	-0.0640033
ZHX family	22.1301	20.7056	22.6006	19.0265	22.0789	22.5638	21.502	21.8073	22.1886	22.3538	22.2849	22.3725	22.0789	21.895	22.4273	22.741	21.6141	21.6051		0.359016	1	-0.567293		0.388179	0.851734	-0.54267		0.918565	1	0.0246236
Zinc-containing alcohol dehydrogenase family	33.6088	33.8042	33.5641	33.6088	33.6522	34.0266	33.8422	33.5062	33.6522	33.7047	34.0017	33.5296	33.6415	33.9242	33.2759	33.4083	33.6735	34.0592		0.96524	0.996081	0.0047156		0.745087	0.945215	0.0470638		0.774418	1	0.0423482
ZP domain family	26.6595	26.8504	26.0752	26.7771	25.6292	19.7373	25.5609	25.6971	25.8457	26.4425	26.1623	21.3266	25.8881	15	25.4583	25.4202	26.2058	25.1371		0.93445	0.993416	0.115589		0.51029	0.917721	1.43653		0.511558	1	1.32094
ZPR1 family	21.4874	22.0789	22.2564	15	21.5165	22.7265	22.2792	15	21.9061	23.0902	21.1143	22.9864	21.714	21.3645	23.7389	23.6865	21.5309	22.6051		0.901514	0.991931	-0.218428		0.235122	0.749033	-1.5957		0.322511	1	-1.37728
ZRANB2 family	21.6886	21.0886	20.4676	21.3484	21.5309	21.343	20.1079	21.1332	20.2989	15	21.3645	21.5731	21.2066	20.7876	20.4576	20.7634	20.5165	21.0756		0.223643	1	1.33157		0.0646315	0.64486	0.443292		0.403556	1	-0.888281
