# Supplementary material for: On the Compatibility of Fish Meal Replacements in Aquafeeds for Rainbow Trout. A Combined Metabolomic, Proteomic and Histological Study
Source: Front Physiol. 2022 Jun 29;13:920289. doi: 10.3389/fphys.2022.920289 (PMC9276982; doi:10.3389/fphys.2022.920289)
Supplement: Supplementary file 15 [file Table8.XLSX]

## Sheet: Supplementary Material 11
Supplementary Material 11. KEGG orthology proteins IDs used as input entries for Joint Pathway Analysis.
Query	Entrez	Symbol	KEGG orthology	Name	Comment
K18626	7062	TCHH	K18626	trichohyalin	1
K01527	689	BTF3	K01527	basic transcription factor 3	1
K01313	2147	F2	K01313	"coagulation factor II, thrombin"	1
K10416	51143	DYNC1LI1	K10416	dynein cytoplasmic 1 light intermediate chain 1	1
K09502	3301	DNAJA1	K09502	DnaJ heat shock protein family (Hsp40) member A1	1
K17885	23787	MTCH1	K17885	mitochondrial carrier 1	1
K18703	79783	SUGCT	K18703	succinyl-CoA:glutarate-CoA transferase	1
K12194	29082	CHMP4A	K12194	charged multivesicular body protein 4A	1
K07190	5255	PHKA1	K07190	phosphorylase kinase regulatory subunit alpha 1	1
K07375	347688	TUBB8	K07375	tubulin beta 8 class VIII	1
K15296	8775	NAPA	K15296	NSF attachment protein alpha	1
K00615	7086	TKT	K00615	transketolase	1
K13513	253558	LCLAT1	K13513	lysocardiolipin acyltransferase 1	1
K00121	128	ADH5	K00121	"alcohol dehydrogenase 5 (class III), chi polypeptide"	1
K11863	92552	ATXN3L	K11863	ataxin 3 like	1
K14000	6238	RRBP1	K14000	ribosome binding protein 1	1
K13373	51478	HSD17B7	K13373	hydroxysteroid 17-beta dehydrogenase 7	1
K14000	6238	RRBP1	K14000	ribosome binding protein 1	1
K04508	79718	TBL1XR1	K04508	TBL1X receptor 1	1
K17094	309	ANXA6	K17094	annexin A6	1
K13800	51727	CMPK1	K13800	cytidine/uridine monophosphate kinase 1	1
K13199	26135	SERBP1	K13199	SERPINE1 mRNA binding protein 1	1
K08627	11093	ADAMTS13	K08627	ADAM metallopeptidase with thrombospondin type 1 motif 13	1
K15281	11046	SLC35D2	K15281	solute carrier family 35 member D2	1
K00830	189	AGXT	K00830	alanine--glyoxylate and serine--pyruvate aminotransferase	1
K04507	27101	CACYBP	K04507	calcyclin binding protein	1
K17631	8831	SYNGAP1	K17631	synaptic Ras GTPase activating protein 1	1
K02891	200916	RPL22L1	K02891	ribosomal protein L22 like 1	1
K05687	11315	PARK7	K05687	Parkinsonism associated deglycase	1
K00294	8659	ALDH4A1	K00294	aldehyde dehydrogenase 4 family member A1	1
K09680	80025	PANK2	K09680	pantothenate kinase 2	1
K08857	341676	NEK5	K08857	NIMA related kinase 5	1
K13160	10492	SYNCRIP	K13160	synaptotagmin binding cytoplasmic RNA interacting protein	1
K16575	10121	ACTR1A	K16575	actin related protein 1A	1
K00624	1384	CRAT	K00624	carnitine O-acetyltransferase	1
K00820	2673	GFPT1	K00820	glutamine--fructose-6-phosphate transaminase 1	1
K07441	199857	ALG14	K07441	ALG14 UDP-N-acetylglucosaminyltransferase subunit	1
K11730	84129	ACAD11	K11730	acyl-CoA dehydrogenase family member 11	1
K15040	7417	VDAC2	K15040	voltage dependent anion channel 2	1
K01253	2052	EPHX1	K01253	epoxide hydrolase 1	1
K01836	5238	PGM3	K01836	phosphoglucomutase 3	1
K12417	26027	ACOT11	K12417	acyl-CoA thioesterase 11	1
K00942	2987	GUK1	K00942	guanylate kinase 1	1
K12164	79876	UBA5	K12164	ubiquitin like modifier activating enzyme 5	1
K15759	54928	IMPAD1	K15759	inositol monophosphatase domain containing 1	1
K17262	1155	TBCB	K17262	tubulin folding cofactor B	1
K17576	284352	PPP1R37	K17576	protein phosphatase 1 regulatory subunit 37	1
K22237	25924	MYRIP	K22237	myosin VIIA and Rab interacting protein	1
K13882	11151	CORO1A	K13882	coronin 1A	1
K12878	9984	THOC1	K12878	THO complex 1	1
K07937	375	ARF1	K07937	ADP ribosylation factor 1	1
K03944	4731	NDUFV3	K03944	NADH:ubiquinone oxidoreductase subunit V3	1
K03265	2107	ETF1	K03265	eukaryotic translation termination factor 1	1
K00419	29796	UQCR10	K00419	"ubiquinol-cytochrome c reductase, complex III subunit X"	1
K00058	26227	PHGDH	K00058	phosphoglycerate dehydrogenase	1
K17093	307	ANXA4	K17093	annexin A4	1
K11090	6741	SSB	K11090	small RNA binding exonuclease protection factor La	1
K09574	23770	FKBP8	K09574	FKBP prolyl isomerase 8	1
K10655	84676	TRIM63	K10655	tripartite motif containing 63	1
K17551	55607	PPP1R9A	K17551	protein phosphatase 1 regulatory subunit 9A	1
K00966	29925	GMPPB	K00966	GDP-mannose pyrophosphorylase B	1
K08810	7204	TRIO	K08810	trio Rho guanine nucleotide exchange factor	1
K00907	85366	MYLK2	K00907	myosin light chain kinase 2	1
K18648	81611	ANP32E	K18648	acidic nuclear phosphoprotein 32 family member E	1
K06238	131873	COL6A6	K06238	collagen type VI alpha 6 chain	1
K06722	9936	CD302	K06722	CD302 molecule	1
K05605	26275	HIBCH	K05605	3-hydroxyisobutyryl-CoA hydrolase	1
K02737	5693	PSMB5	K02737	proteasome 20S subunit beta 5	1
K13421	7372	UMPS	K13421	uridine monophosphate synthetase	1
K13370	7923	HSD17B8	K13370	hydroxysteroid 17-beta dehydrogenase 8	1
K10251	51144	HSD17B12	K10251	hydroxysteroid 17-beta dehydrogenase 12	1
K14000	6238	RRBP1	K14000	ribosome binding protein 1	1
K07002	10741	RBBP9	K07002	"RB binding protein 9, serine hydrolase"	1
K14000	6238	RRBP1	K14000	ribosome binding protein 1	1
K13025	9775	EIF4A3	K13025	eukaryotic translation initiation factor 4A3	1
K05304	54187	NANS	K05304	N-acetylneuraminate synthase	1
K18623	23242	COBL	K18623	cordon-bleu WH2 repeat protein	1
K00907	85366	MYLK2	K00907	myosin light chain kinase 2	1
K17781	26517	TIMM13	K17781	translocase of inner mitochondrial membrane 13	1
K03941	4728	NDUFS8	K03941	NADH:ubiquinone oxidoreductase core subunit S8	1
K09290	7170	TPM3	K09290	tropomyosin 3	1
K18623	23242	COBL	K18623	cordon-bleu WH2 repeat protein	1
K00699	574537	UGT2A2	K00699	UDP glucuronosyltransferase family 2 member A2	1
K20123	29993	PACSIN1	K20123	protein kinase C and casein kinase substrate in neurons 1	1
K14358	9805	SCRN1	K14358	secernin 1	1
K03940	374291	NDUFS7	K03940	NADH:ubiquinone oxidoreductase core subunit S7	1
K07933	285282	RABL3	K07933	"RAB, member of RAS oncogene family like 3"	1
K01852	4047	LSS	K01852	lanosterol synthase	1
K22503	1615	DARS1	K22503	aspartyl-tRNA synthetase 1	1
K13239	10455	ECI2	K13239	enoyl-CoA delta isomerase 2	1
K03956	126328	NDUFA11	K03956	NADH:ubiquinone oxidoreductase subunit A11	1
K07901	4218	RAB8A	K07901	"RAB8A, member RAS oncogene family"	1
K08057	811	CALR	K08057	calreticulin	1
K14455	2806	GOT2	K14455	glutamic-oxaloacetic transaminase 2	1
K06013	10269	ZMPSTE24	K06013	zinc metallopeptidase STE24	1
K13160	10492	SYNCRIP	K13160	synaptotagmin binding cytoplasmic RNA interacting protein	1
K20721	6252	RTN1	K20721	reticulon 1	1
K13278	374569	ASPG	K13278	asparaginase	1
K15102	5250	SLC25A3	K15102	solute carrier family 25 member 3	1
K17094	309	ANXA6	K17094	annexin A6	1
K17920	27131	SNX5	K17920	sorting nexin 5	1
K05759	5217	PFN2	K05759	profilin 2	1
K02177	NA	NA	K02177	NA	2
K01889	10667	FARS2	K01889	"phenylalanyl-tRNA synthetase 2, mitochondrial"	1
K05357	154807	VKORC1L1	K05357	vitamin K epoxide reductase complex subunit 1 like 1	1
K12854	23020	SNRNP200	K12854	small nuclear ribonucleoprotein U5 subunit 200	1
K02985	6188	RPS3	K02985	ribosomal protein S3	1
K04043	3313	HSPA9	K04043	heat shock protein family A (Hsp70) member 9	1
K03989	721	C4B	K03989	complement C4B (Chido blood group)	1
K13090	3609	ILF3	K13090	interleukin enhancer binding factor 3	1
K12602	80349	WDR61	K12602	WD repeat domain 61	1
K13515	10162	LPCAT3	K13515	lysophosphatidylcholine acyltransferase 3	1
K00486	8564	KMO	K00486	kynurenine 3-monooxygenase	1
K01803	7167	TPI1	K01803	triosephosphate isomerase 1	1
K14410	53	ACP2	K14410	"acid phosphatase 2, lysosomal"	1
K17087	56889	TM9SF3	K17087	transmembrane 9 superfamily member 3	1
K08074	83440	ADPGK	K08074	ADP dependent glucokinase	1
K12023	91107	TRIM47	K12023	tripartite motif containing 47	1
K00387	6821	SUOX	K00387	sulfite oxidase	1
K06228	27148	STK36	K06228	serine/threonine kinase 36	1
K03768	5479	PPIB	K03768	peptidylprolyl isomerase B	1
K13704	26090	ABHD12	K13704	abhydrolase domain containing 12	1
K03254	8661	EIF3A	K03254	eukaryotic translation initiation factor 3 subunit A	1
K05399	3929	LBP	K05399	lipopolysaccharide binding protein	1
K12893	6430	SRSF5	K12893	serine and arginine rich splicing factor 5	1
K16545	23259	DDHD2	K16545	DDHD domain containing 2	1
K12006	147166	TRIM16L	K12006	tripartite motif containing 16 like	1
K02267	1340	COX6B1	K02267	cytochrome c oxidase subunit 6B1	1
K11251	8337	H2AC18	K11251	H2A clustered histone 18	1
K02265	1329	COX5B	K02265	cytochrome c oxidase subunit 5B	1
K11338	10856	RUVBL2	K11338	RuvB like AAA ATPase 2	1
K13236	1666	DECR1	K13236	"2,4-dienoyl-CoA reductase 1"	1
K17276	3936	LCP1	K17276	lymphocyte cytosolic protein 1	1
K00801	2222	FDFT1	K00801	farnesyl-diphosphate farnesyltransferase 1	1
K11275	3010	H1-6	K11275	"H1.6 linker histone, cluster member"	1
K18334	55556	ENOSF1	K18334	enolase superfamily member 1	1
K05304	54187	NANS	K05304	N-acetylneuraminate synthase	1
K04948	1259	CNGA1	K04948	cyclic nucleotide gated channel subunit alpha 1	1
K05759	5217	PFN2	K05759	profilin 2	1
K09561	10273	STUB1	K09561	STIP1 homology and U-box containing protein 1	1
K03257	1974	EIF4A2	K03257	eukaryotic translation initiation factor 4A2	1
K20526	8407	TAGLN2	K20526	transgelin 2	1
K04438	1398	CRK	K04438	"CRK proto-oncogene, adaptor protein"	1
K03252	8663	EIF3C	K03252	eukaryotic translation initiation factor 3 subunit C	1
K11498	1062	CENPE	K11498	centromere protein E	1
K15734	195814	SDR16C5	K15734		1
K13184	1660	DHX9	K13184	DExH-box helicase 9	1
K12670	1650	DDOST	K12670	dolichyl-diphosphooligosaccharide--protein glycosyltransferase non-catalytic subunit	1
K03012	5433	POLR2D	K03012	RNA polymerase II subunit D	1
K03255	23277	CLUH	K03255	clustered mitochondria homolog	1
K09585	54495	TMX3	K09585	thioredoxin related transmembrane protein 3	1
K16198	7533	YWHAH	K16198	tyrosine 3-monooxygenase/tryptophan 5-monooxygenase activation protein eta	1
K19269	283871	PGP	K19269	phosphoglycolate phosphatase	1
K00162	5162	PDHB	K00162	pyruvate dehydrogenase E1 subunit beta	1
K16794	5048	PAFAH1B1	K16794	platelet activating factor acetylhydrolase 1b regulatory subunit 1	1
K04079	3320	HSP90AA1	K04079	heat shock protein 90 alpha family class A member 1	1
K13239	10455	ECI2	K13239	enoyl-CoA delta isomerase 2	1
K07374	84790	TUBA1C	K07374	tubulin alpha 1c	1
K00488	1593	CYP27A1	K00488	cytochrome P450 family 27 subfamily A member 1	1
K03456	5518	PPP2R1A	K03456	protein phosphatase 2 scaffold subunit Aalpha	1
K04524	348	APOE	K04524	apolipoprotein E	1
K10381	1832	DSP	K10381	desmoplakin	1
K22503	1615	DARS1	K22503	aspartyl-tRNA synthetase 1	1
K07190	5255	PHKA1	K07190	phosphorylase kinase regulatory subunit alpha 1	1
K09502	3301	DNAJA1	K09502	DnaJ heat shock protein family (Hsp40) member A1	1
K08133	7373	COL14A1	K08133	collagen type XIV alpha 1 chain	1
K00463	3620	IDO1	K00463	"indoleamine 2,3-dioxygenase 1"	1
K03662	537	ATP6AP1	K03662	ATPase H+ transporting accessory protein 1	1
K12741	144983	HNRNPA1L2	K12741	heterogeneous nuclear ribonucleoprotein A1 like 2	1
K06129	23659	PLA2G15	K06129	phospholipase A2 group XV	1
K03234	1938	EEF2	K03234	eukaryotic translation elongation factor 2	1
K12826	8175	SF3A2	K12826	splicing factor 3a subunit 2	1
K07198	5562	PRKAA1	K07198	protein kinase AMP-activated catalytic subunit alpha 1	1
K18468	55737	VPS35	K18468	VPS35 retromer complex component	1
K12373	3073	HEXA	K12373	hexosaminidase subunit alpha	1
K01307	8836	GGH	K01307	gamma-glutamyl hydrolase	1
K13112	9967	THRAP3	K13112	thyroid hormone receptor associated protein 3	1
K12896	6432	SRSF7	K12896	serine and arginine rich splicing factor 7	1
K07529	56896	DPYSL5	K07529	dihydropyrimidinase like 5	1
K11843	9097	USP14	K11843	ubiquitin specific peptidase 14	1
K10426	51164	DCTN4	K10426	dynactin subunit 4	1
K01482	23564	DDAH2	K01482	dimethylarginine dimethylaminohydrolase 2	1
K04550	4035	LRP1	K04550	LDL receptor related protein 1	1
K12890	6426	SRSF1	K12890	serine and arginine rich splicing factor 1	1
K07515	3030	HADHA	K07515	hydroxyacyl-CoA dehydrogenase trifunctional multienzyme complex subunit alpha	1
K17093	307	ANXA4	K17093	annexin A4	1
K11517	51179	HAO2	K11517	hydroxyacid oxidase 2	1
K01265	254042	METAP1D	K01265	"methionyl aminopeptidase type 1D, mitochondrial"	1
K00261	2746	GLUD1	K00261	glutamate dehydrogenase 1	1
K11787	2618	GART	K11787	"phosphoribosylglycinamide formyltransferase, phosphoribosylglycinamide synthetase, phosphoribosylaminoimidazole synthetase"	1
K09479	37	ACADVL	K09479	acyl-CoA dehydrogenase very long chain	1
K06087	51208	CLDN18	K06087	claudin 18	1
K00019	622	BDH1	K00019	3-hydroxybutyrate dehydrogenase 1	1
K12589	23016	EXOSC7	K12589	exosome component 7	1
K13421	7372	UMPS	K13421	uridine monophosphate synthetase	1
K03936	4722	NDUFS3	K03936	NADH:ubiquinone oxidoreductase core subunit S3	1
K01313	2147	F2	K01313	"coagulation factor II, thrombin"	1
K17307	2199	FBLN2	K17307	fibulin 2	1
K05021	1192	CLIC1	K05021	chloride intracellular channel 1	1
K01758	1491	CTH	K01758	cystathionine gamma-lyase	1
K01757	NA	NA	K01757	NA	2
K14945	9444	QKI	K14945	"QKI, KH domain containing RNA binding"	1
K05696	5770	PTPN1	K05696	protein tyrosine phosphatase non-receptor type 1	1
K22503	1615	DARS1	K22503	aspartyl-tRNA synthetase 1	1
K06781	23705	CADM1	K06781	cell adhesion molecule 1	1
K18470	392	ARHGAP1	K18470	Rho GTPase activating protein 1	1
K07874	5861	RAB1A	K07874	"RAB1A, member RAS oncogene family"	1
K13089	3608	ILF2	K13089	interleukin enhancer binding factor 2	1
K03063	5704	PSMC4	K03063	"proteasome 26S subunit, ATPase 4"	1
K01477	55821	ALLC	K01477	allantoicase	1
K02177	NA	NA	K02177	NA	2
K02964	6222	RPS18	K02964	ribosomal protein S18	1
K14410	53	ACP2	K14410	"acid phosphatase 2, lysosomal"	1
K07295	NA	NA	K07295	NA	2
K03521	2109	ETFB	K03521	electron transfer flavoprotein subunit beta	1
K03065	5702	PSMC3	K03065	"proteasome 26S subunit, ATPase 3"	1
K11584	5527	PPP2R5C	K11584	protein phosphatase 2 regulatory subunit B'gamma	1
K07390	51218	GLRX5	K07390	glutaredoxin 5	1
K01647	1431	CS	K01647	citrate synthase	1
K03258	1975	EIF4B	K03258	eukaryotic translation initiation factor 4B	1
K17255	2665	GDI2	K17255	GDP dissociation inhibitor 2	1
K00019	622	BDH1	K00019	3-hydroxybutyrate dehydrogenase 1	1
K01887	5917	RARS1	K01887	arginyl-tRNA synthetase 1	1
K03258	1975	EIF4B	K03258	eukaryotic translation initiation factor 4B	1
K11299	3150	HMGN1	K11299	high mobility group nucleosome binding domain 1	1
K01796	23600	AMACR	K01796	alpha-methylacyl-CoA racemase	1
K03958	4708	NDUFB2	K03958	NADH:ubiquinone oxidoreductase subunit B2	1
K05762	5962	RDX	K05762	radixin	1
K10352	4628	MYH10	K10352	myosin heavy chain 10	1
K10429	4131	MAP1B	K10429	microtubule associated protein 1B	1
K14778	54555	DDX49	K14778	DEAD-box helicase 49	1
K09486	10525	HYOU1	K09486	hypoxia up-regulated 1	1
K03237	1965	EIF2S1	K03237	eukaryotic translation initiation factor 2 subunit alpha	1
K03989	721	C4B	K03989	complement C4B (Chido blood group)	1
K20359	10567	RABAC1	K20359	Rab acceptor 1	1
K11836	8078	USP5	K11836	ubiquitin specific peptidase 5	1
K06027	4905	NSF	K06027	"N-ethylmaleimide sensitive factor, vesicle fusing ATPase"	1
K18270	22930	RAB3GAP1	K18270	RAB3 GTPase activating protein catalytic subunit 1	1
K12409	10020	GNE	K12409	glucosamine (UDP-N-acetyl)-2-epimerase/N-acetylmannosamine kinase	1
K18622	120	ADD3	K18622	adducin 3	1
K00019	622	BDH1	K00019	3-hydroxybutyrate dehydrogenase 1	1
K11090	6741	SSB	K11090	small RNA binding exonuclease protection factor La	1
K06821	5365	PLXNB3	K06821	plexin B3	1
K17917	6642	SNX1	K17917	sorting nexin 1	1
K00025	4190	MDH1	K00025	malate dehydrogenase 1	1
K20371	4925	NUCB2	K20371	nucleobindin 2	1
K07277	25813	SAMM50	K07277	SAMM50 sorting and assembly machinery component	1
K18460	23039	XPO7	K18460	exportin 7	1
K17858	NA	NA	K17858	NA	2
K00966	29925	GMPPB	K00966	GDP-mannose pyrophosphorylase B	1
K02880	100526842	RPL17-C18orf32	K02880	RPL17-C18orf32 readthrough	1
K13279	5052	PRDX1	K13279	peroxiredoxin 1	1
K13576	10991	SLC38A3	K13576	solute carrier family 38 member 3	1
K12365	57580	PREX1	K12365	"phosphatidylinositol-3,4,5-trisphosphate dependent Rac exchange factor 1"	1
K05665	4363	ABCC1	K05665	ATP binding cassette subfamily C member 1	1
K01885	124454	EARS2	K01885	"glutamyl-tRNA synthetase 2, mitochondrial"	1
K04536	2782	GNB1	K04536	G protein subunit beta 1	1
K02872	23521	RPL13A	K02872	ribosomal protein L13a	1
K13210	8880	FUBP1	K13210	far upstream element binding protein 1	1
K01885	124454	EARS2	K01885	"glutamyl-tRNA synthetase 2, mitochondrial"	1
K04852	777	CACNA1E	K04852	calcium voltage-gated channel subunit alpha1 E	1
K15433	51637	RTRAF	K15433	"RNA transcription, translation and transport factor"	1
K14965	84661	DPY30	K14965	dpy-30 histone methyltransferase complex regulatory subunit	1
K17258	83986	FAM234A	K17258	family with sequence similarity 234 member A	1
K01620	NA	NA	K01620	NA	2
K00871	5260	PHKG1	K00871	phosphorylase kinase catalytic subunit gamma 1	1
K01900	8803	SUCLA2	K01900	succinate-CoA ligase ADP-forming subunit beta	1
K12900	10772	SRSF10	K12900	serine and arginine rich splicing factor 10	1
K17725	23474	ETHE1	K17725	ETHE1 persulfide dioxygenase	1
K10798	10038	PARP2	K10798	poly(ADP-ribose) polymerase 2	1
K03989	721	C4B	K03989	complement C4B (Chido blood group)	1
K14686	1317	SLC31A1	K14686	solute carrier family 31 member 1	1
K06258	9900	SV2A	K06258	synaptic vesicle glycoprotein 2A	1
K06115	6710	SPTB	K06115	"spectrin beta, erythrocytic"	1
K00070	3284	HSD3B2	K00070	"hydroxy-delta-5-steroid dehydrogenase, 3 beta- and steroid delta-isomerase 2"	1
K05762	5962	RDX	K05762	radixin	1
K15791	55526	DHTKD1	K15791	dehydrogenase E1 and transketolase domain containing 1	1
K14009	10134	BCAP31	K14009	B cell receptor associated protein 31	1
K04354	5521	PPP2R2B	K04354	protein phosphatase 2 regulatory subunit Bbeta	1
K03671	7295	TXN	K03671	thioredoxin	1
K13811	9060	PAPSS2	K13811	3'-phosphoadenosine 5'-phosphosulfate synthase 2	1
K03521	2109	ETFB	K03521	electron transfer flavoprotein subunit beta	1
K00002	10327	AKR1A1	K00002	aldo-keto reductase family 1 member A1	1
K15890	NA	NA	K15890	NA	2
K15103	7351	UCP2	K15103	uncoupling protein 2	1
K10522	56616	DIABLO	K10522	diablo IAP-binding mitochondrial protein	1
K06201	51076	CUTC	K06201	cutC copper transporter	1
K06096	9218	VAPA	K06096	VAMP associated protein A	1
K03254	8661	EIF3A	K03254	eukaryotic translation initiation factor 3 subunit A	1
K13704	26090	ABHD12	K13704	abhydrolase domain containing 12	1
K03989	721	C4B	K03989	complement C4B (Chido blood group)	1
K07425	284541	CYP4A22	K07425	cytochrome P450 family 4 subfamily A member 22	1
K01482	23564	DDAH2	K01482	dimethylarginine dimethylaminohydrolase 2	1
K08471	NA	NA	K08471	NA	2
K00789	4144	MAT2A	K00789	methionine adenosyltransferase 2A	1
K16939	23157	SEPTIN6	K16939	septin 6	1
K01835	5236	PGM1	K01835	phosphoglucomutase 1	1
K11276	4869	NPM1	K11276	nucleophosmin 1	1
K10106	2677	GGCX	K10106	gamma-glutamyl carboxylase	1
K01900	8803	SUCLA2	K01900	succinate-CoA ligase ADP-forming subunit beta	1
K01724	84105	PCBD2	K01724	pterin-4 alpha-carbinolamine dehydratase 2	1
K13111	55234	SMU1	K13111	SMU1 DNA replication regulator and spliceosomal factor	1
K03687	80273	GRPEL1	K03687		1
K02140	10632	ATP5MG	K02140	ATP synthase membrane subunit g	1
K01121	1267	CNP	K01121	"2',3'-cyclic nucleotide 3' phosphodiesterase"	1
K09575	60681	FKBP10	K09575	FKBP prolyl isomerase 10	1
K13201	7073	TIAL1	K13201	TIA1 cytotoxic granule associated RNA binding protein like 1	1
K17428	57129	MRPL47	K17428	mitochondrial ribosomal protein L47	1
K00002	10327	AKR1A1	K00002	aldo-keto reductase family 1 member A1	1
K13212	100996928	FMC1-LUC7L2	K13212	FMC1-LUC7L2 readthrough	1
K00799	653689	GSTT2B	K00799	glutathione S-transferase theta 2B (gene/pseudogene)	1
K07190	5255	PHKA1	K07190	phosphorylase kinase regulatory subunit alpha 1	1
K05767	10788	IQGAP2	K05767	IQ motif containing GTPase activating protein 2	1
K05690	1500	CTNND1	K05690	catenin delta 1	1
K02888	219927	MRPL21	K02888	mitochondrial ribosomal protein L21	1
K12734	53938	PPIL3	K12734	peptidylprolyl isomerase like 3	1
K02187	836	CASP3	K02187	caspase 3	1
K00920	79837	PIP4K2C	K00920	phosphatidylinositol-5-phosphate 4-kinase type 2 gamma	1
K11587	23468	CBX5	K11587	chromobox 5	1
K03163	116447	TOP1MT	K03163	DNA topoisomerase I mitochondrial	1
K04550	4035	LRP1	K04550	LDL receptor related protein 1	1
K15103	7351	UCP2	K15103	uncoupling protein 2	1
K00414	7384	UQCRC1	K00414	ubiquinol-cytochrome c reductase core protein 1	1
K09592	54583	EGLN1	K09592	egl-9 family hypoxia inducible factor 1	1
K12666	6184	RPN1	K12666	ribophorin I	1
K08757	335	APOA1	K08757	apolipoprotein A1	1
K04513	387	RHOA	K04513	ras homolog family member A	1
K02943	6181	RPLP2	K02943	ribosomal protein lateral stalk subunit P2	1
K04644	1211	CLTA	K04644	clathrin light chain A	1
K00365	NA	NA	K00365	NA	2
K01206	2517	FUCA1	K01206	alpha-L-fucosidase 1	1
K09529	23234	DNAJC9	K09529	DnaJ heat shock protein family (Hsp40) member C9	1
K07955	127829	ARL8A	K07955	ADP ribosylation factor like GTPase 8A	1
K18343	90268	OTULIN	K18343	OTU deubiquitinase with linear linkage specificity	1
K05860	51196	PLCE1	K05860	phospholipase C epsilon 1	1
K09533	23317	DNAJC13	K09533	DnaJ heat shock protein family (Hsp40) member C13	1
K00666	NA	NA	K00666	NA	2
K14462	338	APOB	K14462	apolipoprotein B	1
K10613	9820	CUL7	K10613	cullin 7	1
K20392	11230	PRAF2	K20392	PRA1 domain family member 2	1
K10356	4640	MYO1A	K10356	myosin IA	1
K15305	55697	VAC14	K15305	VAC14 component of PIKFYVE complex	1
K03364	51343	FZR1	K03364	fizzy and cell division cycle 20 related 1	1
K14455	2806	GOT2	K14455	glutamic-oxaloacetic transaminase 2	1
K01082	10380	BPNT1	K01082	"3'(2'), 5'-bisphosphate nucleotidase 1"	1
K08146	56606	SLC2A9	K08146	solute carrier family 2 member 9	1
K12888	3192	HNRNPU	K12888	heterogeneous nuclear ribonucleoprotein U	1
K06934	NA	NA	K06934	NA	2
K12653	79671	NLRX1	K12653	NLR family member X1	1
K06258	9900	SV2A	K06258	synaptic vesicle glycoprotein 2A	1
K16175	23513	SCRIB	K16175	scribble planar cell polarity protein	1
K06027	4905	NSF	K06027	"N-ethylmaleimide sensitive factor, vesicle fusing ATPase"	1
K00069	3248	HPGD	K00069	15-hydroxyprostaglandin dehydrogenase	1
K01872	16	AARS1	K01872	alanyl-tRNA synthetase 1	1
K02132	498	ATP5F1A	K02132	ATP synthase F1 subunit alpha	1
K13506	84803	GPAT3	K13506	glycerol-3-phosphate acyltransferase 3	1
K11585	10951	CBX1	K11585	chromobox 1	1
K00275	55163	PNPO	K00275	pyridoxamine 5'-phosphate oxidase	1
K00234	6389	SDHA	K00234	succinate dehydrogenase complex flavoprotein subunit A	1
K03036	5717	PSMD11	K03036	"proteasome 26S subunit, non-ATPase 11"	1
K01202	2581	GALC	K01202	galactosylceramidase	1
K00814	2875	GPT	K00814	glutamic--pyruvic transaminase	1
K03676	51022	GLRX2	K03676	glutaredoxin 2	1
K06704	102	ADAM10	K06704	ADAM metallopeptidase domain 10	1
K00411	7386	UQCRFS1	K00411	"ubiquinol-cytochrome c reductase, Rieske iron-sulfur polypeptide 1"	1
K14397	11051	NUDT21	K14397	nudix hydrolase 21	1
K01488	100	ADA	K01488	adenosine deaminase	1
K07374	84790	TUBA1C	K07374	tubulin alpha 1c	1
K14564	10528	NOP56	K14564	NOP56 ribonucleoprotein	1
K00030	3419	IDH3A	K00030	isocitrate dehydrogenase (NAD(+)) 3 catalytic subunit alpha	1
K00657	112483	SAT2	K00657	spermidine/spermine N1-acetyltransferase family member 2	1
K10685	10054	UBA2	K10685	ubiquitin like modifier activating enzyme 2	1
K00357	5860	QDPR	K00357	quinoid dihydropteridine reductase	1
K08516	10652	YKT6	K08516	YKT6 v-SNARE homolog	1
K13506	84803	GPAT3	K13506	glycerol-3-phosphate acyltransferase 3	1
K10357	4644	MYO5A	K10357	myosin VA	1
K00515	53630	BCO1	K00515	beta-carotene oxygenase 1	1
K01363	1508	CTSB	K01363	cathepsin B	1
K02953	6207	RPS13	K02953	ribosomal protein S13	1
K01897	23305	ACSL6	K01897	acyl-CoA synthetase long chain family member 6	1
K10251	51144	HSD17B12	K10251	hydroxysteroid 17-beta dehydrogenase 12	1
K08056	2923	PDIA3	K08056	protein disulfide isomerase family A member 3	1
K03456	5518	PPP2R1A	K03456	protein phosphatase 2 scaffold subunit Aalpha	1
K19995	192683	SCAMP5	K19995	secretory carrier membrane protein 5	1
K13882	11151	CORO1A	K13882	coronin 1A	1
K14085	501	ALDH7A1	K14085	aldehyde dehydrogenase 7 family member A1	1
K09523	5611	DNAJC3	K09523	DnaJ heat shock protein family (Hsp40) member C3	1
K12860	988	CDC5L	K12860	cell division cycle 5 like	1
K04370	8649	LAMTOR3	K04370	"late endosomal/lysosomal adaptor, MAPK and MTOR activator 3"	1
K02353	1857	DVL3	K02353	dishevelled segment polarity protein 3	1
K03037	9861	PSMD6	K03037	"proteasome 26S subunit, non-ATPase 6"	1
K00311	2110	ETFDH	K00311	electron transfer flavoprotein dehydrogenase	1
K05695	5792	PTPRF	K05695	protein tyrosine phosphatase receptor type F	1
K00963	7360	UGP2	K00963	UDP-glucose pyrophosphorylase 2	1
K07874	5861	RAB1A	K07874	"RAB1A, member RAS oncogene family"	1
K04567	3735	KARS1	K04567	lysyl-tRNA synthetase 1	1
K10352	4628	MYH10	K10352	myosin heavy chain 10	1
K03951	4701	NDUFA7	K03951	NADH:ubiquinone oxidoreductase subunit A7	1
K02264	9377	COX5A	K02264	cytochrome c oxidase subunit 5A	1
K20123	29993	PACSIN1	K20123	protein kinase C and casein kinase substrate in neurons 1	1
K14018	9373	PLAA	K14018	phospholipase A2 activating protein	1
K08399	59352	LGR6	K08399	leucine rich repeat containing G protein-coupled receptor 6	1
K11160	84649	DGAT2	K11160	diacylglycerol O-acyltransferase 2	1
K08341	23710	GABARAPL1	K08341	GABA type A receptor associated protein like 1	1
K06087	51208	CLDN18	K06087	claudin 18	1
K07611	84823	LMNB2	K07611	lamin B2	1
K05767	10788	IQGAP2	K05767	IQ motif containing GTPase activating protein 2	1
K15040	7417	VDAC2	K15040	voltage dependent anion channel 2	1
K06087	51208	CLDN18	K06087	claudin 18	1
K12890	6426	SRSF1	K12890	serine and arginine rich splicing factor 1	1
K13882	11151	CORO1A	K13882	coronin 1A	1
K07205	1978	EIF4EBP1	K07205	eukaryotic translation initiation factor 4E binding protein 1	1
K01230	57134	MAN1C1	K01230	mannosidase alpha class 1C member 1	1
K01011	4357	MPST	K01011	mercaptopyruvate sulfurtransferase	1
K05970	54414	SIAE	K05970	sialic acid acetylesterase	1
K12197	5119	CHMP1A	K12197	charged multivesicular body protein 1A	1
K08764	6342	SCP2	K08764	sterol carrier protein 2	1
K13431	6734	SRPRA	K13431	SRP receptor subunit alpha	1
K14462	338	APOB	K14462	apolipoprotein B	1
K05767	10788	IQGAP2	K05767	IQ motif containing GTPase activating protein 2	1
K09485	22824	HSPA4L	K09485	heat shock protein family A (Hsp70) member 4 like	1
K02330	5423	POLB	K02330	DNA polymerase beta	1
K15100	6576	SLC25A1	K15100	solute carrier family 25 member 1	1
K13882	11151	CORO1A	K13882	coronin 1A	1
K05765	1073	CFL2	K05765	cofilin 2	1
K01255	NA	NA	K01255	NA	2
K15303	246181	AKR7L	K15303	aldo-keto reductase family 7 like (gene/pseudogene)	1
K02891	200916	RPL22L1	K02891	ribosomal protein L22 like 1	1
K17093	307	ANXA4	K17093	annexin A4	1
K13098	2521	FUS	K13098	FUS RNA binding protein	1
K07192	10211	FLOT1	K07192	flotillin 1	1
K13210	8880	FUBP1	K13210	far upstream element binding protein 1	1
K02129	521	ATP5ME	K02129	ATP synthase membrane subunit e	1
K04534	2775	GNAO1	K04534	G protein subunit alpha o1	1
K02270	9167	COX7A2L	K02270	cytochrome c oxidase subunit 7A2 like	1
K05901	645	BLVRB	K05901	biliverdin reductase B	1
K01756	158	ADSL	K01756	adenylosuccinate lyase	1
K01809	4351	MPI	K01809	mannose phosphate isomerase	1
K13023	1370	CPN2	K13023	carboxypeptidase N subunit 2	1
K14462	338	APOB	K14462	apolipoprotein B	1
K15109	788	SLC25A20	K15109	solute carrier family 25 member 20	1
K01896	54988	ACSM5	K01896	acyl-CoA synthetase medium chain family member 5	1
K17989	113675	SDSL	K17989	serine dehydratase like	1
K11251	8337	H2AC18	K11251	H2A clustered histone 18	1
K07874	5861	RAB1A	K07874	"RAB1A, member RAS oncogene family"	1
K14462	338	APOB	K14462	apolipoprotein B	1
K01895	84532	ACSS1	K01895	acyl-CoA synthetase short chain family member 1	1
K01495	2643	GCH1	K01495	GTP cyclohydrolase 1	1
K02272	1350	COX7C	K02272	cytochrome c oxidase subunit 7C	1
K01900	8803	SUCLA2	K01900	succinate-CoA ligase ADP-forming subunit beta	1
K17260	10097	ACTR2	K17260	actin related protein 2	1
K00294	8659	ALDH4A1	K00294	aldehyde dehydrogenase 4 family member A1	1
K00815	6898	TAT	K00815	tyrosine aminotransferase	1
K03989	721	C4B	K03989	complement C4B (Chido blood group)	1
K03781	847	CAT	K03781	catalase	1
K18587	57017	COQ9	K18587	coenzyme Q9	1
K19998	23256	SCFD1	K19998	sec1 family domain containing 1	1
K06115	6710	SPTB	K06115	"spectrin beta, erythrocytic"	1
K12075	1740	DLG2	K12075	discs large MAGUK scaffold protein 2	1
K01315	5340	PLG	K01315	plasminogen	1
K01648	47	ACLY	K01648	ATP citrate lyase	1
K20043	9892	SNAP91	K20043	synaptosome associated protein 91	1
K01277	10072	DPP3	K01277	dipeptidyl peptidase 3	1
K03949	4698	NDUFA5	K03949	NADH:ubiquinone oxidoreductase subunit A5	1
K11252	286436	H2BW2	K11252	H2B.W histone 2	1
K07192	10211	FLOT1	K07192	flotillin 1	1
K14565	51602	NOP58	K14565	NOP58 ribonucleoprotein	1
K21138	374659	HDDC3	K21138	HD domain containing 3	1
K17725	23474	ETHE1	K17725	ETHE1 persulfide dioxygenase	1
K02377	7264	TSTA3	K02377	tissue specific transplantation antigen P35B	1
K01711	2762	GMDS	K01711	"GDP-mannose 4,6-dehydratase"	1
K01939	122622	ADSS1	K01939	adenylosuccinate synthase 1	1
K01315	5340	PLG	K01315	plasminogen	1
K11187	25824	PRDX5	K11187	peroxiredoxin 5	1
K14966	29915	HCFC2	K14966	host cell factor C2	1
K01689	2027	ENO3	K01689	enolase 3	1
K01958	5091	PC	K01958	pyruvate carboxylase	1
K09290	7170	TPM3	K09290	tropomyosin 3	1
K00476	444	ASPH	K00476	aspartate beta-hydroxylase	1
K04447	3717	JAK2	K04447	Janus kinase 2	1
K02932	6125	RPL5	K02932	ribosomal protein L5	1
K12657	5832	ALDH18A1	K12657	aldehyde dehydrogenase 18 family member A1	1
K10402	9585	KIF20B	K10402	kinesin family member 20B	1
K00222	7108	TM7SF2	K00222	transmembrane 7 superfamily member 2	1
K00326	51700	CYB5R2	K00326	cytochrome b5 reductase 2	1
K01958	5091	PC	K01958	pyruvate carboxylase	1
K13044	9987	HNRNPDL	K13044	heterogeneous nuclear ribonucleoprotein D like	1
K05765	1073	CFL2	K05765	cofilin 2	1
K05625	7052	TGM2	K05625	transglutaminase 2	1
K03953	4704	NDUFA9	K03953	NADH:ubiquinone oxidoreductase subunit A9	1
K13189	10432	RBM14	K13189	RNA binding motif protein 14	1
K05906	51449	PCYOX1	K05906	prenylcysteine oxidase 1	1
K05720	2245	FGD1	K05720	"FYVE, RhoGEF and PH domain containing 1"	1
K12476	30845	EHD3	K12476	EH domain containing 3	1
K01897	23305	ACSL6	K01897	acyl-CoA synthetase long chain family member 6	1
K14005	22872	SEC31A	K14005	"SEC31 homolog A, COPII coat complex component"	1
K00859	NA	NA	K00859	NA	2
K16143	1401	CRP	K16143	C-reactive protein	1
K00311	2110	ETFDH	K00311	electron transfer flavoprotein dehydrogenase	1
K05546	23193	GANAB	K05546	glucosidase II alpha subunit	1
K12838	22827	PUF60	K12838	poly(U) binding splicing factor 60	1
K03029	5710	PSMD4	K03029	"proteasome 26S subunit, non-ATPase 4"	1
K13187	5936	RBM4	K13187	RNA binding motif protein 4	1
K01958	5091	PC	K01958	pyruvate carboxylase	1
K01958	5091	PC	K01958	pyruvate carboxylase	1
K20069	25977	NECAP1	K20069	NECAP endocytosis associated 1	1
K00382	1738	DLD	K00382	dihydrolipoamide dehydrogenase	1
K01081	93034	NT5C1B	K01081	"5'-nucleotidase, cytosolic IB"	1
K01205	4669	NAGLU	K01205	N-acetyl-alpha-glucosaminidase	1
K20349	51014	TMED7	K20349	transmembrane p24 trafficking protein 7	1
K01757	NA	NA	K01757	NA	2
K18458	91703	ACY3	K18458	aminoacylase 3	1
K10356	4640	MYO1A	K10356	myosin IA	1
K06115	6710	SPTB	K06115	"spectrin beta, erythrocytic"	1
K03108	6731	SRP72	K03108	signal recognition particle 72	1
K14455	2806	GOT2	K14455	glutamic-oxaloacetic transaminase 2	1
K06236	1277	COL1A1	K06236	collagen type I alpha 1 chain	1
K00357	5860	QDPR	K00357	quinoid dihydropteridine reductase	1
K08146	56606	SLC2A9	K08146	solute carrier family 2 member 9	1
K10080	3998	LMAN1	K10080	"lectin, mannose binding 1"	1
K17919	8723	SNX4	K17919	sorting nexin 4	1
K09527	7266	DNAJC7	K09527	DnaJ heat shock protein family (Hsp40) member C7	1
K12892	6428	SRSF3	K12892	serine and arginine rich splicing factor 3	1
K06089	50848	F11R	K06089	F11 receptor	1
K00799	653689	GSTT2B	K00799	glutathione S-transferase theta 2B (gene/pseudogene)	1
K03257	1974	EIF4A2	K03257	eukaryotic translation initiation factor 4A2	1
K07750	6307	MSMO1	K07750	methylsterol monooxygenase 1	1
K20456	5007	OSBP	K20456	oxysterol binding protein	1
K19947	9645	MICAL2	K19947	"microtubule associated monooxygenase, calponin and LIM domain containing 2"	1
K18466	9559	VPS26A	K18466	"VPS26, retromer complex component A"	1
K02922	6167	RPL37	K02922	ribosomal protein L37	1
K04345	5568	PRKACG	K04345	protein kinase cAMP-activated catalytic subunit gamma	1
K13811	9060	PAPSS2	K13811	3'-phosphoadenosine 5'-phosphosulfate synthase 2	1
K00413	1537	CYC1	K00413	cytochrome c1	1
K17094	309	ANXA6	K17094	annexin A6	1
K12394	8905	AP1S2	K12394	adaptor related protein complex 1 subunit sigma 2	1
K14565	51602	NOP58	K14565	NOP58 ribonucleoprotein	1
K14361	123264	SLC51B	K14361	solute carrier family 51 subunit beta	1
K11130	55505	NOP10	K11130	NOP10 ribonucleoprotein	1
K14463	4547	MTTP	K14463	microsomal triglyceride transfer protein	1
K20367	51614	ERGIC3	K20367	ERGIC and golgi 3	1
K20305	22878	TRAPPC8	K20305	trafficking protein particle complex 8	1
K15410	1936	EEF1D	K15410	eukaryotic translation elongation factor 1 delta	1
K01251	23382	AHCYL2	K01251	adenosylhomocysteinase like 2	1
K01376	55325	UFSP2	K01376	UFM1 specific peptidase 2	1
K12898	3187	HNRNPH1	K12898	heterogeneous nuclear ribonucleoprotein H1	1
K00232	8310	ACOX3	K00232	"acyl-CoA oxidase 3, pristanoyl"	1
K18423	1434	CSE1L	K18423	chromosome segregation 1 like	1
K13512	254531	LPCAT4	K13512	lysophosphatidylcholine acyltransferase 4	1
K12820	1665	DHX15	K12820	DEAH-box helicase 15	1
K12823	1655	DDX5	K12823	DEAD-box helicase 5	1
K00573	5110	PCMT1	K00573	protein-L-isoaspartate (D-aspartate) O-methyltransferase	1
K03108	6731	SRP72	K03108	signal recognition particle 72	1
K05022	1193	CLIC2	K05022	chloride intracellular channel 2	1
K06067	3066	HDAC2	K06067	histone deacetylase 2	1
K01640	54511	HMGCLL1	K01640	3-hydroxymethyl-3-methylglutaryl-CoA lyase like 1	1
K16794	5048	PAFAH1B1	K16794	platelet activating factor acetylhydrolase 1b regulatory subunit 1	1
K15436	23534	TNPO3	K15436	transportin 3	1
K18156	91419	ATP23	K18156	ATP23 metallopeptidase and ATP synthase assembly factor homolog	1
K00993	85465	SELENOI	K00993	selenoprotein I	1
K10434	79884	MAP9	K10434	microtubule associated protein 9	1
K07411	NA	NA	K07411	NA	2
K08054	821	CANX	K08054	calnexin	1
K02903	6158	RPL28	K02903	ribosomal protein L28	1
K10798	10038	PARP2	K10798	poly(ADP-ribose) polymerase 2	1
K13137	11171	STRAP	K13137	serine/threonine kinase receptor associated protein	1
K00666	NA	NA	K00666	NA	2
K13502	6810	STX4	K13502	syntaxin 4	1
K13720	27163	NAAA	K13720	N-acylethanolamine acid amidase	1
K07937	375	ARF1	K07937	ADP ribosylation factor 1	1
K00699	574537	UGT2A2	K00699	UDP glucuronosyltransferase family 2 member A2	1
K00500	5053	PAH	K00500	phenylalanine hydroxylase	1
K08816	7444	VRK2	K08816	VRK serine/threonine kinase 2	1
K01578	23417	MLYCD	K01578	malonyl-CoA decarboxylase	1
K10244	60481	ELOVL5	K10244	ELOVL fatty acid elongase 5	1
K06972	10531	PITRM1	K06972	pitrilysin metallopeptidase 1	1
K08146	56606	SLC2A9	K08146	solute carrier family 2 member 9	1
K00281	2731	GLDC	K00281	glycine decarboxylase	1
K01254	4048	LTA4H	K01254	leukotriene A4 hydrolase	1
K00699	574537	UGT2A2	K00699	UDP glucuronosyltransferase family 2 member A2	1
K00659	570	BAAT	K00659	bile acid-CoA:amino acid N-acyltransferase	1
K20068	85021	REPS1	K20068	RALBP1 associated Eps domain containing 1	1
K18757	55132	LARP1B	K18757	La ribonucleoprotein 1B	1
K00797	6723	SRM	K00797	spermidine synthase	1
K03250	3646	EIF3E	K03250	eukaryotic translation initiation factor 3 subunit E	1
K01116	5335	PLCG1	K01116	phospholipase C gamma 1	1
K11204	2729	GCLC	K11204	glutamate-cysteine ligase catalytic subunit	1
K00927	5232	PGK2	K00927	phosphoglycerate kinase 2	1
K15107	79751	SLC25A22	K15107	solute carrier family 25 member 22	1
K02503	3094	HINT1	K02503	histidine triad nucleotide binding protein 1	1
K01830	5730	PTGDS	K01830	prostaglandin D2 synthase	1
K01011	4357	MPST	K01011	mercaptopyruvate sulfurtransferase	1
K03038	5713	PSMD7	K03038	"proteasome 26S subunit, non-ATPase 7"	1
K18595	24139	EML2	K18595	EMAP like 2	1
K15537	392636	AGMO	K15537	alkylglycerol monooxygenase	1
K18743	4076	CAPRIN1	K18743	cell cycle associated protein 1	1
K00799	653689	GSTT2B	K00799	glutathione S-transferase theta 2B (gene/pseudogene)	1
K08524	6256	RXRA	K08524	retinoid X receptor alpha	1
K14462	338	APOB	K14462	apolipoprotein B	1
K01489	978	CDA	K01489	cytidine deaminase	1
K01431	51733	UPB1	K01431	beta-ureidopropionase 1	1
K02991	6194	RPS6	K02991	ribosomal protein S6	1
K20724	55161	TMEM33	K20724	transmembrane protein 33	1
K14815	51154	MRTO4	K14815	"MRT4 homolog, ribosome maturation factor"	1
K07957	132946	ARL9	K07957	ADP ribosylation factor like GTPase 9	1
K01758	1491	CTH	K01758	cystathionine gamma-lyase	1
K02873	6137	RPL13	K02873	ribosomal protein L13	1
K03010	5431	POLR2B	K03010	RNA polymerase II subunit B	1
K10382	667	DST	K10382	dystonin	1
K07936	5901	RAN	K07936	"RAN, member RAS oncogene family"	1
K17308	5005	ORM2	K17308	orosomucoid 2	1
K01940	445	ASS1	K01940	argininosuccinate synthase 1	1
K16365	6449	SGTA	K16365	small glutamine rich tetratricopeptide repeat containing alpha	1
K02868	6135	RPL11	K02868	ribosomal protein L11	1
K13088	1994	ELAVL1	K13088	ELAV like RNA binding protein 1	1
K01044	1066	CES1	K01044	carboxylesterase 1	1
K19931	8825	LIN7A	K19931	"lin-7 homolog A, crumbs cell polarity complex component"	1
K10382	667	DST	K10382	dystonin	1
K09168	4774	NFIA	K09168	nuclear factor I A	1
K00854	9942	XYLB	K00854	xylulokinase	1
K01027	5019	OXCT1	K01027	3-oxoacid CoA-transferase 1	1
K07611	84823	LMNB2	K07611	lamin B2	1
K12852	9343	EFTUD2	K12852	elongation factor Tu GTP binding domain containing 2	1
K01392	7064	THOP1	K01392	thimet oligopeptidase 1	1
K09699	1629	DBT	K09699	dihydrolipoamide branched chain transacylase E2	1
K17261	10487	CAP1	K17261	cyclase associated actin cytoskeleton regulatory protein 1	1
K12623	25804	LSM4	K12623	"LSM4 homolog, U6 small nuclear RNA and mRNA degradation associated"	1
K02677	5578	PRKCA	K02677	protein kinase C alpha	1
K06130	11313	LYPLA2	K06130	lysophospholipase 2	1
K10382	667	DST	K10382	dystonin	1
K00854	9942	XYLB	K00854	xylulokinase	1
K00476	444	ASPH	K00476	aspartate beta-hydroxylase	1
K11290	6418	SET	K11290	SET nuclear proto-oncogene	1
K03129	6875	TAF4B	K03129	TATA-box binding protein associated factor 4b	1
K14463	4547	MTTP	K14463	microsomal triglyceride transfer protein	1
K10247	64834	ELOVL1	K10247	ELOVL fatty acid elongase 1	1
K07901	4218	RAB8A	K07901	"RAB8A, member RAS oncogene family"	1
K01469	26873	OPLAH	K01469	"5-oxoprolinase, ATP-hydrolysing"	1
K12199	51534	VTA1	K12199	vesicle trafficking 1	1
K14006	10483	SEC23B	K14006	"SEC23 homolog B, COPII coat complex component"	1
K00948	5631	PRPS1	K00948	phosphoribosyl pyrophosphate synthetase 1	1
K19945	79735	TBC1D17	K19945	TBC1 domain family member 17	1
K05767	10788	IQGAP2	K05767	IQ motif containing GTPase activating protein 2	1
K08074	83440	ADPGK	K08074	ADP dependent glucokinase	1
K02934	6128	RPL6	K02934	ribosomal protein L6	1
K01469	26873	OPLAH	K01469	"5-oxoprolinase, ATP-hydrolysing"	1
K11825	163	AP2B1	K11825	adaptor related protein complex 2 subunit beta 1	1
K01379	1509	CTSD	K01379	cathepsin D	1
K08171	2542	SLC37A4	K08171	solute carrier family 37 member 4	1
K00940	654364	NME1-NME2	K00940	NME1-NME2 readthrough	1
K05764	7114	TMSB4X	K05764	thymosin beta 4 X-linked	1
K01810	2821	GPI	K01810	glucose-6-phosphate isomerase	1
K01527	689	BTF3	K01527	basic transcription factor 3	1
K09584	10130	PDIA6	K09584	protein disulfide isomerase family A member 6	1
K14462	338	APOB	K14462	apolipoprotein B	1
K04885	3745	KCNB1	K04885	potassium voltage-gated channel subfamily B member 1	1
K19387	284119	CAVIN1	K19387	caveolae associated protein 1	1
K05105	2043	EPHA4	K05105	EPH receptor A4	1
K07604	25984	KRT23	K07604	keratin 23	1
K01939	122622	ADSS1	K01939	adenylosuccinate synthase 1	1
K11187	25824	PRDX5	K11187	peroxiredoxin 5	1
K06721	10462	CLEC10A	K06721	C-type lectin domain containing 10A	1
K04001	710	SERPING1	K04001	serpin family G member 1	1
K16197	7529	YWHAB	K16197	tyrosine 3-monooxygenase/tryptophan 5-monooxygenase activation protein beta	1
K20369	6836	SURF4	K20369	surfeit 4	1
K21889	7009	TMBIM6	K21889	transmembrane BAX inhibitor motif containing 6	1
K09490	3309	HSPA5	K09490	heat shock protein family A (Hsp70) member 5	1
K01254	4048	LTA4H	K01254	leukotriene A4 hydrolase	1
K08057	811	CALR	K08057	calreticulin	1
K02888	219927	MRPL21	K02888	mitochondrial ribosomal protein L21	1
K17499	5496	PPM1G	K17499	"protein phosphatase, Mg2+/Mn2+ dependent 1G"	1
K10154	3664	IRF6	K10154	interferon regulatory factor 6	1
K13159	3191	HNRNPL	K13159	heterogeneous nuclear ribonucleoprotein L	1
K04534	2775	GNAO1	K04534	G protein subunit alpha o1	1
K04890	3749	KCNC4	K04890	potassium voltage-gated channel subfamily C member 4	1
K04001	710	SERPING1	K04001	serpin family G member 1	1
K01437	443	ASPA	K01437	aspartoacylase	1
K18732	84324	SARNP	K18732	SAP domain containing ribonucleoprotein	1
K03104	6727	SRP14	K03104	signal recognition particle 14	1
K12348	427	ASAH1	K12348	N-acylsphingosine amidohydrolase 1	1
K00327	5447	POR	K00327	cytochrome p450 oxidoreductase	1
K00844	3099	HK2	K00844	hexokinase 2	1
K12600	9652	TTC37	K12600	tetratricopeptide repeat domain 37	1
K10592	10075	HUWE1	K10592	"HECT, UBA and WWE domain containing E3 ubiquitin protein ligase 1"	1
K12733	51645	PPIL1	K12733	peptidylprolyl isomerase like 1	1
K00789	4144	MAT2A	K00789	methionine adenosyltransferase 2A	1
K00030	3419	IDH3A	K00030	isocitrate dehydrogenase (NAD(+)) 3 catalytic subunit alpha	1
K16308	11113	CIT	K16308	citron rho-interacting serine/threonine kinase	1
K03259	1977	EIF4E	K03259	eukaryotic translation initiation factor 4E	1
K01025	442038	SULT1C3	K01025	sulfotransferase family 1C member 3	1
K02906	11222	MRPL3	K02906	mitochondrial ribosomal protein L3	1
K16865	27250	PDCD4	K16865	programmed cell death 4	1
K13198	10657	KHDRBS1	K13198	"KH RNA binding domain containing, signal transduction associated 1"	1
K05858	5332	PLCB4	K05858	phospholipase C beta 4	1
K01107	3628	INPP1	K01107	inositol polyphosphate-1-phosphatase	1
K03238	8894	EIF2S2	K03238	eukaryotic translation initiation factor 2 subunit beta	1
K00799	653689	GSTT2B	K00799	glutathione S-transferase theta 2B (gene/pseudogene)	1
K09228	285268	ZNF621	K09228	zinc finger protein 621	1
K09168	4774	NFIA	K09168	nuclear factor I A	1
K17305	350	APOH	K17305	apolipoprotein H	1
K12480	9135	RABEP1	K12480	"rabaptin, RAB GTPase binding effector protein 1"	1
K07874	5861	RAB1A	K07874	"RAB1A, member RAS oncogene family"	1
K10383	2125	EVPL	K10383	envoplakin	1
K02835	9617	MTRF1	K02835	mitochondrial translation release factor 1	1
K11224	6777	STAT5B	K11224	signal transducer and activator of transcription 5B	1
K01332	717	C2	K01332	complement C2	1
K02427	29960	MRM2	K02427	mitochondrial rRNA methyltransferase 2	1
K14816	90441	ZNF622	K14816	zinc finger protein 622	1
K10436	22924	MAPRE3	K10436	microtubule associated protein RP/EB family member 3	1
K05759	5217	PFN2	K05759	profilin 2	1
K03064	5706	PSMC6	K03064	"proteasome 26S subunit, ATPase 6"	1
K06685	92597	MOB1B	K06685	MOB kinase activator 1B	1
K17290	10553	HTATIP2	K17290	HIV-1 Tat interactive protein 2	1
K09569	2286	FKBP2	K09569	FKBP prolyl isomerase 2	1
K09501	871	SERPINH1	K09501	serpin family H member 1	1
K00699	574537	UGT2A2	K00699	UDP glucuronosyltransferase family 2 member A2	1
K00273	1610	DAO	K00273	D-amino acid oxidase	1
K13347	5827	PXMP2	K13347	peroxisomal membrane protein 2	1
K13525	7415	VCP	K13525	valosin containing protein	1
K00453	6999	TDO2	K00453	"tryptophan 2,3-dioxygenase"	1
K05701	7082	TJP1	K05701	tight junction protein 1	1
K01958	5091	PC	K01958	pyruvate carboxylase	1
K17920	27131	SNX5	K17920	sorting nexin 5	1
K14006	10483	SEC23B	K14006	"SEC23 homolog B, COPII coat complex component"	1
K06532	8842	PROM1	K06532	prominin 1	1
K20347	10959	TMED2	K20347	transmembrane p24 trafficking protein 2	1
K00733	11285	B4GALT7	K00733	"beta-1,4-galactosyltransferase 7"	1
K12812	7919	DDX39B	K12812	DExD-box helicase 39B	1
K07526	23380	SRGAP2	K07526	SLIT-ROBO Rho GTPase activating protein 2	1
K06692	5711	PSMD5	K06692	"proteasome 26S subunit, non-ATPase 5"	1
K02903	6158	RPL28	K02903	ribosomal protein L28	1
K09821	183	AGT	K09821	angiotensinogen	1
K07151	3703	STT3A	K07151	STT3 oligosaccharyltransferase complex catalytic subunit A	1
K00815	6898	TAT	K00815	tyrosine aminotransferase	1
K03106	6729	SRP54	K03106	signal recognition particle 54	1
K02727	5684	PSMA3	K02727	proteasome 20S subunit alpha 3	1
K17964	10128	LRPPRC	K17964	leucine rich pentatricopeptide repeat containing	1
K03627	8721	EDF1	K03627	endothelial differentiation related factor 1	1
K02271	1349	COX7B	K02271	cytochrome c oxidase subunit 7B	1
K07604	25984	KRT23	K07604	keratin 23	1
K17772	100188893	TOMM6	K17772	translocase of outer mitochondrial membrane 6	1
K06259	948	CD36	K06259	CD36 molecule	1
K00869	4598	MVK	K00869	mevalonate kinase	1
K13126	8761	PABPC4	K13126	poly(A) binding protein cytoplasmic 4	1
K09576	51303	FKBP11	K09576	FKBP prolyl isomerase 11	1
K17252	1191	CLU	K17252	clusterin	1
K01315	5340	PLG	K01315	plasminogen	1
K00164	55753	OGDHL	K00164	oxoglutarate dehydrogenase like	1
K17975	3895	KTN1	K17975	kinectin 1	1
K10056	3728	JUP	K10056	junction plakoglobin	1
K08776	9520	NPEPPS	K08776	aminopeptidase puromycin sensitive	1
K00232	8310	ACOX3	K00232	"acyl-CoA oxidase 3, pristanoyl"	1
K04398	841	CASP8	K04398	caspase 8	1
K11877	84262	PSMG3	K11877	proteasome assembly chaperone 3	1
K00940	654364	NME1-NME2	K00940	NME1-NME2 readthrough	1
K02357	10102	TSFM	K02357	"Ts translation elongation factor, mitochondrial"	1
K11166	25979	DHRS7B	K11166	dehydrogenase/reductase 7B	1
K17305	350	APOH	K17305	apolipoprotein H	1
K10380	286	ANK1	K10380	ankyrin 1	1
K03231	1917	EEF1A2	K03231	eukaryotic translation elongation factor 1 alpha 2	1
K00232	8310	ACOX3	K00232	"acyl-CoA oxidase 3, pristanoyl"	1
K10365	832	CAPZB	K10365	capping actin protein of muscle Z-line subunit beta	1
K04567	3735	KARS1	K04567	lysyl-tRNA synthetase 1	1
K00167	594	BCKDHB	K00167	branched chain keto acid dehydrogenase E1 subunit beta	1
K13221	79084	WDR77	K13221	WD repeat domain 77	1
K13199	26135	SERBP1	K13199	SERPINE1 mRNA binding protein 1	1
K01800	2954	GSTZ1	K01800	glutathione S-transferase zeta 1	1
K05759	5217	PFN2	K05759	profilin 2	1
K05610	51377	UCHL5	K05610	ubiquitin C-terminal hydrolase L5	1
K00036	2539	G6PD	K00036	glucose-6-phosphate dehydrogenase	1
K12584	28960	DCPS	K12584	"decapping enzyme, scavenger"	1
K03260	1981	EIF4G1	K03260	eukaryotic translation initiation factor 4 gamma 1	1
K00850	5213	PFKM	K00850	"phosphofructokinase, muscle"	1
K13199	26135	SERBP1	K13199	SERPINE1 mRNA binding protein 1	1
K08751	2169	FABP2	K08751	fatty acid binding protein 2	1
K15029	51386	EIF3L	K15029	eukaryotic translation initiation factor 3 subunit L	1
K03898	3827	KNG1	K03898	kininogen 1	1
K01590	3067	HDC	K01590	histidine decarboxylase	1
K12561	4082	MARCKS	K12561	myristoylated alanine rich protein kinase C substrate	1
K00288	4522	MTHFD1	K00288	"methylenetetrahydrofolate dehydrogenase, cyclohydrolase and formyltetrahydrofolate synthetase 1"	1
K18763	23185	LARP4B	K18763	La ribonucleoprotein 4B	1
K03911	462	SERPINC1	K03911	serpin family C member 1	1
K01084	92579	G6PC3	K01084	glucose-6-phosphatase catalytic subunit 3	1
K17606	3476	IGBP1	K17606	immunoglobulin binding protein 1	1
K00500	5053	PAH	K00500	phenylalanine hydroxylase	1
K08755	2172	FABP6	K08755	fatty acid binding protein 6	1
K12898	3187	HNRNPH1	K12898	heterogeneous nuclear ribonucleoprotein H1	1
K11290	6418	SET	K11290	SET nuclear proto-oncogene	1
K11088	6634	SNRPD3	K11088	small nuclear ribonucleoprotein D3 polypeptide	1
K02918	11224	RPL35	K02918	ribosomal protein L35	1
K00235	6390	SDHB	K00235	succinate dehydrogenase complex iron sulfur subunit B	1
K07767	84056	KATNAL1	K07767	katanin catalytic subunit A1 like 1	1
K01490	272	AMPD3	K01490	adenosine monophosphate deaminase 3	1
K09290	7170	TPM3	K09290	tropomyosin 3	1
K11642	1107	CHD3	K11642	chromodomain helicase DNA binding protein 3	1
K04710	10715	CERS1	K04710	ceramide synthase 1	1
K06883	NA	NA	K06883	NA	2
K17080	5245	PHB	K17080	prohibitin	1
K00923	5286	PIK3C2A	K00923	phosphatidylinositol-4-phosphate 3-kinase catalytic subunit type 2 alpha	1
K18422	4343	MOV10	K18422	Mov10 RISC complex RNA helicase	1
K13214	4841	NONO	K13214	non-POU domain containing octamer binding	1
K02918	11224	RPL35	K02918	ribosomal protein L35	1
K03062	5700	PSMC1	K03062	"proteasome 26S subunit, ATPase 1"	1
K10059	26253	CLEC4E	K10059	C-type lectin domain family 4 member E	1
K04393	998	CDC42	K04393	cell division cycle 42	1
K06697	5721	PSME2	K06697	proteasome activator subunit 2	1
K02953	6207	RPS13	K02953	ribosomal protein S13	1
K14538	54552	GNL3L	K14538	G protein nucleolar 3 like	1
K01304	54858	PGPEP1	K01304	pyroglutamyl-peptidase I	1
K01481	51702	PADI3	K01481	peptidyl arginine deiminase 3	1
K21198	8774	NAPG	K21198	NSF attachment protein gamma	1
K00025	4190	MDH1	K00025	malate dehydrogenase 1	1
K07874	5861	RAB1A	K07874	"RAB1A, member RAS oncogene family"	1
K11091	6626	SNRPA	K11091	small nuclear ribonucleoprotein polypeptide A	1
K10356	4640	MYO1A	K10356	myosin IA	1
K10950	30001	ERO1A	K10950	endoplasmic reticulum oxidoreductase 1 alpha	1
K03989	721	C4B	K03989	complement C4B (Chido blood group)	1
K01885	124454	EARS2	K01885	"glutamyl-tRNA synthetase 2, mitochondrial"	1
K15102	5250	SLC25A3	K15102	solute carrier family 25 member 3	1
K12946	28972	SPCS1	K12946	signal peptidase complex subunit 1	1
K05204	2900	GRIK4	K05204	glutamate ionotropic receptor kainate type subunit 4	1
K09290	7170	TPM3	K09290	tropomyosin 3	1
K02437	2653	GCSH	K02437	glycine cleavage system protein H	1
K06107	2035	EPB41	K06107	erythrocyte membrane protein band 4.1	1
K01885	124454	EARS2	K01885	"glutamyl-tRNA synthetase 2, mitochondrial"	1
K15109	788	SLC25A20	K15109	solute carrier family 25 member 20	1
K06087	51208	CLDN18	K06087	claudin 18	1
K16944	989	SEPTIN7	K16944	septin 7	1
K00272	8528	DDO	K00272	D-aspartate oxidase	1
K06508	975	CD81	K06508	CD81 molecule	1
K01481	51702	PADI3	K01481	peptidyl arginine deiminase 3	1
K19876	79689	STEAP4	K19876	STEAP4 metalloreductase	1
K12825	10291	SF3A1	K12825	splicing factor 3a subunit 1	1
K01873	57176	VARS2	K01873	"valyl-tRNA synthetase 2, mitochondrial"	1
K07375	347688	TUBB8	K07375	tubulin beta 8 class VIII	1
K09498	10693	CCT6B	K09498	chaperonin containing TCP1 subunit 6B	1
K06489	963	CD53	K06489	CD53 molecule	1
K00031	3418	IDH2	K00031	isocitrate dehydrogenase (NADP(+)) 2	1
K05699	87	ACTN1	K05699	actinin alpha 1	1
K10684	10055	SAE1	K10684	SUMO1 activating enzyme subunit 1	1
K04559	3092	HIP1	K04559	huntingtin interacting protein 1	1
K03264	3692	EIF6	K03264	eukaryotic translation initiation factor 6	1
K01080	8613	PLPP3	K01080	phospholipid phosphatase 3	1
K11540	790	CAD	K11540	"carbamoyl-phosphate synthetase 2, aspartate transcarbamylase, and dihydroorotase"	1
K02209	4174	MCM5	K02209	minichromosome maintenance complex component 5	1
K03231	1917	EEF1A2	K03231	eukaryotic translation elongation factor 1 alpha 2	1
K03938	4725	NDUFS5	K03938	NADH:ubiquinone oxidoreductase subunit S5	1
K01311	11330	CTRC	K01311	chymotrypsin C	1
K05917	1595	CYP51A1	K05917	cytochrome P450 family 51 subfamily A member 1	1
K13217	55015	PRPF39	K13217	pre-mRNA processing factor 39	1
K00476	444	ASPH	K00476	aspartate beta-hydroxylase	1
K11153	145226	RDH12	K11153	retinol dehydrogenase 12	1
K17923	257364	SNX33	K17923	sorting nexin 33	1
K00637	8435	SOAT2	K00637	sterol O-acyltransferase 2	1
K08869	56997	COQ8A	K08869	coenzyme Q8A	1
K01204	4668	NAGA	K01204	alpha-N-acetylgalactosaminidase	1
K03035	5718	PSMD12	K03035	"proteasome 26S subunit, non-ATPase 12"	1
K13336	8504	PEX3	K13336	peroxisomal biogenesis factor 3	1
K11088	6634	SNRPD3	K11088	small nuclear ribonucleoprotein D3 polypeptide	1
K00963	7360	UGP2	K00963	UDP-glucose pyrophosphorylase 2	1
K13091	55147	RBM23	K13091	RNA binding motif protein 23	1
K20123	29993	PACSIN1	K20123	protein kinase C and casein kinase substrate in neurons 1	1
K07151	3703	STT3A	K07151	STT3 oligosaccharyltransferase complex catalytic subunit A	1
K01946	32	ACACB	K01946	acetyl-CoA carboxylase beta	1
K13249	6745	SSR1	K13249	signal sequence receptor subunit 1	1
K13160	10492	SYNCRIP	K13160	synaptotagmin binding cytoplasmic RNA interacting protein	1
K00236	6391	SDHC	K00236	succinate dehydrogenase complex subunit C	1
K09290	7170	TPM3	K09290	tropomyosin 3	1
K12741	144983	HNRNPA1L2	K12741	heterogeneous nuclear ribonucleoprotein A1 like 2	1
K14570	81691	REXO5	K14570	RNA exonuclease 5	1
K17597	6780	STAU1	K17597	staufen double-stranded RNA binding protein 1	1
K06126	51004	COQ6	K06126	"coenzyme Q6, monooxygenase"	1
K10356	4640	MYO1A	K10356	myosin IA	1
K01322	5550	PREP	K01322	prolyl endopeptidase	1
K12947	9789	SPCS2	K12947	signal peptidase complex subunit 2	1
K14943	4154	MBNL1	K14943	muscleblind like splicing regulator 1	1
K11718	55757	UGGT2	K11718	UDP-glucose glycoprotein glucosyltransferase 2	1
K12478	8411	EEA1	K12478	early endosome antigen 1	1
K07199	5565	PRKAB2	K07199	protein kinase AMP-activated non-catalytic subunit beta 2	1
K00927	5232	PGK2	K00927	phosphoglycerate kinase 2	1
K14455	2806	GOT2	K14455	glutamic-oxaloacetic transaminase 2	1
K03084	3635	INPP5D	K03084	inositol polyphosphate-5-phosphatase D	1
K10203	79071	ELOVL6	K10203	ELOVL fatty acid elongase 6	1
K07411	NA	NA	K07411	NA	2
K07874	5861	RAB1A	K07874	"RAB1A, member RAS oncogene family"	1
K06693	5715	PSMD9	K06693	"proteasome 26S subunit, non-ATPase 9"	1
K05853	487	ATP2A1	K05853	ATPase sarcoplasmic/endoplasmic reticulum Ca2+ transporting 1	1
K04688	6199	RPS6KB2	K04688	ribosomal protein S6 kinase B2	1
K17767	9049	AIP	K17767	aryl hydrocarbon receptor interacting protein	1
K00288	4522	MTHFD1	K00288	"methylenetetrahydrofolate dehydrogenase, cyclohydrolase and formyltetrahydrofolate synthetase 1"	1
K16197	7529	YWHAB	K16197	tyrosine 3-monooxygenase/tryptophan 5-monooxygenase activation protein beta	1
K00344	1429	CRYZ	K00344	crystallin zeta	1
K21456	2937	GSS	K21456	glutathione synthetase	1
K04457	5494	PPM1A	K04457	"protein phosphatase, Mg2+/Mn2+ dependent 1A"	1
K01930	2356	FPGS	K01930	folylpolyglutamate synthase	1
K10396	3799	KIF5B	K10396	kinesin family member 5B	1
K13886	57175	CORO1B	K13886	coronin 1B	1
K00002	10327	AKR1A1	K00002	aldo-keto reductase family 1 member A1	1
K18266	10397	NDRG1	K18266	N-myc downstream regulated 1	1
K21249	7405	UVRAG	K21249	UV radiation resistance associated	1
K11718	55757	UGGT2	K11718	UDP-glucose glycoprotein glucosyltransferase 2	1
K01509	954	ENTPD2	K01509	ectonucleoside triphosphate diphosphohydrolase 2	1
K11390	171425	CLYBL	K11390	citrate lyase beta like	1
K11205	2730	GCLM	K11205	glutamate-cysteine ligase modifier subunit	1
K03910	2	A2M	K03910	alpha-2-macroglobulin	1
K16190	NA	NA	K16190	NA	2
K03910	2	A2M	K03910	alpha-2-macroglobulin	1
K15730	10728	PTGES3	K15730	prostaglandin E synthase 3	1
K07441	199857	ALG14	K07441	ALG14 UDP-N-acetylglucosaminyltransferase subunit	1
K14395	51205	ACP6	K14395	"acid phosphatase 6, lysophosphatidic"	1
K06115	6710	SPTB	K06115	"spectrin beta, erythrocytic"	1
K00511	6713	SQLE	K00511	squalene epoxidase	1
K05853	487	ATP2A1	K05853	ATPase sarcoplasmic/endoplasmic reticulum Ca2+ transporting 1	1
K11294	4691	NCL	K11294	nucleolin	1
K10752	5928	RBBP4	K10752	"RB binding protein 4, chromatin remodeling factor"	1
K00476	444	ASPH	K00476	aspartate beta-hydroxylase	1
K12462	396	ARHGDIA	K12462	Rho GDP dissociation inhibitor alpha	1
K08524	6256	RXRA	K08524	retinoid X receptor alpha	1
K00019	622	BDH1	K00019	3-hydroxybutyrate dehydrogenase 1	1
K03104	6727	SRP14	K03104	signal recognition particle 14	1
K05761	7429	VIL1	K05761	villin 1	1
K08583	826	CAPNS1	K08583	calpain small subunit 1	1
K15172	6829	SUPT5H	K15172	"SPT5 homolog, DSIF elongation factor subunit"	1
K11426	64754	SMYD3	K11426	SET and MYND domain containing 3	1
K02145	523	ATP6V1A	K02145	ATPase H+ transporting V1 subunit A	1
K00237	6392	SDHD	K00237	succinate dehydrogenase complex subunit D	1
K17964	10128	LRPPRC	K17964	leucine rich pentatricopeptide repeat containing	1
K06081	5818	NECTIN1	K06081	nectin cell adhesion molecule 1	1
K12476	30845	EHD3	K12476	EH domain containing 3	1
K00026	4191	MDH2	K00026	malate dehydrogenase 2	1
K17681	55210	ATAD3A	K17681	ATPase family AAA domain containing 3A	1
K16190	NA	NA	K16190	NA	2
K17780	1678	TIMM8A	K17780	translocase of inner mitochondrial membrane 8A	1
K14797	705	BYSL	K14797	bystin like	1
K12892	6428	SRSF3	K12892	serine and arginine rich splicing factor 3	1
K04797	5204	PFDN5	K04797	prefoldin subunit 5	1
K13174	8563	THOC5	K13174	THO complex 5	1
K01869	23395	LARS2	K01869	"leucyl-tRNA synthetase 2, mitochondrial"	1
K03115	1460	CSNK2B	K03115	casein kinase 2 beta	1
K00006	23171	GPD1L	K00006	glycerol-3-phosphate dehydrogenase 1 like	1
K08517	9554	SEC22B	K08517	"SEC22 homolog B, vesicle trafficking protein (gene/pseudogene)"	1
K07604	25984	KRT23	K07604	keratin 23	1
K13214	4841	NONO	K13214	non-POU domain containing octamer binding	1
K02989	6193	RPS5	K02989	ribosomal protein S5	1
K07151	3703	STT3A	K07151	STT3 oligosaccharyltransferase complex catalytic subunit A	1
K05853	487	ATP2A1	K05853	ATPase sarcoplasmic/endoplasmic reticulum Ca2+ transporting 1	1
K19977	116969	ART5	K19977	ADP-ribosyltransferase 5	1
K01196	178	AGL	K01196	"amylo-alpha-1, 6-glucosidase, 4-alpha-glucanotransferase"	1
K22366	51714	SELENOT	K22366	selenoprotein T	1
K01084	92579	G6PC3	K01084	glucose-6-phosphatase catalytic subunit 3	1
K00140	4329	ALDH6A1	K00140	aldehyde dehydrogenase 6 family member A1	1
K20352	10972	TMED10	K20352	transmembrane p24 trafficking protein 10	1
K00161	5160	PDHA1	K00161	pyruvate dehydrogenase E1 subunit alpha 1	1
K00488	1593	CYP27A1	K00488	cytochrome P450 family 27 subfamily A member 1	1
K05853	487	ATP2A1	K05853	ATPase sarcoplasmic/endoplasmic reticulum Ca2+ transporting 1	1
K02941	6175	RPLP0	K02941	ribosomal protein lateral stalk subunit P0	1
K12476	30845	EHD3	K12476	EH domain containing 3	1
K00861	55312	RFK	K00861	riboflavin kinase	1
K00134	2597	GAPDH	K00134	glyceraldehyde-3-phosphate dehydrogenase	1
K06492	965	CD58	K06492	CD58 molecule	1
K13098	2521	FUS	K13098	FUS RNA binding protein	1
K11446	8284	KDM5D	K11446	lysine demethylase 5D	1
K06096	9218	VAPA	K06096	VAMP associated protein A	1
K04257	391114	OR6K3	K04257	olfactory receptor family 6 subfamily K member 3	1
K07050	100885850	PTGES3L-AARSD1	K07050	PTGES3L-AARSD1 readthrough	1
K14480	80833	APOL3	K14480	apolipoprotein L3	1
K20683	50650	ARHGEF3	K20683	Rho guanine nucleotide exchange factor 3	1
K12478	8411	EEA1	K12478	early endosome antigen 1	1
K01869	23395	LARS2	K01869	"leucyl-tRNA synthetase 2, mitochondrial"	1
K12668	1603	DAD1	K12668	defender against cell death 1	1
K00327	5447	POR	K00327	cytochrome p450 oxidoreductase	1
K01968	56922	MCCC1	K01968	methylcrotonoyl-CoA carboxylase 1	1
K06287	NA	NA	K06287	NA	2
K07611	84823	LMNB2	K07611	lamin B2	1
K00149	223	ALDH9A1	K00149	aldehyde dehydrogenase 9 family member A1	1
K11127	7011	TEP1	K11127	telomerase associated protein 1	1
K11165	51635	DHRS7	K11165	dehydrogenase/reductase 7	1
K05236	1314	COPA	K05236	COPI coat complex subunit alpha	1
K03989	721	C4B	K03989	complement C4B (Chido blood group)	1
K09580	5034	P4HB	K09580	prolyl 4-hydroxylase subunit beta	1
K01196	178	AGL	K01196	"amylo-alpha-1, 6-glucosidase, 4-alpha-glucanotransferase"	1
K00699	574537	UGT2A2	K00699	UDP glucuronosyltransferase family 2 member A2	1
K01759	2739	GLO1	K01759	glyoxalase I	1
K06171	23385	NCSTN	K06171	nicastrin	1
K04727	9131	AIFM1	K04727	apoptosis inducing factor mitochondria associated 1	1
K11253	333932	H3C15	K11253	H3 clustered histone 15	1
K00016	3948	LDHC	K00016	lactate dehydrogenase C	1
K04708	2531	KDSR	K04708	3-ketodihydrosphingosine reductase	1
K03392	130013	ACMSD	K03392	aminocarboxymuconate semialdehyde decarboxylase	1
K12889	5093	PCBP1	K12889	poly(rC) binding protein 1	1
K00108	55349	CHDH	K00108	choline dehydrogenase	1
K06698	10197	PSME3	K06698	proteasome activator subunit 3	1
K20520	28988	DBNL	K20520	drebrin like	1
K00825	51166	AADAT	K00825	aminoadipate aminotransferase	1
K00799	653689	GSTT2B	K00799	glutathione S-transferase theta 2B (gene/pseudogene)	1
K00750	2992	GYG1	K00750	glycogenin 1	1
K12327	800	CALD1	K12327	caldesmon 1	1
K17079	4976	OPA1	K17079	OPA1 mitochondrial dynamin like GTPase	1
K16942	4735	SEPTIN2	K16942	septin 2	1
K05768	2934	GSN	K05768	gelsolin	1
K01803	7167	TPI1	K01803	triosephosphate isomerase 1	1
K00134	2597	GAPDH	K00134	glyceraldehyde-3-phosphate dehydrogenase	1
K11456	1911	PHC1	K11456	polyhomeotic homolog 1	1
K12881	10189	ALYREF	K12881	Aly/REF export factor	1
K15028	27335	EIF3K	K15028	eukaryotic translation initiation factor 3 subunit K	1
K10590	9320	TRIP12	K10590	thyroid hormone receptor interactor 12	1
K01365	1514	CTSL	K01365	cathepsin L	1
K07206	7248	TSC1	K07206	TSC complex subunit 1	1
K16641	3068	HDGF	K16641	heparin binding growth factor	1
K14298	8480	RAE1	K14298	ribonucleic acid export 1	1
K12462	396	ARHGDIA	K12462	Rho GDP dissociation inhibitor alpha	1
K14358	9805	SCRN1	K14358	secernin 1	1
K02947	100529239	RPS10-NUDT3	K02947	RPS10-NUDT3 readthrough	1
K12476	30845	EHD3	K12476	EH domain containing 3	1
K08341	23710	GABARAPL1	K08341	GABA type A receptor associated protein like 1	1
K07375	347688	TUBB8	K07375	tubulin beta 8 class VIII	1
K11276	4869	NPM1	K11276	nucleophosmin 1	1
K00002	10327	AKR1A1	K00002	aldo-keto reductase family 1 member A1	1
K05754	10092	ARPC5	K05754	actin related protein 2/3 complex subunit 5	1
K13337	5824	PEX19	K13337	peroxisomal biogenesis factor 19	1
K07071	56948	SDR39U1	K07071	short chain dehydrogenase/reductase family 39U member 1	1
K03989	721	C4B	K03989	complement C4B (Chido blood group)	1
K06096	9218	VAPA	K06096	VAMP associated protein A	1
K10424	10540	DCTN2	K10424	dynactin subunit 2	1
K09549	5202	PFDN2	K09549	prefoldin subunit 2	1
K16944	989	SEPTIN7	K16944	septin 7	1
K01251	23382	AHCYL2	K01251	adenosylhomocysteinase like 2	1
K08056	2923	PDIA3	K08056	protein disulfide isomerase family A member 3	1
K19926	22917	ZP1	K19926	zona pellucida glycoprotein 1	1
K12888	3192	HNRNPU	K12888	heterogeneous nuclear ribonucleoprotein U	1
K10599	27339	PRPF19	K10599	pre-mRNA processing factor 19	1
K17623	8226	PUDP	K17623	pseudouridine 5'-phosphatase	1
K01800	2954	GSTZ1	K01800	glutathione S-transferase zeta 1	1
K03386	7001	PRDX2	K03386	peroxiredoxin 2	1
K13990	10841	FTCD	K13990	formimidoyltransferase cyclodeaminase	1
K09290	7170	TPM3	K09290	tropomyosin 3	1
K12365	57580	PREX1	K12365	"phosphatidylinositol-3,4,5-trisphosphate dependent Rac exchange factor 1"	1
K07941	382	ARF6	K07941	ADP ribosylation factor 6	1
K02163	599	BCL2L2	K02163	BCL2 like 2	1
K05022	1193	CLIC2	K05022	chloride intracellular channel 2	1
K00799	653689	GSTT2B	K00799	glutathione S-transferase theta 2B (gene/pseudogene)	1
K17278	10857	PGRMC1	K17278	progesterone receptor membrane component 1	1
K00799	653689	GSTT2B	K00799	glutathione S-transferase theta 2B (gene/pseudogene)	1
K20472	51226	COPZ2	K20472	COPI coat complex subunit zeta 2	1
K06236	1277	COL1A1	K06236	collagen type I alpha 1 chain	1
K04487	9054	NFS1	K04487	NFS1 cysteine desulfurase	1
K01196	178	AGL	K01196	"amylo-alpha-1, 6-glucosidase, 4-alpha-glucanotransferase"	1
K09291	7175	TPR	K09291	"translocated promoter region, nuclear basket protein"	1
K11824	161	AP2A2	K11824	adaptor related protein complex 2 subunit alpha 2	1
K17302	9276	COPB2	K17302	COPI coat complex subunit beta 2	1
K02987	6192	RPS4Y1	K02987	ribosomal protein S4 Y-linked 1	1
K05862	7416	VDAC1	K05862	voltage dependent anion channel 1	1
K13114	5411	PNN	K13114	"pinin, desmosome associated protein"	1
K00856	132	ADK	K00856	adenosine kinase	1
K20720	57142	RTN4	K20720	reticulon 4	1
K06099	8531	YBX3	K06099	Y-box binding protein 3	1
K02210	4176	MCM7	K02210	minichromosome maintenance complex component 7	1
K09523	5611	DNAJC3	K09523	DnaJ heat shock protein family (Hsp40) member C3	1
K00868	8566	PDXK	K00868	pyridoxal kinase	1
K00471	8424	BBOX1	K00471	gamma-butyrobetaine hydroxylase 1	1
K11251	8337	H2AC18	K11251	H2A clustered histone 18	1
K11585	10951	CBX1	K11585	chromobox 1	1
K02979	6234	RPS28	K02979	ribosomal protein S28	1
K00658	1743	DLST	K00658	dihydrolipoamide S-succinyltransferase	1
K06874	8882	ZPR1	K06874	ZPR1 zinc finger	1
K01946	32	ACACB	K01946	acetyl-CoA carboxylase beta	1
K05677	5825	ABCD3	K05677	ATP binding cassette subfamily D member 3	1
K01939	122622	ADSS1	K01939	adenylosuccinate synthase 1	1
K10381	1832	DSP	K10381	desmoplakin	1
K13198	10657	KHDRBS1	K13198	"KH RNA binding domain containing, signal transduction associated 1"	1
K08057	811	CALR	K08057	calreticulin	1
K04364	2885	GRB2	K04364	growth factor receptor bound protein 2	1
K06737	4072	EPCAM	K06737	epithelial cell adhesion molecule	1
K01623	226	ALDOA	K01623	"aldolase, fructose-bisphosphate A"	1
K11131	1736	DKC1	K11131	dyskerin pseudouridine synthase 1	1
K13212	100996928	FMC1-LUC7L2	K13212	FMC1-LUC7L2 readthrough	1
K01015	6820	SULT2B1	K01015	sulfotransferase family 2B member 1	1
K03910	2	A2M	K03910	alpha-2-macroglobulin	1
K03910	2	A2M	K03910	alpha-2-macroglobulin	1
K17266	9961	MVP	K17266	major vault protein	1
K02891	200916	RPL22L1	K02891	ribosomal protein L22 like 1	1
K05689	999	CDH1	K05689	cadherin 1	1
K17260	10097	ACTR2	K17260	actin related protein 2	1
K00569	7172	TPMT	K00569	thiopurine S-methyltransferase	1
K16942	4735	SEPTIN2	K16942	septin 2	1
K01265	254042	METAP1D	K01265	"methionyl aminopeptidase type 1D, mitochondrial"	1
K10082	10960	LMAN2	K10082	"lectin, mannose binding 2"	1
K09580	5034	P4HB	K09580	prolyl 4-hydroxylase subunit beta	1
K07877	5862	RAB2A	K07877	"RAB2A, member RAS oncogene family"	1
K03260	1981	EIF4G1	K03260	eukaryotic translation initiation factor 4 gamma 1	1
K12829	10992	SF3B2	K12829	splicing factor 3b subunit 2	1
K08776	9520	NPEPPS	K08776	aminopeptidase puromycin sensitive	1
K01530	286410	ATP11C	K01530	ATPase phospholipid transporting 11C	1
K07893	5870	RAB6A	K07893	"RAB6A, member RAS oncogene family"	1
K00624	1384	CRAT	K00624	carnitine O-acetyltransferase	1
K01623	226	ALDOA	K01623	"aldolase, fructose-bisphosphate A"	1
K18458	91703	ACY3	K18458	aminoacylase 3	1
K12619	22803	XRN2	K12619	5'-3' exoribonuclease 2	1
K06173	80324	PUS1	K06173	pseudouridine synthase 1	1
K09288	8030	CCDC6	K09288	coiled-coil domain containing 6	1
K17302	9276	COPB2	K17302	COPI coat complex subunit beta 2	1
K01196	178	AGL	K01196	"amylo-alpha-1, 6-glucosidase, 4-alpha-glucanotransferase"	1
K04534	2775	GNAO1	K04534	G protein subunit alpha o1	1
K00207	1806	DPYD	K00207	dihydropyrimidine dehydrogenase	1
K01489	978	CDA	K01489	cytidine deaminase	1
K05689	999	CDH1	K05689	cadherin 1	1
K02725	5682	PSMA1	K02725	proteasome 20S subunit alpha 1	1
K03236	9086	EIF1AY	K03236	eukaryotic translation initiation factor 1A Y-linked	1
K15734	195814	SDR16C5	K15734		1
K06270	4659	PPP1R12A	K06270	protein phosphatase 1 regulatory subunit 12A	1
K01623	226	ALDOA	K01623	"aldolase, fructose-bisphosphate A"	1
K06238	131873	COL6A6	K06238	collagen type VI alpha 6 chain	1
K10436	22924	MAPRE3	K10436	microtubule associated protein RP/EB family member 3	1
K14007	9632	SEC24C	K14007	"SEC24 homolog C, COPII coat complex component"	1
K00079	873	CBR1	K00079	carbonyl reductase 1	1
K07374	84790	TUBA1C	K07374	tubulin alpha 1c	1
K07830	22800	RRAS2	K07830	RAS related 2	1
K03910	2	A2M	K03910	alpha-2-macroglobulin	1
K00736	4247	MGAT2	K00736	"alpha-1,6-mannosyl-glycoprotein 2-beta-N-acetylglucosaminyltransferase"	1
K03869	8452	CUL3	K03869	cullin 3	1
K11826	1173	AP2M1	K11826	adaptor related protein complex 2 subunit mu 1	1
K08762	1622	DBI	K08762	"diazepam binding inhibitor, acyl-CoA binding protein"	1
K06081	5818	NECTIN1	K06081	nectin cell adhesion molecule 1	1
K11095	6631	SNRPC	K11095	small nuclear ribonucleoprotein polypeptide C	1
K06238	131873	COL6A6	K06238	collagen type VI alpha 6 chain	1
K02947	100529239	RPS10-NUDT3	K02947	RPS10-NUDT3 readthrough	1
K00767	23475	QPRT	K00767	quinolinate phosphoribosyltransferase	1
K22255	93974	ATP5IF1	K22255	ATP synthase inhibitory factor subunit 1	1
K01047	64600	PLA2G2F	K01047	phospholipase A2 group IIF	1
K01528	1759	DNM1	K01528	dynamin 1	1
K14018	9373	PLAA	K14018	phospholipase A2 activating protein	1
K05750	3071	NCKAP1L	K05750	NCK associated protein 1 like	1
K17301	1315	COPB1	K17301	COPI coat complex subunit beta 1	1
K08132	1303	COL12A1	K08132	collagen type XII alpha 1 chain	1
K06210	64802	NMNAT1	K06210	nicotinamide nucleotide adenylyltransferase 1	1
K06883	NA	NA	K06883	NA	2
K18584	653857	ACTR3C	K18584	actin related protein 3C	1
K11687	54936	ADPRS	K11687	ADP-ribosylserine hydrolase	1
K13023	1370	CPN2	K13023	carboxypeptidase N subunit 2	1
K03911	462	SERPINC1	K03911	serpin family C member 1	1
K09699	1629	DBT	K09699	dihydrolipoamide branched chain transacylase E2	1
K00033	5226	PGD	K00033	phosphogluconate dehydrogenase	1
K06210	64802	NMNAT1	K06210	nicotinamide nucleotide adenylyltransferase 1	1
K16365	6449	SGTA	K16365	small glutamine rich tetratricopeptide repeat containing alpha	1
K17493	57662	CAMSAP3	K17493	calmodulin regulated spectrin associated protein family member 3	1
K04353	5906	RAP1A	K04353	"RAP1A, member of RAS oncogene family"	1
K02915	6164	RPL34	K02915	ribosomal protein L34	1
K03984	5265	SERPINA1	K03984	serpin family A member 1	1
K03264	3692	EIF6	K03264	eukaryotic translation initiation factor 6	1
K03934	4719	NDUFS1	K03934	NADH:ubiquinone oxidoreductase core subunit S1	1
K04634	2776	GNAQ	K04634	G protein subunit alpha q	1
K06013	10269	ZMPSTE24	K06013	zinc metallopeptidase STE24	1
K17286	161003	STOML3	K17286	stomatin like 3	1
K07418	1573	CYP2J2	K07418	cytochrome P450 family 2 subfamily J member 2	1
K03898	3827	KNG1	K03898	kininogen 1	1
K04536	2782	GNB1	K04536	G protein subunit beta 1	1
K16197	7529	YWHAB	K16197	tyrosine 3-monooxygenase/tryptophan 5-monooxygenase activation protein beta	1
K00799	653689	GSTT2B	K00799	glutathione S-transferase theta 2B (gene/pseudogene)	1
K12667	6185	RPN2	K12667	ribophorin II	1
K01681	48	ACO1	K01681	aconitase 1	1
K09404	221937	FOXK1	K09404	forkhead box K1	1
K02932	6125	RPL5	K02932	ribosomal protein L5	1
K05627	10458	BAIAP2	K05627	BAR/IMD domain containing adaptor protein 2	1
K12741	144983	HNRNPA1L2	K12741	heterogeneous nuclear ribonucleoprotein A1 like 2	1
K18384	112849	L3HYPDH	K18384	trans-L-3-hydroxyproline dehydratase	1
K04373	27330	RPS6KA6	K04373	ribosomal protein S6 kinase A6	1
K21958	56975	FAM20C	K21958	FAM20C golgi associated secretory pathway kinase	1
K14050	5875	RABGGTA	K14050	Rab geranylgeranyltransferase subunit alpha	1
K12885	139804	RBMXL3	K12885	RBMX like 3	1
K09645	54504	CPVL	K09645	carboxypeptidase vitellogenic like	1
K02985	6188	RPS3	K02985	ribosomal protein S3	1
K10612	8065	CUL5	K10612	cullin 5	1
K07192	10211	FLOT1	K07192	flotillin 1	1
K08058	6892	TAPBP	K08058	TAP binding protein	1
K01392	7064	THOP1	K01392	thimet oligopeptidase 1	1
K01228	7841	MOGS	K01228	mannosyl-oligosaccharide glucosidase	1
K03262	1983	EIF5	K03262	eukaryotic translation initiation factor 5	1
K07904	8766	RAB11A	K07904	"RAB11A, member RAS oncogene family"	1
K19876	79689	STEAP4	K19876	STEAP4 metalloreductase	1
K21814	55313	CPPED1	K21814	calcineurin like phosphoesterase domain containing 1	1
K17259	10519	CIB1	K17259	calcium and integrin binding 1	1
K03234	1938	EEF2	K03234	eukaryotic translation elongation factor 2	1
K14026	80343	SEL1L2	K14026	SEL1L2 adaptor subunit of ERAD E3 ligase	1
K02735	5691	PSMB3	K02735	proteasome 20S subunit beta 3	1
K11294	4691	NCL	K11294	nucleolin	1
K11843	9097	USP14	K11843	ubiquitin specific peptidase 14	1
K10704	7335	UBE2V1	K10704	ubiquitin conjugating enzyme E2 V1	1
K19176	158584	FAAH2	K19176	fatty acid amide hydrolase 2	1
K02154	535	ATP6V0A1	K02154	ATPase H+ transporting V0 subunit a1	1
K06115	6710	SPTB	K06115	"spectrin beta, erythrocytic"	1
K02977	6233	RPS27A	K02977	ribosomal protein S27a	1
K04358	27006	FGF22	K04358	fibroblast growth factor 22	1
K00621	64841	GNPNAT1	K00621	glucosamine-phosphate N-acetyltransferase 1	1
K11093	6625	SNRNP70	K11093	small nuclear ribonucleoprotein U1 subunit 70	1
K11140	290	ANPEP	K11140	"alanyl aminopeptidase, membrane"	1
K20221	79711	IPO4	K20221	importin 4	1
K18258	1428	CRYM	K18258	crystallin mu	1
K05863	293	SLC25A6	K05863	solute carrier family 25 member 6	1
K00852	64080	RBKS	K00852	ribokinase	1
K02183	808	CALM3	K02183	calmodulin 3	1
K13160	10492	SYNCRIP	K13160	synaptotagmin binding cytoplasmic RNA interacting protein	1
K10180	6911	TBX6	K10180	T-box transcription factor 6	1
K18626	7062	TCHH	K18626	trichohyalin	1
K14407	1478	CSTF2	K14407	cleavage stimulation factor subunit 2	1
K06630	7531	YWHAE	K06630	tyrosine 3-monooxygenase/tryptophan 5-monooxygenase activation protein epsilon	1
K22255	93974	ATP5IF1	K22255	ATP synthase inhibitory factor subunit 1	1
K20043	9892	SNAP91	K20043	synaptosome associated protein 91	1
K04392	5879	RAC1	K04392	Rac family small GTPase 1	1
K09567	10465	PPIH	K09567	peptidylprolyl isomerase H	1
K00799	653689	GSTT2B	K00799	glutathione S-transferase theta 2B (gene/pseudogene)	1
K09611	79716	NPEPL1	K09611	aminopeptidase like 1	1
K06269	5499	PPP1CA	K06269	protein phosphatase 1 catalytic subunit alpha	1
K06497	967	CD63	K06497	CD63 molecule	1
K15100	6576	SLC25A1	K15100	solute carrier family 25 member 1	1
K01641	3158	HMGCS2	K01641	3-hydroxy-3-methylglutaryl-CoA synthase 2	1
K00639	23464	GCAT	K00639	glycine C-acetyltransferase	1
K08648	3026	HABP2	K08648	hyaluronan binding protein 2	1
K08272	51719	CAB39	K08272	calcium binding protein 39	1
K12179	10980	COPS6	K12179	COP9 signalosome subunit 6	1
K16631	283	ANG	K16631	angiogenin	1
K12836	199746	U2AF1L4	K12836	U2 small nuclear RNA auxiliary factor 1 like 4	1
K13576	10991	SLC38A3	K13576	solute carrier family 38 member 3	1
K09570	2287	FKBP3	K09570	FKBP prolyl isomerase 3	1
K04494	57680	CHD8	K04494	chromodomain helicase DNA binding protein 8	1
K09209	7071	KLF10	K09209	Kruppel like factor 10	1
K18730	64599	GIGYF1	K18730	GRB10 interacting GYF protein 1	1
K13214	4841	NONO	K13214	non-POU domain containing octamer binding	1
K14314	91181	NUP210L	K14314	nucleoporin 210 like	1
K14300	55746	NUP133	K14300	nucleoporin 133	1
K08655	54878	DPP8	K08655	dipeptidyl peptidase 8	1
K02929	100529097	RPL36A-HNRNPH2	K02929	RPL36A-HNRNPH2 readthrough	1
K17254	27111	SDCBP2	K17254	syndecan binding protein 2	1
K07435	57404	CYP20A1	K07435	cytochrome P450 family 20 subfamily A member 1	1
K11206	4817	NIT1	K11206	nitrilase 1	1
K02263	1327	COX4I1	K02263	cytochrome c oxidase subunit 4I1	1
K17091	301	ANXA1	K17091	annexin A1	1
K05732	2909	ARHGAP35	K05732	Rho GTPase activating protein 35	1
K17108	57704	GBA2	K17108	glucosylceramidase beta 2	1
K01697	875	CBS	K01697	cystathionine beta-synthase	1
K05767	10788	IQGAP2	K05767	IQ motif containing GTPase activating protein 2	1
K06255	3339	HSPG2	K06255	heparan sulfate proteoglycan 2	1
K01697	875	CBS	K01697	cystathionine beta-synthase	1
K13706	84836	ABHD14B	K13706	abhydrolase domain containing 14B	1
K02730	5687	PSMA6	K02730	proteasome 20S subunit alpha 6	1
K05610	51377	UCHL5	K05610	ubiquitin C-terminal hydrolase L5	1
K12838	22827	PUF60	K12838	poly(U) binding splicing factor 60	1
K01379	1509	CTSD	K01379	cathepsin D	1
K11731	NA	NA	K11731	NA	2
K01697	875	CBS	K01697	cystathionine beta-synthase	1
K17757	55739	NAXD	K17757	NAD(P)HX dehydratase	1
K05760	5829	PXN	K05760	paxillin	1
K14381	8878	SQSTM1	K14381	sequestosome 1	1
K15040	7417	VDAC2	K15040	voltage dependent anion channel 2	1
K12473	3949	LDLR	K12473	low density lipoprotein receptor	1
K06269	5499	PPP1CA	K06269	protein phosphatase 1 catalytic subunit alpha	1
K00106	7498	XDH	K00106	xanthine dehydrogenase	1
K01312	5645	PRSS2	K01312	serine protease 2	1
K04002	722	C4BPA	K04002	complement component 4 binding protein alpha	1
K01487	9615	GDA	K01487	guanine deaminase	1
K17550	5510	PPP1R7	K17550	protein phosphatase 1 regulatory subunit 7	1
K07604	25984	KRT23	K07604	keratin 23	1
K00027	4200	ME2	K00027	malic enzyme 2	1
K08513	8674	VAMP4	K08513	vesicle associated membrane protein 4	1
K00485	2327	FMO2	K00485	flavin containing dimethylaniline monoxygenase 2	1
K07910	22931	RAB18	K07910	"RAB18, member RAS oncogene family"	1
K16750	282991	BLOC1S2	K16750	biogenesis of lysosomal organelles complex 1 subunit 2	1
K16353	54549	SDK2	K16353	sidekick cell adhesion molecule 2	1
K04536	2782	GNB1	K04536	G protein subunit beta 1	1
K09496	10575	CCT4	K09496	chaperonin containing TCP1 subunit 4	1
K06490	3383	ICAM1	K06490	intercellular adhesion molecule 1	1
K21914	79734	KCTD17	K21914	potassium channel tetramerization domain containing 17	1
K18466	9559	VPS26A	K18466	"VPS26, retromer complex component A"	1
K03910	2	A2M	K03910	alpha-2-macroglobulin	1
K00591	51805	COQ3	K00591	"coenzyme Q3, methyltransferase"	1
K06269	5499	PPP1CA	K06269	protein phosphatase 1 catalytic subunit alpha	1
K04281	831	CAST	K04281	calpastatin	1
K01321	2158	F9	K01321	coagulation factor IX	1
K03341	51091	SEPSECS	K03341	Sep (O-phosphoserine) tRNA:Sec (selenocysteine) tRNA synthase	1
K12321	3000	GUCY2D	K12321	"guanylate cyclase 2D, retinal"	1
K10802	3146	HMGB1	K10802	high mobility group box 1	1
K08496	9570	GOSR2	K08496	golgi SNAP receptor complex member 2	1
K07874	5861	RAB1A	K07874	"RAB1A, member RAS oncogene family"	1
K01872	16	AARS1	K01872	alanyl-tRNA synthetase 1	1
K09584	10130	PDIA6	K09584	protein disulfide isomerase family A member 6	1
K00281	2731	GLDC	K00281	glycine decarboxylase	1
K01304	54858	PGPEP1	K01304	pyroglutamyl-peptidase I	1
K02872	23521	RPL13A	K02872	ribosomal protein L13a	1
K01587	10606	PAICS	K01587	phosphoribosylaminoimidazole carboxylase and phosphoribosylaminoimidazolesuccinocarboxamide synthase	1
K03258	1975	EIF4B	K03258	eukaryotic translation initiation factor 4B	1
K01787	5973	RENBP	K01787	renin binding protein	1
K01436	NA	NA	K01436	NA	2
K05719	3688	ITGB1	K05719	integrin subunit beta 1	1
K05862	7416	VDAC1	K05862	voltage dependent anion channel 1	1
K05853	487	ATP2A1	K05853	ATPase sarcoplasmic/endoplasmic reticulum Ca2+ transporting 1	1
K03910	2	A2M	K03910	alpha-2-macroglobulin	1
K13187	5936	RBM4	K13187	RNA binding motif protein 4	1
K06030	9927	MFN2	K06030	mitofusin 2	1
K01487	9615	GDA	K01487	guanine deaminase	1
K14007	9632	SEC24C	K14007	"SEC24 homolog C, COPII coat complex component"	1
K00764	5471	PPAT	K00764	phosphoribosyl pyrophosphate amidotransferase	1
K00139	7915	ALDH5A1	K00139	aldehyde dehydrogenase 5 family member A1	1
K13236	1666	DECR1	K13236	"2,4-dienoyl-CoA reductase 1"	1
K09495	7203	CCT3	K09495	chaperonin containing TCP1 subunit 3	1
K00803	8540	AGPS	K00803	alkylglycerone phosphate synthase	1
K01204	4668	NAGA	K01204	alpha-N-acetylgalactosaminidase	1
K00167	594	BCKDHB	K00167	branched chain keto acid dehydrogenase E1 subunit beta	1
K06269	5499	PPP1CA	K06269	protein phosphatase 1 catalytic subunit alpha	1
K00232	8310	ACOX3	K00232	"acyl-CoA oxidase 3, pristanoyl"	1
K00231	5498	PPOX	K00231	protoporphyrinogen oxidase	1
K01968	56922	MCCC1	K01968	methylcrotonoyl-CoA carboxylase 1	1
K01870	3376	IARS1	K01870	isoleucyl-tRNA synthetase 1	1
K11128	54433	GAR1	K11128	GAR1 ribonucleoprotein	1
K17276	3936	LCP1	K17276	lymphocyte cytosolic protein 1	1
K01639	80896	NPL	K01639	N-acetylneuraminate pyruvate lyase	1
K04646	8218	CLTCL1	K04646	clathrin heavy chain like 1	1
K12877	4116	MAGOH	K12877	"mago homolog, exon junction complex subunit"	1
K06712	10385	BTN2A2	K06712	butyrophilin subfamily 2 member A2	1
K15637	192111	PGAM5	K15637	"PGAM family member 5, mitochondrial serine/threonine protein phosphatase"	1
K17497	5372	PMM1	K17497	phosphomannomutase 1	1
K07203	2475	MTOR	K07203	mechanistic target of rapamycin kinase	1
K00972	6675	UAP1	K00972	UDP-N-acetylglucosamine pyrophosphorylase 1	1
K13160	10492	SYNCRIP	K13160	synaptotagmin binding cytoplasmic RNA interacting protein	1
K00121	128	ADH5	K00121	"alcohol dehydrogenase 5 (class III), chi polypeptide"	1
K02917	6165	RPL35A	K02917	ribosomal protein L35a	1
K17082	55612	FERMT1	K17082	fermitin family member 1	1
K11086	6628	SNRPB	K11086	small nuclear ribonucleoprotein polypeptides B and B1	1
K15306	5902	RANBP1	K15306	RAN binding protein 1	1
K04513	387	RHOA	K04513	ras homolog family member A	1
K04513	387	RHOA	K04513	ras homolog family member A	1
K01265	254042	METAP1D	K01265	"methionyl aminopeptidase type 1D, mitochondrial"	1
K15075	64210	MMS19	K15075	"MMS19 homolog, cytosolic iron-sulfur assembly component"	1
K11824	161	AP2A2	K11824	adaptor related protein complex 2 subunit alpha 2	1
K00006	23171	GPD1L	K00006	glycerol-3-phosphate dehydrogenase 1 like	1
K06184	23	ABCF1	K06184	ATP binding cassette subfamily F member 1	1
K12864	56259	CTNNBL1	K12864	catenin beta like 1	1
K05765	1073	CFL2	K05765	cofilin 2	1
K09864	358	AQP1	K09864	aquaporin 1 (Colton blood group)	1
K01070	2098	ESD	K01070	esterase D	1
K01640	54511	HMGCLL1	K01640	3-hydroxymethyl-3-methylglutaryl-CoA lyase like 1	1
K03097	1459	CSNK2A2	K03097	casein kinase 2 alpha 2	1
K05691	1495	CTNNA1	K05691	catenin alpha 1	1
K07200	51422	PRKAG2	K07200	protein kinase AMP-activated non-catalytic subunit gamma 2	1
K08132	1303	COL12A1	K08132	collagen type XII alpha 1 chain	1
K05704	6714	SRC	K05704	"SRC proto-oncogene, non-receptor tyrosine kinase"	1
K10249	6785	ELOVL4	K10249	ELOVL fatty acid elongase 4	1
K18040	25930	PTPN23	K18040	protein tyrosine phosphatase non-receptor type 23	1
K09228	285268	ZNF621	K09228	zinc finger protein 621	1
K12887	4670	HNRNPM	K12887	heterogeneous nuclear ribonucleoprotein M	1
K00415	7385	UQCRC2	K00415	ubiquinol-cytochrome c reductase core protein 2	1
K03033	5709	PSMD3	K03033	"proteasome 26S subunit, non-ATPase 3"	1
K10599	27339	PRPF19	K10599	pre-mRNA processing factor 19	1
K06549	8778	SIGLEC5	K06549	sialic acid binding Ig like lectin 5	1
K04499	8607	RUVBL1	K04499	RuvB like AAA ATPase 1	1
K05862	7416	VDAC1	K05862	voltage dependent anion channel 1	1
K01556	8942	KYNU	K01556	kynureninase	1
K00106	7498	XDH	K00106	xanthine dehydrogenase	1
K07955	127829	ARL8A	K07955	ADP ribosylation factor like GTPase 8A	1
K16865	27250	PDCD4	K16865	programmed cell death 4	1
K13090	3609	ILF3	K13090	interleukin enhancer binding factor 3	1
K07508	10449	ACAA2	K07508	acetyl-CoA acyltransferase 2	1
K15377	204962	SLC44A5	K15377	solute carrier family 44 member 5	1
K11434	3276	PRMT1	K11434	protein arginine methyltransferase 1	1
K01014	445329	SULT1A4	K01014	sulfotransferase family 1A member 4	1
K16576	55860	ACTR10	K16576	actin related protein 10	1
K01886	5859	QARS1	K01886	glutaminyl-tRNA synthetase 1	1
K00140	4329	ALDH6A1	K00140	aldehyde dehydrogenase 6 family member A1	1
K03949	4698	NDUFA5	K03949	NADH:ubiquinone oxidoreductase subunit A5	1
K01689	2027	ENO3	K01689	enolase 3	1
K15485	23786	BCL2L13	K15485	BCL2 like 13	1
K14319	5905	RANGAP1	K14319	Ran GTPase activating protein 1	1
K14007	9632	SEC24C	K14007	"SEC24 homolog C, COPII coat complex component"	1
K00326	51700	CYB5R2	K00326	cytochrome b5 reductase 2	1
K02885	6143	RPL19	K02885	ribosomal protein L19	1
K07937	375	ARF1	K07937	ADP ribosylation factor 1	1
K13129	6607	SMN2	K13129	"survival of motor neuron 2, centromeric"	1
K05761	7429	VIL1	K05761	villin 1	1
K14012	55968	NSFL1C	K14012	NSFL1 cofactor	1
K00721	8813	DPM1	K00721	"dolichyl-phosphate mannosyltransferase subunit 1, catalytic"	1
K10610	1642	DDB1	K10610	damage specific DNA binding protein 1	1
K09595	81502	HM13	K09595	histocompatibility minor 13	1
K10356	4640	MYO1A	K10356	myosin IA	1
K14775	26156	RSL1D1	K14775	ribosomal L1 domain containing 1	1
K01847	4594	MMUT	K01847	methylmalonyl-CoA mutase	1
K04564	6648	SOD2	K04564	superoxide dismutase 2	1
K19464	57449	PLEKHG5	K19464	pleckstrin homology and RhoGEF domain containing G5	1
K01889	10667	FARS2	K01889	"phenylalanyl-tRNA synthetase 2, mitochondrial"	1
K10366	1756	DMD	K10366	dystrophin	1
K15100	6576	SLC25A1	K15100	solute carrier family 25 member 1	1
K12845	4809	SNU13	K12845	small nuclear ribonucleoprotein 13	1
K06258	9900	SV2A	K06258	synaptic vesicle glycoprotein 2A	1
K07375	347688	TUBB8	K07375	tubulin beta 8 class VIII	1
K01897	23305	ACSL6	K01897	acyl-CoA synthetase long chain family member 6	1
K00852	64080	RBKS	K00852	ribokinase	1
K16942	4735	SEPTIN2	K16942	septin 2	1
K17711	79810	PTCD2	K17711	pentatricopeptide repeat domain 2	1
K17089	306	ANXA3	K17089	annexin A3	1
K07605	140807	KRT72	K07605	keratin 72	1
K22139	25874	MPC2	K22139	mitochondrial pyruvate carrier 2	1
K03781	847	CAT	K03781	catalase	1
K16939	23157	SEPTIN6	K16939	septin 6	1
K02267	1340	COX6B1	K02267	cytochrome c oxidase subunit 6B1	1
K08266	64223	MLST8	K08266	"MTOR associated protein, LST8 homolog"	1
K00939	390877	LOC390877	K00939	adenylate kinase isoenzyme 1-like	1
K05699	87	ACTN1	K05699	actinin alpha 1	1
K08568	1522	CTSZ	K08568	cathepsin Z	1
K02649	8503	PIK3R3	K02649	phosphoinositide-3-kinase regulatory subunit 3	1
K20283	2803	GOLGA4	K20283	golgin A4	1
K02131	522	ATP5PF	K02131	ATP synthase peripheral stalk subunit F6	1
K01195	2990	GUSB	K01195	glucuronidase beta	1
K03781	847	CAT	K03781	catalase	1
K20520	28988	DBNL	K20520	drebrin like	1
K00276	8639	AOC3	K00276	amine oxidase copper containing 3	1
K09869	343	AQP8	K09869	aquaporin 8	1
K03844	440138	ALG11	K03844	"ALG11 alpha-1,2-mannosyltransferase"	1
K01480	79814	AGMAT	K01480	agmatinase	1
K12617	219988	PATL1	K12617	"PAT1 homolog 1, processing body mRNA decay factor"	1
K13514	9926	LPGAT1	K13514	lysophosphatidylglycerol acyltransferase 1	1
K14314	91181	NUP210L	K14314	nucleoporin 210 like	1
K02737	5693	PSMB5	K02737	proteasome 20S subunit beta 5	1
K07379	8506	CNTNAP1	K07379	contactin associated protein 1	1
K08184	9194	SLC16A7	K08184	solute carrier family 16 member 7	1
K06528	3920	LAMP2	K06528	lysosomal associated membrane protein 2	1
K02880	100526842	RPL17-C18orf32	K02880	RPL17-C18orf32 readthrough	1
K12830	23450	SF3B3	K12830	splicing factor 3b subunit 3	1
K00164	55753	OGDHL	K00164	oxoglutarate dehydrogenase like	1
K04515	817	CAMK2D	K04515	calcium/calmodulin dependent protein kinase II delta	1
K06712	10385	BTN2A2	K06712	butyrophilin subfamily 2 member A2	1
K00799	653689	GSTT2B	K00799	glutathione S-transferase theta 2B (gene/pseudogene)	1
K10291	26272	FBXO4	K10291	F-box protein 4	1
#N/A	NA	NA	#N/A	NA	2
K00452	23498	HAAO	K00452	"3-hydroxyanthranilate 3,4-dioxygenase"	1
K12177	8533	COPS3	K12177	COP9 signalosome subunit 3	1
K10652	7706	TRIM25	K10652	tripartite motif containing 25	1
K00733	11285	B4GALT7	K00733	"beta-1,4-galactosyltransferase 7"	1
K21760	84864	RIOX2	K21760	ribosomal oxygenase 2	1
K17776	345778	MTX3	K17776	metaxin 3	1
K18416	90459	ERI1	K18416	exoribonuclease 1	1
K01183	27159	CHIA	K01183	chitinase acidic	1
K02737	5693	PSMB5	K02737	proteasome 20S subunit beta 5	1
K01277	10072	DPP3	K01277	dipeptidyl peptidase 3	1
K01332	717	C2	K01332	complement C2	1
K07919	9363	RAB33A	K07919	"RAB33A, member RAS oncogene family"	1
K11275	3010	H1-6	K11275	"H1.6 linker histone, cluster member"	1
K06712	10385	BTN2A2	K06712	butyrophilin subfamily 2 member A2	1
K12896	6432	SRSF7	K12896	serine and arginine rich splicing factor 7	1
K15902	8270	LAGE3	K15902	L antigen family member 3	1
K07605	140807	KRT72	K07605	keratin 72	1
K00357	5860	QDPR	K00357	quinoid dihydropteridine reductase	1
K13937	9563	H6PD	K13937	hexose-6-phosphate dehydrogenase/glucose 1-dehydrogenase	1
K03912	3053	SERPIND1	K03912	serpin family D member 1	1
K00323	23530	NNT	K00323	nicotinamide nucleotide transhydrogenase	1
K06832	3964	LGALS8	K06832	galectin 8	1
K01322	5550	PREP	K01322	prolyl endopeptidase	1
K09497	22948	CCT5	K09497	chaperonin containing TCP1 subunit 5	1
K02207	54926	UBE2R2	K02207	ubiquitin conjugating enzyme E2 R2	1
K10634	9867	PJA2	K10634	praja ring finger ubiquitin ligase 2	1
K07604	25984	KRT23	K07604	keratin 23	1
K11173	137872	ADHFE1	K11173	alcohol dehydrogenase iron containing 1	1
K08583	826	CAPNS1	K08583	calpain small subunit 1	1
K00485	2327	FMO2	K00485	flavin containing dimethylaniline monoxygenase 2	1
K12897	6434	TRA2B	K12897	transformer 2 beta homolog	1
K04393	998	CDC42	K04393	cell division cycle 42	1
K00327	5447	POR	K00327	cytochrome p450 oxidoreductase	1
K12830	23450	SF3B3	K12830	splicing factor 3b subunit 3	1
K12015	56658	TRIM39	K12015	tripartite motif containing 39	1
K07203	2475	MTOR	K07203	mechanistic target of rapamycin kinase	1
K03462	10135	NAMPT	K03462	nicotinamide phosphoribosyltransferase	1
K08762	1622	DBI	K08762	"diazepam binding inhibitor, acyl-CoA binding protein"	1
K03267	2935	GSPT1	K03267	G1 to S phase transition 1	1
K01551	439	GET3	K01551	"guided entry of tail-anchored proteins factor 3, ATPase"	1
K14290	7514	XPO1	K14290	exportin 1	1
K01444	175	AGA	K01444	aspartylglucosaminidase	1
K08967	55256	ADI1	K08967	acireductone dioxygenase 1	1
K03260	1981	EIF4G1	K03260	eukaryotic translation initiation factor 4 gamma 1	1
K12471	29924	EPN1	K12471	epsin 1	1
K11147	728635	DHRS4L1	K11147	dehydrogenase/reductase 4 like 1	1
K18266	10397	NDRG1	K18266	N-myc downstream regulated 1	1
K03983	5345	SERPINF2	K03983	serpin family F member 2	1
K10798	10038	PARP2	K10798	poly(ADP-ribose) polymerase 2	1
K01370	834	CASP1	K01370	caspase 1	1
K17564	84303	CHCHD6	K17564	coiled-coil-helix-coiled-coil-helix domain containing 6	1
K07897	7879	RAB7A	K07897	"RAB7A, member RAS oncogene family"	1
K05607	549	AUH	K05607	AU RNA binding methylglutaconyl-CoA hydratase	1
K17577	63898	SH2D4A	K17577	SH2 domain containing 4A	1
K01647	1431	CS	K01647	citrate synthase	1
K13247	51084	CRYL1	K13247	crystallin lambda 1	1
K13863	6541	SLC7A1	K13863	solute carrier family 7 member 1	1
K07604	25984	KRT23	K07604	keratin 23	1
K04000	735	C9	K04000	complement C9	1
K03841	2203	FBP1	K03841	fructose-bisphosphatase 1	1
K00789	4144	MAT2A	K00789	methionine adenosyltransferase 2A	1
K03107	6730	SRP68	K03107	signal recognition particle 68	1
K11540	790	CAD	K11540	"carbamoyl-phosphate synthetase 2, aspartate transcarbamylase, and dihydroorotase"	1
K05719	3688	ITGB1	K05719	integrin subunit beta 1	1
K12476	30845	EHD3	K12476	EH domain containing 3	1
K03260	1981	EIF4G1	K03260	eukaryotic translation initiation factor 4 gamma 1	1
K08766	1376	CPT2	K08766	carnitine palmitoyltransferase 2	1
K08893	3055	HCK	K08893	"HCK proto-oncogene, Src family tyrosine kinase"	1
K06492	965	CD58	K06492	CD58 molecule	1
K06492	965	CD58	K06492	CD58 molecule	1
K01681	48	ACO1	K01681	aconitase 1	1
K18466	9559	VPS26A	K18466	"VPS26, retromer complex component A"	1
K12755	10398	MYL9	K12755	myosin light chain 9	1
K18584	653857	ACTR3C	K18584	actin related protein 3C	1
K10839	5886	RAD23A	K10839	"RAD23 homolog A, nucleotide excision repair protein"	1
K03111	6742	SSBP1	K03111	single stranded DNA binding protein 1	1
K20805	254225	RNF169	K20805	ring finger protein 169	1
K01816	81888	HYI	K01816	hydroxypyruvate isomerase (putative)	1
K00128	219	ALDH1B1	K00128	aldehyde dehydrogenase 1 family member B1	1
K20392	11230	PRAF2	K20392	PRA1 domain family member 2	1
K00134	2597	GAPDH	K00134	glyceraldehyde-3-phosphate dehydrogenase	1
K17307	2199	FBLN2	K17307	fibulin 2	1
K14394	52	ACP1	K14394	acid phosphatase 1	1
K06492	965	CD58	K06492	CD58 molecule	1
K01539	480	ATP1A4	K01539	ATPase Na+/K+ transporting subunit alpha 4	1
K18309	339983	NAT8L	K18309	N-acetyltransferase 8 like	1
K13249	6745	SSR1	K13249	signal sequence receptor subunit 1	1
K13051	80150	ASRGL1	K13051	asparaginase and isoaspartyl peptidase 1	1
K04001	710	SERPING1	K04001	serpin family G member 1	1
K01834	5224	PGAM2	K01834	phosphoglycerate mutase 2	1
K12894	10949	HNRNPA0	K12894	heterogeneous nuclear ribonucleoprotein A0	1
K00789	4144	MAT2A	K00789	methionine adenosyltransferase 2A	1
K08517	9554	SEC22B	K08517	"SEC22 homolog B, vesicle trafficking protein (gene/pseudogene)"	1
K05850	493	ATP2B4	K05850	ATPase plasma membrane Ca2+ transporting 4	1
K17784	440574	MICOS10	K17784	mitochondrial contact site and cristae organizing system subunit 10	1
K17918	29934	SNX12	K17918	sorting nexin 12	1
K15301	6814	STXBP3	K15301	syntaxin binding protein 3	1
K00149	223	ALDH9A1	K00149	aldehyde dehydrogenase 9 family member A1	1
K08764	6342	SCP2	K08764	sterol carrier protein 2	1
K06840	223117	SEMA3D	K06840	semaphorin 3D	1
K01785	130589	GALM	K01785	galactose mutarotase	1
K00128	219	ALDH1B1	K00128	aldehyde dehydrogenase 1 family member B1	1
K01530	286410	ATP11C	K01530	ATPase phospholipid transporting 11C	1
K12847	10713	USP39	K12847	ubiquitin specific peptidase 39	1
K04552	7332	UBE2L3	K04552	ubiquitin conjugating enzyme E2 L3	1
K11223	6776	STAT5A	K11223	signal transducer and activator of transcription 5A	1
K07432	79868	ALG13	K07432	ALG13 UDP-N-acetylglucosaminyltransferase subunit	1
K10382	667	DST	K10382	dystonin	1
K17081	11331	PHB2	K17081	prohibitin 2	1
K15107	79751	SLC25A22	K15107	solute carrier family 25 member 22	1
K01953	440	ASNS	K01953	asparagine synthetase (glutamine-hydrolyzing)	1
K13101	27238	GPKOW	K13101	G-patch domain and KOW motifs	1
K17854	NA	NA	K17854	NA	2
K15439	9521	EEF1E1	K15439	eukaryotic translation elongation factor 1 epsilon 1	1
K02934	6128	RPL6	K02934	ribosomal protein L6	1
K15559	55197	RPRD1A	K15559	regulation of nuclear pre-mRNA domain containing 1A	1
K13187	5936	RBM4	K13187	RNA binding motif protein 4	1
K12604	23019	CNOT1	K12604	CCR4-NOT transcription complex subunit 1	1
K20792	80155	NAA15	K20792	"N-alpha-acetyltransferase 15, NatA auxiliary subunit"	1
K06084	4008	LMO7	K06084	LIM domain 7	1
K01755	435	ASL	K01755	argininosuccinate lyase	1
K11091	6626	SNRPA	K11091	small nuclear ribonucleoprotein polypeptide A	1
K15719	10724	OGA	K15719	O-GlcNAcase	1
K00894	55224	ETNK2	K00894	ethanolamine kinase 2	1
K01907	65985	AACS	K01907	acetoacetyl-CoA synthetase	1
K14813	NA	NA	K14813	NA	2
K12663	1891	ECH1	K12663	enoyl-CoA hydratase 1	1
K04550	4035	LRP1	K04550	LDL receptor related protein 1	1
K00688	5834	PYGB	K00688	glycogen phosphorylase B	1
K01230	57134	MAN1C1	K01230	mannosidase alpha class 1C member 1	1
K12885	139804	RBMXL3	K12885	RBMX like 3	1
K05762	5962	RDX	K05762	radixin	1
K09645	54504	CPVL	K09645	carboxypeptidase vitellogenic like	1
K08956	10939	AFG3L2	K08956	AFG3 like matrix AAA peptidase subunit 2	1
K00252	2639	GCDH	K00252	glutaryl-CoA dehydrogenase	1
K11093	6625	SNRNP70	K11093	small nuclear ribonucleoprotein U1 subunit 70	1
K19269	283871	PGP	K19269	phosphoglycolate phosphatase	1
K10421	6249	CLIP1	K10421	CAP-Gly domain containing linker protein 1	1
K11493	1104	RCC1	K11493	regulator of chromosome condensation 1	1
K10429	4131	MAP1B	K10429	microtubule associated protein 1B	1
K08054	821	CANX	K08054	calnexin	1
K02838	92399	MRRF	K02838	mitochondrial ribosome recycling factor	1
K00477	5264	PHYH	K00477	phytanoyl-CoA 2-hydroxylase	1
K09649	10279	PRSS16	K09649	serine protease 16	1
K12890	6426	SRSF1	K12890	serine and arginine rich splicing factor 1	1
K15498	5537	PPP6C	K15498	protein phosphatase 6 catalytic subunit	1
K01014	445329	SULT1A4	K01014	sulfotransferase family 1A member 4	1
K01057	25796	PGLS	K01057	6-phosphogluconolactonase	1
K00231	5498	PPOX	K00231	protoporphyrinogen oxidase	1
K09560	6767	ST13	K09560	ST13 Hsp70 interacting protein	1
K10382	667	DST	K10382	dystonin	1
K17918	29934	SNX12	K17918	sorting nexin 12	1
K08669	27429	HTRA2	K08669	HtrA serine peptidase 2	1
K11278	10360	NPM3	K11278	nucleophosmin/nucleoplasmin 3	1
K01907	65985	AACS	K01907	acetoacetyl-CoA synthetase	1
K13504	6844	VAMP2	K13504	vesicle associated membrane protein 2	1
K02918	11224	RPL35	K02918	ribosomal protein L35	1
K01950	55191	NADSYN1	K01950	NAD synthetase 1	1
K05689	999	CDH1	K05689	cadherin 1	1
K18977	3263	HPX	K18977	hemopexin	1
K02150	529	ATP6V1E1	K02150	ATPase H+ transporting V1 subunit E1	1
K00128	219	ALDH1B1	K00128	aldehyde dehydrogenase 1 family member B1	1
K10579	9040	UBE2M	K10579	ubiquitin conjugating enzyme E2 M	1
K11351	54539	NDUFB11	K11351	NADH:ubiquinone oxidoreductase subunit B11	1
K13187	5936	RBM4	K13187	RNA binding motif protein 4	1
K04557	5413	SEPTIN5	K04557	septin 5	1
K01122	5168	ENPP2	K01122	ectonucleotide pyrophosphatase/phosphodiesterase 2	1
K02270	9167	COX7A2L	K02270	cytochrome c oxidase subunit 7A2 like	1
K15420	27436	EML4	K15420	EMAP like 4	1
K00552	27232	GNMT	K00552	glycine N-methyltransferase	1
K12884	343069	HNRNPCL1	K12884	heterogeneous nuclear ribonucleoprotein C like 1	1
K00036	2539	G6PD	K00036	glucose-6-phosphate dehydrogenase	1
K02738	5694	PSMB6	K02738	proteasome 20S subunit beta 6	1
K06106	2017	CTTN	K06106	cortactin	1
K01515	NA	NA	K01515	NA	2
K00477	5264	PHYH	K00477	phytanoyl-CoA 2-hydroxylase	1
K16754	51134	CEP83	K16754	centrosomal protein 83	1
K14007	9632	SEC24C	K14007	"SEC24 homolog C, COPII coat complex component"	1
K14293	3837	KPNB1	K14293	karyopherin subunit beta 1	1
K13869	23657	SLC7A11	K13869	solute carrier family 7 member 11	1
K04393	998	CDC42	K04393	cell division cycle 42	1
K17255	2665	GDI2	K17255	GDP dissociation inhibitor 2	1
K13990	10841	FTCD	K13990	formimidoyltransferase cyclodeaminase	1
K01952	5198	PFAS	K01952	phosphoribosylformylglycinamidine synthase	1
K00134	2597	GAPDH	K00134	glyceraldehyde-3-phosphate dehydrogenase	1
K04393	998	CDC42	K04393	cell division cycle 42	1
K00733	11285	B4GALT7	K00733	"beta-1,4-galactosyltransferase 7"	1
K15516	2332	FMR1	K15516	FMRP translational regulator 1	1
K10362	84700	MYO18B	K10362	myosin XVIIIB	1
K10413	1778	DYNC1H1	K10413	dynein cytoplasmic 1 heavy chain 1	1
K01291	1360	CPB1	K01291	carboxypeptidase B1	1
K06099	8531	YBX3	K06099	Y-box binding protein 3	1
K00213	1717	DHCR7	K00213	7-dehydrocholesterol reductase	1
K01829	NA	NA	K01829	NA	2
K11885	84301	DDI2	K11885	DNA damage inducible 1 homolog 2	1
K10276	22992	KDM2A	K10276	lysine demethylase 2A	1
K03965	4715	NDUFB9	K03965	NADH:ubiquinone oxidoreductase subunit B9	1
K06274	7408	VASP	K06274	vasodilator stimulated phosphoprotein	1
K03728	9572	NR1D1	K03728	nuclear receptor subfamily 1 group D member 1	1
K09292	10342	TFG	K09292	trafficking from ER to golgi regulator	1
K05762	5962	RDX	K05762	radixin	1
K02976	6231	RPS26	K02976	ribosomal protein S26	1
K04079	3320	HSP90AA1	K04079	heat shock protein 90 alpha family class A member 1	1
K17698	2533	FYB1	K17698	FYN binding protein 1	1
K05955	2339	FNTA	K05955	"farnesyltransferase, CAAX box, alpha"	1
K13098	2521	FUS	K13098	FUS RNA binding protein	1
K15420	27436	EML4	K15420	EMAP like 4	1
K00070	3284	HSD3B2	K00070	"hydroxy-delta-5-steroid dehydrogenase, 3 beta- and steroid delta-isomerase 2"	1
K13358	9351	SLC9A3R2	K13358	SLC9A3 regulator 2	1
K12891	6427	SRSF2	K12891	serine and arginine rich splicing factor 2	1
K13187	5936	RBM4	K13187	RNA binding motif protein 4	1
K00873	5315	PKM	K00873	pyruvate kinase M1/2	1
K03767	5478	PPIA	K03767	peptidylprolyl isomerase A	1
K01462	64146	PDF	K01462	"peptide deformylase, mitochondrial"	1
K13703	83451	ABHD11	K13703	abhydrolase domain containing 11	1
K11097	6635	SNRPE	K11097	small nuclear ribonucleoprotein polypeptide E	1
K07418	1573	CYP2J2	K07418	cytochrome P450 family 2 subfamily J member 2	1
K02910	6160	RPL31	K02910	ribosomal protein L31	1
K03006	5430	POLR2A	K03006	RNA polymerase II subunit A	1
K11825	163	AP2B1	K11825	adaptor related protein complex 2 subunit beta 1	1
K16142	3240	HP	K16142	haptoglobin	1
K14813	NA	NA	K14813	NA	2
K02731	143471	PSMA8	K02731	proteasome 20S subunit alpha 8	1
K10703	51495	HACD3	K10703	3-hydroxyacyl-CoA dehydratase 3	1
K12875	22985	ACIN1	K12875	apoptotic chromatin condensation inducer 1	1
K01892	3035	HARS1	K01892	histidyl-tRNA synthetase 1	1
K00364	51292	GMPR2	K00364	guanosine monophosphate reductase 2	1
K14825	50999	TMED5	K14825	transmembrane p24 trafficking protein 5	1
K06492	965	CD58	K06492	CD58 molecule	1
K07891	11031	RAB31	K07891	"RAB31, member RAS oncogene family"	1
K04380	4137	MAPT	K04380	microtubule associated protein tau	1
K13159	3191	HNRNPL	K13159	heterogeneous nuclear ribonucleoprotein L	1
K02265	1329	COX5B	K02265	cytochrome c oxidase subunit 5B	1
K07427	285440	CYP4V2	K07427	cytochrome P450 family 4 subfamily V member 2	1
K04393	998	CDC42	K04393	cell division cycle 42	1
K11718	55757	UGGT2	K11718	UDP-glucose glycoprotein glucosyltransferase 2	1
K11825	163	AP2B1	K11825	adaptor related protein complex 2 subunit beta 1	1
K16197	7529	YWHAB	K16197	tyrosine 3-monooxygenase/tryptophan 5-monooxygenase activation protein beta	1
K09517	51726	DNAJB11	K09517	DnaJ heat shock protein family (Hsp40) member B11	1
K11407	10013	HDAC6	K11407	histone deacetylase 6	1
K01344	5624	PROC	K01344	"protein C, inactivator of coagulation factors Va and VIIIa"	1
K12391	164	AP1G1	K12391	adaptor related protein complex 1 subunit gamma 1	1
K06124	162466	PHOSPHO1	K06124	phosphoethanolamine/phosphocholine phosphatase 1	1
K16481	5116	PCNT	K16481	pericentrin	1
K19788	29789	OLA1	K19788	Obg like ATPase 1	1
K13988	53343	NUDT9	K13988	nudix hydrolase 9	1
K01623	226	ALDOA	K01623	"aldolase, fructose-bisphosphate A"	1
K05747	7454	WAS	K05747	WASP actin nucleation promoting factor	1
K03171	8717	TRADD	K03171	TNFRSF1A associated via death domain	1
K04043	3313	HSPA9	K04043	heat shock protein family A (Hsp70) member 9	1
K16493	9752	PCDHA9	K16493	protocadherin alpha 9	1
K20632	9754	STARD8	K20632	StAR related lipid transfer domain containing 8	1
K03950	4700	NDUFA6	K03950	NADH:ubiquinone oxidoreductase subunit A6	1
K17766	10953	TOMM34	K17766	translocase of outer mitochondrial membrane 34	1
K11594	1654	DDX3X	K11594	DEAD-box helicase 3 X-linked	1
K13358	9351	SLC9A3R2	K13358	SLC9A3 regulator 2	1
K05625	7052	TGM2	K05625	transglutaminase 2	1
K12885	139804	RBMXL3	K12885	RBMX like 3	1
K00214	644	BLVRA	K00214	biliverdin reductase A	1
K12492	55738	ARFGAP1	K12492	ADP ribosylation factor GTPase activating protein 1	1
K12666	6184	RPN1	K12666	ribophorin I	1
K18648	81611	ANP32E	K18648	acidic nuclear phosphoprotein 32 family member E	1
K12178	51138	COPS4	K12178	COP9 signalosome subunit 4	1
K03245	8669	EIF3J	K03245	eukaryotic translation initiation factor 3 subunit J	1
K14008	27248	ERLEC1	K14008	endoplasmic reticulum lectin 1	1
K21797	22908	SACM1L	K21797	SAC1 like phosphatidylinositide phosphatase	1
K05765	1073	CFL2	K05765	cofilin 2	1
K00031	3418	IDH2	K00031	isocitrate dehydrogenase (NADP(+)) 2	1
K09490	3309	HSPA5	K09490	heat shock protein family A (Hsp70) member 5	1
K00326	51700	CYB5R2	K00326	cytochrome b5 reductase 2	1
K00251	6718	AKR1D1	K00251	aldo-keto reductase family 1 member D1	1
K06114	6709	SPTAN1	K06114	"spectrin alpha, non-erythrocytic 1"	1
K09649	10279	PRSS16	K09649	serine protease 16	1
K01358	8192	CLPP	K01358	caseinolytic mitochondrial matrix peptidase proteolytic subunit	1
K01507	5464	PPA1	K01507	inorganic pyrophosphatase 1	1
K12569	2010	EMD	K12569	emerin	1
K13376	7042	TGFB2	K13376	transforming growth factor beta 2	1
K07897	7879	RAB7A	K07897	"RAB7A, member RAS oncogene family"	1
K04371	5594	MAPK1	K04371	mitogen-activated protein kinase 1	1
K17065	10059	DNM1L	K17065	dynamin 1 like	1
K12894	10949	HNRNPA0	K12894	heterogeneous nuclear ribonucleoprotein A0	1
K02725	5682	PSMA1	K02725	proteasome 20S subunit alpha 1	1
K01867	10352	WARS2	K01867	"tryptophanyl tRNA synthetase 2, mitochondrial"	1
K09613	10987	COPS5	K09613	COP9 signalosome subunit 5	1
K12896	6432	SRSF7	K12896	serine and arginine rich splicing factor 7	1
K13213	9782	MATR3	K13213	matrin 3	1
K11593	26523	2001-08-01	K11593	argonaute RISC component 1	1
K04368	5604	MAP2K1	K04368	mitogen-activated protein kinase kinase 1	1
K01372	642	BLMH	K01372	bleomycin hydrolase	1
K21248	81671	VMP1	K21248	vacuole membrane protein 1	1
K14286	64850	ETNPPL	K14286	ethanolamine-phosphate phospho-lyase	1
K04558	9627	SNCAIP	K04558	synuclein alpha interacting protein	1
K20685	23263	MCF2L	K20685	MCF.2 cell line derived transforming sequence like	1
K06130	11313	LYPLA2	K06130	lysophospholipase 2	1
K09250	7555	CNBP	K09250	CCHC-type zinc finger nucleic acid binding protein	1
K01868	6897	TARS1	K01868	threonyl-tRNA synthetase 1	1
K03102	NA	NA	K03102	NA	2
K14015	55666	NPLOC4	K14015	"NPL4 homolog, ubiquitin recognition factor"	1
K12823	1655	DDX5	K12823	DEAD-box helicase 5	1
K00972	6675	UAP1	K00972	UDP-N-acetylglucosamine pyrophosphorylase 1	1
K02187	836	CASP3	K02187	caspase 3	1
K18269	11235	PDCD10	K18269	programmed cell death 10	1
K00416	440567	UQCRHL	K00416	ubiquinol-cytochrome c reductase hinge protein like	1
K13361	5349	FXYD3	K13361	FXYD domain containing ion transport regulator 3	1
K04382	5515	PPP2CA	K04382	protein phosphatase 2 catalytic subunit alpha	1
K02870	6136	RPL12	K02870	ribosomal protein L12	1
K13825	3046	HBE1	K13825	hemoglobin subunit epsilon 1	1
K06550	3897	L1CAM	K06550	L1 cell adhesion molecule	1
K06114	6709	SPTAN1	K06114	"spectrin alpha, non-erythrocytic 1"	1
K01230	57134	MAN1C1	K01230	mannosidase alpha class 1C member 1	1
K14455	2806	GOT2	K14455	glutamic-oxaloacetic transaminase 2	1
K02915	6164	RPL34	K02915	ribosomal protein L34	1
K14563	2091	FBL	K14563	fibrillarin	1
K03231	1917	EEF1A2	K03231	eukaryotic translation elongation factor 1 alpha 2	1
K00522	2495	FTH1	K00522	ferritin heavy chain 1	1
K04382	5515	PPP2CA	K04382	protein phosphatase 2 catalytic subunit alpha	1
K03038	5713	PSMD7	K03038	"proteasome 26S subunit, non-ATPase 7"	1
K13213	9782	MATR3	K13213	matrin 3	1
K13159	3191	HNRNPL	K13159	heterogeneous nuclear ribonucleoprotein L	1
K01409	55644	OSGEP	K01409	O-sialoglycoprotein endopeptidase	1
K00417	7381	UQCRB	K00417	ubiquinol-cytochrome c reductase binding protein	1
K13095	7536	SF1	K13095	splicing factor 1	1
K13907	1476	CSTB	K13907	cystatin B	1
K17308	5005	ORM2	K17308	orosomucoid 2	1
K11163	115817	DHRS1	K11163	dehydrogenase/reductase 1	1
K20526	8407	TAGLN2	K20526	transgelin 2	1
K13299	373156	GSTK1	K13299	glutathione S-transferase kappa 1	1
K01231	4124	MAN2A1	K01231	mannosidase alpha class 2A member 1	1
K00008	6652	SORD	K00008	sorbitol dehydrogenase	1
K18449	158471	PRUNE2	K18449	prune homolog 2 with BCH domain	1
K01907	65985	AACS	K01907	acetoacetyl-CoA synthetase	1
K13187	5936	RBM4	K13187	RNA binding motif protein 4	1
K13201	7073	TIAL1	K13201	TIA1 cytotoxic granule associated RNA binding protein like 1	1
K13826	3050	HBZ	K13826	hemoglobin subunit zeta	1
K17769	56993	TOMM22	K17769	translocase of outer mitochondrial membrane 22	1
K00759	353	APRT	K00759	adenine phosphoribosyltransferase	1
K06184	23	ABCF1	K06184	ATP binding cassette subfamily F member 1	1
K02980	6235	RPS29	K02980	ribosomal protein S29	1
K06237	1288	COL4A6	K06237	collagen type IV alpha 6 chain	1
K07293	5781	PTPN11	K07293	protein tyrosine phosphatase non-receptor type 11	1
K14009	10134	BCAP31	K14009	B cell receptor associated protein 31	1
K05759	5217	PFN2	K05759	profilin 2	1
K09499	10574	CCT7	K09499	chaperonin containing TCP1 subunit 7	1
K08816	7444	VRK2	K08816	VRK serine/threonine kinase 2	1
K01805	NA	NA	K01805	NA	2
K03364	51343	FZR1	K03364	fizzy and cell division cycle 20 related 1	1
K01462	64146	PDF	K01462	"peptide deformylase, mitochondrial"	1
K10771	328	APEX1	K10771	apurinic/apyrimidinic endodeoxyribonuclease 1	1
K02542	4175	MCM6	K02542	minichromosome maintenance complex component 6	1
K03030	10213	PSMD14	K03030	"proteasome 26S subunit, non-ATPase 14"	1
K18266	10397	NDRG1	K18266	N-myc downstream regulated 1	1
K01895	84532	ACSS1	K01895	acyl-CoA synthetase short chain family member 1	1
K00006	23171	GPD1L	K00006	glycerol-3-phosphate dehydrogenase 1 like	1
K12888	3192	HNRNPU	K12888	heterogeneous nuclear ribonucleoprotein U	1
K05754	10092	ARPC5	K05754	actin related protein 2/3 complex subunit 5	1
K00816	883	KYAT1	K00816	kynurenine aminotransferase 1	1
K19476	9798	IST1	K19476	IST1 factor associated with ESCRT-III	1
K14857	117246	FTSJ3	K14857	FtsJ RNA 2'-O-methyltransferase 3	1
K17276	3936	LCP1	K17276	lymphocyte cytosolic protein 1	1
K03989	721	C4B	K03989	complement C4B (Chido blood group)	1
K01900	8803	SUCLA2	K01900	succinate-CoA ligase ADP-forming subunit beta	1
K15365	116028	RMI2	K15365	RecQ mediated genome instability 2	1
K02133	506	ATP5F1B	K02133	ATP synthase F1 subunit beta	1
K01681	48	ACO1	K01681	aconitase 1	1
K11131	1736	DKC1	K11131	dyskerin pseudouridine synthase 1	1
K02998	3921	RPSA	K02998	ribosomal protein SA	1
K00315	29958	DMGDH	K00315	dimethylglycine dehydrogenase	1
K02936	6130	RPL7A	K02936	ribosomal protein L7a	1
K09501	871	SERPINH1	K09501	serpin family H member 1	1
K00907	85366	MYLK2	K00907	myosin light chain kinase 2	1
K04692	6774	STAT3	K04692	signal transducer and activator of transcription 3	1
K05701	7082	TJP1	K05701	tight junction protein 1	1
K11660	57504	MTA3	K11660	metastasis associated 1 family member 3	1
K00940	654364	NME1-NME2	K00940	NME1-NME2 readthrough	1
K05658	5243	ABCB1	K05658	ATP binding cassette subfamily B member 1	1
K02833	3265	HRAS	K02833	"HRas proto-oncogene, GTPase"	1
K01803	7167	TPI1	K01803	triosephosphate isomerase 1	1
K02957	6210	RPS15A	K02957	ribosomal protein S15a	1
K12657	5832	ALDH18A1	K12657	aldehyde dehydrogenase 18 family member A1	1
K02730	5687	PSMA6	K02730	proteasome 20S subunit alpha 6	1
K00820	2673	GFPT1	K00820	glutamine--fructose-6-phosphate transaminase 1	1
K12837	11338	U2AF2	K12837	U2 small nuclear RNA auxiliary factor 2	1
K09487	7184	HSP90B1	K09487	heat shock protein 90 beta family member 1	1
K12858	9416	DDX23	K12858	DEAD-box helicase 23	1
K03997	731	C8A	K03997	complement C8 alpha chain	1
K10352	4628	MYH10	K10352	myosin heavy chain 10	1
K01830	5730	PTGDS	K01830	prostaglandin D2 synthase	1
K02875	9045	RPL14	K02875	ribosomal protein L14	1
K01365	1514	CTSL	K01365	cathepsin L	1
K02503	3094	HINT1	K02503	histidine triad nucleotide binding protein 1	1
K12614	1656	DDX6	K12614	DEAD-box helicase 6	1
K18646	23519	ANP32D	K18646	acidic nuclear phosphoprotein 32 family member D	1
K04542	2787	GNG5	K04542	G protein subunit gamma 5	1
K00289	10840	ALDH1L1	K00289	aldehyde dehydrogenase 1 family member L1	1
K03248	8666	EIF3G	K03248	eukaryotic translation initiation factor 3 subunit G	1
K01637	NA	NA	K01637	NA	2
K00544	635	BHMT	K00544	betaine--homocysteine S-methyltransferase	1
K01011	4357	MPST	K01011	mercaptopyruvate sulfurtransferase	1
K00789	4144	MAT2A	K00789	methionine adenosyltransferase 2A	1
K10352	4628	MYH10	K10352	myosin heavy chain 10	1
K06134	10229	COQ7	K06134	"coenzyme Q7, hydroxylase"	1
K16795	5050	PAFAH1B3	K16795	platelet activating factor acetylhydrolase 1b catalytic subunit 3	1
K03946	4695	NDUFA2	K03946	NADH:ubiquinone oxidoreductase subunit A2	1
K01482	23564	DDAH2	K01482	dimethylarginine dimethylaminohydrolase 2	1
K01435	686	BTD	K01435	biotinidase	1
K07881	51552	RAB14	K07881	"RAB14, member RAS oncogene family"	1
K08760	337	APOA4	K08760	apolipoprotein A4	1
K03989	721	C4B	K03989	complement C4B (Chido blood group)	1
K17080	5245	PHB	K17080	prohibitin	1
K07375	347688	TUBB8	K07375	tubulin beta 8 class VIII	1
K03028	5708	PSMD2	K03028	"proteasome 26S subunit, non-ATPase 2"	1
K12827	10946	SF3A3	K12827	splicing factor 3a subunit 3	1
K20493	55604	CARMIL1	K20493	capping protein regulator and myosin 1 linker 1	1
K12885	139804	RBMXL3	K12885	RBMX like 3	1
K07904	8766	RAB11A	K07904	"RAB11A, member RAS oncogene family"	1
K20358	2801	GOLGA2	K20358	golgin A2	1
K00654	9517	SPTLC2	K00654	serine palmitoyltransferase long chain base subunit 2	1
K00760	3251	HPRT1	K00760	hypoxanthine phosphoribosyltransferase 1	1
K00027	4200	ME2	K00027	malic enzyme 2	1
K19366	23111	SPART	K19366	spartin	1
K09575	60681	FKBP10	K09575	FKBP prolyl isomerase 10	1
K00275	55163	PNPO	K00275	pyridoxamine 5'-phosphate oxidase	1
K10356	4640	MYO1A	K10356	myosin IA	1
K03989	721	C4B	K03989	complement C4B (Chido blood group)	1
K04523	50613	UBQLN3	K04523	ubiquilin 3	1
K07611	84823	LMNB2	K07611	lamin B2	1
K03237	1965	EIF2S1	K03237	eukaryotic translation initiation factor 2 subunit alpha	1
K03102	NA	NA	K03102	NA	2
K01597	4597	MVD	K01597	mevalonate diphosphate decarboxylase	1
K12327	800	CALD1	K12327	caldesmon 1	1
K17308	5005	ORM2	K17308	orosomucoid 2	1
K09517	51726	DNAJB11	K09517	DnaJ heat shock protein family (Hsp40) member B11	1
K13210	8880	FUBP1	K13210	far upstream element binding protein 1	1
K01230	57134	MAN1C1	K01230	mannosidase alpha class 1C member 1	1
K00803	8540	AGPS	K00803	alkylglycerone phosphate synthase	1
K03097	1459	CSNK2A2	K03097	casein kinase 2 alpha 2	1
K11529	132158	GLYCTK	K11529	glycerate kinase	1
K02310	1676	DFFA	K02310	DNA fragmentation factor subunit alpha	1
K10575	7326	UBE2G1	K10575	ubiquitin conjugating enzyme E2 G1	1
K12800	114548	NLRP3	K12800	NLR family pyrin domain containing 3	1
K10802	3146	HMGB1	K10802	high mobility group box 1	1
K08672	5046	PCSK6	K08672	proprotein convertase subtilisin/kexin type 6	1
K00027	4200	ME2	K00027	malic enzyme 2	1
K02885	6143	RPL19	K02885	ribosomal protein L19	1
K04077	3329	HSPD1	K04077	heat shock protein family D (Hsp60) member 1	1
K09645	54504	CPVL	K09645	carboxypeptidase vitellogenic like	1
K03983	5345	SERPINF2	K03983	serpin family F member 2	1
K00012	7358	UGDH	K00012	UDP-glucose 6-dehydrogenase	1
K05687	11315	PARK7	K05687	Parkinsonism associated deglycase	1
K00671	9397	NMT2	K00671	N-myristoyltransferase 2	1
K14570	81691	REXO5	K14570	RNA exonuclease 5	1
K01373	8722	CTSF	K01373	cathepsin F	1
K18622	120	ADD3	K18622	adducin 3	1
K00665	2194	FASN	K00665	fatty acid synthase	1
K05701	7082	TJP1	K05701	tight junction protein 1	1
K17285	8991	SELENBP1	K17285	selenium binding protein 1	1
K12398	26985	AP3M1	K12398	adaptor related protein complex 3 subunit mu 1	1
K00314	1757	SARDH	K00314	sarcosine dehydrogenase	1
K13049	148811	PM20D1	K13049	peptidase M20 domain containing 1	1
K02132	498	ATP5F1A	K02132	ATP synthase F1 subunit alpha	1
K04646	8218	CLTCL1	K04646	clathrin heavy chain like 1	1
K19583	256356	GK5	K19583	glycerol kinase 5	1
K13160	10492	SYNCRIP	K13160	synaptotagmin binding cytoplasmic RNA interacting protein	1
K02936	6130	RPL7A	K02936	ribosomal protein L7a	1
K13343	5195	PEX14	K13343	peroxisomal biogenesis factor 14	1
K04513	387	RHOA	K04513	ras homolog family member A	1
K11587	23468	CBX5	K11587	chromobox 5	1
K08835	9943	OXSR1	K08835	oxidative stress responsive kinase 1	1
#N/A	NA	NA	#N/A	NA	2
K03028	5708	PSMD2	K03028	"proteasome 26S subunit, non-ATPase 2"	1
K14025	55829	SELENOS	K14025	selenoprotein S	1
K00873	5315	PKM	K00873	pyruvate kinase M1/2	1
K17261	10487	CAP1	K17261	cyclase associated actin cytoskeleton regulatory protein 1	1
K02449	8558	CDK10	K02449	cyclin dependent kinase 10	1
K00999	10423	CDIPT	K00999	CDP-diacylglycerol--inositol 3-phosphatidyltransferase	1
K17266	9961	MVP	K17266	major vault protein	1
K20371	4925	NUCB2	K20371	nucleobindin 2	1
K09485	22824	HSPA4L	K09485	heat shock protein family A (Hsp70) member 4 like	1
K13999	10970	CKAP4	K13999	cytoskeleton associated protein 4	1
K12897	6434	TRA2B	K12897	transformer 2 beta homolog	1
K08665	3249	HPN	K08665	hepsin	1
K03267	2935	GSPT1	K03267	G1 to S phase transition 1	1
K04515	817	CAMK2D	K04515	calcium/calmodulin dependent protein kinase II delta	1
K00948	5631	PRPS1	K00948	phosphoribosyl pyrophosphate synthetase 1	1
K08508	8773	SNAP23	K08508	synaptosome associated protein 23	1
K09552	6687	SPG7	K09552	"SPG7 matrix AAA peptidase subunit, paraplegin"	1
K06106	2017	CTTN	K06106	cortactin	1
K13431	6734	SRPRA	K13431	SRP receptor subunit alpha	1
K07253	4282	MIF	K07253	macrophage migration inhibitory factor	1
K02734	5690	PSMB2	K02734	proteasome 20S subunit beta 2	1
K21772	5813	PURA	K21772	purine rich element binding protein A	1
K03006	5430	POLR2A	K03006	RNA polymerase II subunit A	1
K07605	140807	KRT72	K07605	keratin 72	1
K10352	4628	MYH10	K10352	myosin heavy chain 10	1
K17266	9961	MVP	K17266	major vault protein	1
K13826	3050	HBZ	K13826	hemoglobin subunit zeta	1
K00507	6319	SCD	K00507	stearoyl-CoA desaturase	1
K03016	5437	POLR2H	K03016	RNA polymerase II subunit H	1
K08288	5589	PRKCSH	K08288	protein kinase C substrate 80K-H	1
K06269	5499	PPP1CA	K06269	protein phosphatase 1 catalytic subunit alpha	1
K04693	10379	IRF9	K04693	interferon regulatory factor 9	1
K00477	5264	PHYH	K00477	phytanoyl-CoA 2-hydroxylase	1
K18266	10397	NDRG1	K18266	N-myc downstream regulated 1	1
K09084	84913	ATOH8	K09084	atonal bHLH transcription factor 8	1
K08056	2923	PDIA3	K08056	protein disulfide isomerase family A member 3	1
K11840	8239	USP9X	K11840	ubiquitin specific peptidase 9 X-linked	1
K12397	8546	AP3B1	K12397	adaptor related protein complex 3 subunit beta 1	1
K00088	3614	IMPDH1	K00088	inosine monophosphate dehydrogenase 1	1
K13822	3039	HBA1	K13822	hemoglobin subunit alpha 1	1
K09582	9601	PDIA4	K09582	protein disulfide isomerase family A member 4	1
K07605	140807	KRT72	K07605	keratin 72	1
K15423	5531	PPP4C	K15423	protein phosphatase 4 catalytic subunit	1
K11294	4691	NCL	K11294	nucleolin	1
K00814	2875	GPT	K00814	glutamic--pyruvic transaminase	1
K08702	NA	NA	K08702	NA	2
K13822	3039	HBA1	K13822	hemoglobin subunit alpha 1	1
K12842	23350	U2SURP	K12842	U2 snRNP associated SURP domain containing	1
K06103	8573	CASK	K06103	calcium/calmodulin dependent serine protein kinase	1
K02889	6144	RPL21	K02889	ribosomal protein L21	1
K11276	4869	NPM1	K11276	nucleophosmin 1	1
K02938	6132	RPL8	K02938	ribosomal protein L8	1
K00626	39	ACAT2	K00626	acetyl-CoA acetyltransferase 2	1
K17292	6902	TBCA	K17292	tubulin folding cofactor A	1
K13825	3046	HBE1	K13825	hemoglobin subunit epsilon 1	1
K03234	1938	EEF2	K03234	eukaryotic translation elongation factor 2	1
K03989	721	C4B	K03989	complement C4B (Chido blood group)	1
K03234	1938	EEF2	K03234	eukaryotic translation elongation factor 2	1
K05700	7414	VCL	K05700	vinculin	1
K01044	1066	CES1	K01044	carboxylesterase 1	1
K16944	989	SEPTIN7	K16944	septin 7	1
K03032	5707	PSMD1	K03032	"proteasome 26S subunit, non-ATPase 1"	1
K17785	10989	IMMT	K17785	inner membrane mitochondrial protein	1
K13525	7415	VCP	K13525	valosin containing protein	1
K02516	10419	PRMT5	K02516	protein arginine methyltransferase 5	1
K16302	26505	CNNM3	K16302	cyclin and CBS domain divalent metal cation transport mediator 3	1
K20456	5007	OSBP	K20456	oxysterol binding protein	1
K05850	493	ATP2B4	K05850	ATPase plasma membrane Ca2+ transporting 4	1
K00626	39	ACAT2	K00626	acetyl-CoA acetyltransferase 2	1
K13624	1356	CP	K13624	ceruloplasmin	1
K00469	55586	MIOX	K00469	myo-inositol oxygenase	1
K06847	285704	RGMB	K06847	repulsive guidance molecule BMP co-receptor b	1
K11836	8078	USP5	K11836	ubiquitin specific peptidase 5	1
K12327	800	CALD1	K12327	caldesmon 1	1
K13210	8880	FUBP1	K13210	far upstream element binding protein 1	1
K07199	5565	PRKAB2	K07199	protein kinase AMP-activated non-catalytic subunit beta 2	1
K12838	22827	PUF60	K12838	poly(U) binding splicing factor 60	1
K02132	498	ATP5F1A	K02132	ATP synthase F1 subunit alpha	1
K01062	7941	PLA2G7	K01062	phospholipase A2 group VII	1
K06499	729767	CEACAM18	K06499	CEA cell adhesion molecule 18	1
K00844	3099	HK2	K00844	hexokinase 2	1
K00019	622	BDH1	K00019	3-hydroxybutyrate dehydrogenase 1	1
K12180	50813	COPS7A	K12180	COP9 signalosome subunit 7A	1
K01724	84105	PCBD2	K01724	pterin-4 alpha-carbinolamine dehydratase 2	1
K09516	54884	RETSAT	K09516	retinol saturase	1
K18727	30000	TNPO2	K18727	transportin 2	1
K02942	6176	RPLP1	K02942	ribosomal protein lateral stalk subunit P1	1
K08733	26060	APPL1	K08733	"adaptor protein, phosphotyrosine interacting with PH domain and leucine zipper 1"	1
K04398	841	CASP8	K04398	caspase 8	1
K20478	2804	GOLGB1	K20478	golgin B1	1
K17094	309	ANXA6	K17094	annexin A6	1
K06535	682	BSG	K06535	basigin (Ok blood group)	1
K16611	29911	HOOK2	K16611	hook microtubule tethering protein 2	1
K02998	3921	RPSA	K02998	ribosomal protein SA	1
K02736	5692	PSMB4	K02736	proteasome 20S subunit beta 4	1
K07305	253827	MSRB3	K07305	methionine sulfoxide reductase B3	1
K00415	7385	UQCRC2	K00415	ubiquinol-cytochrome c reductase core protein 2	1
K03903	2243	FGA	K03903	fibrinogen alpha chain	1
K12891	6427	SRSF2	K12891	serine and arginine rich splicing factor 2	1
[truncated: 1,742 more rows]
